# Supplementary material for: Phylogenomics indicates the “living fossil” Isoetes diversified in the Cenozoic
Source: PLoS One. 2020 Jun 18;15(6):e0227525. doi: 10.1371/journal.pone.0227525 (PMC7302493; doi:10.1371/journal.pone.0227525)
Supplement: S1 File — Folder containing fasta files for each of the individual nuclear alignments. (GZ) [file pone.0227525.s011.gz]

Archive with 873 entries (872 files):
- 1_Individual_Nuclear_Alignments
- 1_Individual_Nuclear_Alignments/.Homolog_34689.fasta_palign_palign.phyml_1.13.seqs.gskm.orthogroup._1
- 1_Individual_Nuclear_Alignments/.Homolog_47372.fasta_palign_palign.phyml_1.11.seqs.gskm.orthogroup._1
- 1_Individual_Nuclear_Alignments/.Homolog_24862.fasta
- 1_Individual_Nuclear_Alignments/Homolog_20993.orthogroup_2.fasta
- 1_Individual_Nuclear_Alignments/.Homolog_12789.fasta
- 1_Individual_Nuclear_Alignments/.Homolog_46047.fasta_palign_palign.phyml_9.9.seqs.gskm.orthogroup._9
- 1_Individual_Nuclear_Alignments/.Homolog_26365.fasta_palign_palign.phyml_3.10.seqs.gskm.orthogroup._3
- 1_Individual_Nuclear_Alignments/.Homolog_14313.fasta_palign_palign.phyml_1.12.seqs.gskm.orthogroup._1
- 1_Individual_Nuclear_Alignments/Homolog_25266.orthogroup_50.fasta
- 1_Individual_Nuclear_Alignments/.Homolog_33332.fasta
- 1_Individual_Nuclear_Alignments/.Homolog_29690.fasta
- 1_Individual_Nuclear_Alignments/.Homolog_27231.fasta
- 1_Individual_Nuclear_Alignments/.Homolog_40501.fasta_palign_palign.phyml_1.14.seqs.gskm.orthogroup._1
- 1_Individual_Nuclear_Alignments/Homolog_20210.orthogroup_1.fasta
- 1_Individual_Nuclear_Alignments/.Homolog_38417.fasta_palign_palign.phyml_1.13.seqs.gskm.orthogroup._1
- 1_Individual_Nuclear_Alignments/.Homolog_18288.fasta
- 1_Individual_Nuclear_Alignments/.Homolog_16123.fasta_palign_palign.phyml_3.10.seqs.gskm.orthogroup._3
- 1_Individual_Nuclear_Alignments/.Homolog_34181.fasta
- 1_Individual_Nuclear_Alignments/.Homolog_38804.fasta
- 1_Individual_Nuclear_Alignments/.Homolog_32525.fasta_palign_palign.phyml_1.13.seqs.gskm.orthogroup._1
- 1_Individual_Nuclear_Alignments/.Homolog_34033.fasta_palign_palign.phyml_2.14.seqs.gskm.orthogroup._2
- 1_Individual_Nuclear_Alignments/.Homolog_00334.fasta_palign_palign.phyml_1.9.seqs.gskm.orthogroup._1
- 1_Individual_Nuclear_Alignments/Homolog_13839.orthogroup_1.fasta
- 1_Individual_Nuclear_Alignments/.Homolog_27661.fasta_palign_palign.phyml_1.10.seqs.gskm.orthogroup._1
- 1_Individual_Nuclear_Alignments/.Homolog_33334.fasta_palign_palign.phyml_1.12.seqs.gskm.orthogroup._1
- 1_Individual_Nuclear_Alignments/.Homolog_34988.fasta
- 1_Individual_Nuclear_Alignments/Homolog_40580.orthogroup_31.fasta
- 1_Individual_Nuclear_Alignments/Homolog_01559.orthogroup_2.fasta
- 1_Individual_Nuclear_Alignments/.Homolog_02446.fasta_palign_palign.phyml_1.11.seqs.gskm.orthogroup._1
- 1_Individual_Nuclear_Alignments/Homolog_01065.orthogroup_1.fasta
- 1_Individual_Nuclear_Alignments/.Homolog_46108.fasta_palign_palign.phyml_5.10.seqs.gskm.orthogroup._5
- 1_Individual_Nuclear_Alignments/.Homolog_32888.fasta_palign_palign.phyml_4.11.seqs.gskm.orthogroup._4
- 1_Individual_Nuclear_Alignments/.Homolog_02101.fasta
- 1_Individual_Nuclear_Alignments/Homolog_35202.orthogroup_2.fasta
- 1_Individual_Nuclear_Alignments/.Homolog_26767.fasta_palign_palign.phyml_1.15.seqs.gskm.orthogroup._1
- 1_Individual_Nuclear_Alignments/Homolog_46349.orthogroup_1.fasta
- 1_Individual_Nuclear_Alignments/.Homolog_30356.fasta
- 1_Individual_Nuclear_Alignments/.Homolog_03090.fasta_palign_palign.phyml_1.14.seqs.gskm.orthogroup._1
- 1_Individual_Nuclear_Alignments/.Homolog_12827.fasta
- 1_Individual_Nuclear_Alignments/.Homolog_21713.fasta
- 1_Individual_Nuclear_Alignments/.Homolog_10737.fasta_palign_palign.phyml_1.16.seqs.gskm.orthogroup._1
- 1_Individual_Nuclear_Alignments/.Homolog_22379.fasta
- 1_Individual_Nuclear_Alignments/.Homolog_09140.fasta
- 1_Individual_Nuclear_Alignments/.Homolog_06481.fasta
- 1_Individual_Nuclear_Alignments/.Homolog_45991.fasta
- 1_Individual_Nuclear_Alignments/.Homolog_18357.fasta
- 1_Individual_Nuclear_Alignments/.Homolog_16245.fasta_palign_palign.phyml_6.12.seqs.gskm.orthogroup._6
- 1_Individual_Nuclear_Alignments/Homolog_35981.orthogroup_17.fasta
- 1_Individual_Nuclear_Alignments/Homolog_36495.orthogroup_2.fasta
- 1_Individual_Nuclear_Alignments/.Homolog_20922.fasta
- 1_Individual_Nuclear_Alignments/Homolog_19130.orthogroup_6.fasta
- 1_Individual_Nuclear_Alignments/.Homolog_03090.fasta
- 1_Individual_Nuclear_Alignments/.Homolog_18357.fasta_palign_palign.phyml_1.12.seqs.gskm.orthogroup._1
- 1_Individual_Nuclear_Alignments/.Homolog_27347.fasta_palign_palign.phyml_1.10.seqs.gskm.orthogroup._1
- 1_Individual_Nuclear_Alignments/Homolog_47355.orthogroup_4.fasta
- 1_Individual_Nuclear_Alignments/.Homolog_27335.fasta_palign_palign.phyml_1.15.seqs.gskm.orthogroup._1
- 1_Individual_Nuclear_Alignments/.Homolog_26923.fasta_palign_palign.phyml_1.13.seqs.gskm.orthogroup._1
- 1_Individual_Nuclear_Alignments/.Homolog_40832.fasta
- 1_Individual_Nuclear_Alignments/Homolog_31156.orthogroup_1.fasta
- 1_Individual_Nuclear_Alignments/Homolog_20829.orthogroup_1.fasta
- 1_Individual_Nuclear_Alignments/.Homolog_22368.fasta_palign_palign.phyml_1.14.seqs.gskm.orthogroup._1
- 1_Individual_Nuclear_Alignments/.Homolog_42801.fasta
- 1_Individual_Nuclear_Alignments/Homolog_09850.orthogroup_2.fasta
- 1_Individual_Nuclear_Alignments/.Homolog_32027.fasta_palign_palign.phyml_5.11.seqs.gskm.orthogroup._5
- 1_Individual_Nuclear_Alignments/.Homolog_41307.fasta
- 1_Individual_Nuclear_Alignments/.Homolog_06332.fasta_palign_palign.phyml_10.14.seqs.gskm.orthogroup._10
- 1_Individual_Nuclear_Alignments/.Homolog_33332.fasta_palign_palign.phyml_1.13.seqs.gskm.orthogroup._1
- 1_Individual_Nuclear_Alignments/Homolog_20365.orthogroup_5.fasta
- 1_Individual_Nuclear_Alignments/Homolog_12827.orthogroup_1.fasta
- 1_Individual_Nuclear_Alignments/Homolog_24210.orthogroup_1.fasta
- 1_Individual_Nuclear_Alignments/.Homolog_13410.fasta_palign_palign.phyml_26.15.seqs.gskm.orthogroup._26
- 1_Individual_Nuclear_Alignments/Homolog_24612.orthogroup_9.fasta
- 1_Individual_Nuclear_Alignments/.Homolog_17021.fasta_palign_palign.phyml_5.11.seqs.gskm.orthogroup._5
- 1_Individual_Nuclear_Alignments/.Homolog_13344.fasta_palign_palign.phyml_1.14.seqs.gskm.orthogroup._1
- 1_Individual_Nuclear_Alignments/.Homolog_25685.fasta_palign_palign.phyml_4.14.seqs.gskm.orthogroup._4
- 1_Individual_Nuclear_Alignments/Homolog_32507.orthogroup_1.fasta
- 1_Individual_Nuclear_Alignments/.Homolog_18288.fasta_palign_palign.phyml_75.13.seqs.gskm.orthogroup._75
- 1_Individual_Nuclear_Alignments/.Homolog_46839.fasta
- 1_Individual_Nuclear_Alignments/.Homolog_42487.fasta_palign_palign.phyml_3.12.seqs.gskm.orthogroup._3
- 1_Individual_Nuclear_Alignments/Homolog_49039.orthogroup_3.fasta
- 1_Individual_Nuclear_Alignments/.Homolog_24561.fasta
- 1_Individual_Nuclear_Alignments/Homolog_06332.orthogroup_10.fasta
- 1_Individual_Nuclear_Alignments/.Homolog_25016.fasta
- 1_Individual_Nuclear_Alignments/Homolog_07718.orthogroup_2.fasta
- 1_Individual_Nuclear_Alignments/.Homolog_06865.fasta
- 1_Individual_Nuclear_Alignments/Homolog_41867.orthogroup_1.fasta
- 1_Individual_Nuclear_Alignments/.Homolog_07270.fasta_palign_palign.phyml_3.16.seqs.gskm.orthogroup._3
- 1_Individual_Nuclear_Alignments/.Homolog_05605.fasta_palign_palign.phyml_1.12.seqs.gskm.orthogroup._1
- 1_Individual_Nuclear_Alignments/.Homolog_03865.fasta_palign_palign.phyml_5.10.seqs.gskm.orthogroup._5
- 1_Individual_Nuclear_Alignments/.Homolog_20829.fasta_palign_palign.phyml_1.16.seqs.gskm.orthogroup._1
- 1_Individual_Nuclear_Alignments/.Homolog_12270.fasta
- 1_Individual_Nuclear_Alignments/.Homolog_02603.fasta
- 1_Individual_Nuclear_Alignments/.Homolog_14313.fasta
- 1_Individual_Nuclear_Alignments/.Homolog_17082.fasta_palign_palign.phyml_3.12.seqs.gskm.orthogroup._3
- 1_Individual_Nuclear_Alignments/.Homolog_36956.fasta
- 1_Individual_Nuclear_Alignments/.Homolog_33773.fasta
- 1_Individual_Nuclear_Alignments/.Homolog_10163.fasta
- 1_Individual_Nuclear_Alignments/Homolog_23029.orthogroup_1.fasta
- 1_Individual_Nuclear_Alignments/.Homolog_14573.fasta
- 1_Individual_Nuclear_Alignments/.Homolog_41867.fasta
- 1_Individual_Nuclear_Alignments/Homolog_39607.orthogroup_3.fasta
- 1_Individual_Nuclear_Alignments/.Homolog_42430.fasta_palign_palign.phyml_8.9.seqs.gskm.orthogroup._8
- 1_Individual_Nuclear_Alignments/Homolog_14536.orthogroup_2.fasta
- 1_Individual_Nuclear_Alignments/Homolog_35721.orthogroup_1.fasta
- 1_Individual_Nuclear_Alignments/.Homolog_24612.fasta
- 1_Individual_Nuclear_Alignments/Homolog_14573.orthogroup_4.fasta
- 1_Individual_Nuclear_Alignments/.Homolog_13274.fasta
- 1_Individual_Nuclear_Alignments/Homolog_33334.orthogroup_1.fasta
- 1_Individual_Nuclear_Alignments/.Homolog_12723.fasta_palign_palign.phyml_1.10.seqs.gskm.orthogroup._1
- 1_Individual_Nuclear_Alignments/Homolog_26923.orthogroup_1.fasta
- 1_Individual_Nuclear_Alignments/.Homolog_35530.fasta_palign_palign.phyml_1.12.seqs.gskm.orthogroup._1
- 1_Individual_Nuclear_Alignments/Homolog_08179.orthogroup_2.fasta
- 1_Individual_Nuclear_Alignments/.Homolog_24857.fasta_palign_palign.phyml_1.13.seqs.gskm.orthogroup._1
- 1_Individual_Nuclear_Alignments/.Homolog_41834.fasta
- 1_Individual_Nuclear_Alignments/.Homolog_40208.fasta_palign_palign.phyml_1.16.seqs.gskm.orthogroup._1
- 1_Individual_Nuclear_Alignments/.Homolog_06332.fasta
- 1_Individual_Nuclear_Alignments/.Homolog_12789.fasta_palign_palign.phyml_2.15.seqs.gskm.orthogroup._2
- 1_Individual_Nuclear_Alignments/.Homolog_13274.fasta_palign_palign.phyml_2.14.seqs.gskm.orthogroup._2
- 1_Individual_Nuclear_Alignments/.Homolog_25588.fasta
- 1_Individual_Nuclear_Alignments/.Homolog_42487.fasta
- 1_Individual_Nuclear_Alignments/Homolog_47372.orthogroup_1.fasta
- 1_Individual_Nuclear_Alignments/.Homolog_08940.fasta_palign_palign.phyml_1.14.seqs.gskm.orthogroup._1
- 1_Individual_Nuclear_Alignments/Homolog_10737.orthogroup_1.fasta
- 1_Individual_Nuclear_Alignments/Homolog_03794.orthogroup_1.fasta
- 1_Individual_Nuclear_Alignments/.Homolog_08179.fasta_palign_palign.phyml_2.12.seqs.gskm.orthogroup._2
- 1_Individual_Nuclear_Alignments/Homolog_24561.orthogroup_2.fasta
- 1_Individual_Nuclear_Alignments/.Homolog_10452.fasta_palign_palign.phyml_4.14.seqs.gskm.orthogroup._4
- 1_Individual_Nuclear_Alignments/.Homolog_21534.fasta_palign_palign.phyml_1.11.seqs.gskm.orthogroup._1
- 1_Individual_Nuclear_Alignments/Homolog_14170.orthogroup_1.fasta
- 1_Individual_Nuclear_Alignments/Homolog_29791.orthogroup_1.fasta
- 1_Individual_Nuclear_Alignments/Homolog_38699.orthogroup_1.fasta
- 1_Individual_Nuclear_Alignments/.Homolog_12723.fasta
- 1_Individual_Nuclear_Alignments/.Homolog_15228.fasta_palign_palign.phyml_1.10.seqs.gskm.orthogroup._1
- 1_Individual_Nuclear_Alignments/.Homolog_23549.fasta_palign_palign.phyml_1.15.seqs.gskm.orthogroup._1
- 1_Individual_Nuclear_Alignments/Homolog_29919.orthogroup_1.fasta
- 1_Individual_Nuclear_Alignments/Homolog_38680.orthogroup_2.fasta
- 1_Individual_Nuclear_Alignments/Homolog_47374.orthogroup_1.fasta
- 1_Individual_Nuclear_Alignments/.Homolog_13070.fasta
- 1_Individual_Nuclear_Alignments/Homolog_00888.orthogroup_1.fasta
- 1_Individual_Nuclear_Alignments/.Homolog_39607.fasta
- 1_Individual_Nuclear_Alignments/Homolog_21534.orthogroup_1.fasta
- 1_Individual_Nuclear_Alignments/.Homolog_14170.fasta_palign_palign.phyml_1.15.seqs.gskm.orthogroup._1
- 1_Individual_Nuclear_Alignments/.Homolog_36230.fasta_palign_palign.phyml_1.15.seqs.gskm.orthogroup._1
- 1_Individual_Nuclear_Alignments/.Homolog_42728.fasta
- 1_Individual_Nuclear_Alignments/Homolog_34428.orthogroup_33.fasta
- 1_Individual_Nuclear_Alignments/.Homolog_32727.fasta
- 1_Individual_Nuclear_Alignments/Homolog_15228.orthogroup_11.fasta
- 1_Individual_Nuclear_Alignments/.Homolog_38030.fasta_palign_palign.phyml_1.12.seqs.gskm.orthogroup._1
- 1_Individual_Nuclear_Alignments/Homolog_28492.orthogroup_1.fasta
- 1_Individual_Nuclear_Alignments/.Homolog_34736.fasta_palign_palign.phyml_1.13.seqs.gskm.orthogroup._1
- 1_Individual_Nuclear_Alignments/.Homolog_47372.fasta
- 1_Individual_Nuclear_Alignments/.Homolog_01967.fasta
- 1_Individual_Nuclear_Alignments/Homolog_49049.orthogroup_3.fasta
- 1_Individual_Nuclear_Alignments/Homolog_14989.orthogroup_1.fasta
- 1_Individual_Nuclear_Alignments/Homolog_33773.orthogroup_1.fasta
- 1_Individual_Nuclear_Alignments/Homolog_31922.orthogroup_1.fasta
- 1_Individual_Nuclear_Alignments/.Homolog_19615.fasta_palign_palign.phyml_1.11.seqs.gskm.orthogroup._1
- 1_Individual_Nuclear_Alignments/Homolog_47400.orthogroup_1.fasta
- 1_Individual_Nuclear_Alignments/Homolog_40501.orthogroup_1.fasta
- 1_Individual_Nuclear_Alignments/Homolog_40405.orthogroup_1.fasta
- 1_Individual_Nuclear_Alignments/Homolog_23299.orthogroup_15.fasta
- 1_Individual_Nuclear_Alignments/.Homolog_20210.fasta_palign_palign.phyml_1.14.seqs.gskm.orthogroup._1
- 1_Individual_Nuclear_Alignments/.Homolog_38442.fasta
- 1_Individual_Nuclear_Alignments/.Homolog_20993.fasta
- 1_Individual_Nuclear_Alignments/Homolog_43618.orthogroup_2.fasta
- 1_Individual_Nuclear_Alignments/.Homolog_24857.fasta
- 1_Individual_Nuclear_Alignments/.Homolog_03794.fasta
- 1_Individual_Nuclear_Alignments/.Homolog_31181.fasta_palign_palign.phyml_17.12.seqs.gskm.orthogroup._17
- 1_Individual_Nuclear_Alignments/Homolog_09697.orthogroup_1.fasta
- 1_Individual_Nuclear_Alignments/Homolog_38442.orthogroup_1.fasta
- 1_Individual_Nuclear_Alignments/.Homolog_11752.fasta_palign_palign.phyml_2.16.seqs.gskm.orthogroup._2
- 1_Individual_Nuclear_Alignments/Homolog_15228.orthogroup_1.fasta
- 1_Individual_Nuclear_Alignments/.Homolog_14819.fasta_palign_palign.phyml_1.12.seqs.gskm.orthogroup._1
- 1_Individual_Nuclear_Alignments/.Homolog_06348.fasta
- 1_Individual_Nuclear_Alignments/.Homolog_04725.fasta_palign_palign.phyml_4.12.seqs.gskm.orthogroup._4
- 1_Individual_Nuclear_Alignments/.Homolog_41267.fasta
- 1_Individual_Nuclear_Alignments/.Homolog_32216.fasta
- 1_Individual_Nuclear_Alignments/.Homolog_17940.fasta_palign_palign.phyml_2.12.seqs.gskm.orthogroup._2
- 1_Individual_Nuclear_Alignments/.Homolog_34316.fasta
- 1_Individual_Nuclear_Alignments/Homolog_46108.orthogroup_5.fasta
- 1_Individual_Nuclear_Alignments/Homolog_11993.orthogroup_1.fasta
- 1_Individual_Nuclear_Alignments/.Homolog_42728.fasta_palign_palign.phyml_6.13.seqs.gskm.orthogroup._6
- 1_Individual_Nuclear_Alignments/.Homolog_49298.fasta_palign_palign.phyml_9.14.seqs.gskm.orthogroup._9
- 1_Individual_Nuclear_Alignments/.Homolog_34736.fasta
- 1_Individual_Nuclear_Alignments/.Homolog_34664.fasta_palign_palign.phyml_1.15.seqs.gskm.orthogroup._1
- 1_Individual_Nuclear_Alignments/.Homolog_29300.fasta_palign_palign.phyml_1.11.seqs.gskm.orthogroup._1
- 1_Individual_Nuclear_Alignments/.Homolog_13839.fasta_palign_palign.phyml_1.12.seqs.gskm.orthogroup._1
- 1_Individual_Nuclear_Alignments/Homolog_29022.orthogroup_1.fasta
- 1_Individual_Nuclear_Alignments/Homolog_27231.orthogroup_15.fasta
- 1_Individual_Nuclear_Alignments/.Homolog_03271.fasta_palign_palign.phyml_3.11.seqs.gskm.orthogroup._3
- 1_Individual_Nuclear_Alignments/Homolog_14313.orthogroup_1.fasta
- 1_Individual_Nuclear_Alignments/.Homolog_04951.fasta
- 1_Individual_Nuclear_Alignments/.Homolog_19439.fasta
- 1_Individual_Nuclear_Alignments/Homolog_27347.orthogroup_1.fasta
- 1_Individual_Nuclear_Alignments/.Homolog_41244.fasta
- 1_Individual_Nuclear_Alignments/.Homolog_24210.fasta_palign_palign.phyml_1.12.seqs.gskm.orthogroup._1
- 1_Individual_Nuclear_Alignments/.Homolog_34023.fasta_palign_palign.phyml_2.15.seqs.gskm.orthogroup._2
- 1_Individual_Nuclear_Alignments/.Homolog_03629.fasta
- 1_Individual_Nuclear_Alignments/.Homolog_46839.fasta_palign_palign.phyml_1.13.seqs.gskm.orthogroup._1
- 1_Individual_Nuclear_Alignments/.Homolog_44957.fasta
- 1_Individual_Nuclear_Alignments/.Homolog_27165.fasta_palign_palign.phyml_1.13.seqs.gskm.orthogroup._1
- 1_Individual_Nuclear_Alignments/.Homolog_16123.fasta
- 1_Individual_Nuclear_Alignments/Homolog_01544.orthogroup_1.fasta
- 1_Individual_Nuclear_Alignments/.Homolog_36376.fasta
- 1_Individual_Nuclear_Alignments/Homolog_10255.orthogroup_1.fasta
- 1_Individual_Nuclear_Alignments/Homolog_34316.orthogroup_1.fasta
- 1_Individual_Nuclear_Alignments/.Homolog_08179.fasta
- 1_Individual_Nuclear_Alignments/.Homolog_25222.fasta
- 1_Individual_Nuclear_Alignments/.Homolog_15273.fasta
- 1_Individual_Nuclear_Alignments/Homolog_07270.orthogroup_3.fasta
- 1_Individual_Nuclear_Alignments/.Homolog_27699.fasta
- 1_Individual_Nuclear_Alignments/Homolog_33332.orthogroup_1.fasta
- 1_Individual_Nuclear_Alignments/.Homolog_20431.fasta_palign_palign.phyml_1.13.seqs.gskm.orthogroup._1
- 1_Individual_Nuclear_Alignments/.Homolog_05477.fasta_palign_palign.phyml_1.13.seqs.gskm.orthogroup._1
- 1_Individual_Nuclear_Alignments/Homolog_15281.orthogroup_1.fasta
- 1_Individual_Nuclear_Alignments/Homolog_35530.orthogroup_1.fasta
- 1_Individual_Nuclear_Alignments/.Homolog_23029.fasta_palign_palign.phyml_1.11.seqs.gskm.orthogroup._1
- 1_Individual_Nuclear_Alignments/Homolog_15273.orthogroup_2.fasta
- 1_Individual_Nuclear_Alignments/.Homolog_39256.fasta_palign_palign.phyml_3.13.seqs.gskm.orthogroup._3
- 1_Individual_Nuclear_Alignments/Homolog_10874.orthogroup_1.fasta
- 1_Individual_Nuclear_Alignments/Homolog_32519.orthogroup_2.fasta
- 1_Individual_Nuclear_Alignments/.Homolog_28492.fasta
- 1_Individual_Nuclear_Alignments/.Homolog_40501.fasta
- 1_Individual_Nuclear_Alignments/Homolog_21962.orthogroup_1.fasta
- 1_Individual_Nuclear_Alignments/Homolog_03309.orthogroup_1.fasta
- 1_Individual_Nuclear_Alignments/.Homolog_00888.fasta
- 1_Individual_Nuclear_Alignments/Homolog_22379.orthogroup_2.fasta
- 1_Individual_Nuclear_Alignments/.Homolog_47793.fasta
- 1_Individual_Nuclear_Alignments/.Homolog_27231.fasta_palign_palign.phyml_15.11.seqs.gskm.orthogroup._15
- 1_Individual_Nuclear_Alignments/.Homolog_49298.fasta
- 1_Individual_Nuclear_Alignments/.Homolog_09038.fasta_palign_palign.phyml_1.15.seqs.gskm.orthogroup._1
- 1_Individual_Nuclear_Alignments/.Homolog_22079.fasta
- 1_Individual_Nuclear_Alignments/.Homolog_02061.fasta
- 1_Individual_Nuclear_Alignments/.Homolog_35570.fasta_palign_palign.phyml_18.9.seqs.gskm.orthogroup._18
- 1_Individual_Nuclear_Alignments/Homolog_13344.orthogroup_1.fasta
- 1_Individual_Nuclear_Alignments/.Homolog_38417.fasta
- 1_Individual_Nuclear_Alignments/.Homolog_14536.fasta_palign_palign.phyml_2.15.seqs.gskm.orthogroup._2
- 1_Individual_Nuclear_Alignments/.Homolog_34316.fasta_palign_palign.phyml_1.15.seqs.gskm.orthogroup._1
- 1_Individual_Nuclear_Alignments/Homolog_19439.orthogroup_1.fasta
- 1_Individual_Nuclear_Alignments/filelist
- 1_Individual_Nuclear_Alignments/Homolog_25882.orthogroup_1.fasta
- 1_Individual_Nuclear_Alignments/Homolog_17622.orthogroup_27.fasta
- 1_Individual_Nuclear_Alignments/.Homolog_44957.fasta_palign_palign.phyml_3.9.seqs.gskm.orthogroup._3
- 1_Individual_Nuclear_Alignments/.Homolog_17651.fasta
- 1_Individual_Nuclear_Alignments/Homolog_34281.orthogroup_2.fasta
- 1_Individual_Nuclear_Alignments/.Homolog_33933.fasta
- 1_Individual_Nuclear_Alignments/.Homolog_11230.fasta
- 1_Individual_Nuclear_Alignments/.Homolog_41276.fasta
- 1_Individual_Nuclear_Alignments/.Homolog_42087.fasta
- 1_Individual_Nuclear_Alignments/.Homolog_23549.fasta
- 1_Individual_Nuclear_Alignments/Homolog_06481.orthogroup_1.fasta
- 1_Individual_Nuclear_Alignments/.Homolog_27335.fasta
- 1_Individual_Nuclear_Alignments/.Homolog_32525.fasta
- 1_Individual_Nuclear_Alignments/.Homolog_13133.fasta
- 1_Individual_Nuclear_Alignments/.Homolog_10874.fasta_palign_palign.phyml_1.12.seqs.gskm.orthogroup._1
- 1_Individual_Nuclear_Alignments/.Homolog_29022.fasta_palign_palign.phyml_1.11.seqs.gskm.orthogroup._1
- 1_Individual_Nuclear_Alignments/.Homolog_47627.fasta
- 1_Individual_Nuclear_Alignments/Homolog_34033.orthogroup_2.fasta
- 1_Individual_Nuclear_Alignments/Homolog_42087.orthogroup_1.fasta
- 1_Individual_Nuclear_Alignments/.Homolog_27347.fasta
- 1_Individual_Nuclear_Alignments/Homolog_22714.orthogroup_1.fasta
- 1_Individual_Nuclear_Alignments/.Homolog_41307.fasta_palign_palign.phyml_2.10.seqs.gskm.orthogroup._2
- 1_Individual_Nuclear_Alignments/.Homolog_43341.fasta
- 1_Individual_Nuclear_Alignments/.Homolog_40832.fasta_palign_palign.phyml_1.12.seqs.gskm.orthogroup._1
- 1_Individual_Nuclear_Alignments/Homolog_48918.orthogroup_2.fasta
- 1_Individual_Nuclear_Alignments/Homolog_01330.orthogroup_1.fasta
- 1_Individual_Nuclear_Alignments/Homolog_34683.orthogroup_1.fasta
- 1_Individual_Nuclear_Alignments/Homolog_03389.orthogroup_2.fasta
- 1_Individual_Nuclear_Alignments/.Homolog_20210.fasta
- 1_Individual_Nuclear_Alignments/Homolog_22649.orthogroup_25.fasta
- 1_Individual_Nuclear_Alignments/.Homolog_13613.fasta
- 1_Individual_Nuclear_Alignments/.Homolog_42325.fasta
- 1_Individual_Nuclear_Alignments/.Homolog_09850.fasta
- 1_Individual_Nuclear_Alignments/.Homolog_39441.fasta_palign_palign.phyml_2.11.seqs.gskm.orthogroup._2
- 1_Individual_Nuclear_Alignments/Homolog_38417.orthogroup_1.fasta
- 1_Individual_Nuclear_Alignments/Homolog_38849.orthogroup_2.fasta
- 1_Individual_Nuclear_Alignments/Homolog_36376.orthogroup_1.fasta
- 1_Individual_Nuclear_Alignments/Homolog_26254.orthogroup_1.fasta
- 1_Individual_Nuclear_Alignments/.Homolog_30420.fasta
- 1_Individual_Nuclear_Alignments/Homolog_38804.orthogroup_4.fasta
- 1_Individual_Nuclear_Alignments/Homolog_15788.orthogroup_2.fasta
- 1_Individual_Nuclear_Alignments/Homolog_06865.orthogroup_2.fasta
- 1_Individual_Nuclear_Alignments/Homolog_31986.orthogroup_1.fasta
- 1_Individual_Nuclear_Alignments/Homolog_05452.orthogroup_1.fasta
- 1_Individual_Nuclear_Alignments/.Homolog_41276.fasta_palign_palign.phyml_1.13.seqs.gskm.orthogroup._1
- 1_Individual_Nuclear_Alignments/Homolog_06301.orthogroup_2.fasta
- 1_Individual_Nuclear_Alignments/.Homolog_10874.fasta
- 1_Individual_Nuclear_Alignments/.Homolog_10501.fasta_palign_palign.phyml_1.14.seqs.gskm.orthogroup._1
- 1_Individual_Nuclear_Alignments/.Homolog_19130.fasta
- 1_Individual_Nuclear_Alignments/.Homolog_34689.fasta
- 1_Individual_Nuclear_Alignments/Homolog_27699.orthogroup_7.fasta
- 1_Individual_Nuclear_Alignments/Homolog_40866.orthogroup_2.fasta
- 1_Individual_Nuclear_Alignments/.Homolog_32641.fasta
- 1_Individual_Nuclear_Alignments/.Homolog_46047.fasta
- 1_Individual_Nuclear_Alignments/Homolog_30420.orthogroup_2.fasta
- 1_Individual_Nuclear_Alignments/.Homolog_17622.fasta
- 1_Individual_Nuclear_Alignments/Homolog_12831.orthogroup_1.fasta
- 1_Individual_Nuclear_Alignments/Homolog_16123.orthogroup_3.fasta
- 1_Individual_Nuclear_Alignments/.Homolog_00830.fasta_palign_palign.phyml_2.12.seqs.gskm.orthogroup._2
[truncated: 573 more entries]
