# Supplementary material for: Phylogenomics indicates the “living fossil” Isoetes diversified in the Cenozoic
Source: PLoS One. 2020 Jun 18;15(6):e0227525. doi: 10.1371/journal.pone.0227525 (PMC7302493; doi:10.1371/journal.pone.0227525)
Supplement: S1 File — Folder containing fasta files for each of the individual nuclear alignments. (GZ) [file pone.0227525.s011.gz › 1_Individual_Nuclear_Alignments/Homolog_20993.orthogroup_2.fasta]

>Ceratodon_purpureus
---------------------------------------------------------------------------------------------------------------------------------------------------------------------------------------------------------------------------------------------------------------------------------------------------------------------------------------------------------------------------------------------------------------------------------------------------------------------------------------------------------------------------------------------------------------------------------------------------------------------------------------------------------------------------------------------------------------------------------------------------------------------------------------------------------------------------------------------------------------------------------------------------------------------------------ATGTTGAAGAAGTGTGGAAGGGCACAGAAGTGGGAGCTAGTTCGGAATCTGTTGGCAGAAATGGAGGCGAAGAATGTC---AAGTTGAATAGCTACACGTACAACACGCTGATTGACGTTAATGAGAAAGCGGGGCGGAAGGCAGAGGCAACGCTCTGGTTTGAGCGTTCCAAGAGGGAAGGGTTCCTT---GATGAGGTGGCGATCGGCAGCCAGATGACCGTGTTGAAAGAGTTTGGAGATTTTGAGGAAGGGAATAGGTTGTATGAGTCGTTGTCAAGTATCCTTTCTCAG------------------AAGAATTCATCATCAGACAAGGAG------------GCTTACGAG------CAGCTTGCCGGATCGAATGGGAGCAAC---GGCGATCAAGAGGATGTGGGA------GCTTCTGATTCG---------------------------------------------------ACTTCTAATCGTTCCGAATCAGCAAATGAT------------------------------------------------------------------------------------------TTAGAGTTACCCATTAAGCCAAAGAAGGTTGACACATACAATATAATGATGGACCTTTATGGCAAGGCTGGTGATTTTGAAAAAGCTTCCATGACTTTTAGGGACATGGTGGCAGCAGGTGTCGACTCAGATATAGTGACTTACAACACCATTATTCATATATGTGGGCGAGCAGGGCGTGTTCGGGAAGCGAAAGCTTTGTTTAAGAAGATCAGTGAGAAGGGC---TTGGTTCCTGATGTAGCTACTTATAATACAATGATATCGATGTTCCTTAGAAGGGGAGAAAAGCGAAGTGCTCTTCATTACTATCAGAGAATGAAAGCAGCGGGTACAGCTCCTAACTTAATTACCTTCCAGATTCTTCTG---------------AGGCATTCAATGATCTCAGCAGCGGACATT---------------GGTTCAAATGTGGAACTTAGCAAACATATTAATTCTTTGATGGAAGAGCTGTCACTAGGAGTCGGG---------------------------------------------------------------------------------------------------------------------------------------------------------GAACCCATGCAGGACAGTGAACTCGTGCAAACAATCATGCTGAATTTATACAAATATGCAGGGATAAAAGACTTGGCGCTATCAGCGGCGAGAAGAATGAGGGAAGCAGGACTTTCCACAAATTTAGTCTCCTTCAATAGCGTCCTAGAAATGTCGCAGTCT------------------------------------------------------------------------------------------------------------------CTGTCAGAAGCAAGGGAAACATTCGAGAGTATGCGACAGAAGGATATTATTCCGGATGTCTCCACTTACAACCGAATGGCAGGTGTCCTCAAAAGAGTAGGGCTCTACCATGAAGCTTTACAAGAGATTGAAGATGCTGACTCAGCTGGCTTGCCACTTAACTTACACATTTTAACCACAGCTGCCAGCTTATATTCACATGTTGGTATGCATGAGGAAGCCTTGGAAGCTTGT------------------------------------------------------------------------------------------------------------------GGAGCTATGCGAAAGTGTGGGTTTACCCTTGATGCACCAGCTTATAATGCCATGATGTACGCTTACGGCAATGCTGGCCGAGTGGATGAAGCTGTTCGGATTTCAATGGAGATGCAGAACAAAGAAATGGAAGCCGATGTTATCACTCATACAACAGTAATAACTGTTTACGCCAGGACGGGACTTACAGAAGGGGTTTCACGAGTATATAAGAGGATG---AAAAAAGCGCAATGTGAACCTGATGAAGTCACTTACAAAAAGCTGATATCCATT------------------------------------------------------------------------------------------------------------------------------------------------------------------------------------------------------------------------------------------------------------------------------------------------------------------------------------------------------------------------------------------------------------------------------------------------------------TATAAGGAGGCTGGGAGAGAGGATTTGGCTGCTATGGTTTTTCAGGAAAGGCAGTTTGCACGCTACTTAGAAAAGCAGTACAAAAATACTCCAATTGATGAT---------------TCTTCGACTGATGCAGAAGAA------GAGGAACAGGAAGGAGAAGTTGAATCAGCTGGGCTC---------------------------------------------
>Physcomitrella_patens
---------------------------------------------------------------------------------ATGGAGAAGCTTGTCGTCGGGGTGAATGAGGCGAGTGGGATTTTACGGGGTGCAAGGCTTGAT------TGCCCCAGTGATTCTAGGTCTTCGCCGAATTTGAGTTCGAATGGAGGTTTTTTGGGCTCAAGCTCCGTGCGTCTTGGTGGGCGGATTTTTGGTAGACCAAATTGTTCTCAGGAGTCG---------AATGGGGTTGCGAAGACAACCAAATTGATTCATTCGCGTAGTTTGGGAGTTTTTCTTGGGAAAGATGTGAACGATCGAGAGGAGGTTAGGTCTGAGCTCATAGCATGGCGTGATGGAGCAAGGGCATGGAAAGCGAAAGATGAAAATGGATAT---------GAGGGTTGGCAGGGAGAG---------------------AAGCCAGCC------------------------------------------------------------------------------------AAACCCCACAATAAGATATTTGGGCGG---------------------------------------------------------------------------AAGAAGAAGAGGAAATATGGAGAGAAAATGTTGAAAATGCTAAAGGCTCTTGAGGAGAAT---CCAAGTATAGACGAGGCTCTAGCTCCATGGAAAGGACTGTTGAGGGAGGACGAACAGGGGACGCTACTCGATGAGCAATGGAGATGTGATCGTGCATTCCAATTGTTTACATGGTTTAATGAACTGGAAGGCTATAGGCCCAATACTTGCCACTACAACATAATTCTCAAGAAGTGTGGGAGAGCACAGAAATGGGACTTGGTTCGGAACCTGTGGTCCGAAATGCAGGAAAGGAATGTC---ATGGCGGATAGTTACACGTACAACACGTTGATTGACGTTAATGAAAAGGCGGGACGCAAAGCAGAAGCAACGTTTTGGTTCGAGTGTTCCAAGCAACAAGGGTTTCTC---GACGAAGTGGCGATTGGCAGCCAGATTAATGTGCTCAAGGAGTTTGGAGATTTCCAGGAAGGGAATAAGCTCTTTGAGTCTCTGCCCAATACTCTTGCTCACGGCTGGACTATGGGGATGCATCCTGGTTATGAAGGCAAGGAC------------GCTTGTGAG------CAGATTTCTGGATCGAATGGGAGTAGTATTGGCAGTGAAGGAGATGTAGGA------ACTTGTGATTCAGCTTTTGAACGTTTGGAGAAT---ACTGCAAGTTCATCGCCTAGAGAGAAGGCTTCAGGAAGCTCTGAGCAGTGTTCCGATGAT------------TCTGAACAT---------------------------------------------------TTAGAAGCAGAGGCTTTGAAGGCACCCCCTCATCCAATGAAGGTTGACACTTACAATATAATGATGGACCTACATGGTAAAGCTGGAGACTTGGAAAAAGCATCCATGACGTTTAGAGACATGGTAAATGCAGGTGTCGACCCGGATATAGTGACTTATAACACAATGATTCATATATGTAGCCGAGCAGGTCGTGTTCGGGAAGCAAAATCTTTGTTTAAGAAGATCAGTGAGAAGGGT---TTGGTTCCTGATGTAGCTTCTTATAATACACTAATCTCCATGTTCATTAAGAGAGGGGAAAAGCAGAAGGCTCTTCAGTATTATCAGAAAATGAAAACAGCTGGTGTAACTCCCGATACAGTCACCTTCCGCATTCTTCTC---------------AAGCATTCAATGCTTACAGCAGAAGGCATT---------------GGTTCAAATTTGGAACTTAGCAAGCATATTACCTCTGTGATGGAAGAACTTTCCTCAGGAATCGGG---------------------------------------------------------------------------------------------------------------------------------------------------------GAAGTTATGCAAGAGAGTGAACTCGCGCAAACAATCATGCTTAATTTATACAAGAAAGCAGGGATGAAGGAGTTGGCGGTAGCAGCGGCTAAAAGAATACGGGAAGCTGGTCTTTGGACAAACTTAGTTTCCTTCAACAGCGTGCTTGAAATGTCGCAGTCT------------------------------------------------------------------------------------------------------------------CTGTCAGAAGCTAGAGAAGTCTTTGACAGTATGCAAGAGAAGCAAATCATACCAGATATTTCCACATACAACCGTATGGCAGGTGTATTTAAAAGAGTAGGGCTATATCACGAAGCTTTACTAGAAATTGAGGATGCCGACTCAGCTGGTCTGCCTCTCAACTTACATATTCTGACAACAGCCGCAAGTTTGTATTCACATTTTGAAATGCACGAAGAAGCCTTGGAAGCTTGT------------------------------------------------------------------------------------------------------------------AGGGCTCTGCGAAAGTGTGGATCCACCCTTGACGGACCAGCTTATAATGCCATGATTTACGCTTTTGGGAATGCTGGCAGAGTGGACGAAGCTGTACGAATATCGATGGAGATGCAAAACAAAGCAGTAAAGGCCGACGTTATTACTCATACCACAGTGATAACTGTTTACGCTAAGATGGGACTCATGGAAGGAGTATCAAGAGTTTATAAAAGGATG---AAAAGAGCCCAATGTGAACCTGATGAAGTCACCTACAAACAGTTGATATGGATT------------------------------------------------------------------------------------------------------------------------------------------------------------------------------------------------------------------------------------------------------------------------------------------------------------------------------------------------------------------------------------------------------------------------------------------------------------TATAAGAACTCTGGGCGAGAGGACTTGGCGGCCATGATTTTCCAGGAAAGGCAGTTTGCGCGCTACTTGGCTAATTACTACAGA------------GATGATAATACTGCCGAACTTTCTTCAACGGACACGGAAGAGGATTATGAAGAAGAAGCAGAAGAAGGAGAAGAGGCAGCCGAACCCTGA---------------------------------------
>Arabidopsis_thaliana
---------------------------------------------ATGCTTCAGCCA---------------------AGTCCTCCTCACTACTCT---TCCTCTAGAGATGTCAGACATCATCATCATCATCATCAT---------------------CATCAT---------------------------------------CATCATCTAGCTCTGAGTTCTAAAGCTAGGGTTTTTCCA---------------------------------------CTTTCACTTCCCTGTAACTTCTCCTCTAGGGTTTCTTTTAAGCTTCAACTTCACTGCGCCGCTTCTTCCTCTTCTTCAGTT------------------------------------------------------------------------------------------------------------------TCTCCACCT---------------------------------CGATGCTCTAAACCTAACCCA---------------------------------------------------------------------------------------------------------------------------------AGCTCTCGAAAACGCAAATATGGCGGCGTAATCCCTTCCATTTTGCGTTCTCTTGACTCTTCC---ACTGATATTGAAACAACTCTAGCTTCTCTTTGTCTCAATTTAAGCCCTAAAGAACAAACTGTTCTTCTTAAAGAGCAGACTCGTTGGGAAAGAGTTCTTCGTGTGTTTCGATTTTTCCAGTCTCACCAAAGTTATGTTCCTAATGTGATTCATTACAACATTGTGTTAAGAGCTTTAGGGAGAGCGGGGAAATGGGATGAATTGAGGCTTTGTTGGATTGAGATGGCTCATAATGGTGTT---TTGCCTACTAACAATACTTATGGTATGCTTGTTGATGTTTATGGTAAAGCTGGTCTTGTTAAGGAAGCTCTTCTTTGGATTAAGCATATGGGACAGAGAATGCATTTCCCTGATGAAGTCACTATGGCTACTGTTGTTAGAGTTTTCAAGAACTCCGGTGAGTTTGATCGTGCTGATAGGTTCTTTAAAGGTTGGTGCGCTGGAAAAGTT------------------------------------------------------------------------------------------------------------------GATCTTGAT---------TTGGATTCTATTGATGATTTTCCTAAGAATGGTTCAGCTCAATCTCCTGTGAACTTGAAGCAGTTCTTGTCGATGGAGCTTTTTAAGGTTGGT---------------------------GCAAGGAATCCTATTGAGAAAAGTCTGCAT---------------TTTGCATCTGGTTCAGACTCTTCTCCGAGGAAGCCAAGGTTAACTTCCACCTTCAACACTCTGATTGATTTGTATGGAAAGGCAGGTCGTTTAAACGATGCTGCTAATCTCTTCTCGGAGATGTTGAAATCTGGAGTACCTATAGATACTGTAACGTTTAACACGATGATACATACTTGTGGAACTCATGGGCATTTGTCAGAGGCTGAATCCTTGTTGAAGAAGATGGAAGAGAAAGGG---ATATCCCCTGATACTAAGACATATAATATCCTTTTGTCTCTTCATGCTGATGCTGGGGACATTGAGGCAGCTCTTGAGTACTATAGGAAAATTAGGAAAGTAGGACTTTTTCCTGATACTGTAACTCATCGAGCTGTTCTTCATATCTTGTGTCAGCGGAAAATGGTTGCAGAAGTTGAAGCTGTGATAGCTGAGATGGACAGAAATAGCATTCGCATTGATGAGCACTCTGTTCCTGTTATTATGCAGATGTATGTCAATGAAGGTTTAGTCGTACAGGCAAAAGCTCTGTTTGAGAGGTTC------CAGTTGGATTGTGTGCTTTCGTCAACGACACTTGCAGCAGTTATTGATGTCTATGCTGAAAAGGGACTGTGGGTTGAAGCGGAGACTGTGTTCTATGGGAAAAGAAACATGTCAGGCCAGAGGAATGATGTTTTGGAGTACAATGTCATGATCAAGGCTTATGGTAAGGCCAAACTTCATGAGAAAGCACTTTCTCTCTTCAAAGGGATGAAGAACCAAGGGACTTGGCCTGATGAGTGCACTTACAATTCCCTATTCCAGATGCTTGCTGGGGTTGATTTAGTGGACGAAGCCCAGCGGATCTTGGCTGAAATGCTGGATTCGGGCTGTAAACCTGGATGCAAGACCTATGCTGCTATGATAGCTAGCTATGTGCGGCTTGGCCTGTTGTCTGATGCAGTTGACCTGTACGAGGCAATGGAAAAAACAGGGGTGAAACCGAATGAAGTTGTTTATGGTTCCTTAATTAATGGGTTTGCTGAGAGTGGAATGGTCGAAGAAGCGATTCAATACTTTAGAATGATGGAAGAACATGGCGTTCAGTCCAATCATATCGTTCTGACTTCCCTTATCAAGGCTTATAGCAAAGTGGGGTGTCTTGAAGAAGCTAGGAGAGTGTAT---GACAAAATGAAGGATTCAGAA------GGTGGCCCAGATGTTGCTGCATCAAACAGCATGCTAAGTCTGTGTGCAGATCTTGGCATAGTTTCTGAAGCAGAATCCATTTTCAATGCTCTCAGAGAA---AAAGGCACATGTGATGTTATTTCGTTTGCAACAATGATGTACTTGTACAAGGGCATGGGCATGCTCGACGAGGCTATTGAAGTGGCTGAAGAAATGAGAGAGTCTGGTCTACTAAGTGACTGCACTTCATTTAATCAGGTTATGGCTTGCTACGCTGCTGATGGGCAGTTAAGTGAATGCTGTGAACTGTTTCATGAGATGTTAGTTGAAAGAAAGCTCTTGCTGGATTGGGGAACATTTAAAACGCTCTTCACGCTCTTGAAGAAAGGTGGGGTGCCAAGTGAAGCTGTGTCGCAGCTACAAACCGCATACAATGAAGCTAAACCACTGGCAACACCAGCAATCACTGCAACTCTGTTCTCAGCCATGGGTTTGTAT---GCATATGCGCTGGAATCATGCCAAGAGCTCACAAGTGGTGAAATTCCTCGCGAGCATTTTGCATACAACGCAGTGATATACACTTATAGTGCATCAGGAGACATTGACATGGCCCTAAAGGCATACATGAGAATGCAGGAAAAAGGTCTAGAACCAGATATTGTCACGCAAGCCTACCTTGTTGGGATATACGGGAAAGCGGGAATGGTGGAAGGTGTGAAGAGGGTACATAGCCGGCTGACGTTTGGGGAGCTTGAACCAAGCCAATCGTTGTTTAAAGCAGTTAGAGAT---------------------------GCTTATGTGAGTGCAAACAGACAGGACTTGGCTGATGTGGTGAAGAAAGAGATGAGCATTGCTTTTGAAGCTGAAAGGGAGTGTAGTTCAAGA------------------------------TCTGGAGAAGAAGAAGAAGACGATGAAGAGGAAAATTCTGAAGAAGACGAGGCATTTTGA---------------------------------------------
>Theobroma_cacao
---------------------------------------------ATGCTA---------------------------------CCGAGTTAC------GGTTCAAGAGAATTGGGGCATGATTGTTTACGGCGCCACATC---TTGGTTTCACCAAGTAAGCTT---------------------------------------CCTCACCTCCATTTTCCTTGCGCAGCGAGAGTGTTT------------------------------------------------TTGGGGTATAATCATGACCAAAGATTTTCTAGAAAA---CAACACTTTCTTGAGCAAGGCTCAAGTGCAAGCGTACACTCTTGTGCCCAGAAG------------------------------CAGCATTCAAGAGGATTTGGGTTTTCTACAGGGTTTAAGCTACAGTGTCTCTCTAAAACCCTGTTTTCTCCCACT---------------------------------AAAAGTTCTTCAAGTAAT---------------------------------------------------------------------------------------------------------------------------------------GTTAAAAAGAAGAGGTATAAAGGTATTTTACCTTCGATTCTTAGGGCTTTGGAGTGCGAT---ACGGACGTAGAGAAAACCCTTAGTTCGGTTTGTGAGAATTTGAGTCCGAAAGAACAGACTGTGATACTCAAAGAACAGAGTAACTGCGAGAGAGTTACTCGGGTTTTTGGGTTTTTCAAATCACTGAAAGACTATGTGCCGAATGTAATTCATTATAACATCGTGCTTCGAGCTCTGGGGAGAGCTCAAAAATGGGATGAGTTAAGGCTTTGTTGGATTGAAATGGCGAAAAATGGTGTT---TTGCCCACAAACAATACTTATGGAATGCTTGTTGATGTTTATGGGAAGGCTGGTCTGGTGAAAGAAGCACTTTTATGGATTAAGCATATGAGACTCAGAGGACTTTACCCTGATGAAGTCACAATGAATACGGTTGTTAAGGTTTTGAAGGATGCTATGGAGTTTGATAGGGCAGATAGGTTTTATAAAGATTGGTGCATTGGGAAGGTG------------------------------------------------------------------------GACTTGAAT---------------------------------GATCTTGAG---------TTGGATTCGATGATTGATTTT---GAAAATGGGTCTGGTTCAGCTCCCGTTAGTTTTAAGCATTTTCTATCAACTGAGCTTTTCAGGACAGGT---------------------------GGTAGGAGTCCTGTTTTGGAAACTTTAGGT------------------TCACCAGACACAGAAAGTTCTATTAGAAAGCCACGACTAACATCTACATACAATACTTTGATTGATTTGTATGGAAAAGCTGGGCGCCTCAGGGATGCAGCTGATATCTTTGCTGAAATGTTAAAATCTGGTGTGGTGATGGATACTATCACATTTAACACTATGATCTTTACTTGTGGAAGTCATGGCCACTTTTTGGAGGCAGAATCTTTGCTTAGTAAGATGGAAGAAAAGGGA---ATACCTCCTGACACAAAGACTTATAACATCTTTTTGTCTCTGTATGCTGGTGCTGGAAATATTGAGGCAGCCCTGGAATATTATAGGAAGATCAGGAAGGTAGGTCTTTTCCCTGATATTGTAACTCACAGAGCTGTTCTTCATATATTGTGTGAGAGGAATATGGTTCAAGAAGTGGAGACTGTAATTGAAGAAATGAACAAATTTGGTATTCACATTGATGAGCAGTCTCTTCCTGTTCTTATGAAGATGTATATTGCCACAGGGTTGCTTGACCAGGCGAAGAATCTTTTTGAGAAGTTT------CTTTCGAATTGTGAGCTTTCATCAAAGACACGTGCAGCAATTATAGATGCTTATGCTGAAAATGGGCTCTGTGCTGAAGCTGAGGCTGTGTTTTATGGCAAGAGAGATTTGCCGAGGCAGAAGAAAGGTATTGTGGAATACAATGTCATGGTTAAAGCCTATGGCAAAGCAGAACTCTATGATAAGGCTTTCTCTCTCTTTAAGAGCATGAGACATAATGGTACCTGGCCTGATGAGTGCACTTATAATTCCCTTATTCAAATGTTATCTGGAGGTGATTTAGTGGATCAGGCAAGAGACCTCTTAGGTGAAATGCAAGCAGCAGGATTCAAACCAAAGTGTCTAACCTTTTCCTCTCTTATTGCATGCTATGTCCGTCTTGGGCAGCTTTCTGATGCCGTTGATGGTTACCAAGAAATGATCAGTGCAGGGGTGAAGCCCAATGAAGTTGTTTATGGATCTTTAATTAATGGGTTCGCTGAAATTGGTGATGTTGAAGAAGCTCTGCGATATTTTCAGATGATGGAAGAATCTGGAGTATCAGCAAATAAGATAGTACTAACTTCGCTGATTAAGGCTTATAGCAAAGTGGGGTGTTTGGAAGGAGCAAAACAAGTGTAT---GAAAAGATGAAGGATCTGGAG------GGTGGTCCAGATATCATTGCATCAAATAGTATTTTAAATCTTTATGCAGATCTCGTAATGGTGTCTGAAGCGAGATGCGTTTTTGACAATTTGAAAGAA---AAGGGTACTGCAGATGGGTTTTCATTTGCAACTATGATGTATCTGTATAAAAGCATGGGTATGCTTGACGAAGCAATTGATGTTGCAGAAGAGATGAAACAGTCTGGTTTGTTAAAAGACTGTTCTTCATACAATAAAGTAATGGCATGCTATGTTACGAATGGCCAGTTACGTGGGTGTGGTGAATTGTTGCATGAGATG---ATTAGCCAAAAGATTTTGCCTGACACAGGGACCTTTAAAGTACTATTCACTGCACTCAAGAAGGGAGGCATTCCAATTGAAGCTGTAATGCAGCTAGAGTCATCATACCAGGAAGGGAAACCTTATGCAAGACAAGCTGTTAGCATTGTTGTTTTCTCTTTGGTAGGCTTGCAC---GCTTTTGCACTTGAGTCTTGTGAGGCCTTCACAAAAGCAGAAATAGCTCTTGAGTCTTTTGTGTACAATGCCGCCATATATGCTTATGGGTCATCAGGGCACATTAATAAGGCTTTGAACATGTTTATGAAAATGCAGGATGAGGGCCTGGAGCCAGACCTTGTCACCTTTATTAATCTCGTAGGTTGCTACGGGAAAGCTGGCATGGTTGAAGGTGTGAAGAGGATATATAGCCAATTAAAATACGGAGAGATTGAGCCAAATGAATCCTTGTTCAAGGCTGTCATAGAT---------------------------GCTTACAGAAATGCCAACAGGCAAGACCTTGCTGAATTGGTCAACCAAGAGATGAAATTTGCTTTTGAAGGACGCGATTATTCCGAGTCC---------------------------------------GAGGTTGAAGGTGAAGATGAAGAAATTACTCTAGACCCGTAG---------------------------------------------------------
>Littorella_uniflora
------------------------------------------ATGATGTTG---------------------------------CAGAGCTTCGGT---CAAAGTTCATCAGTTCTCAGACGCTCAGCTAAAGCTTCCACTTCCTCCTCCTCACCATGTAAGCTC---------------------------------------GAATCCCTTCACTCTCCC------------------------------------------------------------------TTGCATTCTAAGTTTTCATTTAGGCTCAATTTCAGC---------------------AACACGTCTCAATCATCTCACTCCAATAAAAGGAATTTG---------------------------TCAGACGATAGGGTTTTT---------GTAGGGTTTAAGCCTAAAATTCATTGCAAAATTGTA---TCCTCACTA---------------------------------AAAAGTAAGAGTAATAAA---------------------------------------------------------------------------------------------------------------------------------------GGGAAAAACTATAAATACGGAGGCGTTTTGCCCTCGGTATTGCGTAGTTTGGAGTCGGAAGGTGATGATGTCGAAAAGGCACTTAGTTTGTACTGTGCGAAGCTTAGTCCCAAAGAGCAGACTGTGATTCTGAAAGAGCAGAGGAAGTGGAACAAGGTTTTGAGGGTGTTTGAGTGGTTTAAGTCGCAGAATGATTACGTTCCGAATGTTATACATTACAATGTTGTGTTGAAGACTTTGGGTAGAGCTCAGAAATGGGATGAGCTTAGGCTTTGTTGGGTTGATATGGCGAAAAACGGTGTT---GTGGCTACGAATCACACTTATAGTGTGCTTGTGGATGCTTATGGGAAAGCAGGGCTGGTTAAGGAGGGGCTTTTATGGATTAAGCATATGAAGTTGAGGGGAATTTTCCCGGATGAGGTCACCATGTGTACAGTTATTAAGCTCTTGAAGGATGCTGGGGAATATGATAAGGCCGATAAGTTCTATAAGGATTGGCGTGTTGGGAGAATC------------------------------------------------------------------------GAATTGGGT---------------------------------GATCTTGAC---------TTGGATAACGTTGGTGATGTA---------------------GAACCTATTAGTTTGAAGCAATTTTTGTCGACCGAGCTTTTTAGGACTGGT---------------------------GGGAGAATGCATTCTTCTAAAGAATCGAAT------------------ATGGCGCATGCTGAATGTTTGGTACGAGAATTACGGCTGACAACTACGTATAATACTCTGATAGATTTGTATGGAAAAGCAGGGCGCTTGAAGGATGCTTCGGCTGTGTTTGCTGATATGTTAAATTCTGGGGTTACACCAGATGCTTTTACTTTCAACACAATGATACACATTTGTGGTACAAGGGGTTTGCTAACTGAGGCGGAGGCTTTACTTGAGAAAATGGATGAAACAGGG---ATTTCTCCTGACACAAAGACTTACAACATTTTCATTTCTTTGTATGCGAATGTTGGTAATATTGAAGCCGCTCTTCGGTGCTACAGGAAAATTAGGGAGGTTGGTCTTTTCCCTGATGAAGTAACACATAGAGCCTTCCTTAGAATACTCTGCGAAAGAAATATGGTTCATGATGTGGAGGTTGTGTTGAAAGAAATGGAGAGGTTGGAGATACATGTTGATGAACGTTCACTTCCAGTACTTGTTAAGATGTTTGTTAATGGAGGATTGACTGAGAGAGCAAAATTCCTGGTCGAGATCTCA------CAATCTCATCGTGAGCTGTCATCGAAGACAAGAGCTGCTATAATAGATGTATATGCAGAGAAGGGACTTTGGGCTGAAGCGGAGTCTTTATTCTATACTAAGCGGGATGGTCGCGGACAA---AATGACGTTTTGGAGTATAATGTCATGATCAAAGCTTATGGGATAGCAAAGCTATATGACAAAGCTGTTTCACTCTTCAGTGGTATGAGAAATCGAGGTACATGGCCAGACGATTGTACTTATAACTCTCTCATCCAGATGCTTGCAGGAGGTGATTTAGTTGACGAATGTAGAGAACTTATGGCTAGAATGCAGGAATCGAGATTTAAGCCTTCATGTACAACGTTTGCTGCGGTTATTGCTGGTTTTGTGAAGAAAGCTAGGCTCTCTGATGCTGTTGAAGTGTTCGAAGAGATGTCACGATCAGATGTAAAACCAAATGAGGTGATTTTTGGGTTGTTGATTGATGCCTTTGCTGAGGCTGGCAATTTTGAAGAGGCGGTTCACTATTTCCATGCCATGGAAGATTACGGTATTTCAGCTAACGGGATAATATTGACTTCCATGATTAAGGCACATGGTAAAATCGGGTCTGTGGAAGGAGCAAAACAACTGTAT---GAGAAGATGAAGGAGTTCGAT------GGAGGTCCGGATATTGTGGCATCCAACAGTATGCTTACTTTATATGCAGATCTTGGAATGGTGTCTGAAGCAAAAATGATGTACGATGATTTGAGAATC---AAAAGGTGCGCAGACGGGGTCACATTTGCTACCATGATGCATGCCTACAGAAACATGGGTATGCTCGACGAAGCTATTGAAGTTGCGGAAGAGATGAAAACATCGGGTGTAGTGAAAGATTGTGTAACATTTAATGAAGTGATGGCTTGCTATGCCGCGAAAGGACAGCTTCTCGAATGCGGTGAATTGCTTCATGAAATGGTGGTGAATCAGAAACTTTCCCCTGATAAAGGGACCATTAAAGTACTTTTAACAATATTAAAGAAGGGAGGTCATCCA------GCCGTAAGAAAACTTGTGTCCTCTTACGAGGAAGGGATGATACTACCCAAGCAAGCTGTGATAACTGCGGTCTTTTCTACCTTAGGATTGCAT---AAATATGCGCTTCAGTCATGTGGAGACTTTAAGAAGGAAGATGCTAGTTTCTCTTCTTATGCTTATAATGCTGTGATACACGCTTTTGTAGACTATGGGAAGACCGACGAGGCATTAAACATGTATTTGCAAATGCAAGATGCTGGGGTTGAGCCTGACATTGCTACCTTCATTGATGTCGTGCGTTGTTATGGAAAAGCCGGGATTCTTGAAGGTGTGAAGCGTATAAACAGCCAGTTAAAGAGTGGAGAGATTGAGTTTAATCGGGCATTGTATAAGGCAATCATAGAT---------------------------GCTTACAAGAATGTCAATAGGCCTGACCTTGCTGAATTGGCCACTCAAGAGCTGAGATCTGCTTTTGAAGAAAATGATTCAGGAACAGGG------------------------------------------AATGAAGCTGAAGATGAGTATGAGCCTGATGAACCTGTGTAA------------------------------------------------------
>Oryza_sativa
---------------------------------------------ATGTTGACTCCTACCACC------------GCCGCCGCCGCCGCCGTCGCC---GTCTCCGGCGAGCTATCGATCTCTGCAACACAGTCCAGACTC---------------------------------------------------------------------------CTCCCCTCAGCCTCCCGCGTCCAC------------------------------------------------CTGCCCCACCTTCTCCCCGCTCCGCCTGCGCTGTCC---------------------------TCCTCCAGGAGCCACCCCTCT---------------------------------------------------------------------------------------------------------GTCCCCACC---------------------------------CCGACCGGCGGCGGCGGC------------------------------------------------------------------------------------------------------------------------------------------------------------------------------------------GCAGGAGAGGCTGCTGACCTTGATCCGTCC---GATGAGCACCTCGCCACCATGTCCCCGCGCGAGCAGACGGCGCTGCTGTCGCGGCAGCGGCACTGGCGCCGCGCCCGCGACCTGCTCGACCGCATGCGCGCGCTCCCGGGGTACGCGCCCAGCGCCATCCACTACGGCGTCGTCCTCCGCCACCTCGCCGGCGCGCGCCGGTGGGGCGAGCTCCGCCGCGTGTGGGCGCGGATGGCGCGCGAGGGCGCGCCCCCGCCCACCAACCAGGCCTACGCCGCCCTCGCCGACGCGCTCGCCAAGGCCGGCCATGCGCGGGACTCCCTCCTGCTGCTCCGCCACATGCGCGCCCGAGGTGTGGCTCCCGACGAGGTTTCCATGAGCACCTTCGTCCGCATCCTCAAGGACGTCGGCCGCTACTCCGACGCGGCCACTCTTTTCGATAACTGGTGCAACGGCAGGTTC------------------------------------------------------------------------GAGGTTGGGTTC---------------------------ATTGATCTTGACTACAGCGCGCTCGATTCAGGTGGACCGATG---------------------------------------CAGTTCTTGCTTGAGGAGATGTGCCATGGCAAT------------------------------------------GTCGACGATGCTGGT------------------GCATCTGGCATTCAGGGAGTTGCTAGAATTCCGAAGCTTGCTGTCACATATAACACGATGATTGATCTTTACGGGAAGGCCGGGAAGCTCAAGGATGCGATGGACATGTTTATGGGTATGCCAGATTATGGGGTTGCGGCGGATACATGTACCTTCAATACATTGATCAACATATTCGGGTCGTGTGGTAATGTGAAGGAGGCAGAGGCACTGTTTGCTAGCATGATAGTTAGGGGA---ACTAATCCAGATGTTAAGACGTTTAATGTGATGATGACATTGTTTGCATCCAAGGGTGATGTTGAGGGAGTTTTGAAGCACTACTATCATATTGGGAAAATGGGTTTATCTGCGGATACTGTGAGCTATGGGATTGTTCTCCGGGTGTTATGTGAGAGAAAGATGGTACATGAAGCAGAAGATGTGATTGTGGGGATTATGAGGTCTGGGACTTGTGTTCCTGAACAGTCTCTGCCTGTTGTCATGAAGATGTATATTGATCAGGGGTTGCTTGATAAAGCAAATGCATTCTTCGATAGACAT------TGCAGAGGTGATGAGGTCTCTTCCAAGACATTTGCTGCCATCATGGATGCTTTTGCAGAGAGGGGTTTATGGGAGGAAGCCGAACATGTTTTCTACTCTCATAGA------GGAGTTAGGAGAAGAGGCATAGTTGAATACAATGTGATGGTCAAGGCTTATGGTGCAGCAAAACGGTATGATAGAGTCTCTCCTCTACTTGAGCACATGAATGAGTCTGGTATTTCACCAGATGAGTGCACCTTTAACTCTTTAGTTCAGATGTTTGCTACGGGTGGATATCCACAGAGGGCTAAGAAGCTGTTAGGTAAAATGAAATATGCAGGGTTTAAACCAAAGTGCGAGACATATGCTGCTGCTATTACAACTCTCTCCCGCAACTATTTGGTATCTGAAGCCATATATCTGTACAATGAAATGAAGGCCTCAGGTGTTGAGCCAAATGTGGTTGTTTATGGTGTGCTGATTGATACATTTGCTGAGACAGGGCAACTAGAGGAGGCATTGCATTATAACAACTTGATGGAAGAATCTGGAATTGCTCCTAACCAAATTGTTTTAACTTCTCTTATCAAGGCCTACAGTAAAGCCAATTGCTGGAAGGAAGCGCAAGATTTGTAT---TCAAGGATGAAGAGCATGGAT------GGTGGCCCTGATATTGTTGCCTCTAATTCCATGCTAAACCTTTATGCAAATCTTGGGATGGTCACTAAGGTTAAGGAAATATTTGACTGTTTGAGGAGA---AATAATCAGGCCGATGATGTTTCATATACTAGCATGATATCCCTGTACAAGAACATGGGCTTGCTTAATGAGTCAGTTAGGGTTGCTCATGACTTGCAGAATTCAGGCTTACTATCCGACTGTGCTTCATACAATGCTGTTATGGCATGTTTTGTGGCCAAGGGCAAGCTAAGAGAATGTGCAGAATTGGTGCAACAAATG---CAGGAAGGCAACATTTTGCCAGATGCCTCAACGTTTGGAATGATATTTTCTATAATGAAGAAAATCCAGATTGCACCTGAGGAAGTTTCACAGTTACAATCAGCATATAATGACAACAGGAGCTCTTCTAGTCAAGCTGTAATCGCTTTCTTGTTTTTGATAGCTGGCATGCAT---GCTGCAGCATTAAATATTTGCGAGAAATATATGAAGCCTGTGTTGACAATAGATCAGTGTGCATGCAATGTTGCCTTCAAAGTTTATGCGTCCTGTGGGGAGGTGGATAAAGCTTTCAGTTTATTCATGCAGATGCATGAGTTGGGGCTGAAACCGGACACAGCTACTTACATCCATTTGACAACTTGCTATGGGGAATATGGAATGCCGGGAGGTCTTAGAAGTGCAAATGGCTTTCTCAGACACCAAAACAATGATATT------ACCCTACATAAAACTGTGGTTTCCTGCAGGGAAAATGAAAGCAATATTCTTGCTTATCAGTCAGTTAAGAAATGA------------------------------------------------------------------------------------------------------------------------------------------------------------------------------------------------------------
>Amborella_tricopoda
---------------------------------------------------------------------------------------------------ATGAGCCACTCCTGCACTCACAAAGATTTCAACTATCGCACGTCCTTCCTCCATCCAGGTAAGGCCCTTCTCCCA---------------------------TCTCCCCATGTTTCTCTCCCTGCAAAAAATAGAGTTTTT------------------------------------------------CTT---------------------------------------------------------------------------------------------------------------------------------------------------CAGGGGTTTAAGCTCTATTGCCATACAAACACTCTC---TCTCCTTTG---------------------------------AAAACCTTTAAAGGA------------------------------------------------------------------------------------------------------------------------------------------ATCAGAAGCAGGAGATATGGTGGGTGCATTCCATCTGTCCTCCATGCTCTCGAGAGAGAA---GCTGACTTAGACAAAGCTCTCAGTCCTTGGGTTGAGAAACTCAGCCCAAAAGAGCAAACCCTAATCCTCAAAGAGCAAAGGGACTGGAACCGAGCACTCTCTGTGTTCAAATGGTTCAAGTCTCAAAGAGACTATATCCCTAATGTGATTCACTGCAATGTTTTACTTAGAATATTGGGTAGGGCTCAGGAATGGGACCAACTTAGGCTTTTCTGGATTGAAATAGCAAAAGATGGTGTT---TCTCCCACCAATAACACATATGCAACTCTTATTGATGTTTATGGAAAGGCCGGGTTATCAAAAGAGAGTCTTCAATGGCTAAAACACATGAAAACCAGAGGAATATTCCCTGATGAGGTCACTATGAGCACGGTTGTTCACATTCTTAAAGAAGCACAGAAATTTGATCTCGCTGAGAAATTCTTTGACGATTGGTGTGCATCAAAAATG------------------------------------------------------------------------------------------------------------------GATTTGGAA------GCCTTAGAATCGGTTAACTCGAAC------------------GAAACAGAGATGGGTGCAAAGTATTTCTTATCGACTGAGCTTTTCAAGGCCGGAAAGCTCCCATTTTCTCAACGTTTTACCAGTAAATATCCTGATAGTAATTCCAGCAATGAGGGTCAGTTGTCTTTGTCCAATGCGGAAGAGATTTCTACGAGGAAGCCCCGGCTCACTTCTACATTTAACACTTTGATCGATTTGTATGGAAAGGCCGCCAAGTTAAAGGATGCTTCTGCTACATTCTCTGAGATGTTAAGATCTGGTGTTATGCCTGATCTCGTGACTTTCAATACCATGATTCATATTTGTGCATCAAATGGGCACACATTGGAAGCTGAAGCCTTGTTTGATAAAATGGAAGAGAGAAGA---ATTTCACCTGATGTAATGACGTTCAACACATTCATAGATATGTACTCAAAATCTGGAGATACCCAGAAAGTCTTGGATATTTATAGGAAGATCAAAGAGGCGGGTCTTCACCCAAATGCCGTAACCCACCGGACGATTCTCCATAACTTTAGTGAGAGAAGGTTGGTACAAGAAGTAGAGTCAATGCTTGAAGAGATGGACCGATTGGGTATAGATATAGATGAGCAATCAGTACCTGTAATTATGAAGATGTATATTGATTTGGGGCAGCTAAATACAGCCAAGGCCTTTTTAGAGAAATTCAACCTGTCAAGTCGGGTATCAATCTCTTCTAGAACATATGCTGCCATTATAGATGCCCTTGCTGAGATGGGTCATTGGTCTGAAGCCGAGGCCATCTTCGTGGGTGTTCGA---GGTTCAGGAAACAAGAAGGATGTATCTGAATATAATGTCATGATAAAGGCCTATGGCAATGCAAAGCTTTATGATAAAGCTTTATCCTTGTTTGAGGGGATGAAAAGCCATGGAATTTGGCCAGATGAGTGCACTTATAACTCTCTTATTCAAATGCTTTCTAGTGGAGATTTATCCGATAGTGCAAGGGAAACCCTAGGCAAGATGCAAGAAGAAGGGTTCAAGCCTCAATTGTCTACTTTTTCCTCTGTTTTAGCAAGCTTTGCTCGTACTGGGCGAGCTGCTGAGGCAGTACAAATCTATCAAGAAATGCTTAGAAGTGGTGTTTCACCCAATGAAATTGTGTTTGGGGCCTTAATAAATGCTTATGCGGAAGCTGGCCAAGTTAAGGAAGCCCTTGATTATATCCATAAAATGGAACTATCAGGCTATCCTGCAAATAATGTGGTTTATACATCTGTGATAAAGGGGTATAGTAAAGTAGGTCTTTGGAGAGAAGCCCAGGAGTTATAC---CAAAAGATGAGGGATCATGGG------GATGGTCCAGATATCATAGCATCAAATACCATGATTAATCTTTATGCTGATCTGGGAATGGTACATGAGGCAAAATTCATATTTGATAGCTTGAGGAGA---AGTGGTCGGGCTGATGGGGCATCTTTTGCATGCATGATGTGCATGTATAAGAGCATGGGCATGCTAGATGAAGCCATAGAAGTTGCTGAAGAGATGCAAGAGTCAGGGCTTTTAACTGATTGTGAATCTTTTAATAATGTTATGGCCTCTTATGCAATTAATGGGCAGTTAAGAGAGTGTGCTAAGCTCTTTTACCGTATG---TTCTCTGAGAAAATTTTGCCAAATAAATCCACTTTTAGGGTAATCTTTACGGTTTTAAAGAAAGCGGCTCTTCCATTAGAGGCAGTTACTCAGCTCGAACTGGCATATAATGATGGGAAACCATATGCGAGGCAGGCAATAGCAGCGCTTCTTTATTCAGTCATGAGAATGCAT---GAATTTGCACTTGAATCTTGTGAAATTTTCATGAAAGCCGAAATGGCTCTTGATAGTTTTGCATATAATGTTGCTATTTATGCATATGGAGCCTCGGGGCAGATGGACAAGGCATTTAGTGTTTCCATGAAAATGCAAGATGTGGGTATCGGGCCTGATATTGTTACTTACATTAACTTGGTAATTTGCTATGGAAAAGCAGGACTAGTTGAAGGTATCAAAAGGATATATAGCAAAATGAAATACCGGGAGATTGATCTTAATGAATCCCTCTTTTGGGCTACTGTAGAT---------------------------GCTTATAAGGAGGCCGGAAGAAAGGATCTTGCTGAGTTGGTTAATCGGGAAATGAAGTTCAGTTTTGACCTAGAAGAAGAAGAAGAAGAA---------------------------------------GAAGAAGAAGAAGAAGAAGAAGAAGAAGAAGAAGAAGAAGAAGGGTCTCATGATGAAGAATTCTATTCTGAGCGTGACGATAGTGAAAGTGTTGTATAG
>Isoetes_lacustris
---------------------------------------------------------------------------------------------------------------------------------------------------------------------------------------------------------------------------------------------------------------------------------------------------------------------------------------------------------------------------------------------------------------------------------------------------------------------------------------------------------------------------------------------------------------------------------------------------------------------------------------------------------------------------------------------------------------------------------------------------------------------------------------------------------------------------------------------------------------------------------------------------------------------------------------------------------------------------------------------ATGTTGGAAAATAATGTT---TTTCCAGATAATATCACATATAGCACTTTGATTAATGCTTATGGAAGGGCGGGATTAACAACCGAGGCCTTGGCTTGGTATGATCATATGAAGACACGTCATCTGGTTCCTGATGAGGTGACAGTGAGTACTGTGATCAATATGTATCGAATGGCAGGTGACATAAAGGCAGCCGAAGATGCATTTGGAAGTCTTATG---------------------------------------------------------------------------------------ATAAATGGT------------------------------GAAACTGCG------------------------------------------------------------------------------------------------------------------------------------------------------------------------------------------------------------CAGCCACAGAATCCTGATACTTATAATACAGTAATAGCCATGTACGGTGATGGTGGTCATCTCACAGAGGCATCCAACATGTTCAACAAGATGATACAAGCTGGGATTCGTCCAAACACCATCACTATTAATACAGTGATCCATATTTGTGGACATAATGGGCGTTTGGATGAAGCGGAGCTGTTGTATAAAAGAATGATGGGATCAGGA---TGTCTACCAGATGTCTCAACAGTTAACTGTCTTAATGGTGTTTACATAGAAAATGAAAGAATATCAAGTGCGATAGGCTGCCTTCGACGAGCACAACTCCAGGGAATCTCACCAGACCAGGTAACTTATAGAACTCTTGTCGCTGCTTGTTGTGAGAGGGGACTGGTGAAGGAGGCAGAAGGCCTAAAGGATGAAATGGAAAACTCAGGCCATGTCTTGCATGAAATACAACGTGTGTCAATGATTTTAATGTATATAAAAGCGCAGTTGTTGGATAAAGCAGACAGTGCATATAGGTCCCTT------TCTGATGCTAGGGTTCTCAGTCCTAGTAGCTATGCTGCTGTAATTGATGCCTATGGGAAACAAGGCCTTCTGGAGAAAGCAGAAGAAATTTTTATGGGTTGTAAT------AATGGCGCATCATCTAATGTACTTGCGGCGAACATGATGCTCAAAGCTTATGATATTGGAAAATATTATGATAAAACTTTAGATCTTTTTAGGAAAGTCGAGAGT------------GCTGACGAGGTTACATTTAATACAGTGATTAACATGGTGCGTAAATACGGAACTATCAGTGAAATGCAAGAAGTCCTACAGAGAATGAAAGCAGAAGGCATTAGTCCAGATCTTTTCTCATATACTTCTGCTATCAGTATTCATGCTAGGTTCGGTGGTGTGAAGGAATCTGAGAGGTTGTTTAAAGAAATGCAGGAGGTTGGGATTAAACCAGATCAGGTGGCATATGGTGCTTTCTTGAATGCACTTGTGGAGGGTAGGTTATTGAACGAAGCACGGGATTTTTTGGAAACAATGAAAAGTGCAGGTATAGTTCCAGATTCTGTTGCGCTTAGTGCCCTGATGAAGCTTTATGGTTATCTGGGTCTGGTAGAACAAGCAGAGGAGGTGTTTCTTGAAATGATGCAGTCATGT---------GGTGAGACTGATCTGTTCTCAGCAAATATGATGATAGATATTTATGGGAAGGCTGATATGATAGAAAAAGCAAAAAAGCTGTTCGATTCGTTAAAAATC---AGG---------AATACAGTTTCATTTACAATATTGCTGAACATCTATAAAGATGCAGGTATGATACCAGAAGCTCTGGGTATTGCAAAGTCTATGCAGGAATTGGGGCTAGTTAAAGATGCTATCTCCCTGAACTCTGTTGTTGGCATCTTTGCAAGTGCAGGTTTTGTGAGGAAGGCAATGGAAGCACTTCATGATGGT---AGAATGACGGGGGTCGTTCCAAATATAGCAACTTTTGTACCTTTTAAAAGCATTTTAGAAGCAATGGGCATGCCCAGCGATATTGAGTCATTGTGTTCAAAGGAATATAAGAGTCAGTTGCTTGAG------CTCACAATATATGCAATACTTTATGCTTATGCTGACATGCAT---CTAGAGGCCATGACCATTTGCGGAGAAATTTTGGATGGTGGATTTTCTCTTGATATTGTCGCCTGCAATGCGCTAATCTATGCCTTTGGTAATGCAGGAAAGTTTGATGATGCTTTTAAAGTATTTTCAAAAATGAAGGCCAAGGACCTTGAACCTAATGAAGCAACGTACACTAGCATAATCAATGCTTATAGCAAAGCAGGTTTGCTTGAAGGTGTTAGCAGAATGTTTAAACGTATGAAGAATGCTGGTTATGAACCTAGTATTACTACATACAAGACCGTAATAGAA---------------------------GCATATAAAAATGCAGGCAGGATGGACTTGGCTGCAATGGTGTCACAGGAAATGAATTTTGCTCGCTATATCAGTCAGCAATAA------------------------------------------------------------------------------------------------------------------------------------------------
>Selaginella_moellendorffii
------------------------------------------------------------------------------------------------------------------------------------------------------ATGCCG---------------------------------------------------------CAGTTTCCAGGAGCGGGGAGGTTCGTGGACACAGGGCAGCAGTGT------------------------------------------------GCAACGGGAAATATTGCT------------------AGAAATTCGTCCCGGCGGCCGCAAAAG------------------------------------------------------------------------------------------------------------CAACCGGGA------------------------------AGGAAGGAGTGGGAGAGTCAGACAGGGAAA---------------------------------------------------------------------------------------------------------------------AACTCTCCCAGAGCGAGAAAACAGCACAGTGCTCACGTTTCTTCGATTCTCGCGGCTCTAGCAGAGAGAAATTCCTCCGTCTCCTTGGTGCTGGATCGA---GCCGGCAGGCTGGAGAGTCGAGAGCTATCGAGAATTCTCAGCGAGCAGCGTGACTGGAGGAAGGCGATCGAGGTTTTCAGCTGGTTCCAGCGGCAAGACAACTACGAGGCCAACGTCTTTCTCTACAACATCTTGCTTAGAACACTGGGCAGGGCCGCGAAGTGGGAGCTTCTCCAAAAGTACTGGAGTGAGATGCTTGGCGAGCGAGTC---CCCCCGACGATCTTCACGTACAGCATCTTGGTGGACGTTCACGGACGAGCAGGCATGAAAGACGAGGCCATTCGTTTCTACCGGCATATGATCGAGAGTGGAGTGGAGCCGGACGAAGTCATGGTGAGTACTTATATGAATCTCCAGCGAAGATTTGGAGACTTGGAAGAGGCCGAGAAGGCGTTT------TGGGGT------------------------------------------------------------------------------------CTCTTCTCGGAG------------------------------AACTTAGTG---------------------------------------------------------------------------------------------------------------------------------------------------------------------------------------------GATGGCACCACGAAGAGGCCTGAGAATCCAGAGACTTACAACACCATGATAAGTTTCTACGGCGAGCACGCGAAGTTTGCCGAGGGGTCCAAGGTTTTCGCGGAGATGATGAAGGCCGGGGTGGAGCTCACTACTGTTACTTTCAACGCGATGATCCACGTCTATGGGAAAGCTGGCCGGACCAGAGAAGCCGAGCTGCTAGTGACCAATATGAAGCAGCGGAAGGATTGTTGCCCGGACGTCGCGACTTACAACTCCCTGATCGAGATGTACGTGAAGAACGACAAGCTGGAGCTTGTTTCCGGGTGCCTGGAGAGAATGCGCGACTCTGGAGTGTCCGCGGATCAAGTGACTTTCAGGACGCTTATCAGTGCCTACGCTGCAAACAACGTCGTCTGGAAGGCCGAGGCTCTTGTCCAAGAGATGGAAGGCTCCGGGTTTCTCATAGACCAGGCGATGTACACCGTGATGATCGCCATGTATGTCCGAGCTCGAGACGTCCCGAAGGCCGAGTCGGTGTTTCGTTTCCTC------CATTCTCGGGGAGGATTGGAAGTCAGCACCTATGTCGGGGTGATGGACGTTTACGCCGAGCACAAGTGCCTGGACCAAGCACGGGAAGTTTTCGAGCTCGCCAAG------AACGCGGGCTTGAAGACTCCATCGCTATACAACGTGATGATGAAAGCTTACGGCGCTTGCGACCGGTTTACCGACGCTGTGACCGTTTTCGAAGCTATGGAGAAAGATGGAGCGAGTCCCAACGAAGCGTCTTTCAACTCACTGATACAGCTCCTCTGCAAAGGGAGACTTTTGGAGATCTTGCAAAGAGTTTTGGTGCTCGTGAAGGCAGCGGGATTCAAGCCAAGCCTGGCTTCGTGCTCCTCGGTTGTCAGCTTCTACGGTGACATGGGACGGGTCAGAGAAGCCGAGAGGGTGTTCAAGGAAATGCTAGCATCCGGTGTTGAGGCGGACGTTATCTGCTACAGTGCCTTGCTCAACGCGTATGCCGAAGCAGGATTCGCGAGAGAGGCACAGCAGACGCTCGACAGCCTCAAAGCCGCTGGCTTTGTCCCGGACACGATCGTCTACACGTCGATGATGAAACTCTACAGTAACTTGGGACTGATAGCGGAGGCCGAGAAGATCTAC---GAGGAGATAAGCAGGCTAAGT------------CCGGACGTTTTCGCGGCCAACACGATGCTCAACCTCTACATCAAGTCGGGAATGTTTACAGAGGCCGAGCAGCTCTTTCGAGCCATGCAGCGCGGGAAGCCGGGACTTAACGAAGTGGCTTGCACGATGATGCTCAAGCTCTATAGGGAGGCCGGGAAGATCGAGCAAGGACTGGACGTCGCCAGGGTCATGTCGAGGCGCTTCCTCATCACGGACGCTCGGGCTTTCAACGTTGTCATAGCCATGTACGTGAAGGCCGGGCTGATGAGAGAAGCACTGGAGGCTCTCAAGGAGATG---AGGCGAGCCGGGCTGGTCCCGAGCAGGAGCACCTTTAGCTGCTTCGAGGAGATTTTGGAGAGAGCTGGAATG---------------------------------------------------------------------------------------------------------------------------------------------------------------------------------------------------------------------------------------------------------------------------------------------------------------------------------------------------------------------------------------------------------------------------------------------------------------------------------------------------------------------------------------------------------------------------------------------------------------------------------------------------------------------------
>Isoetes_spp
-------------------------------------------------------------------------------------------------------------------------------------------------------------------------------------------------------------------------------------------------------------------------------------------------------------------------------------------------------------------------------------------------------------------------------------------------------------------------------------------------------------------------------------------------------------------------------------------------------------------------------------------------------------------------------------------------------------------------------------------------------------------------------------------------------------------------------------------------------------------------------------------------------------------------------------------------------------------------------------------------------------------------------------------------------------------------------------------------------------------------------------------------------------------------------------------------------------------------------------------------------------------------------------------------------------------------------------------------------------------------------------------------------------------------------------------------------------------------------------------------------------------------------------------------------------------------------------------------------------------------------------------------------------------------------------------------------------------------------------------------------------------------------------------------------------------------------------------------------------------------------------------------------------------------------------------------------------------------------------------------------------------------------------------------------------------------------------------------------------------------------------------------------------------------------------------------------------------------------------------------------------------------------------------------------------------------------------------------------------------------------------------------------------------------------------------------------------------------------------------------------------------------------------------------------------------------------------------------------------------------------------------------------------------------------------------------------------------------------------------------------------------------------------------------------------------------------------------------------------------------------------------------------------------------------------------------------------------------------------------------------------------------------------------------------------------------------------------------------------------------------------------------------------------------------------------------------------------------------------------------------------------------------------------------------------------------------------------------------------------------------------------------------------------------------------------------------------CTAATGAAGCAACGTACACTAGCATAATCAATGCTTATAGCAAAGCAGGTTTGCTTGAAGGTGTTAGCAGAATGTTTAAACGTATGAAGAA-------------------------------------------------------------------------------------------------------------------------------------------------------------------------------------------------------------------------------------------------------------------------------------------------------------
>Isoetes_andicola
---------------------------------------------------------------------------------------------------------------------------------------------------------------------------------------------------------------------------------------------------------------------------------------------------------------------------------------------------------------------------------------------------------------------------------------------------------------------------------------------------------------------------------------------------------------------------------------------------------------------------------------------------------------------------------------------------------------------------------------------------------------------------------------------------------------------------------------------------------------------------------------------------------------------------------------------------------------------------------------------------------------------------------------------------------------------------------------------------------------------------------------------------------------------------------------------------------------------------------------------------------------------------------------------------------------------------------------------------------------------------------------------------------------------------------------------------------------------------------------------------------------------------------------------------------------------------------------------------------------------------------------------------------------------------------------------------------------------------------------------------------------------------------------------------------------------------------------------------------------------------------------------------------------------------------------------------------------------------------------------------------------------------------------------------------------------------------------------------------------------------------------------------------------------------------------------------------------------------------------------------------------------------------------------------------------------------------------------------------------------------------------------------------------------------------------------------------------------------------------------------------------------------------------------------------------------------------------------------------------------------------------------------------------------------------------------------------------------------------------------------------------------GAAATGATGCAGTCATGT---------GGTGAAACTGATCTGTTCTCAGCAAATATGATGATAGATATTTATGGGAAGGCTGATATGATAGAAAAAGCAAAAAAGCTGTCCGATTCATTGAAAATC---AGG---------AA--------------------------------------------------------------------------------------------------------------------------------------------------------------------------------------------------------------------------------------------------------------------------------------------------------------------------------------------------------------------------------------------------------------------------------------TTGTCGCCTGCAATGCGCTAATCTATGCCTTTGGTAATGCAKGAAAGTTKGATGAYGCTTTTAAAGTGTKTTCRRAAATGAAGGCCAAGGACMTTGAACCYAATGAARCAASGTRCACTAGCRTAATCAATGCTTATAGCAAAGCAGGTTTGCWTGAAGGTGTTAGCASAATGTTTAAACGTATGAAGAATGCTGGTTATGAAYCTAGTATTAMTAYATACAAGACCRTAATAGAW---------------------------GCATTAAAAAATGCAAGCAGGACGGACTTGGCTACAATGATGTCACAAGAAATGATTTTTGCTCGCTATATCAGTCAGCAATA-------------------------------------------------------------------------------------------------------------------------------------------------
>Isoetes_humilior
-------------------------------------------------------------------------------------------------------------------------------------------------------------------------------------------------------------------------------------------------------------------------------------------------------------------------------------------------------------------------------------------------------------------------------------------------------------------------------------------------------------------------------------------------------------------------------------------------------------------------------------------------------------------------------------------------------------------------------------------------------------------------------------------------------------------------------------------------------------------------------------------------------------------------------------------------------------------------------------------------------------------------------------------------------------------------------------------------------------------------------------------------------------------------------------------------------------------------------------------------------------------------------------------------------------------------------------------------------------------------------------------------------------------------------------------------------------------------------------------------------------------------------------------------------------------------------------------------------------------------------------------------------------------------------------------------------------------------------------------------------------------------------------------------------------------------------------------------------------------------------------------------------------------------------------------------------------------------------------------------------------------------------------------------------------------------------------------------------------------------------------------------------------------------------------------------------------------------------------------------------------------------------------------------------------------------------------------------------------------------------------------------------------------------------------------------------------------------------------------------------------------------------------------------------------------------------------------------------------------------------------------------------------------------------------------------------------------------------------------------------------------------------------------------------------------------------TGATAGATCTTTATGGGAAGGCTGATATGATAGAAAAAGCAAAAAAGCTGTTCGATTCATTGAAAATG---AGG---------AATACAGTTTCAKTTACAATATTGCTGAACATCTATAAAGATGCWGRTATGATACCAGAAGCTCTGGGTATTGCAAAGTCKATGCAGGAATTGGGGCTAGTTAAAGATGCCATCTCCCTGAACTCTGTTGTTGGCATCTTCGCAAGTGCAGGTTTTGTGAGGAAGGYMATGGAAGCACTTCATGATGGT---AGAATGATGGGGGTTGTTCCAAATATAGAAACTTTTGT--------------------------------------------------------------------------------------------------------------------------------------------------------------------------------------------------------------------------------------------------------------------------------------------------------------CAACGTATACTAGCATAATCAATGCTTATAGCAAAGCATGTTTGCTTGAAGGTGTTAGCAGAATGTTTAAACGTATGAAGAATGCTGGTTATGAACCTAGTATTATTATGTACAAGACCATAATAGAA---------------------------GCATCTAAAAATGCAGGCAGG------------------GTGTCACAGGAAATGAATTTTGCTCGCTATATCAGTAAGC-----------------------------------------------------------------------------------------------------------------------------------------------------
>Isoetes_elatior
----------------------------------------------------------------------------------------------------------------------------------------------------------------------------------------------------------------------------------------------------------------------------------------------------------------------------------------------------------------------------------------------------------------------------------------------------------------------------------------------------------------------------------------------------------------------------------------------------------------------------------------------------------------------------------------------------------------------------------------------------------------------------------------------------------------------------------------------------------------------------------------------------------------------------------------------------------------------------------------------------------------------------------------------------------------------------------------------------------------------------------------------------------------------------------------------------------------------------------------------------------------------------------------------------------------------------------------------------------------------------------------------------------------------------------------------------------------------------------------------------------------------------------------------------------------------------------------------------------------------------------------------------------------------------------------------------------------------------------------------------------------------------------------------------------------------------------------------------------------------------------------------------------------------------------------------------------------------------------------------------------------------------------------------------------------------------------------------------------------------------------------------------------------------------------------------------------------------------------------------------------------------------------------------------------------------------------------------------------------------------------------------------------------------------------------------TGAAAGCAGAAGGCATTAGCCCAGATCTTTTCTCGTATACTTCCGCTATCAGTATTCATGCTAGGTTTGGTCGGGTGAAAGAATCTGAGAGGTTGTTTAAAGAAATGCAGGAGG-TGGCATTA----------------ATATGGTGCTTTCTTAAATGCACTTGTGGAGGGTAGGTTATTGAATGAAGCACGGGACTTTTTGGAAACAATGAAAAGTGCAGGTATAGTTCCAGATACTGTTGTGCTTAGTGCACTGATGAAGCTTTATGGTTATCTGGGTCTGGTAGAACAAGCAGAGGAAGTGTTTTTTGAAATGATGCAGTCATGT---------GGTGAAACTGATCTCTTCTCAGCAAATATGATGATAGATCTTTATGGGAAGGCTGATATGATAGAAAAAGCAAAAAATCTGTTCGATTCATTGAAAATC---AGG---------AATACAGTTTCATTTAM--TATTGCTGAACATCTATAAAGATGCAGGTATGATACCAGAAGCTCTGGGTATTGCAAAGTCTATGCAGGAATTGGGGCTAGTTAAAGATGCCATCTCCCTGAACTCWGTTGTTGGCATCTTTGCAAGTGCAGGTTTTGTGAGGAAGGCAATGGAAGCACTTCATSATGGT---AGAATGATGGGGGTTGTTCCAAATATAGCAACTTTTGTAC------------------------------------------------------------------------------------------------------------------------------------------------------------------------------------------------------CCTGCAATGCGCTAATCTATGCCTTTGGTAATGCAGGGAAGTTTGATGATGCTTTTAAAGTGTTTTCAGAAATGAAGGCCAAGGACCTTGAMCCTAATGAAGCAACGTATACTAGCATAATYAATGCTTATAGCAAAGCAGGTTTGCTTGAAGGTGTTAGCAGAATGTTTAAACGTATRAAGAATGCTGGTTATGAACCTAGTATTACTACATACAAGAC--------------------------------------------------------------------------------CACAGGAAATGAATTTTGCTCGCTATATCA-----------------------------------------------------------------------------------------------------------------------------------------------------------
>Isoetes_coromandelina
------------------------------------------------------------------------------------------------------------------------------------------------------------------------------------------------------------------------------------------------------------------------------------------------------------------------------------------------------------------------------------------------------------------------------------------------------------------------------------------------------------------------------------------------------------------------------------------------------------------------------------------------------------------------------------------------------------------------------------------------------------------------------------------------------------------------------------------------------------------------------------------------------------------------------------------------------------------------------------------------------------------------------------------------------------------------------------------------------------------------------------------------------------------------------------------------------------------------------------------------------------------------------------------------------------------------------------------------------------------------------------------------------------------------------------------------------------------------------------------------------------------------------------------------------------------------------------------------------------------------------------------------------------------------------------------------------------------------------------------------------------------------------------------------------------------------------------------------------------------------------------------------------------------------------------------------------------------------------------------------------------------------------------------------------------------------------------------------------------------------------------------------------------------------------------------------------------------------------------------------------------------------------------------------------------------------------------------------------------------------------------------------------------------------------------------------------------------------------------------------------------------------------------------------------------------------------------------------------------------------------------------------GATCTTTTGR------TGAAAAGTTTAGGTATAGTTCCCGACTCTGTTGTGCTTAGTGCCCTGATGAAGCTTTATGGTTATCTGGGTTTGGTAGAACAAGCAGAGGAAGTGTTCTTTGAAATGGTGCAGTCATGT---------CATGTGACTGACCTTTTCTCAGCAAATATGATGATAGATATTTACGGAAAAGCTGACATGATAGAAAAAGCAAGAAMGCTGTTTGACTCATT------------G---------AATGCAGTTTCATTCACAATAATGCTAAACATCCATAAAGATGCAGGCATGATACCCGAAGY-----------CAAAGTCTATGCAGGAATTAGGGCTGGTTAAAGATGCTATCTCCTTAAACTCCGTTGTTGGCATCT---------------------------------------------------------------------------------------------------------------------------------------------------------------------------TGCTTGAG------CTCACAATGTTTGCAGTACTTTATGCTTATGCCGATATGCAT---GTAGAGGCTACAACTGCTTGCAGAGAGATCCTAGATGGTGGATTTTCTCTTGACATTCTTGCTTGCAATGCGCTGATCTATGCATTTGGCAATGCAGGAAAATTTGATGATGCTTTTAAGGTATTCTCGGAATTAAATGCCAAGGACCTACAACCAAATGAAGCAACGTATACTAGCATAATCAATGCTTATAGCAAAGCAGGTTTGCTTGAAGGTGTAAGCAGGATGT-----------------------------------------------------------------------------------------------------------------------------------------------------------------------------------------------------------------------------------------------------------------------------------------------------------------------------
