# Supplementary material for: Phylogenomics indicates the “living fossil” Isoetes diversified in the Cenozoic
Source: PLoS One. 2020 Jun 18;15(6):e0227525. doi: 10.1371/journal.pone.0227525 (PMC7302493; doi:10.1371/journal.pone.0227525)
Supplement: S1 File — Folder containing fasta files for each of the individual nuclear alignments. (GZ) [file pone.0227525.s011.gz › 1_Individual_Nuclear_Alignments/Homolog_25266.orthogroup_50.fasta]

>Ceratodon_purpureus
------------------------------------------------------------------------------------------------------------------------------------------------------------------------------------------------------------------------------------------------------------------------------------------------------------------------------------------------------------------------------------------------------------------------------------------------------------------------------------------------------------------------------------------------------------------------------------------------------------------------------------------------------------------------------------------------------------------------------------------------------------------------------------------------------------------------------------------------------------------------------------------------------------------------------------------------------------------------------------------------------------------------------------------------------------------------------------------------------------------------------------------------------------------------------------------------------------------------------------------------------------------------------------------------------------------------------------------------------------------------------------------------------------------------------------------------------------------------------------------------------------------------------------------------------------------------------------------------------------------------------------------------------------------------------------------------------------------------------------------ATGGTGGAGGGAAATGTGGTGAGCCAAGGGCTCCAG---------------------------------------------------------------------------------------------------------------------------------------------------------------------------------------------------------------------------------------------------------------------------------------------------------------------------------------------------------------------------------------------------------------------------------------------------------------------------------------------------------------------------------------------------------------------------------------------------------------------------------------------------------------------------------------------------------------------------------------------------------------------------------------------------------------ACACCGGCGGCC---------------------------------------------------------------------------------------------------------------------------------------------------------------------------------------------------------------------------------------------------TCGACGAAAGGC---------------------------------------TTCTTCTCA---------------------------------------------------------------------------------------------------------------------------------------------------------------------------------------------------------------------------------------------TGGAGGGAGTTTGCGTGGGGTGCACTGGCCAGTGGGTTCGGGGAGACATTAATGCAT------------CCGGTAGACACTTTGAAAACACGTATTCAAAGTGGC---CATTCTGGA------------------------------------GTCACCTTGCAGAAGCAG------------AGCGACATTGGGCATGCTCTCAAA---------------------------AATATTGTGGCCATGGACGGC---GTTCGGGCTCTTTACAGGGGTGTAGTACCAGGCTTGACAGGCTCAATGATA------------------------------------------------------------------------------------------------------ACAGGGGCCACATACTTTGGATTTATCGAGTCTACGAAAGACTGGCTGGAG---------------------CAT---------------------GAGCGCCCC---------AATCTTGCTGGTCCCTGGGCGCACTTTTGTGCTGGTGCTATGGGTGATACTATAGGTTCAGTCGTGTACGTTCCATGTGAAGTGCTCAAG---CAGCGGATGCAGATT---CAAGGCAGCAGCAAAGGTTGGCATCAAAGACAT---------GAAGTATCT------------TCTAGAGTCTTGACACCAAGCTTACAATACTACACGGGACTGCTACATGCAGGACGAGTGGTTTTTAAGTATGAGGGTTTTTCTGGTCTATATGCTGGGTACTTATCAACCCTTGCC---------------------------------------------------AGGGATGTCCCCTTTGCTGGATTCCAG---ATTATGCTCTATGAGGGTATGAGGAAG---------------------------------GCGACAGTGTAC---------------GGACGGAGGAATTGGGCCGTTGCTCCA---------GCTGCTGGGGGCCCAAAGCACGAATTTAGCTCATGGGAAGAGCTGATTATG---------------GGGGGAACTGCA---------------------GGAGGTCTGAGTGCTTTTCTGACAACTCCCATGGATGTTTTGAAGACTAGGCTTCAAATACAAGGT---------------------------------------------------------------------------------------------------------------------TCTCGC---ATAAGATACAAGGGCTGGTTTGATGCGTGGCATCAAATCTGGAGACACGAAGGAGTTAAGGGATTTTTCCGAGGAGCAGTG------CCGCGAGTACTATGGTTTGTACCTGCGTCTGCGGTTAGTTTCATGGCGGTG---GAG------TGGTTGAGAAAGGAG------------------------------TTCAATACTCAAACTACTGTGCATATC---------------------------------------------GATTCT---CAATCTGTCCATCCTGATGATACCCTGTCC---AGTTTATCCTCCCAAGCTCAAATAGACTCTATCAGAGTCAATCCAGCGTCAAAGCAAAAGGCTTTTGAGCCT
>Physcomitrella_patens
------------------------------------------------------------------------------------------------------------------------------------------------------------------------------------------------------------------------------------------------------------------------------------------------------------------------------------------------------------------------------------------------------------------------------------------------------------------------------------------------------------------------------------------------------------------------------------------------------------------------------------------------------------------------------------------------------------------------------------------------------------------------------------------------------------------------------------------------------------------------------------------------------------------------------------------------------------------------------------------------------------------------------------------------------------------------------------------------------------------------------------------------------------------------------------------------------------------------------------------------------------------------------------------------------------------------------------------------------------------------------------------------------------------------------------------------------------------------------------------------------------------------------------------------------------------------------------------------------------------------------------------------------------------------------------------------------------------------------------------ATGGTGGAAGAAAATAATTTGAGCCCACGGCTCCAG---------------------------------------------------------------------------------------------------------------------------------------------------------------------------------------------------------------------------------------------------------------------------------------------------------------------------------------------------------------------------------------------------------------------------------------------------------------------------------------------------------------------------------------------------------------------------------------------------------------------------------------------------------------------------------------------------------------------------------------------------------------------------------------------------------------GCATCCAGGTCG---------------------------------------------------------------------------------------------------------------------------------------------------------------------------------------------------------------------------------------------------TCGGCGAAAGGC---------------------------------------TTTTTCTCA---------------------------------------------------------------------------------------------------------------------------------------------------------------------------------------------------------------------------------------------TGGAGAGAGTTTGCTTGGGGTGCACTGGCCAGTGGGTTCGGAGAGACATTAATGCAT------------CCAGTGGACACTTTGAAAACACGCATTCAGAGTGGC---CAATCTGGA------------------------------------GTCACCTTGCAGAAGCAG------------AGCGACATTGGGCACGCTCTTAAA---------------------------AACATAGTGGCTATGGACGGT---GTTCGTGCCCTATACAGGGGTGTAGTACCAGGTTTGACAGGTTCAATGATA------------------------------------------------------------------------------------------------------ACAGGAGCCACATACTTTGGATTTATTGAGTCTACGAAAGACTGGCTGGAG---------------------GAC---------------------GAGCGCCCC---------AATCTGGCTGGCCCCTGGGCCCACTTTTGTGCTGGTGCTGTTGGTGATACCCTGGGTTCAGTAGTGTACGTTCCATGTGAAGTGCTCAAG---CAGCGAATGCAGATT---CAAGGTAGTAGCAAAGGTTGGCACCAAAGACAT---------GGAGCATCA------------TCTAGACTTGTGACCCCAAGCTTACAGTATTATCCTGGGATGTGGCATGCCGGACAAGCGATTCTGAAGTACGAGGGTCTTTCAGGCCTGTATGCTGGGTATTTTTCTACCCTTGCT---------------------------------------------------AGGGATGTTCCCTTTGCAGGGTTTCAG---ATTATGCTCTATGAAGGAATGAGGGCG---------------------------------GCGACAGTGTTT---------------GGACGGCGAAATTCGTCCGTACCTCCA---------GTTGAG---TTTCAGAAGCACGAGTTTAGCTCATTGGAGGAGCTCATGATG---------------GGTGGAACTGCA---------------------GGAGGTTTAAGTGCTTTTCTGACGACACCTATGGACGTGTTAAAGACCAGGCTTCAAATACAAGGT---------------------------------------------------------------------------------------------------------------------TCTCAC---ATGAGATACAAGGGCTGGTTTGACGCATGGCAACAAATTTGGAGACTCGAAGGGATCAAGGGGTTCTTTCGAGGAGCATTG------CCACGAGTACTATGGTTTGTCCCTGCATCTGCGGTCAGTTTCATGGCAGTA---GAG------TGGCTGAGGAAGGAG------------------------------TTCAATACTCAGACTCCTGTGCGTATC---------------------------------------------GATTCT---CAATCTATCCAACCTGATGGGAGCCTCTCTGGTTCCCTCTCATAG------------------------------------------------------------
>Isoetes_lacustris
------------------------------------------------------------------------------------------------------------------------------------------------------------------------------------------------------------------------------------------------------------------------------------------------------------------------------------------------------------------------------------------------------------------------------------------------------------------------------------------------------------------------------------------------------------------------------------------------------------------------------------------------------------------------------------------------------------------------------------------------------------------------------------------------------------------------------------------------------------------------------------------------------------------------------------------------------------------------------------------------------------------------------------------------------------------------------------------------------------------------------------------------------------------------------------------------------------------------------------------------------------------------------------------------------------------------------------------------------------------------------------------------------------------------------------------------------------------------------------------------------------------------------------------------------------------------------------------------------------------------------------------------------------------------------------------------------------------------------------------ATGGTG---------GGCATTACCAAAGGAGAGAAA---------------------------------------------------------------------------------------------------------------------------------------------------------------------------------------------------------------------------------------------------------------------------------------------------------------------------------------------------------------------------------------------------------------------------------------------------------------------------------------------------------------------------------------------------------------------------------------------------------------------------------------------------------------------------------------------------------------------------------------------------------------------------------------------------------------ACGTCATTAGTT---------------------------------------------------------------------------------------------------------------------------------------------------------------------------------------------------------------------------------------------------GAGGGAAATGGA---------------------------------------GTCTTGAGCACAATG------------------------------------------------------------------------------------------------------------------------------------------------------------------------------------------------------------------------------GCAGCAGCATGGAGAGAATTTGTCTGGGGTGGTTTGGCCGCTGCATTTGGCGAGAGCATAATGCAT------------CCTATTGATACCCTGAAGACCAGAATGCAAAGTGGC---CCTCAT---------------------------------------TTCACTCTTAAGAATAAT------------GGCAATGTAACACAGTCCATCAGT---------------------------ACAATATTGGCAGCAGATGGT---GTGCGAGGCCTTTATAGAGGAGTAGCTGCTGGGATAACAGGATCCTTGGTG------------------------------------------------------------------------------------------------------ACTGGTGCAACCTACTTTGGATTTGTAGAGACCACTAAAGACTGGGTTCAT---------------------GTG---------------------AAGAGACCT---------GAATTAGCTGGTCCATGGGCACTATTTTTAGCTGGTGCAGCTGGAGATACAATAGGAGCGGTTGTATATGTTCCCTCTGAAGTGATCAAG---CAGAGAATGCAGGTC---CAAGGTACAAAACAGTCTTGGGAGTTGGCGTCA---------TCAACATTGCAT------GTGAAGCAGGTG------------------TACTATTCAGGGGTTTTCCATGCAGCAAAAATGATCTATGCTAAGGAAGGTTGCAGGGGTCTTTACGCTGGTTTTCTGTCCACCCTTGCT---------------------------------------------------CGTGATGTGCCCTTTGCTGGCTTGCAA---ATTATGTTCTATGAAGCATTTAAGCAGAGCTTGGGCGGACACACGTTTGACAAATGTTCAGCTACA---------------------------------------------------------------------------CATCAGTTCAGTTCGGGAGAAGAGTTTTTGCTT---------------GGAGGAGCTGCA---------------------GGGGGTTTAAGTGCATTCTTAACAACTCCTCTTGATGTTATAAAAACACGGATGCAGGTTCAAGGC---------------------------------------------------------------------------------------------------------------------ACAAGT---ATGCGGTACAAGGGCTGGTTTCATGCTTTGCAAACGATTTGGAGAGAGGAAAGCTTTGGAGGTTTTTTCAAAGGCTGTGTC------CCGCGCGTGGTATGGTGGTGTCCTGCTTCTGCCCTTACGTTCATGGCAGTG---GAG------AGATTGAGAAAAGAG------------------------------TTCAATGTGGAACCAACTGGAAAGATT---------------------------------------------GACAAGATTGACACGGTAGATGTTACTTCTGTGGTGGTGCCCCATCCTTCTAAAGCAAGATAA---------------------------------------------------
>Isoetes_sinensis
------------------------------------------------------------------------------------------------------------------------------------------------------------------------------------------------------------------------------------------------------------------------------------------------------------------------------------------------------------------------------------------------------------------------------------------------------------------------------------------------------------------------------------------------------------------------------------------------------------------------------------------------------------------------------------------------------------------------------------------------------------------------------------------------------------------------------------------------------------------------------------------------------------------------------------------------------------------------------------------------------------------------------------------------------------------------------------------------------------------------------------------------------------------------------------------------------------------------------------------------------------------------------------------------------------------------------------------------------------------------------------------------------------------------------------------------------------------------------------------------------------------------------------------------------------------------------------------------------------------------------------------------------------------------------------------------------------------------------------------ATGGTA---------GGCATTACCAAAGGAGAGAAA---------------------------------------------------------------------------------------------------------------------------------------------------------------------------------------------------------------------------------------------------------------------------------------------------------------------------------------------------------------------------------------------------------------------------------------------------------------------------------------------------------------------------------------------------------------------------------------------------------------------------------------------------------------------------------------------------------------------------------------------------------------------------------------------------------------ACGTCGTTAGTT---------------------------------------------------------------------------------------------------------------------------------------------------------------------------------------------------------------------------------------------------GAGGGAAATGGA---------------------------------------GTCTTGAGCACAATG------------------------------------------------------------------------------------------------------------------------------------------------------------------------------------------------------------------------------GCGGCAGCATGGAGAGAATTTGTCTGGGGTGGTTTGGCCGCTGCATTTGGCGAGAGTATAATGCAT------------CCCATTGATACCCTGAAGACCAGAATGCAAAGTGGC---CCTCAT---------------------------------------TTCACTCTTAAGAGTAAT------------GGCAATGTAACACAGTCCATCAGT---------------------------ACAATATTGGCAGCAGATGGT---GTGCGAGGCCTTTATAGAGGAGTAGCTGCTGGAATAACAGGATCCTTGGTG------------------------------------------------------------------------------------------------------ACTGGTGCAACCTACTTTGGATTTGTAGAGACCACTAAAGACTGGGTTCAT---------------------ATG---------------------AAGAGACCT---------GAATTAGCTGGTCCATGGGCACTATTTTTAGCTGGTGCAGCTGGAGATACAATAGGAGCAGTTGTTTATGTCCCCTCTGAAGTGATCAAG---CAGAGAATGCAGGTC---CAAGGTACAAAACAGTCTTGGGAATTGGCATCA---------TCAACATTGCAT------GTGAAGCAGGTG------------------TACTATTCAGGGGTTTTCCATGCAGCAAAAATGATCTATGCTAAGGAAGGTTGCAGAGGTCTTTATGCAGGTTTTCTGTCCACCCTTGCT---------------------------------------------------CGTGATGTGCCCTTTGCTGGCTTGCAA---ATTATGTTCTATGAAGTATTTAAGCAGAGATTGGGTGGACACACGTTTGACAAATGTTCAGCTACA---------------------------------------------------------------------------CATCAGTTCAGTTCGGGAGAAGATTTTCTGCTT---------------GGAGGAGCTGCA---------------------GGGGGTTTAAGTGCGTTCTTAACAACTCCACTTGATGTTATAAAAACACGGATGCAGGTTCAAGGC---------------------------------------------------------------------------------------------------------------------ACAAGC---ATGCGGTATAAGGGCTGGTTTCATGCTTTGCAAACGATCTGGAGAGAAGAAAGCTTTGGAGGTTTTTTCAAAGGCTGTGTC------CCGCGTGTGGTATGGTGGTGTCCTGCTTCTGCCCTTACGTTCATGGCAGTA---GAG------AGATTGAGAAAAGAG------------------------------TTCAATGTGGAACCAACTGGAAAGATT---------------------------------------------GACAAGATTGAAACGGTAGATGTTACTTCTGTGGTGGTGCCCCATCCTTCTAAAGCAAGATAA---------------------------------------------------
>Selaginella_moellendorffii
---------------------------------------------------------------------------------------------------------------------------------------------------------------------------------------------------------------------------------------------------------------------------------------------------------------------------------------------------------------------------------------------------------------------------------------------------------------------------------------------------------------------------------------------------------------------------------------------------------------------------------------------------------------------------------------------------------------------------------------------------------------------------------------------------------------------------------------------------------------------------------------------------------------------------------------------------------------------------------------------------------------------------------------------------------------------------------------------------------------------------------------------------------------------------------------------------------------------------------------------------------------------------------------------------------------------------------------------------------------------------------------------------------------------------------------------------------------------------------------------------------------------------------------------------------------------------------------------------------------------------------------------------------------------------------------------------------------------------------------------------------------------------------------------------------------------------------------------------------------------------------------------------------------------------------------------------------------------------------------------------------------------------------------------------------------------------------------------------------------------------------------------------------------------------------------------------------------------------------------------------------------------------------------------------------------------------------------------------------------------------------------------------------------------------------------------------------------------------------------------------------------------------------------------------------------------------------------------------------------------------------------------------------------------------------------------------------------------------------------------------------------------------------------------------------------------------------------------------------------------------------------------------------------------------------------------------------------------------------------------------------------------------------------------------------------------------------------------------------------------------------------------------------------------TGGAGGGAGTTTCTATGGGGAGGCCTGGCGTGCGGCTTCGGCGAGACGATCATGCAT------------CCCGTGGACACGATCAAGACGCGGCTCCAGAGCGGC------------------------------------------------------TTCGGCCAGAAT------------GCGAATCTTGTCCAGGTTTCCAAG---------------------------ACCATCGGCGCTAGGGACGGC---ATCCGAGGATTCTATCGGGGAGTCTTTCCGGGTGTCACTGGATCGTTCGTA------------------------------------------------------------------------------------------------------ACGGGCGCCACATATTTCGGTTTCATCGAGACCACGAAGGACTTGCTACAA---------------------GAG---------------------AAGAGGCCA---------AACTTACCAACACCATGGGCACTGTTCTTCGCTGGCGCAGCTGGAGATGCTCTTGGCGCGGTGGTCTACGTCCCGTGCGAAGTTATCAAG---CAGCGAATGCAGGTC---CAAGGCTCTCGAAAGGCGTGGGAGACTGCGAAG---------CAG------------------CAGCAGATAAAAGCTCCAGTCTTCCAGTACTACTCGGGGATGTTTCATGCGGCGAGAGCGATCCACGCGCAGGAAGGAACTCGCGGCCTTTACGCTGGCCTTCTCTCCACCATTGTG---------------------------------------------------CGTGACATTCCTTTTGCAGGCTTGCAGGTAATCGTTCTCTATGAAGCATTCAGGAAG---------------ACAGCCTTGAAAGTT---GCCAAC---------------------------------------------------------------------------GGTGATCTTTCGTGCTCGCAGGACTTTTTGCTC---------------GGCGGAGCGGCC---------------------GGAGGATTCAGTGCGTTCCTGACGACTCCTTTCGACGTTGTCAAGACTCGGATGCAAGTCCAAAGT---------------------------------------------------------------------------------------------------------------------ACATCG---GCAAGGTACACTGGCTGGCTCGATGCGATCACCAAGATAAAGGAACAAGAAGGAATCAGGGGACTGTTCAAAGGAGCTGGG------CCGAGAGTGATGTGGTGGTGTCCGGCCTCGGCACTGACGTTCATGGCCGTG---GAG------AAACTCCGGAGAGAG------------------------------TTTAACGACCAAGGCGGGCTCCAGATC------------------------------------------------------------------------------------------TTATCGCAGGCCGCGTAG---------------------------------------------------
>Huperzia_lucidula
---------------------------------------------------------------------------------------------------------------------------------------------------------------------------------------------------------------------------------------------------------------------------------------------------------------------------------------------------------------------------------------------------------------------------------------------------------------------------------------------------------------------------------------------------------------------------------------------------------------------------------------------------------------------------------------------------------------------------------------------------------------------------------------------------------------------------------------------------------------------------------------------------------------------------------------------------------------------------------------------------------------------------------------------------------------------------------------------------------------------------------------------------------------------------------------------------------------------------------------------------------------------------------------------------------------------------------------------------------------------------------------------------------------------------------------------------------------------------------------------------------------------------------------------------------------------------------------------------------------------------------------------------------------------------------------------------------------------------------------------------------------------------------------------------------------------------------------------------------------------------------------------------------------------------------------------------------------------------------------------------------------------------------------------------------------------------------------------------------------------------------------------------------------------------------------------------------------------------------------------------------------------------------------------------------------------------------------------------------------------------------------------------------------------------------------------------------------------------------------------------------------------------------------------------------------------------------------------------------------------------------------------------------------------------------------------------------------------------------------------------------------------------------------------------------------------------------------------------------------------------------------------------------------------------------------------------------------------------------------------------------------------------------------------------------------------------------------------------------------------------------------------------------------------------------------------------------------------------------------------------------------------------------------------------------------------------------------------------------------------------------------------------------------------------------------------------------------------------------------------------------------------------------------------------------------------------------------------------------------------------------------------------------------------------------------------------------------------------------------------------------------------------------------------------------------------ATGCAAGTG---CAAGGTTCCAGAAAGACTTGGGAGCAGGCATAT---------ACCAGGGTTGCT---ATGTCTTCAAACAATTTGTTGCCTGCAAATGTGTATTATTCGGGACCGTTTCATGCCATGAGGTCTATTCTGAAGCATGAAGGCTGGAAAGGTCTTTACGCCGGTTTCTTTCCTACTCTTGCA---------------------------------------------------CGGGATGTCCCATTTGCAGGATTTCAG---ATAATGCTTTATGAATCTTTTCGAGAA---------------------------------GCCGTGGAATTA---------------GGCCACAGAAAATGGTATCTAAAGGGC---------TTATCTAAGTCAAGCCAACATGAGTTCAGCTCATATGAAGAATTCCTCCTG---------------GGAGGTGCTGCA---------------------GGAGGTCTTAGTGCGTTTCTAACAACACCATTAGACGTTATCAAAACTCGAATGCAAGTGCAAGGG---------------------------------------------------------------------------------------------------------------------ACCAGT---ATTCGGTACAAAAGTTGGCATGATGCATTTCAAGTCATCTGGAGAAAAGAAGGCTTCAAAGGTTTTTTGAAAGGATGTATT------CCTCGAGTTGTATGGTGGTGCCCAGCATCAGCACTCACTTTCATGGCAGTC---GAG------AAATTGCGGCGACAG------------------------------TTCAATGGGAATGCA---------------------------------------------------------GAAACAGCGAATCAGCTTTCTCAAGATCTAAATGAATCA---ACAGTAGATGTCCCCGCCGTTGTG------------GTTTCCCCTTCATCTCAAATCAGGTGA---------
>Amborella_tricopoda
------------------------------------------------------------------------------------------------------------------------------------------------------------------------------------------------------------------------------------------------------------------------------------------------------------------------------------------------------------------------------------------------------------------------------------------------------------------------------------------------------------------------------------------------------------------------------------------------------------------------------------------------------------------------------------------------------------------------------------------------------------------------------------------------------------------------------------------------------------------------------------------------------------------------------------------------------------------------------------------------------------------------------------------------------------------------------------------------------------------------------------------------------------------------------------------------------------------------------------------------------------------------------------------------------------------------------------------------------------------------------------------------------------------------------------------------------------------------------------------------------------------------------------------------------------------------------------------------------------------------------------------------------------------------------------------------------------------------------------------ATGGTTGAAGCAATGAGCCCAGAGGGCGATAAAGTG---------------------------------------------------------------------------------------------------------------------------------------------------------------------------------------------------------------------------------------------------------------------------------------------------------------------------------------------------------------------------------------------------------------------------------------------------------------------------------------------------------------------------------------------------------------------------------------------------------------------------------------------------------------------------------------------------------------------------------------------------------------------------------------------------------------GCTGGAACTTCTCTG---------------------------------------------------------------------------------------------------------------------------------------------------------------------------------------------------------------------------------------AGCACTGCAAACACCGCTCAG---------------------------------------TTCTTTGTA---------------------------------------------------------------------------------------------------------------------------------------------------------------------------------------------------------------------------------------------TGGAGGGAATTTGTGTGGGGTGGCCTAGCTGGGGCTTTTGGGGAAGGTATCATGCAC------------CCGATAGACACATTGAAAACTAGATTGCAAAGTTCA---GCTATAATT------------------------------------GATGGATGCAAGGGCCAA------------AAGAGCATATTACAGATGGTGCGA---------------------------ACGGTTTGGACTGCAGATGGA---TTAAGAGGCTTTTATCGGGGAATTGCTCCTGGGTTGACTGGATCACTAGCC------------------------------------------------------------------------------------------------------ACAGGTGCTACGTACTTTGGTGTTATCGAGTCTACAAAAAAGTGGGTGGAG---------------------GAA---------------------ATGCATCCT---------AATTTGGGGGGTCATTGGGCACATTTCATTGCTGGTGGAGTTGGAGACACTCTTGGGTCTTTTGTATATGTGCCATGCGAAGTGATGAAA---CAGCGTATGCAGGTC---CAAGGCACAAGAAAATCTTGGAGTGCTGTTCTT---------GCTAAGGAAAAT---ATCTGTCACAAATCTGGGGAGCAGATGTATGGATACTATTCTGGAATGTTTCAGGCAGCGTGTTCCATTAGGAAGCAGCAAGGATTAAGGGGATTGTATGCTGGATATGGGTCTACACTTGTT---------------------------------------------------AGAGATGTGCCCTTTGCAGGTCTAATG---GTTATGTTTTATGAGGCCTTGAAGGAT---------------------------------TTCGCAGAGTAT---------------TCGAAAAAGAGATGGTTGCTTTATCCA---------------------ACTTCTTATAGCTATAATTCCATTGAGGGTCTCATACTG---------------GGTGGATTAGCT---------------------GGTGGCGTCAGTGCATACCTCACAACTCCATTAGATGTCATCAAGACCAGGCTGCAAGTTCAGGGA---------------------------------------------------------------------------------------------------------------------TCTTCTCCAGTTAGGTACAAGGGTTGGTCGGATGCAGTGAGGAGGATATGGTTAATGGAAGGAGCAAAGGGTTTCTTTAGGGGAAGCGTG------CCTCGAATCATATGGTATGTGCCTGCTTCCGCTCTTACTTTCATGGCAGTT---GAG------TTTCTTAGAGACCAT------------------------------TTCAATGATGGAGTTGAACGTGATGTC---------------------------------------------CATGAAATCGCAAGCATATCAATTGACACTGGCTCTTCG---ACAATGAGAAAAGTTGCTTGA---------------------------------------------------
>Oryza_sativa
------------------------------------------------------------------------------------------------------------------------------------------------------------------------------------------------------------------------------------------------------------------------------------------------------------------------------------------------------------------------------------------------------------------------------------------------------------------------------------------------------------------------------------------------------------------------------------------------------------------------------------------------------------------------------------------------------------------------------------------------------------------------------------------------------------------------------------------------------------------------------------------------------------------------------------------------------------------------------------------------------------------------------------------------------------------------------------------------------------------------------------------------------------------------------------------------------------------------------------------------------------------------------------------------------------------------------------------------------------------------------------------------------------------------------------------------------------------------------------------------------------------------------------------------------------------------------------------------------------------------------------------------------------------------------------------------------------------------------------------ATGGCGGCGTCCCCGTCCGCTCCTCCTCCCCCCGCC---------------------------------------------------------------------------------------------------------------------------------------------------------------------------------------------------------------------------------------------------------------------------------------------------------------------------------------------------------------------------------------------------------------------------------------------------------------------------------------------------------------------------------------------------------------------------------------------------------------------------------------------------------------------------------------------------------------------------------------------------------------------------------------------------------------GCCGCCGCTGGAGTC------------------------------------------------------------------------------------------------------------------------------------GGAGTCTGGAGCCCTGCTCCGCAA------------------------------------------------------------------------TCGCCGTCGCCCAACCTCGCTAAC---------------------------------------TTCTTCGTA---------------------------------------------------------------------------------------------------------------------------------------------------------------------------------------------------------------------------------------------TGGAGGGAATTTGTATGGGGAGCAATTGCAGGCGCATTCGGTGAAGGCATGATGCAT------------CCAGTCGATACTCTGAAAACACGGCTTCAGAGTCAG---GCTATAATC------------------------------------ACAGGGGCTAAGGCTCAG------------AAAAATATATTCCAGATGATCAGG---------------------------ACAGTCTGGGTCTCTGATGGT---CTGAAAGGTTTTTACAGAGGAATCAGTCCAGGTGTTACTGGATCACTTGCT------------------------------------------------------------------------------------------------------ACAGGGGCAACATATTTTGGTGTTATTGAATCAACCAAGACATGGCTGGAG---------------------CAT---------------------TCTAATCCT---------AATCTAAGTGGCCATTGGTCTCACTTTATTGCTGGAGGAATTGGAGATACACTTGGGTCTTTTATCTATGTGCCATGTGAAGTCATGAAA---CAGCGAATGCAAGTC---CAAGGCACCAAGAAATCTTGGGCCTTAACTGCC---------ACAAAAGGAAAT---ATTTCTCAAACTCCAGGGGCTCCGATGTATAACTACTATAATGGAATGTTCCATGCTGGTTGTTCTATCTGGAGAGATCATGGTCTGAAGGGACTTTATGCAGGATACTGGTCTACACTTGCC---------------------------------------------------AGGGATGTACCTTTTGCTGGTCTTATG---GTCACTTTCTATGAGGCAATGAAAGAA---------------------------------CTGACTGAGTAT---------------GGGAAGAGGAAG------TATTTGCCA---------GAG------AGTAATTTGCATGCTAGCAGCTCCTTCGAAGGGCTTCTTCTA---------------GGAGGCTTGGCA---------------------GGCGGTTTTAGTGCATACTTGACAACCCCCTTGGATGTGATCAAGACAAGGCTGCAAGTACAGGGA---------------------------------------------------------------------------------------------------------------------TCAACA---ACTAGTTACAATGGGTGGCTGGATGCTATTACGAAGACATGGGCTAATGAGGGAATGAGTGGCTTGTTCAAGGGGAGCATT------CCTAGAATAATATGGTACATACCTGCATCTGCATTCACGTTCATGGCAGTG---GAG------TTCCTCAGGGATCAT------------------------------TTCAACGAAAAGATCGATACAGATGCC---------------------------------------------CGTGAACTAACCGGCCTGTCAATGGACACAAGATCAGAA---GTTGAGGAAGCTGCATGA------------------------------------------------------
>Littorella_uniflora
------------------------------------------------------------------------------------------------------------------------------------------------------------------------------------------------------------------------------------------------------------------------------------------------------------------------------------------------------------------------------------------------------------------------------------------------------------------------------------------------------------------------------------------------------------------------------------------------------------------------------------------------------------------------------------------------------------------------------------------------------------------------------------------------------------------------------------------------------------------------------------------------------------------------------------------------------------------------------------------------------------------------------------------------------------------------------------------------------------------------------------------------------------------------------------------------------------------------------------------------------------------------------------------------------------------------------------------------------------------------------------------------------------------------------------------------------------------------------------------------------------------------------------------------------------------------------------------------------------------------------------------------------------------------------------------------------------------------------------------ATGGCTGTTAATGGCTCAACTTCCGAT---------------------------------------------------------------------------------------------------------------------------------------------------------------------------------------------------------------------------------------------------------------------------------------------------------------------------------------------------------------------------------------------------------------------------------------------------------------------------------------------------------------------------------------------------------------------------------------------------------------------------------------------------------------------------------------------------------------------------------------------------------------------------------------------------------------------------------------------------------------------------------------------------------------------------------------------------------------------------------GATCACTCAGCATCTCATTTC---------------------------------------------------------------------CGAAGCCTCGCAAACCAGAAT------------------------------------------TTCTTCGTG---------------------------------------------------------------------------------------------------------------------------------------------------------------------------------------------------------------------------------------------TGGAGAGAGTTCTTATTTGGCGGAATTGCTGGTGCTTTCGGCGAGGGAATGATGCAT------------CCTGTTGACACAATTAAGACTCGCCTCCAGAGCCAA---GCCATTTTT------------------------------------GATGGATTTAAGAAACAG------------AGCAGTGGAATGCAATTGATTCGA---------------------------GCTGTTTGGGCTACTGATGGC---TTGACAGGCTTCTACAGAGGAATAGCACCAGGAGTGTTGGGATCACTAGCA------------------------------------------------------------------------------------------------------ACCGGTGCTACTTATTTTGGAGTAATTGAGTCCACGAAGAAATGGATAGAA---------------------GAA---------------------TCTCATCCT---------AACCTTGGTGGTCATTGGACACATTTTATTGCTGGAGCATTAGGAGATACACTTGGCTCGGTTATATATGTTCCCTGCGAAGTAATGAAG---CAGCGCATGCAAGTC---CAGGGATCCAGGAAGTATTGGGAATCTCTTATG---------ATAAGGGAAGGT------TCTGCTAAGAATGGGAAGTATATTTACGGCTACTATTCTGGAATGTTTCAGGCTGGATATTCAATATTGAAGGAACAAGGAGTGAAGGGACTATATGCGGGATATCTGTCAACACTTGCA---------------------------------------------------CGAGATGTGCCATTTGCTGGTCTTATG---GTTACTTTCTATGAGGCCTTTAAGAAT---------------------------------ATGGCTCAGTAT---------------GGGAAACAAAGA------CTACTTCCG---------AAC------TCAAATGTCCACATCAATGGCTCTCTCGAGGGGCTTATATTA---------------GGAGGATTAGCC---------------------GGCGGTTTAAGTGCATATCTCACTACTCCTCTGGATGTTGTTAAGACCAGACTACAAGTACAAGGA---------------------------------------------------------------------------------------------------------------------GTGGCC---ACTAGGTATAATGGTTGGTTGGATGCCGTTTGCAAGATATGGTTAGCAGAAGGAGCTAAAGGGATGTTCAGAGGCAGCATC------CCCAGAATCACATGGTATATTCCAGCTTCAGCACTGACATTCATGGTCGTA---GAA------TTTCTCCGAGAACAT------------------------------TACAAG------------------------------------------------------------------------GTCACCAGCATATCAGTAGACAAAAAAGAGTCT---GCCTTGCAAGAGGTCTCCTGA---------------------------------------------------
>Theobroma_cacao
------------------------------------------------------------------------------------------------------------------------------------------------------------------------------------------------------------------------------------------------------------------------------------------------------------------------------------------------------------------------------------------------------------------------------------------------------------------------------------------------------------------------------------------------------------------------------------------------------------------------------------------------------------------------------------------------------------------------------------------------------------------------------------------------------------------------------------------------------------------------------------------------------------------------------------------------------------------------------------------------------------------------------ATGCCTGCAAAGAGAAAAGAGAAGGAGACA------------------------------------------------------------------------------------------------------------------------------------------------------------------------------------------------------------------------------------------------GAACTCTGC---------------------------------------------------------------------------------------------------------------------------------------------------------------AACTTCAAC---------------------------------------------------------------------------------------------------------------------------------------------------------------------------------------------------------------------------------TTCAATCTTCAAATGACGAATAATAGGTCAACTTCCAGCAATTTGGAA---------------------------------------------------------------------------------------------------------------------------------------------------------------------------------------------------------------------------------------------------------------------------------------------------------------------------------------------------------------------------------------------------------------------------------------------------------------------------------------------------------------------------------------------------------------------------------------------------------------------------------------------------------------------------------------------------------------------------------------------------------------------------------------------------------------GCCCCGTTATCT---------------------------------------------------------------------------------------------------------------------------------------CATATAACCCACAAAGCAACTCAC------------------------------------------------------------------------------------GATCAAAATCAC---------------------------------------TTCTTTGTG---------------------------------------------------------------------------------------------------------------------------------------------------------------------------------------------------------------------------------------------TGGAGAGAGTTCTTATGGGGAGCTATAGCTGGGGCTTTTGGAGAGGGCATGATGCAT------------CCCATTGATACCATAAAGACAAGAATTCAAAGTCAA---GCTCTTCTT------------------------------------AGTGGAAGTCTGAGCCAA------------AAGAGCATAGTGCAAATGGTTCGA---------------------------ACTGTCTGGGTGGCAGATGGC---TTAAGAGGCTTCTACAGGGGAATAGCTCCTGGAATTACTGGATCTCTTGCT------------------------------------------------------------------------------------------------------ACTGGAGCAACATACTTTGGTTTCATAGAGTCCACTAAAAAATGGATTGAA---------------------GAA---------------------TCACATCCT---------AGCCTTGAGGGCCACTGGGCACATTTCATAGCTGGAGCTGTTGGTGATACACTTGGTTCTTTTGTATATGTTCCATGTGAAGTGATGAAG---CAACGCATGCAGGTT---CAAGGCTCGAGAACATCTTGGAATTCTGCTATC---------ATGAAAGACAGC---ATGCAAATGAAATCTGGTGCGCAGATGTATGGTTATTACACAGGAATGTTCCAAGCTGGCCGTTCAATATGGAAAAAGCAAGGGTTAAAAGGATTATATGCTGGATACTGGTCCACACTGGCA---------------------------------------------------AGGGATGTGCCATTTGCTGGTCTTATG---GTTATGTTCTATGAAGCCCTGAAAGAT---------------------------------TTGACAGAGAGA---------------GGGAGGCATAAT------CTGGCTCCT---------------------AATCTCTATGTTGATAGTTCTATTGAGGGACTTGTTTTA---------------GGAGGATTGGCT---------------------GGCGGGTTTAGTGCATACCTTACCACTCCCTTGGATGTAATCAAGACAAGATTACAAGTTCAAGGA---------------------------------------------------------------------------------------------------------------------TCATCT---GCAAGCTATAATGGCTGGCTGGATGCAATGGGTAAAATCTGGAAAACCGAAGGTGTGAAGGGAATGTTCAGAGGAAGCATC------CCCCGGATCACATGGTATATTCCAGCCTCTGCTCTTACCTTTATGGCTGTT---GAA------TTCCTAAGAGATCAT------------------------------TTCAATGAAAAACTAAACAATGGCAATCTG------------------------------------------CAAGATGTTACAAGCTTGTCAATAGAGAAACCTGAATCT---TCTTTTCGGAAGGTAGCTTGA---------------------------------------------------
>Arabidopsis_thaliana
------------------------------------------------------------------------------------------------------------------------------------------------------------------------------------------------------------------------------------------------------------------------------------------------------------------------------------------------------------------------------------------------------------------------------------------------------------------------------------------------------------------------------------------------------------------------------------------------------------------------------------------------------------------------------------------------------------------------------------------------------------------------------------------------------------------------------------------------------------------------------------------------------------------------------------------------------------------------------------------------------------------------------------------------------------------------------------------------------------------------------------------------------------------------------------------------------------------------------------------------------------------------------------------------------------------------------------------------------------------------------------------------------------------------------------------------------------------------------------------------------------------------------------------------------------------------------------------------------------------------------------------------------------------------------------------------------------------------------------------ATGGCGACGAAGAGCTCGGATTCGAGCCATAAGCAA---------------------------------------------------------------------------------------------------------------------------------------------------------------------------------------------------------------------------------------------------------------------------------------------------------------------------------------------------------------------------------------------------------------------------------------------------------------------------------------------------------------------------------------------------------------------------------------------------------------------------------------------------------------------------------------------------------------------------------------------------------------------------------------------------------------TCTCCTCCGAGTTTTCGT------------------------------------------------------------------------------------------------------------------------------AAGAGCGTCGAAATCAAAGCCACGCAT------------------------------------------------------------------------------------GATCAA---------------------------------------------TTTTTCGTT---------------------------------------------------------------------------------------------------------------------------------------------------------------------------------------------------------------------------------------------TGGAGAGAGTTCTTATGGGGAGGTATTGCTGGAGCTTTTGGAGAAGGAATGATGCAT------------CCCGTTGATACTCTCAAAACTAGACTTCAAAGTCAA---ATTATCATG------------------------------------AATGCAACTCAGAGACAA------------AAGAGTATTCTACAAATGCTCCGA---------------------------ACTGTCTGGGTTGGTGATGGC---TTAAAAGGCTTTTATAGGGGCATTGCTCCTGGAGTCACTGGATCTCTTGCC------------------------------------------------------------------------------------------------------ACTGGAGCAACTTACTTTGGTTTTATTGAGTCAACAAAGAAATGGATTGAA---------------------GAG---------------------TCTCATCCC---------AGCTTAGCAGGGCACTGGGCGCATTTTATAGCAGGAGCAGTTGGCGATACACTTGGTTCTTTCATATATGTTCCTTGTGAAGTCATAAAG---CAGCGAATGCAAATT---CAAGGCACTAGTAGCTCCTGGAGCTCTTATATT---------TCGAGGAACAGC---GTTCCGGTGCAACCAAGAGGTGACATGTATGGTTATTACACTGGAATGTTCCAGGCTGGATGCTCAATATGGAAAGAGCAAGGGCCAAAAGGACTATATGCTGGATATTGGTCTACACTAGCG---------------------------------------------------AGGGATGTGCCTTTTGCTGGTCTTATG---GTAGTGTTTTATGAAGGATTAAAGGAT---------------------------------CTAACAGATCAA---------------GGAAAGAAAAAG------TTT---CCA---------------------CAGTATGGAGTCAACAGTTCGATAGAGGGTCTCGTATTG---------------GGAGGATTAGCT---------------------GGTGGACTAAGTGCTTATCTCACAACTCCACTGGATGTTGTAAAAACAAGACTGCAAGTGCAAGGA---------------------------------------------------------------------------------------------------------------------TCAACG---ATCAAGTACAAGGGATGGTTGGATGCAGTTGGACAGATATGGAGGAAGGAAGGTCCACAAGGGTTTTTCCGAGGAAGCGTC------CCAAGGGTCATGTGGTATCTTCCGGCCTCGGCACTCACCTTCATGGCCGTT---GAG------TTCCTTAGAGATAAC------------------------------TTCAGAGAGAAAAGTAATAATAATAAC---------------------------------------------AATGTCGTCTCAAATTTGAGCATAGAGAGGAAAACATCT---TCTACTTCAGTGCATGAAGGTTAG------------------------------------------------
>Lygodium_japonicum
------------------------------------------------------------------------------------------------------------------------------------------------------------------------------------------------------------------------------------------------------------------------------------------------------------------------------------------------------------------------------------------------------------------------------------------------------------------------------------------------------------------------------------------------------------------------------------------------------------------------------------------------------------------------------------------------------------------------------------------------------------------------------------------------------------------------------------------------------------------------------------------------------------------------------------------------------------------------------------------------------------------------------------------------------------------------------------------------------------------------------------------------------------------------------------------------------------------------------------------------------------------------------------------------------------------------------------------------------------------------------------------------------------------------------------------------------------------------------------------------------------------------------------------------------------------------------------------------------------------------------------------------------------------------------------------------------------------------------------------ATGGCAGAGCCTCCT------------------------------------------------------------------------------------------------------------------------------------------------------------------------------------------------------------------------------------------------------------------------------------------------------------------------------------------------------------------------------------------------------------------------------------------------------------------------------------------------------------------------------------------------------------------------------------------------------------------------------------------------------------------------------------------------------------------------------------------------------------------------------------------------------------------------------------------------------------------------------------------------------------------------------------------------------------------------------------------------------------------------------------------------------------------------------------------------------------------------------------------------------CTTTTTGCC---CGC------------------------------------------------------------------------------------------------------------------------------------------------------------------------------------------------------------------------------GATGAAGTTTGGCGAGAGTTCGTATGCGGAGGCATAGCCGCTGCTCTAGGAGAGAGCGTGATGCAT------------CCAGTGGACACCGTGAAAACGAGAATGCAAAGCGGA---GGCTCCTTT---------------------------------CTTTCTACTGTCCAGGAAAGC------------ACCAAATTTACTGAAGTCCTTAAG---------------------------CTTGTTCTGAAAACGGATGGT---CCAAGAGGTTTGTATCGAGGCATAGCATCAGGAATGACGGGTTCATTTGCA------------------------------------------------------------------------------------------------------ACTGGTGCCACTTATTTTGGTCTGATAGAATTGACAAGAGCTTGGTTAGAT---------------------GAG---------------------AGACATCCA---------GGATTGTCAGGCCTTCCCTCCCATTTCATTGCGGGTGCTCTTGGAGATACAGTGGGTTCTGTCATTTATGTACCTTGTGAAGTTATCAAG---CAACGAATGCAAATT---CAAGGGGCACCTCATACATGGAAAGCCCGAATG---------GCCAAGGTTGCT---GCAAATTCAGAAACA---------------CAATATTACCAAACATTTTCACATGCTGCAGCCTCAATTGTTAAGCAGGAGGGTTTCAAGGGCCTGTATACAGGATTTGGACCAACTCTAGGA---------------------------------------------------CGAGATGTTCCTTTTGCTGGGTTGATG---ATAGTATTTTATGAAGGTCTGGCTCAA---------------------------------TGTGTAAGATCT---------------AGCAAAGAT---------------CCG---------ACAAAT---GCTAAGGAATATGCTATAACTGGTTTTGAAGATTTGGTCATG---------------GGAGGTATTGCA---------------------GGAGGAATCTCTGCATATTTAACAACTCCACTCGATGTGATCAAAACACGGCTTCAAGTCCAAGGC---------------------------------------------------------------------------------------------------------------------TCTGCA---GGACGCTACAAAGGTTGGGCACATGCTGTCCAAAACATATGGACGAATGAAGGTTTTGCTGGTTTTTGGAAGGGAAGTCTA------CCACGAGTGATGTGGTATGTTCCAGCATCAGCTCTCACTTTCATGGCCTGG---CAA------GGTCTTAGGAATGTC------------------------------TTTATCAAACCAGGA---------------------------------------------------------ATCAAGCAGTCCACTGTTCCAATGGAACGGAGTGTCGAC---ACCATGGCAACAGTTGTGCCT------------------CATCCATCACAGGCTAGATAA------------
>Pinus_maritima
------------------------------------------------------------------------------------------------------------------------------------------------------------------------------------------------------------------------------------------------------------------------------------------------------------------------------------------------------------------------------------------------------------------------------------------------------------------------------------------------------------------------------------------------------------------------------------------------------------------------------------------------------------------------------------------------------------------------------------------------------------------------------------------------------------------------------------------------------------------------------------------------------------------------------------------------------------------------------------------------------------------------------------------------------------------------------------------------------------------------------------------------------------------------------------------------------------------------------------------------------------------------------------------------------------------------------------------------------------------------------------------------------------------------------------------------------------------------------------------------------------------------------------------------------------------------------------------------------------------------------------------------------------------------------------------------------------------------------------------ATGGTTATTGTTAACCCAGAGCCTTCTTCCGAAAGA---------------------------------------------------------------------------------------------------------------------------------------------------------------------------------------------------------------------------------------------------------------------------------------------------------------------------------------------------------------------------------------------------------------------------------------------------------------------------------------------------------------------------------------------------------------------------------------------------------------------------------------------------------------------------------------------------------------------------------------------------------------------------------------------------------------ACGTCAATC---------------------------------------------------------------------------------------------------------------------------------------------------------------------------------------------------------------------------------------------------------------------------------------------------------------------------------------------------------------------------------------------------------------------------------------------------------------------------------------------------------------------------------------------------------------TGGAAAGAATTCATATGGGGTGCCCTTGCTGGTGGTTTTGGAGAAACAGTTATGCAC------------CCGATTGACACAGTTAAGACAAGAATACAATGTGGA---GGGTACTTT------------------------------------GGTGTGGGGACCCAGATG------------CATGGGACTGGTCAAGCTTTGAAA---------------------------TCCATAGTGGCCATTGATGGC---TTAAAAGGTCTTTACAGAGGAATAGTCCCAGCCATGACAGGATCAGTGGTT------------------------------------------------------------------------------------------------------TCTGGTGCAACATATTTCGGATGCATAGAAGGCACAAAGGAATGGCTGTTT---------------------TCT---------------------AGAAGACCT---------GATTTGTCTAGCCCTTGGTTTACTTTTGTATCAGGGGCATCAGGTGATATTGTTGCATCAGTTGTGTATGTGCCCTGTGAAGTGATGAAG---CAGCGGATGCAGGTG---CAAGGGAGCAAGAAAACATGGTATGAAGCTACA---------AGACAACATACAGCCACCTCCAAAGCTTTGAAAACACCAACATATCAATATTACTCTGGATTATTTAATGTTGGAATCTCTATTTTGAAGTCTGAAGGTCTTCAAGGTCTTTATGCTGGTTATTTTTCAACTCTTGTA---------------------------------------------------AGGGATGTCCCATTTGCTGGCTTTCAG---ATTGTTTTCTATGAGTCCCTGAAAGAA---------------------------------GCAATGGAATAT---------------GGA------------------------------------------AGTACAGCGCACCGATGCAATTTTCTTGAAGAGCTTGTTATG---------------GGAGGGGTTGCA---------------------GGGGGTTTGAGTGCTTATATTACAACACCAATGGATGTCATGAAGACACGCCTGCAGGTGCAAGGA---------------------------------------------------------------------------------------------------------------------ACTACA---GTCAGATATAAAGGATGGATGGATGCTTTGAGAACAATTTGGAAGGAGGAAGGCATCAGTGGTTTCTTACGAGGATGGGCC------CCTCGTGTGGCATGGGTTATTCCTGCTTCTGCTCTTACATTCATGGCTTAT---GAA------AACTTGCGGAGACTC------------------------------CAGAAGGATGGGTACAGTTCTGAAGTT---------------------------------------------CAAGCAAAGCCAAACATGCCAGTGGATAGAACTCCAGCAATGGATGTTGCAGATTTACCTTCT------------------AATCCATCTCAACAATGA---------------
>Isoetes_spp
-----------------------------------------------------------------------------------------------------------------------------------------------------------------------------------------------------------------------------------------------------------------------------------------------------------------------------------------------------------------------------------------------------------------------------------------------------------------------------------------------------------------------------------------------------------------------------------------------------------------------------------------------------------------------------------------------------------------------------------------------------------------------------------------------------------------------------------------------------------------------------------------------------------------------------------------------------------------------------------------------------------------------------------------------------------------------------------------------------------------------------------------------------------------------------------------------------------------------------------------------------------------------------------------------------------------------------------------------------------------------------------------------------------------------------------------------------------------------------------------------------------------------------------------------------------------------------------------------------------------------------------------------------------------------------------------------------------------------------------------------------------------------------------------------------------------------------------------------------------------------------------------------------------------------------------------------------------------------------------------------------------------------------------------------------------------------------------------------------------------------------------------------------------------------------------------------------------------------------------------------------------------------------------------------------------------------------------------------------------------------------------------------------------------------------------------------------------------------------------------------------------------------------------------------------------------------------------------------------------------------------------------------------------------------------------------------------------------------------------------------------------------------------------------------------------------------------------------------------------------------------------------------------------------------------------------------------------------------------------------------------------------------------------------------------------------------------------------------------------------------------------------------------------------------------------------------------------------------------------------------------------------------------------------------------------------------------------------------------------------------------------------------------------------------------------------------------------------------------------------------------------------------------------------------------------------------------------------------------------------------------------------------------------------------------------------------------------------------------------------------------------------------------------------------------------------------------------------------------------------------------------------------------------------------------------------------------------------------------------------------------------------------------------------------------------------------------------------------------------------------------------------------------------------------------------------------------------------------------------------------------------------------------------------------------------------------------------------TTTAAGTGCATTCTTAAGAACTCCTCTTGATGTTATAAAAACACGGATGCAGGTTCAAGGC---------------------------------------------------------------------------------------------------------------------GCAAGT---ATGCGGTA-------------------------------------------------------------------------------------------------------------------------------------------------------------------------------------------------------------------------------------------------------------------------------------------------------------------------------------------------------------------------------------
>Isoetes_andicola
-------------------------------------------------------------------------------------------------------------------------------------------------------------------------------------------------------------------------------------------------------------------------------------------------------------------------------------------------------------------------------------------------------------------------------------------------------------------------------------------------------------------------------------------------------------------------------------------------------------------------------------------------------------------------------------------------------------------------------------------------------------------------------------------------------------------------------------------------------------------------------------------------------------------------------------------------------------------------------------------------------------------------------------------------------------------------------------------------------------------------------------------------------------------------------------------------------------------------------------------------------------------------------------------------------------------------------------------------------------------------------------------------------------------------------------------------------------------------------------------------------------------------------------------------------------------------------------------------------------------------------------------------------------------------------------------------------------------------------------------------------------------------------------------------------------------------------------------------------------------------------------------------------------------------------------------------------------------------------------------------------------------------------------------------------------------------------------------------------------------------------------------------------------------------------------------------------------------------------------------------------------------------------------------------------------------------------------------------------------------------------------------------------------------------------------------------------------------------------------------------------------------------------------------------------------------------------------------------------------------------------------------------------------------------------------------------------------------------------------------------------------------------------------------------------------------------------------------------------------------------------------------------------------------------------------------------------------------------------------------------------------------------------------------------------------------------------------------------------------------------------------------------------------------------------------------------------------------------------------------------------------------------------------------------------------------------------------------------------------------------------------------------------------------------------------------------------------------------------------------------------------------------------------------------------------------------------------------------------------------------------------------------------------------------------------------------------------------------------------------------------------------------------------------------------------------------------------------------------------------------------------------------------------------------------------------------------------------------------------------------------------------------------------------------------------------------------------------------------------TCTATGAAGTGTTTAAGCAGAAATTTGGTGGAGATAGGTTTGACAAATGTTCAGCTACA---------------------------------------------------------------------------TATCAGTTTAGTTCAGGAGAAGAGTTTTTGCTT---------------GGAGGAGCTGCA---------------------GGGGGTTTAAGTGCATTCTTAACAACTCCATTTGATGTTATAAAAACAGGGATGCAAGTTCAAGGC---------------------------------------------------------------------------------------------------------------------ACAAGC---AAGCGGTATAAGGGCTGGTTTCATGCTTTGCAAACGATTTGGAGAGAAGAAAGCTTTGGAGGGTTTTTCAAAGGCTGTGTC------CCACGCGTGGTA------------------------------------------------------------------------------------------------------------------------------------------------------------------------------------------------------------------------------------------------------------------------------------------
>Isoetes_humilior
----------------------------------------------------------------------------------------------------------------------------------------------------------------------------------------------------------------------------------------------------------------------------------------------------------------------------------------------------------------------------------------------------------------------------------------------------------------------------------------------------------------------------------------------------------------------------------------------------------------------------------------------------------------------------------------------------------------------------------------------------------------------------------------------------------------------------------------------------------------------------------------------------------------------------------------------------------------------------------------------------------------------------------------------------------------------------------------------------------------------------------------------------------------------------------------------------------------------------------------------------------------------------------------------------------------------------------------------------------------------------------------------------------------------------------------------------------------------------------------------------------------------------------------------------------------------------------------------------------------------------------------------------------------------------------------------------------------------------------------------------------------------------------------------------------------------------------------------------------------------------------------------------------------------------------------------------------------------------------------------------------------------------------------------------------------------------------------------------------------------------------------------------------------------------------------------------------------------------------------------------------------------------------------------------------------------------------------------------------------------------------------------------------------------------------------------------------------------------------------------------------------------------------------------------------------------------------------------------------------------------------------------------------------------------------------------------------------------------------------------------------------------------------------------------------------------------------------------------------------------------------------------------------------------------------------------------------------------------------------------------------------------------------------------------------------------------------------------------------------------------------------------------------------------------------------------------------------------------------------------------------------------------------------------------------------------------------------------------------------------------------------------------------------------------------------------------------------------------------------------------------------------------------------------------------------------------------------------------------------------------------------------------------------------------------------------------------------------------------------------------------------------------------------------------------------------------------------------------------------------------------------------------------------------------------------------------------------------------------------------------------------------------------------------------------------------------------------------------------------------------------------------------------------------------------------------------------------------------------------------------------------------------------------------------------------------------------------------------------------------------------------------------------------------------------------------------------------------------------------------------------------------------------------GGTATAAGGGCTGG---CATGCTTTGCAAACAATCTGGAGAGAAGAAAGCTTTGGAGGTTTTTTCAAAGGCTGTGTC------CCACRTGTGGTATGGTGGTGCCCTGCTTCTGCCCTTACGTTCATGGCAGTA---GAG------AGAATGAGAAAAGAG------------------------------TTCAATGTGGAACCAACTGGAAAGATT---------------------------------------------GACAGGATTGA-------------------------------------------------------------------------------------------------------
>Isoetes_elatior
---------------------------------------------------------------------------------------------------------------------------------------------------------------------------------------------------------------------------------------------------------------------------------------------------------------------------------------------------------------------------------------------------------------------------------------------------------------------------------------------------------------------------------------------------------------------------------------------------------------------------------------------------------------------------------------------------------------------------------------------------------------------------------------------------------------------------------------------------------------------------------------------------------------------------------------------------------------------------------------------------------------------------------------------------------------------------------------------------------------------------------------------------------------------------------------------------------------------------------------------------------------------------------------------------------------------------------------------------------------------------------------------------------------------------------------------------------------------------------------------------------------------------------------------------------------------------------------------------------------------------------------------------------------------------------------------------------------------------------------------------------------------------------------------------------------------------------------------------------------------------------------------------------------------------------------------------------------------------------------------------------------------------------------------------------------------------------------------------------------------------------------------------------------------------------------------------------------------------------------------------------------------------------------------------------------------------------------------------------------------------------------------------------------------------------------------------------------------------------------------------------------------------------------------------------------------------------------------------------------------------------------------------------------------------------------------------------------------------------------------------------------------------------------------------------------------------------------------------------------------------------------------------------------------------------------------------------------------------------------------------------------------------------------------------------------------------------------------------------------------------------------------------------------------------------------------------------------------------------------------------------------------------------------------------------------------------------------------------------------------------------------------------------------------------------------------------------------------------------------------------------------------------------------------------------------------------------------------------------------------------------------------------------------------------------------------------------------------------------------------------------------------------------------------------------------------------------------------------------------------------------------------------------------------------------------------------------------------------------------------------------------------------------------------------------------------------------------------------------------------------------------------------------------------------------------------------------------------------------------------------------TTCAGTTCGAGAGAAGATTTTTTGCTT---------------GGAGGAGCTGCA---------------------GGGGGTTTAAGTGCKYTTTTAACAACTCCAYTTGATGTTRWARAAACAYGRATGCAGGTTCAAGGC---------------------------------------------------------------------------------------------------------------------ACAAG--------GGTATAAGGGCTGGTTTCATGCTTTGCAAACGATCTGGAGAGAAGAAAGCTTTGGAGGWTTTT-CAAAGGCTSTGTC------CY-CGTGTGGTAKGGTGGTGYYCTGCTTCTGCCCTTAYGTTCATGGCAGTA---GAG------AGATTGAGAAAAGAG------------------------------TTCAATGTGGAACCAACTGGAAAGATT---------------------------------------------GACAAGATTGAAACGGTAGATGTTACTTCTGTGGTGGTGCCCCATCSTTCTAAAGCAAGATAA---------------------------------------------------
>Isoetes_coromandelina
-----------------------------------------------------------------------------------------------------------------------------------------------------------------------------------------------------------------------------------------------------------------------------------------------------------------------------------------------------------------------------------------------------------------------------------------------------------------------------------------------------------------------------------------------------------------------------------------------------------------------------------------------------------------------------------------------------------------------------------------------------------------------------------------------------------------------------------------------------------------------------------------------------------------------------------------------------------------------------------------------------------------------------------------------------------------------------------------------------------------------------------------------------------------------------------------------------------------------------------------------------------------------------------------------------------------------------------------------------------------------------------------------------------------------------------------------------------------------------------------------------------------------------------------------------------------------------------------------------------------------------------------------------------------------------------------------------------------------------------------------------------------------------------------------------------------------------------------------------------------------------------------------------------------------------------------------------------------------------------------------------------------------------------------------------------------------------------------------------------------------------------------------------------------------------------------------------------------------------------------------------------------------------------------------------------------------------------------------------------------------------------------------------------------------------------------------------------------------------------------------------------------------------------------------------------------------------------------------------------------------------------------------------------------------------------------------------------------------------------------------------------------------------------------------------------------------------------------------------------------------------------------------------------------------------------------------------------------------------------------------------------------------------------------------------------------------------------------------------------------------------------------------------------------------------------------------------------------------------------------------------------------------------------------------------------------------------------------------------------------------------------------------------------------------------------------------------------------------------------------------------------------------------------------------------------------------------------------------------------------------------------------------------------------------------------------------------------------------------------------------------------------------------------------------------------------------------------------------------------------------------------------------------------------------------------------------------------------------------------------------------------------------------------------------------------------------------------------------------------------------------------------------------------------------------------------------------------------------------------------------------------------------------------------------------------------------------------------TTTAAGTGM----TTAACAACTCCAATGGATGTTATAAAAACACGGATGCAAGTTTAAGGC---------------------------------------------------------------------------------------------------------------------ACAA--------------AAGGGCTGGCTTCATGCATTGCAAACGATTTGGR---AGG----CTTTGGAGGTTTTTTCAAAGGATGTG--------------------------------GCTTCTGCCCWTACTTTCATGGCAGTA---GAG------AGATTGAGAAAAGAG------------------------------TTCAATGTGGATCCCACTGAAAAGATT---------------------------------------------GA----------------------------------------------------------------------------------------------------------------
