# Supplementary material for: Phylogenomics indicates the “living fossil” Isoetes diversified in the Cenozoic
Source: PLoS One. 2020 Jun 18;15(6):e0227525. doi: 10.1371/journal.pone.0227525 (PMC7302493; doi:10.1371/journal.pone.0227525)
Supplement: S1 File — Folder containing fasta files for each of the individual nuclear alignments. (GZ) [file pone.0227525.s011.gz › 1_Individual_Nuclear_Alignments/Homolog_20210.orthogroup_1.fasta]

>Pteridium_aquilinium
---------------------------------------------------------------------------------------------------------------------------------------------------------------------------------------------------------------------------------------------------------------------------------------------------------------------------------------------------------------------------------------------------------------------------------------------------------------------------------------------------------------------------------------------------------------------------------------------------------------------------------------------------------------------------------------------------------------------------------------------------------------------------------------------------------------------------------------------------GCGCAGGTG---------------------------------------------------------------------------------------------------------------------------------------------------------------------------------------------------------------------------------------------------------------------------------------------------------------------------------------------------------------------------------------------------------------------------------------------------------------------------------------------TGGTTTCTTGAGCCCTTTTTTGAAGAGATTATTGTGGGATGCTTTGTGAGGGTAGGTGTGGGTATGAAAGAT---GGTGTTAGCTGCTACCGCTTGTGCCAGGTTAAGAATGTTGATGCAAGAGATCCGAATAAGCAGTACAAATTTGAGAATAGGATGACCCACAAGTGGTTGAATCTTGTATGGGGTGAT------TCAGAGGGGAGATGGCAAATGGCGATAATCTCCGACCAGCCACCGACGCAAGCAGAGTTCGAGCAGTGGGAGAAAGAGGTCAAGAAATCACATTCCCGCATGTCAAAGCCCTCTTTGATTGACATTACAGAGAAAAGAGAGGCCATAGCCAAGCTT---AGCACCTTTGTATACTCCGCTGATTGTGTGAAGAAAATGCTGCACGAGAAGAAGATGTCGTCGTCTCGCCCTTCAAATGTGGCCGCAGAAAAGGATAGGTTGTTGAAGGAGCTTGCTATTGCAGAGAGTAAAGATAACCAAGCTGATATTGAGAGAATTCAAGCAAAGCTGAAGGACTTGGAGGCATA-TCTACGCAGAATCAGAGCAAAGAT---GCTAAAGCTCTTGCCTTAGCACAGATGAACAGG---------------------------------------------------------------------------------------------AGGAAATGGTTACGA---------------------------------------------------------------------------------------------------------------------------------------------------------------------------GAA------------------------------------------------------------------------------------------------------------------------------------------------TTTCAAGAATGC---------------------------------------GTCAGAGTT---------------------------------------------------------------------------
>Lygodium_japonicum
------------------------------------------------------------------------------------------------------------------------------------ATGTCGAAGCCA------------------------------------------------------------------------------------------------------------------------------------------------TCTTCTGAT------GTCGATGACCTGATCTTGGACGCCTTCGTGAAGAAGCGC---------------------------------------------------------CACGACCGCGGCGATGATGATGATGATGACCCATCCGACGACGAGCCCATGGATTCCAAGCACGGCAGTGACAACGATGATGACTCCTGGGACGATGAC------GCAGGTGCAGGAGCAGGTGGAAGCAGAAGAAGTGCCTCCGGCTCCAAAATGCCCCTCAAGAAGCGCTTCGACGCTGTCGACAAGGATGAC---------------------------------------GATGAACCCAACACAGCCGATGGATATGGCAGCGATGTCTCCTTCGGCAGCGACCTCTACAAGGACGATGCCGACCGCGAGCGCCTCAATGCGATGTCCATGCTCGATCGGGAGATGATCCTGAGCGACCGTGCCGACCGGCGTGATGCTTACCTC---ATGCGGCAGAAGGCTGCCAGCCGGAAGGTCGATGCAGGCAAAAAGCGGCACACAGATGACCGAGATTTTGACCCGCCTCCTCCGTCTGCTGCCCGC------------------AGCAGGTCTTCTGTGGTCCGGGATTCTTCGAAAAAGACCGCACTCCATGAGCTTGTGGCAAGGAGGAGGAGGGCCAGTGACTCTGATAATCAGCGCAGACAGCATGAAACTCCCAGGAAA---------------------------------------------------CCATCACCAGCAAGGAGGCAA---TCC---AGGGACAGTAGTGGCTCCAGTGCACCTGAATCTAGCAGCAGTGACAATGAAGGCAGTGACAAAGAGACACGGGATCCGGATGTTGGAGCAGAAGATGACAATATT------GATAGTGGCCAAGAGGTG------------------AAGTTTGCTGATGTTTTAAACATCACAATCCGGCGCTCAAAGCTTGCGAAGTGGTTCCTTGAGCCTTTCTTTGAGGAAATTATCGCAGGCTGCTTTGTTCGAGTTGGGGTTGGTGTGAGAGACAATCGC---AACTGTTACCGGTTGTGCCAAGTAAAGAATGTTGATGCCAGAGATTCAGAGAAGAACTATACATTTGAGAACCGCACGACTCACAAGTTTCTAAACCTTGTTTGGGGAGAT------TCCGAGGCAAGATGGCAAATGGCAAGGATCTCTGATTCACTTCCAACAGAAGAAGAATTTAAACAATGGGAGGCTGAGATGAATAAGAGCGACTCTCGC------AAGCCCACTGTGGCTGATATCTCGGAGAAAAAGGCAGCCATTGATAAGTTG---AGCTCCTTTGTATACTCAGCTGTGCTTGTGAAGAAGATGTTACAAGAAAAAAGATGTCATTGTCTA---------------------------------------------------------------------------------------------------------------------------------------------------------------------------------------------------------------------------------------------------------------------------------------------------------------------------------------------------------------------------------------------------------------------------------------------------------------------------------------------------------------------------------------------------------------------------------------------------------GGCCATCAA------------------------------ATGTAG------------------------------------------------------------------------------------------------------------------
>Isoetes_sinensis
------------------------------------------------------------------------------------------------------------------------------------------------------------------------------------------------------------------------------------------------------------------------------------------------ATGGCGGACGATTCGCTGGATGACATGCTCTTGGAGGCCGCAGGGCGTCCAAAG---------------GGAAGCGAAAACAAACAGCCCTCTTCGCGGCGTGGTTTCCCATCTCGTGAATATAGTTCCGAGGACGATGATAAGTCCGACAGTGAGCTT---------------------GAT---GGAGAT---------GAAGATGGCAGGTTT---------------------------CGGAAGGAGCCAGGTTCGAAAATGCCGCTTAAGAAAAGGTTTGATGCTGTAGATAAAGAT---------------------------------------AGTGAGGAAGGGGGACAT------GGGTATGATAGTGAAGCATCATATGGAAGTGATTTATATAAAGATGAAGAGGATAGGAAAAGATTGGCTGAGATGTCTGAATTGGATAGAGAGTATATTTTGTCTGAGAGATCAGAGAAGCGGGATAGTCAT---TTGAAGAAGAAAAGGGCTGAAGTTAGGCAAGCTGAGGCGAGT------AAGCAGCGGGAGCGTAGAGAA------GGGCCCCCATCTTCCAGGGTTCGATCTTCT------------TCAGGCAGAGAAGTCACTAAAACATCCCAAAAG---GAGGCCCTTAATCAGTTAGTAGCGAAGAGA---AAAGCTCAAGACACTGAT------CAGCAGCGCAGAAGACGAGATTTAGATGCTCCCCAT---GACAAGGATTCTAGGAAAAAACAT---------------------------------------CCT---TCTAGCCCTAGTTCATTCTCTTCATCCCAGAGTGAA---GAAGAGGAGGAGGATAGTAGTAGGGAAGAATCTAATAGAAGTGATGGTGTTCCATCA---------GATGATGACAGAGCAGGAATGGATGATTTTCCAGAC---------AGCAATGAGATTAAGGACATAACGATTCGTCGTACGAAACTCTTCAAATGGTTTATGGAGCCATTCTTTGAGGAGGTCATCGTTGGTTGCTTTGTAAGGATTGGAATAGGCACGTCCAATTCAGGTGAGAGTATTTATAGGCTATGCTTGGTAAAGAATGTTGATGCTAAAGATCCTGACAAGGTTTACAAGTTTGAGAATAGAACAACATATAAGTATCTAAATTGCACATGGGGAGATGATTCTACTGCAGCCCGTTGGCAAATGGTTAGAGTGTCAGATCAACCTCCAACAGATCAAGAAATAGATGCCTGGAAAAATGAGGTATTGAAATCAAATGGAAGA------CGTATCACCAAGGATGATGTACAGGAAAAAAATGATGCTTTGACTAGAGTC---AATTCTTATGTGTATTCAGCTGCTGCTGTGAAGCAAATGTTACAAGAAAAGAAGATGGCGACGGCAAGGCCTTCTAATATAGCTTTAGAAAAGGACAGGGTCGTGAAAGAGCTTGCATTAGCTGAAAGTAATGGAGATTCTGCAGAAGTTGAACGGCTGCAACAAAAATTGAAAGAACTAGAATCTTATTCTCAGAAGGTACAACAAAAGAACAGTGAAAAGGCCGAGCGTATAGAAAAAATGAACAGGAAGAATAAATTTGAAAACTTCAAAAATGCATCTGAACTAAAGCCTGTCAATACCAATGCCAAGGCTGGGGAAGCTGGTTACGATCCCTTTTCTCGCCGATGGACCAGATCACAGAATTATTACAAACCAGATGCTCCCAAGACACTCAAAGAT---------------------------------------------------------------------------------GGCGAGGGAAAGGAAGGAGACGAGTCTGCAGCATCTATAGCTTCCGAA------GATCCAACCAAGCTAGCAAATACCCAGGCTCCTGTGGACAGTCGAACTAAGCTGTTTACTCTTCATGATTTTGACTTGCCTATTTCATTGGAGAGGGTCCAGAAGTATGGA---GGTGCCCAGGGGGCTGCTACAGCCTTT------------ATGGAGCGTAAACAAAGACTGGAGGCAACCTGTGGTGTACAAGTTGAGAGCAATGATGGTCGCAGGCATAGTCTTACCCTTACAGTAAATGACTACAAACGTCGTCGAGGATTGTTGTAA
>Isoetes_lacustris
------------------------------------------------------------------------------------------------------------------------------------------------------------------------------------------------------------------------------------------------------------------------------------------------------------------------------------------------------------------------------------------------------------------------------------------------------------------------------------------------------------------------------------------------------------------------------------------------------------------------------------------------------------------------------------------------------------------------------------------------------------------------------------------------------------------------------------------------------------------------------------------------------------------------------------------------------------------------------------------------------------------------------------------------------------------------------------------------------------------------------------------------------------------------------------------------------GATAGTAGTAGGGAAGAATCTAATAGAAGTGATGGTGTTCCATCA---------GACGATGACAGAGCAGGAATGGATGATTTTCCAGAC---------AGCAATGAAATTAAGGACATAACGATTCGCCGTTCGAAACTCTTCAAGTGGTTTATGGAGCCATTCTTTGAGGAGGTCATAGTTGGTTGCTTTGTAAGGATTGGAATAGGCACGTCCAATTCAGGTGAGAGTATTTATAGGCTATGCTTGGTAAAGAATGTTGATGCTAAAGATCCTGACAAAGTTTACAAATTTGAGAATAGAACAACATATAAGTATTTAAATTGCACATGGGGAGATGATTCTACTGCAGCCCGTTGGCAAATGGTTAGAGTGTCGGATCAACCTCCAACAGATCAGGAAATAGATGCTTGGAAAAATGAGGTGTTGAAATCAAATGGAAGA------CGTATCACAAAGGATGATGTTCAGGAAAAAAATGATGCTTTGACTAGAGTC---AATTCTTATGTGTATTCAGCTGCTGCAGTGAAGCAAATGTTACAAGAAAAGAAAATGGCGACAGTGAGGCCTTCTAATATAGCTCTAGAAAAGGACAGGGTCGTGAAAGAGCTTGCATTATCTGAAAATAATGGAGATTCTGCAGAAGTTGAACGGCTGCAGCAGAAACTGAAAGAACTTGAATCTTATTCTCAGAAGGTACAACAAAAGAACAGTGAAAAGGCCGAGCGTATAGAAAAGATGAACAGGAAGAATAAATTTGAAAACTTTAAGAATGCATCTGAACTAAAGCCTGTCAATACCAATGCCAAGGCTGGGGAAGCTGGTTACGATCCCTTTTCTCGCCGATGGACCAGATCACAGAATTATTACAAGCCAGATGCTCCCAAGACACTCAAAGAT---------------------------------------------------------------------------------GGCGAGGGAAAGGAAGGAGACGAATCTGCAGCCTCTCTAGCTTCCGAA------GATCCAACCAAGCTAGCAAATACCCAGGCTCCTGTGGACAGTGGAACCAAGCTGTATACTCTTCATGATTTTGACTTGCCTATTTCACTGGAGAGGATTCAGAAGTTTGGA---GGTGCCCAGGGGGCTGCTACAGCCTTT------------ATGGAGCGTAAACAAAGACTGGAGGCAACCTGTGGTGTACAAGTTGAGAGCAATGACGGTCGCAGGCATAGTCTTACTCTTTCAGTAAACGACTACAAACGTCGTCGAGGATTGTTGTAA
>Selaginella_moellendorffii
------------------------------------------------------------------------------------------------------------------------------------------------------------------------------------------------------------------------------------------------------------------------------------------------------------------------------------------------------------------------------------------------------------------------------------------------------------------------------------------------------------------------------------------------------------------------------------------------------------------------------------------------------------------------------------------------------------------------------------------------------ATGACGGAGCTGGAGAGGGAGATGATCCTGCACGAGAGGTCGGAGAAGCGAGACAACTAC---AGCCTCAAGAAGTCGACCGAGGCGCGCATTGCAGAG---------------GAGGAGCGGAAGAGGGAC------GGGCCACCCTCGTCCCGGATGAGG---TCC------------TCGGGCAGGGAAACCACCAAAACCTCCAAGACC---AACGCTCTGAGCGAGCTGGTGGCCAAGAGGCAGAGGTCGCAGGACGCGAGCCAGCTACAGCAGCAGCATCAGCACCAGCACCAGCACCAGCAC---CAGCAGAGGAAGAGACGGGAGCATGTTGCAGGTGGTGCGGCTGCTCCGCCGCCCCGCCGC---AGC---GCCAGCCCGAGCTCCAACTCTGATGCTGATTCCGAAGACGACGACGACGAGGAGAGCAGCCGAGGAGAATCCAACCGCAGCGAC---GTACCTTCGGAGGACGACGACGACGAGCGAGGGGGGCGAGTGAGCCTGCCCGAC---------AACGAGGACATCAGGAAGATCACCATCCGGAGGTCCAAGCTGTCAAAGTGGTTCATGGAGCCGTTTTTCGAGGAGGTGATCGTGGGATGCTTCGTGCGCATTGGCATCGGCATGTCCAACAGCGGCACAAGCATGTACCGCCTGTGCCTCGTGAAGAATGTGGATGCTACGGAGCCGGACAAGCCCTACAAGTTTGAAAACCGCACCACGCACAAGTATCTCAACTGTACGTGGGGGGACGACTCCTCGGCGGCTCGCTGGCAGATGGTTCGAGCATCCGACCAGGCCCCTACAGACGACGAGATCGATGCATGGAAGGCGGAGGTGGCCAAGTCGGACTCTCCC------GGCATCAGCAAGTCGGCGGTGAGGGACAAGGCCGAGGCCCTGGAGAAGATC---GCCTCCTTCGTCTACTCGGCTGCAGCAGTGAAGCAGATGCTGCAGGAGAAGAAGATGGCATCGGCGAGGCCGTCCAACTTGGCGCTGGAAAAGGAAAGAGTGATGAAGGAGCTGAGCGTCGCTGAAGGCAAGGGAGACCAGGAGCAGATAGAGCGGCTGCACGAGAAGCTCAAGGAGCTCGAGTCTCTGGCGTCCAAGCAGCAAACCAAGAAT---GAAAAGGCGGAACGTATCGAGATGATGAACCGGAGGAACAGGTTTGAAAACTTTAAAAACGCGTCGGAACTCAAGCCAGCG---------GCCAAGATGGGCGAAGCGGGCTACGATCCCTTCTCCCGGAGGTGGACAAGGTCACAAAACTACTACAAGTCGGACGCTCCAAAGACCGCAGCGGAGGAG---------------------------------------------------------------CACAGCGAAGCCATCGGGGGTGATAAGGCGGGTAAAGACGGGGCGGGCTTTTTG------CAG------GAGCTGACCAAGGCTGGCAATGGCCGCCTGATGGGGCGCCAGTTCTCCAAGATGTTTAGCCTGCACGACTTCGACTTGCCCATATCGTTGGCCGCACTGGAGCGCTTCAAA---GGCGGGCAGGGAGCAGCCATGGCCTTC------------ATGGAGCGGAAGCGGAAGATGGAAGCTCACTACGGTGTGCGCGTCGACGACGACGACGGCCGGCGCCACAGCCTCACGCTCACAGTCAACGACTACAAGCGCCGCCGGGGGCTGCTCTAA
>Ceratodon_purpureus
------------------------------------------------------------------------------------------------------------------------------------------------------------------------------------------------------------------------------------------------------------------------------------------------ATGGCGGACTTTGAGCTGGACGACATGTTGCTGGAGGCCGCGGGGCGGCCGAAG------GAGGGCGGGGGGAGGTCTCATACCTCGTCGTCGAAGCGGCGA------------CGCGCTTCGTCCATGAGCTCGGACGATCGGAGTGATTCGAGTCCG---------------------GAT---AATGATGATGAAGATGACGACGATGAGTTTGATGAGCGAGGAGGAGGGCGCTCTGGGGAGAAGGGGAAGGGATCGAAGATGCCTCTCAAGAAACGGTTCGAGTCGTCAGACAAAGAT---------------------------------------GGAGAGGACGGTCCGAGGGATGACGGGTATAACAGCGAATTTTCTTACGGAAGTGATCTGTACAAAGACGAAGAAGATAGGCACAACCTGGCGCAAATGACAGAGCTTGAGCGGGAGATGGAGTTGGCCGAGCGTAGTGAGAAGCGGGACACTTGGCTTGCGTTGAGGAAGAGTCGAGGGAACAGACAAGCCGAAGTTTCAAGACCCAGTCATAGACGAGAGAGAGAC---CTTGGTCCTCCATCTTCTCGAATGCGT---TCT------------TCGGTGAGGGAAGGAACTCGAAGTAAGAAGGAG---AATGCTCTCCATGAGCTTGTGGCGAGGAGACAGAAGGCTCAAGATCCCGCCTCACTGCGAAAGAGA---CGGGATCAGGGCATGACCCCT---------------AGCCGGGAGACCCAT------------------TCTCCTGGAAGAAAGAAG---CCC---CGCGAGAGTATGAGTTATAGTGAATCGGATCCTCCAAGTGAGGATGATGCGGACAGTGAAAGAGAAGACGACGAGCATAGTGATGGGGGTGGCTCAGGCGATGATCAGGCGGATAAGCGAGAG------------CCCGATGTGGCAACAGAAGAGGAACTCAAAGACATTGTAATTAGACGCTCAAAGCTTGCAAAGTGGTTCATGGAACCCTTTTTTGAGGATATTATAGTTGGCTGCTTCGTGAGAATTGGCATTGGAGTCTCAAATGCCGGGCAAAGCATTTATCGAGTATGCCAAGTAAAGAACGTCGACGCAAAGGATCCAGACAAGCAGTACAAGTTTGAAAATTTTATGACTCACAAGTACCTTAATTGTTTCTGGGGAGATGAATCTACTGCGGCAAGGTGGCAAATGGTCCGAGCTTCTGATCAACCAGCTACACAAAAAGAGATCGGCGATTTCTTGCGAGCTGTTGAGAATGCTAAAGGTCGC------AAACCTTTGAAGGCAGAGGTATTAGAGAAGAGGGATGCCATTTCCAAGGTT---AATCAGTTCGTTTATTCAGCATCTACTGTCAAGCAAATGTTGCAAGAGAAGAAAATGGCTGCCTCACGTCCAACAAATATTGCTTTGGAGAAAGACCGCTTGATTAAAGAGCTGGGTATTGCAGAAGGTAAAGGAGATCATGCTGAGGTGGAGAAGTTGCAGTTGCGACTGAAAGAATTGGAGTTGTATGCTAATCAAGCTAAAAGCAAAGAT---TCCAAGGCAATGGCATTAGCAGAGATGAACCGGCGAAATAGGATGGAGAATTTCAAGAATGCGTCAATGTTGAAGCCCGTGAATACCTTTGCAAAGGAAGGTGAAGCAGGTTATGACCCCTTTTCTCGTCGCTGGACTCGTAGTCAAAATTATTACCAATCACAG---CCAAAGGCGGAGGAGAAAGAG---------------------------------------------------------------GCAACTGAAGGC---GTCAATGCAGAAGATGGAGTGGAAAAGGCTGGTGCTAAGGCAAGTGAACAAAGCGAGGTCGCAAAGCATGTCGAATCACAAGCTGCTGCTGATAGGAGA---AAGCTTTATGCTTTGCATGATTTTGTGTTACCCATCTCATTATCCAAGCTTGGAAATACGAAG---GGTCCAGGTGGTATTCACCAAGCTTTTGTGCAGGCCTACATGGCACGAAAAGCTCATCTCGAAGCCAGCTGTGGAGTCCAGGTTGAGCAGAATGATGGGCGGCGGCATAGTTTGACGTTGACCGTGAATGACTATAAACGTCGACGAGGATTGCTG---
>Physcomitrella_patens
------------------------------------------------------------------------------------------------------------------------------------------------------------------------------------------------------------------------------------------------------------------------------------------------ATGGCAGACTTTTCGTTAGATGACATGCTGCTGGAGGCTGCAGGGCGGCCGAAGGGGGGCGACGGTGGGGGCCGGTCTCACGGTCCACCGACTAAGCGTCGA------------CGAGCTTCGTCGATGAGCTCAGACGACGGTAGTGACTCGAGTCCT---------------------GAT---AACGATGATGAA---GATGACGAGGAATTCGACGACAGA---GGGGGTCGCTCTGGCAAGCAGGCGAAAGGATCCAAAATGCCTTTGAAAAAGCGATTCGAG---------AAAGAT---------------------------------------GGAGATGACGGTGCAAGAGATGATGGATATAATAGTGAATTTTCCTACGGAAGTGATTTGTATAGAGATGAAGAAGACAGGCATAATCTGGCGCAAATGACAGAGCTTGAACGAGAGATGGAGTTGGCTGATCGTAGTGAGAAGCGAGACACTTGGCTTGCTTTGAGGAAAAGTCGAGGGAATAGACAAGCTGAATTTTCGACACCAAATCATAGGCGAGAAAGAGAT---CTTGGTCCCCCATCGTCTCGAATGCGT---TCC------------TCAGTAAGGGAAGGAACTCGGAGCAAGAAGGAG---AATGCTCTCAATGAGCTTGTAGCCAGGAGGCAGAAGGCCCAAGATCCTAGCTCATTACGAAAGAGGGGGCGTGATTCGGGCATGACTCCT---------------AGCCGGGAGGCCCAT------------------TCTCCCGGAAGAAAAAAA---CCC---AGCCAGAGTATGAGTTTCAGTGAATCAGATCCTCCGAGTGAAGACGATGGAGATAGCGAGAGA---GATGACGATCGTAGCGATGTGGGCGGCTCAGGCGATGAACTTGAGGATAAGGGAGAG------------CCCGAG---GCAACAGAGGATGAAATAAAAGACATCGTAATTAGACGTTCAAAGCTTGCTAAGTGGTTTATGGAGCCTTTCTTCGAGGAAATTATTGTTGGCTGTTTCGTTAGGATTGGTATCGGGGTTTCAAGTTCTGGCCAAAGCATATATCGTGTGTGCCAAGTGAAGAACGTCGACGCAAAGGACCCGGACAAGCAGTATAAGTTTGAAAATTTTATGACATACAAGTATCTCAATTGTTTCTGGGGAGACGAATCTACTGCAGCAAGGTGGCAGATGGTTCGAGCTTCTGATCAGCCAGCTTCACAGAAAGAGATCAGTGATTACCTTCGAGCTGTTGATAATGCTAAGGGTCGC------AGACCTCTGAAGGTAGATGTATTGGAGAAGAAGGCGGCCATATCAAAGGTT---AACCAGTTCGTTTATTCAGCATCTACTGTCAAGCAAATGTTGCAAGAGAAGAAAATGGCCGCTTCTCGTCCAGCAAATGTTGCTTTAGAGAAAGACCGCTTGATTAAAGAGTTGGGCATAGCGGAATCGAAGGGGGAACATGCTGAGGTGGAGAAGTTGCAGTCACGACTAAAGGAGCTGGAATTGTTTGCCAATCAAGTAAAGAGCAAAGAT---GCCAAGGCTATGGCATTGGCAGAAATGAATCGGCGGAACAAGATGGAGAATTTCAAGAATGCGTCAATGTTGAAGCCGGTCAACACTTTTGCCAAAGAAGGTGATGCAGGATATGATCCTTTCTCTCGCCGCTGGACTCGCAGTCAAAATTATTATCAGTCACAG---CCGAAGACGGAGGAGAAAGAG---------------------------------------------------------------ACGGTTGAAGGC---AGCAATGCAGAGGATGGGGCAGAAAAGGCAGGTATTAAGGCAAGTGAACAAAGCGAAATTGCGAAGCATGTCGAATCACAGGCTGCTGCTGACAGGAGA---AAACTCTATGCTTTGCACAACTTTGTGTTACCCATCTCATTAAGCAAGCTTGGGAATACCAAG---GGTCCAGGTGGTGTTCACCAAGCCTTTGTGCAGGCCTACATGGCTCGAAAGGCTCACCTTGAAGCCAGTTGTGGAGTCCAGGTTGAGCAAAACGATGGGCGGCGGCATAGCTTGACTTTAACTGTGAATGATTACAAACGTCGGCGAGGACTACTGTAG
>Pinus_maritima
------------------------------------------------------------------------------------------------------------------------------------------------------------------------------------------------------------------------------------------------------------------------------------------------ATGGCTGAA------CTGGAGCATTTGCTGCTAGAAGCAGCTGGTCGAACATCT------ACCAATGATGGAAAGCAA---AACCGAAATCCTGCGAAAGGG------------AGACTGGAAGATTCTGATTCAGATGATGGCAGTGACTCGAAATAC---------------------------ATTGATGACGATGATTCAGATGAT------------------GCTGGGACAGCCAATAGGAAGGCTTCTGGGTCAAGAATGCCCCTGAAAAAGAGATTTGATTCTGGTGAAAAGGATGAT---------------------------------------GACGACAGGGGTCGCCGTGATGATTCCGATAGCGAATTATCCATAGGAAGTGATTTATACAAAGATGATGAAGATAGGGAGCAGCTTGGGAAAATGTCTGAACTGGACCGGGAGTTGATATTAGCAGAACGAGCAGAAGCAAGGGATAATTATTTA---ATGCGCAAAAGGGCTCGCCAAAACGAGATTAGAAATCAA------------CAACGGAAAGAA------ACAGGGCCTCCATCTTCACGGATGCGC------------------TCTTCTGTGAAATCGACAAGGTCTGTAAAAGAA---AATGCTTTGAGTGAATTGGTAGCAAGGCGGCAGAAAGCACAGGATTCTGACATTCAGCGTAAGCGGAGAGATAATACT------------------GGTTCATCTAAAGGGCGGGATTCT------------------TCACCTAGTAGAAGAAAA---------TCTCATGCGAGTCCGAGCCTTAGTTTGTCATCCTCTAGTGAAGGAGAAGGAAGTGGAAGC------------------AGTGGCGAAGAATCAGATAGTGATGGT------GATGGTCCCGGCTCT---------GCTGACACTCCCAGCTTTGAAGATATTAGAAGCATAACAATAAGGAGATCAAAACTTGCCAAGTGGTTTATGGAACCATTCTTTGAGAATATTATTGTGGGCTGCTTTGTAAGAATTGGGATAGGAATGTCCAGGTCAGGACAGAGTACTTACCGTCTTTGCATGGTAAAAAATGTTGATGCGACAGACCCTGATAAACAATACAAGTTTGAGAACCGCACCACATACAAATATTTGAATTGTTTCTGGGGTAGCGAGAGCAGTGCAGCAAGATGGCAGATGGCCAGGGTGTCTGATTCACCTCCACTTGAGAAAGAGTTTTCAGATTGGGAACGGGAAGTAGAACGCAGTGGTGGTCGG------ATGATTAGTCGAGCAGAAGTTGAGGAAAAAATAAATGCGCTAAAAAAGATA---AATCAATTTGTGTATTCTGCAGAAACTGTAAAACAAATGTTGCAGGAAAAGAAGTTGGCTTCCAAAAGGCCATCGAATGTGGCTGCTGAAAAGGACAGGGTTAGAAGAGAGATGGAGCTGGCAGAGAGCAGGCATGATTATTCAGAAGTTGAGAGAATTAAAGTGAGATTGAAGGAACTAGAAGTCCTTTCTCTTCAGAGCAAAAGCAAGGAT---GCAAAAGCCTTGATGCTAGCAGAAATGAATAAGAAAAACAAGGCTGAAAATTTCAAGAACGCTTCTGAGATCAAGCCTCTAAACCTTAATCTTAAAGCAGGTGAAGCAGGGTATGATCCTTTCACTCGGCGTTGGACTCAATCTCAAAATTATTATGATACAAAG---GCAAAGGTTGCTGAAGACAACACT------------------------------------------------------------GATGCGAACAAAGAGGCAGATGCAGCCAAAGTAGAGGAAGCCATAGCAATAGAAACTGCTGAG------GATGATGGAAAGCTTGTCGACACTGATGCTCCTGTATCAGAAGATGCAAAGGTGTATTCTTTGCATGATTTTGAACTTCCAATTTCACTTGCTGGACTGCAGAAGTATGGG---GGTGCTCAAGGGGCCCCTTTAGCTTTT------------ATGGCTAGAAAGCAGAAGATTGAGTCAACTTGTGGAGTGCAAGTTCCTAGCAATGATGGAAGGAGGCATAGTCTGACATTAACTGTGAATGATTACAAGCGTAGAAGAGGCCTGCTGTGA
>Amborella_tricopoda
------------------------------------------------------------------------------------------------------------------------------------------------------------------------------------------------------------------------------------------------------------------------------------------ATGTCTGCAGACGAC------CTTGAGCACCTACTTCTTGAGGCAGCAGGGAGGACATCC------ACATCCGGAAGGAAGAAGCCTTCACAAACTCAGCCGAAGAGG------------AGACATGAGGGTTCCTATTCTGATGACGGAAGCGACCCCAAATAC---------------------GAAAGTGAGGATGATGACGATTCCGATGGC------------------CCTGGTTACCCGAGCCGAAAGCCCTCAGGATCTCAAGTGCCTCTCAAAAAGAGATTTGAAACTGCTGACAAGGACGACATGAGGGGAAAA------------------------GGTGACCGTGATGGTGGCAGTGATGACTCTGACAGTGGGCTTTCGGTGGGCAGCGACCTCTACAAGGATGAGAATGATAGAGAAGAGCTCTCGAGGATGACGGAGCTCGAACGGGAGATGATATTGACTGACAGAGCCGATAGACGAGATAATTTAATGAGGATGAAGAAGGCAGAGCGACAGGGTGACAAGTCTCGGTCT------------ACTGGGAAGGAATTG---ATGGCTCCCCCACAAGCTCGAGGGCGC------------------TCCTCGGCGAAGTCAGACCGTATGGCAAACAAG---GATGCTTTGACTGAACTGCTTGCTAAAATGCAACGGAAGTCAAGGAAT---------AGGAGTGAGAGGCAAGATTTG------------------ATGGTTGTGAGGAACAAGGCGGCG------------------GCAGCAGCAAGCCCTGTG---------AGCGACTCGCCACCGTCAAGTGGGGTGCGCAGCAGCAGTGATGGCCGCGAGGTCTCAGTG------------------GAGCTCGGTGAGAGTGACGAGGAC---------GAAGGACCCACCTCGGGC------TCAGAGCACCCAACCTTTGAGGACATCAAGGGCATCACAATCCGAAGGTCTCGGCTTGCCAAGTGGTTCTTAGAGCCCTTCTTCGAGGAGGCGATCGTGGGGTGCTTTGTCCGTGTGGGCATTGGGACGTCGCGGTCAGGTCAGAGCATCTACCGGCTCTGCATGGTGCGAAATGTTGATGCCTCGGACCCTGACCGGCAGTACAAGTTCGAGAACCGCACCACTCACAAGTACCTCAACTGTGTATGGGGAAGTGAGGCCTCGGCGGCAAGGTGGCAGATGGCACGGATCTCTGATTCGGCACCTCTCGAGAAGGAGTTCTTGGAGTGGGTTCGCGAGGTTGAGAGGGGCGGGGGCCGC------ATGCCCACAAAGCAGGATGTAATTGATAAGGGCGAGGCAATACAAAGGCTAAGCAGCAGTTTCGTGTACTCGGCTGCCACTGTGAAGCAGATGCTGCAAGAGAAGAAATCAGCATCGACAAGGCCCTCAAACATCGCTGCCGAGAAGGACAGGCTGCGCAAAGAGATGGAGCTGGCGGAGAGCCGGCTCGACCATGCTGAAGCTGAGAGGGTCAGGGCAAGGCTCCAAGAGCTCGAGAACCTCTCTCAACAAAGCAAAAAGAAGGAT---GCGAAGGCAGTGATGCTTGCTGAGATGAATAGGAGGAACAGGGCTGAGAACTTCAAGAATGCGTCAGAGCTCAAGCCTGTTAACACATCTCTCAAGGCAGGGGAGGCAGGGTACGACCCATTTTCGAGGAGGTGGACCAGGTCTCGAAACTACTATGTTTCGAAG---CCCGAGGGAGGGGGAGAGGTTGTA------------------------------------------------------------AAGGAGGAGGCCGAGACGGCAGCAACGAAGGCG------------GCATTAGAGGCAGCTGCA------GATGCAGGGAAGTTGGTAGATACAAAGGCACCGGTGGATGAGGGGACCGAGTCCCATTCGCTGCATGATTTCGAGCTACCGATATCGCTGGCAGGATTGCAGAGGTTTGGG---GGGCCGCAGGGAGCGCAGCTGGCGTTC------------ATGGCGAGGAAGCAGCGCATAGAGGCAACTATTGGGGTGCGTGTTCCCGAGAATGATGGGCGAAGGCATTCGCTGACGCTAAGTGTGAGCGATTACAAGAGGCGTAGGGGCTTGGTGTAG
>Ananas_comosus
GGACTAAATAACACAAACTTGCTATGCATCCTCTTTTGTTTCTTTCCCAATAAAATCCTCCGCACCACCACCCTCACCGTGTCGCCCCCTCCTCCTCCTCCTCCTCCTCCTCCTCTCTCGATCGATTCGAACCCCTCCAAACCCTCGGATCCTGCGGTGTTGGGGGGAACCTCGATACTCTCCCCCTCATCCTTTCCGGCGAGCGTCGGCGGCGGCGGAGGAGCTCCGGCGACCCCCTCCGGGCGGTGGCTCCGCTTCCCGTCGGTCGATATACGGAGACCTTTGATCATGGCAGAG------TTGGAGAACCTGCTTTTGCAGGCTGCTGGGAGAACTGGC------TCGTCAGGGGGACGGAAGCTGTCTCACTCACAGTCAAAATGG------------CATAGACAAGGATCATATTCTGAT---GGGAGTGATTCTAAG---------------------------------GACGACTCAGACGGCCCAAAC------------------TCTAGGTACTCAAAGAAAAAACCCTCAGGATCGCAAGTCCCTCTTAAGAAGCGGCTTGAC---------------------------------------CAAGATTATGATGATAATAATGATAGACACAGCGGAGATGAGTCCGACAGTGCCCCCTCAATTGGCAGTGATCTTTACAAGGATGAAGATGATAAGGAGCAGCTTGAGCGGATGACTGAATTGGACAGGGAGATGATACTAGCAGAACGGAGCACGAGAATCGACGACTACAAA---TTGAAGAAGATGGCCAGGGCC------TCATCATCGAAGATGGAGAAGAAGGGCCGAAAAGAGAGT---CCTCCCCCTCTCCCTTCCCGTGGTCGCTCTTCAACTCGGACTGACTCTTCAACTCGGACCGACAAGAGCGCTGCCAAA---AGTGCGTTGAACGAACTGCGGGCGAAGCGGATGAGACAACAAGACCCGGATGGCTACCGTAGGAGGTTGAAGGATTTAGCTGGAGAGGGAGTAATTGGGAGCGTCAGTAATCGTGATACT------------------TCACCAAAACGTAAAGCG---------GGCAGTCCTCCTAGTGACTTAAGCAATGAAGCTGAAAGTGGAGGAAGATCGGATAGTGAGGATGAGGGGTTTAAC---AACGACAACAAAATGGACGATGATTTATTAGAGGACATTTCACCATCTAGA------ATAGACCCTCTTAAGTTTGAAGATATTAGGGACATCACAATCCGGCGGTCCAAGCTCGTGAAGTGGTTTATGGAACCCTTTTTCGAAGAAGTCATAGTCGGGTGCTTTGTGCGGCTCGGTATTGGCAAGACCCGTTCTGGGATTCCCAGATATAGGCTGTGCATGGTTAAGAATGTTGATGCGACCGACCCAGATCGACAGTACAAGCTGGAGAACTACACCACTTGTAAGTGGTTAAATGTTGTGTGGGATAATGAGGCATCAGCTGCCAGGTGGCAGATGGCTATGGTCTCGGATTCTCCTCCGCTCGAGGAGGAATTTAAAGAATGGCTTCAAGAGGTGGAAAAAGCGGGTGGGAGG------ATACTGACTCGCCAGGAAGTGCTCGACAAGAAGGAAGCCATTCAGAATGTT---AACACTTATGTGTACTCGGCTGCCACAGTGAAGCAGATGCTTCAAGAGAAGAAGTCTGCTTCACTGCGCCCGATCAATGTCGCGGCTGAGAAGGACCGCTTACGGAAGGAGTTGGAAATCGCACAGAGTCGGAGGGATGAAGCAGAAGTGGAGAAGATCCGGGCGAGGCTCAAGGCGTTAGAGCAG---AGGAGGCAAACCAAGCAAAATAAT---GAAAAGGCTGTAAAATTGGCTGAGATGAACAGAAGGAACCGGGCAGAGAATTTCAAAAATGCCTCAGAGTTGAAGCCCGTTAATACCAGTTTAAAGGCTGGAGAGGCGGGTTACGATCCTTTCTCAAGAAGGTGGACAAGATCAAAAAACTATTATGTGTCAAAG---CCTTCTGCTGCAAATGAGGAA---------------------------AGTGGG---GGTTCTGCAGTA---GGTAATGGG---GATGTGAAGGTGGGG---GAGGCTGGTGTTGCTGCAACAGCTGCTGCTTTAGAAGCAGCTGCT------GGTGCGGGGAAACTAGTTGATACGAACGCACCAGTGGATAAGGGAACGGAATCAAACATGCTGCACGATTTTGAGCTGCCTATCTCATTGGCAGCTCTGCACAATTTCGGGTCAGGTATTCAGGGCGTGCAGAAGGGTTTC------------ATGGCGAGAAAGCAGAAAATAGAAGCGACGATTGGGTACAAGGTCTCAGAAAATGATGGGAGGAGGCACGCGCTGACATTGACGGTGAGCGACTACAAGAGACGCAGGGGTCTGCTTTGA
>Oryza_sativa
---------------------------------------------------------------------------------------------------------------------------------------------------------------------------------------------------------------------------------------------------------------------------------------------------------------------------------------------------------------------------------------------------------------------------------------------------------------------------------------------------------------------------------------------------------------------------------------------------------------------------------------------------------------------------------------------------------------------------------------------------------------------AGGGAGATGATCCTGGCGGAGCGCGGCGCGCGGATCGACGACTACAAG---CTGAAGCAGCTGGCGAGGGCGTCGTCGTCGTCGTCCAAGGCGGACAAGTCGCGGAGGGACAGCAGC---CCTCCGCCGCCGCCGAGCCGCGCGCGG------------------TCGTCGGCCAGGACCGACAGGTCCGCCGCCAAG---AGCGCGCTGGACGAGCTGCGGGCCAAGCGGATGAGGCAGCAGGACCCGGAGGGGTACCGTAACAGGTTCAAGGATTTG------------------------ATCCCGCAGAGCGGCTCT------------------CCGCCGAGGCGCAGGGCC---------GGAAGCCCGCCCAGCGACGGTAGTAATGATGGTGATAACAGGGGGAGGATC---------------------------ACCGATGAAACCCGGGATGATGAGTTT------GATGAATCGCCAAGCAGG------CTTGACCCTCTGAAGTTTGACGATGTGAAGAGTATAACCCTCAGGAGATCAAAGCTTGTGAAATGGTTCATGGAGCCGTTCTTTGAGGACCTTGTGTCTGGGTGCTTTGTGCGGCTTGGGATTGGCAAGTCAAAATCAGGGACCCCTGATTACAGGCTATGCATAGTTAGAAACGTGGATGCGAATGACCCTGACCGGAAGTACAAGTTGGAGGGCTACACGACGTGCAAGTACCTCAATGTTGTGTGGGACAATGAGGCTAATGCTGCTCGGTGGCAGATGACTCAAGTATCAGACTCCTTTCCCAGTGAAGAGGAGTTCAAGAAGTGGCTACAAGTGGCTGAGAAGAATGGTGTGCGA------GTACCGACTCGGCAGGATGTATTGGAGAAGAAAGAAGCCATTCAACAGGCC---TACAACTTTGTGTATTCAGCACATACTGTACAGAAGATGCTAAAAGAGAAGAAATCAGCTATCAGACGTCCTATCAATGTTGCTGCTGAGAAGGATCGGTTGAGGAATGAGTTGGATATGGCCATTGCCAGGAGGGATGAAGCTGAAGCAGAAAGGATCCGTTCAAAGCTCAATCAGCTGCAGAAG---ATGTCGAAGCCAATATCAAATAAT---GAGAAGGCTGCCAAGTTGGAGGCGATGAACAAGAAGAACCGTGCTGAGAACTTCAAGAACGCATCAGAAATGAAGCCCGTTAACACGAGTTTGAAGGTTGGAGAGGCTGGTTATGATCCCTTTTCAAGGAGATGGACAAGATCAAGAAATTACTACGCAGCAAAG---CCTGAAGGAGAGAGCGCTGAA---------------GTCCCCAACGGGAACGAT---GGCAGCGCAGTAGCTGGCGATGAA---GATACGAAGAACGGGCCGCGAGGTGGTTCAGCAGCCACTGCAGCGGCTCTAGTGGCAGCTGCT------GATGCCGGTAAGCTGGTTGATACCAATGCACCTGTAGATCTGGGAACGGAATCGAATTTGCTGCATAATTTTGAGCTCGGTATATCATTGGCCGGCCTGGAAGAATTCGGC---GGTCCCAAGGGTCTCTTCGATGGTTAC------------ATGGCGAGGAAGCAGAAGATTGAAGCAACCATGGGTTACAAGGTCCCTGACAATGATGGAAGGAGGCATGCTCTAACTCTGACCGTCAGTGACTACAAAAGAAGACGGGGTTTACTCTGA
>Theobroma_cacao
------------------------------------------------------------------------------------------------------------------------------------------------------------------------------------------------------------------------------------------------------------------------------------------------ATGGCAGAC------TTGGAAAATTTGCTTCTGGAGGCAGCAGGAAGAACTGGT------ACAGGAGGGAGAAACCGGCACTCGCTTCCACCATCTAGAAGG------------CGACGTGAGGGTTCTTATTCTGATGGTGGAAGTGACTCTAGG------------------------------GATGACGATTCAGATGAT---GAT------------------CATGGCTATGCAAGCAGAAAGCCATCTGGATCACAAGTTCCATTGAAGAAGAGGCTGGACCCTGCTGAAAGAGATGATGATCAGGGCAGTCAGGAAGAAGGTGATTATGATGATGGTGTTTCTGTTCATGAGGGTGACAGCAGTGATGAATCT---GATGTTGGTGATGATCTTTACAAGAATGAGGATGACAGGCGAAAGCTTGCACAGATGACTGAACTTGAAAGAGAACTGATTCTGTCAGAACGTGCAGATAAGAGAGGTGATAAAAAA---TTTACTGAAAAGATTAGATCGAAGCGGGAAAATGATAGGCCAAGCCGG---TCTCGGAAAGAGACT---CCACCTCTTCCGTCTTCTCGTGGGGTGCGGTCA------------TCAGCTAGATCTGCTGATAGGGCAGCTGCTAAGGATGATGCCCTGAATGAGTTGAGAGCAAAACGACTGAAGCAGCAAGATCCAGAGGCACATCGT---AAGTTGAGAGATGCATCTAGA------------GGAAGTTCGGGTAGCCGGGGCTTA------------------TCACCAGTCAAGCGGAAA---CCCTTCACTGCATCAAGTCTAAGTAGCTCTAGTCAGAGTGACAGTGAAAGTAGGTCTAATAGCGAGGATGAAGGATCAACTGGGGATGGTGGAATGGTTGATAGTGATGAT------GATAGGGGCATGCAGGGG------CCAGACGGCCCAACATTTGATGATATAAAGGAAATTACTATTAGAAGGTCAAAACTTGCAAAATGGTTTATGGAGCCATTTTTTGAAGAGTTGATTGTGGGTTGTTATGTAAGAGTTGGAATTGGGAGGTCGAAGAGTGGC---CCTATCTACAGGCTCTGCATGGTCAGAAATGTTGATGCCACAGAACCTGAGCGGACATACAAACTAGAGAACAAGACAACATATAAGTATTTGAATGTTGTTTGGGGCAATGAAAGCTCTGCTGCCAGGTGGCAGATGGCTATGATTTCAGACTCTCCACCGCAAGAGGAGGAGTTTAGACAATTGATTAGGGAGTTGGAGCGAAGTGGAGGCCGG------ATGCCAAGCAAACAAGATGTGCTTGAAAAGAAGGAAGCATTACAAAAGGCT---AAAACATTTGTCTATTCAGCAGCTACTGTAAAGCAGATGTTGCAGGAGAAAAAGTCCACCTCATCTAGACCATTAAATATTGCAGCTGAGAAGGATCGACTGAGAAGGGACCTGGAAATTGCACAAAGTAAGCATGATGAGGCAGAGGTGGAGAGGATTAAGATGAGACTGCAGCAACTGGAGGCA---TCCCGGCAGGCACAGGAGAAAGAT---GCTAAGGCTGTTAGGTTGGCTGAGATGAATAGAAAGAACAGAGCTGAGAATTTTAAAAATGCATCAGAACTGAAACCCGTAAATACTGGTTTAAAAGCAGGAGAGGCTGGGTATGATCCATTTTCGAGGAGGTGGACTAGATCAAGGAATTACTATGTTGCAAAG---CCTCCTGGAGCAGATGCA------------GCAGCAGTAGCTAATGGTGATAGAATTGGTGTGATTGCCAGTGGAAATGGCAATGATGCAAGGGCTGCTGCAGAGGCTGGCAGGGCAGCTACAGTGGCTGCCTTGCAAGAAGCTGCT------GGTGCTGGGAAGTTGGTTGATACAAGTGCACCTGTTGATGAAGGGACAGAATCTAACATGCTACATGACTTCGAGATTCCAATCTCATTAAATGCGCTCCAGAGGTTTGGT---GGTCCCCAGGGAGCTGTGGCAGGATTC------------ATGGCTAGGAAACAGAGGATAGAAGCAACTGTTGGATGCCAAGTCCCTGAGAATGATGGGAGGAGACATGCTCTTACCTTGACAGTTAGTGACTACAAGAGAAGAAGAGGGCTTCTTTGA
>Arabidopsis_thaliana
------------------------------------------------------------------------------------------------------------------------------------------------------------------------------------------------------------------------------------------------------------------------------------------------ATGGGTGAT------TTAGAGAACTTGCTTTTGGAAGCTGCTGGGAGAACAAAT------TCAGCAGGGAGGAGTCGTCAT------CCTCCATCATCGAGG------------AGACGTGAGGGTTCTTACTCTGATGGTAGTAGCGATTCAAGG---------------------------------GATGATTCTGATGAA---GAT------------------CGTGGCTATGCTAGTAGAAAACCCTCTGGGTCTCAAGTTCCTTTGAAGAAGAGATTGGAG---GCAGAGAGA---GAAGATCGAGCTGCTCGAGTTGAAGGTGGTTATGGTGATGGACCATCTGATCGTGAAGGTGACAGCAGCGAGGAGTCT---GATTTTGGAGATGACCTTTACAAGAATGAGGAAGACAGGCAGAAGCTTGCTGGAATGACTGAGTTTCAGAGAGAGATGATTCTCTCTGAACGTGCTGATAAGAAAGGTGATAAGAAC---TTCACTGAGAAACTTAGGTCCAAGAGAGAAAGTGAGAAAACCCCTGTT---TCTAAAAAGGAGACT---CAGCCTCTTCCGGCCTCTCGTGGTGTGCGTTCA------------TCTGCTAGATCTGCAGACAGAGCCGCTGCTAAGGATGATGCCCTGAATGAATTGAGGGCGAAGCGTATGAAGCAGCAGGACCCAGCAGCTCTCAGG---AAACTGAGAGATGCATCAAAA------------GGTGGTTCAGGTAGTCGAGATTTC------------------TCATCAACGAAGAGGAAA---CCGTTAGCTTCCTCCAATTTGAGTAGTTCCAGCCAAAGTGACAGTGATAGTAGGTCTCAGAGTGATGATGAAGGCTCG------AATGGAGGAATGCTAGACAGTGATGAT------GACAGGTCA------------------GATGTGCCTACGTTTGAGGATGTTAAGGAAGTTACCATTAGACGGTCTAAGCTTGCCAAATGGCTAATGGAGCCTTTCTTTGAAGAGCTTATAGTTGGGTGCTTTGTGAGGGTTGGGATCGGAAGGTCAAAGAGTGGT---CCAATTTACAGACTCTGCTGGGTGAAGAATGTTGATGCAACCGATCCTGACAAGACCTACAAGCTAGAGAATAAAACTACACACAAGTACCTTAACGTCGTCTGGGGAAATGAAACCTCGGCGGCTCGATGGCAAATGGCTATGATCTCAGATGGTCATCCGCTGGAGGAAGAGTATAGGCAATGGATCAGAGAGGTTGAGCGAACAAATGGTCGC------ATGCCCACAAAGCAAGATATATCGGAGAAGAAAGAAGCGATACAAAGAACA---AACAGTTTTGTTTACTCTGCGGAAACTGTTAAACAGATGCTGCAGGAGAAAAAATCTGCGTCAGTCAGGCCAATGAATGTTGCGGCCGAGAAAGATCGGCTTAGAAAAGAATTGGAAATTGCGCAGAGCAAAAACGATGAAGCAGGTGTAGAGAGGATCAAGTCGAAAATCAAACAGCTCGACGCT---TCACGGAACAAGAAAGGGGTAGAT---AAAAAAGCGCTTAAACTTGCTGAGATGAACAAGAAGAACAGAGCCGAGAATTTCAAGAACGCATCTGAGGTAAAATCAATAACTGCTAGTCTCAAAGCCGGTGAAGCAGGGTATGATCCGTTTTCAAGAAGATGGACCCGATCATCAAACTACTACAACGGGAAA---AACAAGGGGAAAGATGGAGAAGAGAACGAGGCAGCGGTTGCA------------------GCAGCGGTTGAGACCAATGGAGCAGATGCAGGAGCAGGTGTTGAA------------GCGACAGAAGCAGCTTTAGAAGCAGCTGCA------GAGGCAGGAAAGCTAATAGACACAAGAGCTCCAATAGGTCAAGGAGCAGAACACAATCAGCTTCATAACTTTGAATTGTCGTTATCGCTAACGGCTTTACAGAAGTACGGA---GGACCTCAAGGAGTACAGAAAGCGTTC------------ATGGCGAGGAAGCAACTGACCGAAGCAACTGTGGGATGCAGAGTCGCAGAGAACGATGGCAAGAGACATGGCCTTACGTTAACTGTTAGTGATTACAAGAGAAGGAGAGGTCTTCTCTGA
>Littorella_uniflora
------------------------------------------------------------------------------------------------------------------------------------------------------------------------------------------------------------------------------------------------------------------------------------------------ATGTCAGAC------TTAGAGAAATTGCTCCTTGAGGCAGCTGGAAGGACG---------ACTACTGGGAGGAACCGCCATTCCTCTCCGCCGTCTAGAAGA------------AAGCGAAAGGGTTCATATTCTGATGATGGAAGTGACTCAAAG------------------------------AATGATGATTCAGATGGT---GAT------------------CGCCCTTACTCCAACAGAAAACCATCTGGTTCGCAAGTTCCTCTTAAGAAGAGGTTGGACCCTACTGACAGAGATGATGATCGTAGTAGTCAAGGAGATGAGGATGTTGAT---------TCTGATCGTGAGCATGACAGTGATAATGACTCC------GTTGGTAGTGATCTGTACAAGGATGAAGATGATAGAGAAAAGCTCGCAAAGCTCACTGAGCTCGAACGAGAAATGATACTGGAAGCCCGTGCTACCAAGAGGAGTGACAGAGAC---TTGACTGAGAAGCTTAAGAAACGGAAAGGACCAGAA------------------AGAAAAAGTAGC---CCTCCTAAAGCACACACTCGAAGCATGCGCCCG------------AAAGCTCAAAGGGCG---------------------GGTGCTCTGGACGAGTTGGTTAAAAGAAGA---------------------------------------AGGGAATCGGCTAGA------------GGCGGGACTGGGGGCCGC---TAC------------------TCACCAGTCAAGCGCAGAACAACATTCACTTCAGCAGCTTTGAGCAGCCCCAGCCGGAGTGAGAGTGGGTCTCAGAGTGATGGAGAG------------------TCAACTGGAATGGCTGATAGCGACGAA------GACAAATCCGAGTCA------------AAGGTGCCGACATTCGAGGATATCAAAGAGGTTACAATCCGAAGGTCGAAGCTAGCAAAATGGTTCATGGAACCATTCTTCGATGAACTAATTGTGGGTTGTTTTGTTCGAGTCGGTATCGGGAGGTCAAGGAGTGGG---TCTGTTTACAGGCTCTGTATGGTTCGGAATGTTGATGCAACTGATCCAAACCGCCAGTATAAGCTTGACAACAAAACCACTTACAAGTACCTGAACGTGACTTGGGGCAATGAAAGCTCTGCTGCCAGATGGCAGATGGCTATGATTTCAGATTCTCCTCCTCTCAAGGAAGAATTTGACCAGTGGGCCAGGGAGGTGGAACGGAGTGGTGGTCAT------ATGCCCACAAAAGAGGAGATCCAGGAAAAACGGGACGCCATTAAGAAAACG---AACACGTTTGTTTACTCTGCTGCCACAGTGAAGCAAATGCTGCAGGAGAAAAAATCTGCCACATGGAGGCCACTTAATATTGCAGCGGAGAAAGACCGTCTGAGGAGGTCTCTTGAAGTGGCAAAAGATAATGATGATGGAGCAGAGGTATCGAGGATTGAGAAAAGACTGCAAGAACTGGATGCA---TCTCGTAAGACCCAAGAAAAAGAT---TCTAAGGCAGTTAAACTCGCAGAAATGAACCGGAAAAATCGGGTTGAGAATTTCAAAAATGCATCTGGGATAAAACCAGTCAATACGGGTTTGAAAGCTGGTGAGGCGGGCTATGATCCATTTTCGAGGAGATGGACTAGGTCGAGGAATTATTACGTACCAAAT---CCTAATGCTGGAGAT---------------------------------------------GCAGCAACTGAGATGAACGGT---GATGCAAATGCTGCGGTAGCA------------GCTACTGCTGCGGCGCTTGAGGCTGCAGCT------GACGCAGGGAAGCTGACTGATACCAGTGCCCCG---------GACACTGAATCAAATTCGCTGCACGACTTTGAACTGCCTATCTCATTAGCTGTGCTTGAGAAGTTTGGT---GGGCCCCAAGGCGCTCAAGCTGGATAT------------ATGGCTAGGAAACAGAGGATTGAAGCTACTGTTGGGTGTAAGGTCCCGAACCAGGATGGAAGGAGGCATGCGCTGACGTTGACTGTCAGTGATTATAAGAGACGAAGGGGACTGCTGTGA
>Isoetes_spp
-------------------------------------------------------------------------------------------------------------------------------------------------------------------------------------------------------------------------------------------------------------------------------------------------------------------------------------------------------------------------------------------------------------------------------------------------------------------------------------------------------------------------------------------------------------------------------------------------------------------------------------------------------------------------------------------------------------------------------------------------------------------------------------------------------------------------------------------------------------------------------------------------------------------------------------------------------------------------------------------------------------------------------------------------------------------------------------------------------------------------------------------------------------------------------------------------------------------------------------------------------------------------------------------------------------------------------------------------------------------------------------------------------------------------------------------------------------------------------------------------------------------------------------------------------------------------------------------------------------------------------------------------------------------------------------------------------------------CTAGAGTC---AATTCTTATGTGTATTCAGCTGCTGTAGTGAAGCAAATGTTACAAGAAAAGAAAATGGCGACAGTGAGGCCTTCTAATATAGCTCTAGAAAAGGACAGGGTCGTGAAAGAGCTTGCATTATCTGAAAATAA-------------------------------------------------------------------------------------------------------------------------------------------------------------------------------------------------------------------------------------------------------------------------------------------------------------------------------------------------------------------------------------------------------------------------------------------------------------------------------------------------------------------------------------------------------------------------------------------------------------------------------------------------------------------------------------------------------
>Isoetes_andicola
---------------------------------------------------------------------------------------------------------------------------------------------------------------------------------------------------------------------------------------------------------------------------------------------------------------------------------------------------------------------------------------------------------------------------------------------------------------------------------------------------------------------------------------------------------------------------------------------------------------------------------------------------------------------------------------------------------------------------------------------------------------------------------------------------------------------------------------------------------------------------------------------------------------------------------------------------------------------------------------------------------------------------------------------------------------------------------------------------------------------------------------------------------------------------------------------------------------------------------------------------------------------------------------------------------------------------------------------------------------------------------------------------------------------------------------------------------------------------------------------------------------------------TATAAGTATTTAAATTGCACATGGGGAG-TGATTCTACTGCAGCCCGTTGGCAAATGGTTAG-GTGTCGGATCAACCTCCAACAGATCAGG-AATAGATGCTTGGAAAAATGAGGTGTTGA-AT----------------------CACAAAGGATGATGTTCAGGAAAAAAATGATGCTTTGACTAGAGTC---AATTCKTATGTGTATTCAGCTGCTGCAGTGAAGCAAATGTTACAAGAAAAGAAAATGGCGACAGCAAGGCCTTCTAATATAGCTTTAG-AAAGGACAGGGTCGTGAAAGAGCTTGCATTAACTGAAAATAATGGAGATTCTGCAGAAGTTGAACGGCTGCAGCAGAAATTGAAAGAACTTGAATCTTATTCTCAGAAGGTACAACAAAAGAACAGTGAAAAGGCCGAGCGTATAGAAAAGATGAACAGGAAGAATAAATTTGAAAACTTTAAAAATGCATCTGAACTAAAGCCTGTGAATACCAATGCCAAGGCTGGGGAAGC-------------------------------------------------------------------------------------------------------------------------------------------------------------------------------------------------------------------------------------------------------------------------------------------------------------------------------------------------------------------------------------------------------------------------------------------------------------------------------------------------------
>Isoetes_humilior
-------------------------------------------------------------------------------------------------------------------------------------------------------------------------------------------------------------------------------------------------------------------------------------------------------------------------------------------------------------------------------------------------------------------------------------------------------------------------------------------------------------------------------------------------------------------------------------------------------------------------------------------------------------------------------------------------------------------------------------------------------------------------------------------------------------------------------------------------------------------------------------------------------------------------------------------------------------------------------------------------------------------------------------------------------------------------------------------------------------------------------------------------------------------------------------------------------------------------------------------------------------------------------------------------------------------------------------------------------------------------------------------------------------------------------------------------------------------------------------------------------------------------------------------------------------------------------------------------------------------------------------------------------------------------------------------------------------------------------------------------------------------------------------------------------------------------------------------------------------------------------------------------------------------------------------------------------------------------------------------------------------------------------------------------------------------------------------------------------------------------------------------------------------------------------------------------------------------------------------------AGGAAGGAGACGAGTCTGCAGTCTCTGTAGCTTCCGAA------GATCCAACCAAGCTAGCAAATACCCAGGCTCCTGTGGACAGTCGAACTAAGCTGT-TACTCTTCATGATTTTGACTTGCCTAT-TCA--------------------------------------------------------------------------------------------------------ACAAGTTGAGAGCAATGACGGTCGCAGGCATAGTCTTACTCTTACAGTAAATGACTACAAACGTCGTCGAGGATTGTTGT--
>Isoetes_elatior
----------------------------------------------------------------------------------------------------------------------------------------------------------------------------------------------------------------------------------------------------------------------------------------------------------------------------------------------------------------------------------------------------------------------------------------------------------------------------------------------------------------------------------------------------------------------------------------------------------------------------------------------------------------------------------------------------------------------------------------------------------------------------------------------------------------------------------------------------------------------------------------------------------------------------------------------------------------------------------------------------------------------------------------------------------------------------------------------------------------------------------------------------------------------------------------------------------------------------------------------------------------------------------------------------------------------------------------------------------------------------------------------------------------------------------------------------------------------------------------------------------------------CAACATATAAGTATCTAAATTGCACATGGGGAGATGATTCTACTGCAGCCCGTTGGCAAATGGTTAGAGTGTCAGATCAACCTCCAACAGATCAAGAAATAGATGCCTGGAAAAACGAGGTGTTG--------------------------------------------------------------GACTAGAGTA---AATTCTTATGTGTATTCAGCTGCTGCTGTGAAGCAAATGTTACAAGAAAAGAAGATGGCGACAGCAAGGCCTTCTAATATAGCTTTAGAAAAGGACAGGGTCGTGAAAGAGCTTGCATTAGCTGAAAGTAATGGAGATTCTGCAGAAGT----------------------------------------------------------------------------------------------------------------------------------------------------AATACCAATGCCAAGGCTGGGGAAGCTGGTTACGATCCTTTTTCTCGCCGATGGACCAGATCACAGAATTATTACAAACCAGATGCTCCCAAGACACTCAAAGAT---------------------------------------------------------------------------------GGGGAGGGAAAGGAAGGAGACGAGTCTGCAGCCT-------------------------------------------------------------------------------------------------------------------------------TGGA---GGTGCCCAGGGGGCTGCTACAGCCTTT------------ATGGAGCGTAAACAAAGACTGGAGGCAACCTGTGGTGTACAAGTTGAGAGCAATGACGGTCGCAGGCATAGTCTTACCCTTACAGTAAATGACTACAAACGTCGTCGAGGATTGTTGTA-
>Isoetes_coromandelina
---------------------------------------------------------------------------------------------------------------------------------------------------------------------------------------------------------------------------------------------------------------------------------------------------------------------------------------------------------------------------------------------------------------------------------------------------------------------------------------------------------------------------------------------------------------------------------------------------------------------------------------------------------------------------------------------------------------------------------------------------------------------------------------------------------------------------------------------------------------------------------------------------------------------------------------------------------------------------------------------------------------------------------------------------------------------------------------------------------------------------------------------------------------------------------------------------------------------------------------------------------------------------------------------------------------------------------------------------------------------------------------------------------------------------------------------------------------------------------------------------------------------------------------------------------------------------------------------------------------------------------------------------------------------------------------------------------------------------------------------------------------------------------------------------------------------------------------AAAGAGCTTGCATTAGCTGAAAGCAATGGGGACTCTGCAGAGATTGAGCGACTCCAACAGAAACTGAAAGAACTTGAGTCTTATTCTCAGAAGGTACAACAAAAGAATAGTGAGAAGGCTGAACGTATAGAAAGGATGAACAGGAAGAACAAATTCGAAAACTTTAAAAATGCATCTGAATTAAAGCCTGTTAATACCAATGCCAAGGCAGGGGAAGCTGGTTATGATCC--------------------------------------------------------CACTTAAAGAT---------------------------------------------------------------------------------GGTGAGGTGAAGGAAGGAGACAAGTCTGTAGCCTCCAAAGCCTCTGAA------GATCCAACCAAGCTAGCAAATACTCAAGCTCCTGTGGACAGTCGAACTAAGCTGTTCACGCTTCATGATTTTGACCTGCCTATATCTTTGGAGAGGATTCAGAAGTATGGA---GGTGCTCAGGG----------------------------------------------------------------------------------------------------------------------------------------------------
