# Supplementary material for: Phylogenomics indicates the “living fossil” Isoetes diversified in the Cenozoic
Source: PLoS One. 2020 Jun 18;15(6):e0227525. doi: 10.1371/journal.pone.0227525 (PMC7302493; doi:10.1371/journal.pone.0227525)
Supplement: S1 File — Folder containing fasta files for each of the individual nuclear alignments. (GZ) [file pone.0227525.s011.gz › 1_Individual_Nuclear_Alignments/Homolog_13839.orthogroup_1.fasta]

>Isoetes_lacustris
------------------------------------------------------------------------------------------------------------------------------------------------------------------------------------------------------------------------------------------ATGGACATACCCGAAGAG------------------GATGGAGATGGCGACGATATCTTGCATGATACAGAA---------------------------GCTTGGGAAAGGGCCTATGCGGATGACCGTTCCTGGGAATCCATTGTGGAAGATGAATCTGGCCTGCTCAAGTCCGTCGAT---ACTGTGAAACAACAGAGGGCGCATCGTCGTCGCTTGCAAGCAGTA---------------------GGACCTCATGTTCAGCGCGGGATTATTCGTTATCTCTATGTCATTGTAGATTTTTCGCGGGCAGCAGCTGAGATGGACTTCCGGCCAAGTCGCATGGCAGTTGTAGTAAACTGTGTGGAAGCTTTTGTGCGAGAATTTTTTGACCAAAATCCACTTAGCCACCTAGGTATTATCACCATAAAAAATGGAGTGGCATATCAGCTAACAGAATTAAGTGGAAGCCCTGAGACTCACATTCGAGAACTTCGGAAAAGTATGGAAGCCTCTGGAGATGCTTCTATTCAGAATGCATTGGATCTGGCATACAGCTCTCTTTCTCAGATACCAAGCTATGGACATCGAGAACTGGTGCTACTGTTTTCAGCACTGAGCACATGCGACCCTGGAGACATTATGGAAACATTACAGAAGTGCAAAGATGCTAAGATAAGATGTTCAGTTGTTGGTGTTGCTGCAGAAATTTACATTTGCAAGCTCTTGTGTGAAAAGACTGGAGGCACTTATACTGTAGCATTGAGCGAGAATCACCTCAAAGATTTAATACTGGAGCACGTACTTCCACCTCCTGCATCTGCAGAGGCTGCATTGGTAAGCCTTGTAAAAATGGGTTTTCCTCAACAGGCAGCAGAGGGTTCTGTTGCTATATGTGCCTGCCATGGAGAAGTAAAGATTGGAGGA---GGTTACACATGCCCGCGCTGCAGAGGTCGCGTCTGTGAGTTACCAACCGAGTGTCATATTTGTGGCCTCACACTTGTCTCTTCTCCTCACTTGGCAAGATCATATCATCATTTATTCCCGGTGCCAACATTTGATGAATTTAACATGGAT---TCTGCGCTGAAAGGAAAGCAGGCTGTAGAAAAATTCTGCTTTGGCTGCCAGGCACAGCTTCCATATCCTGGAAGCAAGGTGATTGGTGTTCGGCTAGCATGCCCAAGATGTAAACGCCATTACTGCTATGAATGCGACTTGTACATTCATGAGAGTCTTCACAACTGTCCTGGATGTGAG------------------------------------------------------------------------------GTTCTTTCGGACCCTTCTAGCTAG---------------
>Isoetes_sinensis
------------------------------------------------------------------------------------------------------------------------------------------------------------------------------------------------------------------------------------------ATGGACATACCGGAAGAG------------------GATGGAGATGGCGACGATGTCTTGCATGATACAGAA---------------------------GCTTGGGAGAGGGCTTATGCAGACGACCGTTCCTGGGAATCCATTGTGGAAGATGAATCTGGCCTGCTCAAGTCCGTCGAT---ACTGTCAAGCAACAGAGGGCGCATCGTCGTCGCTTGCAAGCAGTA---------------------GGACCTCATGTTCAACGCGGGATTATTCGTTATCTCTATGTCATTGTAGATTTTTCGCGGGCAGCAGCTGAGATGGACTTCCGGCCAAGTCGCATGGCAGTTGTAGTAAACTGTGTGGAAGCTTTTGTGCGGGAATTTTTTGACCAAAATCCACTTAGCCACCTAGGTATTATCACCATAAAAAATGGAGTGGCGTATCAGCTAACAGAATTAAGTGGAAGCCCTGAGACTCACATTCGAGAACTTCGGAAAAGTATGGAAGCCTCTGGCGATGCTTCTATTCAGAATGCATTGGATCTGGCATACAGCTCTCTTTCTCAGATACCAAGCTATGGACATCGAGAACTGGTGCTACTATTTTCAGCATTGAGCACATGTGACCCTGGAGACGTCATGGAAACATTACAGAAGTGCAAAGAAGCTAAGATAAGGTGTTCAGTTGTTGGTGTTGCTGCAGAAATTTACATTTGCAAGCTCTTGTGTGAAAAGACTGGAGGCACTTATACTGTAGCATTGAGCGAGAATCACCTCAAAGATTTAATACTGGAGCATGTACTTCCACCTCCTGCATCTGCAGAGGCTGCATTGGTAAGCCTTGTAAGAATGGGTTTTCCTCAACAGGCAGCAGAGGGTTCTGTTGCTATATGTGCATGCCATGGAGAAGTAAAGATCGGAGGA---GGTTACACATGTCCACGCTGCAGAGGTCGCGTCTGTGAGTTACCAACCGAGTGTCATATTTGCGGCCTCACACTTGTCTCTTCTCCTCACTTGGCAAGGTCATATCATCATTTATTCCCTGTGCCAACATTTGATGAATTCAACATGGAT---TCTGCACTGAAAGGAAAGCAGGCCATAGAAAAATTCTGCTTTGGCTGCCAAGCACAGCTTCCATATCCTGGAAGCAAGGTGGTTGGTGTTCGGCTAGCATGCCCAAAATGTAAACGACATTACTGCTATGAATGCGACTTGTACATTCATGAGAGTCTTCACAACTGTCCTGGATGTGAG------------------------------------------------------------------------------GTTCTTTCGGACCCTTCTGGCTAG---------------
>Arabidopsis_thaliana
---------------------------------------------------------------------------------------------------------------------------------------------------------------------------------------------------------------------------------------ATGAGT------AATCAAAGAAAG---------------AGATCAAACGATGAAAGAGAAGAAGAGGACGACGAAGATGCGGAAGGTATC---GGCGAG------TGGGAGAGAGCTTATGTTGACGACCGATCCTGGGAGGAGTTGCAAGAGGATGAGTCTGGACTTTTACGGCCAATTGATAACAGTGCCATTTACCATGCTCAGTATCGCCGCCGTCTTCGTATGCTCTCCGCCGCTGCT------GCTGGTACTCGTATCCAAAAGGGACTTATTCGATATCTCTACATCGTCATTGACTTCTCTCGGGCAGCTGCGGAAATGGATTTCAGACCAAGCCGGATGGCTATAATGGCCAAACATGTCGAAGCTTTCATTAGAGAGTTCTTTGACCAGAATCCTCTGAGTCAAATTGGGTTGGTCTCTATAAAAAATGGAGTTGCGCATACATTAACAGATCTTGGTGGTAGTCCTGAGACTCACATCAAAGCGTTGATGGGGAAGTTGGAAGCTTTGGGTGACTCCTCTTTGCAGAACGCTCTGGAACTTGTACATGAGCATCTCAACCAGGTTCCATCTTATGGTCACCGCGAGGTTCTGATATTGTACTCAGCTTTATGCACATGTGATCCAGGCGATATCATGGAGACCATTCAAAAATGCAAGAAATCCAAATTAAGATGTTCTGTAATTGGGCTCTCTGCAGAAATGTTCATATGTAAACACCTCTGCCAGGAAACTGGCGGATTGTATTCAGTTGCAGTGGACGAGGTGCATCTAAAGGATCTTCTGCTTGAACATGCGCCTCCACCTCCGGCAATAGCAGAATTTGCAATTGCAAATTTGATCAAGATGGGTTTCCCACAAAGAGCTGCTGAGGGTTCAATGGCGATTTGTTCGTGTCATAAGGAAGTTAAGATTGGAGCT---GGTTACATGTGCCCAAGATGCAAAGCTCGGGTATGTGACCTCCCTACGGAATGCACTATCTGCGGTCTAACACTTGTTTCTTCGCCGCATTTGGCGAGATCATACCATCATCTCTTCCCGATTGCTCCATTTGATGAGGTGCCTGCACTTTCAAGTCTGAATGATAATCGGAGAAAATTGGGAAAGAGTTGTTTTGGTTGCCAACAGAGCCTAATTGGTGCAGGGAATAAACCC---GTCCCATGCGTAACATGTCGTAAATGCAAGCACTATTTCTGTCTGGACTGTGACATATACATCCACGAGAGCTTACACAACTGTCCTGGCTGTGAGAGCATTCAC---------------------------------------------------------------------------CGTCCCAAATCAGTTTCTTTGATGGAAGAATGA
>Theobroma_cacao
---------------------------------------------------------------------------------------------------------------------------------------------------------------------------------------------------------------------------------------------------------------------------------------------------------------------------------------------------------------------------------------------------------------------------------------------------------------------------------------------------------------------------------------------------------------------TCGGAGACAGATTTTCGACCAAGTCGTATTGTTGTTATTGCAAAACATGTTGAGGCTTTCATTAGGGAGTTTTTTGACCAGAATCCTCTTAGTCAAGTTGGCCTTTTGACTATCAAAGATGGGGTTGCTCAGTGCTTAACAGATCTCGGGGGTAGTCCTGAGTCTCATATCAAAGCTTTGATGAATAAGTTGGAATGTTCAGGTGATTCCTCCTTACAGAATGCATTGGATCTCGTAGATGGGTATCTGAATCAAATTCCATCATATGGTCATCGTGAAGTTCTTATATTATATGCTGCTCTCAGTACTTGTGATCCTGGAGATATAATGGAGACCATCCAGAAATGCAAGAAATCTAAAATAAGGTGTTCAGTTATTGGCCTTGCTGCAGAAATGTTTATATGCAAACATCTCTGCCAGGAAACTGGAGGAACATACTCTGTTGCATTAGATGAGTCCCACTTTAAAGAGTTAATATTAGAGCATGCACCCCCACCACCAGCCATAGCAGAATTTGCAACTGCTAATTTGATCAAGATGGGATTCCCTCAAAGAGCAGCTGAGGGTTCTATATCCATTTGTTCATGTCATAAGGAAGCTAAGGTTGGTGCA---GGGTACACTTGTCCAAGATGCAAAGCACGTGTTTGTGAGCTGCCTACAGAATGTCGTATCTGCGGGTTGACACTCGTGTCTTCACCCCATTTGGCTAGATCATATCATCATCTCTTCCCTATAGCACCATTTGATGAGGTGCCTCCATTT---AGTTTAAATGATCCAAACCACAAACTGCAAAGAAATTGTTTTGGATGCCAACAAAGCCTCCTCAACCCAGGAAACAAACCT---GGCCTTCTGGTTGTGTGCCCAAAGTGCAAAGGGTACTTCTGCCTCGACTGTGATATTTATATTCACGAGAGTTTGCACAATTGCCCAGGCTGT------------------------------------------------------------------------------------------------------------------------
>Littorella_uniflora
------------------------------------------------------------------------------------------------------------------------------------------------------------------------------------------------------------------------ATGTTTCGAAAAGAAGTGGGT------GATGGAAAAATG---------------CATCTGAATAATGAAGAAGAGGAGGAAGAAGATGATGACGGAGATAACAGA---GGCCGTGATGCTTGGGAGAGAACTTATGCTGATGAAAGATCATGGGAGTCTCTGCAGGAGGATGAATCTGGGAATCTCCGCCCTATTGATAACAAAGCCTTGCACCATGCTCAGTACCGCAGGCGTCTTCGCACTGCAACGGCTGCT------------------AGAATTCAGAAAGGGCTCATTCGATATTTATTCGTTCTCATTGATCTCTCTCGGGCAGCTGGAGACCAGGATTATAAACCCAACCGTATGATAGTTGTTGCTCGCCAAGTAGAAGCTTTCATCAGGGAATTTTTTGATCAAAACCCATTAAGTCAACTTGGACTTGTGGTGTTGAAAGACGGAGTTGCACATAGCCTGACAGATCTTGGTGGAAGTCCTGAGTCACATATCAAAGCTTTGACGGTAAAGTTGCAAAGCTCAGGTGACGCATCCCTCCAAAATGGCCTGGATTTTGTACATGGAATCTTGAATCAAATTCCTACATATGGTCACCGTGAAGTTCTTATTTTATACTCTGCCCTTAGTACTTGTGATCCCGGTGATATTATGGAAACTATCAAGAAATGCAAAACTTCCAAGATCAGGTGTTCGGTGATCGGTCTCTCTGCTGAGCTCTATATTTGCAAGTATCTTTGCCAGGAAACTGGTGGAATATATGCTGTTGCAATAGATGAGCCTCATTTGAAAGAATTGATACTTGAGCATGCACCACCACCTCCGGCAATAGCTGAATTTGCAGTTGCAAACTTGATCAAGATGGGTTTTCCTCAACGAGCAGCGGAAGGCGTAATTTCAATTTGTTCTTGCCATAAAGAGGCCAAGGTTGGTGGG---GGCTACACCTGCCCGAGATGCAAAGCACGTGTTTGCGATTTGCCAACAGAATGTAGAATATGTGGATTGACCCTTGTTTCTTCACCGCATTTGGCAAGATCTTATCACCACCTATTTCCTATAACACCATTTGATGATGTACCACCA------TCAATTTCAAATGATCCACGTCAGATGCCTAAAAATTGCTTTGGTTGCCAACAGAGTCTTTTGAATCCTGGAAACATGCCA---GCTCCTTGCGTTACTTGTCCAAAATGTAAGCAGTACTTCTGCCTTGATTGCGACATTTACATTCACGAGAGCTTGCATAATTGTCCAGGTTGTGAGAGCTTCAGA---------------------------------------------------------------------------CATTCTAAATCCACTGGTATAGAAGTGTGA---
>Oryza_sativa
ATGGGTTTTCAGTTTTTTTTTCAAGTGCAAGCAAGTAAGGCCTCAACCGTCAAGCATGGGAAAGCTAGAAAAGTTAAGGAAAACCCACTCAAAAGCCCAGGAACCCCAAAACCTGGCCCATCTCCCCGGTCCCCGACCTCGCCTCTCCTTCCTCCTCTGCTCCCACTCCGCCTCGCCGCCGCCTCCACCATGTACGGCGTCGGCGGCGGCGGCGGGGGGTTCAACGCGCCCTACACGGCATCGGCCCGGCGGCGC---------------AACCACGAGGACGACGACGACGAGGAGGAGGAGGAGTCCGGCGAGGGGCGC---GTCCTCGAGGCCTGGGAGCGCGCGTACGCGGACGACCGGTCATGGGAGGCGCTGCAGGAGGACGAGTCGGGCCTCCTCCGCCCGATCGACACCAAGACCCTCGTCCACGCGCAGTACCGCCGCCGCCTTCTCCTCCGCTCTGCCGCCTCC------GCCGCCGCCCGCATCCAGAAGGGCCTCATCCGCTACCTCTACATCGTCATCGATCTCTCCCGGGCAGCTTCAGAGATGGATTATCGACCTAGTCGAATGGCTGTTGTTGCAAAATATGCTGAGGTATTCATAAGGGAATTTTTTGACCAGAATCCCTTGAGTCATGTGGGGATAGTGACAATGAAAGATGGGATTTCCCATCGACTTACAGAGATTGGAGGTAGTCCTGAATCACAGATTAAAGCATTGATGGGGAAGCTTGAGTGTTCTGGTGAACCATCTCTGCAGAATGCTCTAGAGCTTGTCCATGGTTATTTAGACCAGGTTCCTTCATATGGTCACAAGGAAGTATTATTTTTGTACTCGGCCCTGAATACCTGTGATCCTGGAGATATCATGGAGACAATAGCAAAATGCAAGAAATCCAAAATACGATGTTCGGTTATTGGGCTTGCTGCAGAGATTTTTATCTGCAAATATCTGTGTGAAGAGACTGGCGGATCCTACACAGTTGCACTGGATGAGTCCCATTTCAAGGAATTGCTTCTGGAACATGCTCCTCCACCACCTGCAATTGCTGAGTATGCTGCAGCTAATTTGATTAAGATGGGTTTTCCGCAGAGAGGAGCAGAGGATCTTATCTCCATCTGCTCTTGTCACAAGAAAATAAAGTCGGGGGCTGAAGGTTACATATGTCCTAGATGCAAAGTCAATGTATGTGAGCTTCCAACAGAATGTCGAACTTGCGGGCTGACACTAGTTAGCTCTCCACATCTGGCAAGGTCCTATCATCATCTCTTCCCTGTACAACCATTTGATGAGGTGTCCTCCGTG---CACCCAAATAGACTAGGTCAAAAGGGAGGACAAAAGTGTTACGGCTGCCAGCAAAGCTTTATTAACCCTGATAGTCAATCT---AGCCTCCATGTTCGCTGTCCAAAATGCAACCAACACTTCTGCCTTGATTGCGATATTTACATCCATGAGAGCTTGCACAATTGCCCAGGTTGCGAGAGT------------------------------------------------------------------------------------CAGCGTAGTTCTTCATAG------------
>Ananas_comosus
------------------------------------------------------------------------------------------------------------------------------------------------------------------------------------------ATGAGCGGCGGCGTTGCGGCGATCCGCGGCGGCTTCGACCACCCGATGGGCGGCGACGGCGAGAGGAAG---------------AAGCGCCGCGCCGAGGAGGAGGAGGAGGACGACGAGGACAACGATGGGAGA---GGCATGGACGCGTGG------------------------GCGTGGGAGGCGCTCCAAGAGGACGAGGCGGGGCTCCTACGGCCCCTCGACTCCAAAACCCTAGTCCACGCCCAGTATCGGAAGCGCCTCCTCCTCAGATCCTCCGCTCCTTCCTCTTCCTCCTCTCGGATTCAAAAGGGCCTCATTCGGTACCTCTACGTCGTCTTCGATCTCTCTCGGGCAGCTTCAGAGACAGATTATCGCCCTAGTCGAATGGTGGTGGTCGCTAAATGTGCCGAGGCATTCATCAGGGAGTTCTTCGATCAAAACCCATTGAGCCATATCGGTCTCGTGACAATAAAAGACGGTGTTGCTCAACGGCTAACAGATATAGGAGGTAGTCCAGAGTCACAAATTAAGGCATTGATGGGAAAGCTCGAATGTTCTGGCGATGCTTCCTTGCAGAATGCCCTAGAACTTGTTCATGGATATCTGAACCAAATCCCTTCTTATGGCCACCGCGAAGTCTTAATCCTGTATTCTGCTCTCAATACCTGCGATCCAGGGGATATAATGGAGACAATTCAGAAATGCAAGCAGGCTAAGATTAGGTGCTCAGTTATTGGCCTAGCAGCTGAGATTTTCATATGTAAGCATTTGTGTGAGGAGACCGGAGGATCCTATACTGTGGCTCTGGATGAGTCACATTTCAAGGAATTGTTACTGGAGCACGCTCCTCCACCCCCTGCGATAGCAGAATATGCCGCTGCTAATTTGATCAAGATGGGGTTTCCTCAGAGAGGGGCAGAGGGTGTTATCTCTATTTGTTCATGCCACAAGGAAATAAAGGTTGGCGGT---GGCTATACTTGTCCGAGATGCAAGGCCCGTGTATGTGAGCTGCCCGCTGAGTGTAAAATTTGTGGATTGACGCTGGTCTCTTCTCCTCACCTAGCGAGATCTTACCACCATCTTTTCCCTGTAACACCATTTGATGAAGTATCATCTATG---TTTTCAAGCAAATTGAATCAGAAGGCACCACAAACTTGTTATAGTTGCCAAGAGAGCCTCGCCGGCCACGGGAATAAATCC---AATCTCCACGTTACCTGTCCGAAGTGCAACCAACACTTTTGCCTCAACTGCGATATCTACATTCACGAGAGCTTGCACAATTGTCCCGGTTGCGAGAGC------------------------------------------------------------------------------------CACCGGAGCTTGCCTATGTAA---------
>Amborella_tricopoda
---------------------------------------------------------------------------------------------------------------------------------------------------------------------------------------------------------------------------------------------------------------------------------------------------------------------------------------------------------------------------------------------------------------------------------------------------------------------------------------------------------------------------------------------------------------------------ATGGACTTCCGACCAAGTAGGATGGCAGTTGTTGCGAACTCTGTAGAAGCTTTCATTAGGGAATTCTTTGATCAAAATCCTCTCAGCCATATTGGTTTAGCGACCATCAAAGATGGACTCGCTCATCGCTTAACTGAACTGAGTGGTAGTCCCGAGTCACATATTAGGGCTCTACGTAGCAACTTGGGGTCCTCTGGTGATGCCTCATTACAAAATGCCCTAGACCTTGTTCATAGCTATCTCGAGCAAATCCCATCATATGGACACCGAGAAGTCATAATCTTGTATTCGGCTCTTAGTACATGTGATCCAGATGATGTAATGGAGTCAATTAAAAAATGCAAGAAAGCAAAGATACGGTGTTCGGTTGTTGGGCTTTCGGCTGAGATTTACATATGTAAACATCTCTGTGAGGAGACTGGGGGATCCTACACTGTTGCATTGGATGAGTCTCATTTTAAGGAATTATTGCTAGAGCATGCCCCTGCCCCACCAGCAATAGCTGAGTTTGCGGTCTCTAACTTGGTTAAGATGGGTTTCCCACAAAGAAGGGGAGAAGGTGTTGTTACCATTTGTTCATGTCACAAGGAACCTAAAACTGGTGGA---GGCTACACCTGTCCAAGATGCAAAGCATGCGCATGTGAACTACCCACTGAGTGCCAAATATGTGGGTTGACTCTTATTTCCTCTCCACATTTAGCGAGGTCATATCATCATCTGTTCCCAATTACGCCATTCGAAGGAGGGCTGGCCACG---CTTCCTTATAATTCACTGCAGAGGTTACCAAAGACTTGTTTTGGCTGCCAGCAGGTTCTACCTAATCTAGGAAACAAATCT---GGTGTTCGTGTCTCTTGTCCGAGATGCAAGCAACACTTCTGTGTTGACTGTGACATATACATTCATGAGAGCTTGCACAATTGTCCAGGCTGTGAGAGCTTGAGGGACTTCAAGCGAGAAGGCGACGCCACTTCAGATTCAAACGTTTTTAGTAATAAGAGGCCAGTTCTTTTTGTGGGGCAACAACGAAACTAA------------------
>Lygodium_japonicum
------------------------------------------------------------------------------------------------------------------------------------------------------------------------------------------------------------------------------------------------ATGGCTTCCCGG---------CTGCCATTCAATACTGAAGACGATGATGCAGACGAGGAAAACGAGGCAGAGGAGGTCGGGAAGGGCCAGGAAGCTTGGGATAGAGCCTACGCCGATGATCGGTCGTGGGAGGCCCTCCAGGAGGACGAATCCGGCCTCCTCCGGCCCTTGGAC---AAGGCCGAGCAGCAGCGCCAGCACCGTCGCCGAATCCAGGCAGTT------------------GCAGGACCTCGCATCCAGCGCGGGATCATCCGTTATCTGTACATTATTGTTGACCTCTCTCGGGCAGCAGCTGAGATGGATTTTCGTCCAAACAATATGGTGGCAGTTGTCAATTCTGTTGAGTCATTCATTCGGGAATTTTTTGATCAGAATCCACTGAGTCATCTGGGACTCATAGTCATCAGAAATGGTGTCTCACAGCGACTGACAGATCTAAGTGGCAATCCAGAGGCACACATTAAAGCTTTGCGTGGCAGCATGGAAACTGGTGGGGATGCATCCATTCAAAATGCATTAGACCTTGCAAGGGGTTTCCTTGGTCAGATACCGTCTTACGGTCACAGGGAGGTTTTGCTGTTATATTCTGCGTTGAGTACTTGTGACCCGGGAGATATAGTGGATACAATAAAGAAGTGCAGGGATGCAAAAATACGTTGTTCAGTTGTAGGCTTGTCTGCAGAAATATACATCTGTAGGTTTCTCTGTGAGCAAACAGGAGGGGTCTATTCTGTTGCACTGAATGAGGGTCACTTGAAGGAGCTTATCTTGGAGCATGCCCCTCCTCCTCCAGCACTTGCAGAGTCTGCCACTGCAAGTCTTGTTAGGATGGGCTTTCCTGCAAGAGGCTCCGAAGAAGCTGTTGCATTGTGTGCATGTCACAAAGAAGTGAAAGTTGGTGGC---TGCTACACCTGTCCACAATGCAAGGCAAGGGTGTGTGAATTACCCACAGAATGCTGCCTATGTGGTTTGACACTCGTCTCATCTCCTCATCTTGCAAGGTCCTACCACCATTTATTTCCTGTTGCGGCATTTGAAGAAGTCTCAACT------------------------------------------------------------------------------------------GGCATGGCATTG---------------------------------------------------------------------------------------------------------------------------------------------------------------------------------------------------------
>Physcomitrella_patens
---------------------------------------------------------------------------------------------------------------------------------------------------------------------------------------------------------------------------------------ATGATGGACATGGATGAGCGGGAGGTGCCGTTGCAGTTGGACTTCGAGGACGATGGCGTGGAGGAGGACGAACCCATGGCCGACCGGGGT------------GCCTTCGAGCGCCAATACGCGGACGAGCGCTCCTGGGAAGAGCTCCAGGAAGATGAGTCGGGAATGTTGCGC---GTTGAT---GTGGCGCAGCAACAGCGCCAGCACCGTAAGCGTATGTCCGCCATG------------------GCGGGGCCTCGTATTCAGCGCGGCATCATCCGGTACCTCTTCGTGCTGCTGGATTTCTCGCGAGCAGCTGCGGAGATGGATCTTCGTCCAAGTCGCATGGGCATTGTGGTTGATTGCGTGGAGGCTTTTGTCCGGGAATTTTTCGACCAGAACCCATTGAGCCACCTAGGGGTTATACTGCTCAAGGATGGGATTGCGCACCAACTGACAGATTTGAGCGGTAGCCCCGAGACTCACATTCGGGCTCTTCGAAGTAACATGGAGTCTACAGGAGATGCTTCAATCCAAAACGGTTTAGATCTGGCACGGGGTTATTTGACTCAAATACCAAGTTACGGGCATCGAGAAGTATTGCTCGTCTATTCAGCCTTGAGTACGATTGACCCTGGAGACGTAATGGAAACAGTGCAAGAATGTAAAAAGGCCAATATTCGTTGCTCTGTCGTTGGTCTATCAGCAGAGATTTACATATGTAAACTTCTATGTGAACAAACTGGAGGCATGTATTCTGTGGCCACGAACGAGGGTCATTTGAAGGAACTTATTATGGAGCATGCTCCTCCACCAGCAGCGCAAGCTGAGATGTCCGTGGCAAGCTTAGTACGTATGGGATTTCCTCAGAGGGGGGCCGAAGATGCAGTGGCCCTCTGCGCTTGTCATAGAGAAGTGAAGATGGGAGGA---GGCTACACTTGCCCACGCTGCAAGGCCAGAGTCTGTGAGCTTCCAACCCAATGTCACATCTGTGGTTTAACTTTGGTTTCGTCGCCACACCTTGCGAGATCGTATCATCATCTCTTTCCTGTGTCTCCTTTCGAAGAGGTTGAGAACTTA---GCGTCTGCAAATGGACGCCAAAGTCTGTCCAAGAGTTGCTATGGGTGCTTGCAGGAGCTTCCCACCCCAGGTGGGAAGGTGAAAGGAGTCCGCCTTGAATGCCCGCGGTGTAGACAGCATTTCTGCTTTGATTGTGATAATTACATTCACGAGAGTCTTCATAATTGCCCTGGTTGTGAAAGCAATTCA------------------------------------------------------------------GTCATACTATCACAACTTTCCCAATAA---------------
>Ceratodon_purpureus
---------------------------------------------------------------------------------------------------------------------------------------------------------------------------------------------------------------------------------------ATGATGGACGTAGACGAGCGG------CCGCTGCGCCTGGACGTGGACGACGATGGCGCGGAGGAGGATGAGGCCATGGCGGACCGCGGC------------GCGTTCGAGCGCCACTACGCCGACGAGCGCTCCTGGGAGGAGCTCCAGGAGGATGAGTCCGGCATGCTGCGCCCGCTCGAC---GTCGCGCAGCAGCAGCGCCAGCATCGCAAGCGCATGGCTGCCATG------------------GCTGGGCCTCATATCCAGCGCGGCATTATCCGCTACGTCTACGTGCTGCTCGACTTCTCCCGAGCAGCTGCAGAGATGGATCTCCGGCCAAGTCGAATGGGCATTGTGGCGGATTGCGTGGAGGCTTTTGTACGGGAGTTTTTTGACCAGAATCCGTTGAGTCATTTAGGGATTATACTCCTTCGGAACGGAATTGCGCACCGGCTGACTGATTTGAGCGGCAGCCCGGAGACACATATCAAGGCTCTGCGAAGTAATATGGAGTGTGCAGGAGATGCGTCGATACAGAACGCTCTAGATCTGGCTCGAGGTTATTTGACTCAAATTCCAAGTTACGGACATCGGGAAATTATGCTCGTCTTTTCGGCCCTGAGTACGATTGATCCGGGGGACATACTGGAAGCAGTGCAGAAGTGTAAAGAGGCAAATATCCGGTGCTCTGTTGTGGGTCTGTCGGCGGAGATTTACATATGTAAACTCTTGTGTGATCAAACTGGAGGCATATATTCCGTGGCAACGAATGAGGCTCACTTGAAAGAATTGATTATGGAGCATGCTCCTCCACCCCCAGTGCAAGCTGAGATTTCTGTGGCAAGCCTAGTGCGCATGGGATTTCCCCAAAGGGGAGCTGAAGATGCAGTGGCTCTTTGTGCGTGCCATAGAGAAGTCAAGATAGGAGGG---GGCTACACCTGCCCACGTTGCAAGGCCAGAGTCTGTGAGCTTCCAACTCAGTGTCACATATGTGGCTTAACTTTGGTTTCTTCTCCGCACCTTGCGCGGTCATATCATCATCTATTTCCTGTGCCCCCATTTGAAGAGGTTGCGAACATG---GCGGTCGCAAATGGACGCCAAAGCATCTCCAAGAATTGCTATGGTTGCCTGCAGGAGCTTCCGACCCCAGGGGGAAAGGTCAAAGGAGTCCGACTGGCATGCCCGCGTTGTAGACAGCATTTCTGCTTTGATTGTGACAATTACATCCATGAGAGTCTTCATAATTGCCCTGGTTGTGAAAGCACTTCA------------------------------------------------------------------ATCTCGTCATCTCAACCTTCTCAA------------------
>Selaginella_moellendorffii
------------------------------------------------------------------------------------------------------------------------------------------------------------------------------------------------------------------------------------------------------------------------------------------------ATGGAGGAAGAGGACAAGGCACCGGACATGGAG------------GCCTGGGAGCGTGCGTACGCGGACGATCGGTCGTGGGAGTCGCTGATCGAGGATGAGTCGGGGCTGCTCAAGGCCGGGGAC---GATGTCCAACAGCAAAGGCAGCACCGGCGGAGGCTGATTCAAGCG------------------TCGGGGCCTCGGATCCAGCGCGGCATCATCAGATATCTCTGCCTCATCCTCGATTTCTCCCGGGCAGCGGGAGAGATCGATTTCCGGCCCTCGCGCATGGCAGTCGTCGCGAAAGCCGTCGAGGACTTCGTGCGGGAATACTTTGACCAAAATCCTCTCAGCCAGCTTGGGATCATAGTGATGAAGAACGGCATCGCCAGCGTGGTCACGGAACTAAGTGGCAGTCCTGAGGCACACATCCGCGCCTTGAAGTCCAACCTTGAGTCCTTTGGAGAAGCATCGCTACAAAACGGGCTCGAGCTGGCGCACACATACGTCCAGCACATCCCGTCTTACGGACACAGGGAGGTGGTGATCGTTTTCTCGGCGCTGAGCACTTGCGACCCCGGCAACATCCTCGAGACTGTCAAGAAGTGCAAGGCCGCCAGGATGAAATGCTCCGTCGTTGGCCTCACGGCAGAGATCTACATCTGCAAGCACATAAGTCAGGAAACCGGAGGATCATACGCAGTTGCTATGAACGAGGGACATCTCAAAGAAATACTTCTGGAGCACGTCCCTCCGCCAGCGGCAATGCCAGACGCCTCGTCTGCGAGCCTGGTGCGCATGGGATTCCCTCAGCGGGGCTCCGAAGGAGCAGTAGCGATCTGTGCGTGCCACAAGGAGCTGAGGATCGGCGGT---GGCTACATCTGTCCTCGCTGCCGGGCTCGGGTGTGCGAGCTCCCGACCGAGTGTAGCCTGTGTGGCCTGGCGCTGGTTTCCTCGGCTCACTTGGCACGCTCCTACCACCATCTCTTTCCCATTCCCACCTTCGACGAGCTCCTGGTGGAC---GCGTCGCTCAGAGGCAAGTCGAGCTTTGCGGGGTCTTGCTTTGGATGTAGAATCCAGCTCTCTGGGGGTGGA------------AGCTTGAGACTGCGGTGCCCTCGCTGCAAGAGGGATTTTTGCTTCGACTGCGATGTTTACATTCACGAATCGCTACACAATTGCCCGGGGTGCGAG------------------------------------------------------------------------------ACGCTGCAAGAAGAGGCCGTCACGTAG------------
>Isoetes_andicola
---------------------------------------------------------------------------------------------------------------------------------------------------------------------------------------------------------------------------------------------GACATACCCGAAGAG------------------GATGGAGATGGCGACGATATCTTGCATGATACAGAA---------------------------GCTTGGGAAAGGGCYTATGCGGATGACCGTTCCTGGGAATCCATTGTTGAAGATGAATCTGGCCTGCTCAAGTCCGTCGAT---ACTGTAAAGCAACAGAGGGCGCATCGTCGTCGCTTGCAAGCAGTA---------------------GGA------------------------------------------------------------------------------------------------------------------------------------------------------------------------------------------------------------------------------------------------------------------------------------------------------------------------------------------------------------------------------------------------------------------------------------------------------------------------------------------------------------------------------------------------------------------------------------------------------------------------------------------------------------------------------------------------------------------------------------------------------------------------------------------------------------------------------------------------------------------------------------------------------------------------------------------------------------------------------------------------------------------------------------------------------------------------------------------------------------------------------------------------------------------------
>Isoetes_humilior
----------------------------------------------------------------------------------------------------------------------------------------------------------------------------------------------------------------------------------------------------------------------------------------------------------------------------------------------------------------------------------------------------------------------------------------------------------------------------------------------------------------------------------------------------------------------------------------------------------------------------------------------------------------------------------------------------------------------------------------------------------------------------------------------------------------------------TTTCTCAGATACCAAGCTATGGACATCRAGAACTGGTGCTACTCTTTTCAGCWTTGAGCACATRTGACCYTGGAGACGTTATGGAAAYATTWCAGAAGTGCAAAGAAGCTAAGATAAGGTGTTCAGTTGTTGGWGTTGCTGCAGAAATTTACATTTGCAAGCTYTTGTGTGAAAAGACTGGAGGCACTTATACTGTAGCATTGAGCGAG---------------------------------------------------------------------------------------------------------------------------------------------------------------------------------------------------------------------------------------------------------------------------------------------------------------------------------------------------------------------------------------------------------------------------------------------------------------------------------------------------------------------------------------------------------------------------------------------------------------------------------
>Isoetes_elatior
--------------------------------------------------------------------------------------------------------------------------------------------------------------------------------------------------------------------------------------------------------------------------------------------------------------------------------------------------------GGCTTATGCGGACGACCGTTCCTGGGAATCCATTGTGGAAGAKRAATCTGGCCTGCTCAAGTCCGTCGAT---ACTGTCAAGMAACAGAGGGCRCATCGTCGTCGCTTGCAAGCAGTA---------------------GGACCTCATGTTCAGCGCRGGATTATTCRTTATCTCYATGTCATKGTAGATTTATCGCGGGCAGCAGCTGAGATRGACTTCCRGCCAAGTCGCATGGCAGTTGTAGTAAACTGYGTGGAAGCTTTTGTGCGGGAATTTTTTGACCAAAATCCACTTAGTCACCTAGGTATTATCACYRTAAAAAATGGAGTGGCGTATCAGCTAACMGAATTAAGTGGAASCCCTGAGACTCACATTCGAGAACTTYGGMAAAGTATGGAAGCCTCTGRAGATGCTTYTATTCAGAATGCATTGGATCTGGCATACAGCTCTCTTTCTCAGATACCAAGCTATGGACATCGAGAACTGGTGCTACTCTTTTCAGCATTGAGCACATGTSACYCTGGAGACGTTATGGAAACATTWCAGAAGTGCAAAGAAGCTAAGATAAGGTGTTCAGTTGTTGGTGTTGCTGCRGAAATTTACATTTGCAAGCTCTTGKGTGAAAAGACTGGAGGCACTTATACKSTAGCATTGAGCGAGAATCACCTCAAAGATTTAATACTGGAGCATGTACTTCCACCTCCTGCAGCTGCAGAGGCTGCATTGGTAAGCCTTGTAAGAATGGGTTTTCCTCAACAGGCAGCAGAGGGTTCTGTTGCTATATGTGCATGCCATGGAGAAGTAAAGA-----------------------------------------------------------------------------------------------------------------------------------------------------------------------------------------------------------------------------------------------------------------------------------------------------------------------------------------------------------------------------------------------------------------------------------------------------------------------------
>Isoetes_coromandelina
---------------------------------------------------------------------------------------------------------------------------------------------------------------------------------------------------------------------------------------------------------------------------------------------------------------------------------------------------------------------------------------------------------------------------------------------------------------------------------------------------------------------------------------------------------------GCAGCAGCTGAGATGGACTTCCGGCCAAGCCGTATGGCAGTTGTAGTAAATTGTGTGGAAGCTTTTGTGCGTGAATTTTTTGACCAAAATCCCCTTAGCCACTTAGGTATCATCACGATAAA--------------------------------------------------------------------------------------------------------------------TGGCATACAGCTATCTTTGTCAGATACCAAGTTATGGACATCGAGAAGTGGTGTTTCTATTTTCAGGACTGAGTACGTGTGACCCAGGAGACATTATGGAAACTTTGCAGAAGTGCAA-------AAGATAAGGTGTTCAGTTGTTGGTCTCGCTGCAGAAATTTACATTTGCAAGCTTTTGTGCGAAAAAACTGGAGGCACTTATACTGTAGCAT-----------------------------------------------------------------------------------------------------------------------------------------------------------------------------------------------------------------------------------------------------------------------------------------------------------------------------------------------------------------------------------------------------------------------------------------------------------------------------------------------------------------------------------------------------------------------------------------------------------------------------------------
