# Supplementary material for: Phylogenomics indicates the “living fossil” Isoetes diversified in the Cenozoic
Source: PLoS One. 2020 Jun 18;15(6):e0227525. doi: 10.1371/journal.pone.0227525 (PMC7302493; doi:10.1371/journal.pone.0227525)
Supplement: S1 File — Folder containing fasta files for each of the individual nuclear alignments. (GZ) [file pone.0227525.s011.gz › 1_Individual_Nuclear_Alignments/Homolog_40580.orthogroup_31.fasta]

>Physcomitrella_patens
------------------------------------------------------------------------------------------------------------------------------------------------------------------------------------------------------------------------------------------------------------------------------------------------------------------------------------------------------------------------------------------------------------------ATG---------------------------------AATTCCGGCGGCCTGTCGTCCTGGAAAGATGCGGTGGACCGAGCT---------------------------------------------------------------------------------------------------------------------------------------------------------------------------------------------------------------------CTC------------------------------GGTTGCAGTAGCCGCGATCTTCCAGGACAT---------------------------------------------------------------------------------------------------------------------------------------------------------------------------------------------------CCTAAAGAC---------------------------------------------------------------------------------------------------------------------------------------------------------------------------------------------------------------------------------------------------------------------------------------------------------------------TGCAACAATATTAGAACAGATAGTACAACG---------------------------------------------------------------------------------------------------------------------------------------------------------------GTGGAGAGAAATACAAACAACGCTAAAATGGAGCGA---------------------------------------------------------------CGCAGATCGAAAAAGCAACTTTCA------------------------------------------------------------------------------------------------------------------ATCGAA---------------------------------------------------------------------------------------------------------------------------------------------------------------------------------------------------------------------------------------------------------ATTGAGCAGAAGCAAGGCGGCACCACACACCCTGCA------------------------------------------------GCGCCTATGGATCCC---CAGATCTGGGGA------------------AACCTCCCATTCCACTTACTGGAGTCCATTCTAGCCTGGCTTCCAGTCTCAAGTTTGCTTAAACTCCGTTGCGTCTGCAAAAGT---------------------------------------------------------------------------------------------------------------------TTTAACAAC---ATTGTCTACTCCCCAAGTCTGTGGGAGACCTCG------------------------------------------------------------------------------------------------------------CGACGGATTCGT---AGT---------------------------------------------------------TCGACAGCGTGGTATCTA------------------TTTCGAGGA------------------------------------------------------------------------------------------------------------------------GAGGGGCGTGAA---TGTGTG---GCCTTCAATCCG---CAGGCTGATAGCTGG---TGTAATCTC---CCGCTT---GGA---------------TTTCTGCCC------------------------------AGCTCCAAGGGAAGAGTTGTTGCTACCGCTGGTGGGCTGCTCTGCATGCGACAGGGTGAGAAG---------------------------------------ATGATC---------------ATTTGCAACCCTCTCAGCAAAACGTGGGTG------GAG---------CTTCCTCCC---AAGCGGAACACATGG------------------------------------------------------------AAATTCCCAATCGTTGGAATGGTAATG---------GACACGAAGACGAAA------------------------------------------------GAGTACAAGGTGGTGGTAGCA------------------------------GGAAGCAACTCC---------------------------------GCAAGCTGGGGCAAGAATCTTGTCACCGAGGTTTAC------AGTTCACTT---------------------ACCCGAGCATGGAAA---GTCGTTGAA---------------------------------AGTCATCCTGTGCAACAT------------------------------------------------------------------------------------------CTA---TATCAA---------------------------------------------ACCAGTGCT---------------------ATCCATTGCAATGGT------------------------------------------------------------------------------------TACCTC---------------------TACAGT------------------GCAGGATTTGAT---------------------------------------------------------GCAATTCTA------GCCTACGACCTGCAG---------------------CAGGAGAAATGG---AGAGAGCTG---------------------AAA---------------GGGCCTGCCCTGCAA---AATACGCAGCTC---ATGCTA---------------------------------------CCACAAATCTGTGAGTGC---------------------------------AATGGCTGCTTACTTATGGTCGAGGTGGTGAGC---GAGCACTTC------------------------------------------------------------------------------------------CTCATGTCCCGAGTCTCCATT------------TGGGCACTGCGGCAGTTCGAC------------------------------------------------------------------------------------------------------------------------------------------AACCAGTGGTTTAAGCTG---ACCTCCATGCCACACAAAATTCTTGAGGAAGTCATCAGT------------------------ATCTCTGGAACGAGACTG------------------------------------TTCACATACTTCGGG------------------------------------------------CATGGC---------------------------------GACCTCATCTGTTTTACTATCGCT------------------------AGACGA------------------------------------------------------AGAGTCCTGGTGTACAGTATGAGCCGAAGG---------ATGTGGAGA---------TGGCTGCCGCGT---TGTCCATTC---------------------------------------------------------------------------GTGCAAGGA------------------------------------TTTGCG------------CGTCGATTCACAACTTTAGCTTATGAG------------------CCTCGAGTGGAGGCC---------------ATGATTTGA---------------------------------------------------------------------------------------------------------------------------------------------------------------------------------------------------------------------------------------------------------------------------------------------------------------------------------------------------------------------------------------------------------------------------------------------------------------------------------------------------------------------------------------------------------------------------------------------------------------------------------------------------------
>Theobroma_cacao
------------------------------------------------------------------------------------------------------------------------------------------------------------------------------------------------------------------------------------------------------------------------------------------------------------------------------------------------------------------------------------------------------------------ATG---------------------------------GATGCTTTC---------------------------------------------------------------------------------------------------------------------------------------------------------------------------------------------------------------------------------------------------------------------------------------------AACACATCTATGTCGCTA---------------------------------------------------------------------------------------------------------------------------------------------------------------------------------------------------------------------------------------------------------CCTTTTTCCTATACTTTCACTATCACAGGCAGTAGCTGTACT------------------------------------------------------------------------------------------------------------------------------------------------------------------------------------------------------------------------------------------------------------------------------------------------------------------------------------------------------------------------------------------------------------------------------------ACTAGCACCAACAGTATCGGCAAT------------------------------------------------------------------------------------------------------------------------------------------------------------------------------------------------------------------------------------------------------------------------------------------------------------------------------------------------------------------------------------------------------------------------------------------------------------------------------------------------------------------------------------------------------------------------CCTTGGATGGACAGT---AGGATATGGAGC------------------AAACTACCACAAAGGCTGCTTGATAGGGTGATCGCATTTCTTCCACCACCAGCCTTTTTTCGAGCTCGTTCTGTATGCAAGAGA---------------------------------------------------------------------------------------------------------------------TGGTATGGG---CTCTTGTTTTCCAGCAGTTTCCTGGAATTGTAT------------------------------------------------------------------------------------------------------------ATGCAAATATCA---CCA---------------------------------------------------------CGCCACCATTGGTTTCTG------------------TTCTTCAAG------------------------CACAAGACACTGAAGAGCTACATCTATAGGAACAAC------------------------------ACCGGCAGTGGTGGCAACGGAGACAACAGGACCAACTGTGAA---GGATAC---CTCTTTGACCCT---TACGACATTGCATGG---TACCGCATC---TCCTTC---AAC---------------TTGGTTCCT---------------------------------TCCGGGTTCTCTCCTGCTTCTTCCTCTGGTGGGTTGGTTTGCTGGGTCTCT---GATGAG------------------------GCTGGCACAAAGACTCTTATT---------------CTATGCAATCCCCTGGTTGGCACTTTAAGC------CAA---------TTGCCACCC---ACGCTGAGGCCCCGT------------------------------------------------------------CTCTTTCCTTCTATAGGGTTAACAGTT---------AGCCCCACATCT------------------------------------------------------ATAGACGTCGCAGCTGCT------------------------------GGT---------------------GATGACTTGATTTCT------CCTTATGCAGTCAAGAATCTATCCACAGAAAGCTTTCATATTGATGCAGGT---------------GGGTTTTACTCAATATGGGGC---ACCACTTCT---------------------------------TCCCTGCCGCGGCTTTGT------------------------------------------------------------------------------------------AGC---CTCGAATCA------------------------------------------GGTCGAATG---------------------GTTTATGTTGAAGGC------------------------------------------------------------------------------------AAGTTC---------------------TATTGC------------------ATGAATTATAGC------------------------------CCATTC---------------------AGTGTCCTG------GCTTACGATATTCCA---------------------GCAAATAACTGG---TTCAAGATT---------CAAGCT------CCC---------------ATGCGA---------------AGATTCCTT---CGATCA---------------------------------------CCAAGCTTGGTGGAGAGT---------------------------------TGGGGAAAGCTGATCCTAGTCGCAGCTGTGGAG---AAAAGCAAG---CTTAACGTACCA---------------------------------------------------------------------------------AAAAGTCTGCGACTT------------TGGGGCTTGCAA---------------------------------------------------------------------------------GCTTGCGGT---------------------------------------------------------ACAACATGGGTAGAAATT---GAAAGAATGCCTCTGCAACTATATATGCAATTTGCAGAA------------------------GTCGAAGGCGGTAATGGT------------------------------------TTTAACTGTGTTGGG------------------------------------------------CATGGG---------------------------------GAATTTATCGTGATCATGATTCGA------------------------GGA---------------------------------------------------TCAGACAAGGCACTGCTGTTTGACATCTGTAGGAAG---------AGGTGGCAG---------TGGATTCCTCCG---TGCCCTTACCATCGC------------------GGTGGC---------TGTGACAACAACGGAGAGGGTTGCGAA---------TTGCATGGT------------------------------------TTG---------------------------------GCTTATGAA------------------CCTAGACTTGCTACG---------------CCGGTTATCAGCCTTCTC------------------------------------------------------------------------------------------------------------------------------------------------------------GACCAATTGACACTTCCCTTTCCCTCT------------------------------------------------------------TTTAATGGATGA---------------------------------------------------------------------------------------------------------------------------------------------------------------------------------------------------------------------------------------------------------------------------------------------------------------------------------------------------------------------------------
>Arabidopsis_thaliana
------------------------------------------------------------------------------------------------------------------------------------------------------------------------------------------------------------------------------------------------------------------------------------------------------------------------------------------------------------------------------------------------------------------ATG---------------------------------GATTCAACTGTGTTCATC---------------------------------------------------------------------------------------------------------------------------------------------------------------------------------------------------------------------------------------------------------------------------------AATAACCCATCTTTAACCTTA---------------------------------------------------------------------------------------------------------------------------------------------------------------------------------------------------------------------------------------------------------CCTTTCTCTTACACATTTACCAGTAGCAGCAACAGTAGCACAACA------------------------------------------------------------------------------------------------------------------------------------------------------------------------------------------------------------------------------------------------------------ACGAGC---------------------------------------------------------------------------------------------------------------------------------------------------------------ACCACCACAGACTCAAGCTCCGGT------------------------------------------------------------------------------------------------------------------------------------------------------------------------------------------------------------------------------------------------------------------------------------------------------------------------------------------------------------------------------------------------------------------------------------------------------------------------------------------------------------------------------------------------------------------------CAATGGATGGACGGT---CGGATTTGGAGC------------------AAGCTACCACCTCCTCTTCTTGACCGCGTCATTGCTTTTCTTCCACCTCCGGCGTTTTTCCGGACACGTTGCGTCTGCAAGAGA---------------------------------------------------------------------------------------------------------------------TTCTACAGT---CTACTTTTCTCCAACACCTTCCTCGAGACATAT------------------------------------------------------------------------------------------------------------CTACAACTACTT---CCT------------------------------------------------------CTCCGACACAACTGTTTCCTC------------------TTCTTCAAA------------------------CACAAAACCCTAAAGAGTTACATTTACAAGAGA---------------------------------------GGAGGAACAAACGATGATGATTCCAATAAAGCTGAA---GGCTTT---TTGTTTGATCCT---AATGAGATCCGATGG---TACCGTCTC---TCTTTT---GCT---------------TATATCCCT---------------------------------TCAGGGTTTTATCCTTCAGGATCATCAGGAGGGTTAGTGAGTTGGGTCTCC---GAAGAA------------------------GCTGGTCTTAAAACCATTCTC---------------TTGTGTAACCCTCTTGTCGGATCCGTGAGT------CAG---------TTGCCACCA---ATATCAAGGCCAAGG------------------------------------------------------------CTTTTCCCTTCGATAGGTCTCTCGGTA---------ACACCAACCTCT------------------------------------------------------ATTGATGTTACTGTCGCT------------------------------GGA---------------------GATGATCTCATATCT------CCTTACGCTGTGAAAAACCTCTCATCGGAGAGTTTCCATGTCGACGCCGGC---------------GGATTCTTTTCCCTCTGGGCG---ATGACTTCT---------------------------------TCTTTGCCACGGCTTTGT------------------------------------------------------------------------------------------AGC---TTGGAATCT------------------------------------------GGTAAGATG---------------------GTTTACGTGCAAGGC------------------------------------------------------------------------------------AAGTTT---------------------TACTGT------------------ATGAACTATAGC------------------------------CCTTTT---------------------AGCGTTTTG------TCCTATGAAGTTACT---------------------GGAAACCGGTGG---ATCAAGATT---------CAAGCT------CCG---------------ATGAGG---------------AGATTTCTC---AGATCT---------------------------------------CCAAGCTTGTTAGAGAGC---------------------------------AAAGGGAGGCTTATTCTTGTAGCAGCTGTTGAG---AAAAGCAAG---TTGAACGTTCCC---------------------------------------------------------------------------------AAAAGCCTACGACTT------------TGGAGTTTGCAA---------------------------------------------------------------------------------CAAGATAAC---------------------------------------------------------GCCACATGGGTCGAGATC---GAACGGATGCCTCAGCCGCTCTACACACAGTTTGCAGCA------------------------GAAGAAGGTGGAAAAGGA------------------------------------TTCGAGTGTGTCGGA------------------------------------------------AATCAA---------------------------------GAGTTTGTAATGATTGTGTTAAGA------------------------GGA---------------------------------------------------ACCTCGTTGCAGTTGCTGTTTGATATAGTGAGAAAA---------AGCTGGCTG---------TGGGTCCCACCG---TGTCCTTACTCCGGC------------------AGTGGT---------GGCGGTAGCTCAGGTGGCGGTTCAGACGGAGAGGTCTTGCAGGGT------------------------------------TTT---------------------------------GCTTATGAC------------------CCGGTGCTTACTACA---------------CCGGTGGTTAGTCTTCTT------------------------------------------------------------------------------------------------------------------------------------------------------------GATCAGTTAACACTTCCATTTCCTGGA------------------------------------------------------------GTCTGTTAG------------------------------------------------------------------------------------------------------------------------------------------------------------------------------------------------------------------------------------------------------------------------------------------------------------------------------------------------------------------------------------
>Oryza_sativa
---------------------------------------------------------------------------------------------------------------------------------------------------------------------------------------------------------------------------------------------------------------------------------------------------------------------------------------------------------------------------------------------------------------ATGATG---------------------------------AACCCTCGC---------------------------------------------------------------------------------------------------------------------------------------------------------------------------------------------------------------------------------------------------------------------------------------------------------------------------------------------------------------------------------------------------------------------------------------------------------------------------------------------------------------------------------------------------------------------------------------------------------------------------------------------------------------------------------------------------------------------------------------------------------------------------------------------------------------------------------------------------------------CGGCTG---CCGCCTCTGCCGTCG---------------------------------------------------------------------------------------------------------------------------------------------------------------TCGACGTCGTCCGCCTCGGCAGCG------------------------------------------------------------------------------------------------------------------------------------------------------------------------------------------------------------------------------------------------------------------------------------------------------------------------------------------------------------------------------------------------------------------------------------------------------------------------------------------------------------------------------------------------------------------------GACGACATGGACCCG---CGCGTGTGGCGC------------------CGGCTGCCGCAGCCGCTGGTGGACCGCATCCTGGCGTGCCTCCCGACGCCGTCGTTCCTCCGCCTCCGCGCCGCCTGCCGCCGC---------------------------------------------------------------------------------------------------------------------TTCTACCAC---CTCCTCTTCTCCTCCCCGTTCCTCCACTCCCAC------------------------------------------------------------------------------------------------------------CTCCTCCTCTCC---CCT---------------------------------------------------------CACCTCCCCTTCTTCGCC------------------TTCGTCGTC---------------------------------------------------------------------------------------------------------------------CCCGCCGCCGGCCAC---CTCCTC---CTCCTCGACCCCACCGCCACCGCCTCCTGG---TCCCGCCTC---CCGCTC---CCGCTCCCGCCCGTCGCCGGCGGCCCC---------------------------------GCCGCGTTCTCGCCCGCGGCCGCGTCCGCCGGCCTGCTCGCGTTCCTGTCC---GACGCG------------------------TCGGGGCACAAGACGCTGCTG---------------CTCGCCAACCCGATCACCCGCCTCCTCGCC------GCG---------CTCCCCATC---TCCCCGACCCCGCGC------------------------------------------------------------CTCTCCCCCACCGTCGGCCTCGCCGCC---------GGCCCGACCTCC------------------------------------------------------ATCATCGCCGTCGTGGCC------------------------------GGG---------------------GACGACCTCGTGTCC------CCCTTCGCCGTCAAGAACATCTCCGCCGACACGTTCGTCGCCGACGCCGCCTCCGTCCCGCCCTCCGGCTTCTGGGCT------------CCCAGCTCC---------------------------------CTGCTCCCTCGCCTCTCC------------------------------------------------------------------------------------------TCC---CTCGATCCCCGC---------------------------------------GCCGGCATG---------------------GCCTTCGCCTCCGGC------------------------------------------------------------------------------------AGGTTC---------------------TACTGC------------------ATGAGCTCGTCG------------------------------CCGTTT---------------------GCGGTTCTG------GTGTTCGACGTGGCG---------------------GAGAACGTATGG---AGCAAGGTG---------CAGCCG------CCG---------------ATGAGG---------------CGGTTCCTG---AGGTCG---------------------------------------CCGGCGCTGGTGGAGCTC---------------GGCGGCGGGAGGGAGGGAGCGGCGAGGGTGGCGCTGGTGTCGGCCGTCGAG---AAGAGCCGT---CTCAGCGTGCCC---------------------------------------------------------------------------------CGCAGCGTGCGCCTG------------TGGACGCTGCGCGGC---------GGCGGC---------------------------------------------------------GGCGGCGGCGGCGGT---------------------------------------------------------GGCGCGTGGACGGAGGTG---GCGCGGATGCCGCCGGAGGTGCACGCGCAGTTCGCCGCG------------------------GCGGAGGGCGGGCGCGGG------------------------------------TTCGAGTGCGCGGCG------------------------------------------------CACGGC---------------------------------GACTACGTCGTGCTCGCGCCGCGC------------------------GGGCCCGTG------------------------------------GCGCAGGCGCCCACGAGCGCGCTCGTGTTCGACTCCCGCCGCGAC---------GAGTGGCGG---------TGGGCGCCGCCG---TGCCCGTACGTCGTCGTCGCGCACCAC------GGCGGC---------GCCGGCGCGGCGGGT---------------------TTCCGGGTG------------------------------------TTC---------------------------------GCGTACGAG------------------CCCCGGCTGGCGACG---------------CCGGCCATTGGCCTCCTC---------------------------------------------------------------------------------------------------------------------------------------------------------GACGCCACGGCGCCCGTCGCCTTGCATGGC------------------------------------------------------------ATGCATGATGGTTAG------------------------------------------------------------------------------------------------------------------------------------------------------------------------------------------------------------------------------------------------------------------------------------------------------------------------------------------------------------------------------
>Ananas_comosus
------------------------------------------------------------------------------------------------------------------------------------------------------------------------------------------------------------------------------------------------------------------------------------------------------------------------------------------------------------------------------------------------------------------ATG---------------------------------AATAGTAAC---------------------------------------------------------------------------------------------------------------------------------------------------------------------------------------------------------------------------------------------------------------------------------------------------------------------------------------------------------------------------------------------------------------------------------------------------------------------------------------------------------------------------------------------------------------------------------------------------------------------------------------------------------------------------------------------------------------------------------------------------------------------------------------------------------------------------------------------------------------AAACTGGGTGCCCCCCGCCCCGGG---------------------------------------------------------------------------------------------------------------------------------------------------------------AGCCGAACTCACCAAGCTACAAAA------------------------------------------------------------------------------------------------------------------------------------------------------------------------------------------------------------------------------------------------------------------------------------------------------------------------------------------------------------------------------------------------------------------------------------------------------------------------------------------------------------------------------------------------------------------------GTAGTCCTGCGGCCG------GTTCCTCCT------------------CGTCGGGCGCAGGTGCAGGTGCGGGTGCTGCTGACGAGTTGGACGGCCGCATCT------------GGCGCCGTCTCCCGCCGC---------------------------------------------------------------------------------------------------------------------TTCTACTCC---CTCCTCTTCTCCGACGCCTTCCTCCGCTCCCAC------------------------------------------------------------------------------------------------------------CTCCTCCTCTCC---CCT---------------------------------------------------------CGCTTCTTCTGGTTCGCC------------------TTCTTCCTCCTCCCTCCTCTGTCT---------CCTTCCTCCGCCTCCTCCTCCGCCGCCTCTTCGTCGTCGTCTGCGCTGCTGCCGCCGCCGCCTTCGTCGTCGTCCTCCTCCTCCTCTTTGCCGCCTCCGCATAATATT---GCATTG---CTTCTCGATCCC---GCGACGCTCTGCTGG---TATCGAATT---CCCTTG---TCC------------TCCCTCGTCCCG---------------------------------CAATCCTTCTCCCCCGCCGCCGCCTCCGGAGGCCTCCTCTGCTTCCTGTCC---GACTGC------------------------TCCGGCCCCAAGACCCTCCTC---------------CTCGTGAACCCGATATCGAAGATCGCCGCC------TGC---------CTCCCGCCG---ACGCCGACGCCCCGG------------------------------------------------------------CTCTTCCCTGCCGCCGCCTTGTCCGTC---------GGCCCCTCCTCC------------------------------------------------------ATCACCGCCGTCGTCGCC------------------------------GGC---------------------GACGATCTCATCTCC------CCCTTCGCCGTCAAGAACCTCACCTCCGAGACGTTCCTCGCCGACGCCGCC------------ACCGGCTTCTACTCCCCCTGGACCGGCCCCCCCAGC---------------------------------CCGCTCCCGCGCCTCTGC------------------------------------------------------------------------------------------AAC---ATCGACCCC------------------------------------------AGTCGCATG---------------------GCCTTCGCCGCCAACAGGTCGGCTTCGTCTTCGTCGTCATGCCAAAGAACGGCGGTTGGTTTTAATATTTTATGTTTGGACCGCGGAGCG---CCATGCAGGTTC---------------------TACTGC------------------ATGAGCTCGTCG------------------------------CCGTTC---------------------GCGGTGTTA------GTGTACGACGTGGCG---------------------GCGAACGCGTGG---TCGAAGCTG---------CAGCCG------CCG---------------ATGCGG---------------CGGTTCCTG---CGATCC---------------------------------------CCGAGCATCGTGGAGCTCGACGACGCGCGCGAGGGCGGCGGCGGCGACGGCGGCGGAAAGATTGCGCTGGTGGCGGCGGTGGAG---AAGAGCAGG---CTGAGCGTGCCG---------------------------------------------------------------------------------CGCAGCGTGCGCGTG------------TGGGCGCTGCAG---------------------------------------------------------------------------------GCCTGCGGG---------------------------------------------------------CGCGCGTGGGCCGAGGCC---GACCGCATGCCGGCCGACGTCCACGCCCGCTTCTGCGCC------------------------GCCGAGGCCGGGCGCGGT------------------------------------TTCGAGTGCGTCGCA------------------------------------------------AATGGC---------------------------------GGCGTCATCGCATTCACGATAAAG------------------------GCGGCGGCT------------------------------------GCGGCGGCAGCGGCCGAGGTGCTGCTGTTCGATTCGATTCGTAAA---------GAGTGGCAG---------TGGGCCCCGCCG---TGCCCATTC------GTCGCGCCATAC------GGCGGC---------AGCAGAGCG---------------------------CTGAGGGGG------------------------------------TTC---------------------------------GCTTACGAG------------------CCCCGCCTCGCCACG---------------CCGGCCATCGGCCTCCTC---------------------------------------------------------------------------------------------------------------------------------------------------------GACTCCTCTCTTTCTCTCTCTTTCCAGGGC------------------------------------------------------------TTTTCCGGCTAG---------------------------------------------------------------------------------------------------------------------------------------------------------------------------------------------------------------------------------------------------------------------------------------------------------------------------------------------------------------------------------
>Amborella_tricopoda
------------------------------------------------------------------------------------------------------------------------------------------------------------------------------------------------------------------------------------------------------------------------------------------------------------------------------------------------------------------------------------------------------------------ATG---------------------------------GCCGAGCCCACTCCACCA---------------------------------------------------------------------------------------------------------------------------------------------------------------------------------------------------------------------------------------------------------------------------------CCTCAAGCGCACCAACGCCAC---------------------------------------------------------------------------------------------------------------------------------------------------------------------------------------------------------------------------------------------------------CACCAACCCAGCGGGCGCACGCCCACCACCAGCTCA---------------------------------------------------------------------------------------------------------------------------------------------------------------------------------------------------------------------------------------------------------------------CCTAGC---------------------------------------------------------------------------------------------------------------------------------------------------------------ACGAGTCGCCGCAGAGCCACGGGG------------------------------------------------------------------------------------------------------------------------------------------------------------------------------------------------------------------------------------------------------------------------------------------------------------------------------------------------------------------------------------------------------------------------------------------------------------------------------------------------------------------------------------------------------------------------GCAAGGATGGACCCT---CGGCTATGGAGC------------------ATGCTCCCTCAACGCCTGATCGACCGGTCCCTGGCCTTCCTCCCTCCACCTGCCCTCTGCCGCATGCGCTCGGTTTGCAAGTAT---------------------------------------------------------------------------------------------------------------------TGGTACCAC---CTCCTCTCTTCCCGCAGCTTTCTTGAACTCTGC------------------------------------------------------------------------------------------------------------AACCTCCTCGCC---CCG---------------------------------------------------------CAGTGGCGATGGTTCCTG------------------TTTCTCTCG------------------------AAGCAAACCGAG------------------------------------------------------------------------------------------TCCTTC---GGCTTC---TTATTCGATCCC---GAAACTGATTCTTGG---TTCAACCTC---CCCATG---CCC---------------CAAATTCCA---------------------------------CAGGGATTTAGTGTGGTCGCATCCGCCGGAGGGCTGCTTTGCTGGTCTGGA---GATGCA------------------------GGTGGACACCGGGCGTTGCTC---------------GTTGGAAACCCGCTCACACGCACCGTTGTG------TCG---------ATTCCGCCA---TTATTGCGACCTCGC------------------------------------------------------------TTCTTGCCTTCCGTCGGATTGGTTGCA---------AACACCGACACAACA------------------------------------------------AGCTATGAAATCGTGGTTGCC------------------------------GGC---------------------GATGACCTTATCTCG------CCATTCGCAGTGAAAAACCTCACGACTGAAGTGCTTTTCAGTGAAACGGGG---------------------------GTCTGGCAG---ATGGGGGGT---------------------------------GCATTGCCAAGGCTGTGC------------------------------------------------------------------------------------------AGC---CTCGAGTCG------------------------------------------GGGCGCATG---------------------GTCCACTGCAATGGC------------------------------------------------------------------------------------TTTATG---------------------TATTGC------------------ATGAACTACAGT------------------------------CCATTC---------------------AGCGTGCTA------GCATATGATCTCAGC---------------------TGTGGGATTTGG---ATCAAGATC---------CAAGCG------CCG---------------ATGCGC---------------CGGTTTCTT---CGCTGG---------------------------------------CCAAGCCTTGTCGAGTGC---------------------------------AATGGCCGGGTGCTGCTCGTTGCAGGCGTCGAG---AAAAGCAAG---TTGAGTGTTCCG---------------------------------------------------------------------------------AAGAGTGTGCGTGTG------------TGGGCACTGCAG---------------------------------------------------------------------------------GGG---GGC---------------------------------------------------------CAAGCATGGGTCGAGCTC---GAGAGAATGCCACAGGCACTGTATGAGCGCGTCGCCGCA------------------------GAGGGCTGC---ACTGGT------------------------------------TTCACCTGCGTGGGG------------------------------------------------CATGGA---------------------------------GATAGCGTTGTTTTTATTACTAAA------------------------AGT---------------------------------------------------GACGAGGAATTATTGTTGTTCGATGCGAAGCAGAAG---------GTGTGGCGG---------TGGTTGCCAAGG---TCCCCGTTCATGGGGGCTGAGCTCAGA------GAGGGG---------------------------------------------CTGCAGGGT------------------------------------TTT---------------------------------GCGTATGAT------------------CCACGGATGGGGGCGTGGCCAGCGACTCGGGCAGTGGTGGCTCAGCTTCAG---------------------------------------------------------------------------------------------------------------------------------------------------GGATCTTCTTCCTCTTCCTTTGGGTTTTAA------------------------------------------------------------------------------------------------------------------------------------------------------------------------------------------------------------------------------------------------------------------------------------------------------------------------------------------------------------------------------------------------------------------------------------------------------------
>Isoetes_lacustris
------------------------------------------------------------------------------------------------------------------------------------------------------------------------------------------------------------------------------------------------------------------------------------------------------------------------------------------------------------------------------------------------------------------ATG---------------------------------GAGCATTGC---------------------------------------------------------------------------------------------------------------------------------------------------------------------------------------------------------------------------------------------------------------------------------------------AGTGTTGAGAGAAGATTA---------------------------------------------------------------------------------------------------------------------------------------------------------------------------------------------------------------------------------------------------------TGCTACCTGGAAGGGGCACCTATACTTGAAGGTGCCTGTGCTTATGAA---------------------------------------------------------------------------------GGTCTG------------------------------------------------------------------------------------------------------------GAGGTATCA---------------GGCTTCCAGTTTGAA---------------GAAGGT---------------------------------------------------------------------------------------------------------------------------------------------------------------GATGATGAAGATGAAGATGGAGGA------------------------------------------------------------------------------------------------------------------------------------------------------------------------------------------------------------------------------------------------------------------------------------------------------------------------------------------------------------------------------------------------------------------------------------------------------------------------------------------------------------------------------------------------------------------------TTATGGCTAGACGAG---CGGCTGTGGAGC------------------CAGCTGCCCGAGAAGCTTGTGGAGCGCGTGGTTGCCTGCCTCCCAGTTGTGAGCTTCTTTCGCCTGCGCTCGGTTTGCAAGCGC---------------------------------------------------------------------------------------------------------------------TGGTATTCG---CTGCTCTTTTCCGACAGCTTTCTTGAAGTCTGC------------------------------------------------------------------------------------------------------------TCTCAGGTTCAT---ACC---------------------------------------------------------CCTAGGCCTTGTTTTTTA------------------CTTTTCAAG------------------------CCTGGTGTTTGG------------------------------------------------------------------------------------------ACTGAG---GGTCTC---CTCTATGATCCT---ATACAAAGATCTTGG---CATCATTTG---CCTCTT---AAT---------------TTCCTTCCT---------------------------------CCCAGGATTGCAGTTGTTTCTTCCTCTGGTGGCCTTCTCTGCTGTATGTCT---GAAACT------------------------GCTGGATTTAAGACTGTTATT---------------ATATGTAATCCTCTTACTAGGACTTGCATC------CAG---------CTTCCTTCT---ACCTTGAAAGAGAGG------------------------------------------------------------TTTGTTCCTACTGTTGGCCTGGTTGTG---------GACAAGGAAAGTAAG------------------------------------------------GCATACAAATTGGTGGTTGCA------------------------------GGT---------------------GATGATCTAATTTCA------CCATTTGCTGTGAAGAACTTGACCACGGAATCTTAT------GATTCTAAT---------------------CATCAATGCTGGAAA---ATGGTTGGT---------------------------------GCTCTTCCTCGCCTGTGC------------------------------------------------------------------------------------------AAT---CTGGAATCT------------------------------------------GCTAGAACT---------------------ACTTTTGCAAATGGG------------------------------------------------------------------------------------TGTCTT---------------------TATTGT------------------ATGAACTATAGC------------------------------CCTTTC---------------------AGTGTGCTT------GTCTATGATATTCAG---------------------CGCGGAGTCTGG---AGTAAGATT---------CAAGCT------CCA---------------ATGCGC---------------AGATTTCTC---AGGACA---------------------------------------CCTAATCTTGTGGAGTGC---------------------------------CGTGGCCGCCTTGTGTTGGTAGCTGCAGTGGAG---AAGAACAGA---TTGAATGTGCCT---------------------------------------------------------------------------------AAAAGCATTAGAATC------------TGGGGACTTCAG---------------------------------------------------------------------------------CATTCCAAG---------------------------------------------------------AATGTATGGGTGGAGTTG---GAAAGAATGCCTCAAGCACTTTATGAAGAGTTTATGAGG------------------------GTTTCTTGTGAGCGGGCA------------------------------------TTTTACTGCATTGGA------------------------------------------------CATGGA---------------------------------AACCTTATCCTTATTACTATTCAA------------------------GAG---------------------------------------------------AGCCCAGATATGCTGATCTATGATTTCTATGAAAAA---------CTATGGCGT---------TGGCTGCCAAGA---TGTCCATATATTGGAGATCTTGATAGG------CAAGGA---------------------------------------------CTGCAGGGC------------------------------------TTT---------------------------------CCCTTTGAT------------------CCTAGGCTGGAGGCA---------------TCTGTA------------------------------------------------------------------------------------------------------------------------------------------------------------------------------------------TACCCACAT------------------------------------------------------------ATCTGCTGA------------------------------------------------------------------------------------------------------------------------------------------------------------------------------------------------------------------------------------------------------------------------------------------------------------------------------------------------------------------------------------
>Isoetes_sinensis
------------------------------------------------------------------------------------------------------------------------------------------------------------------------------------------------------------------------------------------------------------------------------------------------------------------------------------------------------------------------------------------------------------------ATG---------------------------------GAGCATTGC---------------------------------------------------------------------------------------------------------------------------------------------------------------------------------------------------------------------------------------------------------------------------------------------AGTGTTGAGAGAAGATTA---------------------------------------------------------------------------------------------------------------------------------------------------------------------------------------------------------------------------------------------------------TGCTACCTGGAAGGGGCACCTATACTTGAAGGTGCCTGTGCTTATGAA---------------------------------------------------------------------------------GGCCTG------------------------------------------------------------------------------------------------------------GAGGTACCA---------------GGCTTCCAGTTTGAA---------------GAAGGA---------------------------------------------------------------------------------------------------------------------------------------------------------------GATGATGAAGATGAAGATGGAGGA------------------------------------------------------------------------------------------------------------------------------------------------------------------------------------------------------------------------------------------------------------------------------------------------------------------------------------------------------------------------------------------------------------------------------------------------------------------------------------------------------------------------------------------------------------------------TTATGGCTAGACGAG---CGGCTGTGGAGC------------------CAGCTGCCCGAGAAGCTTGTGGAGCGCGTGGTTGCCTGCCTCCCAGTTGTGAGCTTCTTTCGACTGCGCTCGGTTTGCAAGCGC---------------------------------------------------------------------------------------------------------------------TGGTATTCG---CTGCTCTTTTCCGACAGCTTTCTTGAAGTCTGC------------------------------------------------------------------------------------------------------------TCTCAGGTTCAT---ACC---------------------------------------------------------CCTAGGCCTTGTTTTTTA------------------CTTTTCAAG------------------------CCTGGTGTTTGG------------------------------------------------------------------------------------------ACTGAG---GGTCTC---CTCTATGATCCC---ATACAAAGATCTTGG---CATCATTTG---CCCCTT---AAT---------------TTCCTTCCT---------------------------------CCCAGGATTGCAGTTGTTTCTTCCTCTGGTGGCCTTCTCTGCTGTATGTCT---GAAACT------------------------GCTGGATTTAAGACTGTTATT---------------ATATGTAATCCTCTTACTAGGGCTTGCATC------CAG---------CTTCCTTCT---ACCTTGAAAGAGAGG------------------------------------------------------------TTTGTTCCTACTGTTGGCCTGGTTGTG---------GACAAGGAAAGTAAG------------------------------------------------GCATACAAATTGGTGGTTGCA------------------------------GGT---------------------GATGATCTAATTTCA------CCATTTGCTGTGAAGAACTTGACCACGGAATCTTAT------GATTCTAAT---------------------CATCAATGCTGGAAA---ATGGTTGGT---------------------------------GCTCTTCCTCGCCTGTGC------------------------------------------------------------------------------------------AAT---CTGGAATCT------------------------------------------GCTAGAACT---------------------ACTTTTGCAAATGGG------------------------------------------------------------------------------------TGTCTT---------------------TATTGT------------------ATGAACTATAGT------------------------------CCTTTC---------------------AGTGTGCTT------GTCTATGATATTCAG---------------------CGTGGAGTCTGG---AGTAAGATT---------CAAGCT------CCA---------------ATGCGC---------------AGATTTCTC---AGGACA---------------------------------------CCTAATCTCGTGGAGTGC---------------------------------CGTGGCCGCCTTGTGTTGGTAGCTGCAGTGGAG---AAGAACAGA---TTGAATGTGCCT---------------------------------------------------------------------------------AAAAGCATTAGAATC------------TGGGGACTTCAG---------------------------------------------------------------------------------CATTCAAAG---------------------------------------------------------AATGTATGGGTGGAGTTG---GAGAGAATGCCTCAAGCACTTTATGAAGAGTTTATGAGG------------------------GTTTCTTGTGAGCGGGCA------------------------------------TTTTACTGCATTGGA------------------------------------------------CATGGT---------------------------------AACCTTATCCTTATTACTATTCAA------------------------GAG---------------------------------------------------AGCCCAGATATGCTGATCTATGATTTCTATGAAAAA---------CTATGGCGT---------TGGCTGCCAAGA---TGTCCATATATTGGAGATCTTGATAGG------CAAGGA---------------------------------------------CTGCAGGGC------------------------------------TTT---------------------------------CCCTTCGAT------------------CCTAGGCTGGAGGCA---------------TCTGTA------------------------------------------------------------------------------------------------------------------------------------------------------------------------------------------TACCCACAT------------------------------------------------------------ATCTGCTGA------------------------------------------------------------------------------------------------------------------------------------------------------------------------------------------------------------------------------------------------------------------------------------------------------------------------------------------------------------------------------------
>Selaginella_moellendorffii
------------------------------------------------------------------------------------------------------------------------------------------------------------------------------------------------------------------------------------------------------------------------------------------------------------------------------------------------------------------------------------------------------------------------------------------------------------ATG---------------------------------------------------------------------------------------------------------------------------------------------------------------------------------------------------------------------------------------------------------------------------------------------GCCGCTGCGCAGCGGCTC---------------------------------------------------------------------------------------------------------------------------------------------------------------------------------------------------------------------------------------------------------CAGCTGATGGAAGGAGGA---------GGCGGAGGAGGCGGAGGAGGC---------------------------------------------------------------------------------GGCACC------------------------------------------------------------------------------------------------------------GGCGGAGGA---------------GGAACGCAGAACAAGATC------ACCGGTGGTGGC---------------------------------------------------------------------------------------------------------------------------------------------------------------GGCGATGGCGATAGTGGTGGTGGTACTGTC---------------------------------------------------------------------------TTCGCCCATCATCACTAC------------------------------------------------------------------------------------------------------------------CAC---------------------------------------------------------------------------------------------------------------------------------------------------------------------------------------------------------------------------------------------------------------------------------------CATCACCAA------------------------------------------------GCTCTCCTGGAGGAG---CGGCTATGGAGC------------------CAGCTCCCGGAGAAGCTCGTGGACAGGGTCCTGGCGATGCTCCCACTGCCCAGCTTCTTCCGGCTCCGCGTGGTTTGCAAGCGC---------------------------------------------------------------------------------------------------------------------TGGTACTCG---CTCCTCTTTTCCGACAGCTTTCTTGAATTGAGC------------------------------------------------------------------------------------------------------------TCGCGCGTTGCC---CCC---------------------------------------------------------TCGAGGCACTGCTTCCTC------------------CTCTTCAGG------------------------CCCGGGGTGTGG------------------------------------------------------------------------------------------TCGCAG---GGCTTC---CTCTTCGATCCC---GGAGAGCGATCCTGG---CATTTGCTG---CCGCTG---GGC---------------TTCCTCCCA---------------------------------TCGCAGATCGCCGTGGTCTCGTCCTCGCAGGGCCTCCTCTGTTGTATGTCC---GAGATG------------------------GCCGGCTACAAGACGGTCGTG---------------ATGTGCAATCCTCTCACTCGCGCTTGCATC------CAG---------CTCCCGCTC---ACGCTCAAGGAGCGA------------------------------------------------------------TTCGTCCCCACCGTGGGCCTCGTCGTG---------GATCGCCACACTCGC------------------------------------------------GGCTACAAGCTTCTCGTCGCC------------------------------GGC---------------------GACGATCTCATCTCG------CCATTCGCGGTGAAGAACCTGAGCAGCGAGGTGTTC------GACTCGAGC---------------------ATTCAGTGCTGGAGG---ATGGCGGGA---------------------------------GCGCTCCCCCGGCTGTGC------------------------------------------------------------------------------------------AAC---CTCGAGTCC------------------------------------------GCCAAGACC---------------------ACCTTCGCGAACGGC------------------------------------------------------------------------------------TGCTTC---------------------TACTGC------------------ATGAACTACAGC------------------------------CCGTTT---------------------GGAGTGCTG------GCCTACGACGTGGAG---------------------TCCGGGACGTGG---AACAAGATC---------CAGGCG------CCA---------------ATGCGG---------------CGCTTCCTG---CGCACG---------------------------------------CCCAATCTCGTCGAGTGC---------------------------------CGCGGGCGATTGGTGATGGTGGCGGCGGTGGAG---AAGAACAGG---CTCAACGTCCCC---------------------------------------------------------------------------------AAGAGCATCCGGATC------------TGGGGGCTGCAG---------------------------------------------------------------------------------CACCCCAAG---------------------------------------------------------AGCGTGTGGATCGAGCTG---GAGAGGATGCCGCAGGCGCTGTACGAGGAGTTCATGCGG------------------------ATCTCCTGCGAGCGGGCC------------------------------------TTCTACTGCATCGGC------------------------------------------------CATGGC---------------------------------AACTACATCCTCCTCACCATCCAG------------------------GAG---------------------------------------------------TGCTCCGAGGTGCTCATGTATGACTTCTACGAGAAG---------CTCTGGCGA---------TGGCTGCCGCGC---TGCCCGTTCCTGGGCGAGATTGAGCACCCGGCGCAGGGA---------TTC---------------------------------ATGCAGGGA------------------------------------TTC---------------------------------GCCTTCAGC------------------CCCCGCCTGGATGCC---------------TTCGTC------------------------------------------------------------------------------------------------------------------------------------------------------------------------------------------TACCCCAACATG---------------------------------------------------------ATCTGCTGCTAA---------------------------------------------------------------------------------------------------------------------------------------------------------------------------------------------------------------------------------------------------------------------------------------------------------------------------------------------------------------------------------
>Isoetes_spp
--------------------------------------------------------------------------------------------------------------------------------------------------------------------------------------------------------------------------------------------------------------------------------------------------------------------------------------------------------------------------------------------------------------------------------------------------------------------------------------------------------------------------------------------------------------------------------------------------------------------------------------------------------------------------------------------------------------------------------------------------------------------------------------------------------------------------------------------------------------------------------------------------------------------------------------------------------------------------------------------------------------------------------------------------------------------------------------------------------------------------------------------------------------------------------------------------------------------------------------------------------------------------------------------------------------------------------------------------------------------------------------------------------------------------------------------------------------------------------------------------------------------------------------------------------------------------------------------------------------------------------------------------------------------------------------------------------------------------------------------------------------------------------------------------------------------------------------------------------------------------------------------------------------------------------------------------------------------------------------------------------------------------------------------------------------------------------------------------------------------------------------------------------------------------------------------------------------------------------------------GGTTTGCAAGYKC---------------------------------------------------------------------------------------------------------------------TGGTATTCG---CTGCTCTTTTCCGACAGCTTTCTTGAAGTCTGC------------------------------------------------------------------------------------------------------------TCTCAGGTTCAT---ACM---------------------------------------------------------CCTAGGCCTTGTTTTTTA------------------CTTTTCAAG------------------------CCTGGTGTTTGG------------------------------------------------------------------------------------------ACTGAG---GGTATC---CTCTATGATCCT---ATACAAAAATCTTGG---CA--------------------------------------------------------------------------------------------------------------GCCTTCTCTGCTGTATGTCT---GAAACT------------------------GCTGGATTTAAGACTGTTATT---------------ATATGTAATCCTCTTACTAGGACTTATATC------CAG---------CTTCCTTCT---ACCTTGAAAGAGAGG------------------------------------------------------------TTTGTACCTACTGTTGGCCTGGTTGTG------------------------------------------------------------------------------------------------------------------------------------------------------------------------------------------------------------------------------------------------------------------------------------------------------------------------------------------------------------------------------------------------------------------------------------------------------------------------------------------------------------------------------------------------------------------------------------------------------------------------------------------------------------------------------------------------------------------------------------------------------------------------------------------------------------------------------------------------------------------------------------------------------------------------------------------------------------------------------------------------------------------------------------------------------------------------------------------------------------------------------------------------------------------------------------------------------------------------------------------------------------------------------------------------------------------------------------------------------------------------------------------------------------------------------------------------------------------------------------------------------------------------------------------------------------------------------------------------------------------------------------------------------------------------------------------------------------------------------------------------------------------------------------------------------------------------------------------------------------------------------------------------------------------------------------------------------------------------------------------------------------------------------------------------------------------------------------------------------------------------------------------------------------------------------------------------------------------------------------------------------------------------------------------------------------------------------------------------------------------------------------------------------------------------------------------------------------------------------------------------------------------------------------------------------------------------------------------------------------------------------------------------------------------------
>Isoetes_andicola
--------------------------------------------------------------------------------------------------------------------------------------------------------------------------------------------------------------------------------------------------------------------------------------------------------------------------------------------------------------------------------------------------------------------------------------------------------------------------------------------------------------------------------------------------------------------------------------------------------------------------------------------------------------------------------------------------------------------------------------------------------------------------------------------------------------------------------------------------------------------------------------------------------------------------------------------------------------------------------------------------------------------------------------------------------------------------------------------------------------------------------------------------------------------------------------------------------------------------------------------------------------------------------------------------------------------------GTTTGAA---------------GAAGGA---------------------------------------------------------------------------------------------------------------------------------------------------------------GATGATGAAGATGAAGATGGAGGA------------------------------------------------------------------------------------------------------------------------------------------------------------------------------------------------------------------------------------------------------------------------------------------------------------------------------------------------------------------------------------------------------------------------------------------------------------------------------------------------------------------------------------------------------------------------TTATGGCTAGACGAG---CGGCTGTGGAGC------------------CAGCTGCCCGAGAAGCTTG----------------------------------------------------------------C---------------------------------------------------------------------------------------------------------------------TGGTATTCG---CTGCTCTTTTCCGACAGCTTTCTTGAAGTCTGC------------------------------------------------------------------------------------------------------------TCTCAGGTTCAT---ACC---------------------------------------------------------CCTAGGCCTTRTTTTTTA------------------CTTTTCAAG------------------------CCTGGTGTTTGG------------------------------------------------------------------------------------------ACTGAG---GGTCTC---CTCTATGATCCT---ATACAAAGATCTTGG---CATCATTTG---CCTCTT---AAT---------------TTYYTTCCT---------------------------------CCCAGGATTGCARTTGTTYCTTYCTCTGGTGGCCTTCTCTGYTGTATGTCT---GAAACT------------------------GYTGGATTTAAGACTGTTATT---------------ATRTGTAATCCTCTTACTAGGACTTRCATC------CAG---------CTTCCTTCT---ACCTTGAAAGAGAGG------------------------------------------------------------TTTGTTCYTASTGTTGGCCTGGTTRKG---------GACAAGGAAARTAAG------------------------------------------------GCAYACMAATTGGTKGTTGCA-------------------------------GT---------------------KATGATCTAATTYCA------SCATTTGCTRTRAAGA-YTTGACCACRGAATCTTAT------GATTCTAAT---------------------CATCAATGCTGGAAA---ATGGTTGGT---------------------------------GYTCTTCCTCGCCTGTGC------------------------------------------------------------------------------------------AAT---CTGGAATCT------------------------------------------GCTAGAACT---------------------ACTTTTGCAAATGGG--------------------------------------------------------------------------------------------------------------------------------------------------------------------------------------------------------------------------------------------------------------------------------TAAGATT---------CAAGCT------CCA---------------ATACAC---------------AGATTTCTC---AGGACA---------------------------------------CCTACTCTTGTGGAGTGT---------------------------------CGTGGCCGCCTTGTGTTGGTAGCTGCAGTGGAG------------------------------------------------------------------------------------------------------------------------------------------------------------------------------------------------------------------------------------------------------------------------------------------------------------------------------------------------------------------------------------------------------------------------------------------------------------------------------------------------------------------------------------------------------------------------------------------------------------------------------------------------------------------------------------------------------------------------------------------------------------------------------------------------------------------------------------------------------------------------------------------------------------------------------------------------------------------------------------------------------------------------------------------------------------------------------------------------------------------------------------------------------------------------------------------------------------------------------------------------------------------------------------------------------------------------------------------------------------------------------------------------------------------------------------------------------------------------------------------------------------------------------------------------------------------------------------------------------------------------------------------
>Isoetes_elatior
----------------------------------------------------------------------------------------------------------------------------------------------------------------------------------------------------------------------------------------------------------------------------------------------------------------------------------------------------------------------------------------------------------------------------------------------------------------------------------------------------------------------------------------------------------------------------------------------------------------------------------------------------------------------------------------------------------------------------------------------------------------------------------------------------------------------------------------------------------------------------------------------------------------------------------------------------------------------------------------------------------------------------------------------------------------------------------------------------------------------------------------------------------------------------------------------------------------------------------------------------------------------------------------------------------------------------------------------------------------------------------------------------------------------------------------------------------------------------------------------------------------------------------------------------------------------------------------------------------------------------------------------------------------------------------------------------------------------------------------------------------------------------------------------------------------------------------------------------------------------------------------------------------------------------------------------------------------------------------------------------------------------------------------------------------------------------------------------------------------------------------------------------------------------------------------TGGAGCGTGTGGTTGCCTGCCTCCCAGTTGTGAGCTTCTTTCGACTGCGCTCGGTTTGCAAGCGC---------------------------------------------------------------------------------------------------------------------TGGTATTCG---CTKCTCTTTTCCGACAGCTTTCTTGAAGTCTGC------------------------------------------------------------------------------------------------------------TCTCAGGTTCAT---ACC---------------------------------------------------------CCTAGGCCTTGTTTTTTA------------------CTTTTCAAG------------------------CCTGGTGTTTGG------------------------------------------------------------------------------------------ACTGAG---GGTCTC---CTCTATGATCCC---ATACAAAGATCTTGG---CATCATTTG---CCCCTT---AAT---------------TTCCTTCCT---------------------------------CCCAGGATTGCAGTTGTTTCTTCCTCTGGTGGCCTTCTCTGCTGTATGTCT---GAAACT------------------------GCTGGATTTAAGACTGTTATT---------------ATATGTAATCCTCTTACTAGGGCTTGCATC------CAG---------CTTCCTTCT---ACCTTGAAAGAGAGG------------------------------------------------------------TTTGTTCCTACTGTTGGCCTGGTTGTG---------GACAAGGAAAGTAAG------------------------------------------------GCATACAAATTGGTGGTTGCA------------------------------GGT---------------------GATGATCTAATTTCA------CCATTCGCTGTGAAGAACTTGACCACGGAATCTTAT------GATTCTAAT---------------------CATCAATGCTGGAAA---ATGGTTGGT---------------------------------GCTCTTCCTCGCCTGTGC------------------------------------------------------------------------------------------AAT---CTGGAATCT------------------------------------------GCTAGAACT---------------------ACTTTTGCAAATGGG------------------------------------------------------------------------------------TGTC--------------------------------------------------------------------------------------------------------------------------------------------------------------------------------------------------------------------------------------------------------------------------------------------------------------------------------------------------------------------------------------------------------------------------------------------------------------------------------------------------------------------------------------------------------------------------------------------------------------------------------------------------------------------------------------------------------------------------------------------------------------------------------------------------------------------------------------------------------------------------------------------------------------------------------------------------------------------------------------------------------------------------------------------------------------------------------------------------------------------------------------------------------------------------------------------------------------------------------------------------------------------------------------------------------------------------------------------------------------------------------------------------------------------------------------------------------------------------------------------------------------------------------------------------------------------------------------------------------------------------------------------------------------------------------------------------------------------------------------------------------------------------------------------------------------------------------------------------------------------------------------------------------------------------------------------------------------------------------------------------------------------------------------------------
>Isoetes_coromandelina
--------------------------------------------------------------------------------------------------------------------------------------------------------------------------------------------------------------------------------------------------------------------------------------------------------------------------------------------------------------------------------------------------------------------------------------------------------------------------------------------------------------------------------------------------------------------------------------------------------------------------------------------------------------------------------------------------------------------------------------------------------------------------------------------------------------------------------------------------------------------------------------------------------------------------------------------------------------------------------------------------------------------------------------------------------------------------------------------------------------------------------------------------------------------------------------------------------------------------------------------------------------------------------------------------A---------------GGTTTCCAGTTTGAA---------------GATGGT---------------------------------------------------------------------------------------------------------------------------------------------------------------GAAGAAGAAGACGAAGATGGATCA------------------------------------------------------------------------------------------------------------------------------------------------------------------------------------------------------------------------------------------------------------------------------------------------------------------------------------------------------------------------------------------------------------------------------------------------------------------------------------------------------------------------------------------------------------------------TTGTGGCTCGACGAG---CGGCTGTGGAGC------------------CAGCTGCCCGAGAAGCTTGTGGAGCGCGTGGTTGCCTGCCTCCCAGTGGTGAGCTTCTTTCGCCTGCGCTCTGTCTGCAAGCGC---------------------------------------------------------------------------------------------------------------------TGGTATTCG---CTGCTCTTTTCCGACAGCTTTCTTGAAGTTTGC------------------------------------------------------------------------------------------------------------TCTCAGGTTTAT---ACC---------------------------------------------------------CCTAGGCCTTGTTTTTTG------------------CTTTTCAAG------------------------CCT-------------------------------------------------------------------------------------------------------------------------------------------------------------------------------------------------------------------------------------------------------------------------------------------------------------------------------------------------------------------------------------------------------------------------------------------------------------------------------------------------------------CTACAGTTGGCCTCGTTGTC---------GACAAGGAAAGTAAG------------------------------------------------GCCTACAAATTGGTGGTTGCA------------------------------GGT---------------------GATGATCTAATTTCA------CCCTTTGCTGTGAAGAACTTAACCACAGAATCCTAT------GATTCTAAT---------------------CAACAA------------------------------------------------------------------------------------------------------------------------------------------------------------------------------------------------------------------------------------------------------------------------------------------------------------------------------------------------------------------------------------------------------------------------------------------------------------------------------------------------------------------------------------------------------------------------------------------------------------------------------------------------------------------------------------------------------------------------------------------------------------------------------------------------------------------------------------------------------------------------------------------------------------------------------------------------------------------------------------------------------------------------------------------------------------------------------------------------------------------------------------------------------------------------------------------------------------------------------------------------------------------------------------------------------------------------------------------------------------------------------------------------------------------------------------------------------------------------------------------------------------------------------------------------------------------------------------------------------------------------------------------------------------------------------------------------------------------------------------------------------------------------------------------------------------------------------------------------------------------------------------------------------------------------------------------------------------------------------------------------------------------------------------------------------------------------------------------------------------------------------------------------------------------------------------------------------------------------------------------------------------------------------------------------------------------------------------------------------------------------------------------------------------------
