# Supplementary material for: Phylogenomics indicates the “living fossil” Isoetes diversified in the Cenozoic
Source: PLoS One. 2020 Jun 18;15(6):e0227525. doi: 10.1371/journal.pone.0227525 (PMC7302493; doi:10.1371/journal.pone.0227525)
Supplement: S1 File — Folder containing fasta files for each of the individual nuclear alignments. (GZ) [file pone.0227525.s011.gz › 1_Individual_Nuclear_Alignments/Homolog_01559.orthogroup_2.fasta]

>Isoetes_lacustris
------ATGGAGGACCTGGAGGAGCTAGCAAAAGCAAGGAGA------------------------------ATCGCAGAATGC---GTAGCTGGGCCACTCCAAGAGGCAATCAGAAAGCTCAAAAATTCACTCAAGGAACTCCCTCAAGGTCAGGACTTCCATTACTACTCTAATTTCCCCCAATTCAGAAATCCGATCACTGCTATTAAAGAGCGTGCTGTTAATCTTCTTCGGGAAGTTGGGTCTTCTCGA---ACCCTGCGTTTG------GAGCCTTCAGAATGGCCGGAAGATGGA------------------GAGGATGCATATGACTGGCTGGTTGGACTGCAGGATGATTGTTTGGAAAAAGTTGATTCTGCTTTGGATGCATTTTACGGTGATAAAAGTGAGAAAAGGAAAGGTTCTGTCATG---------GATGCAGAAGAT------TTTGAGTTCTCCCAACGTTGGCAGCAGGTTAAGAAAAGGGGCAGGAAA------------------------------------GATGGA---------------------------AATAATAGCAAAGAAAACCAAGAAAAGGAGAAGCGAATCAAGGTTGCATCTAGAAGTACCAAGGAA------------CGCCTGCCTGTTCCATTTCATATG---AAATCTATTCCTCGCCCGCAGGATAAATTTGAC---TTCCCAGTCGACAATTCTAATCGACCCTTTCAGCAT------------------------------------------------------ATCTCTAGGGAAGAGCTTTTAAAAGCCAGTACCCTGCAGCCTAATGCTACTGCTAAAGCGGAAGAGGGAACTAGCACTGGGATACCAAATGCATTGTCTTCTGCATTGGAGGTCCATGCTAAAAAGCTCGGTATTGGAAGTGGATATGCAAGCCACCCTTTGCAGGAAGAGCTAAGGAATTTGGTTTTCACAGATGGCTGCTTAGCTGAC---ATAGTTCCTGAAAGGCCAAAG---------------------------------------TCATTGTCCAGCACTCCATTCACCTTTGTTGAATTGCCTTCTGCACTATCTGCCATGGCTGAAAAGCTTCGGTTGGAGAAAGAGATTGCAGTCGATTTGGAAAATCACCACTATCGCTCCTTTCAAGGATTTGTTTGCCTCATGCAAATATCAACACGGTTGGAGGATTTTGTCGTGGACACCATAGCTTTAAGGAGTCATATTGGTCCAGAATTAAGAGATATTTTTGCCAGCTCTACAATTCAGAAGGTGATGCATGGAGCAGACAAGGACATTGTTTGGCTTCAACGTGATTTTGGAATATATGTCTGCAATCTTTTTGACACCGGCCAGGCCGCAAGGGTTCTCAGTTTGCCTGGTTTTGGTTTAGCATACCTACTTGAGCATTTTTGTGGAGTACATGCAGATAAGCGTTATCAGCTAGCTGACTGGAGGCTTCGTCCCCTGCCGTCTGAGATGTTGAGATATGCAAGGGAGGACACTCACTATCTCCTGTACATTTACGACATGATACGGAAACAGCTGCATGAGACATTGCCAGAGAGCTTAACGGCACAA------------------TCTCCGTACATGCAGGTTTGCATGCGCAGTCAAAATATCTGCCGTCAACTTTATGAAAAGGAGCTATTGACAGAGACATCATATTCACAACTTTATGGATTGCAGGACAAACAACTTTCACAGACA------------------------------------CAGCTTCTGGTGCTCTCCAAACTTTATGCTTGGAGGGATACTGTTGCAAGAAGGGAAGATGAGAGCACTGGATATGTTCTACCCAATCATCTGCTTTTCCGGCTTGCTGAAGAACTTCCGGAAGATGCACGCAAGTTG------------------------------------------------------------CATGGTGTTTTTAAAAATTCAAATGCCTTAGGAGGTCGTCATACGGCTACTATCCTTGAACTCATACGCAAAGCGAAGAGC------------------------------------------------------------------------------GAGCAGCCAAAT---------------ATTCTGGCTTCACAG---------------------TCCGTA---------------------------------------------------------------------------------------GAGGAGCGTTATTCTGTTGACAGCTATAATCAACAAATT---GCAGGAAATCCAGAAATAAAACAACAGGATGGGGTTGAA------------------------------------------------------------------------------------ATAAGTGGTACTGCGTCTGAGGCACAAATT------------------------------------------------------------------------------------------------ATTGTTGAGGATGGGGAAATTCTTGATCTGAATGAC------------------------------------------------GAGCTTCGACCTCAAGATCAGAAGCAAGAGGAG------------------CCTGCT------------------------------------------CCAGAGTCTGAGGTCATTGGTCCTGGAGAGGAATCAAGCAGT---------------------------ATA---GATGTCAATCTGTTGTCT---------------------------------TTCAGAGGCGCCTCTGGACCTCTAGACACTTGTAAACTACTATCTAGTGATGGT---------------------------AGTGCAGTACATGATAGCACTGAC---------------------------------------------------------------------------------AGGGCAGGCCTGACTAGTTTGACTGGAGAAGCAGTGGCATTAACTTCTGCGCCA------------------------------ATGGCATCTGTGCCAGACGAGAAAAATAAATTGCAACCAAAAGTAACAATTGCATTATCAAAACCAAGGGGTGGTTTGGGTGCTATGCTAGGTGCTTCAGGAGGAAAGAAAATTTTATGGGCACAAGAAGGGAATGCTAAGCTGGTTGCAGCTAGGTTGAAAGCAGATTCCATTCAGGCTTCCTTCGTTCTCCCTTTTCCATCA---ATTGGTGTCCAGAGACCTATTGAGATAAACCCACTTACGCCAATTGAAATGGAAGAGGCACAAGAGCCAGGAATCATGGAACAAAATACTGAAACCGGGGAACAGAATACTGAAGTTGTTTCCCTAGATGATGTGTCCTCTAAATCCCAAGCTATCTCTGTGGCAGCTGCCATAATGCCAGTGGGTGACCAAGTTATCAATGATGTTGTAACTATAGATGAATCTAGATCACAGCTGCCTGATGTT---------ATACCACTGGATGGT---GAAGGAACAAGTGTGGATACAGATACAGCTCAT---------------------------------GATGTTGACACC---------AGAGGTGCAGCAGGAAATTCCCATGACAGTGGAACTAATATGCTTAATGATGAATATATACCACTGTCAATTTCTGAG---------AAATAT---------------GGCATAAAAAAGCCTCATAAGAGAAAGAAAACTAACAAAGGCCGTGCTGAAGTATCAAAATTTGAAGAAACCCTTTGT---------------------------TTAGAGGGATCAAATCTAGAGGATTCAATCCCT---------------------------------------------------------GATAAAGCTACAGTCCAGCCTTTTGATTACGAAGCTGCT------------------------------AAAAAGACTTATGGCTAT---GAA---AATATCCTTACTACAAATGACACAGATGACAAACAGGGCAATAGGTTATAT------------------------------------------------------------------------------------------------------------------------------------------------------------------------------------------------------------------------------------------------------------------------------------------------------------------------------------------------------------------------------------------------------------------------------------------------------------------------------------------------------------------------------------------------------ATTGGGCGTAAACAGCGGCCTGTT---------------CCACAGAAAGGTGCACTATTTGATCCTGTTCACAAAATTAGCAGGGAGGTTAAGGAGAGTGGGTTCCAGCCTGGTAAACGGAGGCAGGTTTTC---------------------------CCACAATCCGGAAATAGAAGCATGACATTCAAATGA---------------------------------------------------------------------------------------------------------------------------------------
>Isoetes_sinensis
------ATGGAGGACCCGGAGGAGCTGACAAAAGCAAGGAGA------------------------------ATCGCAGAATGC---GTAGCTGGGCCACTCCAAGAGGCCATCAGAAAGCTCAAAAATTCACTCAAGGAACTTCCCCAAGGTCAGGACTTCCATTACTACTCTAATTTCTCCCAGTTCAGAAATCCGATTACTGCTATTAAAGAGCGTGCTGTTAATCTCCTTCGGGAAATTGGGTCTTCTTCA---ACCCTGCGTTTG------GAGCCTTCAGAATGGCCGGAAGATGGA------------------GAAGATGCATACGACTGGTTGGTTGGGCTGCAGGATGACTGTTTGGAAAAAGTTGATTCTGCTTTGGATGCATTTTACGGGGATAGAAGTGAGAAAAAGAAAGGTTCTGTGATG---------GATGCAGAAGAT------TTTGAGTTCTCCCAACGCTGGCAGCATGTTAAGAAAAGGGGCAGAAAA------------------------------------GATGGA---------------------------AATAATGGCAAAGAAAACCAAGAAAAAGAGAAGCGAATCAAGGTTGCTTCTAGAAGTACCAAAGAA------------CGCCTGCCTGTTCCCTTTCATATG---AAATCTATTCCTCGTCCGCAGGACAAATTTGAC---ATCCCAGTTGACAATTCTAATCGACCCTTTCAACAT------------------------------------------------------ATTTCTAGGGAAGAGCTTCTAAAAGTCAGTACCCTCCAGCTTAATGCTACTGCGAACACGGAAGATGGAACTAGCAGTGGGATACCAAATGCATTGTCTTCTGCATTGGAGTTCCATGCTAAGAAGCTCGGTATTGGAACTGGATATGCAAGCCACCCTTTGCAGGAAGAGCTAAGGAATTTGGTTTTCACAGATGGCTGCTTAGCTGAC---ATAGTTCCTGAAAGACCAAAG---------------------------------------TCATTGTCCAGCACTCCATTCACCTTTGTCGAATTGCCCTCTGCACTATCTGCCATGGCTGAGAAGCTTCGGTTGGAGAAAGAGATTGCAGTCGATCTTGAAAATCACCACTATCGCTCCTTCCAAGGATTTGTTTGCCTCATGCAGATATCAACACGGTTGGAGGATTTTGTTGTGGACACTATAGCACTACGGAGTCATATTGGGCCAGAGTTAAGAGATATTTTTGCCAGCTCTTCAATTCAGAAGGTGATGCATGGAGCAGATAAGGACATTGTTTGGCTTCAACGTGATTTTGGAATATATGTCTGCAATCTTTTTGACACCGGCCAGGCCGCAAGGGTTCTCAGTTTACCTGGTTTTGGCTTAGCATATCTACTTGAGCATTTTTGTGGAGTACATGCAGATAAGCGTTATCAGCTAGCTGACTGGAGGCTTCGTCCACTGCCATCTGAGATGTTGAGATATGCAAGGGAGGACACTCATTATCTCCTGTACATTTACGACATGATACGGAAACAGCTCCATGAGACATTGCCAGAGGGCTTAACGGCGCAA------------------TCTCCGTACATGCAGGTTTGCATGCGCAGTCAAAATATCTGCCGTCAACTTTATGAAAAGGAGCTTTTGACAGAGACATCGTATTCACAACTTTATGGGTTGCAAGACAAACAACTCTCACAGACA------------------------------------CAGCTTCTGGTGCTTTCTAAACTTTATGCTTGGAGGGATACTGTTGCAAGAAGGGAAGATGAGAGCACTGGATAT---------------------------------------------------------------------------------------------------------------------------------------------------------------------------------------------------------------------------------------------------------------------------------------------------------------------------------------------------------------------------------------------------------------------------------------------------------------------------------------------------------------------------------------------------------------------------------------------------------------------------------------------------------------------------------------------------------------------------------------------------------------------------------------------------------------------------------------------------------------------------------------------------------------------------------------------------------------------------------------------------------------------------------------------------------------------------------------------------------------------------------------------------------------------------------------------------------------------------------------------------------------------------------------------------------------------------------------------------------------------------------------------------------------------------------------------------------------------------------------------------------------------------------------------------------------------------------------------------------------------------------------------------------------------------------------------------------------------------------------------------------------------------------------------------------------------------------------------------------------------------------------------------------------------------------------------------------------------------------------------------------------------------------------------------------------------------------------------------------------------------------------------------------------------------------------------------------------------------------------------------------------------------------------------------------------------------------------------------------------------------------------------------------------------------------------------------------------------------------------------------------------------------------------------------------------------------------------------------------------------------------------------------------------------------------------------------------------------------------------------------------------------------------------------------------------------------------------------------------------------------------------------------------------------------------------------------------------------------------------------------------------------------------------------------------------------------------------------------------------------------------------------------------------------------------------------------------------------------------------------------------------------------------------------------------------------
>Selaginella_moellendorffii
------ATGGAGGAGGACGAGCTGCGGCGCCAAGCCCAGGCG------------------------------ATCGAGGCCTGC---ATTGCG---CCGCTCCAGGTCGCGATCAAGGATGTGGAGCTCCTGTCGCGGAGGATTCCCGCGGCCGAGGATTTCCACTACTACTCCAATTTCTCGAATTTCCGGGGGCCCGTGGCGAGCATGAATGCGCGCGCCCAGGCGCTGCTCTCCGAGATCGGTACGTGCAAG---AAGCTTAGATCC------GAGGCATCGGCGTGGCCGGCGGATGTG------------------GAGGAATCATACGACTGGCTTGTTGGTGTCCAAGACGATGTTCTGGAAGGCGTTGGATCGGCTCTGGATGAATTG---GGCCTGGGAGCTGGGAAGAGA---------------------------CCGCCGGAT------TTT------------------------CTTCTCCGCAAGGGCAAGAAAAAGAAC------------GCTCCTTTTGCGAGCGGCAATGCG---------------------------AGCGAGAGTAAATCCTCCACCACGTCGCAGAGAGCTGTGAAAGTGGCTTCTCAGAAG---AAGGAG------------CGGCTTCCAGTTCCTTTTCATGTC---AGGTCTCTTCCTCGCCCACAGGACAAGTTCGAC---TACCCGGCTGATAACTCCAACTCGCCTTTCAAGCAT------------------------------------------------------CTGTCTAGAGAGGAGGAGCTG------------------------------------------------------------------------------ACAAGTATGGAG---TATATGAAGGAGTTTCCT---------------GCTGATGGACCTGATGAG------------------------------------------------------CCTGTGAAACCAAAG---------------------------------------TCTTTGAGTGAGACGCCATTGTTTATCGTGGAAAGCCTTCCGGCTTTAGAGACGATGGCTGCGAAGCTGCGTGCGAGTTCCGAAATCGCGGTGGACCTGGAAAATCATCACTATCGGTCTTTTCAAGGCTTTGTATGCTTAATGCAAGTCTCTACGCGTTCCCAAGACTTTATTGTGGATACCTTGGTTCTCAGAAGCCATATTGGCCCAGTCTTGAGAAGTGTCTTCGCAAATCCTTCTATCCGAAAGGTCATACATGGATCAGACCGTGATATTCTGTGGCTTCAACGGGATTTTGGCATTTACGTGTGTAACTTGTTCGACACTGGTCAGGCCGCGAGAGTGTTGCGGATGGAGAGATTTGGATTGGCTTTTTTACTGCAGACATTTTGTGAAGTTACTCCTGATAAGCGGTATCAGCTTGCCGATTGGAGACTTCGTCCACTCAGTGCTGAAATGTTAAAGTATGCGAGAGAGGACACACATTACTTGCTGTACGTTTATGACAAGATGAAGGGGCTGCTTCGA------------GACGCAGAAACTACTGAG------------------GACCTTTATCTGGAGGTCTGTCAACGGAGCCGCGACCTTTGCTTACAATTGTATGAGAAGGAACTCTTCACTGAAAGCTCGTTTTTGCATATTTATGGGCTAGCCGAAAAGAACTTGACCCCTGAG------------------------------------AAACTTGCGATAGTTGCTGGATTGTACGCTTGGAGGGACAAACTTTGTCGAAGCGAAGACGAAAGCACTGGATACATTCTACCTAATAGTCTACTGTTCCGTCTTGCTGAGGATGCTCCTCAAGATGTGAAAAGGCTA------------------------------------------------------------CAAGGAATTTTAAGGCGTGGGCACCCTGTTGCGGCCTTTCACTCAGCTGCTCTTCTGAAAGTGATTCGAGACGCG---------------------------------------------------------------------------------------------------------------------------------------------------------------------------------------------------------------------------------------------------------------------------------------------------------------------------------------------------------------------------------------------------------------------------------------------------------------------------------------------------------------------------------------------------------------------------------------------------------------------------------------------------------------------------------------------------------------------------------------------------------------------------------------------------------------------------------------------------------------------------------------------------------------------------------------------------------------------------------------------------------------------------------------------------------------------------------------------------------------------------------------------------------------------------------------------------------------------------------------------------------------------------------------------------------------------------------------------------------------------------------------------------------------------------------------------------------------------------------------------------------------------------------------------------------------------------------------------------------------------------------------------------------------------------------------------------------------------------------------------------------------------------------------------------------------------------------------------------------------------------------------------------------------------------------------------------------------------------------------------------------------------------------------------------------------------------------------------------------------------------------------------------------------------------------------------------------------------------------------------------------------------------------------------------------------------------------------------------------------------------------------------------------------------------------------------------------------------------------------------------------------------------------------------------------------------------------------------------------------------------------------------------------------------------------------------------------------------------------------------------------------------------------------------------------------------------------------------------------------------------------------------------------------------------------------------------------------------------------------------------------------------------------------------------------------------------------------------------------------
>Ceratodon_purpureus
------------------------------------------------------------------------------------------------------------------------------------------------------------------------------------------------------------------------------------------------------ATGGCGAAG---CGGTTGCGGCCG------GAGACCAGCCGGTTTCCGAGCGATGGC------------------GATGAGTCGTACGATTGGTTGGTGGCGGTGCAGGATGATCTCGTGGAAGGGATTGACGCTGCCGTGGATTTGTTGAACAAGGAGACCGCTGCGGGGAAGCGGAGGAGCTCC---------------GTTGAGGGT------TATCAGACTCCGATGAAGTGGCAG------------------------------------------------------AGAGGTGATGGG---------------------------AGTCCGAGTGACAGTGCG---------------------AAGGTTTCGAAGGGGAGC---AGTGAG------------CGGCGGCCTGTGCCGTTTCACGTG---AGGTCCATACCGCGGCCGCAGAATAAGTTCGAT---GTTGTGGTGGATAATTCGAATACTCCGTTTAAGCATCCGCAGGTG------------------------------------GCGAAGCCGGATGCGAAGACTGAAGGTCTA------------------------------------------------------------------------------TCAGCCTTGGACTTACATGCTCGAAGACTCGGTGTC---ACCTTCGAGGACATGCATCCCTTAGAGGAAGAGCTTACAAAAATGGACTACCTGGAAGAGAAAATGCTGGAAGCACCAGTCCCACAGAAGCCTAGG---------------------------------------CCGATTGAAGAGACTCCACTGACTGTAGTTTCGACATTGTCAGAACTCCATGAGTTGGCTGCCAAGTGCAGGGCTGCTGGAGAAATTGCTGTGGACCTGGAAAATCACCAGTACAGGTCCTTTCAAGGTTTTGTTTGTCTGATGCAAATTTCCACACGCTCAGAAGACTTCATTGTTGATACACTTGCTCTGCGCAGTCACATGAGCTCTTGCTTGAAGGACATT---------------------------------------------------------------------------------------------------------------------------------------------------------------------------------------------------------------------------------------------------------------------------------------------------------------------------------------------------------------------------------------------------------------------------------------------------------------------------------------------------------------------------------------------------------------------------------------------------------------------------------------------------------------------------------------------------------------------------------------------------------------------------------------------------------------------------------------------------------------------------------------------------------------------------------------------------------------------------------------------------------------------------------------------------------------------------------------------------------------------------------------------------------------------------------------------------------------------------------------------------------------------------------------------------------------------------------------------------------------------------------------------------------------------------------------------------------------------------------------------------------------------------------------------------------------------------------------------------------------------------------------------------------------------------------------------------------------------------------------------------------------------------------------------------------------------------------------------------------------------------------------------------------------------------------------------------------------------------------------------------------------------------------------------------------------------------------------------------------------------------------------------------------------------------------------------------------------------------------------------------------------------------------------------------------------------------------------------------------------------------------------------------------------------------------------------------------------------------------------------------------------------------------------------------------------------------------------------------------------------------------------------------------------------------------------------------------------------------------------------------------------------------------------------------------------------------------------------------------------------------------------------------------------------------------------------------------------------------------------------------------------------------------------------------------------------------------------------------------------------------------------------------------------------------------------------------------------------------------------------------------------------------------------------------------------------------------------------------------------------------------------------------------------------------------------------------------------------------------------------------------------------------------------------------------------------------------------------------------------------------------------------------------------------------------------------------------------------------------------------------------------------------------------------------------------------------------------------------------------------------------------------------------------------------------
>Lygodium_japonicum
------ATGGCGGAAGGGGATGCAGCCCCAGCAGCAGCGGCAGAATTTCTTTCAGACGACGCCAAGCTCCTGCTCGACACAGCA---GTGAAT---AGCCTCCCGCAGTCGACTGCAGCCTTGGAGCGCCTCGCATCCGGCCTTCCGAGCGGCGAGGACTTCCACTTCTTCTCCAACTTCCCGGAATTCAGAGGCCCCGTCCTCAGCCTGCAGAGGCGCCTGGAATCCCTCCTCTCCCAGCTCTCCTCCCTCAGC---ATCCTCCCTCGC------GCTCCCTCG---TGGCCTTCTGGCAGC---------------GACGAGGACCTCCGCGACTGGCTTGTTGGCACACAGGACGAAATCCTCGAGCTTGTTGATTCGAATTTTGACCGCTTCAAGCAGGAGCGGTCCAAGCAAGGG---------------------------GTCGCTTCT------TTTGATGATGGATTCATCTTCCAAAACACCAGGAAGAGGCGGAGAAAA------------------------------------GATGGC---------------------------CCCTCCAAGCCAGCAAGTCAGCTTAATGAGAATGCAGGTAAA---GGCAATAGGAAG---CTGGAG------------CGATGCCCTGTTCCGTTCCATATA---CGATCGATCCCTCGCCCACAGGATAAGTTCGAA---TCTCCTGTGGACAACTCTAATACTCCATTCAAGCATCCGAAG------------------------------------------CACCTCACTGGCCGAGCTGAGGACATG---------------------------------------------------------------------------TCATCAGCAGATGAG------------------------------TGCGCACAGCAGCATCCTTTGCAGCAAGAACTTACGAGTATGGACTTTGAGGATCTCCCAATGGTGGATCATACCAATATTAAGAAGCCAGAA---------------------------------------GGGATGCTGAAGACCCCCTTCACTTTTGTGAATACTCCAGCAGCATTGAAGCATATGGCTTTAAAATTGCTGCAAGAAAAGGAAATTGCTGTTGATCTTGAGCATCACCAATTCAGATCATTCCAAGGGCTAACATGCTTGATGCAAATCTCTACACATTCTGAGGATTTTGTCATAGATACGTTGGAGCTGCGGTCATTTGTGGGTCCTCAACTACGAGATGTGTTTGCAAGTGCAAATATACAAAAGGTGATGCATGGTGCAGATTGGGATATCGTGTGGCTGCAACGCGATTTTGGTATTTATGTGTGCAACCTTTTCGATACAGGGCAGGCATCAAGGGTCCTAGGTTTCAAGAGTTTCAGTCTTTCATATCTATTGGAGAACTTTTGTGGGGTTACACCTGATAAACGGTATCAGATGGCCGACTGGCGACTTCGGCCCCTGACAGAAGAAATGCTGAGTTATGCAAGGGAGGATACTCATTACCTGTTATATGTCGGAGATATGTTGAAGCAAATGCTCGTCTCTACTCGATGTGGTGATTTGGAGGGTCCA------------------GAACCTCTTAGAGAGGTTTGCAAGCGGAGCAGGGACGCCTGCTTGAAACTCTATGAGAAAGAGATCACAACTTCTATGTCCTACCTGCAGGTTTATGGGCTTCATGAGAAACAATTCCATGCTGAA------------------------------------CAGCTTGCTGTGCTCGCTGGATTATATATGTGGAGAGATCAGGTTGCTCGTGCTGAGGATGAAAGTACTGGCTATGTGCTGCCCAATCATCTGTTAATAAAGCTAGCTGAAGAGATGCCTGACACTGCAAAGAAACTG------------------------------------------------------------CATCCAATGCTTAAGGGCAAGCATACACTGGTGGCTCGCAACATAGGCACTATTGTGGACATTATTAACAAGTCAAAATCAATG------------------------------------------------------------GCTTCAATGTTCAAAGAACAGTCTGAT---------------TTACTGCTTAAA---------------------------------------------------------------------------------------------------------------------------------GCTCAGCCCAGTTCCAGTCAACAAAAG---AAAACTCACAAGCCCATTTTTGAGGAG------ATACCG------------------------------------------------------------------------------------TTTGAAAATACGACATCTAGAGCA---------------------------------------------------------------------------------------------------------GTACAAAATGATATTGCTTTGGGTGTAAATGAAAGAAACACCAATGTCAATGCTGCTCTCTCTCAAGTTTGTCCACTTGCTGAATACAAGCCTTCAGAGCATAAAGACATAGTA------------------CCAGTC------------------------------------------AATGATCCTTCCTTA------CCAAGCACCCAAACAGGAAAT---------------------------GTAACCGACATTGATAGTGTGTCC------------------------------------GAGCCAGCATCAGGTGCTGAAGTTGGTGCTAAAGCTATTCAATCTGATGCGGTGTTACAGACAATACCTGCTAAAATTGGTGCAGTAATGAAGAAAAAAGAA---------------------------------------------------------------------------------GCTAAAGGTCTAGCTTCTATGTTTGGT---------------------------------------------------------------------------AAGAAAAGTATGCTGCAGACTAAA------------------------------------------------------AGTGGTGGACAC---------------AGTGACAAAGATTCTGAGCAGGTTGAGGCCAAGTTAAAAGCAGAGAAAATCAGGGCTTCTTTCGTTCTTCCGTTTCACAACTTTGTGGGCATGGATCAGTCAGATGAA---------------------CAACTACAGAGAGCTCAA---------GTATTAGAGAGAGAAAGTACAGCCCATTCA------------------------GATGATCTGCAACGAGATTTTCAA------------------------------------------------ACAGAGGAGGTCATTTTGTTTGAGAATCAAATCAAAGTGAATGACACT---------ACACCTGAAGAGAAT---GAACATGTGCAGGTTAGAGAGGGCACTAGCAACTGTGAAACTGGTAATCAAAGGGGTTGGTGGCCTGATGTCTTGTCTTCTTATAAACAATCTGCACCTGGTTTTTCAGAACAGGAAACTACTACT------ACAGGTTCCAAATTACCTCTTTCCATTTCTGAG---------AAGTACTGGGGT------CATGGGACCTCAGGTCATCACTCCAGGCCCAAA---AACTCTGTAACATCAGAAATAGGCTGCATGGATACCGATCTTCAG---------------------------AAGCCAGGTGATCAA---------------------------------------------------------------------------------------GTTGAGTCATTTGATTATGCAGCTGCC------------------------------AGAAAGAACACGAGTTTT---TCA---AAGGATTTGAGGACG------------------------------------------------------------------------------------------------------------------------------------------------------------------------------------------------------------------------------------------------------------------------------------------------------------------------------------------------------------------------------------------------------------------------------------------------------------------------------------------------------------------------------------------------------------------------------------------------------------------------------------------------------CCTCCCACAGAGAAGCAAGTTCTACAGACACGAGAAAACTTCAAACACCCT------------------------------------------------AAGCAAGCCAGTAGCAGGGATTATGGTGGTAAAGTTGATGAGACG------------------------------------------------------------------------------------------------------------------------------
>Pinus_maritima
---ATGGACTCCGAACCAGAAGAGACCCTCAAAGAACGGGCTCAGAAC------------------------TTGCAAAAGCTC---GTCGGAGGTCCTCTGGCCTCATCCATTCAACATCTTAGCGATTCTTCCAGAAACATTCCCCCGGGAACAGATTTTCATTTCTTCAACAATTTTCCGGCCTTCAGACAGCCCATTACAATCATCAAAGACCGCTCGGAATCCCTACTGAGAGAAATTGGCGCTTCTCAA---TCTCTATGGAAG------CGGCCTTCCCGTTTTCCTGCGGATCCG------------------GACGAAGCATACGACTGGTTAGTTAATATCCACGACGATATATTCGAACGCATCGACGTTTCCATGGACGAATTCAAGAGAGTTCGGCAGGAGCATCATAGCGGTAAACCGGGT---------AGCGTGGACGAC------ATAGAGAGTGGT------TTTCAGTTGGTTTATGGAAGCAGAAGAAAATGCAGAGAGCGGAAGTTGGCTCTGGGTGCGAAGGCCACGGCG---------------------------GTGGAAGGGGATATTTCT------------GGAGGCGTGAAAGTGCTTTCACGGGAT---AAGAAAACCAGTGGTGGGCGTAGCCGGGTGCCGTTTCATATT---CCCAGCATACCTCGGCCACAGGACAGATACAAT---ATATTTGTGGATAATAGTAATGTGCCTTTCAAGCATCCGGGA------------------------------------------------TTGCAGAAGACTGAAGACGGG------------------------------------------------------------------------------AGCAAATTCATT------------------------------------------CATCCACTACAGGGAGAGCTTGATAAAATTGAATTTGCT---TACAATCAATCTGAGTTGCCTGAGCCTCTTCAGCCTGCC---------------------------------------CCATGGGAGAGTACGCCATTCAAATTTGTAGAGAGAGTTCAGGATCTGAAAGAAGTGGCCATGAAATTGGAATCAGCAAGTGAAATTGCTGTTGATCTTGAGCACAATCAGTACAGATCTTTCCAGGGTTTAACATGTTTGATGCAAATTTCTACAAGAGCAGAGGACTTTGTGGTTGATACCTTGATATTGCGCAAGTACATTGGTCCTTGTTTGAAACACATATTTGCAAATCCTGCTATTAAAAAGGTGATGCATGGAGCAGATCGAGATATACTGTGGCTGCAGCGTGACTTTGGAATTTTCATATGTAACTTATTTGATACTGGCCAGGCCTCAAGAGTATTGCAATTGGAGCGAAATAGCCTGGAGTTTCTACTACAGCACTTCTGTGATATCACTGCTGATAAAGAATACCAGACTGCTGATTGGCGTCTGCGGCCACTGCCTTCAGAGATGCTGAAGTATGCAAGAGAAGATACTCATTATCTTTTATATATCCATGACGTAATGCAGCAGAGATTAAAGTCCATG------CCCTCTGAGAGCGGGGAG------------------GCTCCACTTTTTGAGGTTTATAAACGCAGCCGTGATATATGCTTGCAGATTTATGAAAAAGAACTTCTGACAGAAACGTCTTATTTACATGTTTATGGATTACAGGATGGAAACCTCAGTCCGGAG------------------------------------CAGCTTTCTGTTGCCGCTGGCTTATATGAATGGAGGGATAAGATAGCTCGTGTGGAAGATGAAAGTACTGGCTATATATTGCCAAACAAAATACTACTACAAATTGCTAAGAGGATCCCTCGCACCACCAATGACCTT------------------------------------------------------------CGTGCATTTGTCAACGGCAGGCATCCTTTTGTCGAGCGGAATCTTGCTGCTGTACTTGATGTTATAAAACAAGCCAGGGAAATGAGAAATAAGGCAGTTGAAATTTCTCCAAACCCACTGGAACAAGTTTCTAGG---AAGGGAGCAGATGGGCTAAAAGAGATATCAGACACTTGCAACCAACCTTTGCTAGTATCAGCT---------------------GATATTGCAGATGCAGTGAATGCCAGGAATGTTTCATATGTTGAGGGATTGGATGCTAAAGTTGGGTCTCTATGTGAGAATTCATCACAGCTGGAAGTGACAGAAGGTGCACTTTCTAGTAGTATAAAATCT---CAGGGTGCAAGAGAGGTTCTGAATGAG---GGAATAGATTCAGTTTCTATCAAATCTGATAATCGAGAAAGTATTTCTAGTGAACAAACAGGGGGTCTCATTGAAAAGAAACAGGCAGAGTTCATAGAATCCTCAAGTTCAGCTGCTGATACCTGTGTCGTTGGAACAGCTTCATTGAAGAAGGCTGGTCTGGCTTCTACTGTAGTTGGTCGAGCCTCTAATTCATTGCTTTTCAATAAGAAATGTGAGTCTGTAAAGGGAAGTCAGGCAATC---GTAAATGAAAGTAAAGGTAATCTG------------------GTTTGTCAATCACTGGAAGAGCAATCCCAACACTCTTTGTCAATAGAAGGCTGTTCTTCTGAGAGACCTGCAGTTGTAAACTTAGAGAATAAAATGGAATCTTCAAAGCAAGAAAATAATTCACAATTGATTAAGCCTGCAGAACTTTCTAATTCTGAGAAATTGGTCCAGAATGGTGCAACCGCATCTGATTGTAATTCCTTGCAGCCCAACTGTGTGGCCCTGGAGGAAGCTCCAGAGGTTAGAGATAAAGTTGGTGCAAAAACTGGAGTGACATTGGTACAGGCA---------------------------------------------CAGAAAAGGCCA---------------------------------------------------------------------------------ACTCGAGGATTGGCAGCTATGCTGGGT------------------------------------------------------------CCTTCAAGATTGAAACAAAAGAGCGAAATGAGTTCTAAAGTTTAT------------------------------------------------------------------------------------GATACTGAGCAGGATAGCATAAGAAGCAAAGTGGAGCAAATCAAGGCATCGGTAGCTCTTCCATTTCACTCACTTTTGGGAACTCGG---------------------------------GAAATGGTTTCCATTCAGCATCCT---CTTAATTCAGAAGAAGTTCCCAGTAATGAA---------------------------------------GAATCACAG------------------------------------------------GTAGAGGTTGGCAAGCTTGTGGGTGCTGAAGTTGCATGTTCAAATGCT---------GAGATTGAAAATAATATGCGGGCACTCAAAATATCAGCTGGAATTGTTAGTGAGGAAGGAAGGAAATATAGGGCATGGTGGCCTCCATTG------------CAAGTCAAGGCAGATGGA------AAGAAGTCTTCAATAAGACAAATAGATGATGGGGAGTTACCTCCTTCACTTTCTGAGTTACGCCGCAGGTCTTGGCAG------CAAGGTAAACGACAGTCTAGTTTTGAGTTTCAACAGAATACTAGATCGGAAGCTCCTTCCCATTTTAATGAGTATCTT---------------------------------GATGGAAAGAAGAGGAAAAAGAATTTGCCAGCAACCCGTGATTCCAAT------------------AAGTTTTTCACACCACGGGAAACTGACGGTAGCTTCAAGCCTTTTGATTATGCAGCAGCT------------------------------AGAAGATCAATGAGTTTT---GGAATGAGTGAAGAACGTGCAAGAGATGTCAAAGACCGCAGTGGAAGCAAAAATCTT------------------------------------------------------------------------------------------------------------------------------------------------------------------------------------------------------------------------------------------------------------------------------------------------------------------------------------------------------------------------------------------------------------------------------------------------------------------------------------------------------------------------------------------------------TCCGGGAAAAAA------------------------------GGGAAAGGTTCAGGATATGACCCCATGAACTTGGGAGCAAGTGAAGCTGGTGGAGATCTT---CAACCAGGCAAAAGACGCCAAGTTTTC---------------------------CCAGCTTCAGGCAATCGCAGTGCTACATTTCGTTAA---------------------------------------------------------------------------------------------------------------------------------------
>Amborella_tricopoda
---ATGGCCTCTGGTTCCGACCAGTCCATCGAGGAGAGGGCCAAACTC------------------------CTCCAAACCCTA---GTTTCAGGCCCCATGAATTCGTCCATTAAAAAGCTTTCAGCTTCTGCGAAGCCTTTTCCATGCGATGAAGATTTCCATTTCTACGCTAACTTCAATGAATTCAAGATACCAGTTAGGGAGATATCCCAAAAATCCGAGTCTCTCATGAAAGATATAGGTGCTTCGAAG---CATCTGTGGAAT------AGGACTTTGACGTTGCCTAATGAC------------------CCGGATGATTCATACGACTGGCTTGTAGATATCAATGATGAAATATTTGAGAGAATCGATGTTTCAGTTGATGAGTTCAAGAAATTGCAGAAGAAAGATGGGGAAAATGGCCAGAGGTTT------------GAGGAT------TTTGAAGATGGA------TTTCAACTCGTTTATGGAAAGAAGAATAAGAAGGGGAAT------------------CAGATAGCGGAAGGG---------------------AGAGAAAGTAGGGCTTCTGATGCTTCTCTGGTTTATAATGGTGCGAAGATTGCTTCCTGGGATAGCAAAGCTTCAAAG---GGGCGTTCTCAGGTTCCATTTCATATT---CCAAGCATTCCAAGGCCTCAAGATACCCTTGGT---ATTGTTGTTGATAATTCGAACCAGCCTTTTGAGCATGTTTGG------------------------------------------------TTGCAGAAGAGTGAGGATGGG------------------------------------------------------------------------------TCCAGGTTTATC------------------------------------------CATCCACTGGAA---AAGTACTCTGAGTTGGAGTTTGTTGATAAGCATCTTGGAGAT---CCCGAGCCAATACAACCCCTT---------------------------------------CCCCTTGAGAATACCCCGTTTACATTTGTGAAGGAAATAGATGATTTAAAGGAATTGGTTATCAAGTTGCGCAATGTGAATGAATTGGCGGTTGACTTGGAGCATAATCATTACCGTAGTTTCCAAGGAATGACTTGCCTGATGCAAATTTCTACGAGAACTGAAGATTATGTGGTTGATACCCTAAAGCTCCGCTCTCATATTGGTCCACAATTGAGGGATGCATTTGCAGATCCCTCTAGGAAAAAGGTCATGCATGGGGCTGATCGAGATATATTGTGGCTTCAGCGGGACTTTGGCATTTATGTGTGCAATTTGTTTGACACACATCAGGCTTCAAGGGTGTTGCAAATGGAGCGAAATAGTTTGGAATATCTTCTGCGTCATTTTTGTGGGGTAACTGCCAACAAAGAGTATCAGAATGCTGATTGGCGGCTAAGGCCTCTTCCTGATGAGATGATCAGATATGCTCGAGAAGATACACATTATCTATTACACTTATATGATTTGATGAGATCCAGGTTGCTTTCATCATCGACAGACAGTGGGAATGGTGAT------------------GCTCTTCTAGTAGAGGTTTACAAGCGTAGTTACGACACTTGCAAGAAGTTATATGAGAAAGAACTCCTAACAGATAATTCATTTCTCTATATCTATGGGTTACACGAAGCAGATTTTGACTCAAAA------------------------------------CAGCTTGCCGTTGTTGCTGGGCTTTGTGAATGGAGAGATCAGGTAGCTCGTTCAGAGGATGAAAGTACTGGCTACGTACTACCAAACAAATTGCTTCTTGAGATTGCCAGGATGATGCCAACTAGTATGGGTAAGTTA------------------------------------------------------------CGTCCCTTGGTCAAGGTTAGGCACCCATATGTTATGAAAAATATTGGAGCTGTCATTAGTGTTATCGAAAGGTCAATTGAAAAT------------------------------------------------------------GCTCCTGCATTTGAAAGCATCTGCGAACAAATGAGACAAGCACGCTTGGAAAAGGAACGTGAGGAGAATATGCAAAAGGAAATTCTCGACTCAGAGAAAGTGCTCAAC------------------------------------------------------CCTGACATTAACCAG---GAGTCTTATTCTGAAGTTACCAATATGACG---TCAAATGGGAAA------ATGGGTGATTTCGGA------------------------------------------------------------------------------------------------------------GGAGCTCACTTGACTGTTAGAGTGGATCCCCGCATTGGT------------------------------------------------TTATCTCATTTTTCATCATCGACGATAGATTCTTCAGCACTTGCTGGCACAAATGCTGAACGTCTG---------------------------------------AGTGATAGA---TTTGTTTCCAAGTCCTTAGCAGGTGGATTC------------------------------------ATCTCTAGCGGATCTCAGCAAGAAGACTCCTCTTTTGGGCAAGAGGGAAGAGCTGAGGAAACGAAG------------------------AAAGAAGATCACTCAAGTGTAGGC------------------ATGCATGTTGATCTCAAGTCCCCAGCTCTTGCAAAACCAGTCAATGTAGCGACTGTCCAGATG---------------------------------------------CTAAAGAAGCCT---------------------------------------------------------------------------------AGTCGAGCTTTTGGAGCATTGCTTGGAAACTCA------------------------------------------------------GCCTCT------AAGAGAAAGATTAACATTGATTCTAAATTGAGT------------------------------------------------------------------------------------ACTTGGGAGCAGGAAAAGGCTGAAAGTAAGGTCGAGAAGATCAAATCCTCGGTAACTCTTCCATTCCACTCATTCTCTGGCGAAATCACAAACTTGAAA---------------CCCCGACCTAAAGAAGGC---------CCAGAT------CAAAGGGAGTCCCTGCCTCCCAAAGATAAT------------------CTTACCCCAATTGAGAGCAACAAA------------------------------------------------CCAGAGGGAATCATATTGTTAGAGAAAGAAACCGGACTT------------------TCTCCC------------------------------------ACAAACAAGGATCAATCGGAC------------------------------------------AGCCAAACTTGGCTCCCTCAACTTGAGGAA---------------AATAACATAACTGAACCCATGTCTCTCTCTGATTTATCATCAAGCTTTCAAAAATGC---TTTCAGAGTTTGAATCAGATGAAGAAC------------CCAAAGCAAGGGGCACCTTCTAAAGGG---------CTGAGTTTC---------------------GGAGAAAATGGAGGAAGCTTAGAG------------------------------------------------------------------------------GGGTTCGAGCCTTTTGACTATGAGGCAGCA------------------------------AGAAAACAGATGAAACTGCGAGGG------------AAATGCGTTGAAGGG------GAGAGTGGTAGAGAAATGTTA---------------------------------------------------------------------------------------------------------------------------------------------------------------------------------------------------------------------------------------------------------------------------------------------------------------------CCCAACAAGGGA------------------------------------------------------------------------------------------------------------------------------------------------------------------------------------------------------------------GAAAGTGGTCGTGCTCAG---------------------------GCAAAGGAT---------AGGAAGGTGGGGAGTCAGGAAGATGAT------------GATATTCAAGGGGGAAGGCGCAGGCAGGTCTTT---------------------------CCGGCTTCGGGGAACCGTAGTGCCACATTTCGGTCTTGA------------------------------------------------------------------------------------------------------------------------------------
>Ananas_comosus
---ATGGAACCAGACTCCCCTCCTGCCTCCGAATCGTCCCTGAAGCAC---------------------------------------AAGGCCGACGCCCTCTCCTCCGCTGCCGCCAAGCTCGCCGGGCGCTCCCGAGGAATCCCCTCCGATAGGGACTTCCACTTCTACAACAACTTCGCCGAGTTCAAGGCCCCACTCAGTGAGATCATCGCCAATTCCGAGGCTTCTTTGAGGAGCGTCGCCGCCTCCCCC---CTCCTCTGGGGCAGCAAGAAGCCCCCGCCGTTCCCGGACGAT------------------CTCGACGAGGCTTTTGATTGGCTGGTCAACCTCAACGACGATTTCCTCGAAAGGTTTGGCGTCTCCATGGACGAATTCAAGAGCCTGAGGGAGAAGGAAGAGGAGAGCGGGGTAAAGATTGGGGGGGAGGACGAGAGC---------------GGG------TTTCAGCTGGTTTATGGGAAGAAGAAGAGGGCTAGCATGCGCGAG------------AATGAGAAAGATGAGGATTTTTTG---------------------TCTTCAAACTCATCGCAGGGTGTTAAGGTGGCGATGAGG------------GACAAAATGACGACGACCGCGGCGCGCTCCAAGGTTCCTTTTCATATA---CCCACCATCCCCCGGCCACAGGATGAGTATCAT---ATCCTAGTGAACAACAAGAACCAGCCCTTTGAGCACGTTTGG------------------------------------------------CTTGAGAAGAGCGAGGACGGG------------------------------------------------------------------------------GGACAGTTTATC------------------------------------------CACCCATTGGAA---AAGCTGGCTGTTCTGGACTTTGTTGATAGAAATATTCGTGAA---GTTGAGCCAGTAAAACCTCTC---------------------------------------CCTTTGGAGAGTACCCCATTCAAGCTTGTGGAGGAAGTGAAAGCACTGAAGGACCTAGCTTCTAATTTGAGGGGTGTCTCTGAGTTTGCGGTTGATTTGGAGCACAATCACTATAGATCTTTTCAGGGGCTGACTTGTCTGATGCAA------------------------------------------------------------------------------------------------------GTAATGCATGGGGCTGATCGTGACATACTGTGGCTTCAACGGGACTTTGGCATCTACGTGTGCAATATGTTTGACACTGGGCAGGCATCGAGGTTGTTGCAGTTGGAGAGAAATAGTCTTGAGTATCTTTTGCATCACTTTTGCGGAGTAAATGCAAACAAAGAATATCAGAATGCAGATTGGAGGTTGCGCCCTCTTCCTGATGAAATGATCAAGTATGCCAGAGAAGACACACACTACCTCTTACATATATATGACCTAATGAAAATCAGATTGTTATCATCATCAACA---------AACGAAAGT------------------GATCTCCTTCTAGAGGTCTACAAGCGCAGCAATGAGATTTGCTTGCAACTATATGAGAAAGAACTTTTAACAGATACGTCGTATCTGTATATATACGGGTTGCAGGAAGCTGAGTTCAGTGCAAAA------------------------------------CAACTAGCAATCGTTGCTGGGTTATGTCAATGGAGAGATAGTGTTGCTCGGGCAGAGGATGAGAGCACTGGGTATATACTACCCAACAAAACTCTACTTGAGATTGCAAGGCAGATGCCTCTTTCTTCTGGAAAGTTA------------------------------------------------------------CTCCGACTGGTTAGATCGAAGCATCCATTTGTTGAGCGCTACCTCAGTTCTGTCATTGGCATCATTAGGAGTTCCATTGTGAAT------------------------------------------------------------TCTGCTGCTTTCGAGAGTATAGCTGAGCAACTAAAGAAGGGGCGGCTAGAACAATCAGCACCAGAAAGTAAAGAG---GCTCAAGGTGATGTTGGTGGTGGTGCTAATAAA------------------------------------------------AGCAGTACTATGCAAAAAGCCGAAACGGCTTCAGCTCCTACCACT---------TCTACTGATCGTGCCTGTCCTGGAGATTCTGAACTTATA------------------------------------------------------------------------------------------ACCAGTCAACAGGGAGAAGAGAAAATGAAAACGATCTCACCA------------------------------------------------------------TCTGAAACTGGGAGGTCGCTGATGCTATCTGACCATCCTGTAGCTATGGATGTAGAAAAT---------------------------------------------------------------------GTGGGAAATGGA---------------------------------------------------------------------------------------------------------------------------------------------------------------------------------------------AACCCACTACCCACTAGGAAAGCAACAGTGGCTTCAGTCCAAATA---------------------------------------------TTGAAGAAACCA------------------------------------------------------------------------------------ACAGCTTTTGGCTCATTATTAGGAAATTCA------------------------------------------------------TCTTCT------GGAAGGAAGCCAGATTCCTCTAGAGGGGCTGCT------------------------------------------------------------------------------------AAT---AAGCACGATGAGAGCAAGAACAAAGTTGAGAAAATCAAGTCTTCAGTAATACTTCCATTCCATTATTTCTCAGGTACAGACAATAAGCTTTCA---------------GATGCTAGTCGATCGGAAATGAATGGTCCACACCAAGAAAATTTGCAGCAGGGAAATAAA------------------------------GATTCCACCGACTCAGTGAAT------------------------------------------------ATGGAAGAAGTAATACCATTGGATAATGAAACCAACAATTCTGGTTCCTCGATGGGAAGCCCA------------------------------------ACTACTGATGATGCTGCTAAGCAC---AGGCCATGGTTTCCTCCAATTCAAGAA------AATAGTGGCAATGAAGGCCTTCAAGAAGAAACC---------------GATTCAGTGGAGAAGCCTGTGTCGCCATCTGAGCTCGCCTCCAGTTTCGAGAAATGC---TTTCAGTTGATGAAGCAGAGAAGAAGCTCTCAACAAAACCTAAGTACATCTCAGGAGGCTCAGGTA------ACTTTCCAG---------------------------------------------------------------------------------------------------------------------------------TTGAAGCCATTCGACTACGCCGCAGCG------------------------------AGAAAGAATATAAAATTT---GGG------------AACATTGGGGAGTATGATGGAGCCAAAGGCGACGACGAT---------------------------------------------------------------------------------------------------------------------------------------------------------------------------------------------------------------------------------------------------------------------------------------------------------------------------GATGATGGGGTTAAGGCCTCG---------------------------------------------------------------------------------------------------------------------------------------------------------------------------------------------------AGGGATTCAGCAGGTGATAAG---------------------------CGGAAAGGT---------GCACCGGTTGGTCGGGGTCGTGGTGAAGAGAAGGGAAAAAGTTCTCAGCAACCACGTCGGCGGCAGGCTTTT---------------------------CCTCTTTCAGGCAATAGAAGCACAACTTATCACTAG---------------------------------------------------------------------------------------------------------------------------------------
>Oryza_sativa
---------------------------------------------------------------------------------------------------------------------------------------------------------------------------------ATGGACGAGTTCAAAGGCCCA---------------------------------------------------------------------GGGGAG------------------------------------------------------------------------------------------------------------------------------------AAGGAGAAGGAGGAGGAGGCCGGGGACAAGGCCGCGGCGGAGGAGGCG------------GGGGACGGA------TTCCAGGTGGTGCGCGGTAAGAAGAAGAAGCGGCCCAATGGTGGT---------------TCGGCTTCGGGT------------------------------GCTGGGTCGGGGACGATGATGGCCAAGGACAAGGCGGCGGCGGCG---------GCGGCCGCGGAGCCGTGGACGAAGGCGAAGGTGTCTTTCCACGAT---CCCAACATTCCGCGGCCGCAGGATGTGTACGCA---ATCAGAGTGAACAACTACAACGTGCCGTTCGACCATGTCTGG------------------------------------------------CTAGAGCGCACCGAAGATGGC------------------------------------------------------------------------------AGCCGCCCTATC------------------------------------------CACCCTCTGGAA---AAACTGCCAATGGAGCAGTTTATTGACAGAAATGTTCCTGAA---AGTGAACCTGTAAAGCCAGCT---------------------------------------GATTTGGAGGATACCCCATTTACGCTAGTTGAAGATAAGAATGGTTTAGCAGACTTAGCTAAAAAGTTGAAGAGTGTAAATGAATTTGCTGTTGACTTGGAGCACAATCAATATAGGTCATTTCAGGGTTTGACCTGCTTGATGCAGATTTCAACAAGAACAGAGGATTTTGTTGTAGACACCCTTAAACTTCGCATATACATTGGTCTCTACTTGAAAGAACATTTTAAAGATCCAACCAAGAGAAAGGTAATGCATGGGGCTGATCGTGATATTATGTGGCTCCAACGGGATTTCCACATATATGTTTGCAATCTTTTTGACACAGGACAGGCTTCAAGGGTTTTACAGATGGAGCGAAACAGCCTAGAGCACCTATTGCGTCACTTTTGTGGAGTCACAGCAAATAAAGAATATCAAAACGCTGATTGGAGGTCAAGGCCACTTTCTGATGAAATGATAAAGTATGCTAGAGAAGATACACACTATCTGTTGTATATGTATGACTTGATGAGGTTGAGACTG---------CAAAAGGAGTCGACATCTGACAAT------------------GATCTTCTTCTAGAGGTGCAAAAGCGCAGTAATGAAATTTGTTTACAGTTGTATGAAAAGGAACTGCTGACAGATACATCTTATCTCCACATATACGGGTTGCAAGAACATGACCTGGATGCAAAA------------------------------------CAGCTGGCTGTTGTATATGCTCTACATCAATGGAGAGATTATATAGCTCGTGAAGTAGATGAGAGCACTGGTTATGTGTTACCAAATAAGGCTTTAATTGAGATAGCAAAGAAGATGCCTACAGATACTGCAGAGTTA------------------------------------------------------------AAAAGAATGGTGAAATCAAAATATCCATTTGTTGATGAAAATCTGGACCAAGTCGTAGGCATCATATGGAATGCAACTGAATCT------------------------------------------------------------TCTTATGCCTTTGAAAGCAGAGCTGAACAACTAAAGAAGGAACGTCTGGAG---------------------------CAGCTAACGGACAGGGTTCAGACTATATCA---------------------------------------------------TCACCTGAGATG---------AAGACATCTATGAACTTATCAGGCCAGATTAGATCAATGGATAAGGAAATACTGAGCGAT------------------------------------------------------------------------------------------------------------------------------------------------------------------------------------------------------------------------------------------------------------------------------------------------------------------------------AACATACATCAGCAGGTGGCA------------------------------------------------------------------------------------------------------------------------------------------------------------------------------------------------------------------------------CAGGCTACTTTTCAAGAA---------------------------------------------CTGAAGAGACCT------------------------------------------------------------------------------------ATGGCTTTGGGAGCA---GTAGGGAATTCA------------------------------------------------------ACATCCGGGGGACAGAGAGATTTCTTTGGAGGGTTTTCA------------------------------------------------------------------------------------------------------AATAAGTCTGAG---AAGATGGAGAAGGCTAAATCCTATCCAGCCTTTTACTAC---------------------------------------------------------------------------CCCCAGCTTCCACAATAT---------------------------------------------------------------------------------------------------------------------------------------------------------------------------AGCCCTGAAGTTGGG---------------------------------------------------------------------------------------------------------------------------------------------------------------------------------------------------TACGGCTTTCAATCAATAAACCGAACTATGGCGGGAACAGCACAGTCT------CCTACTGGC---------------------------------------------------------------------------------------------------------------------------------------------------------------------------------------------------------------------------------------------------------------------------------------------------------------------------------------------------------------------------------------------------------------------------------------------------------------------------------------------------------------------------------------------------------------------------------------------------------------------------------------------------------------------------------------------------------------------------------------------------------------------------------------------------------------------------------------------------------------------------------------------------------------------------------------AATAAGGAGAGGGATCTCCAGAACCCTAGAAGACGTCAATCTTTC---------------------------CCACCTTCCGGTAACATAAGTGATACACACCAGTAA---------------------------------------------------------------------------------------------------------------------------------------
>Littorella_uniflora
---ATGCAAATCGATGACGAAGAAGAGAGTAACAGAAAATCCAATGCG------------------------TTACGGACTCTCAGGGCCAATGGCGCGTTAGGCACTTCGATAGCGAAGCTCTCTGGCTCATCGCGAGTCATACCGAGGGAGAAGGACTTTTATTTCTACGATAATTTTGCTGAATTTAAGACTCCGGTGAAGGAAACCGGTGAAAAGTCGAAACGCTTGTTGAAGGAAATAGGGGCGTTAGAG---GAATTGTTCGGG------AAGGTTATTGAGTTTCCGAGTGACAAGGATATTGAATTGGATGATGATGTGGCGTATGATTGGCTGGAGGATGTGAACGATGAGCTCTCGGAGCGGTTTGATGCGTCTTTGGATGAGTTTAGGATGTTGAGGAAGAAGGAAGAGGAGGGTGGTAGGAGGATCATGAGGAGTGATGATGATCATGTGTTTGGGAATGGG------TTTCAGGTTGTGTCTGGGAAGAAGAATAAGAATTCGTCGGGTTCG---------------GAGAGTAAAGGT------------------------------------------GTTCAGGAAGTGAAGGTG------------------------------GCCACCAAG---TTGAAGCCTAAGATTCCGTTTCATATA---CCGACGATACCGAAGCCACAGGATGAGTATAAG---ATCATTGTTAATAACACAAACCAGCCGTTTGAGCATGTTTGG------------------------------------------------CTGCAAAAGAGTGAGGATGGG------------------------------------------------------------------------------TCGAGGTTTATT------------------------------------------CATCCACTGGAG---AAATTGCATGTCGGCGACTTTATTGACTCTAGTGCAAGCGTT---GCTGAGCCTGCCAAACCCCCT---------------------------------------CCAATAGAAACTACGCCATTCACATTTGTGGAAGACTTGAAAGATTTAAAACAGTTGGCCAGCAAATTACGTGCTGTGAATGAATTTGCGGTGGATTTGGAACACAACCAGTATAGATCTTTCCAAGGACTGACATGTCTGATGCAGATATCTACAAGAACAGAGGATTTTGTGATAGATACTTTGAAACTACGAATCTACATTGGCCCTCATCTAAGGGAAGTGTTCAAAGATCCAACTAAGCGAAAGGTGCTGCATGGAGCAAATAGTGACATTATGTGGCTTCAACGGGATTTCGGCATATATGTGCGTAATATGTTTGACACTGGCCAGGCTTCGAGAGTGTTGAACATGGAAAGGAATAGTCTGGAGTACCTGTTGAAACATTTCTGTGAAGTTATAGCAAATAAAGAATACCAGAATGCAGATTGGAGACTGAGGCCACTTCCGCATGAAATGGTCAAATATGCCAGGGAAGACACACACTATCTATTGTACATCTATGATGTAATGAGGATGAGGTTGCTCATGTCACCCACTGTAGCT---GGTTCTGAT------------------CCTCCTCTTGTTGAGGTCTACAAACGCAGTTACGATATATGCACTCAACTGTATGAAAAGGAGCTCCTGACAGAAAGTTCATATCTCCACATTTATGGGTTGCTAGGTGCCGATCTCAGTGCTCAG------------------------------------CAGCTCGCTGTTGTTTCTGGACTCTGTGAATGGAGGGATATCGTTGCTCGCTCAGAAGATGAGAGCACTGGTTATGTGCTGCCAAATAGGACTCTTATTGATATTGCTAAGCAAATGCCTCTGACCACAAGCAATTTG------------------------------------------------------------CGTCGGATGTTGAAAAGCAAGCTTCCTTACATTGAACGGAATCTTAGCTCTGTTGTTAGTATTATAAGGCATTCTATCCAAAAT------------------------------------------------------------GCTGCTGCATTTGAAGAGAGTGCTGAATATCTTAAGCAAAAATACTTGCAA---------------------------ATGGTATCCGATAAAGAGAAGTTAGCTACAGAA------------------------------------------------GAACCTGAAATGTTGCCTTGTGAAAATGCTGAGGAGTTGGGGAAAATGCTTCCTAAAGAAAACAAGGTTGAGCTCCAGGATATTGGA------------------------------------------------------------------------------------------------------AGCTCTGGTGCTAGAATTGTTGCT------------------------------------------------------------------------AGTGCACCAGAATTTCCTCAGATGAATTCATCT---------------------------------------------------------------------------------------------------------------------------------------------------------------------------------------------------------------------------------------------------------------------------------------------------------------------------CTCTCAGTTGAGGTAACCGTTCAGGCG---------------------------------------------CTGAAGAAACCT---------------------------------------------------------------------------------AACCGGGCTTTTGGGGCATTGCTTGGTGGTTCG------------------------------------------------------GCA---------AAGAGAAAGTTCGCTCCTGATAAAAAG------------------------------------------------------------------------------------------------------GAACAAGAGGACTCCAAGCTGGGGCAGATAAAGTCGACAGTGAGTCTTCCATTTCACAAATTTTTGGGTGGCAATGAACCAATGTCA---------------ATAGATGCCGTAGAAACTGAGAAAGCACCCAAAGTTCCACCTAGTAGAGATACTCCAGCA---------------------------------CCTGATACTGGTTCAAGT------------------------------------------------TTTGAAGACATTATCGTTCTGGATGATGATTCAGATATTGAGGAACCAGCAAAACCCGAACCACAAGCTGGG------------------------TCCACTGATCAGTTAAATCAAGACGAG------------------------------------ATAGATTATTCGGTAGGCTTTTTTACAGACAGC---------------GAGGATGAAGATGAGCCCATGTCACTAACTGACCTATCATCCAGCTTCGAGAAA------------TTATCGTCCCAAAATAAAACCAAGAATTCAGGAGCTAATAAATCTGAACCATCTGCAAGT------CCATTGCAA---------------------------------------------------------------------------------------------------------------------------------GTGAAGCCATTTGATTACGAGGCTGCT------------------------------CGAAAGCAGATACAATTT---GGG------------AAAACTCGAGAGACCAAAATCCAGGCAGAAAATGACGGT---------------------------------------------------------------------------------------------------------------------------------------------------------------------------------------------------------------------------------------------------------------------------------------------------------------------------------------------------------------------------------------------------------------------------------------------------------------------------------------------------------------------------------------------------------AATGGTAAGAGTAAG---------------------------AAAAAAAAT---------GTTGCCGTT---CAATCCGAGAATGATGACGGAACGAGAGATTTACCGCAGGGTAGAAGACGTCAGGCGTTC---------------------------CCAGCTTCTGGAAACCGCAGTGCAACTTTCCGAAATTAA------------------------------------------------------------------------------------------------------------------------------------
>Theobroma_cacao
---------------------------------------------------------------------------------------------------------------------------------------------------------------------------------TTCGATCAATTCAAGCTCCCCATTGATCAAATCGACAATACGTCACATTCCTTGCTCGAATCCATCGGCTCATCGGCT---AAAGCCTGGGGCTCCAACAAGGCGATTAATTTCCCT---AACAAAATTGAAAATATCGCCGATGATGAAGCTTATGATTGGACGGTTAATATCATCGACGAATGCTTAGAGCGAGTCGACTTGTACACGGACGAATTTCAAAAGATTAGAAAGAAACAAGAGGAAACGGGT---CGGGTTAACGGGGCGGATGCGGAT---------ACTGATGGG------TTTCAGGTGGTTCACGGGAAGAAGAAGAAGAAAGGGGCTGGTGGGTTA------GTGAGAGACTCGGCTGGTGACATAGTGGGT------GGAAAGGAATGTGGGGCTTCGAGTTCTTCTGAAGTGAAGGTGAAGAAAGGGGCGTTG---------GCTGCGGGGACGACG---GCAAAAGCGAAGGTGCCGTTTCATATA---CCAACGATACGGAGGCCGCAAGAAGAGTATAAT---ATACTTGTTAATAATTCGAATCAGCCTTTTGAACATGTTTGG------------------------------------------------TTGCAAAGGAGTGAGGATGGG------------------------------------------------------------------------------CAGCGTTTTGTT------------------------------------------CATCCACTGGAT---AAGCTGTCTGTTATGGATTTTGTGGATACAGATATAGCAAAT---ATTGAGCCCATAAACCCCCCC---------------------------------------TCAATTGAGTCCACCCCATTCAAGCTTGTGGAGGAAGTAAAAGATTTGAAGGAGTTAGTGGCTAAATTACTCAGTGTGAATGAATTTGCGGTTGATTTGGAGCATAACCAATATCGATCTTTTCAAGGATTGACTTGCTTGATGCAAATTTCTACCAGAACTGAGGATTTTATTGTAGATACTTTGAAGCTTCGAATTCATGTTGGCCCATATCTTAGGGAAGTATTCAAGGATCCCACCAAGAAAAAGGTTATGCATGGAGCAGACCGTGATATTGTGTGGCTACAACGGGACTTTGGCATATATTTGTGCAATCTCTTTGACACTGGGCAGGCCTCAAGGGTTTTGAAATTGGAAAGAAATAGTTTGGAGTATCTTCTGCATCACTTTTGTGGAGTTACTGCCAACAAAGAATACCAGAATGCAGATTGGAGATTGCGTCCTCTTCCTGATGAAATGATCAGATATGCTAGAGAAGACACACACTATTTGCTGTACATTTATGATTTGATGAGAATCAAATTGCTGTCAATGCCTAAGGAATCTGAACACTGTGAT------------------GCTCCTTTGGTAGAGGTCTACAAGCGAAGTTCTGAGGTATGCTTGCAACTTTATGAGAAAGAGCTGCTGACGGAGAATTCATATCTCCATATATATGGGTTGCTGGGGGCTGGTTTCAATGCTGAG------------------------------------CAGCTAGCCATTGTTGCTGCACTTTGTGAATGGCGAGATATTATTGCCCGTGCAGAGGATGAAAGTACTGGTTATGTATTGCCAAACAAAACACTTCTTGAAATCGCCAAGCAGATGCCTGTGACTGCTAGCAAGTTA------------------------------------------------------------CGTCGACTGTTGAAATCAAAACACCCATATGTGGAGCGAAATCTTGGTTCAGTTGTTACCATCATCAGGCATTCTATGCAGAAT------------------------------------------------------------GCTATTGTGTTTGAAGAAGCTGCTCAACAACTTAGAATGGGGCGTGTGCTA---------------------------AATGCATCAGAAGAACATGTAGTAGTTAATGAG------------------------------------------------GGAGCTAAAATCTTACCTCCTGAGACTTCTACAGACTTGACAATG---------GCAAATGATAAGACAGAAATCACAGATGGTGGC------------------------------------------------------------------------------------------------------ATGGTGGGA---------------------------------------------------------------------------------------------CCTGCTTGTCCACAAAATAATGGAAGCAGTATTGCTGGAAGTGACAGAAACAAA---------------------------------------------AATAGATTCTCTTTTGAGCAGCCAATAGCGAATGGT------------------------------------------------CCCTCAATGTATGCCAGAGAAAGTCTTGCCATCTCAGGGCAGAGTGGAGAA------------------------------------------------------------------------ATAAATGCTTGCACAGTTATGCCACCTTCAGCAAAGATTGATACTGGAGCCACTGTTCAGGTT---------------------------------------------CTAAAGAAACCA---------------------------------------------------------------------------------AGCCGTGGCTTTGGGGCATTTCTGGGGAATGCT------------------------------------------------------GCCACA------AAAAAGAAATTTGAAGCTGATAAAAAG------------------------------------------------------------------------------------------------------GACAAGGAAGAGAGTAAGTTGGAGCAGATCAGATCTTCAGTGAATCTTTCATTTCACTCATTTTTGGGTACAGAGGAGCAGTCAAAA---------------CCTGCAGTGAAGGAGCCAAATAGAGTTCCAGAAGTTTCACAACCTGAAGAACCTCCTGCT------------------------------GTGGTAGCTACGGAGTCGACT------------------------------------------------TTAGAAGATATTATAATGTTGGAAGATAATTCAAATAAAGAAGAATCAATTGATGGTAGCCCGGAAGTTACT------------------------GGTACACCCGGGGGGGAGAGT---------------------------------------------------TCTGTGGCACCTTCTTTTGAAACA---------------AATAAAGAAGATATGGCTATATCCCTATCTGAGTTATCTACAAGCTTCGAACAATGC---TTTGAGACCAGTAATCAAAACAGAAAAATGGTTAAAGTCAAGAAATCAAAAGAACCAAGTGGT------------CTTCAA---------------------------------------------------------------------------------------------------------------------------------ATAAAGCCATTTGATTATGAAGCAGCC------------------------------AGGAAACAGGCTAGGTTT---GGA------------GAAGATGCAGAGGAA------GAATCAGGAAGCCAACTC---------------------------------------------------------------------------------------------------------------------------------------------------------------------------------------------------------------------------------------------------------------------------------------------------------------------------------------------------------------------------------------------------------------------------------------------------------------------------------------------------------------------------------------------------------AACTCCGCGGGTAAG---------------------------AAGAAATGT---------TCAGCTGTCGGTAGGCTGCAAATAGAAGATGGGAGTAAACAATTTCCGCAAGCTAGACGACGTCAAGCTTTT---------------------------CCTGCATCTGGTAATAGAAGTGCAACTTTCCGATGA---------------------------------------------------------------------------------------------------------------------------------------
>Arabidopsis_thaliana
------------------------------------------------------------------------------------------------------------------------------------------------------------------------------------ATGAGATTTGATGATCCC------------------------------------------------------------------------------------------------------------------------------------------------------------------------------------------ATGGATGAGTTCAAGAGGAATCGAAAGATGGAGGAAGATTCGAAG------------------------------------------------------AAGGTAATCGATGTGAAAGTGGCTGAGAGTGATAAGGGATTC---------------GCGAAATTTGGC---------------------------------------------------------------------------------------------------------AAGGCAGAGGTTCCGTTTCATATA---CCGACGTTAACGAAGCCTCAAGAGGAGTATAAG---ATTTTGGTAGACAATGCTAATAATCCTTTTGAGCATGTTTTG------------------------------------------------TTGGAGAAGAGTGAAGACGGT------------------------------------------------------------------------------CTTCGGTTCATT------------------------------------------CATCCACTGGAG---GAACTATCTGTGATGGACTTTGTTGATAGAAATCTAAGTGAG---ATGAGACCTGTTAAGCCTCTC---------------------------------------CCATTGGAAGAGACTCCATTCAAGCTAGTTGAAGAAGTCAAAGATCTTGAGGACTTAGCTGCTGCATTGCAAAGTGTTGAAGAGTTTGCTGTCGATCTGGAGCATAATCAGTATAGAACTTTTCAAGGATTAACATGCTTGATGCAAATCTCTACTAGAACCGAGGATTATATTGTTGATATATTCAAGCTTTGGGATCACATTGGTCCTTATCTAAGGGAACTCTTCAAAGACCCTAAAAAGAAAAAGGTAATCCATGGAGCAGATCGAGATATTATTTGGCTTCAACGGGACTTTGGCATTTATGTCTGCAATCTTTTTGACACAGGACAGGCTTCAAGGGTGCTAAAGCTGGAGAGAAATAGTCTGGAATTTCTTCTGAAGCATTATTGTGGAGTTGCTGCAAACAAAGAATACCAAAAAGCAGACTGGAGAATAAGACCCCTTCCAGATGTAATGAAAAGATATGCTAGAGAAGATACACATTATCTTTTGTACATTTATGATGTAATGCGAATGGAGTTGCACACAATGGCAAAGGAAGATGAGCAATCTGAC------------------TCTCCTCTGGTAGAGGTGTACAAGCGCAGTTATGACGTGTGCATGCAACTATATGAAAAAGAGCTTTGGACTAGGGATTCATATCTTCACGTTTATGGGGTTCAGACAGGTAATCTCAATGCGGTT------------------------------------CAACTTTCCATTGTTGCGGGGCTTTGTGAATGGCGGGATCGGATTGCACGCGCAGATGATGAGAGCACCGGTTATGTATTGCCAAATAAAACTCTTTTTGACATAGCCAAGGAGATGCCAATTGTTGTTGCCCAGTTG------------------------------------------------------------CGCCGTTTGTTGAAGTCAAAGCTTCCTTACCTCGAGCGTAATTTTGACGCAGTGATCAGTGTCATCAGACGATCAATGCAAAAT------------------------------------------------------------GCAGCGGCATTCGAGCCAGTTGTTCAATCTTTGAAAGATAGGCGTCCTGAA---------------------------ACAGTGGTTGAA------------ATGAATATA------------------------------------------------GAACCTAAGATTGAGAAAACAGACACAGGAGCTTCAGCGTCTTCTCTG------AGTCTGGAGAAGGTTTGTGTGGATGATTCAAAGAAA------------------------------------------------------------------------------------------------CAAAGCAGTGGTTTTGGAGTTTTG---------------------------------------------------------------------------------CCGTTAAAGAGGAAGTTGGAAAGTGACAAAACGGTGGTTGAAAAG---------------------------------------------------------------AATATCGAACCTAAGATTGAGAAAACA------------------------------------------------GGCACAGAAGCTTCAGCTTCTTCTCTG------------------------------------------------------------------------------------------------------------------------------------AGTTCGAAGAAGGTTTGTGTGGATGAT---------------------------------------------TCAAAGAAACAA---------------------------------------------------------------------------------AGCAGTGGTTTTGGAGTTTTGCTGTCA------------------------------------------------------------------------AAGAGGAAGTTTGAAAGTGATAACAAGTTG------------------------------------------------------------------------------------------------CAGGTAAAAGAAGAGGTCAAAGTGTCCAAGTCCAAG------------------------------------------------------------------------------------------------CCAGAT---------------------------------------------------------------------------------------------------------------------------------AAGGTAATCATAGTGGTGGATGATGATGATGAT---------------------------------------------------------------------------------------------------------------------------------------------------------------------------GATGATGATGATGAG---------------------------TCTTATGAACAGAGC---ACGAAAGCCGCTGATGCTTTGGACAGAGTTTCGGAAACGCCTTCGAAGGGATCACCATCG---------------TTGACT---------------------------------------------------------------------------------------------------------------------------------CAAAAGCCG------------------------------------------------------------------------------------AAGACATGTAATACAGAG------------------------------------------------------------------------------------------------------------------------------------------------------------------------------------------------------------------------------------------------------------------------------------------------------------------------------------------------------------------------------------------------------------------------------------------------------------------------------------------------------------------------------------------------------------------------------------------------------------------------------------------GTTATTGTGTTAGACGATGATGATGACTCGGAAAGCAGAGAAGATGAAGACATGCGTAGGAGA------------------------------------------------------AGTGAGAAACATAGGAGATTCATGAATATGAAACGTGGCTTTCTTAACATTTAG---------------------------------------------------------------------------------------------------
>Isoetes_spp
-----------------------------------------------------------------------------------------------------------------------------------------------------------------------------------------------------------------------------------------------------------------------------------------------------------------------------------------------------------------------------------------------------------------------------------------------------------------------------------------------------------------------------------------------------------------------------------------------------------------------------------------------------------------------------------------------------------------------------------------------------------------------------------------------------------------------------------------------------------------------------------------------------------------------------------------------------------------------------------------------------------------------------------------------------------------------------------------------------------------------------------------------------------------------------------------------------------------------------------------------------------------------------------------------------------------------------------------------------------------------------------------------------------------------------------------------------------------------------------------------------------------------------------------------------------------------------------------------------------------------------------------------------------------------------------------------------------------------------------------------------------------------------------------------------------------------------------------------------------------------------------------------------------------------------------------------------------------------------------------------------------------------------------------------------------------------------------------------------------------------------------------------------------------------------------------------------------------------------------------------------------------------------------------------------------------------------------------------------------------------------------------------------------------------------------------------------------------------------------------------------------------------------------------------------------------------------------------------------------------------------------------------------------------------------------------------------------------------------------------------------------------------------------------------------------------------------------------------------------------------------------------------------------------------------------------------------------------------------------------------------------------------------------------------------------------------------------------------------------------------------------------------------------------------------------------------------------------------------------------------------------------------------------------------------------------------------------------------------------------------------------------------------------------------------------------------------------------------------------GGTTGCAGCTAGGTTGAAAGCAGATTCCATTCAGGCTTCCATTGTCCTCCCTTTTCCATCW---ATTGGTGGCCAGAGACCTATTGAGATAAACCCAYTTACGCCAATTGAAATGAAAGARGCACAAGAGCCAGGAATCATGGAACAAAATACTGAAACCGG----------------------------------------------------------------------------------------------------------------------------------------------------------------------------------------------------------------------------------------------------------------------------------------------------------------------------------------------------------------------------------------------------------------------------------------------------------------------------------------------------------------------------------------------------------------------------------------------------------------------------------------------------------------------------------------------------------------------------------------------------------------------------------------------------------------------------------------------------------------------------------------------------------------------------------------------------------------------------------------------------------------------------------------------------------------------------------------------------------------------------------------------------------------------------------------------------------------------------------------------------------------------------------------------------------------------------------------------------------------------------------------------------------------------------------------------------------------------------------------------------------------------------------------------------------------------------------------------------------------------------------------
>Isoetes_andicola
----------------------------------------------------------------------------------------------------------------------------------------------------------------------------------------------------------------------------------------------------------------------------------------------------------------------------------------------------------------------------------------------------------------------------------------------------------------------------------------------------------------------------------------------------------------------------------------------------------------------------------------------------------------------------------------------------------------------------------------------------------------------------------------------------------------------------------------------------------------------------------------------------------------------------------------------------------------------------------------------------------------------------------------------------------------------------------------------------------------------------------------------------------------------------------------------------------------------------------------------------------------------------------------------------------------------------------------------------------------------------------------------------------------------------------------------------------------------------------------------------------------------------------------------------------------------------------------------------------------------------------------------------------------------------------------------------------------------------------------AGGTTTGCATGCGCAGTCAAAATATCTGTCGTCAACTTTATGAAAAGGAGCTATTGACAGAGACATCATATTCACAACTTTATGG----------------------------------------------------------------------------------------------------------------------------------------------------------------------------------------------------------------------------------------------------------------------------------------------------------------------------------------------------------------------------------------------------------------------------------------------------------------------------------------------------------------------------------------------------------------------------------------------------------------------------------CAAATT---GCAGGAAATTCAGAAATAAAACAACAGGATGGGGCTGA----------------------------------------------------------------------------------------AGTGGTACTGCGTCTGAGGCACAAAAT------------------------------------------------------------------------------------------------ATTATTGAGGATGGGGAAATTCTTGATTTGAATGAC------------------------------------------------GAGCTTCGACCTCAAGATCAGAAGCAAGAGGAG------------------CCTGTC------------------------------------------CCAGAGTCTGAGATCATTGGTCC----------------------------------------------------------------------------------------------------------------------------------------------------------------------------------------------------------------------------------------------------------------------------------------------------------------------------------------------------------------------------------------------------------------------------------------------------------------------------------------------------------------------------------------------------------------------------------------------------------------------------------------------------------------------------------------------------------------------------------------------------------------------------------------------------------------------------------------------------------------------------------------------------------------------------------------------------------------------------------------------------------------------------------------CCACTGTCAATTTCTGAG---------AAATAT---------------GGCATAAGAAAGCCTCATAAGAGAAAGAAAACTAACAAAGGCCGTGCTGAAGTATCAAAATTTGAAGAAACCCTTTGT---------------------------TTAGAGGGATCAAATCTAAAGGATTCAATCCCT---------------------------------------------------------GATAAAGCTACAGTCAAGCCTTTTGATTACGAAGCTGCT------------------------------AAAAAGACTTATGGCTAT---GAA---AATATCCTTACTACAAATGACACAAATGA----------------------------------------------------------------------------------------------------------------------------------------------------------------------------------------------------------------------------------------------------------------------------------------------------------------------------------------------------------------------------------------------------------------------------------------------------------------------------------------------------------------------------------------------------------------------------------------------------------------------------------------------------------------------------------------------------------------------------------------------------------------------------------------------------------------------------------------------------------------------------------------------------------------------
>Isoetes_humilior
---------------------------------------------------------------------------------------------------------------------------------------------------------------------------------------------------------------------------------------------------------------------------------------------------------------------------------------------------------------------------------------------------------------------------------------------------------------------------------------------------------------------------------------------------------------------------------------------------------------------------------------------------------------------------------------------------------------------------------------------------------------------------------------------------------------------------------------------------------------------------------------------------------------------------------------------------------------------------------------------------------------------------------------------------------------------------------------------------------------------------------------------------------------------------------------------------------------------------------------------------------------------------------------------------------------------------------------------------------------------------------------------------------------------------------------------------------------------------------------------------------------------------------------------------------------------------------------------------------------------------------------------------------------------------------------------------------------------------------------------------------------------------------------------------------------------------------------------------------------------------------------------------------------------------------GATACTGTTGCAAGAAGGGAAGATGAGAGCACTGGATATGTTCTACCCAATCATCTGCTTTTCCGACTTG--------------------------------------------------------------------------------------------------------------------------------------------------------------------------------------------------------------------------------------------------------------------------------------------------------------------------------------------------------------------------------------------------------------------------------------------------------------------------------------------------------------------------------------------------------------------------------------------------------------------------------------------------------------------------------------------------------------------------------------------------------------------------------------------------------------------------------------------------------------------------------------------------------------------------------------------------------------------------------------------------------------------------------------------------------------------------------------------------------------------------------------------------------------------------------------------------------------------------------------------------------------------------------------------------------------------------------------------------------------------------------------------------------------------------------------------------------------------------------------------------------------------------------------------------------------------------------------------------------------------------------------------------------------------------------------------------------------------------------------------------------------------------------------------------------------------------------------------------------------------------------------------------------------------------------------------------------------------------------------------------------------------------------------------------------------------------------------------------------------------------------------------------------------------------------------------------------------------------------------------------------------------------------------------------------------------------------------------------------------------------------------------------------------------------------------------------------------------------------------------------------------------------------------------------------------------------------------------------------------------------------------------------------------------------------------------------------------------------------------------------------------------------------------------------------------------------------------------------------------------------------------------------------------------------------------------------------------------------------------------------------------------------------------------------------------------------------------------------------------------------------------------------------------------------------------------------------------------------------------------------------------------------------------
>Isoetes_elatior
--------------------------------------------------------------------------------------------------------------------------------------------------------------------------------------------------------------------------------------------------------------------------------------------------------------------------------------------------------------------------------------------------------------------------------------------------------------------------------------------------------------------------------------------------------------------------------------------------------------------------------------------------------------------------------------------------------------------------------------------------------------------------------------------------------------------------------------------------------------------------------------------------------------------------------------------------------------------------------------------------------------------------------------------------------------------------------------------------------------------------------------------------------------------------------------------------------------------------------------------------------------------------------------------------------------------------------------------------------------------------------------------------------------------------------------------------------------------------------------------------------------------------------------------------------------------------------------------------------------------------------------------------------------------------------------------------------------------------------------------------GCGCAGTCAAAATATCTGCCGTCAACTGTATGAAAAGGAGCTATTGACAGAGACATCATATTCACAACTTTATGG-----------------------------------------------------------------------------------------------------------------------------------------------------------------------------------------------------------------------------------------------------------------------------------------------------------------------------------------------------GC------------------------------------------------------------------------------GAGCAGCCAAAT---------------ATTCTGGCTTCACAG---------------------TCCTTA---------------------------------------------------------------------------------------GAG---------------------------------------------------------------------------------------------------------------------------------------------------------------------------------------------------------------------------------------------------------------------------------------------------------------------------------------------------------------------------------------------CCTCAAGAGCAGAAGCAAGAGGAG------------------CCTGTC------------------------------------------CCAGAATCTGAGGY-AT---TCTTGGAGAGGAATCAA--------------------------------------------------------------------------------------------------------------------------------------------------------------------------------------------------------------------------------------------------------------------------------------------------------------------------------------------------------------------------------------------------------------------------------------------------------------------------------------------------------------------------------------------------------------------------------------------------------------------------------------------------------------------------------------------------------------------------------------TCCCAAGCCATCTCTGTGGCAGCTGCCATTATGCCAGTGGGCGACCAAGTTATGAATGATGTTGTAACTATAGATGAATCTAGATCACAGCTGCCTG--------------ATACCACTGGATGGT---GAAGGAACAAGTGTGGGTACAGATACAS-TC----------------------------------------TGACATC---------ATAGGTGCAGCAGGAAATTCCCATGAAAGTGGAA-T------------GATGAATATATACCACTGTCAATTTCTGAG---------AAATAT---------------GGCATAAAAAAGCATCGTAAGAGAAGGAAAACTAACAAAGGCCCTGCTGAAGTATCAAAATTTGAAAAGTCGCTTTGC---------------------------TTAGAGAGATCAAATGCAAATGATTCCAGCCCT---------------------------------------------------------GATAAAGRTACAGTCAAGCCTTTTGATTACGAAGCTGCT------------------------------AAAAAGGCCTATGGYTAW---GAA---AATATCCTTACYACAAMTGAYAYARATGACARACAGRGCAATARGTTAAAC------------------------------------------------------------------------------------------------------------------------------------------------------------------------------------------------------------------------------------------------------------------------------------------------------------------------------------------------------------------------------------------------------------------------------------------------------------------------------------------------------------------------------------------------------ATTGGGCGT---------------------------------------------------------------------------------------------------------------------------------------------------------------------------------------------------------------------------------------------------------------------------------------------------------------------------------
>Isoetes_coromandelina
----------------------------------------------------------------------------------------------------------------------------------------------------------------------------------------------------------------------------------------------------------------------------------------------------------------------------------------------------------------------------------------------------------------------------------------------------------------------------------------------------------------------------------------------------------------------------------------------------------------------------------------------------------------------------------------------------------------------------------------------------------------------------------------------------------------------------------------------------------------------------------------------------------------------------------------------------------------------------------------------------------------------------------------------------------------------------------------------------------------------------------------------------------------------------------------------------------------------------------------------------------------------------------------------------------------------------------------------------------------------------------------------------------------------------------------------------------------------------------------------------------------------------------------------------------------------------------------------------------------------------------------------------------------------------------------------------------------------------------------------------------------------------------------------------------------------------------------------------------------------------------------------------------------AACTT-ATGCTTGAAGG-A-ACA-TTGCAAGAAGGGAAGA-GAGAGCACTG-ATATGTTCTACCCAATCATC-GCTTT-CCGGCTTG------------------------------------------------------------------------------------------------------------------------------------------------------------------------------------------------------------------------------------------------------------------------------------------------------------------------------------------------------------------------------------------------------------------------------------------------------------------------------------------------------------------------------------------------------------------------------------------------------CTGCGTCTGAGGCACAAAAT------------------------------------------------------------------------------------------------ATTATTGAGGATGGGGAAATTCTTGACTTGAATGAC------------------------------------------------GAGCTTCGACCTCAAGATCAGAAGCAAGAGGAG------------------CCTGTC------------------------------------------CCAGAGTCTGATGTCA-----------------------------------------------------------------------------------------------------------------------------------------------------------------------------------------------------------------------------------------------------------------------------------------------------------------------------------------------------------------------------------------------------------------------------------------------------------------------------------------------------------------------------------------------------------------------------------------------------------------------------------------------------------------------------------------------------------------------------------------------------------------------------------------------------------------------------------------------------------------------------------------------------------------------------------------------------------------------------------------------------------------------------------------------------------------------------------------------------------------------------------------------------------------------------------------------------------------------------------------------------------------------------------------------------------------------------------------------------------------------------------------------------------------------------------------------------------------------------------------------------------------------------------------------------------------------------------------------------------------------------------------------------------------------------------------------------------------------------------------------------------------------------------------------------------------------------------------------------------------------------------------------------------------------------------------------------------------------------------------------------------------------------------------------------------------------------------------------------------------------------------------------------------------------------------------------------------------------------------------------------------------------------------------------------------------------------------------------------
