# Supplementary material for: Phylogenomics indicates the “living fossil” Isoetes diversified in the Cenozoic
Source: PLoS One. 2020 Jun 18;15(6):e0227525. doi: 10.1371/journal.pone.0227525 (PMC7302493; doi:10.1371/journal.pone.0227525)
Supplement: S1 File — Folder containing fasta files for each of the individual nuclear alignments. (GZ) [file pone.0227525.s011.gz › 1_Individual_Nuclear_Alignments/Homolog_01065.orthogroup_1.fasta]

>Pteridium_aquilinium
---------------------------------------------------------------------------------------------------------------------------------------------------------------------------------------------------------------------------------------------------------------------------------------------------------------------------------------------------------------------------------------------------------------------------------------------------------------------------------------------------------------------------------------------------------------------------------------------------------------------------------------------------------------------------------------------------------------------------------------------------------------------------------------------------------------------------------------------------------------------------------------------------------------------------------------------------------------------------------------------------------------------------------------------CCGCGCAGGTTT------------------------------------------------------------------------------------------------------------------------------------------------------------------------------------------------------------------------------------------------------------------------------------------------------------------------------------------------------------------------------------------------------------------------------------------------------------------------------------------------------------------------------------------------------------------------------------------------------------------------------------------------------------------------------------------------------------ATGAGGAAGCTGGATACATTCAATACATCTTTAGCAGCTGATGAGGGTAAACGAGACCTTGCCCTTAACGAAGAGGAACTTATGAAATTAAATGCAACTATGTCAATACTGAAGGATGAGTCACACTATCATTCGAGCAGCTTAACAGATGATAATCTTGTGCCATTGAAAAAGTTGCTTTCATCATGGCCAGCTTCTCTGTTGTTTCCA---------GCAATCGATATTTTGAGAATCGTCCTTCTTCATCCCCAAGGGGCAAGTTTGTTCGCACAGTATGCAGAGAATGGAAAAGACATCCTGAAAGATTTTCTACAGAGAGCATCTGACCCCCCT------GATGCAAATCAATTGATGGGCATACGTACTGCAGTCAACTGCTTCAGGCATTCAGTTCTGAGGAAATGGATCTCATCCAATCGCAGTGAGATTTTGGATCTCTTCTCAGACTGCCATTTGTCTACTAACAAAAACATTCGCATAGGGTACTCCACACTACTTCTGAACTATTCTGTCTATTTGATTGAGGCAAAGGATGAAGCAGGGCAGATCCAAGTACTCTCGGCAGCCTTAGAGATGGCAGGACCTCAAGAGCAAGACCCAGTCTGTAGATATCGCTCTCTTGTGACCGTGGGATCCCTTGTCTCTGACGGGCTGGTAAAAAGTATTGCTTTGGATTTAGATGTCAAAGCTTTAGCTGATTCAGCTTTAAAGTCTGCTGATGCTTCAATATCAGAAGTGGGGAAAGACATTCAACATGTTTTGAGGTAG------
>Lygodium_japonicum
------------------------------------------------------------------------------------------------------------ATGGAGCCAGAA---TTTGCAGAGTTCAAGCTCAGTTGCCAACTTTATGGACATCAGGAAGATGTCCGTGGCATTTGTATTTGTGGAGACAACAAGTTTGCCACAGGTTCACGTGACAAAACAGTACGCCTTTGGTCAGCT---GCAGTTGAGGGAAGCACATACAAGTTGGAAAGAACAATGACT---GGACACACAAGTTTCGTTGGTCCTGTAGCTTGGATTGAACCCAATGATGAGCTGCCTAAAGGTGGAATAGCGTCTGGTGGAATGGACACACTTGTTATTGTCTGGAAGGCAGAGGATTCAAGTGTCCTGCATACTCTAAGAGGGCATGAATACCAAGTTACGAGTTTGGCAGTGGATGCAAATGGAGATATCCTGTCAGCTTCTGTTGACAAGACAGTGCGTCAATGGAGAAGAGGTAAAACTGTCCATGTTTTGACTGGTCATCAAGGGCCTGTGCAAGCCTTGCTAATTTTACCATCAGGAGAAGTTGTCACA---GGTTCAACTGACTGTACCTTGAAGGTTTGGCAGGGTGCTAAGTGTTTGCGAACCTTTACAGGACACTCTGACACTGTACGAGGGCTTGCATATCTCCAAAATGTTGGAATTTTATCTGCTTCACACGACGGGTCTGTCAGGCTATGGTCTGAAAATGGGGATAGTTTATTGGAAATGGTGGGACACACTGCAATTGTCTATTGTGTGGCTGCCCATTCTTCGGGGGATATTGCATCTGGCAGTGAAGATTGTTTCGTGAAACTCTGGAAAGATGGAGTCTGTTATCAGAGTATTCAACATCCGGGTTGTGTCTGGGACATCAAGTTTCTTCCAAATGGTGACCTCATCACTGCCTGCTCTGATGGTGTCACAAGGCTTTGGACAAAGAATTCAAAGCGGTTTACATCACCTGAGGAGATGGAAGCATACGAAAATCAAGTCTCTGCATGGAGAACCCAGATAAAGACTGTAGGTGGGGTGAATGTTAAAGAGCTACCTGGTAGTGAGGCTCTTAAGCAGCCAGGAACCAGAAATGGTCAGACAAAGGTTATCAGGGAAGGAGATAATGCTGTGGCATATTCTTGGAATGCAAAGGAGTTTCAATGGGACAAGATTGGCGAAGTAGTTGATGGTCCAGAAAGTCATGAAGGA------AGACCAACACTCAATGGAATGCAGTATGACTATGTATTCGATGTTGATATTGGTGATGGTGAACCAGTTCGGAAGCTACCATACAATAGAGGAGATAATCCATACTCAGTTGCTGATCAATGGCTTCTGAATGAAAATCTTCCATTGACATATCGCCAGCAAGTTGTTGAGTTTATATTGCAGAATACCGGG------CAA---------AATGCTCCAGCTATTGATGTTAATTTCCGTGACCCATACACTGGAGGGAATGCGTATGTTCCC---------------CAACAACAACCATCTTGGAGTGCAGGCTTGTCGACATCTAGTGGTCCTTCGTATACTACTGCAACCAAATCTTATAAGTTTGAGCATATTCCAAAGAAAAACATGCTGTTGTTTGATGCT---GCACAGTATGATGGGATTTTGAGAAAGCTAGATCTATTTAACTCATCTTTGGCAACTGAAGAGGGTAAGAGAGACCTGGCTCTTGATGAAGCTGAACTATCAAGAATAAAAGCAATGATGCCCATATTAAAGGATATCTCGCACCATGATTCTACTGTGATATCAGATTCAGATGTTATGCCCTTAACGAAACTGCTGCTTTCATGGCCAGCAGCCATGCTATTTCCA---------GGTCTTGATATTTTGCGAATTGTCATCCTCCATCCTAGTGGAGCGAAGTTATTTGCTCACTATGCTGAGACTGGAAAAGATATTCTCATGGAAGTGTTACAAAGATCAGCTGCATCTCCAACCATTGATGCAAATCAACTGATGGGGATCCGTGTTGCAGTCAATTCTTTTAGGCACACAGTTCTCAGAAGCTGGATTTGCGCCAAACGTAGTGAGATATTGGATATGTTTTCAGACTGTCACACGTCTTCCAATAAAAATGTTCGTGTGGCATATTCCACTTTGCTTCTGAACTACTGTGTGCTCTTGATTGAAACAAAGGATGAAGCAGGTCAAATTCAAGTTCTTTCGGCAGCCATGGAGATGGCGGGCCCTCAAGAACAGGACTCTGTCTGCAGATTCCGAGCACTTTTGACACTCGGGTCTCTTATTCTTGACGGTTTGGTAAAAAGCATTGCGATCGATCTCGATGTCAAAGCTCTAGCTGATGCGGCTGCCACTTCATCAGACACTCAGATATCAGAAGTAGGTAAAGATATCAGACAGGCTTTGAAGGCCTAG---
>Physcomitrella_patens
------------------------------------------------------------------------------------------------------------ATGGGGGAAGAG---TCGCCGCAGTACACGCTTCGATGCCAACTCTTTGGACACGAGGAAGATGTACGAGGTCTGAGCGTGTCCCACGATGGAGTGATTGCAACAGGCTCTCGAGATAAATCTGTTCGAGTTTGGAATTCTAATCAAGGCGAGAGG---GAGTATATCTTGGACAAGACGCTAGTT---GGGCATACAAACTTCGTGGGTACTGTAGCCTGGATTCCACCTAATGAATTTCTACCCGGTGGGGGGCTGGTGTCTGGAGGAATGGACACTCGTGTTTTAGTCTGGGACCTTCAGCAAGCTTCTATCGCGAAGGATATGAAAGGACATAAACTACAAGTTAGCAATGTAGCTGTTGATCCCAATGGTGATATCTTGTCTGCATCTGTTGACAGCACAGTACGTAGGTGGCGAGATGGGCAGGTAGTCGAGGTTTTGCAAGGCCATGATGGGCCTGTTCAAGCGGTGCTTCCATTATCCAACGGTGAAGTTGTGACT---GGATCGAGTGATACAACCATGAAGTTATGGCGAGGTTCAACTTGTATCAGCACAATCCGTGGCCATACAGATACTGTGCGCGGCCTTGCAATGATGCCCAATGTAGGAATACTCTCTGCTTCTCATGATGGGTCATTGAGGTTATGGGCATTGAGTGGAGAGCAGCTGTTGGAGTTTGTGGGGCACACTGCCATTGTCTATTCTGTAGCTGCACACTCTTCAGGCGATATTGCGTCTGGTAGTGAAGATGGTTTTGCCAAAATTTGGAGAGGAGGCGTTTGCGTCCAGAGCATAGAGCACCCAGGCTGTGTTTGGGATGTGGCCTTCCTGCCGAATGGGGATTTAGTGACGGCATGCTCAGATGGTGTGGCCCGTGTGTGGACTCGCGAGAGAAAGTTCTTTGCCCCAACTGAAGAGATGGAAGCATACCTTTCTCTCATATCAACTCGCAAATCCGCAGCAAAGACAGTGGGTGGCGTGAAGGTCGATGACTTGCCTGGCATCGAAGCCCTGCAGGAACCTGGAACCAAAAATGGTCAAACGCGGATTGTAAGGGAGGGTTCTAGTGGCGTTGCTTACTCCTGGAATCTGAACGAGTACAAATGGGAAAAGATTGGAGAAGTGGTAGATGGGCCAGGAAACAGTGCTGAT------ACTAAGACCCTTCACGGTGTTACTTACGATTATGTCTTTGATGTAGACATTGGAGACGGCTTGCCAACGCGAAAGTTACCTTACAATGTCGGGGACAATCCCTACGATGTTGCGGATAAGTGGTTGGATGAAGAAGGGCTGTCACCTGGCTACAGGCAGCAAGTTGTTGACTTCATTCTCCAGAATACAGGCGGTGCTGCT---------GCCTCATCAAACTTTGACCCTAATTTTGTCGACCCATATACCGGAGCCAATGCGTATGTACCT------------------GGACAGCAAACCCGTCAACCCCAAGCTTCCAGACCTGCGCCTGTTTCCTCTACACGC------AGCACACCAACTTACAAGCATATTCCGATGAAGGGAATGCTGTTCTTCGACACT---GCTGCATTCGAAGGCATCATCAAGAAGTTAACTGAGTTCAATTCCACATTGGCAGCACATGAGGCGCATAGAGAGTTAGCTCTAAATCAAGCAGATTCAATGAGGATACAGGCTATGATTGCTACTCTTAAAGAAACGTCTCTTTATCATGCCTCCTCCTTTGCTGATGTTGACTTTAAACTACTTACAAGGATGGTATTACAATGGCCTATAGAAAACATTTTTCCA---------GTTTTGGATCTGATGCGAATGATGCTTCTGCATCCACAATGTGCTATTTTCTTTGCCAATGCGACGACTGCTGGAAATGATGTTTTATTGGAGGCTCTACGACGGGCCACTGGCGAGCCAGTGTTAGTGCCAAATTTACTCACAAGCGCTCGTGTGGCCGTCAATGCATTCAAGCATTCTGTTCTGAGAAATTGGGTCGTCAAGAATAGGAGTGAGATTTTAGATCTTTTTTCTGGATGTTGCGCATCTATGAACAAGAATGTTCGCCTGGCTTATGCCACCTTGGTTATCAATTACTCCGCGTTGTTGTTGGAAACAAATGATGAGGAAGGACAGATTCAAGTTCTGTCCGCTGCTGTAGAGATGGCAGATTCTCAGGAAGCAGATGTTGAAGTGAGATTTAGGGCCCTCGTTGCTCTAGGAACTCTGATTCATAGCAGTGGTGTAAAGAGTGTAGCTGTGGATTTAGATGCGAAGAGTTTAGCTGCAGCTGCGTGCAAATCATCTGTGCCTAAAATTGCTGAAGTTGGCAGAGATATTGACAATTTGCTGAAGTAG------
>Ceratodon_purpureus
---------------------------------------------------------------------------------------------------------------------------------------------------------------------------------------------------------------------------------------------------------------------------------------------------------------------------------------------------------------------------------------------------------------------------------------------------------------------------------------------------------------------------------------------------------------------------------------------------------------------------------------------------------------------------------------------------------------------------------------------------------------------------------------------------------------------------------------------------------------------------------------------------------------------------------------------------------------------------------------------------------------------------------------------------------------------------------------------------------------------------------------------------------------------------------------------------------------------------------------------------------------------------------------------------------------------------------------------------------------------------------------------------------------------------------------------------------------------------------------------------------------------------------------------------------------------------------------------------------------------------------------------------------------------------------------------------------------------ATGAAAGGAATGTTGTTTTTCGACACT---GCTCAATTCGAAGGCATAACCAAGAAGCTGACCGAATTCAGTGCCGCATGGGCTGCAGAAGAGGCGCACAAGGAGTTGGCCCTAAGCCAGGCAGATACATCGCGGATTCAGGCCATGATTGCAACTCTGAAAGAGACATCGCGTTATCATGCCTCGTCATTTGCTGATGTTGATTTTAAATTACTTACAAAGATGGCATTGCAATGGCCTGTAGAAAACATTTTTCCA---------GTTTTGGATCTGATGAGAATGATGCTCCTACATCCACAATGTGCTGCTCACTTTGCCAATGAAGCTACAACCGGAAACGACGTTCTATTGGAAGCTTTACGACGGGCCACTGGCGAGCCTGTGTTGATACCCAATCTACTCACAAGTGCCCGGGTGGCCGTCAATGCATTCAAGAACTCCGCCTTGAGGAATTGGTCTGCCAAGAACCGAAGTGAGATTTTGGATCTCTTTTCTGGATGTTGTTCTTCGATGAACAAGAATGTCCGGCTGGCTTTTGTCACTCTGGTTCTCAACTATTCGGTGTTGTCGTTGGAGAACAAGGATGAGGAAGGGCAGATTCAGGTTCTATCTGCGGCTGTAGAGATGGCAGATGCTCAGGAAGCAGATGTTGAAGTGCGGTTTCGCGCCCTTGTTGCTCTTGGAACGCTGATTCACACCGGTAGTGTGAAGAACGTAGCCGTGGATCTGGATGCGAGGAGTTTGGCTACATCCGCATGCAAGTCATCCGTGGCTAAAGTTGCTGAGGTCGGCAAAGACATTGACAACTTGCTCAAG---------
>Isoetes_lacustris
------------------------------------------------------------------------------------------------------------------------------------------------------------------------------------------------------------------------------------------------------------------------------------------------------------------------------------------------------------------------------------------------------------------------------------------------------------------------------------------------------------------------------------------------------------------------------------------------------------------------------------------------------------------------------------------------------------------------------------------------------------------------------------------------------------------------------------------------------------------------------------------------------------------------------------------------------------------------------------------------------------------------------------------GAGGCAAGTCGTTATGCACCAGTAGCAGAAAGAGAAGCTTATGAAACCTTTGTTGGTGAATGGAAACTAGAAAGGAAGACAGTTGGAGGTGTCAAACTGAGTGAACTTCCTGGACCAGAGTCCTTGAGCTTACCTGGTAATCCCAAT---CAGACCAAGATCATTCGAGAGGGTGACACGGCAATGGCATACTCTTGGAATGCAACTTTAGACAAATGGGAGAAGATTGGTGAAGTTGTCGAAGGCCCAGAT------------------CAGAAAGGCCTAGGTGGCAAGGCATATGATTATGAATTTGACGTGGAGATAGAACCTGGTCAACCAACAAGGAAGCTTGGCTATAATACTGGAGAGAATGTCTATGATGTGGCAGACAAATGGCTATTGGACCAGAACTTAGCATCAGCATATCGACAGCAGATTGTTGAGTTCATATTGAGGAATACTGGT------CAA------AATTTCAGTGCCTCGTTTTCCACTGAATATGTTGATCCCTACACAGGCGCAAATGCGTATGTACCTAAACAATGGACTTCTGGTTCCCAAGCAACA------------------------------------------------ATTAAAAAAGAAATTCTCAAGCATATTCCTAAGGTTGGTATGCTACTCTTTGATACA---GCACCATTCGAGGGGATCCTTAAAAAGATATCAGAATTCAATGCTAACCTAACTGCAGTTCAAGACAAAGAGGCCCATGCATGCACTGGTGAAGAGCTTTCAAGACTAGAGGCCATGATTAATATCCTGAAGGACACCTCTCATTACCATAGTACAACATTCGCTCAGCGTGATTTTGAGCTAATGAATACCATCCTTCTTTCATGGTCTCCTTCCAATTTGTTTCCA---------GTTATTGATATGCTTAGGATGTTATTGCTCCATCCACAAGCTGCTAACCACTTTGCATCCTTAGCTGAACGCGGAAGTGATATGCTGATGCCTGCTATTAGAAGAGCAGTGTCTCAACCTGTTCTGATTGCCAACCTATTGACATCTATTCGCGCTACTGTAAATTGCTTCAGACACTCGTGTCTTAAGAAATGGCTTGTTGACAACCGGAATGAGCTTCTGGATCTGTTCTCTGAAGGATGTTGTGCAGAAAACAAAAATGTTCGATTGTACTATATAACCCTTATTTTGAACTACACAGTACTACTGTTGGAAATGAAAGATCGAGAAGGGGAGCCACAACTTCTATCTGCTGCAATGGAGATGTCTGGACCAGATGAACAGGATATGGAAGTGCAATTTCGTGCCCTTCAAGCCATTGGTTCCCTGATTCATAGTGGTTCAATGAAGAAGGTTGCCATAGATCTGGATATTGGATCTATTATAAATACTGCTTCAAAGTCCTCAACAAGTAAGGTGGCAGAAGTTGCAGCAGATATCAAATCATTGATAAGATGA------
>Isoetes_sinensis
ATGAGT---------------------------------CCTCCCGTCGAT---------------------------------------------------------ATGGGCGTTGAT------TGTAAATACGAGCTCAGTTGTCAGCTTCGGGGCCACACATCCGACGTTCGAGGAATATGTATTCTTGACAATTCAACAATAGCCACGACTTCAAGAGACAAGACTGTCCGTCTTTGGAAGAAAGAT------GGTGAAAGGCTCTATCTGCTTGAGAAAACGCTATGT---GGACATGAAAATTTTGTTGGTCCCATAGCCTACATTTCTTCTACATCAGAATTAGTGCACGGTTGCTTGGTTTCAGGAGGAATGGATAAAAAAATAATCATTTGGAACTTGGAAAATTATCAAGCTGTTACCACCTTAGAAGGCCATGAGCTGCAAGTGACGGGAATCGCCATTGATGGCAAC---GATATACTCTCTTCCTCAGTTGATGGGACAATTAGACGATGGAGTGGCAATAAACAGCTTCAAGTTATGAAGGGTCATACTGGCCCAGTACAGTCTATAATAAGATTAGTATCGGGTAAATTTGTCACA---GGTTCAAGCGATAACACTATAAAAATTTGGAACAAGGAAAAATGCATGAAGACCATTCAAGGACATACTGATACTGTTCGTGGTTTGGCAGTAATGCCGGATGTGGGGTTCCTGTCAGCATCTCATGATGGGTCGGTGAAGTTATGGTCTGCCACAGGGGAGCAGCTGCTAGAAATGGTTGGCCATACTGCAATAGTTTATAGCGTGGCAGCACATTCATCTGGAGACCTTGCTTCTGGAAGTGAGGATGGAAGTGCAAAGATATGGAGAGATGGTGTATGCTTTCAAAGCATTGAGCATCCTGGTTGTGTATGGGATTTGAAGTTTTTACCCAATGGGGACCTTGTAACCGCATGCTCTGATGGAGTTATAAGAATTTGGACACTGGAGGCAAGTCGTTATGCACCAGTAGCAGAAAGAGAAGCTTACGAAACCTTTGTTGGTGAATGGAAACTAGAAAGGAAGACAGTTGGAGGTGTCAAGTTGAGTGATCTTCCTGGACCAGAGTCCCTGAGCTTACCTGGTAATCCCAAT---CAGACGAAGATCATTCGGGAAGGTGACATGGCAATGGCATACTCTTGGAATGCAACTTTAGACAAATGGGAGAAGATTGGTGAAGTTGTCGAAGGCCCAGAT------------------CAGAAAGGTCTAGGTGGCAAGGGATATGATTATGAGTTTGACGTGGAGATAGAACCTGGTCAACCAACAAGGAAGCTTGGCTATAATACTGGAGAGAATGTCTATGATGTGGCAGACAAATGGCTATTGGACCAGAACTTACCATCGGCATATCGACAGCAGATTGTTGAGTTCATATTGAGGAATACCGGT------CAA------AATTTCAGTGCCTCGTTTTCCACTGAATATGTTGATCCCTACACAGGCGCAAATGCATATGTACCTAAACAATGGACTTCTGGTTCCCAACCAACA------------------------------------------------ACTAAAAAAGAAATTCTCAAGCATATTCCTAAGGTTGGTATGCTACTCTTTGATACA---GCACCCTTCGAGGGGATCCTAAAAAAGATATCAGAATTCAATGCTAACCTAACTGCAGTTCAAGACAAAGAGACCCATGCATGCACTGGTGAAGAGCTTTCAAGACTAGAAGCCATGATTAATATTCTGAAGGACAGCTCTCATTACCATAGTACAACATTTGCTCAGCGTGATTTTGAGCTAATGAATACCATCCTTATTTCATGGTCTCCTTCCAATTTGTTCCCA---------GTTATTGATATGCTTAGGATGTTAGTGCTCCATCCACAAGCTGCCAACCACTTTGCATCGTTAGCTGAACGCGGAAGTGATATGCTGATGCCTGTTATTAGAAGAGCAGTGTCTCAACCTGTTCTGATTGCCAACTTATTGACATCTATTCGCGCTACCGTAAATTGCTTCAGACACTCATGTCTTAAGAAATGGCTTGTTGACAACCGGAATGAGCTTCTGGATCTGTTCTCTGAAGGATGTTGTGCAGAAAACAAAAATGTTCGATTGTACTATATAACCCTTATTTTGAACTACACAGTACTACTGTTGGAAATGAAAGATCGAGAAGGGGAGCCACAACTTCTATCTGCTGCAATGGAGATGTCTGGACCAGATGAGCAGGATATAGAAGTGCAATTTCGTGCTCTTCAAGCCATTGGTTCCCTGGTA---------------------------------------------------------------------TCCTCAATTTGTGTTATCTAG------------------------------------------
>Selaginella_moellendorffii
------------------------------------------------------------------------------------------------------------ATGGCGGAAGAC---AAGCGCGAATACAAGCTGCGTTGCCAGCTGATCGGACACGAGGACGATGTGCGCGGCTTGTGCATCGTCGGTGAATCGACTATCGCTACGGCGTCGAGGGACGGCACAGTGCGCGTGTGGAACGAG---------AAGGATCAGCGCTTCGATCTGGCGACGACTCTGAGA---GGCCATTCCAGCTTCGTCGGCTGCGTTGCGTGGATTCCACCCTCGGACGAGATGCCGGCCGGCGGACTCGTCTCCGGTGGGATGGACACGAATGTGATCGTCTGGAAAATGGATTCCACAGAGCCAGTCTCTGTGTTGCGAGGCCACGACTTACAGGTGACCAGTGTGGTGATTGGCAATGGGGGAGAGATTTTTTCTACTTCTGTGGACAGCACTGTGAGAAGATGGAAGAAAGGGGGTGCCTCAGAAGTTCTCAAAGGTCATAGAGCACCAGTCCAGGCTGCTGTCATTCTTCCAGAAGACGTCCTTGTGACAGCAGGATCGACCGATACAACTATCAAGTATTGGAAAGGCTCTATGTTCACGAAGTCTCTGGATGCTCATACTGATACCGTCAGAGGGCTGGCACTAATGCCGAACCTGGGATTTCTTTCAGCCTCTCACGATTGCACTGTCAAGCTTTGGTCATACGCTGGAGAACAGCTTCTCGAAATGGTTGGTCACACGGCTATTGTGTATAGCGTCGCGGGTCATTTATCAGGCGATGTGGCCTCTGGCAGTGATGATGGATATTGCAAAATTTGGAGAGGTGGCGTTTGCATTCAGAGCCTGGAACATCCTGGATGTGTTTGGGATTTGCAATTTTTACCCAATGGTGATCTCGTGACTGCTTGTTCTGACGGGGTTGCGAGAGTATGGACGGTAGATTCCAGTCGTTATGCATCATCAGAAGAAGTTGCAGCCTTTGAAGCCTCAGTTTCTGCTCGAAAATTGCAAAAGAAGACGGTCGGAGGTGTCAAAGTTTCGGAATTGCCCGGCCTGGAAGCACTTCAAACCCCAGGACGTTCCGACGGCCAAAGCAAAATCGTCCGTGAAGGGGATACCGCTGTTGCGTATTCGTGGAACATGAAAGAATATAACTGGGACAAGGTGGGAGAAGTTGTTGAAGGTCCAGAAGATGCACTCGGT------GCAAAGACACTAAACGGCGTTACGTATGACTACGTTTTTGATGTTAATATTGAGGACGGGGAGCCGACTCGCAAGCTACCATACAATAGAGGAGACAATCCATATGATACGGCAGATAGATGGCTTTTGAATGAAAACCTTCCCATGGGATACCGACAACAAATCGTTGATTTTATCTTGAGAAACACAGGA------CAGCAAGCAAACAGTTTCATGCAATTAGATGACTGCTTTTACGATCCTTACACTGGAGGAAATGCTTATGTGCCACGG---------CAAACATCACGCCCTGCTTCTAAGACAGCGTCA---------------------------------------ACTTACAATCTGAAGCACATTCCAAAGACGGGAATAACACTTTTTGATACGAGAACGCAAACCGATGGAATTTTTAAAAAACTTACGGAATTCAACACTGGT------------------------TCTGTGGCTCTGTCGTTAGAAGAAATGGAAAGAATACAGGGAATGTTACAAGCTTTAAAAAGCACCTCGCAT------CAGTCCGTATTTGCCGATGCAGACTTCGAGATTTTGACCAGGAAGCTATTTACGTGGCCAGTTGCAAATCTTTTCCCAGGTAACACGGTTTTTGTTTTTTTTTTTTTTTTTTTTCTTTATCGCGAA------CTCAAATTTTTTAACATATGTATTGATTCGCCAGATGTTCTTTTAAATCTGGTGAAGTCTGCCATTCAGTCTCCGGCTCCAAATGCAAACGTCTTTCTCAGTGCTCGGGCTATGGTAAATTGCTTTCGACACGAGTGCTTCCAGAATTGGCTCCTCGATTCCAGAAGTGAAATTATTGACATATTCTCGCAGTTTAGTACGTCACCTGTCAAGAACATCCGCAGTGGATACGCGCATCTACTGTTGAACTATGCCGTTCGAGTAATTGGTGCAAACGACGAAAACGCTCAGCTTCAGGTTCTTTCTGCCGCAATGGAGGTAGTTGCTTTTGTTTTAAAAGATGACGATATTAACTTCCTCGCGCTTCAAACAATAGGATCCCTTGTGCACAGTGGTCTTGTGAAGTCCGTGGCCAAGGACCTGGACATCCAGAGTGTTGCTGGCACCGCTAAGAAGTCGAAAGTCTCTAGAATAGCAGAGATTGGAGCGGACCTTGATTACGTTCTAAAATGA------
>Huperzia_lucidula
------------------------------------------------------------------------------------------------------------------------------------------------------------------------------------------------------------------------------------------------------------------------------------------------------------------------------------------------------------------------------------------------------------------------------------------------------------------------------------------------------------------------------------------------------------------------------------------------------------------------------------------------------------------------------------------------------------------------------------------------------------------------------------------------------------------------------------------------------------------------------------------------------------------------------------------------------------------------------------------------------------------------------------------------------------------------------------------------------------------GAGAATTCTGTTGGTGGA---------------------------------------------------------------------------------------------------------------------------------------------------------------------------------------AAGGTTCTAAATGGAGTCACTTATGACCATGTATTCGATGTTGACATTGGAGATGGCGAACCTACGAGAAAGTTACCTTACAACAATGGAGAGAATCCATATGATGTTGCAGATCGTTGGCTCTTGAATGAAAATCTTTCTTTAGCTTACAGGCAACAAGTTGTCGATTTCATCTTGCAAAATACAAGG------CAA---------ACATTACCGCAAATCAACAACACGTACATTGATCCATATACGGGTGCAAATGCATATGTGCCT---------------GCGCAACAACCATCATGGATTCACGGCTCCACAAACAGTATGAAA------------------GAAACCACCGCTTCTTTGAATCATATACCCAAGAAAGGGATGCTAGTATTTGACACA---GCACAATTTGATGGGATTGAAAGGAAGATCGTTGAGTTCAACGCATCTCTGGAAGTGGAGGGACACTCAACTGCTCTA---CTGAAAGAGAATGATATGACACGCATTAAAGCTATGGTTATGGTCATAAAAGATACTTCACGCTATCATGCTAGTAGTTTTGCTGATGCTGACTTCAATATTCTTAATGAAATACTCCGCTCATGGCCAATTCAAAGCCTTTTTCCA---------GTGTTGGACCTTTTGAGAATGATGCTACTTCATCCTCAAGCTGCGAGATGGTATTCCCAAGAATCTGAAGAAGGAAGAGATGTGCTGATCGATGCTGTCAGAAAGGCTAACACAGCTCCTATTATTGCTGCAAATCAACTGACTAGTGCACGCGTTGTAGTGAACTGTTTCAATCATTCATCATTGAAAGTGTGGACAGTTAAACATCGGAATGAGATTCTTGATATCTTTTCAGATTGCAGCAGTTCTTCAAATAAGAACGTGAGATTGACCTATTCAACACTGGTTTTGAATTATGCTGTTCTATTGACTGAAGCCAAGGATGAAGAAGGGCAGATTCAGGTTCTTTCTGCAGCGATGGAGAATGCTGGATCACAAGAGTCAGATGCTGAAGTTCAATTTCGTGCTCTAGTCGCTATTGGAACTCTTGTACAAAATGGTTCAGTGAAAAGAATAGCTGTTGACTTGGATGTGAGGAACATAGTAGACTCTGCATTGCAATCACATGCTTCTAAGGTAGCGGAAGTTGGAAAAGAGTTGCAAATTGTGCTGCAGTGA------
>Huperzia_squarrosa
------------------------------------------CCTTTTCAC---------------------------------------------------------AGTGCGACCGATTTCAGTTCCAGTTTCCAAATAAATATCAAG------------------------------CTGTGTGTGCTC---------------------------AAGGACAAAAGTATACGTGTTTGGACTAGAGTTGGAGTGGGAAAAAACGAATTTGTACTTGCAAAGACACTGGTA---GGACATACTAGTTTCGTTGGGCCTGTAGCATGGATTACTCCAACTGAGGAGTTGCCAAGTGGAGGCCTTGTATCCGGAGGGATGGACACTACCGTTATGGTTTGGGGCTTGGAGACCGCTCAAGCTATTCAAACCTTACGTGGTCATGCTCTTCAAGTGACGAGCCTTTTTATCGAGGAAAATGGAGATATACTTTCTGCATCTGTTGACAGTACGGTGAGGAGATGGAGACGAGGACAGACAGTTGATATTCTACAAGGTCATGAAGGACCTGTGCAAGCTGTTATGAAATTACCTTCTGGGGAAATTGTCACA---GGTTCGAGTGATAGCACAATCAGAATATGGAGAGGAGACAGATGCATAAACACACTTCGAGGCCATTCTGATACTGTACGAGGTCTTGCACTGATGCCAAATTTGGGCTTTTTATCTGCTTCACATGATGGTTCAGTTAAGCTCTGGTCTAACAATGGAGAGCAACTGTTGGAAATGCTTGGGCACACAGCAATCATTTACGGTGTGTCAGCACATACATCTGGAGACGTTGCCTCTGGCAGCGAAGATGGTTTCGCTAAGATCTGGAGAGATGGAATGTGTAGTCAAAGCTTACAACATCCTGGATGTGTATGGGATGTAAAGTTCTTAGCAAATGGTGACCTTCTGACGGCTTGCTCTGATGGAGTTGCTAGAGTTTGGACAGTGGATCCTGAACGCTATGCACCTGCCGAGGAAGTTGATGCTTATGAGTTGTTTCTTACCACTCGCCAGAATCAAGGGAAGATAGTTGGAGGGGTGAATATACGCGAGCTACCAGGTCCTGAAGCTCTTCAGCAACCAGGCACTAACGATGGACAAACCAAAATCATACGTGAAGGAGATACAGCTGTAGCTTACTCCTGGAACAACAAAGAATTTAAATGGGAAAAGGTGGGAGAAGTTGTGGATGGGCCTGAGAATTTTGTTGGT------GGAAAGGTTCTAAACGGAGTCACTTATGACCATGTATTCGATGTTGACATTGGAGATGGCGAACCCACGAGAAAATTACCCTACAAAAATGGAGAGAATCCATATGATGTTGCAGATCGCTGGCTCTTGAATGAAAATCTTTCTTTAGCTTATAGGCAGCAAGTTGTTGATTTCATCTTGCAAAATACAAGG------CAA---------ACACTACCACAAGTCAACAATATGTACATTGATCCTTATACTGGTGCAAATGCATATGTGCCT---------------ACTCAACAACCATCA------------------------------------------------------------------------------------------------------------------------------------------------------------------------------------------------------------------TGGATTCATGGCTTCACAAATAGTATGAAAGAAACTGCC------------------------------------------------------------------------------------------------------------------------------------------------------------------------------------------------------------------------------------------------------------------------------------------------------------------------------------------------------------------------------------------------------------------------------------------------------------------------------------------------------------------------------------GCTTCTTTGAATCAT---------------------------------------------------------------------------------------------------------------------------------
>Pinus_maritima
------------------------------------------------------------------------------------------------------------ATGGGGGCGGAT---TTTGAGCCATATCGTCTACGATGTGAGCTCCGAGGTCACGAAGAAGACGTTCGTGGAATATGCATCTGTGGGGACAGTGGCATTGCCACAGGTTCAAGAGACAAGACTGTACGTTTTTGGTGTGTTGATGAAACAGAAAAAAGCAGATACACATTGTCAAAAACAATGGTG---GGGCACAAAAGCTTTGTGGGACCTTTGGCCTGGATACCTGCTAATGAACGGTTTCCTGAAGGAGGGATCGTGTCAGGAGGAATGGATACTCTTGTCTTTGTATGGGATTTGAGCACAGGACAAGCAGTCCAGACCATGAAGGGCCATCAATTACAGGTCACAGGTGTTACTTTGGATGACCAGGGTGACATTCTATCTTCATCAATTGACTGCACTGTGAGGAGGTGGAGGAATGGGGATACTGTTGAATCCTGGCCGGCTCATCAAGCACCCATTCAGGCAATCTTGAAGTTACCTTCTGGAGAAGTTGCTACA---GGCTCAACTGATACCACTGTGAAGCTCTGGAGCGGTTCAAAATGTCTTCATACTTTTATAGGACACACAGATACGGTTCGTGGATTGGGACTGATGCCAAATGTAGGAATTCTCTCTGCTTCCCATGATGGCTCTATAAGGTTATGGGCACTCTCAGGAGAGTCATTAGTGGAGATGGTTGGACATACTTCTCTTGTTTATTCTGTAGCTGCGCATTCTTCAGGAGTTATTGCATCTGGTAGTGAAGACCGCTACACAAAGTTGTGGAGAGATGCAACATGCATTCAAAGCATTGAGCATCCTGGCTGTGTGTGGGATGTAAAATTCTTGCCAAATGGAGATCTTGTTACTGCGTGTTCTGATGGAGTTGTAAGGATATGGACAACAGATGCGGATAGAATGGCAGGAACACCTGAATTAGATGCCTTTGAGGCACAACTTTCTTTCTACAAGTCCAACACGAAAACGGTGGGAGGCATAAAAGTATCTGAGTTGCCCGGGTTGGAGGCTCTCCAGCAGCCTGGAACAAAGAATGGGCAAACGAAAGTCATTCGTGAAGGCGATACTGGAGTTGCTTATTCTTGGAATTCAACAGAGTACAAATGGGATAAAATTGGTGAAGTAGTGGATGGGCCTGACGATTTACAAGGG------CGTAAAAAACTTGATGGTGTTGCATATGACTATGTATTTGATGTGGATATTGAAGATGGTGAACCCATTAGGAAGCTGCCATACAACCGTGGAGATAATCCCTACTTTGTTGCAGAACAATGGCTTTTGAAAGAAGGGCTTCCACTAACATATAGGGAACAGATTGTACAATTTATTTTGCAAAATACAGGG------CAG---------GCAAATGTTCCATTGGACAATTCATTTGTTGATCCTTATACTGGTGCAAATGCTTATATGCCT------------------GGACAGCCATCTTCATTTACGTCAGGTAGTCCCCCT---------------------------GAAAAATATAACTTCAAGTATATTCCAAAGAGGGGAATGCTTTATTTTGACACA---GCACAGTTTGATGGTATTCTTCGAAAGATTTCAGAATTCAATAATGCAATGACATCAGATGAGGGACAGCGACCACTTTCACTAAACGATGCAGAATCAATGCGACTTAATGCCATTGTGGCAATATTAAAAGACACTTCTCATTATCACACTAGTGCTTTTGCTGACACTGATATGAATATTTTAATCAAGATGCTTACTTCCTGGCCCGTTCAAATGTTATTTCCA---------GTGTTTGACATTGTGAAAATGATGATTTATCATCCGCATGGGGCAAACCTATTTGTCAACTGTCTGCAGAGTGGAAATGATTTTCTTATGGACGCTTTTAGGAGGGCTACAACTGCACCTGCTTTGGCTGCAAATCAGTTAACAAGTATTCGGGCAGTTGTAAATGCCTTTAGGCATGCATGTTTTAAAACATGGCTGGTTCATCATCGCAGTGAGATTCTTGACCTTTTTTCGGAGTGTTGTTCATCCTCAAACAAGAATATTCGGCTGTCATACTCTACCTTGATTCTGAACTATACAGTGTTACTAATTGATTCAAAAGATGAAGATGGTCAACAGCAAGTTCTTTCAGCTGCTATGGAGCTGGGAGATGCACAAGAACATGAAGTGGATGTAAGGTTCAGGGCACTTGTGGCAATTGGAACTCTTATGCTTGATGGACTGGTAAAACATCAAGCAATTCAATTGGATGCCAAAAGCATTGCTGAATCTGCAAAAAGTTCAAAGGAAGCCAAGATTGCAGAAGTTGGAGCAGATATTGAGCATCTGATCAAATCAGTGTGA
>Amborella_tricopoda
------------------------------------------------------------------------------------------------------------ATGGAGGGTCAG---CTTCCTATATATCAACTGAGTTGTCAGCTTCGAGGCCATGATGATGATGTTCGTGGATTATGTATTTGTGGAGATACTGGAATCGCATCATCTTCAAGAGACAAAACTGTCCGCTTTTGGTCCTTAGATGATGCGCACAAGAATAAGTATGTGATTGAAAAAGTAATGGCGGGTGGTCACACTAGCTTTGTGGGCCCATTGGCTTGGTTGCCGCCTAATGAGGATTTCCCTAGAGGTAGGATTGTATCCGCAGGGATGGATACACTCGTAGTGTCATGGGATGTGAAAACTGCTCAGGTTTTACACAAAATGAAGGGTCATCAACTCCAAGTCACCGGCCTCACAATTGATGACAATGGGGATATTCTTTCATCTTCAATTGACTGTTCTATAATACGGTGGAGAAATGGTCAGCTGCTGGAGTCCTGGGAGGCACATAAAGAGCCTGTCCAGACTGTTATAAAACTGCCCACGGGGGAGCTTGTTACA---GGATCTACTGATATGGCAATGAAACTTTGGAAAGGAAGAACTTGTCTGTACACTTTTGTGGGGCATACAGACACAGTGCGAAGTTTGGCAGTAATGCCCGATTTGGGGATTCTTTCCGCATCACATGATGGGTCTGTTAGGTTGTGGTCCTTCTCTGGTGATTTGTTATTAGAGATGGTTGGGCACACTTCGATTGTCTATTCTGTGGCTGCACACTCTTCTGGGCTAATTGCGAGTGGCAGTGAAGATTGTTTTGCCAAAATATGGAAAGATGGAGTTTGTATACAAAGCATTGAGCACCCTGGTTGCTTATGGGATGTTAAATTTTTGGAAAATGGAGACTTCGTGACAGCTTGTTCTGATGGTGTTGTAAGGATCTGGACAAAAGATAAGGATAAATTATGTTCTCCAGAGGATTCTAACACATACGCCGCTCAACTTTCATTACGCAGGAATCAAATGAAGAAGGTTGGGGGAGTAAAATTGGCAGATTTACCTGGGGTGGAAGCCTTGAAAAATCAAGGAACCAGAGATGGACAGACCCTAATAGTTAGGGAGGGAGATAACGGTGTTGCATACTCTTGGAACTCAAGGGAAACAAAATGGGATAAAATTGGTGAAGTGGTGGATGGGCCAGAGGACAACATGGGT------CCGAAATCCCTTGATGGTGTTCAGTACGACTATGTGTTTGATGTTGACATCGGAGACGGTGAACCCACTCGAAAACTACCATACAATCAAGCAGATAACCCCTATGATGTTGCTGACAAGTGGCTTCTAAAGGAGAATCTTCCCCTCGCATATCGTCAACAAATTGTAGATTTTATATTGCAAAATTCTGGG------CCA---------AGAAACACCTCCCTGAATGGCTCATTTGTCGATCCTTATACTGGAGCAAATGCTTATGTGCCG------------------GGTGGACCATCAAATCTATCAGATATTCATAAG---------------------------------AAACCCAATTTCAAGCACATCCCCAAGAGAGGGATGCTTTTGTTTGATGCT---GCTAATTTTGATGGGATTCTTCGCAAGATTGATGAGTTCAATAATTCTTTGCTGGCAGATTCGGTTCAAAAGCATTTGTCATTGACTGAACTGGAACTGTCAAAGCTGACTAGCATTGTTGCAGTACTAAAAGATACATCTCGTTACCACACTACCACTTTTACAGATGCTGAGTTACGTTTGTTGGTGAAGTTATTAGCACTTTGGCCGATTCCCATGTTATTTCCA---------GTTATCGATCTTGTGAAAATGATTGTGTTACATCCTCAGGGAGCAACTTTATTGATGAGATATACTGAAGATGGAAATGATGTATTAGCGGAGACCTTTAGAAAAGCTACAACTAGCCCTGCTCAGTTAGGCAACCAATTGACTAGCATTCGCACTGTTGTAAATCTTTTCAAGAGTTCAGGTTTCCACAATTGGCTACAACACCACCGAGATGAGATTCTCGATTTATTCTCACCTTGCTGTAACTCTTCCAATAAAAGCCTGCAACTGGCATATTCAACTCTGCTACTCAATTATACGGTGTTGTTGAATGAAAAGAAGGATGTCGATGGCCAAGCTCAAGTTCTTTCAGCTGCTCTAGAAATGGCAGAGGATGAAAAGCTTGATCCTGATGCAAGATTTCGTGTGCTTGTTGCAATTGGTTCACTTATGCTTGAGGGCCATATGAAAAAGATAGCACTGGACTTTGATGTTGAAAATGTTGCTAAAGCCGCGAAAGCTTCAAAGATGGCCAAGATCGCAGAAGTTGGAGCTGACATTGAATTCCTTAGTAGTATACCATAG
>Oryza_sativa
ATGATACCATCGTGTCAGTCTCGACTCGTCGGCTCGCCTCCTCCCTTCGCCGTCGCCGATCTCTCTCTCCGCCTCGCCTCCTCCGCCGCGCGCCGCCCGTACGACGGCGCCGCCGCCTCC---ATGGCGCAGTACCACCTCAGCGCGCAGCTACGCGGCCACGAGGATGACGTTCGTGGCATTTGTATCTGTGGGGATGCTGGGATTGCAACATCCTCAAGAGACCGGACAGTGAGATTCTGGACACAGCACCCAGAAAAGAAGCATGAATACGTTCTCTCGAAGACTCTTGTT---GGACATTCCAGTTTTGTGGGACCATTGGCTTGGATCCCTCCTTCAGACCGCTTTCCTGAAGGAGGACTTGTTTCTGGTGGAATGGATACTCTTGTTTTGCTCTGGGATTTGCATAAAGGAGAGGTTGTTGAGACTATGAAGGGTCACACTTCACAAGTTACTGGACTTGCTGTAGACAACAATGGCGACATCATCTCTTCATCCATGGATTGCACTGTAAGACGGTGGAGAAATGGCAGTGTAGTAGAGGTTTGGGAAGCTCACAAGGTTGCCGTGCAAACTGTTCTGATGCTGCCATCTGGAGAACTATTTACT---GGCTCAAGTGATTCCACAATTAAGTTTTGGAAAGGAAGGACATGTCTACATACATTCACAGGACATGCAGATACTGTTCGATGTTTAGCACAAATGCCAGGGCTCGGGATCCTCTCTGCCTCACATGATGGCACTATTAAGGTGTGGGCATTAACTGGCCAGCCCCTGTTGGAGATGATTGGACACACTTCTCTTGTGTATTCTGTGGACGCACATTCATCTGGGGTAATTGTTAGTGGCAGTGAAGATCGATCTGCCAAGATATGGAAAGATGGGATCTGTGTTCAAAGCATTGAACACCCAGGTTGCATATGGGGTGCTAAATTCTTGGAAAACGGAGATATTGTAACTGCATGCTCTGATGGAATCGTGAGGATATGGACAACTGACAATAATAGGTTTTGCAGTGATGAGGAGCTTGCAGCTTTTACAGATCTTATTTCTCAGTACATACTTAGTAGAAAGACTGTCGGTGGATTGAAGTTGTCGGATCTACCAGGAATTGAGGCACTGCAAGTTCCAGGAAACTCTGATGGTCAGACACTGATTGTTAGAGAAGGGGACAATGGTGTTGCTTATTCTTGGAATTCAAAAGAGCTAAAATGGGACAAAATTGGTGAAGTAGTGGATGGACCTGGGGATGCTGCAGCTGCACCAGGCCAGTTTCATGATGGTGTTCGTTATGATTTTGTTTTTAATGTTGACATTGGAGATGGAGAGCCTATGCGAAAGCTACCCTATAATCGATCAGATGATCCGTATGCAGTTGCGGACAAATGGCTCCTGAAGGAGAATCTCCCTTTGACATATCGCCAACAAGTGGTAGAATTTATACTACAGAATTCTGGC------CAG---------AATAATTTTGTTCCAGATCCATCTTTTCGGGACCCCTACACTGGAGCTAATGCATATGTACCT------------------GGGCAATCAGCGTCTTCAACTGGTATTGCTCCT---------------------------------AAACCAACTTTCAAGCACATACCAAAGAATGGAATGCTGACATTTGAGACG---GCTCAGTTTGAGGGAATTCTTAAGAAACTCTCTGAATTCAATGCAACACTTTCATCTAATTTGGAACAGAAGGAACTATCTTTGTCTGAGATCGAGTTGTCCAGATTAGCTGCCATAGCAAAAGTATTGAAAGAAACATCATTTTATCATACAAGTAAGCTTGCAGATGCTGACATGACCTTGCTGCTGAAAATGTTGAAGTCTTGGCCTACACAAATGATGTTTCCA---------GTTATTGATTTTCTGAGGATGTTTGTGTTGCATCCTGATGGAGCCACTCTACTTCTCAAGGCTATTGAAAGTGGAAATGATGTACTTGCCGAGACTTTCCATAAGGTTGTAACGCCACCTGTGCAGCCACCAAATGTGCTTACAACCCTTAAAGCAGTTACTAACTTATTTGACAAGCCATGCTTGCACCAATGGTTGAGAATCCATGGCATGGAGATTATTGATTCAGTATCAAGCTGTAAGACAACTTTTAGCAAGAATGCTCACCTGGCATATTCCACACTTCTACTCAATTATGCTGTTCTTTCAATCGAATCAAAGGATGAACAAAGTCAGGCACAGATACTTTCTGCTGCCCTTGAAATCGCTGAAGACGACACCCAAGTTGCTGATTCGAAATACCGGGCCCTTGTTGCAATCGGCTCTCTCATGTTGAATGGCCTTGTGAAGTCCATTGCTCTTGATCTTGATGTTAAGAGTGTTGCGAACACCGCAAGAGCTTCAAAGGACTCGAAGATCGCTGAAGTTGGAGCCGACATCGAGCTTCTGACAAGATGA------
>Ananas_comosus
------------------------------------------------------------------------------------------------------------ATGGCGCTCGAC---AGTGGCGAATTCCGCCTGAGCTGCGAGCTCCGAGGCCACGAAGACGACGTTCGTGGAATCTGCATCTGCGGCGATGTGGGGATCGCGACGTCGTCGAGGGATCGGACGGTTAGGTTCTGGGCGCCGGATCCGGATAAGAAGAACGGATACGTGCTCTCCAAGACATTGGCG---GGCCATTCCAGTTTCGTGGGGCCCCTGGTGTGGCTTCCTCCGTCGGATCGTTTCCCGGAGGGCGCGATCGCATCCGGCGGGATGGATACGCTCGTCTTGCTCTCGGATTTGCGTACCGGGCAGGTTGTGGAGACGATGAGGGGCCATCAGTATCAAGTCACTGGTCTTGCTTTGGATGACAATGGCGACATTATCTCCTCATCGATGGACTGTACAATAAGGAGGTGGAGGAAAGGCCAGGCGGTTGAGTTTTGGGAAGCTCATCAGGTGGCTGTTCAGGCAGTTATTAAACTTCCCTCTGGCGAGTTTGTTACT---GGTTCAAGTGACAGTACTATGAAACTTTGGAAGGGAAGGACTTGCCTGCACACTTTTGTGGGACATGCAGATACTGTTCGAGGTCTAGCTCTTTTACCTGGAGTTGGTATTCTCTCTGCCTCACATGATTGCTCAATTAAGCTATGGACACTGACTGGTCAGATACTGATGGAGATGATGGGTCATACTTCTCTGGTATATTCTGTGGCTGCACATTCTTCTGGCCTTGTTGCTAGTGGGAGTGAAGATTGCTTCCTCAAAATATGGAGAGATGGGGTGTGTGTTCAAAGCATTGAACACCCTGCTTGTGTTTGGGATGTGAAGTTCTTGGAAAATGGAGATGTTGTGACAGCATGTTCTGATGGAGCTGTTCGGATATGGACATCACATGGCGATCGGATCTCTGATCCACATGCACTTGAAGCTTATGCAGTTGAGCTTTCTCAATACAAAAACAGCAGGAAGAAAGTTGGTGGCTTGAAACTGATGGATCTTCCTGGGTTAGAGGCTTTGCAAGTTCCAGGTACCATCAATGGACAGACAATAGTTATTAGAGAAGGAGACAATGGTGTGGCTTATTCGTGGAATTCTCAAGAGCTGAAGTGGGAGAAAATTGGTGAAGTTGTTGATGGGCCTGGAGACACTGGGAAC------GGTCAAGTTAGTGATGGTGTTCGATATGATTATGTGTTCGATGTTGATATTGGAGATGGTGAGCCAATTCGCAAATTGCCATATAATCTATCAGATAATCCATATGCTGTTGCTGACAAGTGGCTTCTCAAAGAAAATCTGCCACTTTCGTATCGCCAACAAGTAGTAGAGTTTATACTGCAGAATACTGGG------CAA---------AGAAATTCTGTTCCAGATCCATCATTGCGGGATCCTTTTACTGGATCTAGCGCCTATATACCT------------------GGGGAACCTTCATTTTCAACAGTTAGTGCTCCG---------------------------------AAACCAACTTTCAAACATATTCCGAAGAAAGGGATGCTCTTGTTTGACTCG---GCCCAGTTTGATGGAATTCTAAAGAAAATATCTGAATTCAACACCAAACTACAATCTAACATGGAGCAGAAACCATTGTCTTTGTCAGAGCTCGAGTTGTCAAGATTGGCTGCCATTGTACAAGTATTGAAAGATACATCACACTATCATTCCAGTAGTTTTGCGGATGCTGACATTACTTTGTTGTTTAATTTGCTGAAGTCCTGGCCTCTTGCGATGATGTTTCCC---------GTTATAGATACTTTAAGGATGTTTATCTTGCATCCTGATGGAGCTAGTTTACTTCTCAAGCACATTGAGAGCGGAAATGATGTGCTGATGGAGACATTCAAGAAGGCCATGATGAGTCCTGTACAACCTGCTAATATATTAACTATCATTCGAGCTGTTACTAACCTTTTCAGGCATTCATTTTTCTTCCCGTGGTTACAATCCCATTGTAGTGAGATTCTGGATGGACTGTCTAATTGCGTTCCAACTTTTAACAAGAATGCACATTTATCATATGCGACACTAATACTAAATTATTCTGTGCTTTTGAGTGAATTGAAGGATAAAGACGGTCAGGCTCAAGTGCTCTCTGCAGCTCTTGAAATTGCAGAAGATGCGAATCAAGATGCTGACTCAAGATTTCGAGCACTGGTGGCGATTGGATCTCTTATGCTAGTAGGTCTTATGAAGCCGATTGCCATTGATTTTGATGTTCAAAGTATCGCTAAAGCTGCCAAAGGTTCGAAGGAGTCGAAGATTGCTGAAGTGGGGGCTGACATTGAGCTTATACTAAAGGCGACATAA
>Littorella_uniflora
ATGATCAATTCATCTTCC------------------------------------------------------------------------------------------ATGGACATCGAT---TTCAAACGGTATCAACTCAGATGCCAACTTCATGGCCACGAAGACGATGCTCGTGGTATATGCATATGTGGTGATGCTGGCATAGCTACGTCTTCGAGAGACAGAACTGTAAGGTTTTGGGCTGTTGAGGCTTCGCAGAAGCGCCAGTACACCATGTCGAAGATATTATTG---GGTCACACTAGTTTTGTGGGACCATTGGCTTGGGTCCCTCCAAATGATGCATTTCCAGAGGGTGGGATTATATCTGGAGGGATGGATACGCTTGTTCTTGTATGGAATTTGGCTACTGGAGAGAAAGTTCAGATGCTAAGTGGTCATAAAATGCAGGTGACCGGCCTTGCATTAGATGGGGAA---GACATTGTTTCGACATCTGTTGATTGTACAATAAGACGGTGGAGGGGAGGCCAACAAGTTGAAGCATGGGAAGCTCACAAATCAGCCATTCAAGCAATTGTTAAACTTCCATCTGGAGAGCTTGTGACA---GGTTCAAGTGACATGACTCTGAAGCTATGGAAAGGGAAGTCTTGTGCCCGTACATTCCTCGGTCATTCAGATACTGTTCGAGGATTGGCGGTAATGCCAAGCTTAGGGGTCCTTTCGGCGTCACATGACGGATCCATCCGTCTGTGGGCACTCACTGGGGAACTTTTACTGGAGATGGTTGGTCACACAGCGATAGTCTATTCTGTGAATGCTCATGTGTCTGGGCTCATAGTCAGTGCCAGTGAGGATTGTTCAGCCAGGATATGGAAAGATGGAACTTGTGTCCAAATCATAGAGCATCCAGGTTGTGTCTGGGATGCCAAATTCTTGGAAAACGGTGACATTGTGACTGCATGCTCTGATGGGATAGTGCGTATCTGGACTGCGGAGAATGATAGGGTTGCTGATGCTGAAGAACTTGATTCATTTTCTGCTCAGCTTTCTCAATACAAGATCAGTAGGAAGAGAGTCGGAGGGCTGAAATTGGAAGAATTACCAGGACTAGATGCGTTAAAGACTCCTGGAACTGGTGATGGGCAAACGAAAGTTGTGCAAGAAGGTGACAGTGGTGTTGCTTATGCATGGAACATGAAAGAGTACAAGTGGGATAAGATTGGTGAAGTTGTTGATGGGCCTGATGATACTATGAAA------CGGCCCATGTTTGATGGAGTTCAATACGACTATGTGTTTGATGTCGACATTGGCGATGGCGAGCCTGTACGTAAATTGCCTTACAATCGCGCAGATAATCCATATGATGTGGCTGACAACTGGCTGCTCAAGGAAAATTTACCTCTGTCTTATCGGCAACAAATCGTGGAATTTATTCTGCAAAATACAGGA------CAG---------AGAGATTTCTCTCCTGATCCATTATTCCGAGACCCCTACACGGGCTCCAGTGCTTATGTACCC------------------GGAGGATCATCCAAATCGGCAGGTGTA---TCA---------------------------------AGGCCTTCTTACAAGCACATTCCAAAGAAAGGAATGCTTGTATTCGAGGTT---GCACAGTTTGATGGGATTCTCAAAAAGATTTCAGAGTTTAACAACACACTGTTGTCTGATACGGATAAACACCATTTATCACTGAATGAAGGTGACATGTCAAGATTAAATGCAATCGTCAAAGTTTTGAAAGACACGTCACACTATCACATCAGTACATTCTCAGATAATGATGTTTCCTTGATGCTGAAGATACTGAGAACATGGCCGGTTCCAATGCTCTTTCCA---------GTTATTGATGTTATGAGGATGATTGTACTGCACCCAGATGGAGTGAGCAAGCTT---CATAATGTCAAGGATGAAAATGATATTGTTATTGAGCTGATCAGGAAGGCTACTTCTAGTTCTCCACTTCCTGCTAATCTACTTACCAGCCTCCGTGCAGTGACAAATCTCTTCAAACATTCATACTTTGATGGATGGTTACAACTGTATCGTGCTGAGATTCTCGATGCCTTCTCAAGCAGTTGCTCCTCTTCAAATAAAAATTTGCAGATATCCTATGCAACATTGTTACTCAACTATGCTGTTCTTTTGATAGAGAAGAAGGATGAGGAAGGACAATCTCAAGTTCTTTCAGCAGCTTTAGAGATGGCAGAAGGAGAAGCAGTTGATAATGATTCAAAATTTCGGTCTCTGGTGACCGTTGGCTCACTGATGCTTGAAGGCCTGGTAAGAAAAGTGGCTATGGATTTTGATGTCGTAAACATCGCAAAAATTGCACAGGCGTCCAAGGATTCCAAGATTGCTGAAGTTGGTTCTGATATAGAACTAGTAGCAAAACAGAGTTGA
>Arabidopsis_thaliana
ATGGTC------------------------------------------------------------------------------------------------------ATGGATATCGAT---TTCAACGAGTACAAGCTCAGGTGCGAGCTTCATGGCCACGATGATGATGTTCGTGGGATTTGTGTGTGTAATGATGAGAATATAGCTACTTCATCAAGAGATAGGACCATAAGGGTTTGGTCACTGGATCCATCTGATAAGCGCAAGTATACCTCCGAGAAAATTCTGCTG---GGTCATACTAGCTTTGTTGGGCCACTTGCATGGATCCCACCAACTGATGAATACCCTGAAGGAAGACTTGTCTCTGGGAGTATGGATACTTTCGTTTTTGTTTGGAATCTGATGAATGGAGAGAATATTCAGACATTGAAGGGTCATCAGATGCAAGTCACTGGTGTTGCTATTGATAATGAG---GACATAGTTTCATCTTCAGTTGATCAAACCCTGAAACGATGGAGAAACGGTCAGCTTGTTGAATCTTGGGATGCACACCAGTCGCCTATCCAGGCAGTGATAAGGCTGCCATCTGGTGAGCTCGTTTCA---GGTTCAAGTGACGCCAGTCTCAAACTCTGGAAGGGTAAAACGAGTCTGCAAACTCTTTCAGGGCATACAGATACTGTTAGAGGGTTAGCTGTGATGCCTGATTTAGGATTTCTTTCCGCATCACATGATGGTTCAATCAGGTTATGGGCACTAAGTGGCGAAGTTCTTCTTGAGATGGTTGGCCACACCTCCCTTGTTTATTCAGTTGACGCACATTCGTCTGGCCTTATTGTTAGTGCCAGTGAAGATCGTCATGCCAAGATATGGAAAGATGGAGTCTGCGTTCAGAGTTTGGAACACCCAGGCTGTATCTGGGATGCCAAGTTTTTGGAAACCGGAGATATTGTGACAGCATGTTCAGATGGAGTGGTTCGTGTTTGGACAGTACGTCATGATGCGATTGCAGATCAGATGGAGATTGATGCCTATGATTCCCAAATTTCTCAATACAAACTAAGCAGGAAAAAGGTTGGCGGATTGAAACTTGACGAGCTGCCAGGGCTTGATTCTTTGACGTCACCAGGTACCAGTGATGGCCAGACAAAAGTAGTAAGGGAAGGAGACAATGGTGTTGCTTATGCATGGAATATGAAAGAACAGAGATGGGACAAAATTGGTGAGGTTGTTGATGGCCCAGATGGTGTGGCTGAT------CGTCCAATTCACGAGGGAGTTCAATATGATTTTGTTTTCGATGTTGACATTGGTGATGGGGAACCTATCCGGAAGCTACCTTACAATCGATCAGACAATCCTTATGATGCAGCTGACAAGTGGCTTCTAAAAGAGAATCTCCCCTTTGCATATCGGCAGCAAATTGTTGAATTTATATTACAAAATTCTGGG------CAG---------AAAGACTTCAACTTTAATCCATCTTTTCGTGATCCCTTCACCGGCGCAAATGCTTATGTGCCT------------------GGGCAAGCATCTCGTACAGCTGCAACTCCGGCA---------------------------------AAACCTTTATACAAGCACATTCCAAAAAGAGGTGTGCTAGTTTTCGATGCT---GCTCAATATGACGGGATTCTGAAAAAGATGACAGAGTTCAATACTACTTTACGATCTGACGCAGTAAACAATGACAAGTCCCTGACCGAACTCGAAGTATCCAGAGTAGGCGCAATCGTTAATATACTGAAGGACACATCACACTACCACTCTACCAATTTTGCTGACATGGATATTGCTTTGCTTTTGAAAGTGCTACAAGCATGGCCACCGGCAATGATGTTTCCT---------GCTACTGATATAGTAAGGATGCTCGTTTTGCATCATCATGGAGCAAGTCTACTTATCAAGCATGTGGAAAACAACAATGACCTGCTTTTGGATTTGATAAAGAAAGTTACAGAAGATTCTGCTCTTCCTGCAAATCTTTTAACGACTGTTCGTGTCCTTGTTAATCTATTCAAGAATTCTTCATTTCATTACTGGCTACAGACGCATCATAGTCAAATTCTTGATGCCTTCTCAAACTGTTATTCATCCCCAAATAAGAATCTGCAGTTGGCTTATTCGACGTTGCTTCTCAATTATGCAGTGCTATTAATAGAAAAGAAGGATCAAGAAGGTCAAGCTCAAGTCCTTTCAGCAGCTTTGCAGGTACCAGAAGAAGAAGCTGCAGATGTTGATTCCAAGTTCCGGAGTCTGGTAGCAATTGGCTCACTGATGCTTGAAGGTCTCGTGAAGAAGATAGCGATAGATTTTGATGTAGAGAGCATCGCAAAATCAGCGAAGGCGTCAAAGGAAGCCAAGATTGCAGAAGTTGGGGCCGATATCGATCTTGTAATTCGTCAGTAA---
>Theobroma_cacao
---------------------------------------------------------------------------------------------------------------------------------------------------------------------------------------------------------------------------------------------------------------------------------------------------------------------------------------------------------------------------------------------------------------------------------------------------------------------------------------------------------------------------------------------------------------------------------------------------------------------------------------------------------------------------------------------------------------------------------------------------------------------------------------------------------------------ATGGCTGGC------------------------------------------------------------------------------------------------------------------------------------------------------------------------------------------------------------------------------------------------------------------------------------------------------------------------------------------------------------------------------------------------------------------------------------------------------------------------------------------------------------------------------------------------------------------------------------------------------------------------------------------------TACAAAAGAATCGCAGTGAGATTCTTGATGCAT---------------------------------------------------TTTCGT---------------------------------------------------------------------------------------------------------------------------------------------------------------------------------------------------------------------------------------------------------------------------------------------------------------------------------------------------------------------------------------------------------------------------------------------TTAGTCATGCATCTCCAA---------------------------------------------------------------------------------------------------------------------------------------------------------------------------------------------------------------------AACAAGAATTTGCAGTTGGCTTATTCTACCCTGATACTGAATTATGCAGTTCTGCTAGCTGAAAAGAAGGATGAAAAAGGCCAATCTCATGTTCTTTCAGCAGCATTAGCGATTGCTGAACAGGAAAATCTAGAAGTTGATTCAAGATTCCGAGCTTTAGTTGCCATTGGATCATTGATGCTTGAGGGTCTAGTGATAAAAATAGCGATGGACTTAGAAGTTGAGAACATCGCCAAAGTAACAAAGGCGTCTAAGGAAGCCAAGGTTGCAGAAATTGGAGCTGACATTGAACTAACAACAAAACAGCGTTGA
>Isoetes_spp
---------------------------------------------------------------------------------------------------------------------------------------------------------------------------------------------------------------------------------------------------------------------------------------------------------------------------------------------------------------------------------------------------------------------------------------------------------------------------------------------------------------------------------------------------------------------------------------------------------------------------------------------------------------------------------------------------------------------------------------------------------------------------------------------------------------------------------------------------------------------------------------------------------------------------------------------------------------------------------------------------------------------------------------------------------------------------------------------------------------------------------------------------------------------------------------------------------------------------------------------------------------------------------------------------------------------------------------------------------GAATTTGACATGGAGATAGAACCTGGTCAACCAACAAGGAAGCTTGGCTATAATACT--------------------------------------------------------------TCGACAACAGATTGTTGAGTTCATATTGAGGAATACTGGT------CAA------AATTTCAGTGCCYCGTTTYCCAYTKAATATGTTGATCCCTACACAGGC----------------------------------------------------------------------------------------------------------------------------------------------------------------------------------------------------------------------------------------------------------------------------------------------------------------------------------------------------TGAATACCATCCTTCTTTCATGGTCTCCTTCCAATTTGT--------------------------------------------------------------------------------------------------------------------------------------------------------------------------------------------------------------------------------------------------------------------------------------------------------------------------------------------------------------------------------------------------------------------------------------------------------------------------------------------------------------------------------------------------------------------------------------------------
>Isoetes_andicola
----------------------------------------------------------------------------------------------------------------------------------------------------------------------------------------------------------------------------------------------------------------------------------------------------------------------------------------------------------------------------------------------------------------------------------------------------------------------------------------------------------------------------------------------------------------------------------------------------------------------------------------------------------------------------------------------------------------------------------------------------------------------------------------------------------------------------------------------------------------------------------------------------------------------------------------------------------------------------------------------------------------------------------------------------------------------------AAGCTTATGAAACCTTTGTTGGTGAATGGAAACTAGAAA---AGACAGTTGGAGGTGTCAAATTGAGTGAACTTCCTGGACCAGAGTCCTTGAGCTTACCTGGTAATCTTAAT---CAGACCAAGATCATTCGGGAAGGTGM-ACGGCAATGGCATACTCTTGGAATGCAACTTTAGACAAATGGGAGAAGATTGGTGAAGTTGTCGAAGGCCCAGAT------------------CAGAAAGGCCTAGGTGGCAAGGCATATGATTATG------------------------------------------------------------------------------------------------------------------------------------------------------------------------------------------------------------------------------CAAATGCGTATGTACCTAAACAATGGACTTCTGGTTCCCAACCAACA------------------------------------------------ACTAAAAAAGAAATTCTCAAGCATATTC---AGGTTGGTATGCTACTCTTTAATACA---ACACCATTCGAGGGGATCCT-AAAAAGATATCAGAATTCAA-----------------TTCAGGACAAAGAGGCCCATGCATGCACTGGTGAAGAGCTTTCAAGACTAGAGGCCATGATTAATATCCTGAAGGACAGCTCTCATTACCATAGTACAACATTCGCTMAGCGTGATTTTGAGCTAATGAATACCGTCCTTCTTTCATGGTCTCCTTCCAATTTGTT---A---------GTTATTGATATGCTTAGGATGTTATTGCTCCATCTACAAGCTGCCAACCACTTTGCATCCTTAGCTGAACGCGGAA-------------------------------------------------------------------------------------------------------------------------------------------------------------------------------------------------------------------------CTACATAGTACTACTGTTGGAAATGAAAGATCGAGAAGGGGAG------------------------------------------------------------------------------------------------------------------------------------------------------------------------------------------------------------------------------------
>Isoetes_humilior
------------------------------------------------------------------------------------------------------------------------------------------------------------------------------------------------------------------------------------------------------------------------------------------------------------------------------------------------------------------------------------------------------------------------------------------------------------------------------------------------------------------------------------------------------------------------------------------------------------------------------------------------------------------------------------------------------------------------------------------------------------------------------------------------------------------------------------------------------------------------------------------------------------------------------------------------------------------------------------------------------------------------------------------------------------------------------------------------------------------------------------------------------------------------------------------------------------------------------------------------------------------------------------------------------------------------------------------------------------TTTGACGTGGAGATARAACCTGGTTAACCAACAAGGAAGCTTGGCTATAATAC-----------------------------------------------------------------------------------------------------------------------------------------------------------------------------------------------------------------------------------------------------------------------------------------------------------------------------------------------------------------------------------------------------------------------------------------------------------------------------------------------------------------------------------------------------------ATTTG-----A---------GTTATTGATATGCTTAGGATGTTAGTGCTCCATCCACAAGCTGCCAACCACTTTGCATCATTAGCTGAACGCGGAA------------------------------------------------------------------------------------------------------------------------------------------------------------------------------------------------------------------------------------------------------------------------------------------------------------------------------------------------------------------------------------------------------TGGATATTGGATCTATTGTAGATACTGCTTCAAAGTCTTCAACAAGTAAGGTGGCAGAAGTTGCAGCAGATATCAAATCATTGATAAGATG-------
>Isoetes_elatior
----------------------------------------------------------------------------------------------------------------------------------------------------------------------------------------------------------------------------------------------------------------------------------------------------------------------------------------------------------------------------------------------------------------------------------------------------------------------------------------------------------------------------------------------------------------------------------------------------------------------------------------------------------------------------------------------------------------------------------------------------------------------------------------------------------------------------------------------------------------------------------------------------------------------------------------------------------------------------------------------------------------------------------------------------------------------------------------------------------------------AGACAGTTGGAGGTGTCAAATTGAGTGATCTTCCTGGACCAGAGTCCCTGAGCTTACCTGGTAATCCCAAT---CAGACGAAGATCWTCSGGRAAGRYGACATSGCAATGGCATACTCTTGGAATGCAACTTTAGACAAATGGGAGAAGATTGGTGAAGTTGTCGAAGGCCCAGAT------------------CAGAAAGGCCTAGGTGGC------------------TTTGACGTGGAGATAGAACCTGGTYAACCAMCAAGGAAGCWTGGYTATAATATTGGAG------------------------------------------------------------------------------------------------------------------------------------------------------------------CAAATGCATATGTACCTAAACAATGGACTTCTGGT-------------------------------------------------------------------------------------------AGGTTGGTATGCTACTCTTTGATAYA---GCACCCTTCGAGGGGATCCTYARAAAGATAWCAGAATTCAATGCTWACCTAACTGCAGTTCARGACAAAGAGACCCATGCATGCACKGSTGAAGAGCTTTCAAGACTAGAGGCCATGATTACTATCCTGAAGGACAGCTCTCATTACCATAGTACAACATTTGCTCAGCGTGATTTTGAGCTAATGAATACCATCCTTATTTCATGGTCTCCTTCCAATTTG---------------------------------------------------------------------------------------------GATATGCTGATGCCTGCTATTAGAAGAGCAGTGTCTCAACCTGTTCTGATTGCCAACTTATTGACATCTATTCGCGCTACTGTAAATTGCTTTAGACACTTATGTCTTAAGAAATGGCTTGTTGACAACCGGAATGAGCTTCTGGATCTGTTCTCTGAAGGATGTTGTGCAGAAAACAAAAATGTTCGAGTGTGCTATATAACCCTTATTTTGAACTACACAGTACTACTGTTGGAAAGGAAAGATYAAGAAGGGGAGCCACAACTTCTATCTGCTGCARTGGAGATGTCTGGACCAGATGAGCAGGATATAGAAGTGCAATTTCGTGCTTTTCAAGCCATTGGTTCCCTG-TTCATAGTGRTTCAA-GAAGAAGGTTGYCATAGATCTGSATATTGGATCTATTGTAGATACTGCYTCAAAGTCTTCAACAAGTAAGGTGGCAGAAGTTGCAKCAGATATCAARTCATTGATAAGATGA------
>Isoetes_coromandelina
----------------------------------------------------------------------------------------------------------------------------------------------------------------------------------------------------------------------------------------------------------------------------------------------------------------------------------------------------------------------------------------------------------------------------------------------------------------------------------------------------------------------------------------------------------------------------------------------------------------------------------------------------------------------------------------------------------------------------------------------------------------------------------------------------------------------------------------------------------------------------------------------------------------------------------------------------------------------------------------------------------------------------------------------------------------------------------------------------------------------------------------------------------------------------------------------------------------------------------------------------------------------------------------------------------------------------------------------------------AATTTGATGTTGAGATAGAACCTGGTCAACCAACAAGGAAGCTTGGGTATAATAGTGGA---------TATGATGTGGCAGATAAATGGCTGCTGGACCAGAATCTACCATCTGCATACCGGCAGCAGATTGTGGAGTTTATATTGAGAAATACTAGT------CAG------AATTT----------------------------------------------------------------------------------------------------------------------------------------------------------------------------------------------------------------------------------------------------------------------------------------------------------------------------------------------------------------------------------------------------------------------------------------------------------------------------------------------------------------------------------------------------------------------------------------------------------------------------------------------------------------------------------------------------------------------------------------------------------------------------------------------------------------------------------------------------------------------------------------------------------------------------------------------------------------------------------------------------------------------------------------
