# Supplementary material for: Phylogenomics indicates the “living fossil” Isoetes diversified in the Cenozoic
Source: PLoS One. 2020 Jun 18;15(6):e0227525. doi: 10.1371/journal.pone.0227525 (PMC7302493; doi:10.1371/journal.pone.0227525)
Supplement: S1 File — Folder containing fasta files for each of the individual nuclear alignments. (GZ) [file pone.0227525.s011.gz › 1_Individual_Nuclear_Alignments/Homolog_35202.orthogroup_2.fasta]

>Littorella_uniflora
---------ATGCTGCTGCAATCA---------------------------------------CATGCTGTTGCTACTGGTTTCTGTACCAGAACCACACGCAAT------------------------------AATGACGCCAGTAGAACAAGAAGAAGAGAAAATATTGCTCATCGGTTTTCTCGCCCACCTCATTTTTCCGTCGAT---------------------------------------TATCGCCGGAATCGCACTCATTTCTATTCCCTTGGCCCCAAGCTGAAATTACAGACTTGGAGGGGATATGAATTTCAAGTTCGAGCCATGGATGAGTATACGACAGATGATTCCGCATTCGGTGATTATGGCGACAACAGTAGAGCTATTGAGTATATGCTC------------------------------------------------------------TCATCAAGCGAAGGT---GAAGACAGTGATGGGGATGAGATG---------AGTTTACAACCAATTACTGATGTTGAACTGCCTATCTCA---AAAGATAGG---TCCCTTCCATCACGCGATTCATTCTCTATGGCTACTCATAGGCTTGGAATGCTTGGCAGGGGACAGAAGAAAAGAAGA---------------------------ACGATTAGGTATGGAGCCCTTGCAAGTGCTGCTCTTATATTCTTTTTAACAATCCTTATCGTATTTGTGGATGAGTTTGCATGGAAAATTGTGAGAGTGCCTCTTCCACAATGTTACTTAATGCGGCCGTTTCTCATATCCTTAGTTTCAGTTGTTTGCGTTGGCTATATTTGTGTCCCGTTATTCCGCATGTTGGAGATTCGATCCTTATATAGGAAAAAGGCAACCATCCAATATTCTCCTAAGAAAGGAACCCCTACAATGGGTGGATTATATTTTGTCCCAATTGGTCTACTCGTT---ACACAAGTTTTACTCGGTTTCTCTTCTCTCGAGGTGTCCGGTGCAGTCGCAGCAACCATTGCATTTGCTATTATTGGTCTAGTTGATGATTTATTGCGTCTT---AACAAAATTAATCGTAGTTTGCCTGTTTGGATGAGAACTATCTTGGAGGTTGTTGTTGGGTTATGGTTCTCATATTGGCTGTACATGACAGACATATCAACACCGTACAACATGAAAATGGTGGTCCCTTTACCTGCACCAGTGGGCTTGGTTCTGGTTCGGCCCGACAGACTATACCCAGTTCTCACTTCATTGTCTTTTGTCTCCATGGTGAGTGGAATTGATTTAACTGATGGGCTCGATGGATTGGCTGCGGGGACTGCTGCATTAGCATTTATTGGGATGTCAATAGTGGTTCTTCCAGTATGTTCGGAACTTGCAATATTTGGAGCTTCAATGGCTGGAGCCTGTATTGGTTTTCTTTTCCAAAACCGATATAAGGCATCTATATTTATGGGTGACATTGGAGCTTTGGCTTTAGGTGGTGCACTTGCCGCTATGGCTTCTTGTACGGGATTGTTTTTCCCACTGCTCATTTCTTCAGGAATTTATGTCTTGGATGCATTTTTTGTGCTGATACAGGTGTTATCG---AGAGGAACCAAAATTTTCCGGCGAAAAGGTTACAAT---TTGCGTATGGCATCACTCCATCACCAGCTTCGGTTACTGGGAATGAAGGAACCGGTTGTTGTTGCAGCTGCATATGCC---------------------------------------------------------------------------------GTCACATTTTTA------------------------------------------------------------------------------------------------------------------------------------------------------------------TTGACTTTATGTGCTGCATATGTCGGTCTTACTTCAGTATAA---------------------------------------------------------------------------------------------------------------------------------------------------------
>Arabidopsis_thaliana
ATGAGATGTTCCTTGTTAACTCCGACTTCTTACCGATTTCAT------------------------------------------TACCCAAACCCGTTTCGATCTCTTGAATCGATTCCTCCCCTTTCAAAT------------TCACGTTATCGCATCGAATCTGGATCTCCCTCTTCTTTCAAGTTCAGTGCGCCG------------------------------------------------------AGCTTGCAGAGACATAGCTCTGTC------------------------------------------------TCGGTTAAAGCATTTGATGATGAT---------------ACATTTGATTTCTATACCGGTGACATATTTGCTGCTACTTATGCTATT------------------------------------------------------------TCGTCGAGTGAAGGC---GAAGAGAGCGATGGGGATTATGCT------------TTGAATGTGGTTACCGAAACTACTGCACAGAAGCTAGGAAAGTTTCCA------------------------------------------------------------AGAGGTCGCAAAAAGCAC------------------------------AGAATCAGATATGGG------ATTAATTTGGGGCTTCTTGCTTTTTTGTCACTGCTGCTTCTACTGATGGACTCTTTTGCTTGGAAGATTGTTAGACTACCTTTGCCTCCATATTTCTTAAGCATGCCCTTCTTCACATCGGCGATTCTAGTTACCTTAGCTGGTTATATTTTTGTTCCGCTTCTAGACAGACTGAGAGTGCATGAGCCAATTAGGACATTAGGGCCAGTTCCACATAACCGCAGACCAACAATCCCGACAATGGGTGGGTTGTTTTTTGTTCCAATTGGTGTTGTTGTT---GCAATAGCCTTGAATAAAGTTTCATCCATCGAAGTCTTGGGAGCAGCAGCCGCAACTGTAGCATTTGCAGCCATTGGGCTAATTGATGACTCCTTAAGCCTCTACAGTGAGAATAATAATGGTTTATCTGCAAAGATACAACTTCTTTTGGAGGCAGCTGTTGGGACTTGCTTTGCGTTTTGGTTGGAGACTGCAAGCTTATCATCTCCTTATGGCATGAAAATGTTGGTCCCCTTGCCTTCACCATTAGGTCTTGTTTTCTTG------GGAAAACTTTACCTACTGTTGACATCGTTTTACTTTGTTTCCATGGGAAACTTAGTCAAAGCAACCGATGGTCTCGATGGATTGGCGGGAGGTATTGCTGCTTTGTGTTTTGTTGCAATGGCAATAGCAGTTCTTCCTATTTGCTCTGATCTCTCTGTATTTGGAGCTTCGATGGCTGGAGCTTGTTTTGGGTTTCTGCTTCACAATCGATACAGAGCATCAGTTTCCATGGGAGATACAGGATCCTTGGCTCTAGGTGGAGCTTTGGCTGCAATGGCTGCTTGCTCAGGAATGTTCTTCCCGTTGTTCATATCGTCTGGTGTCGCAGTTTTGGAAGCTTCTTCTGTCATTATACAGGTCGTGTATTACTCGACAACTAAGCGTTTAAAAGGAAAAGGGCGTCGGATATTCAAGACTATACCGTTTCATCATCACCTTAGGCTAAACGGTTTAAAGGAGCCAATGATAGTAACGATGGCATATGTA---------------------------------------------------------------------------------ATATCCTCTTTG------------------------------------------------------------------------------------------------------------------------------------------------------------------CTCTCTCTTTCAGCAGCTTACATAGGTCTTATTTCTGCATAA---------------------------------------------------------------------------------------------------------------------------------------------------------
>Theobroma_cacao
------------------------------ATGCGATTCCATTCCTTGTCTCTGAATCTACAGTATTTCTCTTCTTCGGGACTCCTTCCATCCCCAAAACGACAC---AGCTTTGTCCCCGTTTTATCTCGCCTCGGGTTCCTGTCCTCTTCTCGGCTTCGCGGTGCTGCTGCTTCCAGTTTCTACTCGCCTCTCAAGTTACAGTTAAAACGATCAGAAAATGTACGGAAGCGAAGGAGA---------------CGATCTCGACACGACGTCGTT------------------------------------------------CAAGTTAACGCTACCGATGATGACTCGGCGGGAATTTCTTCGTTTGATGACTGGGTGGTTGACGATTCGGTGGCAGCGTATATGTTTTCT---------------------------------------------------------TCATCAAGTGATGGG---GAAGATAGCGATGGGGAAATTTTA------------TTAAACCCTTTGACTGAGGTGGATTTGCCACCTGTG---------------AGAGTCTCGACTGATGATGCCATAACCATGACTACCCATCGGCTTGCTTTGATTGGAAGAGGCCAAAGAAGACAC------------------------------AGGATATATCTTGGGCTGTTAATCAACTTGGCTCTTGTAATCTTCCTGACAATGGTTCTTTTATTTGTGGATTGGTGCGGATGGAAAATTGTCAGGCTACCCTTGGCCCCATTCTACTTGACCTCCCCATTTTTCATATCTTTGATTTTGGCGGCATGTGCAGGTTATGTTTGTGTCCCGTTGCTTAAAGGTCTTAAGTTCCTCCAAATAATTAGGAAAGAAGGACCTGCTAGACATTCCAGAAAGAAGAGAACCCCAACGATGGGTGGACTGTTTTTTATTCCAGCTGGTATATCTGTT---GCGAAATTCGTAACTGGTTTTTCTTCTATTGAAGTTTCTGCTGCCACAGCGGCAACCTTAGCATTTGCTGCAATTGGGCTACTTGATGACGTCTTAAGTTTCATCAAGCAACAAAACAGTGGCTTATCTCCGTGGTTAAGACTATTTTTGGAGGCAACTGTAGGTATTTGGTTTTCATTTTGGTTGGATGCTGCAAGTTTATCCTCACCCTATGGCATGAAAATGTTGGTTCCTCTACCTCCACCAATGGGCATCATTTACTTG------GGAAAATATTACCTATTGTTGACTTCATTTTGTTTTGTTTCCATGGGAAATGGGGTTAACTTAACAGATGGTCTTGATGGTCTGGCTGGAGGAACTGCTGCATTAGCTTTCATTGGAATGTCAATTGCAGTGCTTCCAGTATGCCCTGAACTTGCTATATTTGGAGCATCAATGGCGGGGGCCTGTGTTGGTTTTCTTTTGCACAACCGGTATAAAGCATCTGTTTTTATGGGTGATACTGGATCCTTGGCCCTTGGTGGTGCATTAGCTGCAATGGCTGCTTGTACCGGAATGTTCTTTCCCTTATTCATTTCATCAGGTTTCTTTGTTTTGGAAGCATCATCGGTTATTTTGCAGGTGTTATACTTCAAGACAACAAAGCACTTGCGAGGAAGTGGGCGCCGCCTGTTTAGAATGGCACCTTTTCATCATCATCTGGAATTATTGGGGCTCAAAGAACCAATGATTGTTGCTGTTGCATACATTTCTAGGAGAAAAACTAGGGAACCCAAGGAAGAAAATTTGACACTTGGACCTGCTGTCAGAGAGGGAGAACATGTTTTCGGTGTCGCCCACATTTTTGCATCATTTAATGACACTTTCATTCATGTGACTGATCTGTCTGGAAGAGAAACCATGGTTCGTATAACTGGTGGAATGAAAGTGAAAGCTGATAGAGACGAGTCATCACCATATGCTGCCATGCTTGCTGCGCAGGATGTTTCTCAAAGATGCAAGGAACTAGGCATTACTGCTCTTCATATTAAGCTCCGAGCTACCGGTGGTAACAAGACTAAAACACCTGGTCCAGGTGCCCAGTCTGCTCTTCGTGCACTTGCTCGTTGTGGGATGAAAATTGGTCGTATTGAGGATGCTACACCCATTCCAACAGACGGTACTCGCAGAAAGGGAGGTAGAAGAGGACGAAGGCTGTAA
>Physcomitrella_patens
------------------------------------------------------------------------------------------------------------------------------------------------------------------------------------------------------------------------------ATGCATCAGGGTGGAGAT---------------------------------------------------------------------------------------------------------------------------TATGGAGGGGATTACGGCGGAGATTATTTTTCATCAGGAGAGCAGTATTCGTATTCCGATGGAGAGGCATCATCCGGTGGATCACCTCGTGAAACACGCAGCGGGTACAGTTCAGGATCTGGA---TCTGAATCGGAACGGGATGTGTAT------------TTTGACTTATTTGAT------GACAGCGACAAATTT---------------GACACAAAAAAAATTGACGTAGTTGCGCCTTTAATCAAGTCATCTTCTCTTAAAAACCACGACTTTCCTAGA---------------------------------AGGATTGGGAAAGGACTTCTCGTAACTACTGTTTTGTCCGTGGCTTTAACTGGGACTGTGCTTATTATAGACTCGTACATATGGAAAGTTATACGGAAGCCCCTGGCACATTATTTTCTCACGGTTCCCTTCTGTGTAGCAGCAGCTGCGTCAGCATATTTCGGTACCATCTGTGTGCCATTGTTGGAAAGATTAAAAGCTCACCAAGTGTTCCGGATAGAGGGTCCTGCCGCTCATCAGAGCAAAGTTGGCACCCCAACCATGGGGGGTTTGTATTTTGTTCCGATAGGTGTAGGGGTC---GCAAGACTGGTTACTGGATATTGGTCCACAGAGCTGTGGGGAGTGTGTGTCGCAACACTGGCTTTTGCAGCAATTGGATTTTTAGATGATTGGTTTGTGCTTTTGCGGAAGCACAACTACGGCATGCGAGGATCATTGAAGTTTTTATTGCAGGTTGCTGTTGGTGTGTGTTTTGTATTCTGGCTCGACAATGCAAGCCTACGGTCCCCTTATAAAATGAATAGGTTGGTCCCTTTGCCAGCTCCTTTTGGGCTTCTTTATCTA------GGTAATTGGTATTTACCATTGACGGCCTTCTGCTTTGCTGCAATGAGTAATGGAGTTAATCTGACGGATGGGTTAGATGGTTTGGCTGCGGGCACGTCAGCTGCTGCATACATCGGGATGGCTATTGCTGTTCTCCCTATCTATCCTGGTCTAGGTGTTTTTGGAGTATCAATGGCAGGGGCATGCATGGGATTTTTGACACAAAACAAGTATAAGGCAAAGGTATTTATGGGAAATACTGGTTCTCTAGCACTTGGAGGAGGCTTAGCAGCCATGGCGAGTTGCACGGGTATGTTCCTGCCATTGTTCATCGCCTCAGGGGTATTCATCATAGAAACGGTCTCTGTTATAGTACAGGTATCATTCTTCAAGCTTACAAAGCGATTGGAAGGCAAGGGACGTCGGGTGCTAAGGATGGCACCCTTTCACCATCACTTGGAACTGATAGGATGGAAAGAGCCCAGTATTGTAGCTGCTGCATATGTG---------------------------------------------------------------------------------GTTGCATACATT------------------------------------------------------------------------------------------------------------------------------------------------------------------TTGGCCATAGCTGCATTGCACACAGGCCTCACATCTGCATAG---------------------------------------------------------------------------------------------------------------------------------------------------------
>Ceratodon_purpureus
------------------------------------------------------------------------------------------------------------------------------------------------------ATGATTATCAAAGACGGTTGCGCTTGTCATTTGACATTCCCTGTACGG---------ACGAGGGTGGAACAGATTCATCAGGAGAGACATATTCGT---ATTCCGATGGAGAGACATCACCTGGTG---------------------------------------------------------------------GATCGCCTGATGCATCACCACGTAGAGGATACAGTTCTGGATCTGAATCTGAACGGGATGTCTTTT------------------------------------------------------------------------------------------------------------------CAGTCGTTTTTTGAT------GATCACGAGCCATGT---------------GACTCCAATACCATCGACTTAGTTAAACCATTAATGAAATCTTCTGTTCTTCAGAAACGTTCCTTTCCTTCA---------------------------------AGGACTGGGCAAGGAATTCTGGTGACGGCTGTTCTATTTCTTGTTCTAGCTGGGACTGTGCTTACTGTAGATTCTTACATATGGAAAGTAATACGAAGTCCACTGGCTCACTATTTTCTCACGGTTCCCTTTTGCATAGCAGCAGTTGGTTCAGCATATTTCGGAACCATCTGTGTACCGTTGTTAGAACGACTGAAAGCTCATCAAGTATTCCGTAAGGAAGGTCCTGCGGCCCATTTGTCAAAGGTTGGGACGCCGACCATGGGGGGTTTGTATTTTGTTCCGATAGGTGTAGGAGTT---GCAAGACTAGTTACTGGGTCCTGGCTTAAAGAGCTATGGGGCGTGAGTGTGGCAACACTTGCATTTGCAGCAATTGGCTTCATTGACGATTGGTTGGCGCTTTGGCGTAAGCATAATTATGGTATGCCAGGATCGCTAAAGTTTTTATTGCAGGTTGCTGTTGGTGTTTGGTTTGTGTTTTGGCTTGACAATGCCAGCCTACGGTCCCCGTATAAAATGAAGAGATTGGTTCCTTTGCCAGCCCCGTTTGGGCTTCGTTATATG------GGCACATGGTATATACCATTAACGGTCTTTTGCTTTGCTGCAATGAGTAATGGAGTTAATCTGACTGATGGATTGGATGGGCTAGCTGCGGGTACGTCAGCCGCTGCATATATAGGGATGGCTGTTGCTGTTCTCCCAATCTATCCTGGACTAGGTATTTTTGGAGCGTCAATGGCAGGAGCATGCATAGGATTTTTGACACACAACAGGCACAAGGCAAGAGTCTTTATGGGAGATACTGGTTCACTTGCACTTGGAGGAGGTTTAGCGGCCATGGCTGCTTGCACTGGCATGTTCCTCCCATTATTCATAGCCTCGGGTGTTTTTATCATAGAAACCGTCTCTGTTATCTTGCAGGTATCATTTTTCAAGCTGACAAAGCGATTCGAAGGCAAGGGC------------------------------------------------------------------------------------------------------------------------------------------------------------------------------------------------------------------------------------------------------------------------------------------------------------------------------------------------------GTCGGCTGCTGCGGATGTCACCTTTCCATCATCACT---------------------------------------------------------------------------------------------------------------------------------------------------------------
>Isoetes_lacustris
------------------------------------------------------------------------------------------------------------------------------------------------------------------GGCCAATGTGTC---------------------------------------ATTCAGAAATGGCATCGGAAGAAGACCTTG---------------------------------------------------------------------------------------------------------------------TTATTTAGGTCAAATTTTAGTTTAGACAGCTCAGCTCATGGA---------------GCAGACAGAAAGGAGATAACGAAAACTGAACCA---TCTACAGAGGAAGCAAATAAAAAGTCTAGTGGT---ACTTTTGATACAGAAGATGTTTATAAAGGGAACTCAGCAAATACTTTTGAGAAATGTCAAAATGATAGCTTTCCACATAATTTGCATGAAGCTGGAAAGACAGTATTATTTGCAGATGGGTGTCAAACTTCTGGAGTTATACAGAAGGATACATCAAGAAGCGAAGAAGTTGGAGCTTTAACAAGCATTCCTAGGATTAGAAGAGGGCTTCTCATTACCATCATTTTGTTCGTAGTATTGACATGCATAGTACTCTTGGTTGATTTTAACATATGGCAGTTAATTCAGCGCCCCCATTCATTGTTCTTCCTTTCTGGCCCATTCTTAGCATCCACTATCATCAGCGGATACGTAGGCTGGTACTGTGTTCCCTTATTAAAACGCATCAAGGCCCACCAAATAATCAGAAAAGAAGGGCCCTCTGCACACCATTCAAAAGCTGGAACACCTACTATGGGTGGCTTATTCTTTATACCAATTGGAGTTGGAGTT---TCAAGACTTGCTACCAGATTTGCATCATATGAGCTGCAAGCAGTTGCATGTGCAACAATCTTATTTGCCATAATTGGTCTTCTTGATGATGGCCTATCTATAATGCGGAATCATAATTACGGCCTTCCTGGTTGGTTAAAGCTTCTCATGCAGGTTGCTGTTGGTGCATTCTTTTTCCTCTGGCTCGATTCCATTCATTTGCCTTCTCCGTACAAAATGAAAGCTTTAGTGCTATTGCCACCACCTTTTGGACTGTGGTACATC------GGCAAATGGTATCTTCCTCTGAATACATTTTGCTTTGCAGCTATGGCCAATGGTGTCAATCTTACTGATGGCTTAGATGGTCTAGCTGCTGGTACTGCTGCCTTGGGTTTCATTGCCATGAGCATTGCTATTCTCCCCATTTACCCTGCTCTGAGTATTTTTGGTGCATCAATGGCTGGAGCATCTATGGGATTTTTGCTGCATAATCGGCAGAAGGCATCTATCTTCATGGGGGACACAGGCTCATTGGCCTTGGGTGGCGCATTGGCAGCTATGGCGTCATGTACGGGGTTGTTCTTGCCATTATTTTTAGTGTCAGGCGTTTATGTCATTGAAACCATCTCAGTCCTGGGTCAGGTATCATATTTTAAATTCACAAAGCAATCAACTGGGATTGGTCGGCGCTGGCTACGAATGGCTCCCTTCCATCACCATTTGGAGCTGGTGGGGTTTGAGGAACATCAGATTGTAATTGGTGCTTATGTA---------------------------------------------------------------------------------CTTACGTTTGTG------------------------------------------------------------------------------------------------------------------------------------------------------------------TTAGCTTGTGTAGCTGCATATGTTGGTCTGTACTCGTACTAA---------------------------------------------------------------------------------------------------------------------------------------------------------
>Isoetes_sinensis
------------------------------------------------------------------------------------------------------------------------------------------------------------------------------------------------------------------------------------------------------------------------------------------------------------------------------------------------------------------------------------------------------------------------------------------------------------------------------------------------------------------------------------------------------------------------------------------------------------------------------------------------------------------------------------------------------------------------------------------------------------------------------------------------------------------------------------------------------------------------------------------------------------------------------------------------------------------------------ATGGGTGGCTTATTCTTTATACCAATTGGAGTTGGAGTT---TCAAGACTTGTTACCAGATTTGCATCATATGAGCTGCAAGGAGTTGCATGTGCAACAATCCTATTTGCCATAATTGGTCTTCTTGACGATGGCCTATCCATAATGCGGAATCATAATTACGGCCTTCCTGGTTGGTTAAAGCTCCTCATGCAGGTTGCTGTTGGAGCATTCTTTTTTCTCTGGCTCGATTCCATTCATTTGCCTTCTCCATACAAAATGAAAGCTTTAGTGCTATTGCCACCACCTTTTGGACTGTGGTACATC------GGCAAATGGTATCTTCCTCTGAATACATTTTGCTTTGCAGCTATGGCCAATGGTGTCAATCTTACTGATGGCTTAGATGGCCTAGCTGCTGGTACTGCTGCCTTGGGTTTCATTGCTATGAGCATTGCTGTTCTTCCCATTTATCCTGCTCTGAGCATTTTTGGTGCATCAATGGCTGGAGCATCCATGGGATTTTTGCTGCATAATCGGCACAAAGCATCTATCTTTATGGGGGACACAGGCTCATTGGCCTTGGGTGGTGCATTGGCAGCTATGGCGTCATGTACGGGGTTGTTCTTGCCATTATTTTTAGTGTCAGGCGTTTATGTCATTGAAACCATCTCAGTACTGGGTCAGGTATCATATTTTAAATTTACAAAGCATTTAACTGGGGTTGGTAGGCGCTGGCTACGAATGGCTCCCTTCCATCATCATTTGGAGCTGGTGGGGTTTGAAGAACATCAGATTGTCGTTGGTGCTTATGTA---------------------------------------------------------------------------------CTTACATTTGTG------------------------------------------------------------------------------------------------------------------------------------------------------------------TTAGCTTGTCTAGCTGCATATGTCGGTCTGTCCTCGTACTAA---------------------------------------------------------------------------------------------------------------------------------------------------------
>Selaginella_moellendorffii
---------------------------------------------------------------------------------------------------------------------------------------------------------------------------------------------------------------------------------------------------------------------------------------------------------------------------------------------------------------------------------------------------------------------------------------------------------------------------------------------------------------------------------------------------------------------------------------------------------------------------------------------------------------------------------------------------------------------------------------------------------------------------------------------------------------------------------------CCATTTGTTTGCTCGCTAGTCGCAACTGGCTGCCTCGGATCATACTGCGTGCCGCTGCTTGCAAAGCTCAAGGCCCAGCAGATATTTCGAGTAGAGGGCCCGGCTTCGCATCTTTCAAAGGCTGGAACACCAACAATGGGTGGCCTGTTCTTTATTCCGGTGGGAGTCGGTGTT---GCGAGAGCTGCAACCAGATTTTCGTCCACAGAAGTAGCCGGAGTAGCAGCAGCGACCCTGGTTTTTGCAGCTATTGGCCTCCTAGACGATTTTCTGTCGCTGGCGAAGAAGCATAACTATGGAGTTCCAGGACCTTTCAAGTTTCTTCTCGAGGTGGTCAGTGGCGTGTGTTTCTTCTTCTGGCTGGATTCAGCGGGCTTGCCTTCTCCGTACAAAGTGAAGAATCTGGTGCCTTTGCCACCTCCAGTAGGCTTGTGGAATATT------GGCAAGTGGTATCTTCCACTCACTGCCTTTTGCTTCGCAGCAATGGCCAACGGTGTCAACCTCACAGACGGTCTGGATGGTCTTGCTGGCGGAACTGCTGCTCTGGCTTTTGCGGGAATGGCCGTGGCTGTTCTTCCCATATATCCTGCTCTGGGAGTTTTCGGAGCATCCATGGCCGGTGCTTGCGTGGGATTCTTACTGCATAACCGGCACAAAGCGTCCGTGTTTATGGGAGACACCGGCTCCCTCGCTCTTGGAGCGGCTCTTGCAGCGATGGCCTCATGCACGGGCTTGTTTCTTCCTCTCTTCATTGCATCGGGCGTGTTTGTCATCGAAACAGTCTCAGTCATGGCTCAGGTTGCTTACTTCAGGTATACGAAGAGAGTTCACGGAACTGGACGCCGTTTGCTGCGAATGGCACCCTTCCATCACCATTTGGAGCACCTGGGGATGGAAGAGTTACACATCGTCGCTGGAGCATACCTC---------------------------------------------------------------------------------GTTTCAGCTCTT------------------------------------------------------------------------------------------------------------------------------------------------------------------CTAGTCACATTCGCTGCTCACGTCGGCCTTATTTCGGCTTGA---------------------------------------------------------------------------------------------------------------------------------------------------------
>Lygodium_japonicum
---------------------------------------------------------------------------------------------------------------------------------------------------------------------------------------------------------------------------------------------------------------------------------------------------------------------------------------------------------------------------------------------------------------------------------------------------------------------------------------------ATGGAAGGG---------------------------------------------------------------------------------------------------------------------------------------------------------------------------------------------------------------------------------------------------------------------------------------AAGCTAATCTCCGCCCCC------CGCCTCTTCCAAGTCGAGCCGGCCATCATTACG------------------------------------------------------------------------------------------------------AAACACCGGCCACCT---------------------------------GTGGCGTGG---GCGCATTTGGAGACTAATCATAAGCCCCTCAGCTACAAACGTGCTGCAGCCGCAACA---------------------------------------------------------------------------------------------------------------------------------------GCAACCGTTTCTCGCTCTTCCGCAAGGAAGACTCTGGTACTTTTGCCATCCCCTTTCCAACATTGGAATTTT------GGTAAATTTTATCTGCCATGGGCAGCGTTCTGTTTTGCATCCATGAGCAATGGTGTGAACTTGACAGATGGTTTAGATGGACTTGCTGCGGGAACGGCAGCTGCAGCCTTCCTTGGCATGACCTTGGCTGTAATGCCCATCTATCCAGCCGTTGGGATTTTTGGTGTTTCTATGGCTGGTGCCTGTATTGGTTTTCTGGTGCACAACCATTACAAGGCAGCAGTGTTTATGGGAGATACTGGCTCTTTGGCTCTGGGGGGAGCCCTTGCAGCCATGGCTGTATGTACTGGCATGTTTTTGCCCCTATTTATCTGCTCTGGAGTCTTCTTCCTGGAAACTGTCTCAGTGATAATTCAGGTTTTTTACTGGAGATACATGAAAAGAACCACGGGAGCTGGTCGCCGGTTCTTCAAAATGGCTCCCATACATCATCATTTTGAACTCTCAGGTGTAAGCGAGCCCACGATAGTGGTGACTGCCTATCTC---------------------------------------------------------------------------------ATTTCATTCTGT------------------------------------------------------------------------------------------------------------------------------------------------------------------CTGGCGTTCGTAGGTGGATATGTTGGCATCAAGGCATGTGCA------------------------------------------GTCAGATAG------------------------------------------------------------------------------------------------------
>Oryza_sativa
------------ATGGCGTCGCCT---------------------------------------------------------------------------------------------------------------------------------------------------------------------CCGTCCGCT---------------------------------------------------------------------------------------------------------------------------------------------------------------------------------------------------------------------------------------------------------CCC---------------------TCCTCCTCCGCCGCC------------------------------------------------------------------------------------------------------------------------------------------GCGGCCGCGCGTGCCGCTCCCCATCGCCCG---------------------------CGCTTGCGGTCGCGG---------------------------------------------------------------------CGATCTCTCCGGCCGCCGCCGCAGCCGCAGCCGCGGGTGCTTCCCTCTTCCGTCGCCTGCCGATCCTCCGCT---------------------------CTCCGGGACTTCCAATTCAGAAATATC------------------------------------TCCACGAGACCCACA---AGCAGGCGCGATGTCCTTCCAGTTGCCTCTGCATTT---GATGAGGATCTGGGTGATTTCTCGCTGGTGCACGCTGATGGG------------------------------------------GATGACCCT------------------------------------------------------TTAGAGGTTGTTGTATATTCAAGTGAGAGCGACTGGAGCGATGAGGAGGTCGTGTTAAATCCAACGAGTGAT---------GTTGAGTTACCT---------------------------------------------------------------------------CTAAAGAGCAAGAGCCGCTTTGAGGGTGTAGAGGGT---GCGATGACAGTTGCTGCCCATAGGTTT---------------------------------------------------------------------------------------------------------GCCACGATTGAGAAAGGGCATAGGGACAGC---------------------------------AGTTGCTGA------------------------------------------------------------------------------------------------------------------------------------------------------------------------------------------------------------------------------------------------------------------------------------------------------------------------------------------------------------------------------------------------------------------------------------------------------------------------------------------------------------------------------------------------------------------------------------------------------------------------------------------------------------------------
>Amborella_tricopoda
---------ATGTATCTCAGTCCT---TCTCTAAGAGTTATG---------------------------------------------------------CGTTCT---GCAACTCTCCAACCACTATGTCGATTTGCTTGCCTTCCT------------------------------------------CCTTCGAAATTTATCCTCAATAACAAGCAATCAATATCGAAACGCCTGTCCTTTCTTGGATATGAGAGACAAAGACATCGATGCGTTGTG---GGGCATAAA---------------TGG------------ATCCAAGTCTCAGCCATGGGAGAGGATTCATTTGAAATGGATTGTTTTGATAATTGG---------------------------------------GATGATAATGAGGGAACTTCCTTGGGAAATTCC------------TATTTGTGGTCTTCGAGTGAAGGAGAGGAAGAGAGTGATACAGAATTGCTT------------ATAAATCCATCGGGGGATGTGGATTTGCCTCGCAAG---AGAGTTAGG---TGGTTAGGGCCTGATTCAGCTTTGACCACAACTGCCCACCGGGTTGCGACTCTCCAAAGTGGAGGAGGAAAGAAC------------------------------AGGTGTGGCACTGGGGTTTTGATTAATATAGGATTGTTAGTCTCTTTGCTATTGTTTCTGTTAGTAGTGGACTCATGTGCATGGCGGATCATTCGGATACCATTGGAACCATTTCTTTTAACATATCCATTCTGTATATCAGCGGTTTTGGCAACATGTCTAGGTTTTGTATGTGTTCCATTACTTAGAAGTTTCAAGATTCATCAAATATTACGGAAAGAAGGGCAGGCTATGCACTTCATTAAGAAGGGAACTCCTACAGTTGGTGGATTGTTTTTTATTTCAGTTGGGGTCATAGTT---ACCAGAACTGTTGCTGGTTTCTCTTCAGTTGAAGTTTTTGGGGCAACAACTGCAACTCTTGCCTTTGCCGCAATTGGTTTACTTGATGACCTCTTAATCCATTGTAAGGGTCAAAATTATAGGCTACGTGCAGGGTTGAAGCTTGTCTTACAGGTTGCTGTTGGCGCCGGATTTTCCTTTTGGTTCGATTCCACAAATATATTGTCACCCTACGGCATGAAAATGTTGGTACCTCTACCGCCACCTCTGGGACTCATATATTTG------GGGAAGACCTACTTAATATTTTCTGTATTCTGCTTTGTTGCTATGTCGAATGGTGTTAGCTTGACAGATGGCCTTGATGGCCTGGCTGGAGGAGCTGCTGCTTTTGCATTTGTAGCGTTATCTGTTGCTATTCTCCCATTATGTTCTGATCTTTCCATCTTTGGAGCATCCATGGCTGGGGCTTGTATGGGTTTTCTTATGCATAATCGGCACAAGGCATCTTGTTTTATGGGTGATACTGGTTCCTTGGCACTAGGTGGAGGGTTAGCTGCCATGGCTGCTTGTACAGGGATGTTTTTCCCACTCTTTATTTCATCCGGCATCTTTGTCATTGAAGTATCATCTGTTATGGCACAG---------------------------------------------------------------------------------------------------------------------------------------------------------------------------------------------------------------------------------------------------------------------------------------------------------------------------------------------------------------------------------------------------AAGTGTTGTGCAGACCAAACTGGCTGA---------------------------------------------------------------------------------------------------------------------------------------------------------------------
>Isoetes_andicola
-------------------------------------------------------------------------------------------------------------------------------------------------------------------------------------------------------------------------------------------------------------------------------------------------------------------------------------------------------------------------------------------------------------------------------------------------------------------------------------------------------------------------------------------------------------------------------------------------------------------------------------------------------------------------------------------------------------------------------------------------------------------------------------------------------------------------------------------------------------------------------------------------------------------------------------------------------------------------------------------------------------------------------------------------------------------------------------------------------------------------------------------------------------------------------------------------------------------------------------------------------CTTTAGTGCTATK-CCACCACCTTTTGGATTGTGGTACATC------GGCAACTGATATCTTCCTCTAAATACATTTTGCTTTGCAGCTATGGTCAATGGTGTCAATCTTACTGATGGCTTAGATGGTCTAGTTGCTGGCACTGCTGCCTTGGGTTTCGTTGCCATGAGC---------------------------------------------------------------------------------------------------------------------------------------------------------------------------------------------------------------------------------------CAGGTATCATATTTTAAATTCACAAARCAATCAACTGGGATTGGTCRGCGCTGGCTACGAATGGCTCCCTTCCATCACCATTTGGAGCTGGTAGGGTTTGAGGAACATCAGATTG-----------------------------------------------------------------------------------------------------------------------------------------------------------------------------------------------------------------------------------------------------------------------------------GCTTGTGTAGCTGCATATGTTGGTCTGTACTCGTACT-----------------------------------------------------------------------------------------------------------------------------------------------------------
>Isoetes_humilior
--------------------------------------------------------------------------------------------------------------------------------------------------------------------------------------------------------------------------------------------------------------------------------------------------------------------------------------------------------------------------------------------------------------------------------------------------------------------------------------------------------------------------------------------------------------------------------------------------------------------------------------------------------------------------------------------------------------------------------------------------------------------------------------------------------------------------------------------------------------------------------------------------------------------------------------------------------------------------------------------------------------------------------------------------------------------------------------------------------------------------------------------------------------------------------------------------------------------------------------------------GAAAGCTTTAGTGCTATTGCCACCACCTTTTGGACTGTGGTACATC------GGCAAATGGTATCTTCCTCTGAATACATTTTGCTTTGCAGCTATGGCCAATGGTGTCAATCTTACTGATGGCTTAGATGGTTTAGCTGCTGGTACTGCTGCCTTGGGTTTCATTGCCATGAGCATTGCTGTTCTTCCCATTTATCCTG--------------------------------------------------------------------------------------------------------------------------------------------------------------------------------------------------------------------------------------------------------------------------------------------------------------------------------------------------------------------------------------------------------------------------------------------------------------------------------------------------------------------------------------------------------------------------------------------------------------------------------------------------------------------------------------------------------------------------------------------------------------------------------------------------------------------
>Isoetes_elatior
---------------------------------------------------------------------------------------------------------------------------------------------------------------------------------------------------------------------------------------------------------------------------------------------------------------------------------------------------------------------------------------------------------------------------------------------------------------------------------------------------------------------------------------------------------------------------------------------------------------------------------------------------------------------------------------------------------------------------------------------------------------------------------------------------------------------------------------------------------------------------------------------------------------------------------------------------------------------------------------------------------------------------------------------------------------------------------------------------------------------------------------------------------------------------------------------------------------------------------------------------AAAGCTTTAGTGCTATTGCCACCACCTTTTGGACTGTGGTACATC------GGCAAATGGTATCTTCCTCTGAATACATTTTGCTTTGCAGCTATGGCCAATGRTGTYAATCTTACTGATGGCTTAGATGGTCTAGCTGCTGGTACTGYTGCCTTGGGTTTCATTGCCATGAGCATCGCTGTTCTTCCCATT---------------------------------------GCATCCATGGGATTTTTGCTGTATAATCGGCATAAAGCATCTATCTTTATGGGGGACACCGGCTCATTGGCCTTGGGTGGCGCATTGGCAGCT---GCGTCATGTACGGCGTTGTTCTTCCCATTATTTGTAGTGTCAGGCGTTTATGT-------------------------------------------------------------------------------------------------------------------------------------------------------------------------------------------------------------------------------------------------------------------------------------------------------------------------------------------------------------------------------------------------------------------------------------------------------------------------------------------------------------------------------------------------------------------------------------------------------------------------------
>Isoetes_coromandelina
------------------------------------------------------------------------------------------------------------------------------------------------------------------------------------------------------------------------------------------------------------------------------------------------------------------------------------------------------------------------------------------------------------------------------------------------------------------------------------------------------------------------------------------------------------------------------------------------------------------------------------------------------------------------------------------------------------------------------------------------------------------------------------------------------------------------------------------------------------------------------------------------------------------------------------------------------------------------------------------------------------------------------------------------------------------------------------------------------------------------------------------------------------------------------------------------------------------------------------------------------------------------------------------------------------------------------------------------------AATGGTGTCAATCTTACTGATGGTTTAGATGGTCTTGCTGCTGGCACTGCAGCCTTATGTTTCATTGCCATGAGCATTGCTGTTCTTCCCATCTATCCTG--------------------------------------------------------------------------------------------------------------------------------------------------------------------------------------------------------------------------------------------------------------------------------------------------------------------------------------------------------------------------------------------------------------------------------------------------------------------------------------------------------------------------------------------------------------------------------------------------------------------------------------------------------------------------------------------------------------------------------------------------------------------------------------------------------------------
