# Supplementary material for: Phylogenomics indicates the “living fossil” Isoetes diversified in the Cenozoic
Source: PLoS One. 2020 Jun 18;15(6):e0227525. doi: 10.1371/journal.pone.0227525 (PMC7302493; doi:10.1371/journal.pone.0227525)
Supplement: S1 File — Folder containing fasta files for each of the individual nuclear alignments. (GZ) [file pone.0227525.s011.gz › 1_Individual_Nuclear_Alignments/Homolog_46349.orthogroup_1.fasta]

>Theobroma_cacao
------------------------------------------------------------------------------------------------ATGTCCACAGCTTTCCACCCTAAT---------------------TACCATTTC---ATCCCCACCCCTACCCCCGCTCTCCGCGGCAGCCAC---------------------------------------------CGCCCCCGCAATCTCCCATCGCCA---------------------------------CGCCCAATTCTCCTCCGCCCCAACAACCCTCTTTCTCTTGGCTACCGTTTCGCCCGT------AAACAATGTAGT---------------------------------AGCAGCAGCATAATCACGTGCAAAGCGACA------------GAAGTGTCTTCTGTGAGT---------GAAGAATCAGCGGCGTCGGGCGGTGGTGGTGGTGAGAACTGGGTGCCGGTGGTGCCGCTGGCAGCGCTGCCGAAGGGAGAGCGGCGCGTGATCATTCAAGACGGGGAGACAATACTGTTGCTTTGGTATAAGGATGAGATTTTCGCTATTGAGAATCGTTCGCCTGCTGAAGGAGCTTACACTGAAGGCTTGCTAAACGCCAAGCTCACCCAGGATGGTTGTATAGTTTGTCCAACAACTGATAGCACATTTGATCTTCGGACTGGAGCCATCAAGGAATGGTATCCAAAAAACCCAGTGCTGCGAGTCCTTACACCTGCTTTGAGGACACTGTATATCTACCCTGTAAAAACAGATGAAGAAAATATTTTAATCAGCATGAGGGGCAGTGCAAAAGCTGATGCGGCTGCAGAGATTGTCTTTAGTGGGAGAGCT------CAACCTGGTGTAACGGCTACTGATGTCAATGTGGATGAGGTGAGAATGGTAGTT---GATGAGAACTCAGAGGGGTTTGGTTTCACGGGAAAGAACGAAATTATAAATGGGAAGGCAGCTATCATCGGTTTCCTGCTGTTGCTGGATTTCGAGCTCCTAACCGGTAAAGGTCTTTTGAAGGGAACTGGCTTCTTGGACTTCATATATGCTGCTTCAAATGCTTTCAACTAG------------
>Arabidopsis_thaliana
---------------------------------------------------------ATGGCGACC---------------------------ACCGCATCTTCATCTCTCCCCCGTAAT---------------------TACTCCTTCACAACTCCGCGACCTTCATCATTCATCCGAGGACCGCCA---------------------------------------------TTAGCTAGAACGCTG---------------------------------------------CCTCTCTATCTCCGCCGTAACCGTCGAGTAGCTCTCACTTACCGATTGGACCAGAATTCGAAGCAGAGAAGT---------------------------------GGTGGAAAC---GTAAGATGCGAGGCGACG------------GAGGTATCTTCTTCTTCT---------TCTGTATCCACACCT---------------GGAAGGAATTGGGTGCCGGTGGTGCCGTTATCGGCGCTTCCGAAAGGTGAACGGCGAGTGGTTATTCAAGACGATGAGACGATATTGTTGCTTTGGTATAAGAACGATGTTTTTGCAATTGAGAATCGTTCACCAGCTGAAGGAGCTTATAGCGAAGGACTTCTCAACGCTAGGCTCACTCAGGATGGTTGCATTGTGTGTCCATCGACGGATAGTACGTTTGATCTTAGAACTGGAGAGATCCGGGAATGGTACCCGAAAAACCCGGTTCTCAGAGTCTTGACACCTGCACTGAGGAAACTATTTGTATACCCTGTCAAATATGATGAGGAAAACATCTATATCAGCATTAGAGACAGCGGGAAAACAGAGGCAGCTGCTGAGATCGTCTTCAGTGGAAAAGCT------CAGCCTGGGCTCACAGCAACAAACGTCAATGTAGACGAGGTGAGAATGATTGTG---GACGAGGGTTCTGAAGGATTTGGTTTCACGAAGAAGAACGAAGTGATAAACGGGAAGGCGGCAGTGATAGGATTCTTGCTGCTGTTAGATTTCGAGCTATTGACAGGTAAAGGTCTATTGAAAGGAACAGGGTTCTTGGACTTCCTTTACTCTGCTTCAGATGCTTTCAAGTAG------------
>Physcomitrella_patens
---------------------------------------------------------ATGGCGGCCGTTGTTGGCTTTAATCCGTTGGTCGGAGCCGGTTTAGCTAGCCCCTGCGCCTCTGGGGCGTGTAGT------------------------------------------------------------------------------------------------------GTCTCGGAGACGTCGTCTGTGGCGTTG------------------------------------------------------CCGCAGCTGGGTTCCGGCAAACGTCATGCGAGG---------------------GTCGGCGCTTTAGTGTCTGGAAGCGCG---AGGAAAAACGTTGTAGTGTGCAGCAGCAGCAGCTCGGGTGGCGATGTCTCGGTGTCGCAG---------GCTTCGGCTGAGGCGCGACCGTCGCAGGCATCTGGCAACTGGGTGCCCGTGATTCCGCTGGCTGCGTTGCCTAGGGGTGAGAGGCGTTTGGTGCGCCAGGACGGTGAGACTGTACTCTTGTTGTGGTATAAGAACGATGTGTATGCCATCGAGAACCAGAGTCCCGCGGAGGGAGCTTACAGCGAGGGGCTCATCAATGCGCGTCTTACTCCCGATGGTTGCATCGTCTGCCCGTCTACCGAAAGTACGTACGACTTGAAGTCCGGCAAAGTGAAGGAGTGGATGCCCACCAACCCCGTTCTCAGAGTGCTGACACCTTCCCTGAGGGACCTCGTAACATACCCCGTCAAAGTTGAAGACGAATCGATTTACATCAACGTGCGAGGTGGAGGG------------TACGCCGAGATTGTCTTCGGTGGTGCAGCTTCTGGAAACGCCGGCCGAACTGCCACAAACATTGATGTCGACGAG---------------------------------------------------------------------------GCATGCTCTACCTCCGTGGAATTATGTCGCGTCATGCCTACTCTTTCCAAGTAG---------------------------------------------------------------------------
>Pteridium_aquilinium
---------------------------------------------------------ATGGCGATGGTA------------------------CCCGCCAGCTCCTCTGCCTGTGCTTCCATCAAATGCCATGACACCACTTATTCTACA---TCGCCGTCTTTGTTCCGGTTGTCGGAGGGCAAGCCC---------------------------------------AAGTTGTTGCGGCGTACGCGACCCCTCAGCTTCGCAGCC------------------------------------------------------------TGTTCGAAGCGTCAG------------------------------GGAGGCAAGGGG---------------------------GTGTACTGCAGCTCGGGG------------GACAGCTTTGTGTCTACCAAGGCTGCGCAAATGAAGGAGGAGGAGGAGGGGGAGCAGGGGATGTCGTGGGTAGCGGTGATCCCAGCGTCGGCTCTGCCCAAGGGAGAGCGCAGGCTGGTGCGTCAGGACGGTCAGGACGTGCTCCTGCTTTGGTACAAAGGTGAGGTCATAGCCATCGAGAATAGTTCACCTGCTGAAGGTGCCTACAGCGAAGGTTTCGTCAACGCCAAGCTCACCCAGGATGGTTGCATTGTATGCCCCTCCACGGATAGCACATTTGACTTGAAGACTGGAGAAATTAAGGAGTGGTTTCCTACAAATCCTGTTTTGAGGTTGCTCACACCACCCTTGAGGAAATTGATTACCTATCCAGTGAAAGCTGACTCAGAATACATTTACATCAGTACACAGACCTCATTA---TCAGGGGATTCTGCAGAGATTGTGTTTGGTGGACAGGTG------CAAGCAGGCAAAAGTGCTCCAAATGTTGAAGTTGACGAGGTTAAAATGGTTGTG---GATGAAAGTGAAGAGGGATTTGGATTCACCCTAGAGAACGAGATAATCAATGGAAGGTCGGCCATGGTGGGCTTCACTGTTCTGCTTATTTTTGAGCTAATCACTGGTAAAGGCTTCTTGAAAGGGATTGGGTTCCTCGACTTTCTCTACCGGTTTTTGCCAGACTTTCCCATCTTAAAATACTGA
>Isoetes_sinensis
---------------------------------------------------------ATGGCGACGGCC------------------------CTAGCAGGA------------------------------------------------------------------------------------------------------------------------------------------CGAACCCTGCCTTCGACGCATTCTTCTTCTTCGCTAACAACCGGATGCCAGGTTCCG------------------CCAAGGTTAGCTTGTGTATTATTCTACTCTGGC---AAGCAGAAGATCAATCTTTTAGGTCCTAGAACATCTGCCTTTAGAACACCTAATTTTGTGGTCCAATGCAAGGCCACC------------GAGGTCTCTGCTGCC---------GAATCAGGCTTGGAAAATACCGCTTCCACTAGTGGCGTGAATTGGACACCCATTATCCCTGTCACAGCTCTGCCTAGAGGTGAAAGGAGACTTATCAGACAGGATGGGGAGACAATTTTACTTCTTTGGTATAAGGACAATGTGTTTGCCATTGAAAACAAATCGCCGGCTGAAGGTGCCTATACTGAGGGCTTCATTGACGCAAAATTGACCGCTGATGGCTGCATTGTATGTCCATCTACAGCTTCCACTTTTGACTTGAGAACTGGACAGATCAAAGAGTGGTACCCAACCAACCCCGTTCTCAGATTTGTCCTTCAACCATTAAGGCAGCTCATTGTTTACCCTGTCAAGGTAGAGTCGGAATACATATATATTGATATGAGAGGAAGGGGC---AGTGGTGAAGCTGCAGAAATTGTCTTCAGTGGAAAGACA------CAAGCCGGAAGAACTGTTACAAATATAGATACTCAAGAGGTTAAGATGGAGGTT---GATGAGAGCTCAGGAGGATTTGGTTTCACTCCAAAGAATGAAGTTATCAATGGCAGGGCAGCTGCAGTTGGATTGTTTCTGGTGTTGATCCAAGAGCTTGTTACAGGAAAGGGATTTTTGAAGGGCATTGGTTTTCTCGACTTCCTGTACCAATATCTTAAGTGA---------------------
>Isoetes_lacustris
TCATGCCAATCTTTAACATTTCGAATCTCAAATTTCCATGGCCCCGAGCTCCTGGATATGGCGACGGCG------------------------GCAGCAGGA------------------------------------------------------------------------------------------------------------------------------------------CGAACCCCGCCATCCACGCATTCTTCTTCTTCCTTCGCAAGCGGATGCCAGGTTCCT------------------CCAAGGTTAGCTTGTGTATTATTTTACTCCGGC---AAGCAGAAGATCAATCTTTTAGGCCCTAGATCAACATCCTTCAGAAGACCTAAATTTGTGGTCCAATGCAAGGCCACC------------GAGGTCTCTGCTGCC---------GAATCAGGCTTGGAAAATACTGCTTCCACCAGTGGCGTGAATTGGACACCCATTATTCCCGTCACAGCTCTGCCTAGAGGTGAGAGGAGACTTATCAGACAGGATGGGGAGACAATTTTACTTCTTTGGTACAAGGATAATGTGTTTGCTATTGAAAACAAGTCGCCAGCTGAAGGTGCCTATACTGAGGGCTTCATTGATGCAAAATTGACCGCTGATGGCTGCATTGTATGTCCATCTACAGCTTCCACTTTTGACCTGGGAACTGGACAGATCAAAGAGTGGTACCCAACCAACCCCATTCTCAGATTTGTCCTTCAACCACTAAGGCAGCTCGTTGTTTATCCTGTCAAGGTAGAGTCGGAATACATATATATTGATATGAGAGGAAGGGGC---AGTGGTGAAGCTGCAGAAATTGTCTTCAGTGGAAAGACA------CAAGCTGGAAGAACTGTTACAAATATAGATACTCAAGAGGTCAAGATGGAGGTT---GATGAGAGCTCAGGAGGATTTGGCTTCACTTCAAAGAATGAAGTTATCAATGGCAGGGCAGCTGCAGTTGGATTGTTTCTGGTGTTGATCCAAGAGCTTCTTACAGGAAAGGGATTTTTGAAGGGCACTGGTTTTCTCGATTTCCTGTACCAATATCTTAAGTGA---------------------
>Selaginella_moellendorffii
---------------------------------------------------------ATGGCGACCGCT------------------------GCGATAGGTCTGAATCCTCTTCCCAAT------------------------------------------------------------------------------------------------------------------CTCTCCCGGACGCCTCCACTCTCT---------------------------TGCGGCGGCGCG------------------GGCCGATTT---TGCGCATCGAGAGCAGCTCTG---TGGCAGCAAATC---------GGTGGCAAATGCGGTGGATTGAGG---GCTGGATTCTTGAAATGTAGCAGCAGCAGC------------GAGATTACGACCGCGACAACGCCCGATTCGTCCGAGGAGGAAGAAGATGGGGATGCTGGG---AGCTGGATACCGGTGGTTCCATTCGCGACTCTGCCGAGAGGAGAGAGGAGGCTTGTGAGGCAGGAGAATGAGACGATCTTGCTGCTGTGGTACAAGAACGATGTGTACGCTGTGGAGAACAAATCGCCGGCGGAGGGCGCGTATAGCGAGGGATTGATCAATGCGAAGCTCACACCAGATGGCTGCATTGTTTGTCCCTCCACTTCATCAACGTTTAGCCTCCAGACTGGAGAGATCAAAGACTGGTACCCCACGAATCCAGTGATGAAGCTCCTGATCCAACCGACTAGAAACCTCGTCACATACCCCGTCAAGATCGACGGCGACTACATCTGTATCAACACACAACAGCAGGCAGAGGACAAGAAATCCGCCGAGATCGTTTTCAGCGGACAGACA------TTCGCGGGAAGAACAGCCTCGGATGTTAACATCGAAGAAGTTCGTATGGTGGTGGAGGACGAAAACAAGCGGGTGTTTGGATTCACGCCGGAGAACGAGATCACAAACGGCAGGGCGGCGATGATGGGCTTCTCGGTGCTGCTAGTTTTCGAGCTCGTCACTGGCAAAGGGTTCTTGCGAGGAACGGGATTCCTCGATTTCCTCTACCAGTTCTTCAAGTGA---------------------
>Pinus_maritima
---------------------------------------------------------ATGGCAGTTTTA------------------------GATATATCAGCCTCATCATGT---------------------------------------CTTCTAACACTGGCCCCGGTTGTATGCTCCAAATTTTATTCTGATCCATCTTCTAATTTTAGTGGCAGATCAGTCTTCTTCAGAAGTAGAAATCTGAATCTTTCACTGGGTCTCATCCCT------------TGCAATGTACCGGCCATTGCCAATAAAAGAAACACATTG------------------------------------------------------------------------------------CCCGTCAGGTGCAATGCGAGC------------GAGGTTTCAGTAGCAGACGAAGGAGGCTCTTCTTCATCTATTTCCCCTTCTTCGGATAACAAGGATTGGGTTCCTGTGGTGCCTGCCAGCGCATTGCCCAAAGGAGAGCGCAGGTTGATCAGGCAAGATGGCGAAAGCATTTTACTCCTCTGGTATAAGAACGAGATCGTTGCCATCGAGAACAGGTCTCCTGCCGAGGGCGCCTACAGTGAGGGCTTAGTCAACGCAAAATTGACACAGGATGGGTGTATTATGTGCCCGACCACAGATAGCACTTTTAATCTGAAGACGGGAGACATAGAGGACTGGTACCCAAATAATCCAGTGCTAAGAGTATTGACACCTCCAGTCAGAAAGCTTTTTGTTTATCCGACGAAGGTGGACCCGGATTATATCTATATCAGTATGGGTAGGTCGGGAGGCAATGTGGATTCAACAGAAATTGTCTTCAGTGGAAAGACA------CAGGCTGGTGTAACAGCCAGTGATGTGAATGTGGAAGAGGTTCGTATGGTTGTT---GATGAGGGTGAGACTGGCTTTGGATTTACTAGGAAGAATGAATTGATCAATGGAAGGGCAGCCATAGTTGGGGTCTTCTTTCTGTTAAATTTTGAACTGTTAACTGGAAAAGGTTTTATGAAAGGCACCGGGTTCTTAGATTTTTTGTATGCTGCATCTCGAGCATTGGGGTAG------------
>Amborella_tricopoda
---------------------------------------------------------ATGGCGGCCTCG------------------------GAATTCACAGCC------------------------------------------------ATTCTCACTCCTCGACCCCAAATTCCACCTCCCTTC---------------------------------------------AACTCCAGAAAATACCCCTCAGCCCGA------------------------------ATTCCTCTTTGTCTTGTCCCCCACAAATCCTTC---ATCACGAAACGCTATCCCCCG---TCAATTCATCTCTCC---------------------------------------------ATAAAATCCGATGCAACA------------GAGGCTTCAGTTGTATCA---------GATGAAGAAGAGAAGCAGTCTGATTCCAATGGTGTGAATTGGGTTCCTGTGGTCCCTTTGGCTGCTCTGCCAAAGGGAGAAAGGCGTGTGATTATACAGAGTGGAGAGACCATTTTGCTGTTATGGTACAAAGATGACGTCTTAGCCATCGAGAATAGGTCTCCGGCGGAAGGGGCCTACAGTGAAGGCCTTCTGAATGCTAAGCTCACACAGGATGGATGCATAGTTTGCCCCTCAACAGATAGCACGTTCGATTTAAGGACTGGGACAATTAAGGAATGGTACCCAAATAACCCAGTTCTCAGAGTTCTCACTCCACCTCTTCGAACACTCCTTGTTTATCCCGTGAAAACAGACTCAGAGAACATATACATAAGCATGAAAGGAGGGGTGAGATCAAGAGGCTCTGCAGAGATAGTTTTCAGTGGGAAAGCT------CAACCTGGTGTCACTGCATCTGATGTCAATGTGGATGAGGTGAGAATGGTGGTT---GATGAAGGGTTGGAGGGGTTTGGTTTCACAACTAAGAATGAGTTGATCAATGGAAAGGCTGCTGTTATTGGGTTTCTCTTGCTTCTTGATTTTGAGTTGTTGACTGGGAAAGGACTCCTCAGGGGCACAGGCTTCTTGGACTTTCTTTATGCTGCATCAAAGGCATTTAGCTCCTCATAA------
>Oryza_sativa
---------------------------------------------------------ATGGCGTCCATC------------------------ACCACCACCGCCGCAGCCGCAGCCGCC---------------------TCCTCCTTC---CTCCACCGCCGCCGCGTCGCCGCGTCCGCCTCGCCG---------------------------------------------CCCCCGCGCGCCACAGCC------------------------------------------ACAGCCACCCTGCGGCACCACCAGAGGGTC---------------------------------------------------------------------------------------GTCGGTTGCCGCGCGGCG------------GAGGTGTCGGGGGCGGAG---------CCGTCGGCGGCGGCGGGGGAGGCGAGCGGGGATGGGAACTGGGTGCCGGTGGTGCCGCTGGCGGCGCTGCCGCGTGGGGAGCGGCGGGTGATCGTGCAGGACGGGGAGGAGATCCTGCTGCTGTGGTACAAGGAGCAGGTGTACGCCGTCGAGAATCGATCCCCCGCCGAGGGCGCCTACACCGAGGGCCTCCTCAACGCCAAGCTCACCCAGGACGGCTGCATTGTTTGCCCAACAACAGATAGTACATTTGATCTTCGTACTGGTGAAATAAAGGAATGGTATCCCAACAACCCTGTTTTAAGGGCTCTTACACCTGCATTGAGAAAACTATTCGTGTACCCTGTGAAAATCGATGGGGAGAATATATACATCAGTATCAAGGGGGCTGTTACCTCCGGTGGATCCGCAGAGATTATATTCAGTGGGAAAGCA------CAACCTGGATTTACTGCATCCGATGTCAATATCGAAGAGGTGAGAATGGTGATT---GATGAGGATGTCGGAGGTTTTGGTTTCACTAATAAGAATGAACTAATTAATGGGAAAGCCGCTATAATTGGCTTTCTCTTGTTAATAGACTTTGAACTTTTAACTGGGAAAGGCCTTCTCAAGGGGACTGGTTTATTGGACTTCATATATGCAATCTCAAGAGCTTTCAGCTCATAA---------
>Littorella_uniflora
---------------------------------------------------ATGGCTATTGCAGCTCCA------------------------AGATTCACCACCACCAGCAGC---------------------------------------CTCATCTCCCTCTCCCGCCGCCGCACCCCACCACCA---------------------------------------------AACCACCACAACCTCACAGCACCT------------------------------------CCA---------AAACCCACTAACCCTCTA---CTCACAACTCTAACAACTCGC---ACAAGAGATATTATA---------------------------------------------GTCACATGCAAGGCTACT------------GAAGTCTCTTCATCTTCT---------TCTTCATCAGTAACTTCCGACGAC------GGCAAGAACTGGGTTCCCGTGGTGCCCCTGGCTGCTCTTCCCAAGGGAGAGCGGCGCGTGATAATACAAGAAGGGGAGACGATATTGTTGTTGTGGTATAAAGATGATGTTCTTGCTATTGAAAACAAGTCTCCTGCTGAAGGTGCTTACTCTGAAGGCTTAATCAATGCTAAATTAACTCAGGATGGCTGTATTGTCTGCCCAACAACTGATAGCACATTTGATTTGCGAACTGGGGAAATCAAAGAGTGGTATCCAAAGAATCCTGTACTCAGAGCCCTTACACCACCACTAAGAACTCTGTACATCTACCCTGTGAAAACCGATGGTGAGAATATCTTCATAAACATGGGCGAGAGTTTGCCATCAGATGCAACTACCGAGATATTGTTCAGTGGGAAGGCT------CAGCCCGGTTTCACATCATCAGATGTCAATGTTGATGAGGTGAGAATGATTATA---GATGAGGGAGCAGGAGGTTTTGGTTTCACAAAGAGGAACGAATTGATAAACGGGAAGGCAGCTGCAATCGGTTTCTTGTTGCTGTTGGATTTTGAGCTCTTGACCGGCGAAGGACTACTCAAGGGAACCGGTTTCTTGGACTTCATTTATGCCGTCTCAAAGGCCCTTCAATAA------------
>Isoetes_andicola
-------------------------------------------------------------------------------------------------------------------------------------------------------------------------------------------------------------------------------------------------------------------------------------------------------------------------------------------------------------------------------------------GATCAACTTCCTTCAGAAGACCTAAATTTGTGGTCCATTGCAAGGCCACC------------GAGGTCTCTGCGGCC---------GAATCAGTCTTGGAAAATACTGCTTCCACCAGTGGCGTGAATTGRACACCCATTATTCCCGTCAYAGCTCTGCCTAGAGGTGAGAGGAGACTTATCAGACAGGATGGGGAGACAATTTTACTTCTTTGGTACAAGGATAATGTGTTTACTATTGAAAACAAGTCGCCAGCTGAAGG----------------------------------------GATGGCTGCATTGTATGTCCATCTACAGCTTCCACTTTTGACCTGGGAACTGGACAGATCAAAGAGTGGTACC---------------------------------------------------------------------------------------------------------------------------------------------------------------------------------------------------------TGGAGGTT---GATGAGAGCTCAGGAGGATTTGGCTTCACTTCAAAGAATGAAGTTATCAATGGCAGGGCAGCTGCAGTTGGATTGTTTCTGGTGTTGATCCAAGAGCTTCTTACAGGAAAGGGATTTTTGAAGGGCATTGGTTTTCTCGATTTCCTGTACCAATATCTTAAGTGA---------------------
>Isoetes_humilior
-----------------------------------------------------------------------------------------------------------------------------------------------------------------------------------------------------------------------------------------------------------------------------------------------------------------------------------------------------------------------------------------------------------------------------------------------------------------------------------------------AAATACCGCTTCCACTAGTGGCGCTAATTCGACACCCATTATCCCCGTCACAGCTCTGCCTAGAGGTGAAAGGAGACTTATCAGACAGGATGGCGAGACAATTTTACTTCTTTGGTATAAGGATAATGTGTTTTCCATTGAAAATAAATCGCCAGCTGAAGGTGCATATACC-AGG-CTT-------------------------------------------------------------------------------------------------------------------------------------------------------------------------------------------------------------------------------------------------------------------------------------------------------------------------------------------------------------------------------------------------------------------------------------------------------------------------------------------------------------
>Isoetes_elatior
------------------------------------------------------------------------------------------------------------------------------------------------------------------------------------------------------------------------------------------------CGAACCCTGCCTTCGACGCATTCGTCTTCCTCGCTAACAACCGGATGCCAGGTTCCG------------------CCAAGGTTAGCTTGTGTATTATTCTACTCTGGC---AAGCAGAAGATCAATCTTTTAGGTCCTAGAACAGCAGCCTTTARAACACCTAAATTTGTGGTCCAATGCAAGGCCACC------------GAAGTCTCTGCTGCC---------GAATCAGGCTTGGAAAATACCGCTTCCACTAGTGGCGTGAATTGGACACCCATTATTCCCGTCACAGCTCTGCCTAGAGGTGAAAGGAGACTTGTCAGACAGGATGGGGAGACAATTTTACTTCTTTGGTATAAGGACAATGTGTTTGCCATTGAAAACAAATCGCCAGCTGAAGGTGCCTATACTGAGGGCTTCATTGACGCAAAATTGACCGCTGATGGCTGCGTTGTATGTCCATCTACAGCTTCCACTTTTGACTTAAGAACTGGAGAGATCAAAGAGTGGTACCCAACCAACCCCATTCTCAGATTTGTCCTTCAACCACTAAGGCAGCTCACTGTTTACCCTG-------------------------------------------------------------------------------------------------------------------------------------GGTCAAGATGGAGGTT---GATGAGAGCTCAGGAGGATTTGGTTTCACTCCAAAGAACGAAGTTATCAATGGCAGGGCAGCTGCAGT----------------------------------------------------------------------------------------------------------------------
>Isoetes_coromandelina
------------------------------------------------------------------------------------------------------------------------------------------------------------------------------------------------------------------------------------------------------------------------------------------------------------------------------------------------------------------------------------------------------------------------------------------------------------------------------------------------------------ACCAGCGGTGTGAATTGGATACCCGTCATTCCGGTCACAGCTCTGCCTAGAGGTGAAAGAAGACTTATCAGACAGGACGGAGAGACAATTCTACTTCTCTGGTATAAGGATAATGTGTTTGC----------------------------------------------------------------------------------------------------------------------------------------------------------------------------------AGGCAGCTCATTGTTTACCCTGTCAAGGTAGAGTCTGAATACGTATACATTGATATGAAAGGAAAAGGT---AGTGGTGAAGCTGCAGAAATTGTATTTAGTGGGAAGACA------CAAGCTGGAAGAACTGTGACAAATATTGATATTCAAGAGGT----------------------------------------------------------------------------------------------------------------------------------------------------------------------------------------------------------
