# Supplementary material for: Phylogenomics indicates the “living fossil” Isoetes diversified in the Cenozoic
Source: PLoS One. 2020 Jun 18;15(6):e0227525. doi: 10.1371/journal.pone.0227525 (PMC7302493; doi:10.1371/journal.pone.0227525)
Supplement: S1 File — Folder containing fasta files for each of the individual nuclear alignments. (GZ) [file pone.0227525.s011.gz › 1_Individual_Nuclear_Alignments/Homolog_35981.orthogroup_17.fasta]

>Littorella_uniflora
---------------------------------------------ATG------------------------------------------------------------------------------------------------------------------------------------------------------------------------------------------------------------------GAAGCC------------------------------------------------ATGGACATCGTT---------------------------------------------------------------------------------------------------------------------------------------------------------------------------------------------------------------------------------------------------------------------------------------------------------------------------------------GGTAAAAGTAAGGAAGATGCTTCTCTTCCGAAA------------------------------------GCCACCATGACGAAGATAATCAAGGAGATGCTTCCTCCCGATGTTCGTGTCGCGAGAGACACTCAGGATCTTCTAATTGAGTGTTGCGTTGAATTTATTAACCTAATTTCGTCCGAATCGAACGAGGTCTGTAATCGGGAGGACCGCAAAACAATAGCGCCGGAGCATGTTCTCAAGGCTTTGGAGGTTCTCGGATTTGGGGATTATATTGAGGAGGTTTACACTGCGTATGAGCAGCACAGGCACGAG---------------ACTGCGGATACGCCAAGGGGCGGCGAGAAGTGGACGAAC------GGGGCGGAGATGACTGAGGAACAGGCACTTGCTGAGCAGCAGAGGATGTTTGCGGAAGCTCGGGCGAGAATGAACGGGGGTGCTACT---------------------------------------GTCCCC------------------------------------------------------------------AAACAGCCGGAACCTCAGGTTCAGCCTCCGGCTTTCCAGCCTCAGCCGCCGCAG------------------------------------------------------------------------------------------------------------------------------------------------------------------------------------------------------------------------------------------------------------------------------------------------------------------------------------------------------------------CAGCTGCAGCCTGAGGCT------------------------------------------------TCACAGCCTCAGCCACCGCAGCAGCTGCAGCCTCAAGGAAATTTAACTGCCTGA------------------------------------------------------------------------------------------------------------------------------------------------------------------------------------------------------------------------------------------------------------------------------------------------------------------------------
>Theobroma_cacao
---------------------------------------------ATG------------------------------------------------------------------------------------------------------------------------------------------------------------------------------------------------------------------GAGCCG------------------------------------------------ATGGATATCGTA---------------------------------------------------------------------------------------------------------------------------------------------------------------------------------------------------------------------------------------------------------------------------------------------------------------------------------------GGGAAGTCGAAGGAGGACGCTTCGCTTCCTAAA------------------------------------GCAACTATGACCAAAATTATAAAGGAGATGTTGCCCCCAGATGTACGTGTTGCTAGAGATGCTCAAGATCTTTTGATCGAGTGTTGCGTAGAGTTTATTAATCTTATTTCATCAGAGTCCAATGACGTTTGTAATAGAGAGGACAAACGAACGATAGCACCTGAGCATGTACTTAAGGCTTTAGAGGTTCTTGGGTTTGGAGAGTACATTGAAGAGGTATATGCTGCATATGAGCAACACAAGATTGAG---------------ACCATGCAGGACTCTTTGAAAGGTGGCAAATGGAGCAAT------GGAGCAGAGATGACTGAGGAAGAAGCAGTGGCAGAGCAGCAGAGGATGTTTGCTGAGGCACGAGCGAGAATGAATGGTGGGGCGGTT---------------------------------------GCCCCC------------------------------------------------------------------AAGCAACCGGATCCTGAC---------CCAAGTTTAGAGAGCTAG---------------------------------------------------------------------------------------------------------------------------------------------------------------------------------------------------------------------------------------------------------------------------------------------------------------------------------------------------------------------------------------------------------------------------------------------------------------------------------------------------------------------------------------------------------------------------------------------------------------------------------------------------------------------------------------------------------------------------------------------------------------------------------------------------------------------------------
>Huperzia_squarrosa
------------------------------------------------------------------------------------------------------------------------------------------------------------------------------------------------------------------------------------------------------------------------------------------------------------------------ATGGACAACACA---------------------------------------------------------------------------------------------------------------------------------------------------------------------------------------------------------------------------------------------------------------------------------------------------------------------------------------AGTAAATCCAAGGAAGATGTTTCTCTTCCCAAA------------------------------------GCGACAATGACCAAAATTATCAAGGAAATGTTGCCACCTGAGGTTCGTGTAGCTAGAGATGCACAAGATTTACTTGTCGATTGCTGTGTTGAGTTTATCAACTTGATCTCTTCGGAGTCAAATGAGATATGTAACAAAGAAGAGAAGCGAACCATTGCTCCAGAGCATGTGTTGAAGGCCCTGGAGGTTCTAGGTTTCGGAGAATACATTGATGAAGTACAGGCTGCCTATGAACAACACCGTCATGAA---------------ACCATGGATTCCCCTAAAGCTGGAGGTAGGTGGGGAAAGGAAACTGGAAGTGGAATGACAGAAGAGGAAGCAATAGCAGCCCAGCAGCGAATGTTTGCTGAAGCACGTGCACGGATGAATAGTGGAACGACT---------------------------------------GCACCT------------------------------------------------------------------TCAACACAATCCCAGAGTGCTGAATGA---------------------------------------------------------------------------------------------------------------------------------------------------------------------------------------------------------------------------------------------------------------------------------------------------------------------------------------------------------------------------------------------------------------------------------------------------------------------------------------------------------------------------------------------------------------------------------------------------------------------------------------------------------------------------------------------------------------------------------------------------------------------------------------------------------------------------------------------------
>Huperzia_lucidula
------------------------------------------------------------------------------------------------------------------------------------------------------------------------------------------------------------------------------------------------------------------------------------------------------------------------ATGGACAACACA---------------------------------------------------------------------------------------------------------------------------------------------------------------------------------------------------------------------------------------------------------------------------------------------------------------------------------------AGTAAATCCAAAGAAGATGTTTCTCTTCCCAAA------------------------------------GCGACCATGACCAAAATCATCAAGGAAATGTTGCCACCAGAGGTTCGTGTAGCTAGAGATGCACAAGATTTGCTTGTCGATTGCTGTGTTGAGTTTATCAACTTGATCTCGTCGGAGTCAAATGAGATCTGTAACAAAGAGGAGAAGCGAACCATTGCTCCAGAGCATGTGTTAAAGGCCCTGGAGGTTTTAGGTTTTGGAGAATATATTGATGAAGTACAGGCTGCCTATGAGCAACACCGTCATGAA---------------ACCTTGGATTCCCCTAAAGCTGGAGGTAGGTGGGGAAAGGAAACTGGAAGTGGAATGACAGAAGAGGAAGCAATTGCAGCCCAGCAGCGAATGTTTGCTGAAGCACGTGCACGTATGAATAGTGGAACGACA---------------------------------------GCACCT------------------------------------------------------------------TCAACACAATCCCATAGTGTTGAATGA---------------------------------------------------------------------------------------------------------------------------------------------------------------------------------------------------------------------------------------------------------------------------------------------------------------------------------------------------------------------------------------------------------------------------------------------------------------------------------------------------------------------------------------------------------------------------------------------------------------------------------------------------------------------------------------------------------------------------------------------------------------------------------------------------------------------------------------------------
>Isoetes_sinensis
------------------------------------------ATGCTC------------------------------------------------------------------------------------------------------------------------------------------------------------------------------------------------------------------ACCAAT------------------------------------------------ATGGAGGCA------------------------------------------------------------------------------------------------------------------------------------------------------------------------------------------------------------------------------------------------------------------------------------------------------------------------------------------AGCAGGTCTAAAGAAGACGTTACCCTTCCTAAA------------------------------------GCCACAATGACTAAAATAATGAAGGAAATGCTACCACCAGATGTTAGGGTAGCAAGGGACGCACAGGATCTCATTGTTGATTGCTGTGTTGAATTCATAAATTTGATTTCATCAGAGTCAAATGAAATTTGCAGCAAAGAGGAAAAGCGAACTATTGCACCTGAGCATGTTCTTAGAGCTCTCGAGATACTAGGATTTGGGGACTACATCGAGGATGTACATGCTGCTTATGAGCAACATCGAAATGAG---------------ACAATGGAGTCTCCAAAGGCTGGTGGAAGGTGGGGAAAGGAT---GGTTGTGGTATGACAGAGGAGGAAGCTATAGCTGCTCAACAGAGAATGTTTGCAGAAGCACGGGCTCGAATGAACAGTGGGGCCCCA---------------------------------------ATTCCT------------------------------------------------------------------CCTGTACAGCCACCAACTTCTCAGTAG---------------------------------------------------------------------------------------------------------------------------------------------------------------------------------------------------------------------------------------------------------------------------------------------------------------------------------------------------------------------------------------------------------------------------------------------------------------------------------------------------------------------------------------------------------------------------------------------------------------------------------------------------------------------------------------------------------------------------------------------------------------------------------------------------------------------------------------------------
>Isoetes_lacustris
------------------------------------------ATGCTC------------------------------------------------------------------------------------------------------------------------------------------------------------------------------------------------------------------ACCAAT------------------------------------------------ATGGAGGCA------------------------------------------------------------------------------------------------------------------------------------------------------------------------------------------------------------------------------------------------------------------------------------------------------------------------------------------AGCAGATCTAAAGAAGATGTTACCCTTCCTAAA------------------------------------GCCACAATGACTAAGATAATGAAGGAAATGCTACCACCAGATGTTAGGGTAGCAAGGGATGCACAGGATCTCATTGTCGATTGCTGTGTTGAATTCATAAATTTGATTTCATCAGAGTCAAATGAAATTTGCAGCAAAGAGGAAAAGCGAACTATTGCACCTGAGCATGTTCTTAGAGCTCTTGAGATACTAGGATTTGGGGATTACATCGAGGACGTACATGCTGCTTATGAGCAACATCGAAATGAG---------------ACAATGGAGTCTCCAAAGGCTGGTGGAAGGTGGGGAAAGGAT---GGTTGTGGTATGACAGAGGAGGAAGCTATAGCTGCTCAACAGAGAATGTTTGCAGAAGCACGGGCTCGAATGAACAGTGGGGTTGCA---------------------------------------ATTCCT------------------------------------------------------------------CCTGTACAGCCACCAACTTCTCAGTAG---------------------------------------------------------------------------------------------------------------------------------------------------------------------------------------------------------------------------------------------------------------------------------------------------------------------------------------------------------------------------------------------------------------------------------------------------------------------------------------------------------------------------------------------------------------------------------------------------------------------------------------------------------------------------------------------------------------------------------------------------------------------------------------------------------------------------------------------------
>Ceratodon_purpureus
------------------------------------------------------------------------------------------------------------------------------------------------------------------------------------------------------------------------------------------------------------------------------------------------------------------------ATGGAAAGCGCTGGA------------------------------------------------------------------------------------------------------------------------------------------------------------------------------------------------------------------------------------------------------------------------------------------------------------------------------------AGCCGTCCAAAAGATGACGTTTCCCTGCCTAAA------------------------------------GCTACCATGACGAAAATCATCAAGGAGATGTTGCCACCAGATGTGCGGGTTGCTAAAGATGCACAAGATTTGTTGGTAGAGTGCTGTGTTGAGTTCATCAACTTGATCTCATCTGAATCAAATGAGATCTGCAGCAAGGAGGAGAAGCGGACGATTGCCCCGGAACATGTTTTGAGAGCACTTGAGATTCTGGGTTTTGGAGAGTATATAGGAGAAGTTCAAGCTGCTTACGAACAACACAAGAATGAA---------------ACTCTGGAATCCCCTAAGGTAGGAGGACGATGGGCAAAGGAAGGAGGAGGGGGTATGACAGAAGAAGAGGCTATTGCTGCTCAACAAAGAATGTTTGCTGAAGCTCGTGCTCGCATGAACAGCGGTGGAGCTCCA------------------------------------GCCCCT------------------------------------------------------------------GCCACACAAGCTAATGACTCTGAC------------------------------------------------------------------------------------------------------------------------------------------------------------------------------------------------------------------------------------------------------------------------------------------------------------------------------------------------------------------------------------------------------------------------------------------------------------------------------------------------------------------------------------------------------------------------------------------------------------------------------------------------------------------------------------------------------------------------------------------------------------------------------------------------------------------------------------------------------
>Physcomitrella_patens
------------------------------------------------------------------------------------------------------------------------------------------------------------------------------------------------------------------------------------------------------------------------------------------------------------------------ATGGATACTGCTGCC------------------------------------------------------------------------------------------------------------------------------------------------------------------------------------------------------------------------------------------------------------------------------------------------------------------------------------GGCCGTCCAAAAGATGATGTTTCTTTGCCGAAAGATGGTGGCTTACATACATTCATCCACTTACGTGCAGCTACCATGACAAAAATTATCAAAGAGATGTTGCCCCCTGATGTTCGGGTTGCCAAAGATGCACAAGATTTGTTAGTGGAATGTTGTGTTGAATTCATCAATTTGATCTCTTCCGAGTCAAATGAGATCTGCAGCAAGGAGGAGAAGCGCACGATAGCACCAGAGCATGTCCTGAGAGCACTTGAGATTCTAGGTTTTGGAGAGTACATGGGGGAAGTGCAAGGTGCCTTCGAGCAGCACAAGAATGAA---------------ACCCTGGAATCCCCAAAGGTTGGAGGAAGATGGGCAAAAGAAGGAGGAGGGGGCATGACAGAAGAAGAGGCAATAGCTGCTCAACAAAGAATGTTTGCGGAAGCACGTGCCCGCATGAACAGTGCTGGAGCTCCA------------------------------------GCACCC------------------------------------------------------------------TCTGCACAGGCCAATGACTCCAGCTAG---------------------------------------------------------------------------------------------------------------------------------------------------------------------------------------------------------------------------------------------------------------------------------------------------------------------------------------------------------------------------------------------------------------------------------------------------------------------------------------------------------------------------------------------------------------------------------------------------------------------------------------------------------------------------------------------------------------------------------------------------------------------------------------------------------------------------------------------------
>Selaginella_moellendorffii
------------------------------------------------------------------------------------------------------------------------------------------------------------------------------------------------------------------------------------------------------------------------------------------------------------------------ATGGATGCTGCT---------------------------------------------------------------------------------------------------------------------------------------------------------------------------------------------------------------------------------------------------------------------------------------------------------------------------------------AGCAGATCAAAGGAGGATGTTTCACTGCCTAAA------------------------------------GCTACGATGACGAAGATCATCAAAGAAATGCTGCCACCGGAAGTTCGAGTGGCACGAGACGCTCAGGACTTACTTGTAGATTGCTGTGTTGAGTTTATCAATCTTATCTCGTCCGAGTCGAACGAGATTTGCAACAAGGAAGAAAAAAGAACTATTGCTCCAGAGCATGTTCTAAAAGCTCTAGAGATTCTCGGATTTGGAGAATACATTGAAGAAGTTCATGCAGCGTATGAACAACACCGAAACGAA---------------ACTTTGGATTCTCCAAAAGCTGGAGGCAAATGGGGTAAAGAAGCAGGCTCGGGGATGACGGAGGAGGAAGCCATCGCCGCGCAGCAACGTATGTTTGCGGAAGCAAGGGCACGAATGAACAGCGGAGGAACA---------------------------------------CAAAGC------------------------------------------------------------------TCTTAG------------------------------------------------------------------------------------------------------------------------------------------------------------------------------------------------------------------------------------------------------------------------------------------------------------------------------------------------------------------------------------------------------------------------------------------------------------------------------------------------------------------------------------------------------------------------------------------------------------------------------------------------------------------------------------------------------------------------------------------------------------------------------------------------------------------------------------------------------------------------
>Pteridium_aquilinium
------------------------------------------------------------------------------------------------------------------------------------------------------------------------------------------------------------------------------------------------------------------------------------------------------------------------ATGGACATTGTA---------------------------------------------------------------------------------------------------------------------------------------------------------------------------------------------------------------------------------------------------------------------------------------------------------------------------------------GGTAGGGCAAAGGAGGATGTATCACTCCCTAAA------------------------------------GCAACGATGACAAAAATCATTAAGGAGATGCTTCCACGGCATGTACGAGTGGCAAGAGAAGCACAGGACCTTCTTGTTGAATGCTGCGTCGAGTTTATCAACCTTATTTCGTCGGAGTCCAATGAAATCTGTAGCAAGGAGGAAAAACGAACTATAGCACCAGAGCATGTGATGAGGGCTTTGGAGGTTTTGGGATTTGGGGATTACTTGGAAGAGGTTCAGGTTGCTCTTGAAGAGCATAGAAGAGAA---------------GCTTTGGATTCTCCCAAAGGTGGTGGCAAATGGGGCAAAGAT---GGAATGGGGATGACGGAGGAGGAAGCAGCTGCAGAGCAACAAAGGATGTTTGCCGAGGCTCGTGAACGCATGCTAAGTGGAAACCCTGCG------------------------------------CGGCCT-------------------------------------------------------------------CGCRRCAAGCAAGAGGGGGATTAAGCTACAGCATTTCATTCACATGA------------------------------------------------------------------------------------------------------------------------------------------------------------------------------------------------------------------------------------------------------------------------------------------------------------------------------------------------------------------------------------------------------------------------------------------------------------------------------------------------------------------------------------------------------------------------------------------------------------------------------------------------------------------------------------------------------------------------------------------------------------------------------------------------------------------------------
>Lygodium_japonicum
------------------------------------------------------------------------------------------------------------------------------------------------------------------------------------------------------------------------------------------------------------------------------------------------------------------------ATGGACATCGTA---------------------------------------------------------------------------------------------------------------------------------------------------------------------------------------------------------------------------------------------------------------------------------------------------------------------------------------GGCAGGACGAAGGAAGACGTATCTCTTCCGAAA------------------------------------GCAACTATGACAAAAATAATCAAGGAAATGCTTCCACGGCATGTTCGAGTAGCAAGGGATGCACAAGACCTGCTGGTTGAATGTTGTGTTGAATTCATCAACTTAATTTCATCTGAGTCAAATGAAATCTGTAGCAAAGAAGAGAAGCGAACTATTGCGCCCGAGCATGTCCTGAGAGCCTTAGAGGTTTTAGGATTTGGGGAGTATCTAGAAGAAGTCCAAATGGCCCTCGAAGAGCATAAAAGGGAA---------------ACCTTAGATTCCCCCAAAGGTGGCGGGAGATGGGGGAAAGAC---GGGATAGAAATGACTGAAGAAGAAGCAGTTGCAGAGCAGCAGAGGATGTTTGCTGAAGCTCGTGAAAGAATGAAAAGTGGAAATGTCTCT------------------------------------CTTCCC------------------------------------------------------------------AAACCAGAGAATGAACAAGGGTCATGA---------------------------------------------------------------------------------------------------------------------------------------------------------------------------------------------------------------------------------------------------------------------------------------------------------------------------------------------------------------------------------------------------------------------------------------------------------------------------------------------------------------------------------------------------------------------------------------------------------------------------------------------------------------------------------------------------------------------------------------------------------------------------------------------------------------------------------------------------
>Pinus_maritima
---------------------------------------------ATG------------------------------------------------------------------------------------------------------------------------------------------------------------------------------------------------------------------GAACCC------------------------------------------------ATGGATATCGTT---------------------------------------------------------------------------------------------------------------------------------------------------------------------------------------------------------------------------------------------------------------------------------------------------------------------------------------GGCAAGTCCAAGGACGACGTCTCGCTTCCCAAA------------------------------------GCAACCATGTTTAAAATTATAAAAGAGATGCTGCCTCCAGATGTTCGTGTTGCAAGAGATGCTCAGGACCTACTGGTCGAGTGTTGTGTGGAGTTTATCAATCTAATATCTTCAGAATCCAATGAAGTTTGTGGCAGAGAGGAAAAACGAACAATTGCACCTGAGCATGTGCTGAGAGCCTTGGAGGTGTTGGGCTTTGGGGATTATATTGAAGAGGTCTATGCTGCATATGAACAACACAGACTTGAA---------------ACATTGGACTCTCCAAAATCTGGC---CGATGGGCTAGT------GGGGCAGAAATGACTGAAGAGGAAGCACTCGCTGAACAACAAAGGATGTTTGCTGAGGCCCGTGCACGTATGAATAATGGCAATGCA---------------------------------------AATCCG------------------------------------------------------------------CCTAGGCAGTCAGACTCA------GATTAA------------------------------------------------------------------------------------------------------------------------------------------------------------------------------------------------------------------------------------------------------------------------------------------------------------------------------------------------------------------------------------------------------------------------------------------------------------------------------------------------------------------------------------------------------------------------------------------------------------------------------------------------------------------------------------------------------------------------------------------------------------------------------------------------------------------------------------------------
>Amborella_tricopoda
---------------------------------------------ATG------------------------------------------------------------------------------------------------------------------------------------------------------------------------------------------------------------------GAGCCC------------------------------------------------ATGGATATTGTG---------------------------------------------------------------------------------------------------------------------------------------------------------------------------------------------------------------------------------------------------------------------------------------------------------------------------------------GGGAAGTCTAAAGAGGATGTTTCCCTACCAAAG------------------------------------GCAACAATGTTCAAAATAATAAAAGAGATGTTGCCGCCTGATGTTCGTGTTGCAAGAGATGCTCAGGATCTTCTTGTGGAATGTTGTGTAGAATTTATCAACCTCATATCTTCAGAATCAAATGAAGTTTGTGGTAAAGAGGAAAAGCGAACAATTGCTCCAGAGCATGTTCTCAGAGCTTTAGAGGTTCTTGGGTTTGGCGATTACATTGAGGAAGTCTATGCAGCATATGAACAGCATAAGCTTGAA---------------ACACTGGACTCCCCTAAAGCTGGG---AAATGGAGTAGC------GGTGCCGAAATGACCGAGGAAGAAGCATTAGCTGAGCAGCAGAGGATGTTTGCCGAGGCTCGCGCAAGGATGAACAATGGA---GTC---------------------------------------AGTATT------------------------------------------------------------------CCAAAGCAATCAGACTCA------GATAGGAGTTTGGAGAGCTGA---------------------------------------------------------------------------------------------------------------------------------------------------------------------------------------------------------------------------------------------------------------------------------------------------------------------------------------------------------------------------------------------------------------------------------------------------------------------------------------------------------------------------------------------------------------------------------------------------------------------------------------------------------------------------------------------------------------------------------------------------------------------------------------------------------------------------------
>Ananas_comosus
---------------------------------------------ATG------------------------------------------------------------------------------------------------------------------------------------------------------------------------------------------------------------------GAGCCG------------------------------------------------ATGGAAATCGTC---------------------------------------------------------------------------------------------------------------------------------------------------------------------------------------------------------------------------------------------------------------------------------------------------------------------------------------GGGAAATCGAAGGAGGACGTTTCGCTGCCCAAAGAT---GAGACTCATAACTTTTGCTACTACTTTTCAGCCACTATGTTTAAAATTATCAAGGAGATGTTGCCGCCGGATGTTCGTGTAGCCAGAGATGCTCAAGATCTTCTTGTCGAATGCTGTGTCGAATTCATCAACCTTGTCTCTTCAGAGTCCAATGATGTTTGTAATCGGGAGGACAAGAAAACAATTGCTCCTGAGCATGTTCTTAAAGCTCTTGAGGATCTTGGTTTCGGTGAGTACATCGAGGAAGTATACGCTGCGTACGAACAACATAAGATGGAC---------------ACTCTGGATTCTCCAAAAGGCGGC---AAATTTGTC---------GGCATAGAGATGACGGAGGAAGAAGCACTTGCGGAGCAGCAGAGGATGTTCGCAGAAGCCCGTGCGAGGATGAACAACGGA---TTA---------------------------------------AACCCG------------------------------------------------------------------CAGAAGCAGTCGGACTCGGATCCAGACCGCAGTTTAGAAAGCTAA---------------------------------------------------------------------------------------------------------------------------------------------------------------------------------------------------------------------------------------------------------------------------------------------------------------------------------------------------------------------------------------------------------------------------------------------------------------------------------------------------------------------------------------------------------------------------------------------------------------------------------------------------------------------------------------------------------------------------------------------------------------------------------------------------------------------------------
>Oryza_sativa
---------------------------------------------------------------------------------------------------------------------------------------------------------------------------------------------------------------------------------------------------------------------------------------------------------------------------------------------------------------------------------------------------------------------------------------------------------------------------------------------------------------------------------------------------------------------------------------------------------------------------------------------------------------------------------------------------------------------------------------------------TCTACCTTTGAAATAATTGTTTTCCAACTAGTAGTTGGTACTCGCCAATATGTGAAATCTCCAGACTTATTT---------------------------------------------------------------------------------------CAGTTTTTTTTTTCATTTTGGCAGGATCTTGGCTTTAGGGAGTACATTGAAGAGGTTCAAGCGGCCTACGAACACCATAAGCATGAT---------------ACCCTGGATTCTCCAAAAGCAAGC---AAATTCACT---------GGTGTGGAGATGACAGAGGAACAAGCTGTAGCTGAGCAACAGAGGATGTTTGCTGAGGCCCGAGCAAGGATGAACAATGGTGCCGCC---------------------------------------AAACCG------------------------------------------------------------------AAGGAGCCAGAACCTGAAGCGCAGCAACAAACACAACAGCCACCACAGCCTCAGCTGCACCCTCAACCA------------------------------------------------------------------------------------------------------------------------------------------------------------------CAGCAACCCCTGCAGCCTCAACTTCAGCTCCAT---CCTCAACCACAACAACAGCCC---------------------------TCACAGCTACATCCTCAACAGCTGCTGCATCCTCAATCGCAGCAAACTCCGCAGCCTCAACCTCAGGTCCACCCTCAACCACAGCAGCCTCCACAGCTGCAACCGCAACCTCAG---------------------------------------CTTCTCCAGCAACCGCAGCTGCCCCAACAGCTGCAGCCGCAATCTCAGCTCCCCCCACAACCGCAGCAGCCCCCACAGCTGCAGCTGCAATCTCAGCTCCACCCACAACCGCAGCAGCCC------------------------------------------------------------------------------------------------------CCACAGCTGCAGCCGCAACCTCAGCTCCATCAGCAACCGCAGCCGCAGGCA---GAGCTGCAATCACAGTCA---------------------------CAACCACAA------------ACAGAACATGGCTTGGACAGTTCATGA---------
>Arabidopsis_thaliana
---------------------------------------------ATG------------------------------------------------------------------------------------------------------------------------------------------------------------------------------------------------------------------GATCCA------------------------------------------------ATGGATATAGTC---------------------------------------------------------------------------------------------------------------------------------------------------------------------------------------------------------------------------------------------------------------------------------------------------------------------------------------GGCAAATCCAAGGAAGACGCTTCTCTTCCAAAA------------------------------------GCTACGATGACTAAAATTATAAAGGAGATGTTACCACCAGATGTTCGTGTTGCAAGAGATGCTCAAGATCTTCTCATTGAATGTTGTGTAGAGTTTATAAATCTTGTATCTTCAGAATCTAATGATGTTTGTAACAAAGAGGATAAACGGACGATTGCTCCTGAGCATGTTCTCAAGGCATTACAGGTTCTTGGTTTTGGAGAATACATTGAAGAAGTCTATGCTGCGTATGAGCAACATAAGTATGAA---------------ACAATGGACACACAGAGGAGCGTG---AAATGGAACCCT------GGAGCTCAAATGACTGAGGAGGAAGCAGCAGCTGAGCAACAACGTATGTTTGCAGAAGCACGTGCAAGAATGAATGGAGGTGTTTCG---------------------------------------GTTCCT------------------------------------------------------------------CAACCTGAACATCCAGAAACTGACCAGAGAAGTCCGCAAAGCTAA---------------------------------------------------------------------------------------------------------------------------------------------------------------------------------------------------------------------------------------------------------------------------------------------------------------------------------------------------------------------------------------------------------------------------------------------------------------------------------------------------------------------------------------------------------------------------------------------------------------------------------------------------------------------------------------------------------------------------------------------------------------------------------------------------------------------------------
>Isoetes_andicola
-----------------------------------------------------------------------------------------------------------------------------------------------------------------------------------------------------------------------------------------------------------------------------------------------------------------------------------------------------------------------------------------------------------------------------------------------------------------------------------------------------------------------------------------------------------------------------------------------------------------------------------------------------------------------------------------------------------A------------------------------------GCCACAATGACTAAGATAATGAAGGAAATGCTACCACCAGATGTTAGGGTAGCAR---ACGCACAGGATCTCATTGTTGAT----------------------------------------------------------------------------------------------------------------------------------------------------------------------------------------------------------------------------AGGAT---GGTTGTGGTATGACAGAGGAGGAAGCTATAGCTGCTCAACAGAGAATGTTTGCAGAAGCACGGGCTCGAATGAACAGTGGGGTCGCA---------------------------------------ATTCCT------------------------------------------------------------------CCTGTACAGCCACCAACTTCTGAGTAG---------------------------------------------------------------------------------------------------------------------------------------------------------------------------------------------------------------------------------------------------------------------------------------------------------------------------------------------------------------------------------------------------------------------------------------------------------------------------------------------------------------------------------------------------------------------------------------------------------------------------------------------------------------------------------------------------------------------------------------------------------------------------------------------------------------------------------------------------
>Isoetes_elatior
-----------------------------------------------------------------------------------------------------------------------------------------------------------------------------------------------------------------------------------------------------------------------------------------------------------------------------------------------------------------------------------------------------------------------------------------------------------------------------------------------------------------------------------------------------------------------------------------------------------------------------------------------------------------------------------------------------------A------------------------------------GCCACAATGACTAAGATAATGAAGGAAATGCTACCACCAGATGTTAGGGTAGCAAGGGACGCACAGGATC--------------------GAATTCATAAATTTGATTTCATCAGAGTCAAATGAAATTTGCAGCAAAGAGGAAAAGCGAACTATTGCACCTGAGCATGTTCTTAGAGCTCTTGAG---------------------------------------------------------------------------------------------------------------------------------------------------------------------------------------------------------------------------------------------------------------------------------------------------------------------------------------------------------------------------------------------------------------------------------------------------------------------------------------------------------------------------------------------------------------------------------------------------------------------------------------------------------------------------------------------------------------------------------------------------------------------------------------------------------------------------------------------------------------------------------------------------------------------------------------------------------------------------------------------------------------------------------------------------------------------------------------------------------------------------------------------------------------------------------------------------------------
>Isoetes_coromandelina
-----------------------------------------------------------------------------------------------------------------------------------------------------------------------------------------------------------------------------------------------------------------------------------------------------------------------------------------------------------------------------------------------------------------------------------------------------------------------------------------------------------------------------------------------------------------------------------------------------------------------------------------------------------------------------------------------------------------------------------------------------AATGACTAAGATAATGAAGGAAATGCTACCGCCAGATGTTAGGGTAGCTAGGGACGCCCAGGATCTCATTGTTGATTGCTGTGTTG--TTCATAAATTTGATTTCATCAGAATCAAATGAAATTTGCAGCAAAGAGGAAAAACGAACTATTGCGCCTGAGCATGTTCTTAGAGCTCTTGAG---------------------------------------------------------------------------------------TCTCCAAAGGCTGGGGGAAGGTGGGGAAAGGAT---GGTTGTGGTATGACAGAGGAGGAAGCTATAGCTGCACAACAGAGAATGTTTGCAGAAGCTCGTGCTCGCATGAATAGTGGAGCCCCT---------------------------------------ATYCCC------------------------------------------------------------------CCTGTACAGCCACCAACATCTCAG------------------------------------------------------------------------------------------------------------------------------------------------------------------------------------------------------------------------------------------------------------------------------------------------------------------------------------------------------------------------------------------------------------------------------------------------------------------------------------------------------------------------------------------------------------------------------------------------------------------------------------------------------------------------------------------------------------------------------------------------------------------------------------------------------------------------------------------------------
