# Supplementary material for: Phylogenomics indicates the “living fossil” Isoetes diversified in the Cenozoic
Source: PLoS One. 2020 Jun 18;15(6):e0227525. doi: 10.1371/journal.pone.0227525 (PMC7302493; doi:10.1371/journal.pone.0227525)
Supplement: S1 File — Folder containing fasta files for each of the individual nuclear alignments. (GZ) [file pone.0227525.s011.gz › 1_Individual_Nuclear_Alignments/Homolog_36495.orthogroup_2.fasta]

>Oryza_sativa
ATGAGTTCACTGGAGAGTGCAAGAGCAGATCTTGCTCTGCTTATTTTATACCTAAACAAGGCTGAAGCAAGAGATAAGATCTGTAGAGCTATACAATATGGCTCGAAATTTGTGAGTAATGGACAACCAGGGCCTGCACAGAATGTTGACAAGTCGACTAGTCTAGCTCGTAAAGTTTTCCGACTTTTTAAGTTTGTTAATGATCTGCATGCTTTGATTAGTCCTCCTGCCAAAGGAACTCCACTACCCCTGATCTTACTTGGAAAGTCGAAGAATGCACTGCTATCAACTTTCCTCTTTCTGGACCAAATTGTATGGGCTGGAAGGACAGGAATATACAAGAACAAGGAGCGAGCAGAATTCCTCAGCAAGATAGCATTTTATTGCTTCCTGGGTTCTAACACATGTACTAGTATTATTGAGGTAGCCGAGCTTCAGCGGCTATCCAAGTCGATGAAGAAACTA------------GAGAAGGAGCTTAAA---------------------CACCAGGAGCTGTTAAAGAACGAGCAATACCAGATGAAACTGCAGAAGTGCAACGAGAGGCGTCTCGCTCTCATCAAATCGAGCCTCGACATAGTTGTTGCTATAGGGCTGCTTCAACTGGCTCCCAAGAAAGTGACTCCGCGTGTGACAGGGGCGTTTGGATTTGCTAGCTCACTCATTGCTTGCTATCAGTTGCTCCCAGCCCCAGCC---------AAATCCAAGTGA------------
>Pteridium_aquilinium
ATGAGTACGCTGGATGTAACTAGAGCAGAACTTGCACTTATAGTTTTGTATTTGAATAAGGCTGAAGCAAGGGATAAGATATGCAGGTCTATACAATATGGTTCGAAATTCTTGAGTAATGGGCAGCCTGGCACAGCCCAAAATGTTGACAAATCAACCAGTTTGGCTCGGAAAGTTTTCCGTCCTTTTAAGTTTGTCAATGATTTGCATGGTCTTATTAGCCCAGTTCCTCAAGGAACTCCCCTTCCGCTTGTTCTCCTGGGAAAGTCAAAGAATGCACTGTTGTCAACTTTCTTATTTCTCGATCAAATTGTCTGGCTTGGCAGATCAGGCATCTATAAGAACAAAGAACGAGCTGAGCTGATTGGACGGATATCCCTTTTCTGTTGGATGGGTTCCTCAGTCTGTTCCACCTTGGTTGAGCTTGGGGAGCTTGGAAGGCTATCTACATCAATGAAGAAATTG------------GAAAAGGATCTTAAG---------------------AACAATGATAAATACAAGAATGAGGAATACTGTGCCAAGCTCCAAAAATCAACC---------------------------------------------------------------------------------------------------------------TGCGCGGACACTAGCTCTTGTTAA------------------------------------------------------
>Theobroma_cacao
ATGAGTACGCTGGATGTAACTAGAGCAGAACTTGCACTTATAGTTTTGTATTTGAATAAGGCTGAAGCAAGGGATAAGATATGCAGGTCTATACAATATGGTTCGAAATTCTTGAGTAATGGGCAGCCTGGCACAGCCCAAAATGTTGACAAATCAACCAGTTTGGCTCGGAAAGTTTTCCGTCTTTTTAAGTTTGTCAATGATTTGCATGCTCTTGTTAGCCCGGTTCCTCAAGGAACTTCCCTTCCGCTTGTTCTCCTGGGAAAGTCAAAGAATGCACTGTTGTCAACTTTCTTATTTCTCGATCAAATTGTCTGGCTTGGCAGATCAGGCATCTATAAGAACAAAGAACGAGCTGAGCTGATTGGACGGATATCCCTTTTCTGTTGGATGGGTTCCTCAGTCTGTTCCACCTTGGTTGAGCTTGGGGAGCTTGGAAGGCTATCTACATCAATGAAGAAATTG------------GAAAAGGATCTTAAG---------------------AACAATGATAAATACAAGAATGAGGAATACTGTGCCAAGCTCCAAAAATCAAATGAGAGGACACTAGCTCTTGTTAAAGCAGGGATGGATATAGTGGTAGCTGTTGGGCTTCTTCAATTGGCACCCAAGAAAGTCACTCCTCGTGTAACTGGAGCCTTTGGATTTGTTTCATCTCTCATCTCCTGTTACCAGTTACTTCCATCACCACCC---------AAGTCCAAGACACACTGA------
>Arabidopsis_thaliana
ATGAGTACCCTTGAGACCACAAGAGCTGAGCTTGGTCTGGTAGTTGTGTATTTGAATAAAGCGGAGGCGAGAGACAAGATTTGTCGAGCTATTCAATATGGTTCCAAGTTCTTGAGTGATGGCCAACCTGGCACTGCTCAAAATGTCGACAAGAACACCAGCTTGGCTAGGAAAGTTTTCCGTCTCTTCAAGTTTGTAAATGATCTTCATGCTCTCATTAGCCCTGTTCCCAAAGGGACTCCACTCCCGCTTGTTCTGCTCGGAAAGTCTAAAAACGCGTTGCTGTCAACGTTCTTGTTCCTAGATCAAATTGTGTGGCTTGGCAGGACTGGGATTTACAAGGACAAAGAACGTGCTGAGATTCTTGGACGTATATCACTTTTCTGTTGGATGGGTTCTTCGGTTTGCACATCCTTGGTTGAGGTTGGGGAGCTTGGTAGGCTGTCAGCATCAATTAAGAAGTTA------------GAAAAAGAGATAGGG---------------------AACAAGGATAAACACCAGAATGAGCAATACCGTGCAAAAGTAGAGAAATCAAACGAGAGGTCATTGGCTCTGATCAAAGCAGGGATGGATGTAGTTGTTGCTTTCGGATTGCTTCAATTGGCTCCAAAGAAAGTCACTCCCCGAGTCACAGGTGCTTTCGGATTCGCCTCATCACTTATCTCTTGTTATCAGCTATTGCCGTCACATCCC---------AAGTCCAAGATGGTCTGA------
>Littorella_uniflora
ATGAGTACATTGGATGTTGCTAGAGCAGAGCTTGCTCTTGCAGTTTTGTATCTGAACAAGGCTGAGGCCAGGGACAAGTTGTGCAGGACGATACAGTATGGTTCGAGATTCTTGAGTAATGGAGAGCCTGGGACTGCTCAAAATGTTGAGAAGTCCACTAGCTTGGCTCGTAAAGTTTTCCGTCTGTTCAAGTTCATCAATGATCTTCATGGTCTCATTAGTCCAAATGCTCCAGGGACTCCACTTCCACTGATTTTGCTGGGAAAGTCGAAGAATGCTCTCTTGTCCACTTTCTTGTTTCTGGATCAAATTGTGTGGCTGGGTAGGACAGGCATATACAAGAACAAGGAAAGCACAGAGTTGATTGGAAGGATTTCTCTTTTCTGTTGGTTGGGTTCGTCAGTCTGCACCACCCTGGTCGAGATTGGAGAAATTGGGAGGCTTTCCTCATCAATGAAGAAAATA------------GAGAAAGAACTGAAG---------------------AATACAAACAAATACAAGGATGAAAAGTACAAGGCTAAGCTTAAACAGTCGAATGAGAGATCTCTGGCACTTATTAAAGCGGCCATGGATATAGTGGTTGCAGTTGGCTTGCTTCAATTGGCACCCAAGAAAGTCACGCCTCGTGTCACAGGTGCCTTTGGATTTGTGACCTCACTCATCTCCTGCTACCAGTTGCTTCCATCTGCACCA---------AAGGCTAAGACACCATGA------
>Amborella_tricopoda
ATGAGTACCTTAGATACCACCCGTGCAGAACTTGCTCTGCTAATCTTATATCTGAACAAAGCTGAAACCAGAGATAAGATTGTCAGGACCATACAGTATGGCTCAAAATTTGTGAGCGACGGTCGGCCTGGTATAGCTCAGAATGTTGATAAATCTAGTAGCTTGGCTCGAAAAGTTTTTCGGCTTGCCAAGTTTGTCAATGATTTGCATGCTCTTATCAGTCCACCTGTGAAAGGGACTCCTCTTCCAGTCGTCTTGCTTGGAAAGTCAAAAAATGCATTGCTATCTACTTTCTTATTTCTGGATCAAATTGTGTGGTTGGGAAGGTCAGGTATCTACAAGAACAAAGAGCGCACTGACTTGATTGCCAGGATAGCCCTTTACTGTTGGTTGGGTTCCTCAGCTTGTTCTTCTGTTGTTGAGCTTGCAGAGCTTGGAAGATTGTCTGCATCCATCAAGAAACTT------------GAGAAAGAGCTGAAG---------------------CACACCGATAAGCATTCAAATGAACAATATGCTCTGAAGCTTAAGCAATCAAATGAGAGGCTTCTAGCTCTGGTGAAAGCATCTATGGATATAGTGGTTGCAGTTGGGTTGCTGGAACTGGCACCCAAGAAGGTCACTCCTCGTGTTATTGGAGCTTTTGGATTTATAAGCTCTCTGATATCGTGCTATCAGTTGCTTCCCTCTCCACCT---------AAATCCAAGGCCCCATGA------
>Pinus_maritima
ATGGGTTCGTTAGATGCAACCAGAGCAGAACTTGCTCTCCTTGTCTTGTATTTGAACAAAGCAGAAGCCAGAGATAAAATCTGTAGAGCTATTCAATATGGCTCAAAGTTCCTCAGCAATGGTGAGCCTGGCACAGCACAAAATGTTGACAAGTCCACAAGTTTGGCACGAAAAGTTTTTCGACTTTTCAAGTTCGTGAACGATCTACATGCTCTTCTTACACCACTGCCAAAGTCAACTCCACTTCCTCTTGTTTTGCTTGGGAAGTCCAAAAATGCTCTGCTGTCAACTTTTCTGGCATTGGATCAAGTTGTCTGGGCAGGAAGAACTGGTATCTACAAGAACAAAGAGCGTGTTGACCTTATTTCCAGGATCTCACTTTACTGCTGGTTGAGTTCTTCCGTGTGCACAACTTTGATAGAGATCTCAGAGCTTGGGCGATTAACTGTATCTATAAGAAAGCTA------------GAGAAAGCGCTGAACCAAGCT------------ACAAACAGTGAAGGAAATTTAAATGAGCAATACATTTCCAAACTCAAGCAGTCAAATAATAGGCTGTTAAGCTTGGTTAAGTCAGCAATGGATGTTGTAGTTGCCGTAGGGCTACTTCAGTTGGCACCAAAGAAAGTCACGCCACGTGTTACCGGAGCCTTTGGTTTCGTATCCTCTCTTATCTCTTGCTATCAGTTGCTGCCTCCACCATCA---------AAGGCGAAGGCTCAGTAG------
>Lygodium_japonicum
ATGGATTCATTGGAGACTACTCGAGCACAGCTAACTCTGCTGAGAATTTATCTCAATCAAGCTGAAGCTAGGGATAAGATCTGCCGTGCAATACAGTATGGTTCTAAGTTTGTCAGTGGTGGGGAGGCAGGGGTAGCTCGAGAAGTTGATAGGTCTACAAGTTTGGCACGCAAAGTCTTTCGTTTGCTAAAGTCTGTCAATGAATTGGAAGCACTAATAGCACCTGCATCTAGATCAACACCCTTACCAGTGGTGCTTCTTGGAAAGTCCAAAAGCTCTCTAATGGCTACTTTCTTTCTACTGGATCAAGTCGTGTGGGCTGGTAGAACAGGAATTTACAAGAACAAGGAGCGCACGGAATTGATCGCCAAACTTTCATTGTACTGTTTCCTTGGAGGTTGCAGTTGTAACTCCTTGTATGAGCTATGTGAAATGTTACGACTTCTGTTGAAGAAGAAGCAGGTGGTTGACAAATCGGAGCGCGAGCTTCTGCAA------------------------------------------------------------AAGCAGGTACAGCAGAGGCTGCTGGGTTTTGTGAGGTCCTCCCTGGACATCGTGGTGGCAGTCGGCCTTCTTCAGTTGGCTCCAAAGAAAGTCAACCCACGAGTGACTGGAGCATTTGGTTTAGTCACATCTTTGATATCATGCTATCAGTTACTGCCTTCCTCATCA---------AAGTCCAAGACCAAATAA------
>Huperzia_lucidula
ATGGGATCTCTGGATGCGGCAAGGGCAGAAATCGCTTTTTTGGTGTTGTATTTGAATAAGGCAGAAGCTAGAGACAAACTATGCAGAGCCATACAGTACGGTGCAAAGTTCATCAGCAACGGGGAAGCTGGGGCTGCTGCACAAGTAGACAAATCAACGAGTTTAGCTCGAAAAGTTTTCCGATTGTTAAAGTATATGAATGAGGTCCAGGGACTGCTTGCACCAGCTCCGAAGTCAACTCCTTTACCTATTATCCTTCTTGGAAAGGCCAAAAATGCTCTTGTGGGAACCTTTCTATTCCTTGATCAGTTGATATGGGCTGGTAGAACTGGCATTTATAAGAACAAGGAGCGCATAGACCTTTTTTCTAGAGTCTCTCTGTTTTGCTGGATGGCCGGATGCATTTGCACCTCATTGGTTGAGATTGCTGAAACCAGTCGCCTAGCAGCTGCCAGGAAAGCAATT------------GAAATTGAGTTAAAACAGGCAAAGCAGCATGGAAATGCAGATGAAATCAAACTGAAGGAACGACTCTTGAAAAATGTAGAGCAGTCACATGCCAGGTCAGTCAACCTTTTGAAATCACTACTAGATACTGGAGTTGCCATCGGACTACTTCAGCTGGCACCTAAAACCGTAACATCCCGTGTGACTGGAGGTCTTGGTTTCATCACATCTCTGATATCTTGCTACCAGTTGCTTCCTCCA---CCGGCA------AAAGCCAAGAGCCAGTAG------
>Huperzia_squarrosa
---------------------------------------------------------------------AGAGACAAAGTATGCAGAGCCATACAGTACGGTGCAAAGTTCATCAGCAACGGGGAAGCTGGGGCTGCTGCACAAGTAGACAAAACAACGAGTTTGGCTCGAAAAGTTTTTAGATTGTTGAAGTATATGAATGAGCTCCAAGGACTACTTGCACCAGCTCCAAAGTCAACTCCTTTACCTATTATTCTTCTTGGAAAGGCCAAAAACGCCTTGGTTGGCACCTTTTTATTCCTTGATCAACTGGTATGGGCCGGGAGGACTGGTATTTATGAGAACAAGGAGCACACTGACAAATTTTCTAGAATCTCACTCTTTTGCTGGATGGCTGGATCCTTCTGTAGTTCATTGGTTGAGATCTCTGAAATAGGGCGGCTTTCGGCTGCGAGAACACAACTT------------GAAAGTGAGATTGAACAGGCAAGGCAGGTTAGAAGTTCAGATGAAGTCCAATTGAAGGAACGTTGTGTAAAACTTGAAGAGCAGACACAAACCAGGTCATTAAACCTTTTGAAATCGGTACTTGATGTTGGCGTTGCTTTTGGACTACTTCAGCTTGCTCCTAAAACAGTCACTCCTCGTGTAACTGGAGCCCTTGGTTTTACTACGTCCTTAATTTCTTGCTACCAGCTACTTCCTCCA---CTGGCA------AAAACCAAGAACCAATGA------
>Isoetes_sinensis
ATGGGATCTTTGGATGTTGCTCGGGCGGAACTGGCTCTATTGACTCTATATTTGAACAAAGCTGAAGCAAGGGATAAAATCTGCAGAGCCATCCAGTACGGATCTAAATTTCTTAGTGATGGGCAACCTGGACCTGCTTCCCAAGTGGATAAATCTACAAGTCTGGCTCGAAAAGTCTTCAGGCTATTAAAGTATTTGAATGAAGTGCAAGGTTTGCTTGCACCTGCTCCAAAAGCAACACCATTGCCACTTGTACTCATTGGAAAGGCGAAGAACGCTCTTGTTGGTACCTTCTTGTTCTTGGACCAGTTTGTCTGGCTTGGTCGGACTGGCATTTATGAGAACAAGGAGCGTACAGATCTTTTCTCAAGAATTTCATTATTCTGCTGGATGGCTGGCACGTTTTGTACTGGTATAGTGGAGGTCTCGGAGATCTCACGATTGGCAGCTGCAAGAAAGAAGGTC------------GAGAGAGAATTGCACCGACTTAAACAAATAGGAAACCCTGATGTGGCAAAGCTGAAAGATCAGCGGAGGGAAAATGTTAAACTGTCCCGGGAGAGAAGCCTCACCCTTATAAAGTCTGCTTTGGACATTGTAGTGGCAGCTGGTCTACTCCAGCTGTATCCAAAGACTGTCACACCTCGTGTGACTGGAGCTTGTGGTTTTGTAACCTCCCTGATATCTTGCTACCAGTTGCTCCCTCCGGCACCATCG------AAGGTTAAACCCACATGA------
>Isoetes_lacustris
ATGGGATCTTTGGATGTTGCTCGGGTGGAACTGGCTCTATTGACTCTATATTTGAACAAAGCTGAAGCAAGGGATAAAATCTGCAGAGCTATTCAGTACGGATCTAAATTCCTTAGTAATGGGCAACCTGGAGCTGCTTCCCAAGTGGATAAATCTACAAGTCTGGCTCGAAAAGTCTTCAGGCTATTAAAGTATTTGAATGAAGTGCAAGGTTTGCTTGCACCTGCTCCAAAAGCAACACCATTGCCACTTGTCCTCATTGGAAAGGCGAAGAATGCGCTTGTTGGTACCTTCCTGTTCTTGGACCAATTTGTCTGGCTTGGTCGGACTGGCATTTATGAGAACAAGGAGCGTACAGATCTTATCTCAAGAATTTCATTATTCTGCTGGATGGCTGGCACATTTTGTACTGGTGTAGTGGAGGTCTCGGAGATCTCACGACTGGCAGCTGCGAGAAAGAAGGTC------------GAGAGAGAATTGCACCGACTTAAACAAATAGGAAACCCTGATGTGACAAAGCTGAAAGAACAGCGGAGGGAAAATGTTAAACTGTCCCGGGAGAGAAGCCTTACCCTTGTAAAGTCTGCTTTAGACATTGTAGTGGCCGCTGGCCTACTCCAGCTGTATCCAAAGACTGTCACACCTCGTGTAACTGGAGCTTGTGGTTTTGTAACCTCCCTGATATCTTGCTACCAGTTGCTCCCTCCGGCGCCATCG------AAGGTCAAACCCACATGA------
>Selaginella_moellendorffii
ATGGGGTCTCTAGATGTTGCGAGGGCGGAGGTGGCCTTCTTGGTCATGTACCTCAACAAGGCTGAGAGCAGGGATAAAATTTGCCGAGCGATCCAGTATGGAGCAAAATTTCTCAGCAATGGTGAGCCAGGTCCGGCGTCTCAAGTCGACAAGTCAACTAGCTTGGCAAGGAAAGTGTTTCGCCTCCTCAAGTACTTGAACGAGCTGCATGGTCTCATTGTTCCAGCTCCCAAATCGACGCCTCTCCCAATTGTTCTCCTTGGAAAGGCTAAAAACGCTTTGGTTGGAACGTTTTTGTTCTTGGATCAACTCGTCTGGGCTGGACGAACCGGCATCTATCAGAACAAGGAGCGCCTGGAGCTCATCTCAAGGATATCGTTGTACTGCTGGATGACTGGATCGTTTTGCACCTCATTGGCTGAGGTGTCTGAGCTCGGCCGCCTTGCGGCTTCCAGGAGAAAGCTT------------GAGAGGGAGATTCGGCGATTAAAACAGCAAGGCAACCCGGAGAACGCGCACCTGAAAGAACAAAAACTCGTCTCTGTGAAACAATCTCACGAGAGAACCTTGAGCCTTGTCAAGGCTTCTCTGGATATAGTTGTCGCGGTTGGACTTCTTCAGCTTGCTCCAAAAACCGTGACGCCTCGTGTGACTGGAGCTCTGGGTTTTATCACCTCATTGATTTCCTGCTACCAGTTGCTTCCGCCTCCACCGGCC------TCG---AAGCCCAAGAGTTCGTGA
>Ceratodon_purpureus
ATGGCGACGCTGGACGTGACTCGCGCGGAGATCGCCTTCCTGGTGATGTATCTCAACAAGGCGGAGGTGCGCGACAAGATTTGCCGCGGCATCCAGTACGGGTCCAAGTTCATCAGCGCTGGCGAGCCCGGCGTTGCGCAGCAGGTGGACAAGACCACGAGCTTGGCCCGCAAGGTGTTCCGCCTGGCGAAGACCTTGAATGAGTTGAACGCCCTGCTCGCTCCGGCACCGAAGTCGACGCCATTGCCGCTCGTGCTGCTCGGCAAGGCGAAGAATGCATTGGTGGGAACTTTCTTGTTTCTGGACCAGATCGTGTGGGCCGGAAGGACGGGCATTTACAAGGACAAGGAGCGTCTGGACATGATCTCGAGAATCTCGCTCTTCTGCTGGTTGGCGGGCACTTCGTGTACAACCCTTGTTGAGGTTGCAGAAATCACTCGATTGGGAACCGCTACGAAGAAGGTG------------GCGAAGGAGTTGAAGCTTGCGAGGGGCACCGGCAGCATCGAAGAAGCTAAGCTGAGGGAACAGCGGAAAGAGAACCTGAAGAAGTCGAGGGCGAGATCGTTGAACCTGATCAAGTCGTGCATGGACATTCTGGTGGCTGCTGGGTTGCTGCAGCTGGCTCCGAAGACCATCACACCACGTGTGACGGGAGCCTTGGGTTTCATCACATCCGTCATATCATGCTATCAGTTGCTGCCACCTCCACCAGCG------AAGGCGAAGGACGTC---------
>Physcomitrella_patens
ATGGCGACAGTCGATGTTGCGAGGGCAGAGATCGCCTTCCTGGTTATGTACCTCAACAAGGCGGAGACAAGAGATAAAATCTGTCGCGCGATCCAGTACGGGTCCAAGTTTATCAGCGCTGGTGAGCCTGGCGTTGCGTCGCAAGTCGATAAGACTACCAGCTTGGCACGCAAGGTTTTCCGTTTGGCCAAGACGTTGAATGAATTGCAAGCGCTGCTAACTCCCGCTCCCAAGACAACGCCATTGCCTATCGTCCTACTCGGCAAGGCCAAAAATGCACTGGTGGGAACGTTCTTGTTTCTCGATCAAATCGTGTGGGCTGGGAGAACTGGCATTTATAAGGACGCGGAACGTCTGAATCTCATCTCGAGGATTTCCCTCTTTTGCTGGATGGCGGGTACAGCATGTACCGCTCTTGCCGAGATCGCAGAAATCACTCGTTTGGGGACAATTTCAAATAAGGTT------------CAGAGGGATCTGAAGCTGGCTAGGGGTACTGGCAGTATTGAAGAAGCGAAGCTGAGGGAACAGCGCAGAGAAAACTTGAAAAAGTCGAGGGAAAGATCGCTGAACTTGATCAAGTCATTAATGGATATCGTAGTTGCTGCTGGGTTGCTTCAACTTGCCCCTCGCACCATCACACCGCGTGTCACTGGAGGCTTTGGATTTATCACTTCCGCGATTTCATGCTACCAGTTGTTACCACCTGCATCAACC------AAGGCTAAGGAGGTCTGA------
>Isoetes_andicola
----------------------------------------------------------------------------------------------------------------------------------GAGCTGCTTCCCAAGTGGATAAATCTACAAGTCTGGCTCGAAAAGTTTTCAGGCTATTAAA-------------------------------------------------------------------------------------------------------------------------------------------------------------------------------------------------------------------------------------------------------------------------------------------------------------------------------------------------------------------------------------------------------------------------------------------------------------------------------------------------------------------------------------------------------------------------------------
>Isoetes_elatior
------------------------------------------------TATTTGAACAAAGCTGAAGCAAGGGATAAACTCTGCAGAGCCATCCAGTACGGATCTAAATTTCTCAGTAATGGGCAACCTGGAGCTGCTTCCCAAGTGGATAAATCTACAAGTCTGGCTCGAAAAGTCTTCAGGCTATTAAAGTATTTGAATGAAGTGCAAGGTTTGCTTGCACCTGCTCCAAAAGCAACACCATTGCCACTTGTACTCATTGGAAAGG--------------------------------------------------------------------------------------------------------------------------------------------------------------------------------------------------------------------------------------------------------------------------------------------------------------------------------------------------------------------------------------------------------------------------------------------------------------------------------------------------------
>Isoetes_coromandelina
---------------------------------------------------------------------------------------------------------------------------------------------------------------------------------------------------------------------TTGCTTGCACCTGCTCCAAAAGCAACACCATTGCCAATTGTGCTTCTTGGAAAGGCCAAGAATGCGCTTGTTGGTACCTTCTTGTTCTTGGACCAGTTTGT----------------------------------------------------------------------------------------------------------------------------------------------------------------------------------------------------------------------------------------------------------------------------------------------------------------------------------------------------------------------------------------------------------------------------------------------------------
