# Supplementary material for: Phylogenomics indicates the “living fossil” Isoetes diversified in the Cenozoic
Source: PLoS One. 2020 Jun 18;15(6):e0227525. doi: 10.1371/journal.pone.0227525 (PMC7302493; doi:10.1371/journal.pone.0227525)
Supplement: S1 File — Folder containing fasta files for each of the individual nuclear alignments. (GZ) [file pone.0227525.s011.gz › 1_Individual_Nuclear_Alignments/Homolog_19130.orthogroup_6.fasta]

>Selaginella_moellendorffii
ATGGGCTCGAGG------------------CCTCATCTTCTCGCATTGCTCTCGGCACTA------------------------------------------GCAGCATTAGCAGCGCTGGGGGGAGCTTGG------------------------GCAGCTCGCAGCGATGCCGCGATTCTACTCGACGTGAAGCGCGGCTTGGATCCCAGAGGTGAGGTTTTGGCGTCGTGGGTCGCGGGCAAAGATCCGTGTGGG------GCGGAGGATGGATTCGTGGGCGTGGCCTGTGAC---TCGCGAGGAAGGGTCACCAACGTTTCTTTGCAAGGCAGAGGTCTCGAGGGAAGCATTCCAGGGGCCATTGGCGAGCTCTCCTCGCTCACAGCTTTGTATCTTCACTACAACAGCCTCTCCGGGAGCATTCCATCG---TCACTGGCATCGCTCACTGGTCTCACCGACGTCTATCTCAACGTCAACAAGCTCTCGGGTGCCATTCCTTCGCAGCTCACCTCTCTTCGCAACCTCCAAGCTCTCCAGCTCTGCTGCAATGATCTGAGTGGTCCCATCCCTGACGCGCTGGGTCATCTCGGCTTG------------------CTCAATCTCCTGGCACTGCAGCACAACCATCTCGACGGACGGATCCCCGCCTCGCTGGGCCAGCTCTCGTCGCTCAAGCACTTGGACCTCAGCTTCAACAGTCTCTCGGGTCCCATTCCCGCGGCACTAAACAACTTGGCCCAGATCACTGTTCTGGATGTTCGCAGCAACAAACTCTCGGGCTATGTCCCAGCAGGCAAGCGAAAACTTCTCATCGCTTCAAACTCTAACTTGGAAACTGGATTTGCCTACAGCAACAACACTGGCTTGTGCGGTGTGGGCTTTCCAAGTCTTCCTTACTGC---------------AGCGGCTCCGGAGCATCATCCTTGCAGCGTCCACAGCCTTTTGGAGCG---------------------------CCAGGGAACGCT------GCCACCGTTGCTCAAACCGTA---GCCAAGCGTGCTCCT------------------CTCTCC---------------------------------------------ACAAACTCCTCGTCCAGGATC---CCGCAGATGGCTGTCATCGGCGGCGTCGTGGCCGTCACCGGCGGAGTGCTGCTTGCGATGCTCATGTCGTTCGTGTGGTTTCGGAGGCACAAGCAGAGAATC------AGCAGCACTCATGACAGCAGCGGCGGGATCAAGGTGGCGACC------ATGGACATTCTCTCT------CCGGAG---CAGACCAAGAGCAAGAGC---------------GGCGGCGATGGCGGCGGCAAAGGCAGCAGTCTC------------CACCTGGTGGCG------------------------CCGCTGGCCATGCAAAGCATCAACGCACCGAAG------AGCCTGGTTGGATCC---------------TCGATGAGGAGCTTCCAGTATCGGCTGGAGGAACTGGAGGTGGCGACGAACTATTTCTCGGATAAGTACCTCCTGGCC---AGGAAGAGCAGCCTGTCGATCTACAGGGCGGTGGTGAGGGACGGATCCACCGCCGTGATCAAGTACTTCACCAAGACGAGATTCGTGGGTGGCGAG---GAGGAGTTTGAGGCCGCGCTGAGCTCCTTCGTGCAGCTCAAGCATGACAATCTCGTCAAGCTCAAGGGCTTTTGCTGCGTCCAAGGAGGACTCCAGTGCTACCTCGTCTATGACTTCGTGCCGAATGGATCGCTCTTCGAGCACTTG---------CACGGCCCAAGC------------GTGTCACCTTTGGACTGGGGAACCAGAGTCCAGATCGCCCATGGAGTTGCCAAAGGATTGGATTACCTCCACCGCAATGGCGAGCAA------------GTCATT---------GTGTGGGCTTCCAACGTGCTCTTGGACGAGAGCTACAATGCTCTTGTGTCGAGCTGGGGTCACAACAAGGTGCTCGCGGACGAGCTCGTCTATGCCAACATCAAGACATCGGCAATGCTGGGCTACTTGGCACCCGAGTATGGAGTGATCGGCCACCTCCACGAGAAGAGCGACGTGTACGCGTTTGGGATCTTGCTGCTGGAGCTCCTCACGGGACGCAAGCCCATGTACGCG------------GACGGCAGCAGCTTGTCGGTCACCAATCTCGCCAACTTTGTGAGGCCGCTCTTC------------------GACTCCGGCCATCTC---GACACCGCCATCGATCCGTCGTTGGGGACCAAGTTTTCGGCGACTGGTGCGATTGGTATGGCCAGCATCGCCTTCTCGTGCGTGGCGCCAGTGCCGCAGCTGCGGCCAAGCATGGGACAGGTCGTGCAGAGGTTGTATGAGATCGAGACTCTGGCCGATGGTGGAGGAGGAGCTTCCGCCACTGCCGACGCAGGATTCTCGTCTTCCGGAGAGGAGTGTCCC---TCGTACCCGACCCGGCAGCAGGCTGCGTACGCGGAG---ATGCTGGACTATGGACGCTAG
>Isoetes_lacustris
---------------------------------------------------------------------------------------------------------------------------------------------------------------------------------ATCCTGCTAAATATGAAGGCCGTTCTTGATCCCAACGGATTAGTGCTTGAATCTTGGGTTCAAGGCGTTGATCCTTGTGCG------GGCGAC------TTCGTTGGTGTGGCTTGTGAC---GAGGAAGGAAGAATTACAAACATTTCTTTGCAGGGAAGAGGGCTTACCGGAACCATTCCAGCTTGTATTGGAGAGCTGGAAAATCTTACAGGGCTTTATTTGCATTATAATGACCTTAGTGGTACTATTCCTGGGCCAGCATTGGCAAATCTGAGCAGTCTGAGTGATCTATATCTCAATGTGAATAGCCTCGAAGGCAGCATACCACCGGAAGTAGGGAATCTTACTAATCTACAAGCGCTTCAGCTCTGCTGTAACAAGCTTAATGGCAGCATTCCAGAAGAGCTGGGGCAATTGAGCCAG------------------TTAAATCTCTTAGCGTTGCAACACAACGAGCTTAACGGCACCATTCCGGCTTCTTTGGGCAACCTTACCAATCTTAAGCACTTGGATGTAAGTTCTAATATGTTGACCGGTTCTATACCATCGGCGCTGAGCAACCTAACACAGATCACGGTTCTTGACGTGCATGGCAACAATCTAACAGGCGAGGTTCCACCAGGA---------------------------ATGCATCTGGTGCCACAGTTTATATACTCGAACAACAGCGGTCTC---------------------------------------------------------------------------------------------------------------------------------------------------------------------------------------------------------------------------------------------------------------------------------------------------------------------------------------------------------------------------------------------------------------------------------------------------------------------------------------------------------------------------------------------------------------------------------------------------------------------------------------------------------------------------------------------------------------------------------------------------------------------------------------------------------------------------------------------------------------------------------------------------------------------------------------------------------------------------------------------------------------------------------------------------------------------------------------------------------------------------------------------------------------------------------------------------------------------------------------------------------------------------------------------------------------------------------------------------------------------------------------------------------------------------------------------------------------------------------------------------------------------------------------------------------------------------------------------------------------------------------------------------------------------------------------------------------------------------------------------------------------------------------------------------------
>Arabidopsis_thaliana
---ATGGTTACC---------------------TTATGTGCCACGTTACTGATCCTTCTC------------------------------------------TCAATCTTTCTTGCAACTCCGTCGAATGTT------------------------CGAGGAAATGCAGAGCTGAAGGCTTTAATGGAGCTGAAATCGTCGCTTGACCCTGAAAACAAGCTTCTCCGTTCATGGACGTTTAACGGCGATCCATGC------------GACGGATCTTTCGAAGGAATTGCATGTAAC---CAGCATCTAAAAGTCGCAAACATATCATTACAAGGGAAACGTTTGGTCGGAAAATTGTCTCCGGCGGTTGCAGAGCTCAAATGTTTGTCAGGTCTTTACTTACATTACAATAGTCTCTCTGGAGAGATACCTCAA---GAGATCACAAATCTTACTGAATTATCAGATCTTTATCTCAATGTTAATAACTTCTCTGGTGAGATTCCGGCAGATATCGGCTCCATGGCTGGCTTGCAAGTTATGGATCTTTGTTGCAACAGTTTAACAGGGAAGATACCAAAGAACATTGGATCCTTGAAGAAA------------------CTTAATGTGTTGTCTCTGCAACACAACAAACTAACCGGAGAGGTTCCTTGGACTTTAGGAAACTTGAGTATGTTAAGCAGGCTTGATTTAAGCTTCAACAATCTGTTAGGTTTAATCCCAAAAACCCTAGCCAACATTCCTCAGTTGGACACTCTTGACTTGCGCAACAATACTCTCTCTGGCTTTGTTCCTCCTGGTCTT------------------------AAGAAGTTGAATGGGAGCTTCCAGTTTGAGAACAACACCGGGTTATGTGGTATCGATTTTCCTTCTTTGAGAGCTTGT---------------TCTGCTTTCGAT------AATGCGAATAATATCGAACAATTTAAGCAGCCT------------------------CCTGGTGAAATAGACACTGATAAATCAGCTCTTCACAACATTCCCGAGTCTGTATAT------------------CTCCAAAAGCAT---------------TGCAACCAAACACATTGC------AAGAAATCCTCATCGAAACTC---CCACAAGTTGCTTTGATTTCAAGCGTGATTACCGTCACTATAACATTGATTGGTGCTGGTATATTGACCTTCTTTCGCTACAGAAGAAGGAAGCAAAAGATC------AGTAACACACCTGAGTTTTCCGAGGGA---------------------------AGACTAAGC------ACAGAT---CAACAAAAAGAGTTC------------------------------CGT------------GCATCG------------CCTTTAGTGAGTCTTGCCTACACTAAAGAATGGGATCCGCTAGGTGATAGCAGAAACGGAGCT------------GAGTTTTCACAAGAGCCTCATCTCTTTGTTGTAAATAGTAGCTTCAGGTTTAACTTAGAAGACATTGAATCAGCAACCCAATGCTTCTCAGAAGCTAATCTATTGAGC---AGAAACAGCTTCACCTCAGTGTTCAAAGGAGTCCTCAGAGATGGTTCTCCGGTAGCTATCAGAAGCATCAACATAAGCAGTTGCAAGAACGAAGAA---GTCGAATTCATGAACGGTTTAAAGCTTTTATCTTCGTTGTCACACGAAAACTTAGTGAAGCTACGTGGATTCTGCTGTTCTAGAGGCAGAGGAGAGTGTTTCCTCATCTATGATTTTGCTTCAAAAGGAAAGCTTTCAAATTTTCTTGACTTACAAGAACGCGAAACT------------AATCTGGTCCTTGCTTGGTCTGCAAGAATCTCCATCATCAAAGGGATTGCAAAAGGTATTGCTTACTTACATGGAAGTGATCAACAGAAGAAGCCTACAATAGTTCATCGAAACATCTCTGTCGAAAAAATCCTACTTGATGAACAATTTAACCCGTTAATCGCTGATTCGGGTCTTCACAACCTTCTAGCAGACGATATGGTCTTCTCAGCACTCAAAACAAGTGCAGCAATGGGATATTTAGCTCCGGAATACGTCACAACCGGAAAATTCACCGAGAAAACCGATATTTTCGCCTTTGGAGTCATCATTCTCCAGATACTCTCTGGTAAGCTCATGCTT------------------------------------------------ACAAGTTCACTGAGAAAT---------------GCAGCT---GAAAATGGAGAACAT---AACGGGTTCATCGATGAAGATCTTCGTGAAGAGTTTGATAAACCAGAGGCGACTGCAATGGCGAGGATTGGGATAAGCTGTACACAGGAGATACCAAACAATAGGCCTAATATAGAGACATTGCTTGAGAATATAAAC---TGTATGAAGAGTGAATGA------------------------------------------------------------------------------------------------------------------------------
>Theobroma_cacao
ATGGGTATCTCT---------------------CAGTTTCTGTTCTTTCTCATTCTTCTG------------------------------------------TTGTTCACATTCTACCTTCCACTATCGGTT------------------------CATGGGAACACAGAGGTTAGAGCTCTAATGGAGCTGAAGGCTTCTTTGGACCCAACAAACATGGTCCTCGAGTCATGGAAAAGTGATGGTGATCCTTGC------------GGTGGTTCTTTTGTGGGTGTGGCTTGTAAT---GAGCACCGTAAGGTGGCTAACATTTCGTTACAGGGGAAGGGACTTTCTGGTAAAGTGTCGCCTGCTGTTGCCGGACTCAAGTGTCTCTCTGGTTTGTACTTGCATTACAATTCTTTGTCTGGAGAGATACCTAAA---GAGCTTTCAAATCTTCGAGAATTGACTGATCTTTATCTTAATGTTAATAATCTGTCCGGCAGCATTCCTCCTGAGATTGGTAACATGGCTGATTTACAAGTTCTACAGTTATGTTGCAACCAGCTGACAGGGAATATACCTACGGAGATAGGGTCTTTGAAGAAA------------------TTAAGTGTTCTTGCTTTGCAATATAACAGATTAGATGGTAAAATTCCTGCCAGCATAGGGAATTTGGGAATGTTAAGAAGACTTGACTTGAGCTATAATCGCCTCTCTGGTGCAATTCCTACAACATTAGCTGATATTCCACAATTGGAAATTCTAGAAATCCGAAACAATACTCTATATGGAAGTGTCCCTTCAGGTCTG------------------------AAGAGATTAAACGGAGGATTCCAAGGTGAGAACAACCCGGGTTTATGTGGCACAGGGTTTTCAACGTTGAGAGATTGC---------------ACTCCTTTTGATGGTCTCAACATCAACCAGCTTGAACCTTTCCGATCA---------------------------------------CATCTAAATGGCACTGCTACAGGAGTTACCTCACAGACTTCAAAT------------------ATCCAGGGCGAT---------------TGCAACCACACTGATTGT---------TCAAATCCATCGAGATTC---CCAAAGATACCTGTTATTGCAGGGATTATTACAGTCAGTTTCGTTTTCGTAGTTGGTGGATTTCTTGCATTTGTTCACTACCGTAGGCAGAAACAAAAGATA------GGAAATACATCTGATCCTTCTGACGGG---------------------------CGCCTTAGC------ACTGAC---CAGGCTAAGGAATTT------------------------------CACAGGAATGGAAGTGTTTCT------------CCACTTGTAACTCTCGAATATTCATACGGATGGGACCCATTAGGTGATGGTTGGAAAGGAATT------------GGATTTTCCGAGGAG---CATTTG------------AATAAGTTTAGGTTCAACCTAGAAGAAGTTGAGTCTGCAACTCAGTGCTTTTCCGAGATGAATTTACTGGGA---AGGAGCAATTTCTCTTCTGTCTACAAAGGGATTCTAAGAGACGGTTCTCTTGTGGCCATCAGGAGTATAAACGTGACTAGCTGCAAGTCCGAGGAA---GCAGAGTTTGTTAAGGGCTTGTACTTATTAACCTCCTTGCGACATGAAAACATTGTTAGGCTGCGAGGGTTTTGCTGCTCGAGGGGCAGAGGCGAATGTTTTCTCATGTATGACTTTGCTTCTAAGGGAAACCTATCTAAATATCTAGATATA---GAAGGCGGAGGT------------GAACAAATTCTTGACTGGTCGACAAGGATTTCCATCATCAATGGCATTGCAAAAGGTATGGAGTATTTGCACAGAAGTGAAGCAAACAAGCAGCCC---ATAGTCCACCGCAACATATCTGTCGAGAAAGTTTTCATTGACCAGCAATTCAACCCATTGATTGCAGACTCTGGTCTTCATAAGATTCTTGCTGACGACGTTGTCTACTCAACTCTGAAAGTGAGTGCAGCCATGGGTTACCTAGCGCCAGAGTACATTACCACTGGCCGTTTTACGGAGAAGACTGACATATTTGCATTTGGAGTGATTATTCTCCAAATCCTGTCTGGTAAACTTCAACTG------------------------------------------------ACAAGCTCAATGCGGTTG---------------GGAGCG---GAATCAAGCAAGTTC---GAAGATTTTATTGACACAAATCTCAGAGGCGAATTTTCTGAATCCATGGCAGCTAAGTTGGGGAAAATTGCACTTAGTTGCACCCATGAACACCCTGACGATAGACCAAGCATGGAGACAATAATTAAAGAGCTAAATGATTGCAACGTCAGTTCTTGA------------------------------------------------------------------------------------------------------------------------------
>Amborella_tricopoda
ATGGGTTTCCAT------------GTGCTCCCTGAGATGATGCTGCTGTTTCTTCTTCTT------------------------------------------CTTCTTCTTCTGCGCTTTTCTCTCACT---------------------------CATGGCAACGAAGAAGCAGAGACGCTGATGGCGATGAAGAGCGCCCTCGACCCTGATAACAGGCTTCTCGGCTCTTGGACGAAGGGCGGCGACCCCTGC------------AGCGGTGAGTTTCAGGGGGTGGCCTGCAAC---GAGAATGGAAAGGTTGCGAATATTTCATTGCAAGGAAAGGGTCTCTCTGGTTCAGTGCCTGCCGCCATCTCCGGGTTGAAGTCGCTGACGGGCCTCTACCTCCATTACAACTCCTTGACAGGCCCCATACCCAAG---GAGCTCTCCAACCTCACCCTTCTCACTGATCTCTACCTCAATGTCAATTCTCTCTCCGGCTCAATACCTCCAGACCTCGGTTCCCTCCCCAATCTGCAAGCACTTGAGCTTTGCTGCAACCAGCTGACTGGCAGCATACCAAAGGAGCTGGGCTCACTGAAGAAG------------------CTCAACGTTCTGGCTCTGCAGCACAACCATTTGAGAGGTGCCATTCCGGCGAGTCTTGGGGAGATAAGCCAGCTGACCAGGTTGGATTTGAGCTTCAATCTCCTCTTCGGCTCCATTCCTGGGAGGCTCACTGCTCTTCCCCTGCTCAATGTTCTCGATGTCAGAAACAACACTCTCTCCGGCAATGTCCCCACTGCTTTC------------------------AAGAGGTTGAATGATGGGTTCCAGTATGGGAACAACTCGGATCTGTGCGGTGCAGATTTCTTGGGGTTGCAGGGCTGC---------------AAGTCTTCTGAT---TTACAACCCATAAGGCCGGACGCATTTGGC------------------------------CCCGATTCCACCCCCAATGGAGTTCAGCCTACCAAA------CCCGAATCTGTGAAT------------------GTGCAGACCACCCCCACCATCACTGGATGTGAACAAGGCAGTGGTCATTGCAGCTCCCGGTCTTCCAAGTCC---CCTGAGATTGCCATTGTAATGGCTGTGGTTGCAGTCACGGCGGGAATGATTCTAGGTGGCCTCTTGCTCTTTTCATGGTACCGCCGAAGGAAGCAGAAGATA------GGGAGTGCCTTTGAGCCTTCCGACAGC---------------------------AGGCTCAGC------TCCGACCAGGTGGCCAAGGATTTCAGT------------ATCACCACAACCAACAACAGGAAG---AGCGCCTCC------------CCTCTCATAAGCCTTGAGTATGCTAATGGTTGGGATCCCTTGGCTGAG---------CAGGGT------------GGGAGCTCCCTCGAG---------------GGACTGCAGAGCTTCAGGTTCAACCTGGAGGAGGTGGAGTCAGCGACGCAGTACTTCTCCGATGTGAATTTGTTGGGG---AAGAGCAGCTTTGCGGCTGTTTACAGGGGGATGCTTAGAGATGGGTCGGTGGTCGCCTTGAAAAGCATCAACAAGACAAGCTGCAAAACTGAGGAG---GTGGAGTTTCTCAAGGGACTCAAGATTCTGACTTCCCTCCGCCATGAGAACCTGGTCGGGTTGAGGGGCTTCTGCTGCTCGAAAGGGCGGGGGGAGTGCTTCCTTGTATACGATTTCATGCCCAATGGGACGCTGGCTCGGTACCTGGATGGGGGTGCTACTAGTGGA------------AGAAGGGTTCTAGACTGGCCTACCCGAGTGAAGATCATCAATGGCATAGCAAAAGGCATTGAGTATTTGCATGGCGATATGAGTAACAAGCCGGCC---CTAGTTCATCAGAACATCTCGGCGGAGAAGGTGCTTCTAGACCACCACTTCAATCCCCGCCTCTCCGATTCGGGGCAGCACAAGCTGCTGGCAGACGACGTGGTGTTCTCGACTCTCAAGGGGTGCGCCGCGATGGGCTACCTCGCGCCAGAGTACACCACGGTCGGCCGCTTCACGGACAAGAGCGACGTCTATGCATTCGGGGTGTTGGTGCTGCACGTATTGGCTGGAAAGGCCACCAGTTTT---------------------------------------GGTGGGTGTCATCTG---------------------------GCC---GAATCCGGTAACTTG---GGTGACCTCATGGATCCCAATCTCAAAGGGAATTACTCCAAGGAGGAGGCCACCCACGTGGTCAGCATCGCTCTGCGCTGTACAAGCGAGGCCCCAAGCCAGAGGCCCACCATGAGCATGGTGGTTCAAGAACTCACCCATCAAAATCTAACACTATAA------------------------------------------------------------------------------------------------------------------------------
>Pinus_maritima
---------------------------------ATGGAAGTACGGATGATAACCATAATG------------------------------------------ATATTATGTGCTGCTTTACTATGT------------------------------GAAGGGAGCGGAGAGGTGGATGTTCTGATGGAGATGAAAGCTGCATTGGACCCCAAGGGGGAGATACTCTACTCTTGGGTGAAGGGAGGAGATCCCTGC------------AGTGGGACTTTTGATGGAGTGGCCTGCAAT---GAGCAAGGAAAAGTGGCCAATGTTTCTCTGCAAGGCAAAGGATTATCAGGCTCAATACCCTCGACCGTTGGCAAGCTCAAGTGCCTTACTGGACTTTATTTGCATTACAACAGCCTTGGAGGGGAGATACCCAGA---GAGCTTTCTAACTTAACTGAGCTGCTGGACCTTTATCTTAATGTCAATGGGCTCTCTGGTCCCATTCCCAAGGAGCTGGGAGCCATGTCCAGCTTGCAAGCACTCCAGCTGTGCTGCAACAAGTTGACAGGGTCTATACCTATGGAGTTGGGGTCTCTGAAGAAG------------------CTCAATGTTCTTGCCCTGCAAAACAACCATTTAAACGGTGCAATACCAGCATCATTGGGAGTGCTAACCTCGCTGACAAGGCTGGACCTCAGCTTCAACTCACTTTTTGGGCCCATACCGACAACTCTTACAGACCTCCCTCATCTTGCTATTTTGGACGTCAGGAACAACAGTCTCTCCGGAAAGACTCCTCAAGGTTTT------------------------AAACGAATGCAAGAAGGATTCAGGTATGGAAACAATTCAAAGCTCTGTGGAGAAGACTTTCCTGGGCTTGCAATGTGT---------------AATGGAAGTTCTCCATTA------ATAAGGCCAGAACCTTTCGGCTCACGGGCACCAAATCTAACTGCCAAATCTCCTGGGGACTCC------TCTGTGCCTCCGTTGCAGAAAATTCCAGAGTCTGCAGAT------------------TTCTCAAGAAGT---------------TGCCAAAAT---------------TGCTCCAAAACGTTTAAAACC---CCAAGCATTGCCATTGTTGTGGCTGTGATTGCTTTGATAGGTGGAGGAATCCTGGCAACCGTTTTCACATTCTCATGGTTTCGAAGACGAAAACAGAAGATT------AGCAGTGCTTACGAGACAGCAGACAGT---------------------------AGACTAAGT------ATCGAT---AATTCGAAAGATTTT------------------------------GGAAGGAAA---TCTATCACT------------CCATTGATAAGTCTAGAGTACTCGAATGGTTGGAATCCTTTGGCAGATGAC------------------------GGAACAGGATGTGAG---------------CGCTTCCAGAGCTCTAGATTTAACCTCGAGGAAATTGAATCTGCAACACAGTATTTCTCTGAAAAGAATCTGCTGGGG---AAAAACAACTATTGTGCTGCTTACAAGGGGGTATTGAGAGACGCGTCTTTTGTGGTCATCAAAAGCATCAGTAAAATGAGTTGCAAGACAGAGGAA---TTAGAATTCCAAGAGGGTCTCAAGACTCTTTCGCTACTTAGGCATGAAAATGTGGTGAGGTTAAGAGGCTTTTGCTGTTCTAGAGGTAGAGGCGAGTGCTTTCTTGTGTATGATTTTGCACCCAACGGCAATCTATTGCAGTTTCTGGATGCAAAAGATGGG---------------------AGGGTACTCGATTGGCCTGCCAGGGTAAGGATTGCACATGGTGTTGCGAAAGGCATTGAGTATCTGCAT------GAAGGCATAAGCAAAGCT---GTTGTGCATCAAAACATCTCAGCTGAGAAGATTCTTCTTGATCAACACTTAAATCCTCTTCTTTCAGATTGTGGTCTGCATAAACTTTTAGCGGATGACATTGTGTATTCAATCCTGAAATCTTCTGCAGGCATGGGATATTTGGCCCCAGAATACACCACAGTTGGTCGTCTTACAGAGAAAAGTGATGTGTATGCTTTTGGAATCATACTGCTACAGCTTCTCACTGGAGAAACAAGGATA---------------------------------------------AACTCTTCTTCAATAAGGTCT---------------CTTGTA---CAATCTGGCAGGCCG---GATGAATTCATTGACATAACTCTCGGAAAGCAGTACTCAAAAGAAGAGGCTTCTAATTTAGCACGCATTGCATTGGACTGCACCAGTGAGGTTGCTGCTCAAAGGCCTCCTATCAGTGTTGTACTGCAGAAACTCGCTTGGATTGATGACAAGGAACAATGA---------------------------------------------------------------------------------------------------------------------------
>Lygodium_japonicum
ATGACAGAAAAG---ATGCACATCACATTTCCCTTGTCCCAACCTCTGCTCATCCTGCTCCTTTTGCTCGCCTTCGACAATGCCAATCCCAGCCATGGAGGGTTGCTTTCAGCGGCGTCATCGACTCAAGTATCAGCTGTAGTGAACAGGCGCACACAAGAGCTCGCAGAGACTGACATTTTGATGCAAATTAAGGCTGCATTGGATCCTGATGGCAAAATTCTGAAGTCTTGGGTGCTCCCC------------------------GGAGGTTCATTCGAAGGGGTGGCATGGAAT---GGGGAAGGCAAAGTGGCCAACATATCCCTGCAGGGGAGAGGACTCACAGGGTTCATCCCAAGCGCCATAGCGGAGCTCAGCGCTCTCACTGGCCTCTATTTGCACTACAACAAGCTACATGGGCCTATCCCAACC---ATGCTGTATAAGCTCGGTGGCCTAACAGACCTTTACCTGAATGTCAATCTCCTCTCAGGAACCATCCCTTCTGAATTGGGCTTACTTTACAATCTTCAAGCTTTACAGCTGTGCTGCAATGCGTTGGAGGGTGTAATACCCATGGAGCTCGGAGGACTGAAGCAA------------------CTCAATTTTCTGGCCCTTCAGCACAATAAGCTTGTCGGGGAGATACCTTCTACTCTAGGCTATCTTGCTGATCTTACTCGTCTGGACCTCAGCTTCAACCAGCTGAATGGAACCATTCCAACTTCATTGGGTAACTTGAACCAGCTCACAATGGTAGATGTCTCCAGCAATCTTTTATCAGGCCCCATTCCACCAGCAATG------------------------CGGAGGCTGCAGCAGGCCTTCACATACGAAAACAATTCAAAGCTTTGTGGAGAAGGTTTCACAGATATCCAGTCATGTGACCACTATTCTCTTTCTACTGTGACCCAGACTGGGCCTGACCAACCATTGGCAGGGGCTCAACCT------------------------CCATCTTCACGCAACAATAGTTCATCATCAGTATCAGATGCTGCCGAGTCTGCTGACCCT---------CACCTACTCCAGAAGAAG---------------------------------------ATAAGGCTGGGCTCTAAGACA---GCCCAAGTGGCAGTTGTATCAGGGGTGGTGGCATTTGCAGCTGGGGGTGTCATTATCGGCCTTCTTATCTTCATCCTTTTTAGGAGACATAAGCAGAAGATA------AGTAGTGCCTTTGAAATGAGTGATACC---AAACTTGGAGACCAT---CACTACATGTTCTCC------TCTGAG------CAGAAGCTATTTGCCAAAGTAGATGCGATTGATGCTACTTCGATCAAGAAAGGATCTTCCAGCAAG---CCTCCCCCTGTTAAAGTTCTTGATCATGGAGCTCACCATGCATCTGCTTCCACTAGTCATCGAGCTTCACGCTCCTTTGGGTCCTTCAGTGGAGTTGTCTTCTTTAATGGCTCAAATCAGAGTTTCCAGTATGATTTAGAAGAACTTGAGATGGCTACCAACTTCTTTTCTGACAAGAATTTGCTGGGCAAGCGAGGAGGTCATTCAGCTGTTTACAGAGGAGTACTGAGGGATGGCTCCTGTGCAGCAATAAGGGCTTTGCACAAGGCCAGCTGTAGAACACCTGGACTCTCAGAATTCAAGTCTGTTGTAGGCACCATAGCCCAGCTCAGACATGAGAACATAGTTAGCCTGAAGGGCTTCTGCTTTTCTTCAGGTAAGGCAGAGTGTTTTTTGGTCTATGACTTTGTAACCAATGGGACCCTCCAAGAGCATCTTGATACTAAGAGAAAGGGCAAGGCT------TCTTCAGGTTGCTTGGATTGGTCAGCAAGGGCACGCGTTGCCAATAACATTGCACGAGGTCTTCAATACATGCAT------AGAGGGACAGATGACATA---GTAGTTCACCAAAACGTCTCAGCAGCAAACGTGCTTCTGGATCAAAATTACAATGCTTTTCTCTCTGATGCTGGGCTCCATAGGCTGCTAGCTGATGACATTGTTTTCTCTGCTCTCAAGTCTTCTGCAGCTAGAGGATATCTAGCACCTGAGTATGTCACCACAGGCAGGCTCACTGAGAAAAGTGATGTGTATGCCTTTGGGGTGTTACTTCTCCAGCTGCTCACTGGCAAAAGGCCACTTTTTGTGGGAGAAACTAATGATTGTGGTGCTGATGTGCATCATACTGGATCAGGGGTGATCAACATGGTGAGTTGGGCAAGGTCTCTTGTGGGTGCAGGATGCATT---GAAGAGCTCATGGATCCCATTTTGAATGGTAAGTACTCATGTGCAGCAGCCACACATATGGCTGCGGTGGCGTTTGCATGCACCCATGAGGATGCAGTTGAGAGGCCTGACATGGTGGAGGTTGTGAGCCTACTGCAGAAGATGGATGCATGTGCTGAG------------------ACTATGCTAGAGGCAGGGTTG---TCTTCAGGGGAAGAC------------TATCCTAGGAGGCAACAAGCTTTGTTCGCAGAAAGGCTGTTGGACGACGGGCGCTAG
>Ceratodon_purpureus
---------------------------------------------------------ATGCCC---------------------------------------------------------------------------------------------------------------------------------------------------------------------------------------------------------------------------------------------------------------------------------------------------------------------------------------------------------------------------ATCCCAAGT------------------------------------------------------------------------------------------------------------------------------------------------CTCGAGCTCGCTGGTATCGCCAACGCCGTCACCGTCAGATTCCTCGCAGAAACTCAAGTCAATTATGAGCATTGCAACGGCCATTGT---------------------------------------------------------------------------------------------------------------------------------------------------------TTT------------------------CGCGATTGGAGGAAGCGCCTTCCTCATTCA------------------------------------------------------------------------------------------------------------------------------------------------------------------------------------------------------------------------------------------------------------------------------------------------------------------------------------------------------------------GTTTTCATTTGTTTGCGGCGCCGGAATGCGAAGCTG---AGACAGCAGGCATATGAGTCCAACTCAGATATAAAAGCGGTGGTAAAACCTGAGAACAAAGTGGGA------TCTGAG---AAGGCGGAGAGCATATCT---------------GGAAGCGGAAAATCTCAACACGGCGGCTCGTTCCATGGTAGCACACCGGACTTCTCAATCCTG---------GGAAGGTCTCGGGTTATGTCAGATCGAAGCACCTCC------------ACAATCGCCTCGCGGGGTATCCCCAGCCCTGCAGAGTGGAGCTCCTGGATCCACCTGGGCGAGCTCGAGACAGCCACGAACTACTTCTCCGAGAAGAATCTGCTGCGG---AAAAACTCCTACACAGCTGTGTACAAAGGAACACTTCGAGACGGCACTGTGGTCGCAGTCAAGGCAATCTACAACACGCGATTTGCGTTCGGAGAG---CAGGACTTTCAAACGGCGATCGAAGCTCTGATGCAGGTCAAGCACGAAAATCTCGTCAAATTCTTGGGATTCTGCTGTTCCAAAGGAGGCTCTGAATGCTTCCTCGTCTACTCGTTCATCCCTGATGGATCCCTCGAATACCACCTCCATGGCCGAAAG---------------------GAGGTTTCCATGAACTGGAGACAGCGAGTCAACATCATCCGCGGCATT---------------------------------------------------------------------------------------------------------------------------------------------------------------------------------------------------------------------------------------------------------------------------------------------------------------------------------------------------------------------------------------------------------------------------------------------------------------------------------------------------------------------------------------------------------------------------------------------------------------------------------------------------------------------------------------------------------------
>Physcomitrella_patens
ATGGCCGGAAGT---------GGAAGTTTTTGTCCTGCCTTGGAGATGATGCACCTGATGCCCTTTCTT---------------------------------TTACTTCTGGTTACATGGCCTGCTGCGGCTTGGGTA------------------CCTGCAAGGCCGGAGGTCGAGGTGTTGCTGGATGTGAAGGCCGCACTCGACCCACATGGATTAGTCTTAGATTCTTGGCAAACAGGGGTACAGCCTTGC------------TCCGGCGCTTTCGACGGAGTTCTTTGTGAC---TCAGCGGGGAGAGTTACGAACATTTCGTTGCAAGGGCGGTCGTTGACAGGGTTCATTCCAGATGCTGTGTCCGAGCTCCCAGAGCTAACTGCCCTCTTCTTGCATTTTAATGAGCTGCGGGGCGGCATTCCTGCC---TCGCTTTCTTATTTAGAGGGCCTTACAGACATGTATCTAAATTGGAATCAGTTGTCTGGTGCCATTCCTCCTCAACTGGGTCAGCTCGCAAGCTTACAAGTGCTGGAACTGAGCTGCAACAATCTGGAAGGAGAGATCCCAGTGGAGCTTGCCAGTCTTTCTAAC------------------CTTGAAACTTTGGCCGTCAACGCAAATAACCTGAATGGTACGATTCCTTCCACGATTGGCAACATGACCATGCTGCAACGACTAGACGTCAGCAATAACACATTAACTGGCAAAATCCCAGCCTCAGTGGAAAATCTGACAAAGCTCATCTACCTCGATGTATCTCACAACCTCCTATCTGGTCCCGTTCCAACAGGGCTG------------------------TTTGATCTGCGGCATGGTTTCAAGTACAGCAACAATAGTGGACTCTGCGGCACGGGCTTG---AACATATCAAAATGT------------------------------------------------------------------------------------------CCGACC------------------------------------CCACCCTCCAGCTCG------------------CTAGAGTCCTCTCCTGCGGAA------------------------------CCCTCACAAAGTTTCAAGAAA---------ATAATGAGCATTACAACTGCCATCGTTTTCGCAATCGGAGGAAGCGCGTTTTTGATCCTCGTTTACATTTGTTTGAAGCGCCGAAACGCGCATCTC---AGG---CACGCATTTGACATCAAATCAGACATTAACTCAGGCATCAAGTCCGTGCACAAATCTGCACCCAAGGGAGAG---AAATCTGAAAGCATAAAC---------------GGAAGCACAAACTATCTCCAG---AGCTCGTTCCATGGCAGCACACCGGACTTTTCCATCTTG---------GGAAGGTCCAGGGTTATGTCGGGTCGAAGCACGTCG------------ACCATCGCGTCGAATGGACTCCCTAGCCCTGCGGAATGGAGCTCCTGGATCCATTTGGGCGAGCTCGAAACCGCCACAAACTATTTCTCCGACAAGAACCTTCTGCGG---AAGAATTGCCACTCAGCGGTGTATAAAGGAACATTACGAGATGGCACCTCTGTGGCTGTGAAAGCAATATACAACACACGATACTCATTCGGCGAG---CAGGACTTTCAGATAGCTATCGAAGCCCTGCTGCAAGTACGGCATGAAAATCTTGTCAACTTCTTGGGATTCTGCTGTTCAAAAGGTGGCTCCGAATGCTTCCTCGTGTATTCGTTCGTGCCCGGCGGCTCTCTGGATCACCATCTCCATGACCAGAGC---------------------GAATTGTTTCTTAACTGGGGCATGCGAGTGAAGATCATTCGCGGAATCGCAAAAGGTCTCGCGCACTTGCACGAAGGCATGACGGAGCCCATGACG---ATGGTACACCAAAACCTTTGGGCCGGCAACATCCTGCTCGACAAGCAAGGCAACGCGCTCCTCGCAGACTACGGCTTGTCCGACATAGTGGCAGAGGAGGTGATGTACGCAACCCACAAGACACTAGCAGCGCTGGGTTATCTAGCACCGGAGTATGCGTACACAGGCCAAGTCACCGAGGACTCGGACATCTACGCCTTCGGCGCCCTGGTTCTCGAGCTTCTCACGGGCCACCGCCCAGTGTTCTTCGTCGAG------------------------------GCGACGCGGACGCTCGTCAGCATGGCCACATGGGTCCACCCGCTGCTGGAGCTTGGCAAAGTC---CGGGAATTTGTGGACCCAAAACTTGAGGCGAATTTCTCTCTCGCGGGTGCTGCAGGGCTAGCTCACATCGCGCTCCAGTGCATGTCGGAGGATCCCGGCGCGAGGCCCAACATGGTCGACGTCGTGCGTCGACTGCACGCTTCCGAGGGATGGGCAGAC------ATGGCGATCGATTCGTTTCTGCTCACGGCCACTGCTCCCAGCGGCCGGCAACTCTCGTTCTCATACCCGGAA---------------------------TCACTTCACCAGTGCCGGTGA
>Isoetes_andicola
-------------------------------------------------------------------------------------------------------------------------------------------------------------------------------------------------------TTCTTGATCCTAACGGATTAGTGCTTGAATCTTGGGTTCAAGGCGTTGATCCTTGTGCG------GGCGAC------TTCGTTGGTGTGGCTTGTGAC---GAGGAAGGAAGAATTACAAACATTTCTTTGCAGGGAAGAGGGCTTACCGGAACCAT----------------------------------------------------------------------------------------------------------------------------------------------------------------------------------CAAGCGCTTCAGCTCTGYTGTAACAAGCTTAATGGYAGCATTCCARAAGAGCTGGGRCAATTGAGCCAG------------------TTAAATYTCTTAGYGTTGCAACACAACGAGCTTAACGGCAYYATTYCGGCTT-TTTGGGCAACCTTACCAATCTTAAGCACTTGGATGTAAGTTCTAATATGTTGACCGGTTCTATACCATCAGCGCTGAGCAACCTAACACAGATCACGGTTCWWRACGTGCATGGCAACAATCTAACAGGCGAGGTTCCACCAGGA---------------------------ATGCATCTGGTGCCACAGTTTATATACTCGAACAACARCGGTCTC---------------------------------------------------------------------------------------------------------------------------------------------------------------------------------------------------------------------------------------------------------------------------------------------------------------------------------------------------------------------------------------------------------------------------------------------------------------------------------------------------------------------------------------------------------------------------------------------------------------------------------------------------------------------------------------------------------------------------------------------------------------------------------------------------------------------------------------------------------------------------------------------------------------------------------------------------------------------------------------------------------------------------------------------------------------------------------------------------------------------------------------------------------------------------------------------------------------------------------------------------------------------------------------------------------------------------------------------------------------------------------------------------------------------------------------------------------------------------------------------------------------------------------------------------------------------------------------------------------------------------------------------------------------------------------------------------------------------------------------------------------------------------------------------------------
>Isoetes_humilior
---------------------------------------------------------------------------------------------------------------------------------------------------------------------------------------------------------------------------------------------------------------------------------------------------------------------AGAATTACAAACATTTCTTTGCAGGGAAGAGGGCTTACCGGAACCATTCCACCTAGTATTGGAGAGCTTCAAAATCTTACAGGGCTTTATTTGCATTATAATGATCTTATTGGTACTATTCCTGGGCCAGCATTGGCAAATCTGAG------------------------------------------------------------------------------------GCTTCAGCTYTGCTGTKACAARCTTAATGGCAGCATTCCWRAMGAGCTGGGGCAATTGAGCCAG------------------TTAAGTCTY--AGTGTTGCAACACAACGAGCTTAACARCACCATTCCGGCTTCTTTGGGCAAYCTTACCAATYTTAAGCACTTGGATGTAAGTTYMAATATGTTGACCGACCCTATACCATCAGCGYTGAGCAACCTAACACAGATCMCRGTTCTTGAYGTGCATGGCAACWRTCTAACAGGC------------GGA---------------------------ATGCATCTGGTGCCACAGTTTATATACTCGAATAACAGCGGTC-----------------------------------------------------------------------------------------------------------------------------------------------------------------------------------------------------------------------------------------------------------------------------------------------------------------------------------------------------------------------------------------------------------------------------------------------------------------------------------------------------------------------------------------------------------------------------------------------------------------------------------------------------------------------------------------------------------------------------------------------------------------------------------------------------------------------------------------------------------------------------------------------------------------------------------------------------------------------------------------------------------------------------------------------------------------------------------------------------------------------------------------------------------------------------------------------------------------------------------------------------------------------------------------------------------------------------------------------------------------------------------------------------------------------------------------------------------------------------------------------------------------------------------------------------------------------------------------------------------------------------------------------------------------------------------------------------------------------------------------------------------------------------------------------------------
>Isoetes_elatior
-------------------------------------------------------------------------------------------------------------------------------------------------------------------------------------------------------------------------------------------------------------------------------------------------------------------------------ACATTTCTTTGCAGGG-AGAGGGCTTACCGGAACCATTCCACCTTGTATTGGAGAGCTTAA-AATCTTACAGGGCTTTATTTGCATTATAATGACCTTATTGGTACTATTCCTGGGCCAGCATTGGCAAATCTGAGCAGTCTGAGTGATCTCTATCTCAACGTGAATAGCCTCGAAGGCAACATACCACCGGAAGTAGGGAATCTTTCTAGTTTACAAGCGCTTCAGCTCTGMTGTAACAAGMTTAATGGCAR-ATTCCAGAAGAGCTGGGGCAATTGAGCCAG------------------TTAAATCTCWTAGCGTTGCAACACAACGAGCTTAACGGCACCATTCCGGCTTCTTTGGRSAACCTTACCAATYTTAAGCACTTGGATGTAAGTTCCAATATRTTGACCGGTCCTATACCATCAGCGCTGAGCAACCTAACACAGATCACGGTTCTTGACGTGCATGGCAACAATYTAACAGGTACGGTTCCACCAGGW---------------------------ATGCATCTGGTGCCACAGTTTATATACTCGAACAACAGCGGTCTC---------------------------------------------------------------------------------------------------------------------------------------------------------------------------------------------------------------------------------------------------------------------------------------------------------------------------------------------------------------------------------------------------------------------------------------------------------------------------------------------------------------------------------------------------------------------------------------------------------------------------------------------------------------------------------------------------------------------------------------------------------------------------------------------------------------------------------------------------------------------------------------------------------------------------------------------------------------------------------------------------------------------------------------------------------------------------------------------------------------------------------------------------------------------------------------------------------------------------------------------------------------------------------------------------------------------------------------------------------------------------------------------------------------------------------------------------------------------------------------------------------------------------------------------------------------------------------------------------------------------------------------------------------------------------------------------------------------------------------------------------------------------------------------------------------
>Isoetes_coromandelina
------------------------------------------------------------------------------------------------------------------------------------------------------------------------------------------------------------------------------------------------------------------------------------------------------------------------------------TCTTTGCAGGGAAGAGGTCTTACGGGAACCATTCCACCTTCTATTGGGGAGCTTCAAAATCTTACAGGGCTCTACTTGCATTACAATGAGCTTGCGGGTACAGTTCCTGGGCCAGCATTGGCAAATCTGAGCAGCTTGAGTGATCTATACCTCAATGTGAACAATCTTGAMGGCAGCATACCGCCGGAGATAGGGAATCTTACTAATTTACAAG------------------------------------------AAGAGCTGGGACAATTGACCCAG------------------TTAAATC-CTW-GCCTTGCAACACAATGAGCTTAACGGCACTATTCCCGCATCCTTGGGCAACCTTACTAATTTAAAGCACTTGGATGTAAGTTCTAATCAGT---------C--TACCGTCAGCCCTGAGCAACCTAACCCAGATAACGGTTCTTGACGTGCATGG----------------------------------------------------------------------------------------------------------------------------------------------------------------------------------------------------------------------------------------------------------------------------------------------------------------------------------------------------------------------------------------------------------------------------------------------------------------------------------------------------------------------------------------------------------------------------------------------------------------------------------------------------------------------------------------------------------------------------------------------------------------------------------------------------------------------------------------------------------------------------------------------------------------------------------------------------------------------------------------------------------------------------------------------------------------------------------------------------------------------------------------------------------------------------------------------------------------------------------------------------------------------------------------------------------------------------------------------------------------------------------------------------------------------------------------------------------------------------------------------------------------------------------------------------------------------------------------------------------------------------------------------------------------------------------------------------------------------------------------------------------------------------------------------------------------------------------------------------------------------------------------------------------------
