# Supplementary material for: Phylogenomics indicates the “living fossil” Isoetes diversified in the Cenozoic
Source: PLoS One. 2020 Jun 18;15(6):e0227525. doi: 10.1371/journal.pone.0227525 (PMC7302493; doi:10.1371/journal.pone.0227525)
Supplement: S1 File — Folder containing fasta files for each of the individual nuclear alignments. (GZ) [file pone.0227525.s011.gz › 1_Individual_Nuclear_Alignments/Homolog_47355.orthogroup_4.fasta]

>Arabidopsis_thaliana
------------------------ATGGAC------------GCTTTTGGAATCGGGAGT------------------AGTTTAAATCAAGCTCCCGTAACTCAGGATCTTAAGAAATTTGGAGATAATTCTACAGGTAAC---------ACAATGTTTGATGCATCTCAATATGCCTTTTTTGGGAAC---------GATGTTGTCGAGGAGGTTGAGCTGGGTGGATTGGAAGAA---------------------------------------------------------------------GAAGAT------GAGATTTTGTCTTTCACTGGAATA---GCAGAAGACTTTTCATTTGATAAGGAAGAGGTT------------------------------------------------------------------------------------------GGAGATTCT------------------------------------------------AGACTTCTGTCTGACGTTGATGATCTTGCTAGTACTTTTTCAAAGTTGAATAGGGAACCTGATGTGTATAGTAATACGGGGCCAATCACT---GATAGG------------CGATCAAGTCAGAATTCTTTAGCTGCTGAG------------TGGACCCATGGGGAAGAGTTACCAAATTGGTACGGCCGGCAAATACTGGACTCTGATGCCATT---AAAGATGACAAGGTGTGGTCAGCACAGCCATTTTCATCTCTGGACCGTGTT---------------------GAGCAGAGAATCCCTGACAGAACAAAA------TTGTATCCAGAACCACAACGTCAACTGCAT------CAAGACCATAAT---CAACAACAGTTTTCCAGCGAACCAATTCTTGTC---------CCGAAGTCA---TCTTTTGTTTCATACCCTCCT------------------------------------CCAGGC---------------------------AGCATATCACCAGATCAGCGTTTAGGACACCCTAATATACCATATCAATCTGGTGGGCCTCAAATG------GGATCGCCAAACTTTTCT---------------------------CCTTTTCCAAATTTGCAGCCTCAG---TTGCCTAGCATGCATCATGGATCACCGCAGCATACTGGAAACAGG---------------CCTCAGTTT---CGTCCTGCT------CTTCCTCTGAATAATCTCCCTCCA---GCTCAATGGATGAATCGTCAAAATATGCATCCTGGGGATAGTTCCGGGATCATGAATAATGCGATGCTACAA---------CAGCCTCCTCATCAAAACGGTTTGATGCCT------------CCACAGATGCAGGGC---TCTCAGAATAGGTTACCACAT---CCGATGCAGCCTCCT------CTCGGGCATATGCCAGGAATGCAGCCTCAGTTATTTAATTCCCATCTTTCTCGATCATCATCCTCTGGAAAT---TATGATGGAATGCTTGGGTTTGGTGAT---------------------CTGAGGGAAGTAAGACCAGGA---------TCAGGTCATGGGAACAGACAGAAT---GTGCGTTTTCCCCAACAAGGCTTTGAT---------------GCTGGCGTTCAGAGAAGA------TATCCA---TTCCGGTCTAAATATATGTCAGCTGGTGAGATAGAGAATATACTGAGAATGCAGCTTGTTGCTACACACAGCAATGATCCTTATGTTGATGATTACTATCACCAAGCCTGTCTTGCTAAGAAATCTGCAGGTGCA---AAACTGAAGCATCATTTCTGTCCAAATCATTTGAGGGACCTTCAACAGCGTGCACGGTCGAACAACGAGCCCCATGCTTTTCTTCAGGTTGAGGCTCTTGGTAGGGTTCCTTTCTCTTCAATCCGCAGGCCTCGTCCTCTGCTTGAAGTGGACCCTCCAAATTCA---------------------GCTAAATTTGGTAAT------------GCAGAGCATAAACCTACGGATAAGCCCCTTGATCAAGAGCCGATGCTTGCAGCTAGAGTGTACATTGAGGATGGTCTTTGTCTCCTCCTTGAAGTTGATGATATAGATCGTTTCTTGGAGTTTAACCAACTCCAGGACGGAGGACACCAGTTGAAACAAAGACGACAAGCATTGTTGCAGAGCCTTGCGGTTTCACTTCAGCTCGGTGATCCCCTC------GCCAAG---------------------AATGGGCAAAGCCAGTCTCTT---------GATGATTTTCTCTTTCTAAGGGTTATCTCTCTTCCAAAGGGTCGAAAGCTACTTATAAGGTATCTTCAGCTAATTTTCCCTGGCAGCGACCTAATGCGGATAGTTTGCATGGCCATTTTCCGTCATTTAAGGTCATTGTTCGGAGTCCTTTCATCTGACCCCGATATCATCAAAACCACAAATAAGCTTGCAACAGTTATCAACTTGTGCATTCAAAACATGGAGTTAGGACCGGTAAGCACGTGTCTAGCAGCGGTGTCTTGTTCTTCTGAGCAGGCACCGCTCCGCCCCTTAGGCAGTCCTGTTGGAGACGGAGCTTCCACAGTATTGAAATCAATACTCGACAGAGCTTCCGAGCTTATC------------CGGGCTAATAATTTCAACAACGCAGGGATAGCTCTATGGCGCGCTTCCTTTAATGAGTTCTTTAATATGTTGATGAGGTACTGCATCAGCAAATACGATAGCATCATGCAGAGT------TTGCAATTGCCACCGCATTTTGCCACTGAGATATCTGAAGAAGCTGCAAAAGCCATTGTCCGCGAAATGCCAATAGAGCTTCTACGTTCAAGTTTCCCACACATTGATGAGCAGCAAAAGAGGATACTGATGGAGTTT---TTGAAACGATCTATGCTCGGAAGCCAGAAA------------------------------------ACCGAGCCAGTATTAAGTTGA------------------
>Theobroma_cacao
------------------------ATGGAT------------GCT------------------------------------------------------TCTGAGGATCTTAAGCAATTTGGCGATTCTTCCACAGGAGCT---------GCAGTATTTGATGCATCACAATATGCGTTTTTTGGAAAA---------GACGTTCTTGAGGAAGTTGAATTGGGGGGATTAGATGAT---------------------------------------------------------------------GAAGAG------GCGGAATTACCAGCAGTCGGACTTGAACAGGAGGAGTTCTTGTTCGATCGAGAGGAGATAGATGCCATTGCTTTAGTTAGTGTTTGGCATGCTATTTGTTATTTTAATGAAGTTCCGGATTTTATTGCTATTTACGGAGTAAAACTCTGTGGGAGGTCATATTCTGCAATGTTCCATTTTTCCTGGCAAGACACTGGTGAGGTTTTGAGATCCTTATCAGACATTGATGATATTGCTAGTACATTTTCAAAGTTAAACACAGCTGTTAGTGGACCAAGAGGCTCAGGGATAATTGGT---GATAGG------------GGATCCAGAGAAAGTTCATCTGTTGCTGAA------------TGGGCACATGGGGAGGAATTTCGTAACTGGTTTGATCAGCAGGCTCTTGAGACTGAAAGTATT---CCAGAAGGCAAACGCTGGTCATCACAACCATATTCTTCTGTGCCCAATTTG---------------------GACTCAGAGCATCTGTACAGGACATCC------TCATACCCTGAGCAGCAGCAGCAGCAGCTG------CAACACCATCAC---AATCAACATTTCTCTAGTGAACCAATTCTAGTT---------CCAAAATCT---TCTTACACTTCTTACCCTCCC------------------------------------CCTGGTGGC---------AGATCT------CCACAAGCTTCACCAAACCACCATTCTGGTCACCTGAATATTCCGCATATGGCTGGTGGATCACAGATGGCT---TCTTCGCCAAACCTCTCT---------------------------TCCTTCTCTAATTCTCAGCTTCAA---TTGCCAGGTTTACATCATGGGTCA---CATTATGCTGGGAATATG---------------CCTCAATTC---CCTCCTGGT------TTGTCTGTCAATAATCGGCCGTCA---AATCAATGGGGGAGCCAGCCGAACTTATATGGCGGAGATAATACCAGTGTTTTAAACAATATGTTGCAACAA---------CAGTTATCTCATCAAAATGGTTTGATTCCATCACAATTAATGCCACAGCTGCAGTCG---CACCAGCAGAGACTCCAACAT---CCTGTTCAGCCATCA------TTTGGCCATTTGTCAGGGATACAGTCGCAACTATTTAATCCTCATCTTTCCCCATCCCCACCTCTAATGAACAAGTTTGAAGCTATACTCGGTCTTGGTGAT---------------------CTGAGAGATCAAAGACCGAAA---------TCAGCTCAAAGAAGTAGGCAGAAT---CCACGATTTTCTCAGCAGGGCTTTGATAAC------------AGTGGACTGAAGAGTGATATTGGATGGCCTCAGTTTAGATCCAAATACATGTCTACTGATGAGATTGAGGGCATTCTTAGAATGCAGCTTGCTGCAACTCACAGTAACGATCCTTATGTGGATGATTATTACCACCAGGCTTGTCTTGCAAGAAAATATGCTGGGGCA---AAGTTGAGACATCATTTTTGCCCAACTCATCTTAGGGATCTTCCTCCCCGAGCACGTGCTAATACCGAGCCACATGCGTTTCTCCAGGTTGATGCTCTTGGAAGGGTTCCTTTCTCTTCGATTCGCAGGCCTCGCCCTCTTCTTGAAGTTGACCCTCCAAATTCA---------------------TCTGCTGTCAGCAAC------------AATGAACAGAAAGTTTCTGATATGCCCCTGGAACAGGAACCAATGCTTGCTGCTAGAGTTACAATCGAGGATGGTCTATGCCTTCTTCTTGATGTAGATGATATTGACCGGTTTTTACAGTTTAATCAGTTGCAGGATAGTGGAGCACAGCTGAGACAAAGACGACAGGTTTTGTTGGAAGGCCTGGCTGCATCACTTCAGTTGGTTGACCCACTT------GGCAAG---------------------AATGGTCATACAGATGAGCTTGCTCATAAGGACGATTTTGTATTTTTACGGATAGTTTCCCTTCCCAAAGGCCGGAAGCTGCTTGCAAGATACCTTCAGCTTGTTTTTCCCGGTGGTGAGCTTATGCGAGTTGTCTGCATGGCCATTTTCCGTCATTTAAGGTTCTTGTTTGGAGGACTACCCTCTGATCCAGGAGCAGCAGAAACTACAAATAACCTTGCAAGGGTTGTCTCCTCATGTGTTCATGGCATGGATCTTCGTGCACTTAGTGTCTGTCTTGCAGCTGTGGTTTGTTCCTCAGAGCAGCCCCCTCTTCGTCCGGTTGGAAGTCCTGCTGGAGATGGGGCATCTCTTATTCTTAAGTCTGTCCTTGATAGGGCAACGAAACTCATGATTGATTTTAGAGCTGCTGGCAATTATAATATGACCAATCAGTCCCTTTGGAAGGCCTCATTTGATGAATTTTTTAACCTTCTTACCAAGTATTGTGTAAACAAATATGATACTGTGATGCAGTCCTTGCGTTTGCAGGTCAAACCAGATATGGCAATTGATGAGTCA---GATGCTACCAGAGCTATTAAGAGGGAAATGCCGGTTGATCTTTTACATGCATGTTTACCCCACATTAATGATCAGCAGAAAAAGCTGATATGGGATCTC---TCTCAGCGGTCTGTGCTTGTAGAATAG------------------------------------------------------------------------------
>Littorella_uniflora
------------------------ATGGAT------------GGATATGGAGATGGAGGC------------------GGTATTCAACACTCC------GCTCAGGATCTTAAACCCCTAGCTCCGAATCCAACAGGGGAT------------CTTTTTGACGCTTCACAGTACGCGTTCTTTGGCAAT---------GATGTAGTGGAGGAAGTTGAGCTTGGGGGATTAGAAGAT---------------------------------------------------------------------GAAGAT------GATGATCTTGGTCCCACAGGGTTTGGGGAAGAGGGTTTACAGTTCGAGAGGGATGAGGGAGATGCT------------------------------------------------------------------------------------------------------------------------------------------TCTGGATCTCTTTCGGAAATTGATGATCTTTCAAGCACATTTACAAAGTTGAACAAAGTTGTCAGTGGACCGACAAGTGCGGGAGCTCATGGA---GATTGG------------GGATCTAGAGAAAGTTCATCTGCTGCTGAC------------TGGGCACAAGAGGAACAGTACGCTAATTGGTTAGATCGGCGTGCTTTTGATGCTGAAAGCACT---CAGGAAAGCAAGAAATGGTCTCCACAATTACATTCGGGCGGGAACTTTGTC---------------------GAAGCTAAATCTCTGCACCGAACATCG------TCGTACCCTGAACAACAGCAGCAACAGCATCCACATCAGCAGCATAATCTCCATCATCAATATTCTACTGAGCCAATCCTAATT---------CCAAAATCA---TCATTCACTTCATATCCACCC------------------------------------CCTGTTGGT---------AGATCT------CCCCAGGCTTCACCAAATGGCCAGTTTATTCATCCAAATATGCCTCACCAACCAGGTCCACATCAAATGCCAATTTCTTCTCCCAACCTTCCA---------------------------TCTTTCCGTAACTCTCAGCTTCAG---ATGAATGCAGTGCCCCATGGGTCCCCACAACTTGGTGGAAATATG---------------CCTCAATTA---CCTCATGGT------CTCCCAGTTAATAATCGAATGCAG---AATCAATGGGTGAATCAT---------TACCCTGGTGATCGTCCCACCCTTCCCAACAACATTTCTCAACAA---------CAGTTCCCCAATCAGAATGGTGGAATGCCTCAACAACTGATGCCGCCCCAACATTCC---CTTCAAAGCAGAATGCAACAT---CAATTTCAGCCACCT------TTTGGCCAT---TCCGGAGTGCAGTCTCCACACTTCAATCCTCACCTTCCTCCATCACCACCTATGATGAGCAACTTTGAC---ATGGTTGGATCACCTGAT---------------------CTGCGAGATCAAAGATCCATG---------TCAATGATGGGAAATAGACAAGGA---ATGCGTTACCCTCATCAAGGTTCTGAT---------------GGTTTCCAAAGGGGAGGTGGTGGGTGGCCCAGGTGGAAATCGAAATACATGACTGCAGATGAAATTGAAAATATTCTTAGAATGCAGCTTGCAGCCACTCATAGCAACGACCCTTATGTTGACGATTATTATCACCAAGCTTGCCTTGCGAGAAAATCCTCTGGGGCT---AAGTTGAAGCACCATTTCTGCCCAGTAAATATGGGTGATGGTTCTACCAGGACCCATTCCAGTAATGAACCCCACCCCTTTCTACGAGTTGATGCTCTTGGAAGGGTCTCCTTCTCTTCTATTCGGAGGCCTAGACCTCTTCTTGAAGTTGACGCTCCAAATTCA---------------------TCTACTAGTGGTGGT------------CTGGAATCAAAACTTAGTGAAAAACCTTTGGAACAGGAACCTATGCTTGCGGCAAGGGTGATGATTGAGGACGGCCTTTTACTCCTACTTGATGTTGATGATATTGACAGATTTTTACAGTTTAATCAGCTGCAAGATGGTGGTTCCCAGTTGAGGCAGAGGAGACAGGTTCTTCTTGAAGGTTTAGCCACATCTTTTCAACTCGTTGACCCGCTT------GGTAGA---------------------AATGGCCATACTGTGGATCTAGCTCCAGGAGACGACATTGTGTTTTTAAGGTTACTTTCTCTTCCTAAAGGAAGGAAGCTTCTTTTGAGATACCTTCAAGTTCTTTCACCAGGT---GAACTCAGCCGAATTGTCTGCATGGCCATTTTTCGCCATTTGAGATTCTTATTTGGAAATTATCCTACTGATACTGGTGCTTCGATAACTACTACCAAACTTGCCATAGCTGTATCATCTTGTATCCAAAATATGGAGTTGAAATCTCTTGCTGCTTGTCTTGCATCAGTAGTATGTTCTCCTGAGCATCCTCCTCTCCGTCCAATTGGTAGTGTGGCTGGAGATGGAGCATCTTTGATACTCAAGTCTGTTCTGGAGAGGGCAACTGAACTCCTGACTGATCCTAATACTACTGGGAATTGCAATGCATCAAATAGGGCTTTTTGGCAGGCTACGTTTGATCCATTCTTCAGTTTACTCACCAAGTACTGCTTTAATAAGTATGATTCTGTTGTCCAATCCTTTCTCATTCAGGGCTCACAAGACATGGCTGCCGTCGGTTCT---GATATAGCCAAAGCTATTACTAGGGAAATTCCTGTAGAACTCTTGCGTGCAAGTCTTCCCCATACAAATGAGCAACAGCGGAAGCTTCTGTTGGAATTT---GCACAGCGCTCG---CCTGTGACAGGAGGAAGTGGGAGCTCGTGA------------------------------------------------------------
>Amborella_tricopoda
---------------ATGGAAAGTTTAGAG------------AGTGAAGGTGGTTCAGAC---------------------------CACCAAAGGGTTTCGAAAGATTTTGCTCAGGGTTCCTCTGCAAGTACT------------------CGCTTTGATGCTGCGCAGTATGCATTTTTTGGTAAG---------GATGTCACAGAGGAAGTTGAGTTGGGAGGCTTGGAAGATGAT------GATCACCTTGCATTGGTTGGG------------------------------------TTTGATGATGAGGAGTATAAAATGTCTTCAATTGGG------------------------GATACAGAAGAGCTGGATGGA------------------------------------------------------------------------------------------------------------------------------------------TTAGATCTCATAGCTGAAGTTGATGACCTTGCAAGCACCTTTATGAAGTTAAACACCGGTGTTGGCGAACCAAAGAGTTCAAATATTAGT------GAGAGA------GGCTTTTTGTCAAGAGAAAGTTCCGCCACCGCTGAT------------TGGAACCAAGATGCCGACTTTCCCAACTGGTATGACCAACCGATACTCGATACTGATAATGTGCAACAAGAAGGCAAGAGGTGGTGGTCCCAACCCCAACCCTCTTCTGCCCGCCCC------------------TCTGACCCCAAGCCACTGTATAGAACATCA------TCTTATCCCCAACAACAGCCT------------------------------------CACTGGTCGAGTGACCCCATTGTG------------CCAAAGTCC---TCGTTTAGCTCTTACCCACCC------------------------------------CCTGGCGGC---------CGGTCC------------CACTCTTCCCCTAACCAATTACGCCATCCCAATATGCCCTCACCCTCACCT------------------CCTGGGCCCCACCTTCCTTTTTCCTCAAAATCCACTGCACCACCCCCTTTCCCGACCCCCCAACTTCAC------------CTTACCCCTCAAAACCTTCATTACATAGCAAATATGTCAAATATCCACCCACCACAATTTGCCCCTTCAAGC------CTTTCTTTAAACAACCGGCCCCAACTGAGCCATTGGATGAACCAGCCAGGC---------------CATGGTGGGCTCTTGCCAAGCATGATGCAGCAG------CCACCACTGGCTCAGGCAAATGGATTGATGCAACAG---------GCTCAGTTTTTGCAG---CAACAACAAAGGATACAT------TCGATACAAGCTGTC------ATGACCCATTTGCAAGGCATAAACCCACAGCTCTTTAGCCCACATTCTCAACAATCCCACATGATGATGAGCAAGTTTGAACCGCCTATTGGGGCCATGGACCAGGGTGGT------------------------AGGTCCAAG---------GCCACCCAGCGATCAAGAAGAGGC---GGGTATGTTCAAGACCAAAATAGCCAG---------------AGGAATGAAAATAATAGCAATGGTTGGCCTCAATTTCGGTCCAAGTATATGTCAGCTGATGAGATAGAAAGCATACTTCGAATGCAACATGCTGCTACCCATAGTAGCGATCCATATGTCGATGACTATTATCACCAAGCTTGCTTATCCAAGAGCTCAGCTGGGGCC---CGCCTCAAGCACCATTTTTGCCCCTCATTTCTCCGAGATTTACCCCCTCGTGCCCGTGCCAACAATGAGCCCCATGCCTATCTCCAAGTTGATGCTCTAGGACGAGTCCCCTTTTCATCAATAAGACGGCCCCGCCCCTTACTTGAAGTGGACCCACCTGAGGCC---------------------TCGCCTGATGGACCTGGA------GGACTTGGGCCTAAGCCTGCTGAGAAGCCCCTCGAGCAAGAGCCCATGTTAGCTGCGAGAATAGCCGTTGAAGATGGCCTCTGTCTCTTGCTTGATGTTGATGATATTGATAGGCTTTTGCAATTTAGCCAGCCCCAAGATGGCGGGGTTCAACTTCGTCGACGCCGACAAGCCTTGCTCGAGGGTCTTGCTGCCTCCCTTCAACTTGTGGATCCACTCGGGCCCGCAAAG------------------------GGGCCCTCG---GGCCTAACCCCAAAGGATGATCTGGTCTTTTTACGCATTGTCTCTCTCCCCAAAGGCCGGAAGCTTCTGACCCATTACCTCCAATTGCTATCACCAGGGAGTGAGCTGACACGCATAGTTGCAATGGCCATTTTTAGGCACCTTCGGTTCCTTTTTGGTGGATTACCATCTGACCCTGACTCTGTGGAAACCACCATGAACCTAGCCCTCACTGTATCTGTTTGCGCCCACGGCATGGACCTGGGCTCACTAAGTGCTTGCTTGGCTGCTGTTGCATGTTCAAATGAGCACCCACCTTTGCGCCCGCTTGGTAGCTCAGCAGGTGATGGAGCCTCAGTTGTGGTCAAGGCAGTGCTAGACCGAGCCACTGAGCTCCTCATGGAC------CCACATGGCTCGTATAGCATGCCTAATCGAACCTTATGGCAAGCGTCATTTGATGCCTTCTTTGGTCTGCTTACAAAGTATTGTTTTAGCAAATACGAGAGTATTATCCAGGCTGTG---GTGAGTGGTCCTGGTGGGCCTGGGCCCATTGGGGCGCGTGAGGTGGCTAGGGCAGTTGCGAGAGAGATGCCGGTTGAGCTTTTGCGGGCAAGCCTGCCTCATACAAGTGAAGCTCAGAGGAAGGTTTTGGTGGAATTC---TCGCAGAGGTCG------ATGTCAGGGCTCACAGGCCCAGGGGGG---------------------CAGGAGATGGGGCCTGGTTAG------------------
>Lygodium_japonicum
---------------------------------------------------------------------------------------------------------------------ATGGGAGAGCCTGCGAAAGATGAT---------GAGCGGTTTGATGCTTCACAGTATGCATTCTTTGGTGGA---------GATGTAAGCCAGGAGGTTGAGCTTGGTGGCCTTGATGAAGAG------GATGATGGTGGCTTAGGGGGT---------------------------------GCCCTCGAGGATGATGACGAGAGGCTTCTGGGCTTCAGT------------------------GAAAAGGAAGAAGGTGAAGGT------------------------------------------------------------------------------------------------------------------------------------------TTGGATGCGGTATCTCAGCCAGATGACCTTTCTGTG------------------------------------------------------------GACATT---------------TCGGAAGTCAGTAGCTCTTACATGAACCTTCAGTTGAATTCATCTCATGATCATGAAGTGGAT------------------------------------------CAAGATGCTTTTAACTGGCATCAATACCAGGAAGCTCGAGGACCACATGCATTT---------------------------------------------------AACTATCCTTTACAGAGGCAATGGAGAGAA---------------------CAGGAACAAGGGTTCTCTCAGCCGTCATTT------------CCTGTTGCT---AGGTATCCCTCTGGCCGGCCT------------------------CAAATGATGCCACCAACAGTTCAAAATAATCGGCAA---CAGGTTGCAGCATCCCAAGGAAACATGCCCCTCCATTATAGA---CCTCATGTATCATCTCCTCGATCCTTACCT---------------------------------------------------------------------------GTAGGAGGGGCACCCCCATCACATGCACAGTTTGGAGGGAATCAAGTC------------------TTCAACACTCCAGCA------ATCCCA---------------------GGACAATGGATGAGT---CCAAGTATGCAGCTTGGTGTCTCAGCAGGATTAATACCTGGATTTATGCAACCG---------CAAATGCCTCATGCGTCTTCA------------------CCTCCCCAGGGAATGCTGCAAAGGCATACTAGACTTCCTCCT---CCTGTATATGCA------------------------------CAACCACCAGTGTACAACTCTCAACCATCAGCACCACCA---TTGATGGGCAAACCTGGTGACTATTTCAGTATTGGTGAC---------------------CTAAGGGATCATCGTAATGAC---------TTTCCACAGAGAACCAGACAAACAGGACGACAATATCAACATGCTCCCAGTGAGTCAAAT---------AATATCCTAAACAGGAGCACCGGCCGCCCACAATTCAGGTCAAAGTACATGACTGCAGAAGAAATAGAAAGTATTGCTAGGATTCAGCTTGCAGCAACTCACAGCAATGACCCTTATATTGATGACTATTACCATCAGGCTGTTCAAGCAAAGATTGCAAGTGGGACTTCTCATGGTCGCCGTCGTTTTGCTCCCTCATCCATCCGAGAGACCCCT---CATACTCGTGCTCCAGCTATGCCTCCTGCTTTTGTTCCAGTAGATGGATTGGGTAAAGTTCCTTTTTCTTCGATTAGGAGGCCGCGACCATTATTGGAGGTTGAAAATGGCTCTGGTCCA------------------GATGCTTCTAGTGAAAAT---------TTTCACACCAAACTGTCTGACAGGCCTTTGGAACAAGAGCCAATGCTGGCAGCCCGAATCGCTATAGAGGATGGGCTGTCTCTCCTTTTGGATGTGGATGATATTGACAGGTATTTGTCAATGACTCAGGTTCCTGATGGTGGCGCTCAACTGAGAAGGCGCAGGCAGATGTTACTAGAAGGCCTGGCTGCCTCATTGCAGCTAGTGGATCCTTTGATTGTTAACAGTGATCCATTTCTGAGGGAAAGAAATGGGCATTTCACAGAACTTGATTCAAAAAATGACTATGTATTTTTACGCTTAGTTTCCCTACCCAAAGGGCGAAAGCTTGTACATCGTTATCTCCAGCTTTTGCCACAAAGCAGCCCCCTAACTCATATTGTGTGTAGGGCCATTTTCCGCCACCTTCGTTTT---------------------------------------------------------------------------------------------------------------------------------TGTTCGATTCAGGTGCATCGGCGACCACTTCCGGGT---------------------------------------------------------------------------------------------------------------TGGCTAATA------------------------------------------------------------------------------------------------------------------------------------------CAGTTGCCAACTGTGTTACAAGGATGGATTTATCTACACTGA---------------------------------------------------------------------------------------------------------------------------------------------
>Pinus_maritima
------ATGAATGACTTCGAAGACGCCGAA------------GGCACTCAATCGTCTGAT---------------------------CTGACGGAGGACACGAAGGATCTGAAGACTTTAGCGGAAGAGCGTGCCCTTATT---------GACCGGTTTGATGCATCACAATATGCATTTTTTGGAAAG---------GATGTTACGCAAGAGGTAGAGCTTGGAGGTTTAGAAGACGAA------GATGATACTGGGCAATTGGGG---------------------------------ACTCTTGAAGATGACGAATATGGGTTGTCCTCCGTTTGT------------------------GATAGAGACGAGGCTGAACAA---------------------------------------------------------------------------------------------------------------------------------TCTGAGGCTGTATCTGAAGCTGATAATATGTCAGAGCTGTCCAGCTCCTTTATGAGGATGAACAGGGTCTCTGGGGAAACCAGGCTTCCAGCAAATAGTGGA---GACTTG------GGATTTGGAGCTAGAGAATCCCCTGAA---------------------TGGTTTCGAGAAGCAGAGGTTTCCAATTGGTTGGATCAGCAGATATTAGATGCTGATATTGAA---CAGGAGGGAAGAAAATGGTGGCAGCAAGAGCAGCATTCTCCGGTGAGAGCA------------------CCAGAGCCAAAACCACTTTACAGGCACTCA------TCATATCCTCCACAACAG------------------------------------------TGGGGAGGGGATCCAAAATTT------------CCTCAGTCA---TCATTCAGTTCATATCCTCCACTTCACTCACAAGTTATACAAAATCAA---------CCACGTCAC---------AGGTCTTATCCTGGTCAAGCATCACAGGTTGCCTTGTCTGGGCCACCTCAAATGTCACATTTTCCTGGA------------------CCGCAGCCTCAT------------------------------------------------------------TTTGGAGGAATTCTGCCTTCTGTGATCCAATATGGAGGAGGGATG---------------CCTCAATACAACTCTTCAGGTCATGTAATGGGTACA---CGGCCTCAGCAA---GGCCACTGGTTGAATCAATCTAATATGCGACCAGGAGGGCCATCGGGGATTATGACTAATATGATGCATCAG---------CAAATGCCCCAACCCAATGCTATGTTGCCTACACAA------GCACAGGCATTGCTG---CAGCAGCAAAGATTTCAGGCG---ATGCAGAGTGGTGTTCCTCATTTTCCTCCTGTGCCAACTCAACAAGTA------TTCAATTCACATCCTCCTTCACCT------GCCATGCACAGATACAATGAGGCATTTTTGGGTGGGGAT---------------------TTTAGGGATCAGCGTAGTAAG---------TCTCAACAACGTGGAAAGCAAAAT---CAGCGTAATAGCCAACAGAATTCAGATACGAAC---AGCCAGTCAGGTAGGTCT---AATAATGGCTGGCCACAGTTCCGATCAAAGTATATGTCTGCAGAAGAAATCGAGAGCATTGTTCGCATGCAGCTTGCTGCAACTCACACCAGTGATCCCTATGTTGATGATTATTATCATCAGGCTGTGCAAGCAAAGAATGCTACTGGTTCT---CGAGGAAAAAGTCAGTTTGCACCATCTTCTCTACGTGAATTGCCGCCGCGAACAAAAGCTGTGGCAGAGCCACATGCTTATCTTCAGGTAGAGGCACTGGGAAGAGTGCCATTTTCTTCTATTCGCAGGCCTCGTCCACTTCTGGAAGTGGACGCTCCTTCAACACCG------------------AATGCATCAGGTGATAAT------GTAAATGAACCCAAGGCCACTGAGAGACCCCTTGAACAGGAACCAATGCTGGCTGCAAGGATTGTTATTGAGGATGGGCTGTGCCTTCTTCTTGATGTGGATGATATTGATCGGTTTTTGCAAGTATCTCAACTACAAGATGGTGGGGCCCAATTAAAAAGAAGGCGGCAGATTCTGTTGGAAGGATTAGCAGCTTCTCTGCACTTGGTTGATCCTCTTGGAGCAGAGGGT------------------------GGCCATCCAATCGGGTTGGCTCCAAAAGATGACCTTGTTTTTCTACGCCTGGTTTCTCTTCCCAAAGGGAGAAAACTTCTATCAAAATACCTTCAGCTTCTCACACCTGGAAGTGAACTTGCACGAATTGTCTCCATGGCAGTTTTTCGTCATTTGCGTTTTTTGTTTGGTAGCTTAACTCCAGATCCCAGTGCTACAGTT---------GGGCTTGCGAAGACTGTGGCTATGTGTGTTTTCAACATGGATTTAGATGCCCTTATTGCTTGTTTGACAGCAGTAGTTTGTTCTTCAGAGCAACCACCACTTCGTCCTCTTGGAAGTTCTACTGGTGATGGGGCATCGGTGGTTCTAAAAGCTGTTCTGGAAAGAGCTACAGATATCCTGACAGAT------CCACGTGCTAGTTATACCATGCAAAAGAGAAATATTTGGCAGGCATCATTTAATTGCTTCTTCAAATTATTGACAACATACTGTACTAATAAGTATGATAGTATCATGCAATCCCTAATTTCATCATCA---GGAAACTCAGCTTCAATTAGTTCA---GCTGCTGCGTTTGCTATGAGCAAGGAAATGCCTGTGGAACTACTAAAGAGTAGCCTTCCTCATACGAATGAGAACCAGCGGAGACTTCTACTTGATTTT---GCTCAGAGATCAATGCCAGGAGGTGGATTCAACTCCCAGAATGGCAGTGGTGGGCACGTGAGT---ACTGCGTCAGTTCCAGGCTAA------------------
>Pteridium_aquilinium
------------------------------------------------------------------------------------------------------------------------------------------------------------------------------------------------------------------------------------------------------------------------------------------------------------------------------------------------------------------------------------------------------------------------------------------------------------------------------------------------------------------------------------------------------------------------------------------------------------------------------------------------------------------------------------------------------------------------------------------------------------------------------------------------------------------------------------------------------------------------------------------------------------------------------------------------------------------------------------------------------------------------------------------------------------------------------------------------------------------------------------------------------------------------------------------------------------------------------------------------------------------------------------------------------------------------------------------------------------------------------------------------------------------------------------------------------------------------------------------------------------------------------------------------------------------------------------------------------------------------------------------------------------------------------------------------------------------------------------------------------------------------------------------------------------------------------------------------------------------------------------------------------------------------------------------------------------------------------------------------------------------------------------------------------------------------------------------------------------------------------------------------------------------------------------------------------------------------------------------------------------------------------------------------------------------------------------------------------------------------------------------------------------------------------------------------------------------------------------------------------------------------------------------------------------------------------------------------------------------------------------GGGGGTGCTGCAGCAGCCACTGCAGAATTGGCAAATACAGTAGCTGATTGTGCTAGTCAATTGGATCTCAATGCAATAAGTGACTGCTTAGCAGCTGTTGTGGTGTCTTCAGAGCAACCTCCTCTCAGACCTTTTGGTAGTACAGCTGGTGACGGGGCCAGCGTGATTTTGAGGTCTGCTCTTGACAGGGCTACAAATCTATTAACTGAT------CCTAGCTTTACATTCCCTCTGCAAGATAGAGCAGTATGGCAAGCAACATTCGACCGTTTTTTTCTCTTACTGTACAAATATTGTACAAACAAGTTTGATAGCATCTTACACTCAGTGGCAATGTCCTCACCACCAGGGAGGTCCATGGCAATTACAGCAGCAGCTGCAGGTGCAATGAGCAAAGAGATGCCTGTGGAGCTTCTTCGAGCTAGCCTTCCGCAYMTGMRYGRAAACCAAAGAAAGTCACTGCTAGATTTC---ACTCAGAGATCTATTGCTTTAGGAGCTTCGGGTGGACATGGTTCACGTGACAGCCTTGCAACC---TGCGCG---------------------------------
>Selaginella_moellendorffii
------------------------------------------------------------------------------------------------------------------------------------------------------------------------------------------------------------------------------------------------------------------------------------------------------------------------------------------------------------------------------------------------------------------------------------------------------------------------------------------------------------------------------------------------------------------------------------------------------------------------------------------------------------------------------------------------------------------------------------------------------------------------------------------------------------------------------------------------------------------------------------------------------------------------------------------------------------------------ATGTCCCAAAAGTCG---GACTTAGCAGGCTTG------------------------------------------------------------------------GGGGATTTCAGAGAT---CCCAGGGGA------------------------------------------------------------------------------------------------------------------------------------------------------------------------------------------------------------------------------------------------------------------------------------------------------------------------------------------------------------------------------------------------AGGCAGCAGACT---CCT---CGGGGCTCT---------CCAGATAGCTCGTATGGTTCC------------------------------------------------------------------------AGGAAA---------------------AGCTTGGACTCGTCACCTCAG---------------------------------------------------------------------------------------------------------------ATGCGATCCAAGTATATGACGACGGACGAGATCGACACCATTGTGAGGATTCAATGGGCTGCAACGCACGGAAGTGATCCATACATTGACGACTACTACCACCAGGCAATGCAGTCGAAACAGGCGGGTGGTACGCCGCACGGAAGACGGCATTTCGCTCCTTCTCATTTGCGGGAGCTCCCGTCCCACGCACGAACAGCAGCAGAGCCGCATGCCTTTCTCCAGGTTGACGCGCTAGGGAGGATTCCTTTCTCGTCGATTCGCAGGCCACGACCATTGCTCGACGTAGATGGCGTC---------------------------AACAGCACGGGTGACAGACTATTGTCATCCGACAGTGCTTCAAGTCAGAGACGCTTGGAGCAGGAGCCGATGTTAGCCGCAAGGATTGCTGTGGAGGACGGGCTGTGCCTGCTCTTGGACGTCGACGATATCGACCGCATGCTGGCCGTCTCTCAGCATCCCGACGGTGGTGGCCAGTTGCGGCGACGCAGACAAATGCTGCTGGAAGGACTGGCAGCCTCGCTTCAGCTGGTCGATCCTTTGGCTCCAGGCAGT------GCGATGAGAGACTCGAGCGGACGGTTT---GGACTGGCTGCCAAGGATGATCTGGTGTTCCTGCGGTTGGTCTCGCTCCCCAAAGGCAGGAAGCTCCTCACCAGATATCTACGACTGCTCGTCCCGGGAAGCGAGCTCGTTCGCATCGTCCTCATGGCAGTTTTCCGGCACTTGAGGTTCTTATTCGGCGGCGTCCAGTCCGATCCAAGCGCTGCGGCTTCGTCCACTGGTCTCGCGAATGCAGTAGCCGCCACCATCAAAACCATGGACTTGCCATCTCTCAGCGCCTGCCTCGCAGCGGTGGTCTTGGCATCGGAGCCGCCACCTTTGAGACCGGTAGGAAGCCCGTCCGGCGATGGAGCCACGGTGGCTCTCCAGGCAGTGCTGGACCGAGCTACGAGCATCCTGACGGAC------AGGAACGTCCAGTACCCGCTCCAGAACACGAGCGTGTGGCAGGCTTCGTTCGACGCCTTCTTCGGCCTGCTGTCCAAGTACTGCACCAACAAGTACGAGAGTATAATGCACTCGCTGCTCATGGCGTCGGCCGGGAGCTCGGCGGCCATCAACGCG---GCGGCGGCGGCGGCCATGACTCGCGAGATGCCGATCGAGCTGCTGCGCTCCAGTCTGCCGCACACCAACGAGAACCAGCGCAAGAGGCTGCTGGAGCTC---GCGCAGAGGTCGCTGGTGATGGGAGTG------------GGCGTTGGCGATGGGCATGTCAGTGCCGCGGCGGCGGTGAGAGGCTGA------------------
>Isoetes_lacustris
------------------------------------------------------------------------------------------------------------------------------------------------------------------------------------------------------------------------------------------------------------------------------------------------------------------------------------------------------------------------------------------------------------------------------------------------------------------------------------------------------------------------------------------------------------------------------------------------------------------------------------------------------------------------------------------------------------------------------------------------------------------------------------------------------------------------------------------------------------------------------------------------------------------------------------------------------------------------------------------------------------------------------------------------------------------------------------------------------------------------------------------------------------------------------------------------------------------------------------------------------------------------------------------------------------------------------------------------------------------------------------------------------------------------------------------------------------------------------------------------------------------------------------------------------------------------------------------------------------------------------------------------------------------------------------------------------------------------------------------------------------------------------------------------------------------------------------------------------------------------------------------------------------------------GCAGTGCAAGCTAAAGATGCTGCTGGGACGCCACATGGAAAACGGCACTTTGCCCCCTCTCATCTTCGTGATCTGCCACCTCACACTCGAACTGCTGCTGAGCCACATACATTTTTGCAAGTAGATGCTTTAGGACGCATTCCATTTTCTTCCATTCGAAGACCCCGGCCATTGCTAGAAGTAGATACTGTTCCAGGCTCTAATTCAACACCATCTGCTAATGAGTCGGGGGAAAAA------TCTGCTGATAGTGTTGCATCTCAAAGGCGTCTAGAGCAAGAACCTATGTTGGCAGCGAGAATTGCTATTGAGGATGGATTGTGTCTTCTTCTTGATGTAGATGACATAGATCGTTATCTTAGTTCTTCTCAGCCCGCTGATGGTGGTGTGCAATTGAGACGCCGCAGGCAGATGCTTCTTGAAGGCTTGGCAGCATCTCTTCAGTTGGTTGATCCCTTGGCTCCAAATAATGTT---GGTGGAAGAGACCCGAGTGGACGGTTT---GGATTTGCTGCAAAAGACAATTTAATCTTTTTGCGCCTTGTTTCTCTTCCAAAGGGAAGAAAGCTTGTTGCTAGATATCTGAGGTTGCTGCAACCTGGTAGTGAGCTTGTTAGGATAGTATCCATGGCAGTTTTCCGTCACCTGCGTTTCTTATTCGGTGGTGCTCAGACCGATCAAAACGCAACTGCAGCTTCTAATGCACTGGCAAAGGCCGTCTCAACAGCTGCTATGAACATGGATTTGCCATCTTTGAGTGCATGCCTGGCGGTGGTTGTCCTGGCCCCTGAGCCACCTCCACTGAGACCTCTCGGAAGTCCTTCTGGCGATGGTGCTACTGTGATCTTGCAGGCTGTCCTTGAGCGTGCGACAGGTCTTTTGACCAAC------CGTTCTGCGCAATATCCGGTGCAAAATAGAACTGTGTGGCAGGCATCCTTCGATGCTTTCTTTTCTCTACTTTCTAAATATTGTACAAATAAATATGAGAGCATTATTCATTCATTGATGATGACTTCG---AACAACATAGCAGCCGTCAATCAG---GCCGCAGCGAATGCAATGACTAGGGAGATGCCAATAGAACTTCTACGAGCTAGTCTTCCACATACAAATGAACAGCAGCGTAAGCATTTGATGGAATTT---GCTCAGCGGTCATTTGCAATGGGGAGCATCACTTCTCCAAATGTAAATGATAATCATGTCAAT---ACTGCAGCAGTTAGGGGTTGA------------------
>Huperzia_lucidula
---------------------------------------------------------------------------------------------------------------------------------------------------------------------------------------------------------------------------------------------------------------------------------------------------------------------------------------------------------------------------------------------------------------------------------------------------------------------------------------------------------------------------------------------------------------------------------------------------------------------------------------------------------------------------------------------------------------------------------------------------------------------------------------------------------------------------------------------------------------------------------------------------------------------------------------------------------------------------------------------------------------------------------------------------------------------------------------------------------------------------------------------------------------------------------------------------------------------------------------------------------------------------------------------------------------------------------------------------------------------------------------------------------------------------------------------------------------------------------------------------------------------------------------------------------------------------------------------------------------------------------------------------------------------------------------------------------------------------------------------------------------------------------------------------------------------------------------------------------------------------------------------------------------------------------------------------------------------------------------------------------------------------------------------------------------------------------------------------------------------------------------------------------------------------------------------------------------------------------------------------------------------------------------------------------------------------------------------------------------------------------------------------------------------------------------------------------------------------------------------------------------CGAAAGCTGGTAGCAAGGTATCTTCGTCTTATTATGCCAGGCAGTGAACTGGGCCGAATAGTGGCCATGGCAGTTTTTCGACACCTACGATTTCTTTTTGGGGGCCCTCAAACAGATCCAAGTGCCACGGTCTCATCTAATAATCTGGCAAATGCAGTGGCTTTCTCCATTTTGAGTATGGATTTGCCATCTCTTAGTGCTTGTATTGCTGCGGTAGTTTTGGCACCTGAGCCGCCACCTTTGCGCCCTATTGGAAATCTTGGGGGTGATGGAGCTACATTGATACTGCAGTCAGTTCTTGAACGAGCTACAAATCTCTTAAAAGAT------CAAAATTCACAGTATCCAGTACAAAATAGGGCTGTTTGGCAGGCATCTTTTGATGCTTTCTTTGTTCTTTTATCAAAATATTGTACCAACAAGTATGAGAGCATATTACATTCATTGACGATGGCGTCGCCAGGAAATATAGCAGCTGTCAATGCA---TCTGCAGCTTCTGCCATGGGCAGGGAAATGCCAATTGAACTTCTCCGAGCTAGTATTCCTCACACAGATGAGCAACAAAGGAAGCAACTTCTGGAGCTT---GCTCAAAGATCCATTGTTGTTGGTGGA---ACAAGT---TCTTATTCAGATAGTCATGCTAAT---GTTGCCGTAGTATGA------------------------
>Huperzia_squarrosa
---------------------------------------------------------------------------------------------------------------------------------------------------------------------------------------------------------------------------------------------------------------------------------------------------------------------------------------------------------------------------------------------------------------------------------------------------------------------------------------------------------------------------------------------------------------------------------------------------------------------------------------------------------------------------------------------------------------------------------------------------------------------------------------------------------------------------------------------------------------------------------------------------------------------------------------------------------------------------------------------------------------------------------------------------------------------------------------------------------------------------------------------------------------------------------------------------------------------------------------------------------------------------------------------------------------------------------------------------------------------------------------------------------------------------------------------------------------------------------------------------------------------------------------------------------------------------------------------------------------------------------------------------------------------------------------------------------------------------------------------------------------------------------------------------------------------------------------------------------------------------------------------------------------------------------ATGGAAACATCATCAGGTATAAATGAAGGC------------------------------------------------------------------------------------------ATAGGG------------------------------------------------------------------------------------ACTGCATCAAGTGATAAG------TCATTGGATATTGCGGCATCTCAGAGACGTTTAGAGCAGGAACCTATGCTAGCAGCCAGGATCGCTATTGAAGCTGGTTTGTGCCTTCTGCTCGATGTTGATGATATCGATCGGCTTCTAAGTCTCCCACAGGCATCAGATGGCGGAACACAGCTATGGCGTCGGCGACAGATATTGCTGGAAGGCTTGGCTGCATCCCTCCACCTTGTGGATCCTCTGGCTTCGACTGCTTTTAGTAACGGTGAGTCAGGTAATGGGCATTTT---GGGATTGCTGGCAAAGATGATCTGATATTCCTGCGCCTTGTATCTCTTCCAAAGGGCCGGAAGCTGGTAGCACGATATCTTCGTCTTATAATTCCAGGCAGTGAATTGGGTCGAATTGTTGCAATGGCAGTTTTTCGAAATCTACGATTTCTTTTTGGAGGCCCTCAAGCAGATCCAAGTTCAATGGCCTCATCTAATAGTCTGGCAAGTGCAGTAGCTTTCTCTGTTATGAGTATGGATTTGGCTTCTCTTAGTGCTTGTATTGCTGTTGTAGTTTTGGCATCTGAACCGCCCCCTTTGCGCCCAATTCGAAATTTTGGGGGTGATGGAGCGACATTGATTCTGCAGGCAGTTCTTGAACGAGCTACAAATCTTCTGAAAGGT------CAAAATGCACACTATCCGATACAAAACAGGGCTGTTTGGCAGGCATCTTTTGATGCTTTCTTTGTTCTTTTATCAAAATACTGCTCCAACAAATATGAGAGTATTTTACATTCATTGATGATGGCGTCGCCGGGAAACATTGCGGCTGTCAATGCA---TCCGCAGCTTCTGCCATGGCCAGGGAAATGCCAATTGAACTTCTTCGAGCTTGTATTCCTCACACAGATGAGCAACAAAGGAAGCAACTTCTGGAGCTT---GCTCAAAGATCCATCGTTGTCAGTGCA---ACAAGC---TCTTATTCGGATAGTCATGCTAAT---GTCGCCGTAGTATGA------------------------
>Ceratodon_purpureus
------------------------------------------ATGCAGCAGTCTGGTGACAAGGTTCCTAAGATGGATGGCCTTGAAGGCAGTCCCAGTGGCAGTGTGTTGCCCTCTTCTCGATCAAGTCGGGAT---------------GAATTCTTTGATGCTTCTCAATATGCGTTTTTTGGAAGA---------ACCGTATCGGAAGAAGTCGAGTTAGGAGGCCTGGATGAAGAA------GATGGTGGTGACCAA------------------------------------------CTGGAGGATGGAGAAGAACCGCTTGACACTCTTGCA------------------------GAGAGAGATGAGCTAGCATCT---------------------------------------------------------------------------------------------------------------------------------GAG---GCCGCACCTGAATGGGACAGTGTGTCTGATCTCACTTCGTCCTTTGCCAAGCTCAACAGCGCATCTCCTCGAAGGGAGGAAGTGGCACGAAGCGGGTTGGATGAA------GGGAGGCAGTTTCATACAAGCAGAGATGCTGTCGCTCCACTCGAAAGATCATTTGATGGAGCCCCCGCTCACAATTGGCTAGACAGGCCAGTAATGGAGAAGGAAGCTGAG---GCTGGAGCAAGAAAGTGGTGGCCTAATCATCAACATCAGTCTGTTCAAGGAGTGGATTTTGATGGAATGCCTTTAGGACCTCCTGCTCATCAACAGTCGGGACAAACCCAACCTCAGCAGCAGCGA------------------------------------TGGTGGGGAGGTGACCCTAGTTTGGCTCACCTCTCTCCTCCAAAT---GCTATGTCTGGAGCTTATCCCCTCCCTAGGCAGCCACATCAGCGATCTGCAACCCCTCCTGGTCCT---------CAATCA------GGACAGTACCGGCAA---TCCATCGCTCCCCCTCCTGCCTTGCCTCATGTTGGT------------------------------------------------------------------------------------------------GGAGGAGTTCTTCCCTCCCACATGGTCTATGGCCCTGGACAG---------------ACACCCTTTACTTCTACGGGACACATTTTGCCTCCTGCGCAGCCGCAAACT---GGACCTTGGGCGCAA------------CGTCCAACTGGA---TCCGCGGTTCCTGGAAATTCTATACCTCAA---------CAAATGCCA------------CTTATGCCT------------CCACAAGTGATGCTT---CAGTATAATAGACAACAGGCT---CCTCTGCATTCTAGC---------CCGCCTCTACCTTATGGACAAATGCCGTATGGTAGTTCTCCACCTCCCGGCCCAGACCATCTTATGCAGAAGATGAACGACGCTGGGATGGCTCGTGAG---------------------TTTTGGGATCAGAGAGAACAACGCTTTGACCCGCAGTTCCGCCCAAGGCAGCCTCACCAACGTTTCCACCAGCAGAATATTCCATCGGACGGCGGTCATGGAGGAAGAGGAGGTCCCAATGGATGGCAGCAGTTCCGGTCAAAATACATGACTGGGGAAGAGATTGAGAACATTGTTAGAATTCAGTGGGCTGCTACGCATGGAAGCGATCCTTACATTGATGATTATTATCATCAAGCAGTGCAAGCAAAGATGGCAGGAGGCACTCCCCATGGGCGTCGCCACTTTGCACCTTCGCACCCCCGTGACATGCCATCTCATGCCAGGGCAGCAGCTGAGCCTCATGCATTCCTTCAAGTGGATGCCCTAGGCAGAGTTCCATATTCTTCGATTCGCAGACCACGACCTCTTCTTGAAGTTGACCCGGCTCGATCTGATGGCATGAATATGAGCGATCATATCAATGGCGACCTT------GGTGTTGAAGGATTGTCACCGCAAAGGCCTTTAGAGCAAGAGCCCATGCTGGCTGCTCGAATTGCAATTGAGGACGGTCTCTGCCTACTCCTTGATGTCGATGATATCGACAGGCTGCTAGCTGTTCAACAACATCCTGACGGTGGTGCTCAGCTTCGTAGGCGTCGCCAAATCCTTCTTGAGGGTCTGGCATCGTCTCTCCAACTGGCTGATCCTCTTGGAAACACCGCTGATTTGGGGAATCGCATCCTCAATGGACGATTTGTTGGGCTGAACCCTAAGGATGATCTCGTTTTTTTTGCGATTGGTGTCACTACCCAAGGGAAAGAA---------------------------------------------------------------------------------------------------------------------------------------------------------------------------------------------------------------------------------------------------------------GCTTCTGACGAGGTATCTGCAGTTGCTCAACCC---------------------------------------------------------------------------TGGAAG------------------------------------------------------------------------------------------------------------------------------------------------------------------------------------------------------------------------------------------------------------------------------------------------------------------------------------
>Physcomitrella_patens
ATGGAATTGGTGCTCCTTCGTCAGCGCGAGATTGTGTGCCGGAGAAGAGAGTCGGGGGAA---------------------------------------GGTGTGTGCTTGCGGAATTCAGTGCAGGATCGGGGT---------------GGGAGACTCGATTCAGGGGGGATACGGGGCCATCGGAGGTGGTGGAACGGAGTTACGAGGCGCGTTGTTAGAGGAGGTCTGGAGGAAGAA------GACGGTGGAGATCAG------------------------------------------TTTGAAGATGGAGAGGATACACTTGATAGTCTCGTT------------------------GACAGGGACGAGTTAGCAGGG---------------------------------------------------------------------------------------------------------------------------------CAAGATGCTGGCGCTGAATGGGATAGCGTGTCAGATCTCACTTCCTCCTTTGCTAAG---------------------------------------------------------------------------------------------------------------------------------------------------------------------------------------------------------------------------------------------------------------------------CAGCCAGGACAAGCACAGTTACGGCAGCAACAG------------------------------------TGGTGGAATAATGATCCTAGTCTTCCTCATATGTCACCTCCTAGC---GCACTGGAAGGGGCTTATCCT---CCTGCCAGGGCACATCAGCGAGCTGCAACTCCGCCTGGCCAT---------CAATCA------GGACAATATAGACAA---CCCATGGCTGCCCCTTCCAACTTGGCTCATATTGGT------------------------------------------------------------------------------------------------GGGGGTGTCATTCCTTCTCACATCGTATACGGCCCTGGACAG---------------TCACCTTTTACTTCTGCCGGTCACATTTTACCTACTGTGCAACCTCAATCT---GGGCCTTGGGCGCAA------------CGGCCATCTGTT---TCAGCAGTCCCTGGAAATTCTGTACCTCAG---------CAAATGCCA------------CTCATGCCT------------CCACAAGTGATGTTA---CAGTACAATAGACAACAACCC---CCTCTCCATTCTAGC---------CCGCTTCCACCCTATGGACAGATTCCATATGGAGGTTCCCCGCCACCTGGAGCAGATCATGCTATGCAGAAGATGAATGAAGCTGGGATGCCACGCGAG---------------------TTTTGGGATCAAAGAGAACAACGCTTTGACCCACAGTTTCGGCCAAGGCAGAATCATCACCGTAATCATCCTCAAAATCTTCCATCCGAT---------GGAGGCAGGGCTGTTCAGAATGGCCTTCATCATTTTAGGTCAAAGTACATGACCGCAGAAGAGATTGAGAATATAGTACGAATTCAGTGGGCTGCAACACATGGGAGTGATCCGTACATTGATGACTATTATCACCAGGCAGTGCAAGCGAAGATGGCAGGAGGCACTCCCCACGGGCGTCGCCACTTTGCACCCTCCCACCCTCGTGACATGCCTTCACATGCTAGAGCAGCTGCTGAACCTCACGCTTACCTTCAGCTGGATGCCCTGGGCAGAGTCCCGTACTCTTCGATTCGCAGACCGCGACCTCTCTTGGAGGTTGATGCAGCCCGTTCTGATGGGATGAATATGGGTGACCACGTCAATGGAGATTTA------GGCATTGAGGGAATGTCACCTCAAAGACCTTTAGAACAAGAGCCAATGCTAGCAGCTCGGATTGCTGTAGAGGATGGCTTGTGTCTCCTTCTCGACGTCGACGATATAGACAGGCTCCTTGCTGTTCAGCAACATCCTGACGGAGGTGCCCAGCTTCGTAGGCGTCGCCAAATTCTTCTGGAGGGACTGGCTTCATCTCTGCAATTAGCTGATCCTCTGGGGAACACCTCTGATTTGGGAAATCGTATTCTGAATGGACGATTTGTGGGACTCAACCCCAAAGACGACCTTGTCTTTCTTCGGTTAGTGTCATTACCTAAGGGAAAGAAGCTTCTGACTAGGTACCTGCAGTTGCTCAACCCTGGGAGTGAACTTGTACAGTTGGTATGTATGGCAGTTTGTCGACACTTGCGGTTTTTGTTCAGTGGTCCCCAGTCTGATGCTGGCGCAGCTGCTACTACAGCTGCCTTGGCTAACGCGGTTGCCTTGGCTGTATTGGGCATGGACCTTCCGTCCTTGAGCGCTTGTTTACTCTCTGTCGTGCTCGCAAGCGAGGCTGCTCATCTTCGCCCAATAGGTGCTCCAGCCGGTGACGGGGCAGCCGTTATACTTAGATCACTATTAGAAAAGGCGAGCATGGTGAGGAGGGAC------AGACATGCCTTCCATACCCCACAGAGCCTTACTATATGGCAGCATGCTTTTGACGCATTTTTTTCTGTACTTACGAAGTACTGTACCAATAAGTATGACAGCGTGATACACTCTTTAATGATGTTGTATCCCGGAAATATACCGGCTATCAATACC---GCTGCGGATGAAGCTTTGAAGAAAGAAATTCCTGTCGAGCTGCTTCAAGCGACTCTTCCGCACACGAGTGAACAACAGAGGAAGCTGCTGTATGACCTTATCACTAACCGGGCTGGTGCTATGAGTGGTCTATCTAAC---CAGTCAGCGGACAGTCATTCGAGTAACACTGCTACCGTACGTGGCTAA------------------
>Isoetes_andicola
-----------------------------------------------------------------------------------------------------------------------------------------------------------------------------------------------------------------------------------------------------------------------------------------------------------------------------------------------------------------------------------------------------------------------------------------------------------------------------------------------------------------------------------------------------------------------------------------------------------------------------------------------------------------------------------------------------------------------------------------------------------------------------------------------------------------------------------------------------------------------------------------------------------------------------------------------------------------------------------------------------------------------------------------------------------------------------------------------------------------------------------------------------------------------------------------------------------------------------------------------------------------------------------------------------------------------------------------------------------------------------------------------------------------------------------------------------------------------------------------------------------------------------------------------------------------------------------------------------------------------------------------------------------------------------------------------------------------------------------------------------------------------------------------------------------------------------------------------------------------------------------------------------------------------------------------------------------------------------------------------------------------------------------TACATTTTTGCAAGTAGATGCTTTAGGACGCATTCCATTTTCTTCCATTCGAAGACCCCGGCCATTGCTAGAAGTAGATACTGTTCCAGGCTCTAATTCAACACCATCTGCTAATGAGTCGGGGGAAAAA------TCTGCTGATAGTGTTACATCTCAAAGGCGTCTAGAGCAAGAACCTA----------------------------TGGATTGTGTCTTCTTCTTGATGTAGATGACATAGATCGTTATCTTAGTTCTCCTCAGCCCACTGATGGTGGTGTGCAATTGAGACACCGCAGGCAGATGCTTCTTGAAGGCTTGGCAGCATCTCTTCAGTTGG----------------------------------------------------------------------------------------------------------------------------------------------------------------------------------------------------------------------------------------------------------------------------------------------------------------------------------------------------------------------------------------------------------------------------------------------------------------------------------------------------------------------------------------------------------------TGAGAGCATTATTCATTCATTGATGATGACTTCG---AACAACATAGCAGCCGTCAAYCAG---GCWGCAKCRAATGCAATGACTAGGGAGATGCCAATAGAACTTCTACG-GCTAGTCTTYCRCATAMAAATGAACARYAGCATAAGCATTTGATGGAATTT---GCTCAGYGGTCATTTGCAATGGGGAGCATCACTTCTCCAAATGTAAATGATAATCATGTCAAT---ACTCCAGCAGTTAGGGGTTG-------------------
>Isoetes_humilior
---------------------------------------------------------------------------------------------------------------------------------------------------------------------------------------------------------------------------------------------------------------------------------------------------------------------------------------------------------------------------------------------------------------------------------------------------------------------------------------------------------------------------------------------------------------------------------------------------------------------------------------------------------------------------------------------------------------------------------------------------------------------------------------------------------------------------------------------------------------------------------------------------------------------------------------------------------------------------------------------------------------------------------------------------------------------------------------------------------------------------------------------------------------------------------------------------------------------------------------------------------------------------------------------------------------------------------------------------------------------------------------------------------------------------------------------------------------------------------------------------------------------------------------------------------------------------------------------------------------------------------------------------------------------------------------------------------------------------------------------------------------------------------------------------------------------------------------------------------------------------------------------------------------------------------------------------------------------------------------------------------------------------------------------------------------------------------------------------------------------------------------------------------------------------------------------------------------------------------------------------------------------------------------------------------------------------------------------------------------------------------------------GATCCTTTAGCTCCAAATAATGTT---GGTGGAAGAGACCCAAGTGGACGATTT---GGATTTGCTGCAAAAGACAATCTAATCTTTTTGCGCCTTGTTTCTCTTCCAAAGGGAAGAAAGCTTGTTGCCAGATATCTGAGACTGCTGCAACCTGGTAG------------------------------------------------------------------------------------------------------------------------------------------------------------------------------------------------------------------------------------------------------------------------------------------------------------------------------------------------------------------------------ATATTGTACAAATAAATATGAGAGCATTACTCGTTCATTGATGATGACTTCG---AACAACATAGCAGCTGTCAACCTG---GCAGCAGCGAACGCAATGACTAGGGAGATGCCAATAGAACTTCTACGAGCTAGTCTTCCGCATA-----------------------------------------------------------------------------------------------------------------------------------------------
>Isoetes_elatior
--------------------------------------------------------------------------------------------------------------------------------------------------------------------------------------------------------------------------------------------------------------------------------------------------------------------------------------------------------------------------------------------------------------------------------------------------------------------------------------------------------------------------------------------------------------------------------------------------------------------------------------------------------------------------------------------------------------------------------------------------------------------------------------------------------------------------------------------------------------------------------------------------------------------------------------------------------------------------------------------------------------------------------------------------------------------------------------------------------------------------------------------------------------------------------------------------------------------------------------------------------------------------------------------------------------------------------------------------------------------------------------------------------------------------------------------------------------------------------------------------------------------------------------------------------------------------------------------------------------------------------------------------------------------------------------------------------------------------------------------------------------------------------------------------------------------------------------------------------------------------------------------------------------------------------------AGATGCTGCTGGGACGCCACATGGAAAACGACACTTTGCCCCATCTCATCTTCGTGATCTGCCACCTCACACTCGAACTGCTGCTGAGCCACATACATTTTTGCAAGTAGATGCTTTAGGACGCA------------------------------------------------------------------------------------------------------------------------CATCTCAAAGGCGTCTAGAGCAAGAACCTATGTTGGCAGCGAGAATTGCTATTGAGGATGGGTTGTGTCTTCTTCTTGATGTAGATGACATAGATCGTTATCTTAGTTCTTCTCAGCCCGCTGATGGTGGTGTGCAATTGAGACGTCGTAGGCAGATGCTTCTTGAAGGCTTGGCAGCATCTCTTCAGTTGGTTGATCCTTTAGCTCCAAATAATGTT---GGTGGAAGAGACCCGAGTGGACGATTT---GGATTTGCTGCAAAAGACAATCTAATCTTTTTGCGTCTTGTTTCTCTTCCAAAGGGAAGAAAGCTTGTTGCCAGATATCTGAGACTCCTGCAACCKGGTAGTGAGCTTGTTAGGATAGTATCCATGGCAGTCTTCCGTCACCTGCGTTTCCTATTCGG----------------------------------------------------------------------------------------------------------------------------------------------------------------------------------------------------------------------CTTTTGACCAAC------CGTTCTGCACAATATCCAGTGCAAAATAGAACTGTGTGGCAGGCATCCTTCGATGCCTTCTTTTCTCTACTTTCTAAATATTGTACAAATAAATATGAGAGCATTACTCGTTCATTGATGATGACTTCG---AACAACATAGCAGCTGTCAACCTG---GCAGCAGCGAACGCAATGACTAGGGAGATGCCAATAGAACTTCTACGAGCTAGTCTTCCGCATACAAATGAACAGCAGCGTAAGCATTT-----------------------------CAATGGGGAGCATCACTTCT-CAAATGTAAATGATAATCATGTCAAT---ACTGCAGCAGTTAGGGGTTG-------------------
>Isoetes_coromandelina
--------------------------------------------------------------------------------------------------------------------------------------------------------------------------------------------------------------------------------------------------------------------------------------------------------------------------------------------------------------------------------------------------------------------------------------------------------------------------------------------------------------------------------------------------------------------------------------------------------------------------------------------------------------------------------------------------------------------------------------------------------------------------------------------------------------------------------------------------------------------------------------------------------------------------------------------------------------------------------------------------------------------------------------------------------------------------------------------------------------------------------------------------------------------------------------------------------------------------------------------------------------------------------------------------------------------------------------------------------------------------------------------------------------------------------------------------------------------------------------------------------------------------------------------------------------------------------------------------------------------------------------------------------------------------------------------------------------------------------------------------------------------------------------------------------------------------------------------------------------------------------------------------------------------------------------------------------------------------------------------------------------------------------------------------------------------------------------------------------------------------------------------------------------------------------------TGTTGCATCTCAAAAGCGTCTGGAGCAAGAACCAATGTTGGCAGCAAGGATTGCTATTGAGGATGGGTTGTGTCTGCTCCTTGATGTGGATGATATTGATC----------------------------------------------------------------------------------------------GGTTGATCCTTTAGCTCCAAATAATGTT---GGTGGAAGAGATCTGAGTGGACGTTTT---GGATTTGCTGCAAAAGACAATCTAATATTTTTGCGTCTTGTTTCTCTTCCAAAGGGAAGAAAGCTTGTTG-------------------------------------------------------------------------------------------------------------------------------------------------------------------------------------------------------------------------------------------------------------------------------------------------------------------------------------------------------------------------------------------------------------------------------------------------------------------------------------------G---GCAGCAGCAAATGCCATGACTAGGGAGATGCCAATAGAACTTTTACGGGCCAGTCTTCCTCATACAAATGAACAGCAGCGAAAGCATTTGATGGAATTT---GCTCAGCGGTCAATTGCAATGGGAAGTATCAGTTCTCCAAATGTAAATGATAATCATGTCAAT---ACCGCAGCAGTTAGAGGTTGA------------------
