# Supplementary material for: Phylogenomics indicates the “living fossil” Isoetes diversified in the Cenozoic
Source: PLoS One. 2020 Jun 18;15(6):e0227525. doi: 10.1371/journal.pone.0227525 (PMC7302493; doi:10.1371/journal.pone.0227525)
Supplement: S1 File — Folder containing fasta files for each of the individual nuclear alignments. (GZ) [file pone.0227525.s011.gz › 1_Individual_Nuclear_Alignments/Homolog_31156.orthogroup_1.fasta]

>Physcomitrella_patens
---------------------------------------------------------------------------------------------------------------ATGGCTATGGCG------------GCAGCGCGTTTGCTCTCTCGTAGGGTTTGTAGA------------------------------------------AGTGTTCTCCCCTCTTTC------------------TCAAACTCTGGCATCTCTCTGGCATCTTCCCCTGTT---GTGTCGCCCACC------------------------------------------------------------------GATGAAACGCTG------------------GTGTCGTCAAGATACCTTTCCATTTCTCCTGTTGCA---------------------------------------------------AATAAGGGTTTTCAGTGTGGGAAAGAGGATGTGAGGCTGCGGAGCCTGACACAGTTGGTGCCATTTGGTCGGGTTTTCAGCACTGATGCAACCGAAGGGTTCTCAAGTGAGAAGATAGATGATTTGTCACAGACG------------------------ATTGTGGAAGCCCCAAAGGCACCAACTGTGGCTCCACCCAGACCCTTTAAACTG------------AATAATGAGCAGCGGAAACTGGCAGAAGTGATC------------GGCTACAAAGTTGTTGATCGCTACACC------GAAGATAATTTTGGGAAAAACAAAAAGCCGAAGGCATTTGCAGTCGTTCAAGTTGGTAGCCATCAGTTCAAGGTATCTCCAAATGATCTCATTTACACTGAGAAACTTAAGTACTGTGACATCAATGACAAGTTGATGCTGAATAAGGTCCTTCTGCTCGGATCAAAAGACCAGACCATCGTTGGTCGACCTACTGTACCCGACGCTGCAGTCTTTGCTGTTGTTGAAGAACAT---GCGTTGGATGAGAAGGTGATCATTTTCAAGAAAAAGAGACGAAAGAACTAT---------------------------------------CGAAGGACTACTGGTCATCGCCAAGAATTGACGCGACTTCGAATTTTGGAGGTCAAAGGCATCAACCTGGACGAGCCTTTCCCATCAGTATCTCAGAAACTTAAAGCCACTCCTTCGAAAAAGGTAAACCACACT---------------AGCGCTGATACAAATCTAGGT---GGTATTCCCACACCTGCTTTAGCTTGA------
>Ceratodon_purpureus
---ATGGGCGCAACCATTCCATGG---------CCACGACATAATCATCGCTCCTGCACCCTTGCCTGCGAGGCAACCTTCCCG---------------------------ATGGCTTTG---------------GCAGCGCGCCTGCTCTCCCGGAGGGCCTCCAGG------------------------------------------------------------------------------------------ATCTTCCTCTCATCCACTCCCTCG---CCTTCGCCCGCTGCTCTTGCGTCA---------------------------------------------------CCCGATGAAGCGCTC------------------TTGTTGTCCAGACGTCTCTCTACTTTTTCTCTGTCG---------------------------------------------------AACGCGGGGTTAGAACGCAGGAATGAGGATGTGAGGCTGTGGAGCTTG---------------TTTGGCCGGGTTTACAGTACCGGTGTAGTGGAGGGCGGTTCAGGGGAGCCGAGTGAGGATGTTGCACAG------------------------------------------------CCGATTAAGCCGCCGCCTAGGCCTTTCAAGCTT------------AACAACGAGCAGCGAGAATTGGCGGAGGAGATT------------GGTTATAAAGTTGTCGATCGCTACACG------GAAGAGGATTTCGGGCAGAACAAACGGCCGAAAGCGTTCGCAGTTGTTCAGATCGGCTCTCACCAGTTTAAGGTGTCTCCGAACGATCTCATATACACTGAGAAACTTAAGTACTGTGACATTAATGACAAGCTGATGCTCAATAAGGTTCTTATGCTCGGATCGAAAGATCAGACGATTATTGGTCGACCTATCGTACCTAAAGCGGCAGTTTTTGCTGTTGTGGAAGAACAT---GCATTGGACGAGAAGGTGATCATATTCAAGAAAAAGAGACGAAAGAACTAT---------------------------------------CGACGGACCACTGGTCACCGTCAAGAATTGACCCGGCTTAGAATTTTGGAAGTCAAAGGCATTAATGTGGCAACAGCTCCTCCAACACCATCACGGAAAGTGAAAGCTCCCCCTTCATCAAAGGTGGAGGAAACACCT------------AGGGCAGATAGTAAT---ACT---GAAATTCTTAAGCCAGTTTTGGCT---------
>Selaginella_moellendorffii
---------------------------------------------------------------------------------------------------------------ATGGGGACA------TGGAGG---------------------CGGCTCTCGATCGCG------------------------------------ATGATCCGCTCCTCTGGCGCCTTG------------TTC---------------------------GATCGTCCAGAG------GCGCCGCAGAGGTTT------------GGATTAGGTCTG---------------------------------------------------------------------------AGGAAGCTGCATTCTCTATGG---------------------------------------------------------------------------------------------------------------------------------------------------------------------------------CGCGAGAGCCAGAGCCTGGGA---------------------ATGGAGCTGGATCTCAAGCCC---GGGGTGGAGCCGAGGGATGTCCGTGTGATGTCCTTTGGCGGTGTCGATCGAAAGAGGAACTCCGATGAGATTATGAAGGCTTTGGGCTATACCGTCGTTGGACGCCTGGTA------GTGGACAAGCCTCTGGCTATCCCACGGCAGGACGCATTTGCAGTCTTCCAGATTGGAGCGAAGCAGTTTAAAGTGACTCCAGGCGACGTTCTTTACATCGAGAGGCTGAAATGCGCAAATGTGAATGACAAGTTATCGCTCCACAAGGTGATGCTACTGGGGACGAAAACAGAAACTGTTGTTGGAAGGCCATTTGTGCCTGAAGCTACCATTTCTGCGATTGTGGAGGAGCAT---GCTCTAGATGCCAAAGTCATCGTGTTCAAGAAGAAACGAAGGAAGAACTAT---------------------------------------CGTAGGACCAAGGGCCATCGCCAAATGCTCACGCGGATAAGGATCACCCGTATCAATGGCCTC------------------------------GATCAATATGTTAATAACACGCAAGTGGAACAAGCACCAGCATCC------------------ACAGAAAATGTC------------------GCTGCCATTCCTGCTTAG---
>Isoetes_lacustris
---------------------------------------------------------------------------------------------------------------ATGGCGGGC------CGATTT------------------------------------------------------CGTTTAACCCATCTG------CGTTTTCTACTCCCATCCTTC------------------------------------------------CCTATT---------CCTTCTCCTGCTTTACCA------------------------------CAAGGTCTGCTGTCCGATGGTATTGGTAGATGTCTG---------------------------AGAACTCTCTGCTCCCTTACCACAGTT---------------------------GAAACTACTGGTATCAACATT---------------------------------------------------------------------------------------------GCAGATTCGTCCTCTCAACAAGATAGTTCCGGGGAAGATCAAAGCAATGCA---------------------GTTAGGTATACTCTGAGCCCAGTATCTATG---------------------------------CAGAAGGAAGAGGAAAGTGATGCTGATGATATT------------GGTTATCGCGTTATTGGGCTCTTTAAA------GCGGATAAACCTCTGAAGGTTCTTGATCAACCCGTGTTTGCGGTTATTCAATTAGGATCACATCAATTTAAGGTCACTCCTGGTGATCTTATATACACTGAGAAATTAAAGTATGCTGATATCAATCACAAGCTATTACTCAATAAGGTACTTCTACTTGGTACAAAGGTGGAGACAATTATTGGACGCCCTCTTGTACCTAATGCTAACGTTTCTGCAATTGTCGAAGAACAA---GCATTAGATGCAAAGGTGCTTATCTTTAAGAAAAAACGCAGGAAGAACTAT---------------------------------------AGGAGGACTAAAGGGCATCGTCAGGAACTTACAAGGCTTAGAATTCTCGACATTGAAGGAATT------------------------------GAGAAGGCAGATCCAGCTATTGTGGACTCG------------------------------------GAGAAAGTT------------------GCAGCAGTGGCAGCCTAA---
>Oryza_sativa
---------------------------------------------------------------------------------------------------------------ATGGCGACG------CGGCGATGCCTCCTCCGCCTCCTCTCGCGCCGCCTCCTCGCCCACACCCCTCAACCCGCGTCGCTGGCCTCGATC---GCGACGCGAACCCTAGCCTCCTTG------------------------------------------GCCAAGCCCCTC------GTGCCGCAGGCATCC------------------------------------CGCGTCCTCGCCTCCCCC---------------------------------------------CGCCTCTTCCCCTCGCGCTGC------------------CACTACGCGTCGAACCGATCCTCCGGCGACGAG------GAGGAGGGGGACGACGACGATCACTACGAC------------------------------------------------------------GAGGAGGGGAGCGGGGATGAGTGGGGGGAGGAGGAGGAGGAGGCCGTGGCGGCGAAGCCCCCCAGC---------------GGGAAGACGGAG---------------------------------------------GAGGAGAAGGTGGCGGAGGCGGCGGAGATA------------GGGTACACGGTGGTTGGCCCGCTCGGT---GCCGACGAGAAGCCCTTCAAGCCCTAC---GAGCCCGTGTTCGCCGTCGTCCAGATTGGTTCGCATCAGTTTAAGGTGAGCAATGGCGACTCGATCTTCACGGAAAGGTTGAAGTTTTGCGATGTGAATGATAAGTTAATTTTGAATCGAGTTCTCATGCTTGGGTCACAATCTCAAACAGTCATTGGGAGGCCAACTCTTCCTGATGCTACTGTTCATGCTGTCGTTGAGGAGCAT---GCCCTAGATGCAAAGGTTATCATATTCAAAAAGAAAAGAAGAAAAAATTAC---------------------------------------CGTCGAACAAAGGGCCATCGTCAGGAATTGACAAAGCTGAGAATAACCAACATTGAAGGAATA------------------------------GATAAGTCAGAGGCCACTGCTGTTGCTGCTTAA---------------------------------------------------------------------------------
>Ananas_comosus
---------------------------------------------------------------------------------------------------------------ATGGCGAGT------CGCCGA---TTCCTCGGCGCGCTCTCGCGCCATTTCCGATCCCATAAAACCCTAAGCCTAACCCTACCCCCGCTA------CTTCGTCCTCTCCCCTCCCTA------------------------------------------TCTACTCCT------------CCTCCTCTCTCCGCCCCTCTCCGCGGGATCCAACCCCTTGACTCCCTCCGATCACTCGTCACGCTA---------------------------------------------CGCCGATTCTCCTCTCGA---------------------------CCCCCGGCCAAATCATCGGATGAGGAG------GACGAAGCAGAAGATGATGATGATGATGATGATGATGAGGAGGAGGAG---------------------------------GAGGAGGAGGAGGAGGAGGGAGGGGAGAGCTGGGACGGGGAGGAGGAGGACGCTGATGCGTCGAAGGGATCGAAGTGCATCGTCCAGAGAGGGAAATCGGTG---------------------------------------------GAGGAGAAGGTGAAGGAAGCGGCGGAGATA------------GGGTACAGAGTCGTGGGGTCGCTCGATCCATCGTCGGAGAATCCCTTCAAGCCCTAC---GAGCCGGTCTTCGCCGTCGTCCAGATTGGTTCTCATCAGTTTAAGGTCAGCAATGGGGATTCAATTTTTACCGAAAAGTTGAAGTTTTGTGAGGTCAATGATAAGTTAGTTTTAACAAAAGTTCTTATGCTTGGTTCGAGAACTCAAACGATTATTGGCAGACCAATATTACCTGATGCTGCTGTCCATGCTGTTGTTGAAGAGCAT---GCTTTAGATGCGAAAGTAATCATATTCAAGAAGAAAAGGAGAAAGAACTAC---------------------------------------CGTCGAACCAAGGGCCATCGTCAGGAATTGACTAAGTTGAGAATCACGAATATTGAAGGAATT------------------------------GATAAGTCGGAAACTATTGCTGCTGCAGCTTAA---------------------------------------------------------------------------------
>Arabidopsis_thaliana
---------------------------------------------------------------------------------------------------------------ATGGCGAGT------CTTCGA---TGCTTTCGTGAGCTGAGCCGCCGCGCTACGACT---------------------GTTTTCTCCATCAACCAGACGCGATCGATCTCTTCATTTCATGGGATTGAGTTTTCCGGGACCAGCATTTCTCATGGGACCGTAATTCCGAAT---------------------------------------------------------CGATCTCTCACTAGGAATTTGCCA---TGGTACAGTCATTGGTAT------CGCTCTCAAGATCGTTGTTTCTCTTCGAACACA---------------------------------------------------------------------AAGGATACTGATGAAGAT------------------------------------------------------------GAAGAAAGCAGTGAAGGAGAGGATGATGATGAGGAGGAGGGGGAAGACTTTGAGGATTCGGCGGATATGGAAGTAGAAAGGGAATATTCACCG---------------------------------------------GCGGAGAAAGTGGAAGAGGCGGAGGAGATA------------GGGTACAAGGTGATGGGTCCTCTTAAA---CCTTCGGAGAGACTTTTCAAACCCTAT---GAACCAGTGTTTGCCATTGTTCAGATTGGTTCGCATCAGTTTAAAGTTAGCAATGGGGACTCCATTTTCACCGAGAAGTTGAAATTCTGTGACATCAATGATAAGTTGGAACTAACCAAGGTTCTTCTATTGGGCTCGGCAAGCCAGACGATTATTGGTAGGCCTATTTTGCCAGATGCGACAGTTCATGCTGTAGTTGAAGAGCAT---GCTTTGGATGAAAAAGTGCTCATTTTCAAAAAGAAACGAAGAAAGAATTAT---------------------------------------AGGAGAACGAGAGGACATCGACAGGAATTGACGAAGTTGAGAATAACCGATATACAAGGAATT------------------------------GAAAAACCAGAACCGAAGATCGTCCATAAGCCTTCGAAA---------------------------GAAGCTGTTACAGAACAGACGAAGGCTGAGCTAGTTGCTTAG------
>Theobroma_cacao
---------------------------------------------------------------------------------------------------------------ATGGCTCAT------CGACGG---TGCGTCCAGTCACTGGCCCGCCATGCTACGGCT---------------------CTCACTTCTCTCAAAACGACTCGGCCTCTCTCCACCCTC------------------------GAAATCCTAACCTCGAAATTAAATCCGGTA---------------------------------------------------------ATAACCATCACCAATTTGGAACCGTCATGGTGCACCCGCTGG------------TCCCACTCTCGTTACTTCTCGTCCAGCAAA---------------------------------------------------------------------AGCGACGACAGCGAGAACGAAGTG------------------------------------------------GAAATGGAAGAGGCCAGCGATGGAGAAACAGAGGAGGAGGAGGCGGCGTCGGAT------------------------TTGGATAGGGATTACTCGCCT---------------------------------------------GAGGAGAAGGAAGCAGAGGCCGCGGCTATT------------GGGTACAAAGTGTTGGGCCCGCTCCAG---CGGTCCGACCGTGTATTCAAAGATTAT---GAGCCGGTTTTCGCAGTGGTTCAGATCGGATCGCATCAGTTTAAGGTGAGCAATGGGGATTGCATTTTCACAGAGAGGTTGAAATTCTGCGAAGTCAATGACAAGTTGATTTTAAACAAGGTTCTCTTGCTTGGCTCGCCTACCCAAACAATTATTGGTAGGCCTATTCTCCCAGATGCAGCTGTTCATGCTGTTGTTGAGGAGCAT---GCATTAGATGCTAAGGTAATTATTTTTAAGAAAAAGAAAAGGAAGAATTAC---------------------------------------CGTCGAACCAAAGGACATCGCCAGGAATTGACTAAGTTGAGAATAACTGATATACAAGGAATT------------------------------GAAAAACCAGAAATGAAAACTGATGGGACGCCATTAAAG---------------------------GCAGCTGTT------AAGAAGCCAGAGGAGATTGTTGCTGCCGCTTAA
>Littorella_uniflora
ACGATTTATGGTTGTTTTCCAGAAACGTTAAACCCTAGA---------------------------------------TTCCCTCCACCTCCCAAAACCCTGTCGTCAACAATGGCGAAT------CGCTGC---TGGTTCCGAACGTTAAGCCGTCATCTCCAATCT---------------------------------------ACCAAAACCCTTTCACCCCTT---------------------TCCCAAGCCATTACCAATTCAACAAACGCCCTTTACCAAACCCCTTCTCGGAGA------------ACAATTCACTATTTCAGCAACAATAGCAGTAACATTTGTCTTCGCCCTGTATTGCTCACC---------------------------CGGCGTTTCTGTTCCAAGTAT---------------------------------------------------------------TCTGATGAAGAAGATGAAGAGGACGATGAA------------------------------------------------------GAAGAGGGAGAGAGTGACGGAGAAGATGATGAAGAGGGAGAGATTGACGGAGAAGAGGATGTAGAGAGTGAATACGAGAGGGATCTATCGCCT---------------------------------------------GAGGAAAGAGTGAAAGCTGCCGCCGAAATC------------GGGTATACGGTGGTTGGTTCGCTCCAG---GAATCGGATCAGGTGTTCAAACCCTAT---GAGCCTGTTTTCGCTGTCATTCAGCTCGGTTCGCATCAATTCAAGGTGAGCAATGATGATGTTTTATATGTTGAGAAGTTGAAGTATTGTGACATCAATGACAAGTTGGTTCTCAGTAAAGTTCTCCTGCTAGGTTCAGCGACTCAGACAATCATCGGGCGGCCAATTTTACCTGATGCAGCTGTTCATGCTGTTATTGAAGAGCAT---GCATTAGCTGCCAAAGTGATCATATTCAAGAAAAAAAGAAGAAAGAACTAT---------------------------------------AGAAGAAAAAACGGTCATCGACAGGAATTGACTAAGATAAGGATAACAGATATATTGGGAATC------------------------------GAAAAGCCAAAACAGCAACCAGAGCCAATATCTCTGAAGACAGAAGAGCCGATATCTCCAATGTCAGAGGAAATA------GAAAATCTAAAGGAGGCAGTTGAAGCTTAA---
>Amborella_tricopoda
---------------------------------------------------------------------------------------------------------------ATGACTCTG------AGACGA---ACTATAGCTTTACTTGCCCGATGTTGCCTCTCA------CCTCAAACTCTAACCCTAAATCACTTTTACGCCCTCAAGCCCTTG---------------------------------------------------------CCTCTTTACCGTATTCCTAAATGTCAT------------------------------------CGCTCTCTCTTTTCAATTTCGGCA------------------------------TCGCACTTCCGTCAGATTCCGGCCAGGCAGGCGATTTTTCGGCCGTTTTCAATGCCGGGAAACTCGAAATCCGACCATGATTTCGGCGAAGAATTAGAAGAAGATGATGATGCTGATGAAGAATCAGAAGAAGAT---------------------------------GATGATGCTGATGAAGGATCAGAAGAAGATGATGAATCTGATGAAGAAGAAGGGGAAGGAAATTCAGTGTCGAGATGTGTGGTTGAAAGGGCGGATTCTGCT---------------------------------------------GTTGCTAAAGCGGAAGATGCAGCGAATATT------------GGTTATAAGGTGATCGGCAGTTTGGGA---CCCTCGGATCGTCCATTCAAGTCGTGG---GAGCCAGTGTTTGCAGTTGTTCAGATTGGTTCTCATCAATTTAAGGTCTGCAATGGTGATTCCATCTACACTGAAAGGCTGAAATATTGTGAAGTAAATGACAAGTTGATTTTGAATAAGGTTCTGATGCTCGGGTCAAAGACACAGACCATCATTGGTCGGCCGACTCTGCCAGATGTGGCTGTACATGCAGTGGTTGAAGAACAT---GCCCTGGATGCCAAAGTGATAATTTTCAAGAAGAAAAGGAGAAAAAACTAT---------------------------------------CGCAGGACCAAGGGTCACCGCCAGGAATTGACTAAGCTCAGAATAACCGATATTGAAGGGATA------------------------------GATAAACCAGAAGCGGCTCCAGCTGCTGCTTAA---------------------------------------------------------------------------------
>Pinus_maritima
---------------------------------------------------------------------------------------------------------------ATGGCAGCG------AGAACT---ATATTTCGTACAATGGCACGGCTCAGCTATTCA---AATCCGCGCCCTGCTGTCGTCCCTTGCAACTATCTCCGAAAAACCTCTAACTCCGTCCCAGGTTCGATTTTT---GGCACTCGAATAACACACTCGGAAACTTTCCCACATCGATGTAGCACTTCTTGTGCTGAGAAA------------------------------TGCACGGCTGACTCCCTGAAACCAAATTTTTTATCTAGCGCAGCTGCGAAAATCTCTCGCTCTCGATTTTTCAGTACGGTGAAGACAACGGAA------------------------------------------------TCAAAACCTGATCAGGAGGACCACTCAGCTTCAAAGCCTCAGCAGGAG---------------TACGACAACAAGGTTTTGGATATTAAGCAGGATGCTGGAAAAGACGTCTTAAGAGCAGAAATAAATGAATCTGATGCAACCAGGAGGGTT---------TACAGGCGACCACTTACTCCG------------------------------------------------GAAGAGGTCAAGGAAACAGATGAAATC------------GGTTACAGGGTCATCGGCTCAGCAACGCGCTTGGATGGCAGACGCGTGCGACAA------GACCCCATTTTTGCTGTTGTTCAGGTTGGCTCCCATCAATTCAAAGTCTCTAGCGGGGATTGGATCTACGTTGAGAAGCTGAAGTATGCTGACGTTAAGCAGAAGATAATCCTAAACAAGGTTTTGATGCTTGGAACAAAATCTACGACTGCTATTGGTAGACCGATAGTGCCTGATGCTGTTGTCCATGCAGTGGTTGAAGAGCAA---GCATTGGGTGCCGAAACAATTATTTTTAAAAAGAAGCGCAGAAAGAATTAT---------------------------------------CGCCGGACTAACTACCATCGCCAGGAGCTTACCAGACTAAAAATCATTCGTGTAGAAGGATTG------------------------------AAGGAGCCTGTTGTAGCAAAAGCTGTCACTGCTTAG------------------------------------------------------------------------------
>Lygodium_japonicum
---------------------------------------------------------------------------------------------------------------ATGGCTTTT------GCTGCC---GCTGCTAGGGGTTTATGCAGAGACAGGAGGCTT---------------------CTCGCCGGTCTTCTCCAATGCAGGCAGCTCGCGTCTGGG---------------------------------GCCTCCACCAGTGGCCCCGAGAGGCAC------------------------CGCGGCTTGTCTGTCTTCCTCTCTAGGCCGTCCCACCCGAAGCTCGGCCCTTCTCGCCCCCTTTTGGCTCCCTGGAAGCAAGCCTGCTCCCGCTTCCTGGCTACAGATGTT---------------------------------------------------------GAAGGGCCTGATGGCTCACCGGACTCGGCAGACGAA------------------------------------------------GATGCTGAAAATGGCAGCGGCGAT---------------GAAGAGTCGGACAATGGTGCTGACTCTGTAGAGATTATCACCGACCGGGAGCCTCTCAGT---------------------------------------------GCCAAGGCGATTGAGCAAGCTGAAGAGATT------------GGGTACAGGATCGTTGGACGCATCAAACCTGAAGAAATCCCGCCTTACCGGGCA------CCTAAGGCTTTTGCGGTCGTACAGGTTGGGTCTCATCAATTCAAGATCTCACCTGGAGATTATATCTACACAGAAAAGTTGAAGCATGCTGATGTGAACGACAAGCTATGTTTACTGAAGGTCTTGTTACTGGGCTCAAAGGCACAAACAATCATAGGAAGGCCTGTCGTACCAAAAGCTGCTGTCCATGCAGTGGTTGAAGAGCAG---CTTTTGGATGCCAAAGTTATCATTTTCAAAAAGAAGCGGAGGAAAAATTAT---------------------------------------CGCAGGCATAGGGGACACCGACAGGAACTCACCCGCCTGCGCATACTTGACATTAGAGGACTT------------------------------GGAGAGGCTCGAAGTGCAAGGGTTGGGGCTTTACAGCCATCATAA---------------------------------------------------------------------
>Isoetes_spp
------------------------------------------------------------------------------------------------------------------------------------------------------------------------------------------------------------------------CTCCCATCATTC------------------------------------------------CCTATT---------CCTTCTCCTGCTTTACCA------------------------------CAAGGTCTGCTGTCCGATGGTATTGGTAGATGTCTG---------------------------AGAACTCTCTGCTCCCTYACCACWGTT---------------------------GAAACTACTGGTATCAACATT---------------------------------------------------------------------------------------------GCAGATTCGTCCTCTCAACAAGATAGTTCCGGGGAAAATCAATGCAATGCA---------------------GTTAGGTATACTCTCAACCCAGTATCTATG---------------------------------CAGAAGGAAGAGGAAAGTGATGCTGATGATATT------------GG-------------------------------------------------------------------------------------------------------GTCACTCCTGGTGATCTTATATACACTGAGAAATTAAAGTATGCTGATATCAATCACAAGCTATTACTCAATAAGGTACTTMTACTTGGTACAAAGGTGGAGACAATAATTGGGCGCCCTCTTGTACCTAATGCTAACGTTTCTGCAATTGTCGAAGAACAA---GCATTAGATGCAAAGGTGCTTATCTTTAAGAAAAAACGCAGGAAGAACTAT---------------------------------------AGGAGGACTAAAGGGCATCGTCAGGAACTTACAAGGCTTAGAATTCTCGACATTGAAGGAATT------------------------------GAGAAGGCAGATCCAGCTATTGTGGACTCG------------------------------------GAGAAAGTT------------------GCAGC----------------
>Isoetes_andicola
--------------------------------------------------------------------------------------------------------------------------------ATTT------------------------------------------------------CGTTTAACCCATCTG------CGTTTTCTACTCCCATCTTTC------------------------------------------------CCTATT---------CCTTCTCCTGCTTTACCA------------------------------CAAGGTCTGCTGTCCGATGGTATTGGTAGATATCTG---------------------------AGAACTCTCTGCTCCCTCACCACAGTT---------------------------GAAACTACTGGTATCAACA--------------------------------------------------------------------------------------------------------------------------------------------------------------------------------------------------------------------------------------------------------------------------------------------------------------------------------------------------------------------------------------------------------------------------------------------------------------------------------------------------------------CGCCCTCTTGTACCTAATGCTAACGTTTCTGCAATTGTCGAAGAACAA---G--------------------------------------------------------------------------------------------------------------------------------------------------------------------------------------------------------------------------------------------------------------------------------------------------------
>Isoetes_humilior
------------------------------------------------------------------------------------------------------------------------------------------------------------------------------------------------------------------------------------------------------------------------------------------------------TCTCCTGCTTTTCCA------------------------------CAAGGTCTGCTGCTCGATGGTATTGGTAKWYATCTG---------------------------AGAACTCTCTGCTCCCTCACCACAGTT---------------------------GAAACTGCTAGTATCAACATY---------------------------------------------------------------------------------------------GCARATTCGTCCTCTCAACAAGTTAGTCCTGGGGAAGATCAAAGCAATGCA---------------------TTTACGTATACTCTGAGCCCAGTATCTATG---------------------------------CAGAAAGAAGAGGAAAGTGATG------------------------------------------------------------------------------------------------------------------------------------------------------------------------------------------------------------------------------------------------------------------------------------------------------CATTAGATGCAAAGGTGCTCATCTTTAAGAAAAAACGCAGGAAGAACTAT---------------------------------------AGAAGGACGAAAGGGCATCGTCAGG--------------------------------------------------------------------------------------------------------------------------------------------------------------------------------------
>Isoetes_elatior
-----------------------------------------------------------------------------------------------------------------GGCGGGC------CAATTT------------------------------------------------------CGTTTAACCCATCTG------CGT-----------------------------------------------------------------------------------------------------------------------------------AGGTCTGCTGTCCGATGGCATTGGTAGACATCTG---------------------------AGAACTCTCTGCTCCCTCACCACAGTT---------------------------GAAACTGCTGGTATCAACATC---------------------------------------------------------------------------------------------GCAGATTCGTCYTCTCAACAAGWTAGTTYCGGGGAAGATCAAAGCAATGCA---------------------GTTAGGTATAC-TTGAGCCCAGTATCTATG---------------------------------CAGAAAGAAGAGGAAAGTGATGC-------------------------------------------------------------------------------------------------------------------------------------------------------------------------------------------------------------------------------------------------------------------------------------------------------------------------------------------------------------------------------------------------------------------------------------------------------------------------------------------------------------------------------------------------------------------------------------------------------------
>Isoetes_coromandelina
------------------------------------------------------------------------------------------------------------------------------------------------------------------------------------------------------------------------------------------------------------------------------------------------------------------------------------------------------------------------------------------------------------------------------------------------------------------------------------------------------------------------------------------------------------------------------------------------------------------------------------------------------------------------------------------------------------------------------------------------------------------------------------------------------------------------------------------------------------------TTAGGATCGCTTCAATATAAGGTCACTCCTGGTGATCTTATATACACGGAGAAATTAAAGTATGCGGATATTAATCACAA-------------------------------------------------------------------------------------------------------------------------------------------------------------------------------------------------------------------------------------------------------------------------------------------------------------------------------------------------------------------------------------------------------------------
