# Supplementary material for: Phylogenomics indicates the “living fossil” Isoetes diversified in the Cenozoic
Source: PLoS One. 2020 Jun 18;15(6):e0227525. doi: 10.1371/journal.pone.0227525 (PMC7302493; doi:10.1371/journal.pone.0227525)
Supplement: S1 File — Folder containing fasta files for each of the individual nuclear alignments. (GZ) [file pone.0227525.s011.gz › 1_Individual_Nuclear_Alignments/Homolog_20829.orthogroup_1.fasta]

>Huperzia_lucidula
------------------------------------------------------------------------------------------------------------------------------------------------------------------------------------------------------------------------------------------------------------------------------------TCTTCCAATCTTGTTGATCAAGAG---------------------------GGCTTTCCAAGGGCAGACATAAACATCCATGCTGTTCGCACAGACCGACATCGCTTAGCTGTGCTTCGTAATGATCACAAAGATATTACAGCCCAAATAGAACAGCATATCCATGTTCTGCATTCGAGAGGCTTA---ACAAGG---GATGGAACTCTTCCACAGAAAAGAACAGCTGATGGAGAGGATGTA---AGGCATCAGATAGTTCCTCTAACCAGGACAGCAGCTCAAAGTCTACTAGCC------TATACACCAAGAAGAAATGAACCT------------ACTCCTATGGAGGAAGAT------CTGTCCATGAGACCTTTTGCTGTTTTCGATGAGGTTACAGAAGGATCTCCTGCAGCATTGGATGGAGTCATTTTGGGAGATCAGCTTATCAAGTTTGGTAACATTGAA---GGGGGTGAGGATCTGGTGAACAGACTTGCTAGGGAAGGCCAAAGAAATCAAGGCTGCGCCGTACCTGTAGTAGTTATGAGACACGGTTCACGAGTTGAGTTGTCCGTTACTCCACGGCAGTGGTCAGGGCGTGGCCTCCTTGGATGTCATATTCAGGTGCTTTGA---
>Huperzia_squarrosa
---------------------------------------------------------------------------------------------------------------------------------------------------------------------------------------------------------------------------------------------------GCTCGCCTTTGCGTGCCTGGTGGTGCTGGTCTCACTTCCAGTCTTGTTGATCAAGAG---------------------------GGCTTTCCAAGGGCAGACATAAATGTCCATGCTGTTCGCACGGACCGACATCGCTTAGCTGTGCTTCGTAATGATCACAAAGATATTACAGCCCAAATCGAACAACATATCCATGTTCTGCATTCGAGAGGTTCA---ACAAGT---GCTGGAACTCTTCCACAGAAAAGAACAGCTGATGGAGAGGATGTA---AGGCATCAGAATGTTCTTCCAGCCAGGACAGCAGCTCAAAGTCTTCTAGCC------TATACACCAGGAAGAAATGAACCA------------ACTCCTATGGAGGAAGAT------GTGTCCATGAGACCTTTTGCTGTTTTTGATGAAGTTGCAGAAGGATCTCCTGCAGCAATGGATGGAGTCATTTTGGGAGACCAGCTTATCAAGTTTGGTAGCATTGTA---GGGGGCGAGGATCTGGTGAATAGGCTCGCTAGGGAAGGCCAAAGAAATCAAGGCTGCGCTGTACCTGTAGTAGTTATGAGACATGGTTCACGAGTTGAGTTGTCCGTTACTCCACGGCAGTGGTCAGGGCGTGGTCTCCTTGGATGTCATATTCAGATGATTTGA---
>Physcomitrella_patens
ATGTTGGAGATTGATAACCGGTTGAGATCCTACCTGCCCGTCCGGTTCGCGATGAAGTGCCGTGTCTTGTCTCATCTGTACACTTGCTACGTGGGTTACTCGTTGCGACATTCTCGTGGTTGGGTGACTGCAGATTTGGTCACAATCATGGTGGGTGCCAATGTCAAGGCG------GAGACGGTCACTATGATGGACAAACGAAAAGCCATGGAGACAGAGATGGATGCAATT------ATCGCTCGTCTCACTGTGTCAGGAGGACCTGGTCTGCAGGATAACCTAGTTGACGCTCAG---------------------------GGCTTTCCAAGGGCAGATATTAACATACCTGCGGTAAGATCCGATCGGCAGCGGCTAACAGCGCTTCGCAATGATCATAAGGAGATCACGGACGCGATCGAAAAAAATCTGGTTATCTTACATTCCGGAGGC---TTCACGAGA---GGGTCATCACAGTCAGAT---AAGCTTCCAGAGGCTGAGGTGGTGCGGCCATCATCAGGAGCATCACCCATGGAAATAGCACCTGGGACT---------------GAAAGCACAACCGCTGAATCGCCT------------TCCCCGATGGATGAGGATCCATACGAATCCAGTCTTCCTTTTGCAGTTTTTGATGATGTTACCCAAGGCTCGCCAGCAGCGATCGACGGCATCTTGATTGGAGACCAGCTAGTGAGATTTGGAAGTGTGGAC---AGAGAGGAAAATCTCCTATCCCGGCTTGCACAGGAGGGTCTCACCAACGAGGGACGAGGCTTGCCGGTAATTGTGCTTAGGCGAGGTGAACGTGTATATTTGACAGTCACGCCCAGGAGGTGGTCAGGCCGTGGCCTACTTGGGTGTCACGTTCAGCCTCTATGA---
>Ceratodon_purpureus
---------------------------------------------------------------------------------------------------------------------------------------------------ATGGTGGGCGCCAATGTGAAGGCG------GAGACGGTCACCATGATGGACAAACGCAAGGCGGTAGAGAATGAGATGGATGCCATC------ATCGCTCGTCTTACTAGGCCCGGGGGGCCTGGCTTGCAGGGCAACCTCGTGGACGCTCAG---------------------------GGCTTTCCGAGGGCAGATCTTGACATTCCGGCGGTTAGATCCGACCGCCAGCGGCTATCAGTTCTTCGGAATGATCATAAGGAGATCACGGATGCAATCGAGAAGAATTTGATTATTTTGCATTCTGGAGGC---TTTACAAGA---GGATCCTCACAGCCCGATAGGCGCACAGGAGACTCTGAGGTGGCGCGACCATACCCGAGATCAACACCCATGGATATCGCACCAAGCACT---------------GGAATCACAAATGCTGAAGGTCCT------------TCCCCTATGGATGAAGATGCAGGCGAATCCAGTCTTCCCTTTGCAGTCTTCGATGATGTTTCCGATGGCTCGCCTGCAGCAATGGATGGCATCTTGATGGGTGATCAGCTAGTGAAATTTGGAAGTGTGGAT---GGAGGAGATGACCTTCTTATGCGACTTGCACGGGAGGGTCAAGCAAACGAAGGGCGGGGATTGCCTGTGGTTGTGCTAAGGCGAGGTGAACGTGTACATTTGACAGTCACGCCTCGGAGGTGGCCAGGCCGTGGTCTGCTTGGGTGTCACATCCAGCCTCTA------
>Isoetes_sinensis
------------------------------------------------------------------------------------------------------------------------------------------------------------------------------------------------------------------------------------------------------------TGCCGCCCTGGTGGTCCTGGCCTGACTGGCAATTTGATTGACAAAGAG---------------------------GGATTCCCTCGTTCAGATATTGACATCCCGTCAGTAAGAGCAGATCGACAACGACTTTCTGCCTTGCGCAACGATCATAAGGAAATTACAGTAAAAATAGAGCAAGACTTGTATGTATTGCACTCAGCAAGTATATTTAAAGAT---TCTTCAACTCTTCCCCAGAAAAGGACAGCCGAAGGTGAGCAGGTT---CAATATCAAAGAGCAGCACCCCAAAGCATAGCAGTT------------------------CTTCCCGTTGAAGATCAAATG------------TGTCCCATGGAGGAGGAT---AACCAGCCCTTGGTACCATTTGCTATAGTTGATGAGGTAACGGAGGGTTCTCCTGCAGCACTGGACGGCCTTAGGATTGGTGACCAGCTTCTTAAATTTGGCACCGTGGAA---GGAGGTGATAATTTCCTAAACAAACTGGCAATAGAAGGCCAACACAATCAAGGACGCGCTGTTTGTGTAACAGTTTTGAGACGTGGAATTGAGGTTCATCTCAGTGTTACCCCACGTCAATGGTCAGGCCGTGGTCTTCTTGGGTATTTT------CCTTATGCCTAA
>Isoetes_lacustris
---------------------------------------------------------------------------------------------------------------------------------------------------ATGGTAGGTGCCAACGTGAAGGCG------GAGGCTTTGGCGCTGATGGAACAGCGCAGTGCTTTGGAAGCCCAGATGGATGCCATA------ATATCAAGGTTATGCCGCTCTGGTGGTCCTGGCTTGACTGGCAATTTGATTGACAAAGAG---------------------------GGATTCCCTCGTTCAGATATTGACATCCCGGCAATAAGAGCAGATCGACAACGACTTGCTGCTTTGCGCAACGATTATAAGGAGATTACAGTAAAAATAGAGCAAGACTTGTATATATTGCACTCAGCAAGTATATTTAAAGAT---TCTTCAACTCTTCCCCAGAAAAGGACAGCCGAAGGTGAGCAGGTT---CAATATCAAAGAGCAGCACCCCAAAGCATAGCAGTT------------------------CTTCCTGTTGAAGATCAAATG------------TGTCCTATGGAGGAGGAT---AAGCAGCCCTTGCTACCATTTGCTATAGTTGATGAGGTAACGGAGGGTTCTCCTGCAGCACTGGACGGCCTTAGGATTGGTGACCAGCTTCTTAAATTCGGCACCGTGGAA---AGAGGTGATAATTTTCTAAACAAACTGGCAATGGAAGGCCAACAAAATCAAGGGCGCGCAGTTTGTGTAACAGTTCTAAGACGTGGAATTGAGGTTCATCTTAGGGTTACCCCACGTCAATGGTCAGGCCGTGGTCTTCTTGGATGCCATATTCAACCTCTTTGA---
>Selaginella_moellendorffii
---------------------------------------------------------------------------------------------------------------------------------------------------ATGGTGGGAGCTAACATCAAGGCG------GAGACGATGGCGCTAATGGAGCAGCGTACCGCCATGGAGGAGGAGATGGACGGCATC------ATCCAACGCTTGTGTCGCCCCGGCGGGCCTGGATTATCTGGGAATCTCGTCGATAACGAG---------------------------GGATTTCCAAGAGCGGACATTGACGTAGCTGCCGTTAGAAGCGATCGACAAAAGCTGGCTGTGCTAAAGAACGATCGTAAGGAAATCACTGATAGGATAGAGAAGAACATCCATATTCTTCACTCTGGCAGC------AAGGATTTGGATTTTTCTCTCCCGCAGAAGAGAACAGCTGAAGGCGAGCAAGTT---CCACAGAGATTTTTCCAGTCCGGCAGTGGAGGAGCT------------------------TCGTCGATCGAAAACGCTGCG------------GTAGCTATGGATGAGGAT---AATCCCGGACGCTTGCCTTTCGCAGTGTTTGACGAAGTAGCCGAGGGGTCACCCGCAGCAAGAGATGGAATCGTCGTTGGAGATCAGCTGGTCAAGTTTGGGAGCGTCGAGGGTGGCGGAGACGATTGCTTGCGAAGGCTTGCGCTCGAAGGCCAGAGTCACGAGAACCGTGCCATCGCAGTCATCGTCCTGAGGCGAGGTGTTGAAGAACATCTCTACGTTACTCCTCGGAGGTGGGGAGGAAGTGGTCTTCTCGGGTGTCATATCCAGCCTCTCAGATAG
>Lygodium_japonicum
---------------------------------------------------------------------------------------------------------------------------------------------------ATGGTGGGCACAAACATGAAAGCA------GAGACGTTGGCTATGGTGGAGAAGAGGGGCGAGATGGAGGCTGAGATGAACTCCATC------ATCGCCCGCCTTTGCGCACCAGGGGCACCCGGCCTTACTGGCAATCTCCTTGATGCAGAG---------------------------GGGTTTCCTCGAGCAGACATAGATATTCCTGCAATTCGGAGCGATCGACAGCGCTTATCTATTCTACGATCAGACCACAAGGACATAACAGACAAAATAGAAAAGAATATTCAGATTTTGCATTCTGGCAGCATT------------GGGATGGTCCTTCCACAGAAAAGAACAGCTGAGGCGGAAGAATCG---CCACATCAGAGAATGAGTCCTGTTCATAGAGCCGAGTACTCCAACCCTGCCATCCATACTCTCTCCTTGGATCACTCAAAT------------------CTTGGTGAGGGT---TCTCATGCTGCAATACCTTTTGCCGTTTTTGATGAGATCCAAGAAGGGTCACCTGCAGCTCTTGATGGCCTCATGTTCGGAGATCAGCTTCTCAAATTTGGAAGTGTAGAA---GGTGGAGATTATCTTCTGCCAAGGCTTGCAAGTGAGGGCCAGATGAATGAAGGCAATGCAATACCTGTCATTGTCATGAGACAAGGGATTCAAGTGCATTTAACTGTAACTCCAAGGAGGTGGTCAGGTTCTGGTCTCCTGGGGTGCCACATTCAGCCACTTTGA---
>Pteridium_aquilinium
---------------------------------------------------------------------------------------------------------------------------------------------------ATGGTAGGCACGAACGTGAAAGCG------GAGACGCTGGCGTTGATGGACAAGCGCTCCGAGATGGAGACTGAGATGAACGTCATC------ATCTCTCGCCTCTGCGCACCCAGTGGCCCCGGCCTCACCGGCAATCTCCTCGATGCCGAG---------------------------GGTTTCCCGCGAGTAGATATTGACATATCTGCGGTTCGAGCAGATCGACAACGTTTATCTGTTTTACGTACCGATCACAAGGATATAACAGATCAAATAGAAAAGAATATAGAGCTTTTACATTCTGGCCATGCC------------GGGCTAACACTTCCACAAAAGAGAACAGTTGAAGGGGAAGAAGTT---GCGCATTCACGACCAATTTCTGCATCAAGAGCGGAGTCATCGAACGTC---------ACCAGTTCCATACCTATGTCAACTCATGCAGGCGAAAATGCAGTTAGAGAGGAT---TCTCCTCTTGGACTTCCTTTTGCTGTTTTTGATGAGCTTCAACAAGGCTCCCCTGCAGCACTGGATGGGATCATGATTGGTGATCAACTCATCAAGTTTGGAAATGTGGAC---GGAGGAGAGAATTTGCTTATGCGTCTTGCAAGAGAAGGGCATATGAATGAAGGCAATGCAGTTCCAGTCATTGTGCTAAGGCGTGGAGTACAA------------------GACCTGCGC------------------------------------------------
>Pinus_maritima
---------------------------------------------------------------------------------------------------------------------------------------------------ATGGTGGGAACAAATGTGAAGGCG------GAGACCATGGCTATGATCGAAAAGAGAAGTGGCATTGAGGCAGAAATGAATGCAATA------ATCGATAGACTGTGTGAACCCAATGGTCCTGGCATTTCTGGCAACCTCCTTGACGCTGAA---------------------------GGTTTTCCACGGTCTGATATTGACGTTGCAGCTGTTCGCTCCAGTCGGCATCGTCTTGCTATATTGCGTAATGACCATAAGGACATAACAGAAAAAATAGATCAGAATCTTCAGATATTGCTGTCAGGAGGTCGTCTTGGAGAT---TCACCA---ATGCCACCCCAAAGAAGAAGAGATGGAGGAGGACTA---CAATATCAAATTTCA---TCTGGGTTGAACAGTATCAGTTCTTCTTTGCCAGATGCTGCCACTTCTGAAAATCAA---TCT------------ACTCCAATGGATGAAGAT---GCAATTGTGAGGCTTCCATTCTCTCTGGTTGATGAAATATTTGATGGGTCTCCTGCTGCATCAGATGGACTTCAACTAGGAGATCAGATCCTGAAATTTGGTTCTGTGGAT---GGTGGTGAAAATTTAGTTTCGAGACTTGCAAGGGAGTGTCAAACCAACCAAGGCTCAGCAATCCCTGTGATAGTTATGAGGCGAGGTGTACAAGTGCATCTGAATGTGACACCACGACCCTGGTCAGGTCGAGGACTCTTGGGGTGCCATTTTCAATGGTTATGA---
>Arabidopsis_thaliana
---------------------------------------------------------------------------------------------------------------------------------------------------ATGGTTGGCGCGAATCTGAAAGCG------GAGACGATGGCTCTAATGGACAAGAGAACAGCCATGGAGACGGAGATGAACTCTATT------GTCGAACGTCTCTGCAATCCCGGTGGTCCTGGTCTCTCCGGCAATCTCATCGACTCGGAG---------------------------GGATTTCCTCGGGAAGATATTGACATTCCCATGGTGAGAACTGAGCGCCGTCGTCTTGCTGAGTTAAGGAGTGAGCACGGGGAGATAACGGAAAAGATAAATGTGAACATTCAAATTCTTCATTCA---GTGAGGCCTACATCT---AGA------------GCTTCATCCACAAAAGATTCAGGTCCAGAA---GAAACAAGCTTGTCAGGTGCTGCAGTAAATTCTTTATCTGCCTCCATGCAGACATCTGGCTTCAGTGTTACT------TCC------------GGTCCCATGGATGTGGAT---GTGGTTACTAGTATTCCCTTTGCAATGGTTGATGAGATAAACGAGTCATCTCCAGCAGCAGAGGGTGGATTACAGCTTGGAGATCAGGTTTTGAAATTTGGCAACGTGGAG---GGTGGTGACAACCTGTTGCAAAGGCTTGCCGCTGAAGCTCAGTCTAACCAGGGACAAGCCGTTTCTGTTCAAGTTATGAGGCAAGGTGCAAAAGTCGTCTTATCTGTCACACCAAGGATATGGCAAGGCAGAGGTCTATTGGGGTGCCATTTCCGTTTGGTATGA---
>Theobroma_cacao
---------------------------------------------------------------------------------------------------------------------------------------------------ATGGTAGGGGCGAATCTGAAATCG------GAGACAATGAAGTTGATGGAGAAGAGAAGCGGGATGGAGGCTGAGATGAACGCTATC------ATTGAGCAGCTTTGTCAGCCTGGTGGTCCTGGTCTCTCTGGCAACCTCGTCGATTCCGAA---------------------------GGATTTCCTCGAGCTGATATTGATATCCCAGTTGTTCGAGCTCAACGAAATCGTCTTGCTGAATTGAAAAATGATCACAAGGAAATTACAGAGAAGATAAGCGTAAATATTCAAGTTCTGCATTCA---TCAAGACTTACT---------------------------------------TCCACCCCAAAA---GATTCAGTTGTCAGTGCCAGCGCGTCTGCATCCTTGGAAAACCTTGTTCTGAGAGATTCTCTGAGTGCCAAT------------------------------GATGTGGAT---ATGATTTCTAGTGTACCCTTTGCAATGGTTGATGAAATAGCTGATGCATCCCCAGCAGCAGAGGATGGTTTACAGCTTGGGGATCAGATTGTGAAATTTGGTAATGTGAAA---GCTGGTGACAATTTGCTACAACGGCTTGCTTCTGAAGCTCAGGTGAATCAGGGTCACCCAATACCTGTCATAATTATGAGACAAGGTGCATTGGTTAATCTCGCAGTGACTCCTAGAACTTGGCAAGGCAGGGGTCTGCTAGGATGTCATTTTCGTATGATGTAA---
>Littorella_uniflora
---------------------------------------------------------------------------------------------------------------------------------------------------ATGGTGGCAACGAATTTGAAGGCT------GAAACCATCAAGCTGATGGATAGACGAACCGCAATGGAGGCGGAAATGGACGCCATT------ATCCAGCGCCTCACCGTGCCCAATGGCCCTGGCCTCTCCGGCAACCTCCTCAGTTTCGAG---------------------------GGTTTTCCAAGGACAGATATCGACATACCGGCTGTGAGAGCAGATCGGCAAAGGCTGGCTGTACTTCGTAACGATCACAAAGATATCACTGAGAGGATAAACCAGAATATTCAATTGTTGCATTCC---GCAAGGCTTGCT------------------------CCTGCTACAGGCACAGTATCAGCTGAA---GATGCTAAGATCGGTATTTCTCCATCGCCTAACAATTCTGCAGCT------------GGAGGCAGTTCCAAT------GCA------------ATTGCCATGGATGTGGAT---GTAGTTGTAAGCAGACCCTTTGCAATGGTTGACGAGATCAGTGAGGCGTCTCCAGCAGCTGAAGATGGTTTACAGCTTGGGGATCAGATTGTCAAATTTGGAGATGTCGAA---ATAGGTGACAACTTGTTGCCAAGGCTTGCTGCTGAATCGCAGAAAAACCAAGACAAAGCAGTCCCCTTGGTTATAATGAGGCAAGGCGCTCTAGTTAATTTGAATGTCACACCCAGGGCATGGCCAGGACGAGGACTACTGGGGTGCCATTTCCGAATCTTGTGA---
>Amborella_tricopoda
---------------------------------------------------------------------------------------------------------------------------------------------------ATGGTTGGAACGAACTTGAAAGCA------GAGACGACGGCTCTAATGGAGAAGAGGAGCTTATTAGAGGAGCAAATGAGCGCAATT------ATCTCTCGTCTCTGTGTTCCTGGAGGCCCTGGTCTCTCTGGAAATCTCCTGGATTCCGAG---------------------------GGATTCCCACGAGCTGATATTGACATTGCAGCTGTGCGTTTGGAACGCAATAATCTCGCTGTATTACGTAATGACCATAAGGATATTACAGCAAAAATTGATCAAAACCTGCAGCTTCTTCATTCA---ACAAGACTAGCTCAA---GATATATCTTTGCCCCCAAAAGTATCAGCTATTGGTGGTGAATCA---AGTACTCAAGTACCGAATGCTATTGTTATGGCTGAATCTTCCCCTTTGCATGGGCAAGGGACATCTCAAGAAAACTTTTAT------------ACTGCCATGGATGAGGAT---CCTGTTGTTGGTGTGCCTTTTGCAATTGTTGATGAAATTGCTGATGGATCGCCTGCTTCGGATGATGGACTTCAGCTTGGAGATCAGATTGTGAAATTCAGTAATGTGGAA---GGTGGTGAGCAATTACTTGCAAGACTTGCTTCTGAAGCTCAATCAAACCAGGGTTGTGCTTTACCTTTGGTGATAGTGAGACAGGGTATGTTCATCAATTTGGCTGTAACACCAAGACCATGGCATGGTCGGGGCCTACTGGGGCACTCCGTTACCTAA---------
>Oryza_sativa
---------------------------------------------------------------------------------------------------------------------------------------------------ATGGTGGCGACGAACCTGAAGGCG------GAGACGGTGGGGCTGATGGACCGGCGGGCGGCGGTGGAGGCGGAGATGGACGCCATC------ATCGCCGCCCTCTCCGTGCCCGTCGGGCCGGGGATCACCGGCGGCCTCGTGGACGCGGAG---------------------------GGTTTCCCCAGGTCCGACATCGACATCCCGGCCGTCCTCGCCCAGCGCCGCAAGCTCGCCGAATTGCGGAATGATCACAAGGATATTACGAACAAAATTGAGAAGAATCTGGAAGTTTTGCACTCA---ACAAAATTGTCAAGA---AAT---------------------------------------------------GAAGCGTCAATCCCTGCAAGTTCTGGCACACCTGCTTCATTGCAC---AGTGGGTTATCTCAAAATGAT---------------------CCTATGGAAGAAGAT---GCTGTGACCAGACTTCCTTTTGCCATAATTGATGAACTGACAGATGGTTCTCCTGCTGCTGTGGATGGCTTGCAGCTTTGGGATGAGATAGTAAAGTTTGGAAATGTGGAA---GCAGGTGATAGATTGCAAGAAAGGCTTGTCTCTGAAGCTCTTTCCAATGAGGATTGTCAAGTATCTCTAGTCATCATTCGTCAGGGATCATCAATGAACTTAACTGTTACACCAAGAAAGTGGCACGGAAGAGGACTTTTGGGATGCCATTTCCGAATCTTATGA---
>Ananas_comosus
---------------------------------------------------------------------------------------------------------------------------------------------------ATGGTTCACTGCCTTCAGAAGGCGGTGAACCATTCATCGCCTTTAGTGCAAAATCCTTCTTTCCGCCCTTTTCCCCTTTCCGCCCTTTCAAGTCTGCCGTTTCTGTGC---CCTCGAGAAGACGGGAAACGATTCACTGTCTTATCAATGACACCATATTCTGGACTTGAAAAGATTTGCGGATTTCCGAGGCCCGATATCGACATCCCTACCGTCCGGGCGCAGCGCCACCGCCTCGCTGAGTTGCGCAACGATCACAAGGATATCACTGACAAAATTGATAAAAATTTGCAAGTTTTGCACTCG---------------------------------------TTAAGATTAGGTAAAAACGAACCAGCGATTCCTGGAGATGCAGGTGCATCAGCTTCTCATGGCGTTTCGTCTCAATAT---------------------------------------------TCTCCCGTGGAGGAGGAT---CCAATTGTCAGGATACCTTTCGCTATAATTGATGAAATTGTCGATGATTCACCGGCAGCAGAAGACGGTTTACAGCTCGGAGATGAGATTGTAAAGTTTGGGAGCGTGGAA---ATTGGCGATGGACTGCAAGCGAAGCTTGTTTCAGAAGCACAGTCCAACCAGGGCCGTACCGTGCCTCTAATCATCATACGGCATGGTTCTGTTATGAATCTGAATGTGATTCCCAGACAATGGCGCGGCCGTGGACTTTTGGGATGCCATTTTCGGATCTTATGA---
>Isoetes_andicola
-------------------------------------------------------------------------------------------------------------------------------------------------------------------------------------------------TGGAACAACGCAGTGCTTTGGAAGCCCAGATGSAYGCCATA------ATATCAAGGYTATGCCGCYYTGGTGGTCCTGGCTTGACTGGCAATTTGATTGACAAAGAG---------------------------GGATTCCCTCGTTCAGATWTTGACATCCCGGMAATAAGAGCAGATCGACAGCGACTTGC-GCTTTGCGCAACGATTATAAGGAGATTACAGTAAAAATAGAGCAAGACTTGTATATAYTGCAYTCAGCAAGTATRTYTARRGAT---TCTTCAACWCTTCCCCAAAAGAGGACAGCTGAAGGTGACCAGGTT---CAATATCAAAGAGAACCACTACAAAGTGTACCAGTC------------------------CTTCCAGTTCAAGATCAAATA------------TGTCCTATGGAAGAGGAT---AAGCAGCCTTTGCTACC---------------TGAGGTAACGGAGGGTTCTCCTGCAGCACTGGACGGCCTTAGGCTTGGTGACCAGCTTCTTAAATTCGGCACCGTGGAA---AGAGGTGATAATTTTCTAAACAAACTGGCAATGGAAGGCCAACAAAATCAAGGACGCGCAGTTTG-------------------------------------------------------------------------------------------------------
>Isoetes_humilior
-------------------------------------------------------------------------------------------------------------------------------------------------------------------------------------------------------------------------CCCAGATGGATGCCATA------ATATCAAGGTTATGCCGCCCTGGTGGTCCTGGCCTGACTGGCAATTTGATTGACAAAGAG---------------------------G--------------------------------------------------------------TTGCGCAACGATTATAAGGAAATTACAGTAAAAATAGAGCAAGACTTGTATATATTGCACTCAGCAAGTATATTTAAAGAT---TCTTCAACTCTTCCCCAGAAAAGGACAG--------------------------------------------------------------------------------------------------------------------------------------------------------------------------------------------------------------------------------------------------------------------------------------------------------------------------------------------------------------------------------------------------------------------------------
>Isoetes_elatior
----------------------------------------------------------------------------------------------------------------------------------------------------------------------------------------------------------------------------------------------------------------------------------------------------------AG---------------------------GGATTCCCTCGTTCAGATATTGACATCCCGTCAGTAAGAGCAGATCGACAACGACTTGCTG----GCGCAACGATTATAAGGAGATTACAGTAAAAATAGAGCAAGACTTGTATATATTGCACTCAGCAAGTATATTTAAAGAT---TCTTCAACTCTTC-CCAG--AAGG-CAGCCGAAGGTGAGCAGGTT---CAACATCAAAGAGCAGCACCCCAAAGCA-AGCAGTT------------------------CTTCCCGTTGAAGATCAAATG---------------------------------------------------------------------------------------------------------------------------------------------------------------------------------------------------------------------------------------------------------------------------------------------------------------------------
>Isoetes_coromandelina
------------------------------------------------------------------------------------------------------------------------------------------------------------------------------------------------------------AGTGCTCTGGAGGCCCAGATGGATGCCATA------ATATCTAGGTTATGCCATCCCGGTGGCCCGGGCTTGATTGGCAATTTGATCGACAAAGAG---------------------------G--------------------------------------------------------------------------------------------------------------------------------------------------------------------------------GAAGGTGAGCAGGTT---CAATATCAAAGAGCAGCA------------------------------------------------------------------------------------------------------------------------------------------------------------------------------------------------------------------------------------------------------------------------------------------------------------------------------------------------------------------------------------------
