# Supplementary material for: Phylogenomics indicates the “living fossil” Isoetes diversified in the Cenozoic
Source: PLoS One. 2020 Jun 18;15(6):e0227525. doi: 10.1371/journal.pone.0227525 (PMC7302493; doi:10.1371/journal.pone.0227525)
Supplement: S1 File — Folder containing fasta files for each of the individual nuclear alignments. (GZ) [file pone.0227525.s011.gz › 1_Individual_Nuclear_Alignments/Homolog_09850.orthogroup_2.fasta]

>Pinus_maritima
------------------------------------------------------------------------------------ATGAAGCTT---GACTTGAGTGGCCTTGAGCCTGCAACTCTC---------------------------------------CATCAGCTGTCAAATGATGATCTTTGT---GATGTTTTCACTCCAGGTCCA---------------TCATTCAAGATTCCTAAT------------------------GATGCAGATTTTGACGGCTTTCAAAAGGCAGCAATGCAAATGGTGAAA---------CCAGCAAAAGGGACGACAACATTGGCTTTTATATTCAAGGAAGGAATCATGGTTGCTGCTGATTCTCGTGCGAGCATGGGAGGATACATTTCA------------------------------------------------------------------------TCACAATCTGTGAAGAAAATTATTGAAATCAATCCTTATTTACTTGGTACTATGGCTGGGGGTGCAGCTGATTGCCAATTCTGGCACAGAAACCTGGGCATTAAGTGTCGGTTGCACGAGCTGGCAAACAAGCGGAGAATATCAGTGACAGGTGCATCTAAATTGTTGGCTAATATCCTGTACTCATACCGAGGAATGGGCCTGTCAGTAGGCACAATGATTGCTGGATGGGAT---GAAACGGGCCCTGGTCTATATTATGTAGACAGTGAAGGAGGAAGACTTAAGGGAACACGTTTTTCTGTTGGATCTGGTTCACCATATGCCTATGGTGTCCTGGACAGCGGGTATCGCTGGGATATGCCAGTGGAAGAAGCTGCAGAACTAGCTCGCCGTTCTATATACCATGCAACATTTCGTGATGGTGCCAGTGGGGGTGTGGCAAGTGTGTACTATGTGGGTCCTCAAGGTTGGAAG---------------------------------------------------------AAGTTGTCTGGTGATGATGTTGGTGAACTTCATTTCAAATACTATCCA---------------------GTCACAGAAAATATTGTAGAGCAGGAGATGGTTGAAGTCAGTGCTTGA------
>Amborella_tricopoda
ATGAAAGGA---------------------------------------------------------------------TTAAACATGAGACTT---GACACGAGTGGTCTTAATTCTTTGGCTCCA---------------------------------------GCACATGTGGTAAATGATGAACTTTGT---GAAGGATTTATGTCACTGCCG---------------TCATTCCAGCTTCCTAAC------------------------AGTGCGGATTTTGATACTTTCCAGAAGAAAGCAGTGCAGATGGTCAAA---------CCTGCAAAGGGGACGACAACTCTTGCATTTATATTTAAAGAAGGAGTGATGGTTGCAGCTGATTCTCGAGCTAGCATGGGAGGATACATTTCA------------------------------------------------------------------------TCACAATCTGTGAAGAAAATCATAGAAATCAATCCTTACTTAATTGGGACTTTGGCTGGAGGGGCTGCTGATTGTCAGTTTTGGCATAGGAACTTGGGTATTAAGTGCCGTCTTCATGAGTTGGCAAACAAGCGACGGATCTCAGTTACAGGAGCTTCAAAACTACTGGCTAATATTCTCTACTCATACCGGGGAATGGGCCTATCTGTTGGCACCATGATTGCTGGATGGGAT---GAAACGGGGCCTGGTTTGTATTATGTTGACAGTGAAGGAGGACGGCTCAAAGGAACGCGTTTTTCTGTTGGGTCAGGTTCACCATATGCATATGGTGTATTGGATAGCGGGTATCGATATGATATGTCATGTGAAGAAGCTGCTGAATTGGCACGCCGATCTATATATCATGCCACATTTCGTGATGGGGCCAGTGGTGGTGTTGCTAGCGTTTATTATGTGGGACCCAATGGTTGGAAG---------------------------------------------------------AAGCTTTCAGGCGATGATGTTGGGGAGCTACATTACAAGTACTATCCA---------------------GTGCCAAAGGGCAATGTGGAACAAGAGATGGTTGAAGCCTCTAGCTGA------
>Theobroma_cacao
------------------------------------------------------------------------------------ATGAAGCTT---GATACCAGCGGTTTAGAATCGGCTGAGCCG------------------------------------GTCTGGGCTACTTTTAATGAGCTTGCT------GATGGGTTCTCTGCTGCTCCG---------------TCATTCGAGCTCCCAAAT------------------------ACTACTGATTTTGATGGGTTTCAGAAGGAAGCAATTCAGATGGTGAAA---------CCTGCTAAGGGTACCACCACGCTTGCCTTCATTTTTAAGGAAGGCGTCATGGTTGCTGCTGATTCTAGAGCTAGCATGGGAGGCTATATCTCA------------------------------------------------------------------------TCACAGTCAGTGAAGAAAATTATTGAAATCAACCCTTACATGCTTGGCACAATGGCTGGTGGAGCTGCGGACTGCCAGTTTTGGCACAGAAATTTAGGCATTAAGTGCCGGCTACATGAATTGGCAAACAAGCGTAGAATTTCTGTTACAGGGGCATCAAAATTGTTGGCAAACATTCTTTATTCTTACCGAGGAATGGGACTGTCGGTTGGAACCATGATTGCTGGATGGGAT---GAAACGGGTCCTGGACTATACTATGTGGACAGTGAAGGGGGGAGGTTAAAGGGCATGCGTTTCTCTGTTGGATCCGGTTCACCATATGCCTATGGTGTGCTGGATAGT------------------------------------------------------------------------------------ACCGGTATGATATGTCAGTTGAAGAAGCTG------CAGAGTTGGCAA---------------------------------------------------------GAA---------------------GAGCTA---------------------------------------------------------------------------------------------
>Arabidopsis_thaliana
------------------------------------------------------------------------------------ATGAAGCTT---GATACTAGTGGGTTCGAGACTTCCATGCCT------------------------------ATGATTGGATTTGGCTCGAGCAGTGATATGCTT------GATGAGCTTTCTTCTGTACCC---------------TCGTTTGATCTACCCCGT------------------------ACTAAAGAGTTTGATGGATTTCAGAAAAAAGCTAAAGACATGTTGAAG---------CATGCAAAAGGAACAACCACTCTCGCTTTTATCTTCAAAGGTGGTGTTATGGTCGCTGCTGATTCTCGGGCTAGCATGGGAGGATATATCTCTGTGAGCTCTCTTAAGAATTCCTCCAAAAATATGCATCCTTTCGATATAGTTGACTTTGGTAGAAACACTACCTCACAATCTGTGAAGAAGATTATTGAAATCAATCCTTATATGCTCGGTACAATGGCTGGAGGAGCTGCTGATTGCCAATTCTGGCACAGAAATCTTGGAATTAAGTGCCGTCTACATGAGCTGGCAAACAAGAGGAGAATCTCTGTTTCCGGAGCTTCGAAACTTCTTGCCAACATGCTCTATTCATACCGTGGAATGGGACTTTCTGTTGGTACAATGATTGCTGGATGGGAC---GAAACTGGTCCCGGACTATACTATGTCGACAACGAAGGAGGACGGCTCAAGGGAGACAGGTTTTCAGTCGGTTCTGGTTCACCATATGCTTACGGTGTGCTGGACAGCGGGTACAAATATGATATGTCAGTTGAAGAAGCTTCCGAGTTAGCAAGGAGATCAATCTACCATGCGACATTCCGTGATGGAGCCAGTGGTGGAGTTGCTAGCGTGTACCACGTTGGTCCCGAAGGATGGACG---------------------------------------------------------AAACTATCAGGAGATGATGTTGGGGAGCTACACTACCATTACTACCCC---------------------GTGGCACCAGCTACCGCAGAACAAGTCATGGAGGAAGCAACAGCCGAATAA---
>Ceratodon_purpureus
---------------------------------------------------------------------------------ATGGTGGGCTTG---GATTTCACGGCGTTGGAGTCTCCCACGCTG---------------------------------------CACTCGGGATTCAACGACCTCTGCATT---GCCGATCATGGCACCTCGCCC---------------AGCTTCTCCGTGCCCCCG------------------------GTTGCTGATTTCGATGGGTTTCAGAAGGCAGCAGTGCAGATGGTGAAG---------CCAGCGAAGGGTACGACTACATTGGCTTTTGTGTTCAAGCATGGCGTCATTGTGGCTGCAGACTCGCGTGCTAGCATGGGCAACTATATTTCC------------------------------------------------------------------------TCACAGTCGGTGAAGAAGATTTTGGAAATAAACCCTTACTTGTTGGGCACTATGGCTGGGGGTGCCGCTGATTGTCAGTTTTGGCAACGAAACCTGGGGACACGGTGCCGGCTGCATGAGTTAGCAAACAAGAGGCGTATTTCAGTTACTGGTGCTTCAAAGTTGCTCGCAAATACCCTTTATTCGTATAGAGGAATGGGTTTATCTATGGGCACTATGATTGCTGGCTGGGAC---GAAACAGGCCCAGGCCTGTACTACGTGGACAGTGAGGGGGGCAGAGTGAAGGGCACACGCTTCTCAGTTGGATCTGGATCTACCTACGCATATGGTGTTCTGGATACAGGGTTCAATTGGGATATGTCTGTTGACGAAGCGGTAGAACTTGCTCGTCGGGCTATTTACCATGCTACTTTCCGTGATGGAGCTAGTGGTGGTGTAGTTAGTGTTTACCATGTAGGTCCTGGTGGATGGAAG---------------------------------------------------------AAGATGTCAGGCGATGATGTTGGTGAACTTCATTACAGTTACTATCCA---------------------GTTCAGGAGGCTCCCGCCGAGGCAGAAATGGGTGAGGCG---------------
>Physcomitrella_patens
ATGAATGGC---------------------------------------------------------------TTCATTCATTCATTCATTCAG---GATGCAGGGTCCCTTGAAAGCAGTGCGAAG---------------------------------------------------------------------GAGGGGTGGGGGAGAGTGAGG------GCG---TGGGCACTCTCTCTCTCTTTATGGCTCCAGCTTTCGGATATTTTCGTGATTAGGCTTGATGGGTTTCAAAAGGCAGCAGTTCAGCTGGTGAAG---------CCAGCAAAGGGTACAACCACTTTGGCTTTCGTTTTCAAGCATGGCGTCATCGTGGCTGCTGACTCGAGTGCCAGCATGGGCAACTCCATCTCC------------------------------------------------------------------------TCGCAATCGGTGAAGAAAATTTTGGAAATCAACCCTTACTTGTTGGGCACAATGGCTGGAGGTGCTGCAGATTGTCAGTTTTGGCAACGAAATCTAGGCACACGATGCCGGCTTCATGAGTTAGCGAACAAGAGGCATATTTCAGTGACTGGAGCTTCAAAGTTGCTTGCAAACACCCTCTACTCATACAGAGGAATGGGTCTGTTCATGGGCACTATGATTGCTGGCTGGGAC---GAAACGGGTCCAGGCCTATACTACGTGGACAGCGAGGGGGGCAGAGTGAAGGGCACACGCTTCTCTGTTGGATCTGGGTCTACCTACGCATATGGTGTACTCGATACAGTCTTCAAGCAGGACATGTCCATCGACGAAGCAGTAGAGCTTGCGCGTCGTTCTATTTACCACGCCACTCTCCGTGATGGAGCTAGTGGTGGCGTCGTCAGCGTTTATTATGTGGTCCGAGTGGGTGGAAGA---------------------------------------------------------AAATGTCAGGTG------------ACGATGGCGGTGAACTACACCATAGTTATTATC---CAGTTC---AGGAGACCCCTGCCGAGGCAGAGATGA---------------------------
>Isoetes_sinensis
---GAGGGCAAAAGATTGATAAAGGTCCGGCGTGACATTTTGGAACCCTATTTAGAACTCCGGCGCTACACTGCGATTTCCAACATGGGTCTC---GATCTCAGTGGGTTGGAGCCATCAACTTTG---------------------------------------CATAAT---TTCTCTGATAGCACGATGTTTCCAGAAGTATTCCAGGCACCA---------------AATTTTCAGCTCCCACCG------------------------GTTCAAGATATAGATGGCTTTGAGAAAGCTGCGGTGGAAATGGTGAAG---------CCTGTCCATGGTACGACGACACTGGCTTTTATCTTCAAGGAAGGCATCATTGTGGCTGCTGATTCTCGAGCAAGCATGGGACAATACATATCA------------------------------------------------------------------------TCACAGTCAGTGAAGAAGATCCTTGAAATTAATCCATATTTGTTGGGTACAATGGCTGGAGGAGCTGCTGATTGTCAATTTTGGCAAAGAAATCTTGGTACCAGGTGTCGACTGCACGAGCTTGCTAACAAAAGAAGAATCTCTGTTGCTGGTGCATCAAAGCTTCTTGCAAATACCCTGTATTCTTATCGTGGCATGGGATTGTCAATGGGAACTATGATTGCAGGGTGGGAT---GAAACGGGCCCTGGTCTCTTTTATGTTGATAGTGAGGGAGGGCGGATCAAAGGAAGATGCTTCTCTGTTGGCTCTGGCTCTCCATATGCATATGGGATTCTTGACAGTGGTTACCGGGAAGATATGACTGTAGAAGAAGCTGCAGAGCTTGGGCGCAGGGCAATCTATCATGCGACATTCCGTGATGGTGCCAGTGGTGGTGTTACTAGTGTTTATTATATTGGACCACAGGGCTGGAAG---------------------------------------------------------AAGTTAAGTGGGGATGATGTAAGTGAACTACATTACAAATATTATCCT---------------------GTCCCAGAGGAACCAGCAGAACATGAAATGGCAGAGGCATGA------------
>Isoetes_lacustris
---------------------------------------------------------------------------------------------------------------------------------------------------------------------------------------------------------------------------------------------------------------------------------------------------TTTGAGAAAGCTGCATTGGAAATGGTGAAG---------CCTGTCCACGGTACAACGACACTGGCTTTTATTTTCAAGGAAGGCATCATTGTGGCTGCTGATTCTCGGGCAAGCATGGGACAATACATATCA------------------------------------------------------------------------TCGCAGTCAGTGAAGAAGATCCTTGAAATCAATCCATATTTGCTGGGTACAATGGCTGGAGGAGCTGCTGATTGTCAATTTTGGCAAAGAAATCTTGGTACCAGGTGTCGTCTGCACGAGCTTGCTAACAAAAGAAGAATCTCTGTTGCTGGTGCATCAAAGCTTCTTGCAAATACCCTGTATTCTTATCGTGGCATGGGATTGTCGATGGGAACTATGATTGCAGGATGGGAT---GAAACGGGCCCTGGGCTCTTTTATGTTGATAGTGAGGGAGGGCGGATCAAAGGAAGATGTTTTTCTGTTGGCTCTGGTTCTCCGTATGCATATGGGATTCTTGACAGTGGTTACAAGGAAGATATGACCGTAGAAGAAGCTGCAGAGCTTGGCCGTAGGGCAATCTATCATGCGACA---------------------------------------------------------------------------------------------------------------------------------------------------------------------------------------------------------------------------------------------------
>Selaginella_moellendorffii
------------------------------------------------------------------------------ATGGCGATGGCGCTC---GATTTCAGCGGTTTGGAGCCAGCTTCTCTGCGC---------------------------------CAGCACTCC---TACTCGGAT------------CCAGCAGCGCATTGGGAGCCA------CAG---TGCTCCTTTCCTCTCCCGAAG------------------------GTCGCCGATCTGGATGGATTCCAGAAAGCTGCCGTGGATTTGCTGAAG---------CCAGCGCACGGAACCACGACGCTGGCGTTTGAGTTCCAGGGAGGGATTATCGTCGCTGCCGACTCTCGAGCTAGCATGGGACAATATATCTCA------------------------------------------------------------------------TCCCAGTCGGTGAAGAAAATTCTGGAAATCAATCCATATCTCCTGGGAACCATGGCTGGGGGTGCGGCCGATTGTCAGTTCTGGCAGAGAAATCTCGGAACGCGGTGCCGGCTTCACGAGCTTGCGAACAAGAGGAGGATTTCTGTTGCCGGTGCTTCCAAGCTCTTGGCAAACACCCTCTACTCCTACCGTGGCATGGGTCTGTCCATGGGAACCATGATCGCTGGCTGGGAC---GAAACGGGCCCCGCGCTCTTTTACGTTGATAGCGAAGGTGGAAGAACGAAAGGAACTCTTTTCTCCGTTGGCTCTGGGTCTACTTACGCTTACGGCATTCTCGACAGCGGGTATAAGTTCGAGATGAGCGTCGAGGAAGCCGTGGAGCTGGGAAGACGAGCGATCTATCACGCGACGTTTAGAGATGGAGCCAGCGGAGGAGTTGCGAGCGTTTATCACATTGGTCCCCAAGGCTGGAAG---------------------------------------------------------AAGATCTCCGGTGACGATGTGAGTGAGCTACACTATCAGTACTACCCCCCGGAATCA---CAAGCGTCCGCCCCGGACGTCGTGGAAGAACAGCCAATGCAACAAGGCTAG------------
>Huperzia_lucidula
------------------------------------------------------------------------------------------------------------------------------------------------------------------------------------------------------------------------------------------------------------------------------------------------------------------------------------------------------------ACGTTGGCTTTTATTTTCAAGCATGGTGTTATTGTGGCAGCAGATTCTCGTGCTAGCATGGGCCAATACATTTCT------------------------------------------------------------------------TCTCAGTCTGTGAAGAAAATTCTTGAAATAAATCCATATCTTTTGGGTACAATGGCTGGGGGAGCTGCTGATTGTCAGTTTTGGCAAAGAAATCTTGGCACTAGGTGTCGCTTGCACGAACTTGCAAATAAAAGGAGGATATCAGTTGCTGGTGCGTCAAAGCTGCTTGCCAATACTCTTTATTCATACCGTGGAATGGGTTTGTCTATGGGTACCATGATTGGTGGATGGGAT---GAGACAGGTCCTGGGTTGTTCTATGTCGACAGTGAGGGAGGTAGAATTAAGGGCAGGTGTTTCTCAGTTGGATCTGGATCGACTTATGCCTATGGCATTCTTGACAGTGGTTATCGGTATGAGATGAGCATTGAGGAAGCTGTTGAACTCGGCCGTCGTGCCATTTACCATGCTACATACCGTGATGGTGCAAGTGGTGGTGTGGCCAGTGTTTACTATGTGGGCCCTGAAGGTTGGAAG---------------------------------------------------------AAAATGTCGGGGGATGATGTCAGTGAGCTTCATTACAAATACTATCCT---------------------GCATCTCAGCTTGATATAGAGCAAGAAATGGTAGACGCTAGCTCTCAAAGTTAG
>Pteridium_aquilinium
---CAGAACAAGCGATCGAGAGAGAGAGAGAGA---------CAGAGAGAAACAGAGACAGCCACAGAGACAGAG---ACAGAGACAGGGCGC---GGAGGAGATGGGCTTCCTAGATTTGAGCTGTTTGGACCCTGCCTCGCTCCATACGCAACCCCCCTCACCGCTCCCCCGCCTACCGACCTCTGCGCC---------------------CCT------------GCCTCCTTCGACCTGCCTCCGTGCTCG---------------CGCATCCAAGAACTTGATAGCTTTCAGAAAGCAGCGACTCAGATGTGCAAA---------CATGCAAAAGGGACAACTACCCTGGCTTTCAAGTTCAAGCATGGAATTATAGTAGCTTGTGATTCACGGGCAAGCATGGGAGGCTACATTTCA------------------------------------------------------------------------TCGCAGTCTGTAAAGAAGATACTGGAAATTAATCCTTACTTACTGGGAACAATGGCTGGAGGAGCAGCAGATTGCCAATTTTGGCAAAGAAATCTTGGTGTTCGGTGCCGTCTTCACGAGTTGGCCAACAAACGAAGAATTTCTGTAGCAGGGGCATCTAAGCTTCTAGCAAACACTTTGTATTCTTATCGCGGCATGGGATTGTCCATGGGCACCATGATTGCAGGATGGGAT---GAAACAGGTCCAGGTCTGTACTATGTGGACAGTGAGGGTGGAAGGCTAAGTGGCAATCTGTTTTCCGTTGGATCGGGATCCCCGTATGCATATGGTGTACTTGATAGCGGGTACCGTGAAGATATGTCCATTGAGGAGGCGGCGGAGCTTGCACGAAGGGCTATCTATCATGCAACCTTTCGGGATGGTGCAAGTGGTGGAGTTGCAAGTGTATATTATGTTGGACCAGAAGGGTGGAAG---------------------------------------------------------AAGCTAACTGGTGACGATGTATCTGAGCTCCATTACAAGTACTATCCT---------------------GTAGCTGAGGCTGTCGTAGAGCAGGAAATGATCGAGGCGAGTGCTTGA------
>Littorella_uniflora
---------------------------------------------------------------------------------ATGATGAAGATT---GATTTCAGTGGGCTTCAACCCGTAGCCCCA---------------------------------------AATAAGGAACAATCGGATGAATTCTCG---AACGAAATTACTGCTGCTCCA---------------GCTTTTAAGCTGCCGGTT------------------------GCCGTTGATTTTGATGGGTTTCAGAAAGCTGCAGTGCAAATGGTGAAG---------CCGGCGAAGGGGACAACAACTCTAGCTTTTATATTTAAAGATGGTGTTATGGTGGCTGCTGATTCCCGTGCGAGCATGGGGGGATATATATCT------------------------------------------------------------------------TCGCAGTCCGTCAAGAAAATCATCGAAATCAACCCCTACATGTTGGGAACCATGGCTGGAGGAGCTGCTGACTGCCAGTTCTGGCATAGAAATCTGGGGATTAAGTGCCGCTTACACGAGTTGGCGAACAAAAGAAGAATTTCAGTTGCTGGAGCCTCAAAGATGTTGGCAAATATCCTGTATTCTTACCGCGGAATGGGTTTGTCGGTTGGAACTATGATAGCTGGGTGGGAT---GAGCAGGGTCCCGGCCTTTATTATGTGGATAGTGAAGGAGGACGGCTTAAAGGCAAGAGATTTTCAGTTGGGTCTGGGTCTCCATATGCTTATGGTGTTTTAGACAGCGGATATCGTTTTGACTTGTCAGTTGAAGAAGCTGCGGAGCTGGCTAGAAGAGCAATTTATCATGCAACATTCCGTGATGGCGCGAGTGGTGGTGTTGCTAGTGTATACCATGTTGGTCCAAATGGATGGAAG---------------------------------------------------------AAGTTATCAGGTGATGATGTTGGAGAGCTCCACTACAAGTACTATCCT---------------------GTTGAACCTGCGGCTGTGGAGCAGGAGATGGCTGAAGTACCTGTTGCCTGA---
>Ananas_comosus
------------------------------------------------------------------------------------ATGAAGCTC---GACACCACCGCGCTCGACTCTTCCGCGGCG---------------------------------CTGATCCCCTCCATCGGCGGCGAC------------GGCGTATTCCCCGCCGCCCCC---------------TCCTTCGATCTCCCATCC------------------------TGCGACGACTTCGATGGGTTTCAGAAGAACGCGAAGGAGACGCTGAAG---------CACGCGAAGGGGACGACGACGCTCGCCTTCATCTTCAAGGAGGGCGTCATCGTCGCCGCGGATTCTAGGGCTAGCATGGGAGGATACATATCC------------------------------------------------------------------------TCTCAAAGCGTGAAGAAAATCATTGAGATCAATCCTTACATGCTTGGAACAATGGCTGGAGGAGCTGCTGATTGCCAATTTTGGCATCGGAACTTGGGAATCAAGTGCCGTCTACATGAACTGGCGAACAAGCGAAGGATCTCGGTTACAGGCGCTTCAAAGCTGTTGGCAAATATTCTCTTTTCATATCGAGGGATGGGCCTCTCAATTGGTACCATGATTGCTGGATGGGAT---GAAAAGGGACCTGGATTATATTACGTGGACAGCGAAGGAGGGAGGCTCAAGGGGAACAGGTTTTCTGTAGGGTCTGGATCGCCATATGCTTACGGTGTCCTGGATAATGGCTACCGCTTCGACATGTCAGTCGAGGAAGCTGCTGAGCTGGCACGTAGGGCTATTTATCACGCCACATTCCGTGATGGAGCAAGTGGTGGTGTTGTTAGTGTTTATCATGTTGGACCTGATGGGTGGAAG---------------------------------------------------------AAGCTGTCGGGAGACGATGTCGGTGAGCTGCACTACAAGTATTACCCT---------------------GTTCAAACTACCCCTGTCGAGCAGGAAATGGCGGAGGCTCCGGCAGCTTGA---
>Oryza_sativa
------------------------------------------------------------------------------------ATGAAGCTG---GACGTCTCCGCCATGGAGAACAACTTCGCC------------------------------GCCCACGCCGCCGGCGGCGAGGACGACGGCGGCCTCTTCGGCGCCGGCGCCGACCTGCCC---------------GCCATGGAGCTCCCCACCTGC---------------------CCCGCCGACTTCGACGGGTTCCAGAAGGAGACCAAGGAGATGCTGAAG---------CACAAGAAGGGAACGACCACGCTCGCGTTCATCTTCGACAAGGGCGTCATCGTCGCCGCCGACTCCCGCGCCAGCATGGGCGGATACATATCT------------------------------------------------------------------------TCGCAAACTGTGAGGAAAATTATTGAAATAAATCCGTACATGCTTGGAACAATGGCAGGAGGTGCTGCTGATTGTCAATTTTGGCATAGGAACTTGGGCATCAAGTGCCGACTCCATGAGCTCGCGAACAAGCGGAGGATCTCTATTGCTGGTGCTTCAAAGCTTTTGGCCAACATCCTGTACTCCTACCGTGGGATGGGACTGTCAATTGGTACAATGATTGCTGGATGGGAT---GAGAAGGGTCCTGGCTTGTACTATGTTGATAGTGAGGGCGCAAGGCTCATGGGAAGCCGATTCTCTGTTGGATCAGGTTCTCTGTATGCCTATGGTATCTTGGACGAGGGTTACCGCTATGTGATGCCAGTTGAGGAAGCTGCTGAGTTAGCAAGGCGGGCTATTTACCAAGCTACATTCCGTGATGGGGCAAGTGGTGGTTGTGTTAGCGTTTACCATGTTGGCCCGAACGGCTGGACG---------------------------------------------------------AAGCTTTCTGGAGATGATGTTGGGGAGCTGCACTACAAGTACTACCCG---------------------GTTGAGGCCACTCCTGTCGAGCAGGAAATGGCCGATGCCCCAGCTGCTTAA---
>Isoetes_spp
------------------------------------------------------------------------------------------------------------------------------------------------------------------------------------------------------------------------------------------------------------------------------------------------------------------------------------------------------------------------------------------------------------------------------------------------------------------------------------------------------------------------------------------------------------------------------------------------------------------------------------------------------------------------------------------------------------------------------------------------------------------------------------------------------------------------------------TCTGGCTCTCCGTATGCATATGGGATTCTTGACAGT---TACAAGGAAGATATGACTATAGAAGAAGCTGCAGAGCTTGGCCG-------------------------------------------------------------------------------------------------------------------------------------------------------------------------------------------------------------------------------------------------------------------------
>Isoetes_elatior
--------------------------------------------------------------------------------------------------------------------------------------------------------------------------------------------------------------------------------------------------------------------------------------------------------------------------------------------------------------------------------------------------------------------------------------------------------------------------------------------------------------------------------------------------------------------------------------------------------------------------------------------------------------------------------------------------------------------------------------------------------------------------------------------------------------------------------------------------------------------------------GGAAGATATGACTGTAGAAGAAGCTGCAGAGCTTGGCCGCAGGSCAATCTATCATGCGAC----------------------------------------------------------------------------------------------------------------------------------------------------------------------------------------------------------------------------------------------------
>Isoetes_coromandelina
---------------------------------------------------------------------------------------------------------------------------------------------------------------------------------------------------------------------------------------------------------------------------------------------------------------------------------------------------------------------------------------------------------------------------------------------------------------------------------------------------------------------------------------------------------------------------------------------------------------------------------------------------------------------------------------------------------------------------------------------------------------------------------------------------------------G-AAGATGTTTTTCTGTTGGC-CTGGCTCTCC-TATGCATA-GGAATTCTTGACAGT---------GAAGATATGACCGTCGAAGAAGCTGCAGAACTTGGCCGGAGAGCAAT----------------------------------------------------------------------------------------------------------------------------------------------------------------------------------------------------------------------------------------------------------------
