# Supplementary material for: Phylogenomics indicates the “living fossil” Isoetes diversified in the Cenozoic
Source: PLoS One. 2020 Jun 18;15(6):e0227525. doi: 10.1371/journal.pone.0227525 (PMC7302493; doi:10.1371/journal.pone.0227525)
Supplement: S1 File — Folder containing fasta files for each of the individual nuclear alignments. (GZ) [file pone.0227525.s011.gz › 1_Individual_Nuclear_Alignments/Homolog_20365.orthogroup_5.fasta]

>Ananas_comosus
---------------------------------------------------------------------------------------------------------------------------------------------------------------------------------------------------------------------------------------------------------------------------------------------------------------------------------------------------------------------------------------------------------ATGGCG---------------------------------------------------------------------------------------------------------------------------------------------------------------ATGCGCTCCGTCTTCGACGGCGGAGCCCTACGAACGGAGTTCGAGAGCGCCGGGATCAGCATCCACTTCATCCCC---------------------------------------CTCATTTGGAAGCATGTGCTC------CAAAACCCTGGCTGC---GACCTCGACTCCGTCCCCTCCCTCCCTTCTGCGGCATAC---CCCCTCCTCAGGTCCAAGTTCCGGGCCATGACC---TCCTCCCTCGCCGCCGCAGTCGACTCCAAGGACCGCGAC---------------------ACCACCAAGCTCCTCATCCGCCTCCAGAAT---GGCGCATTTGTGGAAGCTGTAATCATG---------------------------------------AGATATGACACGCGGTTGGGGAAGTACAATGGGAATCCTCGT------------------------------------------------------CCTGGAGGTGTAAGATCTACTCTGTGTGTCTCATCACAG------------------------------------GTGGGGTGCAAAATGGGTTGTAAATTTTGTGCTACCGGAACCATGGGTTTTAAGAACAACCTGTCAACTGGAGAAATTGTC---------------------------GAACAGTTAGTCCATGCACAACAGTTC---------------TCGCGGATTCGCAATGTTGTTTTCATGGGGATGGGGGAGCCCTTGAACAACTATAAGGCTTTAGTGGAAGCAGTCGAAATCATGACA---GGACTCCCTTTTCAGCTGTCACCAAAAAAGATTACTGTATCAACTGTTGGGATCATACATGCCATAAACAAACTCCATGATGACCTTCCGAATGTGAATCTAGCTGTTTCAATACATGCTCCAGATCAAGATATACGTTGTCAGATAATGCCTGCTGCTCGAGCTTTTCCTCTAGGAAAGCTCATGGATGCATTACAAACT------TATCAGAATAACAGCAAACAGACCATCTTCATTGAGTACATCATGCTTGATGGGATCAATGATCAGGAGCAGCATGCACACCAGCTTGGCAAACTTCTAGAAACGCTTAAAGCGGTC------GTGAACTTGATACCTTTCAATCCAATCGGCATATCGAGTTGTTTCAGAACCAGCAGTGAGCAGAATGTGAAGAGGTTTCAGAAGATCTTAAGAGGTGTCTATAACATCAGAACGACGGTTCGCCAACAAATGGGTCAAGACATAAGTGGGGCTTGCGGCCAGCTGGTAGTCAATCTCTCCGAACAGAGATCA---------------------GCTGGCGGTGCATCCCTCTTA---ACTGAC------ATC---GAAGATCTTCGTATC---------------------TAA---------------------------------------
>Oryza_sativa
---------------------------------------------------------------------------------------------------------------------------------------------------------------------------------------------------------------------------------------------------------------------------------------------------------------------------------------------------------------------------------------------------------ATGGCGTCGTCGTCGTCGTCTTCTTCGTCGTCGCCGCCGCCGCCT------------------------------------CCG------------------------------------------------------------------------------CCGCGCCGCTCCGTGTTCGACGCCGCCTACATCCGCGCGGAGTTCGCGGCGGCCGGCATCTCCCCTCACTTCATCCCT---------------------------------------CTCATCTGGAAGTATGTGTTG------CAGAACCCCAGGTGCGGCGACCTGGACGCCGTCCCGTCGCTCCCGGCGGCCGCGTAC---GCGCTCCTTCGGCAGAAGTTCCAGCCGACCACG---TCGACGCTCACCACCGCCGCGGAGTCCAAGGACCGCACC---------------------ACTACCAAGCTCCTTATCCGACTCAAGAAT---GGGGAATCTGTAGAAGCAGTGATCATG---------------------------------------CGGTATGACACGCGATTGGGGAAGTATGACGGGAAGCCTCGG------------------------------------------------------CCTGGTGGCGTGCGCTCAACCCTCTGTGTCTCCTCACAG------------------------------------GTAGGATGCAAGATGGGCTGTAGATTCTGTGCTACAGGAACGATGGGCTTCAAAAGCAATCTGTCTTCAGGAGAAATTGTG---------------------------GAGCAGTTGGTTCATGCATCCCGTTAT---------------TCTCAGATTCGGAATGTTGTTTTCATGGGAATGGGGGAGCCATTAAACAACTATACTGCTTTGGTTGAAGCTATCCAAGTCTTGATA---GGCTCTCCATTCCAGCTTTCACCTAAGAGAATTACTGTATCTACTGTTGGGATTATCCATTCCATCAATAAGTTCAATAATGATCTTCCCAATATAAATCTAGCTGTGTCCTTGCACGCTCCTGACCAAGACATACGCTGTCATATAATGCCTGCTGCCCGGGCCTTTCCTTTAGTAAAGCTAATGAATGCACTGCAATCA------TATCAAAATGAGAGCAAGCAGACCATCTTTATTGAGTACATCATGCTTGATGGAGTTAACGATCAGGAGCAGCATGCCCACCAGCTTGGTAAATTACTTGAAATGTTTAAAGCGGTT------GTTAATCTGATACCATTCAATCCCATTGGCTCATCAAACAATTTCAAGACTAGCAGCGAACATAATGTGAAGAAGTTCCAGAAGATCCTAAGAGGAATTTACAACATCAGAACCACTATTCGCCAGCAAATGGGTCAAGACATAGCTGGCGCCTGTGGCCAGCTAGTGGTTAGCCTCCCCGATGAAAGATCA---------------------GCGGGTGGTGCCACCCTTCTC---TCAGAC------ATT---GAAGACATCAGGATC---------------------TGA---------------------------------------
>Isoetes_lacustris
---------------------------------------------------------------------------------------------------------------------------------------------------------------------------------------------------------------------------------------------------------------------------------------------------------------------------------------------------------------------------------------------------------TGGCAGGCCGGCAAAATG---------------------------------------------------------------------------------------------------------------------------------------------------TTTTACTCCGTCTTCGACGAGGCAAGATTGAAGTCGGAGCTCCAACTCTGCGGCGTTAAGGCATTGCATGTTTAC---------------------------------------ACGCTATGGAATTATCTTCTTGGGGGAAACGCGTTGGATGTG---GAAGCACATGAAGTCCCAGGATTACCTCAACTTGCATCT---TCAATGCTACAGAAAAAATTTAAAACTCTTACT---TCACGAGTAGAAAAAATCAGCACGTCTTCTGATGGTTCC---------------------ACTACTAAAATTCTGGTGACTTTGCAGAAT---AAAGAGTGCACTGAGGCAGTTATAATG---------------------------------------CGGCATGATACAAGGTCTGGAACATGTGCAGGGGCTCCGAGG------------------------------------------------------CTTGGAGGGCCTAGGGCAACTCTCTGTGTCTCTTCACAG------------------------------------ATAGGCTGCAAAATGGGTTGCAATTTTTGTGCAACAGGTACAATGGGATTAGTTGGTAACCTTTCAGCTGGAGAAATTGTT---------------------------GAGCAATTGGTTCATGCATTGAAAATC---------------GAACCTATAAGAAATGTTGTTTTTATGGGGATGGGTGAACCTCTTAATAACTATGCTGCTGTTGTGCAAGCTTGTCAAACAATTACC---GGGCGTTGCTTTGGCCTATCGCCACATCATATTACTGTTTCTACGGTTGGAATCATACCACGTATCTTACAGCTAGCAGATGATCTCTCTGGAATTAATTTGGCTCTCTCTCTCCATGCACCAACACAAGAACTTCGTTGCAAGATTGTTCCTGCAGCAAAGGCATTTAAGCTGGAAAAGCTAATGAGCGCCATAGATTCC------TACCAAGCTTCAAGTAAACGCATGGTCTTAGTAGAATATGTCATGCTAGCTGGTATTAATGACTCCGAAGAAAATGCACATCAGTTGGGAAATTTGCTTCATGGTCGTAAAGTTGTT------GTCAATTTAATTCCATATAACCCGACGGACGTGCTTACACAGTTTAAACCCAGCACGAAGGATGATGTGCACCAATTCCAGAAGATAATTAGAGATGTTTATGGGATTCGCGCAACTGTTAGGCAAGAGATGGGGCAGGATATTGGTGGCGCTTGTGGTCAACTAGTTATAGGGCACAGGGACAAGCAAACTGCTGGTGCAGGGATGGAACAGAGGACATCTACACCATGCCTTCAGACCGAT------ATC---GAGGACATGCATAAA---------------------TTATGTTCTGAAATAAAAATATAA------------------
>Isoetes_sinensis
------------------------------------------------------------------------------------------------------------------------------------------------------------------------------------------------------------------------------------------------------------------------------------------------------------------------------------------------------------------------------------------------------------------------ATG---------------------------------------------------------------------------------------------------------------------------------------------------TTTTACTCCGTCTTCGACGAGACAAGATTGAAATCGGAGCTCCAACTCTGCGGCGTTAAGACATTGCACGTTTAC---------------------------------------ACGCTGTGGAATTATCTTCTGGGAGGAAACGCATTGGATGTG---GAAGCACATGAAGTCCCAGGATTACCTCAAGTTGCATCT---TCAATGCTACAGAAAAAATTTAAAACTCTTACT---TCACGAGTAGAAAAAATCAGCACGTCTGCTGATGGTTCC---------------------ACTACTAAGATTCTGGTGACTTTGCAGAAT---AAAGAGTGCACTGAGGCAGTTATAATG---------------------------------------CGGCATGATACAAGGTCTGGAACATGTGCAGGGGCTCCAAGG------------------------------------------------------CTTGGAGGGCCTAGGGCAACTCTTTGTGTCTCTTCACAG------------------------------------ATAGGCTGCAAAATGGGTTGCAATTTTTGTGCAACAGGTACAATGGGATTAGTTGGTAATCTTTCAGCTGGAGAAATTGTT---------------------------GAGCAATTGGTTCATGCATTGAAAATC---------------GAACCTATAAGAAATGTTGTTTTCATGGGGATGGGCGAACCTCTTAATAATTATGCTGCTGTTGTGCAAGCTTGTCAAACAATTACC---GGGCGTTGCTTTGGCCTATCGCCACATCATATTACTGTTTCTACGGTTGGAATCATACCACGTATCTTACAGCTAGCAGATGATCTATCTGGAATTAATTTGGCTCTCTCTCTTCATGCACCAACACAAGAACTTCGTTGCAAGATTGTTCCTGCAGCAAAGGCATTTAAACTGGAGAAGCTAATGAGCGCCATAGATTCC------TACCAAGCTTCAAGTAAACGCATGGTCTTAGTAGAATATGTCATGCTAGCTGGTATTAATGACTCAGAAGAAAATGCGCATGAGTTGGGAAATTTGCTTCATGGTCGTAAAGTTGTT------GTCAATTTAATTCCATATAACCCAACAGACGTGCTTACACAGTTTCGACCCAGCACTAAGGATGATGTACACCAATTCCAGAAGATAATTAGAGATGTTTATGGGATTCGCGCAACTGTTAGGCAAGAAATGGGGCAGGATATTAGTGGCGCTTGTGGTCAACTAGTTATAGGGCACAGGGACAAGCAAACTGCTGGTGCAGGGATGGAACAAAGGACATCTAGACCATGCCTTCAGACCGAT------ATT---GAGGACATGCATAGA---------------------TTGTGTTCTGAAATAAAAATATAA------------------
>Selaginella_moellendorffii
---------------------------------------------------------------------------------------------------------------------------------------------------------------------------------------------------------------------------------------------------------------------------------------------------------------------------------------------------------------------------------------------------------ATGTCTCTCAGCTCC---------------------------------------------------------------------------------------------------------------------------------------------------------------ATTTTCGACGAGGGGATTCTCAAGGCGGAGCTCCAGCGCCATGGCATCAAGCCGCTACACGTCTAC---------------------------------------ACCATCTGGAGGCATGTCATG------GATCACCCAAACGCG---GCATTGCACCAGGTACCGGGGCTTCCTGGCGCGCTCTAT---CCACTGCTGCGTACTAGATTTAAGGCGCTCACG---TCCACATTGGCCGCTCACTCCACCTCCGCGAACGGCAGT---------------------ACCACGAAGCTCCTCCTCCAGCTCCAAAGT---GGCCAATCTGTGGAGACAGTGATCATG---------------------------------------CGGCATCACGGTGGAGCTGGGAAGTACGCCGGGGGCCCGAGA------------------------------------------------------CCTGGATCTGATCGTGCGACGCTTTGCGTCTCGTCTCAA------------------------------------GTGGGCTGCAAGATGGGCTGTAGCTTCTGCGCGACTGGGACGATGGGCTTCGTGGCCAACCTGACCGCGGGAGAGATTGTG---------------------------GAGCAGTATGTTCACGCATCAAGGATG---------------AGCCCCATCAGGAACATTGTTTTCATGGGGATGGGAGAGCCTCTTAACAACTATAACTCGGTGGTGCAAGCCGTGCAAACACTCACT---GGACGCTGCTTTGGCCTGTCGCCAAGTCGTATCACCATCTCCACTGTGGGAATTGTGCCTCGGATACTCTCGCTAGCAGGCGATCTCCCTGGCGTGAACCTGGCGCTGTCACTCCACGCTCCCACTCAAGCACTGCGCTGCCAGATCGTACCAGCCTCCCGGGCCTTCACGCTTGACAAGCTCATGGCCGCCGTGGATGCG------TATCAAGCATCAAGCAATCGCACGCTCTTCATCGAGTACGTGATGTTGCAAGATGTCAACGATTCCTCTCAAGACGCTCGTCAGCTCGGGTGCCTGCTGCGAGACCGTAAAGTTGTG------CTCAATCTCATCCCTTACAACCACACTTTTGTGGTTGGCGACTACAGGGCGACTCCGGCGGATCGCGTGCACCACTTCCAGAAGATCGTCCGAGAAGAGTTTGGGATCCGCACGACCGTCCGCCAGGAAATGGGACAGGACATCGATGGAGCTTGCGGACAGCTCGCTCTC---AAGAAACTCAAAGCTTCA---------------------------------CCAGACATG---GAGGAC------ATCTTCCTCGATCTCCAAAGG---------------------AGAGAAGAGAGTCGGAGATAG---------------------
>Huperzia_squarrosa
------------------------------------------------------------------------------------------------------------------------------------------------------------------------------------------------------------------------------------------------------------------------------------------------------------------------------------------------------------------------------------------------------------------------------------------------------------------------------------------------------------------------------------------------------------------------------------------------------------------------------------------------------------------------------------------------------------------------------------------------------------------------------------------------------------------------------------------------------------------------------------------------------------------------------------------GTTATAATG---------------------------------------AGACATGATTCATCTTGTGGAAAGTATGCTGGTGCTCCTCGA------------------------------------------------------CCTAAAAGAATTAGAGCAACACTTTGTGTCTCATCACAG------------------------------------GTGGGTTGCAAAATGGGATGCACCTTCTGTGCCACAGGAACCATGGGATTTAAAGGGAATTTATCTGCAGGAGAGATTGTT---------------------------GAACAACTTGTGCATGCGTCTCGTATT---------------ACAGCCATTCGTAATGTCGTCTTTATGGGTATGGGGGAACCTCTGAACAACTACTCTGCAGTGATTCAAGCAGTCCGTACTATGATT---GGTGGGTGCTTTGGGTTATCTCCAAATCATATCACTATATCAACAGTTGGAGTTATTCCTTGCATACTGTCATTGGCCAAAGATTTACCTGGTGTGAGACTAGCAGTCTCTCTTCATGCACCAACACAAGAGCTTCGTCGCAAAATTGTACCTGCTGCCAGAGCCTTTTCTCTAGAAAAACTGATCGAGGCGCTGCATTCT------TATCAATCAATTAGCAAGCAGACTATTTTCGTTGAATATGTGATGCTGGCTGGGATCAATGATGCCATAGAAAATGCTCATCATTTGGGAAAACTTCTAAGAAAGCTTAAAGTTGTG------GTTAATTTAATACCCTACAATCAAGCTTTTGCAGTTGAGGGTTACAAAGCCAGTGTTCAAGAAGATATTTGTGTGTTCCAGAAAGTGGTTCGAGAAATCTATGGCATC---------------------------------------------------------------------------------------------------------------------------------------------------------------------------------------------------------------------------------
>Huperzia_lucidula
---------------------------------------------------------------------------------------------------------------------------------------------------------------------------------------------------------------------------------------------------------------------------------------------------------------------------------------------------------------------------------------------------------------------------------------------------------------------------------------------------------------------------------------------------------------------------------------------------------------------------------------------------------------------------------------------------------------------------------------------------------------------------------------------------------------------------------------------------------------------------------------------------------------------------------------------------------------------------------------------------------------------------------------------------------------------------------------------------------GCAACACTTTGTGTCTCATCACAG------------------------------------GTGGGTTGCAAAATGGGATGCACCTTCTGTGCCACAGGAACCATGGGATTTAAAGGAAATTTATCTGCGGGAGAGATTGTT---------------------------GAACAGCTTGTGCATGCGTCTCGTATT---------------ACAGCCATTCGTAATGTTGTCTTTATGGGTATGGGGGAACCTCTGAACAACTACTCTGCAGTGATTCAAGCAGTGCGTACTATGATT---GGTGGGTGCTTTGGATTATCTCCAAATCATATCACTATATCAACAGTTGGAGTTATTCCTTACATATTGTCATTGGCCCACGATTTACCTGGTGTGAGACTAGCAGTCTCTCTTCATGCACCAACACAAGAGCTTCGTCGCCAAATTGTACCAGCTGCCAGAGCCTTTTCTCTAGAAAAACTGATTGAGGCACTGAGTTCT------TATCAATCAATTAGCAAGCGGACTATTTTTGTTGAATATGTGATGCTGGCTGGGATCAATGATGCAATAGAAAATGCTCATCATTTGGGAAAACTTCTAAGGAAGCTCAAAGTTGTG------GTTAATTTAATACCCTACAACCAAGCTTTTGCAGTCGAGGGTTACAAAGCCAGTGCCCAAGAAGATATTTTTCTGTTCCAGAAAGTGGTTCGAGAAATCTATGGCATTCGTACAACTGTTCGTCAAGAGATGGGTCAAGATATACAGGGTGCTTGTGGACAATTAGCTCTG---CAATTTGTT------------------------------------------------------------------------------------------------------------------------------------------------------
>Physcomitrella_patens
---------------------------------------------------------------------------------------------------------------------------------------------------------------------------------------------------------------------------------------------------------------------------------------------------------------------------------------------------------------------------------------------------------ATGGAGCAAGCGTCGCGT---------------------------------------------------------------------------------------------------------------------------------------------------AAGTACTCTGTCTTCGACGTGGAAGTTTTGAAGTGGGAGCTGGAGCGAATTGGTGTCAAGGCGCTACATGTCTTC---------------------------------------ACCATTTGGACGCATGTTTTA------GCACATCCAGATACA---GAAGCGCATGATGTGCCTGGACTGCCTTTTGCTGCTATC---GATATGATAAAAGAGAAATTCAAGACATTGACG---TCGCAAGTTAAAGATCAGGAAACATCTGCGGATGGCACG---------------------ACAACAAAGCTTTTGATCCAGTTACAGGGT---GGGCAGTCTGTGGAGGCAGTGATAATG---------------------------------------AGACATGATGCTGGAGCAGGAAAATACGCTGGTGGACCTCGT------------------------------------------------------CAAGGTGGCTCTCGGGCCACTTTGTGTGTTTCATCTCAG------------------------------------GTGGGGTGCCAAATGGGTTGCACATTTTGCGCCACAGGCACTATGGGCCTGAAAGGTAATCTGTCTGCTGGCGAGATTGTA---------------------------GAACAACTCGTTCATGCTTCTCAAGTT---------------ACTCCCATCCGTAATATTGTATTCATGGGCATGGGAGAACCTTTGAACAACTATAAATCAGTTGTTGAAGGAATACAAATAATGACT---GGACGCTGCTTCGGTTTGTCACCATCTCACATTACCGTCTCTACTGTCGGAGTGATTCCACGTATTTTGTCAATAGCCAATGACTTACCAGGCGTAAATTTAGCACTTTCACTCCATGCACCAACGCAAGAACTGCGATGCCAAATTGTACCTACTGCGAAAGCTTATCCTTTGCATAAACTAATGGCTGCTCTGAATTCT------TACCAAACGATCAGTCGACGGCGTGTGTTAGTGGAGTATGTAATGCTTGCTGGTATCAACGATTCTGATGAAGTGGCCCACCAACTCGGAACTCTTTTGAAGGATCATAATGTGACC------CTTAATTTAATTCCATACAATCCGGCTACATCATCCGAC---TATAAGCCCACTTCGCAAGAAGATCTAACACGTTTTCAGAAGATCTTGAGAGGAGTACATGGCGTAAGGACCACCATTCGGCAAGAAATGGGACAAGACATTGCAGGCGCCTGTGGCCAGCTTGTGATATCGCAGTCAGTAAAACAATCA---------------------------------CCCAAACTA---ACCGAT------ATA---GAGGATATGTGTTCA---------------------TCATGA------------------------------------
>Pteridium_aquilinium
------------------------------------------------------------------------------------------------------------------------------------------------------------------------------------------------------------------------------------------------------------------------------------------------------------------------------------------------------------------------------------------------------------------------------------------------------------------------------------------------------------------------------------------------------------------------------------------------------------------------------------------------------------------------------------------------------------------------------------------------------------------------------------------------------------------ATGACA---TCACATGTTCAAACACAACAAGATTCCACAGATGGTCGT---------------------ACTACAAAGCTGCTTATTACATTCCAGGGT---GGTTTGTCTGCAGAGGCTGTTATTATA---------------------------------------AGACATGATTCTTCTGCGGGGAAATATGCTGGCGGTCCTCGT------------------------------------------------------TCTGGTGCTTTTAGGGCAACCTTGTGCGTCTCTTCACAG------------------------------------GTTGGCTGCAAAATGGGATGCACATTTTGCGCCACGGGCACAATGGGTTTCAAGGGGAACCTTTCTTCAGGAGAGATAGTT---------------------------GAGCAACTCGTGCATGCATCCCAAGTT---------------ACATCAATCAGGAATGTTGTTTTTATGGGTATGGGTGAGCCTATGAACAATTATGCGGCGGTTGTACAAGCTATTAAAACCATGACT---GGACGCAGCTTTTGCCTGTCTCCAAAGCACATCACTGTGTCAACTGTGGGTATTATCCCCAAAATATTATCATTAAAAGTTGATCTTCCGGAGGTA---------------------------------------------------------------------------------------------------------------------------------------------------------------------------------------------------------------------------------------------------------------CCTGCGCGG---------------------------------------------------------------------------------------------------------------------------------------------------------------------------------------------------------------------------------------------------------------------------------------------------------------
>Pinus_maritima
---------------------------------------------------------------------------------------------------------------------------------------------------------------------------------------------------------------------------------------------------------------------------------------------------------------------------------------------------------------------------------------------------------ATGGCTTCTTCGGCT------------------------------------------------------------------------------------------------------------------------------------------------------CTCAACTCTGTATTCGACGAAGCAGCTCTTCATAACGAGTTTAAGACGCGAGGAATCAACATTCGTTTCATTCCC---------------------------------------GTCATATGGAAGTATTTACTA------TTGAACGAAGACGCA---GAAGCAATTGAGGTCCCTGGGTTATCTAATGCAGCTTAC---GATGTGCTGCGTACAAAGTTCACAGCCATGACA---TCTACTGTTAAAGCTACTGTTCAATCCGCGGATCAGTCC---------------------ACCACTAAATTGCTCATTCAGCTTAAGAAT---GGATCTTTTATTGAAGCTGTGATCATG---------------------------------------AGCTATGATACAAGATTGGGAACCTATGCTGGACGTCCTAGG------------------------------------------------------CCTGGAGGTCCAAGGGCAACTTTGTGCGTATCTTCACAG------------------------------------GTAGGCTGCAAAATGGGTTGCACCTTTTGTGCCACTGGAAGTATGGGATTTAAGAGCAATCTCTCAGCAGGAGAAATAGTG---------------------------GAGCAGCTGGTTCATGCATCTCGCATA---------------TCACAAATTCGCAATGTTGTTTTTATGGGAATGGGAGAACCTCTAAATAATTACAAGTCAGTTGTAGAAGCTGTTCGGTCTATGACA---GGACACTGTTTCCAGCTAGCCCCACGGCATATCACTATCTCAACAGTGGGGGTTATTCACTGCATTAATAACTTAAAGAATGATTTGCCAAATGTAAATCTTGCGGTATCGCTTCATGCACCATTGCAAGAGGTCCGTTGTCAGATAATGCCAGCGGCACGTGCTTTTCCTCTTGGAAAGCTAATGGATGCACTACGTGCT------TATCAAGAACACAGTAAACGCAAAATTTTTATAGAGTACATTATGCTGGACGGAATTAATGATCAAGAACAACAAGCACATTTGTTAGGAAAGTTGCTAGAAGAGTATGACGTTGTG------GTAAATTTGATACCCTTTAATCCTATTGGCAGTATCAGCAAATATAGGACAAGTAAGAAGGAAAATGTAGAATTATTTCAAAAGATTCTTCGGGGTGTCTACAACATCAGGACAACAGTTCGTCAGGAAATGGGCCAGGACATAAGTGGTGCATGTGGTCAACTTGTCGTAAATCTTTCAGACAAGAAATTGCCT---GTAAAGATGGAGTATAGTGAAAAGTCAGATGGAATC---CCTGAC------ATT---GAAGATCTTTCCATT---------------------CTGAGGAGTTAA------------------------------
>Amborella_tricopoda
---------------------------------------------------------------------------------------------------------------------------------------------------------------------------------------------------------------------------------------------------------------------------------------------------------------------------------------------------------------------------------------------------------ATGGCT---------------------------------------------------------------------------------------------------------------------------------------------------------------GTGCACTCTATATTTGATGCAGGAGTGCTAAGAAATGAATTTGAAAAGGCAGGAATCAGTCACAAGTTCATTCCT---------------------------------------CTCATATGGAAGTACATTCTC------CATAATCCTGGCTGC---CAAGCTCATGAGGTCCCTTCCTTGCCATCTATTGCTTAT---CCTTTGCTGAGTTCCAAGTTTAAATCCATGACT---TCCACTCTTGCATCAGTTGTGGATTCCAGTGATAGAGTT---------------------ACAACAAAGTTGCTTATCGAGTTACAAAGT---GGCTCCTTTGTTGAAGCTGTTATTATG---------------------------------------AGATATGACACACGACTTGGGAGATATGGCGGTAATCCTCGT------------------------------------------------------CCTGGAGGTCCAAGGTCAACTCTATGCATATCATCCCAG------------------------------------GTGGGCTGCAAAATGGGTTGCACATTTTGTGCTACAGGGAGCATGGGATTTAAAAGCAACCTCTCGTCAGGGGAGATAGTG---------------------------GAGCAATTAGTCCATGCCTCAAGCTTT---------------TCAGACATCCGCAATATTGTTTTCATGGGAATGGGAGAGCCACTGAACAACTATGCAGCTGTTGTGGAGGCTGTCCAAGCCATGACA---GGAAGCTGTTTTCGGTTATCTCCAAAGAGAATTACAATATCAACTGTTGGGATTATCCATGCTATTAACAAGCTGAAAGATGACCTACCAAACGTAAACTTGGCTGTCTCTCTTCATGCTCCAATACAAGATATCCGTTGTCAAATTATGCCCGCAGCTCGTGCTTTTCCCTTAGGCAGACTCATGGATAACTTACGACTC------TATCAAGAGAACAGCCAAAGGAAAATCTTGATCGAGTATATCATGCTCGATGGGGTGAATGATGAAGAGCAGCATGCTCACCAGCTTGGCCAGTTGCTTAAGATGCTAGTAGTGGTT------GTGAACTTGATACCCTTCAATCCCATTGGCAGTCTAAGCTGTTACAACGCAAGTAGTGAGCAAAACGTAAAAAAGTTTCAGAGAATCCTCAGAGGCGTGTATAACGTCAGGACAACGGTTCGTCGAGAAATGGGCCAAGATATAAGCGGCGCGTGTGGTCAGCTAGTGGTGAAACGTTCGGGAACCAAATTG---------------------GTAGAACATGTAAACAAATTA---ACAGAT------ATC---GAAGACTTATCAAGT---------------------CTGAAAATATAG------------------------------
>Arabidopsis_thaliana
---------------------------------------------------------------------------------------------------------------------------------------------------------------------------------------------------------------------------------------------------------------------------------------------------------------------------------------------------------------------------------------------------------ATGAAG---------------------------------------------------------------------------------------------------------------------------------------------------------------TTGAAATCGGTGTTCGATGCTTCGGAAATCAAATCGGAATTTGAATCAGCGGGAATAAACCCTAAATTCGCGATT---------------------------------------CAAATCTGGAAGTATGTAATT------CAGAATCCTGATTGC---GTTTGGGACGAGATTCCTTCATTGCCTTCCGCTGCATAC---TCTCTTCTCCATTCCAAGTTCAAGACTCTTACT---TCGTCTCTTCACTCGCTATTTCATTCCTCCGATGGCACC---------------------ACCTCAAAGCTTCTCATCAAGCTCCAGAAT---GGAGCTTTTGTGGAAGCTGTGGTAATG---------------------------------------AGATACGATACTCGGTTGGGGATGTTAGGAGGGAAACCACGT------------------------------------------------------CCTGGAGGTATAAGATCTACGTTATGTATTTCATCTCAG------------------------------------GTTGGTTGTAAGATGGGTTGCACATTCTGTGCTACTGGTACCATGGGATTTAAAAGCAATTTAACATCTGGAGAAATTGTG---------------------------GAGCAGCTTGTTCACGCCTCTCGCATT---------------GCTGATATACGCAACATCGTTTTCATGGGAATGGGAGAACCTTTAAATAACTACAATGCTGTTGTTGAAGCTGTTCGTGTCATGTTA---AACCAACCATTTCAGCTGTCGCCCAAAAGAATTACCATATCAACTGTCGGAATTGTTCACGCAATTAACAAGCTACACAATGATCTACCCGGTGTAAGTTTAGCAGTATCCCTCCATGCACCAGTTCAAGAAATCCGCTGCCAGATCATGCCAGCAGCTAGAGCCTTTCCTTTACAAAAGCTTATGGATGCACTTCAAACT------TTCCAAAAGAACAGTCAACAAAAGATCTTCATTGAGTACATAATGCTTGATGGAGTAAATGATCAAGAGCAGCACGCTCATCTACTAGGCGAATTGCTAAAGACATTTCAAGTGGTC------ATAAATTTGATACCATTTAATCCAATTGGATCCACAAGCCAATTCGAAACAAGCAGCATACAAGGCGTGTCAAGATTCCAGAAAATCCTGAGGGAAACATACAAGATCCGGACTACAATTCGCAAAGAAATGGGTCAGGATATTAGCGGCGCTTGCGGTCAGCTAGTGGTGAACCAACCAGACATCAAAAAG---------------------ACTCCTGGAACTGTGGAACTT---AGAGAC------ATA---GAAGATCTGCTTCTC---------------------TAA---------------------------------------
>Theobroma_cacao
---------------------------------------------------------------------------------------------------------------------------------------------------------------------------------------------------------------------------------------------------------------------------------------------------------------------------------------------------------------------------------------------------------------------------------------------------------------------------------------------------------------------------------------------------------------------------------------------------------------------------------------------------------------------------------------------------------------------------------------------------------------------------------------------------------------------------------------------------------------------------------------------------------------------------------------------------------------------------------------------------------------------------------------------------------------------------------------------------------------------------------------------------------------------------------ATGGGCTGTAAATTCTGTGCAACTGGAACTATGGGGTTTAAGAACAATTTAACCTCAGGAGAAATTGTG---------------------------GAGCAACTGGTTCATGCTTCGCGTTTG---------------TCTAATATACGCAATGTTGTTTTCATGGGAATGGGAGAACCATTGAATAACTATACTGCCTTGGTGGAAGCTATTCGTGTCATGACA---GGATCACCTTTTCAGCTGTCACCAAAGAGAATCACAGTATCCACGGTTGGAATTATTCATGCTATCAACAAGCTTCATAGTGATCTACCAGGTTTGAACCTAGCAGTATCGTTGCATGCGCCAGTTCAAGATATTCGTTGTCAGATAATGCCTTCAGCAAGAGCTTTTCCTTTAGAAAAACTTATGACAGCACTACAAGCA------TATCAAAAGAACAGTCATCAAAAGATATTCATTGAGTACATCATGCTTGATGGGGTGAATGATGAAGAGCAACATGCACACCAGCTTGGTAAATTGCTGGAAAGTTTTCAAGTGGTT------GTAAATTTAATACCTTTTAATCCAATCGGTAGCTTTAGTCAATTCAGAACCAGCAGTGAGCAGAGAGTATCGGAATTCCAGAAAATTCTTAGGGGTAGTTATAACATCAGGACAACAGTTCGTAAGCAAATGGGTCAGGATATAAGTGGTGCATGTGGTCAGCTGGTGGTGAACCTACCTGATAAGAGATCG---------------------CGTGAAAATACAGCTCTCTTA---ACTGAT------ATT---GAAGATCTCCGAATA---------------------TGA---------------------------------------
>Littorella_uniflora
---------------------------------------------------------------------------------------------------------TCTTCTTCG---------------------------------------------------------------------------------------------------------------------------------------------------------------------------------------------------------------------------------------------------------------------------------TCTCCGATGGCG---------------------------------------------------------------------------------------------------------------------------------------------------------------CAGAAATCTATTTTCGACGTTTCAGCCGTCAAATCCGAGTTCGAAACCGCTGGAATAAACCCCAATTTCATCCCC---------------------------------------CTCATCTGGAAGCACCTCCTC------CAAAACCCTAATTCC---CAATGGGACGAAATCCCCTCTTTGCCCTCTGCAGCTTAC---CCTCTTCTTCAATCCAAGTTCACACCTTGCTCC---TCCACCGTCCATTCCGCCGTAGATTCTTCCGACCAAGTC---------------------ACCACCAAGCTCTTAATCAAGTTAAAGAAT---GGAGAGTTTGTGGAGGCGGTGATAATG---------------------------------------AGATATGATTCGCGGTTGGGTACATTGAACGGGAAGCCTCGT------------------------------------------------------CCTGGTGGTCCGAGGTCAACTTTGTGTATATCTTCTCAG------------------------------------GTTGGATGCAAAATGGGTTGCACATTTTGTGCTACTGGGACTATGGGATTTAAAGCCAATCTTTCGTCAGGAGAGATTTTG---------------------------GAGCAATTAGTGCACGCTTCTCGGATA---------------TCAGCTATACGGAATGTCGTATTTATGGGAATGGGAGAACCACTTAATAACTACTCTGCTTTAGTGGATGCTGTTAGAGCCATGACA---GCGCCTCCTTTTCAGTTGTCACCAAGGAAAATTACTATCTCCACGGTTGGTATTATCCATGCCATTAGCAAGCTACATAAAGATTTACCGAACTTGAACCTGGCAGTGTCACTGCATGCACCAGTGCAAGAGATCCGCTGCCAAATAATGCCTGCTGCAAGAGCTTTTCCTTTGGATAGACTAATGAATACATTACGCGAG------TATCAAACTAACAGTCAGCAGAAGATTTTTATAGAGTACATAATGCTCGATGGGGTGAATGATGGGGAGCTGCATGCCCACCAGCTTGGAAAATTACTGGAGACGTTTCAAGTGGTC------GTGAACTTGATTCCTTTTAATCCGATTGGTTCTTTGAGTTCATATGCAACTAGCAATGACCAGAGAGTTACCAAATTTCAGAAAATACTTAGAGGCACGTATGACATCCGTACCACAGTTCGTAAGCAGATGGGCCAAGATATAAGCGGTGCATGTGGCCAACTAGTAGTTAGT---------AAGAAATCC---------------------GCCGCCAGTGCCCTTGTCGTA---ACTGAC------ATT---GAGGATCTTCGCATA---------------------TGA---------------------------------------
>Isoetes_andicola
---------------------------------------------------------------------------------------------------------------------------------------------------------------------------------------------------------------------------------------------------------------------------------------------------------------------------------------------------------------------------------------------------------------------------------------------------------------------------------------------------------------------------------------------------------------------------------------------------------------------------------------------------------------------------------------------------------------------------------------------------------------------------------------------------------------------------------------------------------------------------------------------------------------CAGAAT---AAAGAGTGCACTGAGGCAGTTATAATG---------------------------------------CGGCATGATACAAGGTCTGGAACATGTGCAGGGGCTCCGAGG------------------------------------------------------CTTGGAGGGCCTAGGGCAACTCTCTGTGTCTCTTC---G------------------------------------ATAGGCTGCAAAATGGGTTGCAATTTTTGTGCAACATGTACAATGGGATTAGTTGGTAACCTTTCAGCTGGAGAAATT---------------------------------------------------------------------------------------------------------------------------------------------------------------------------------------------------------------------------------------------------------------------------------------------------------------------------------------------------------------------------------------------------------------------------------------------------------------------------------------------------------------------------------------------------------------------------------------------------------------------------------------------------------------------------------------------------------------------------------------------------------------------------------------------------------------------------------------------------------
>Isoetes_humilior
---------------------------------------------------------------------------------------------------------------------------------------------------------------------------------------------------------------------------------------------------------------------------------------------------------------------------------------------------------------------------------------------------------------------------------------------------------------------------------------------------------------------------------------------------------------------------------------------------------------------------------------------------------------------------------------------------------------------------------------------------------------------------------------------------------TTTAAAACTCTTACT---TCACGAGTAGAAAAAATCAGCACGTCTGCTGATGGTTCC---------------------ACTACTAAGATTCTGCTGACTTTGCAGAAT---AAAGAGTGCACTGAGGCAGTTATAATG---------------------------------------CGGCATGATACAAGGTCTGGAACA------------------------------------------------------------------------------------------------------------------------------------------------------------------------------------------------------------------------------------------------------------------------------------------------------------------------------------------------------------------------------------------------------------------------------------------------------------------------------------------------------------------------------------------------------------------------------------------------------------------------------------------------------------------------------------------------------------------------------------------------------------------------------------------------------------------------------------------------------------------------------------------------------------------------------------------------------------------------------------------------------------------------------------------------------------------------------------------
>Isoetes_elatior
-----------------------------------------------------------------------------------------------------------------------------------------------------------------------------------------------------------------------------------------------------------------------------------------------------------------------------------------------------------------------------------------------------------------------------------------------------------------------------------------------------------------------------------------------------------------------------------------------------------------------------------------------------------------------------------------------------------TTATCTTCTGGGAGGAAACGCATTGGATGTG---GAAGCACATGAAGTCCCAGGATTACCTCAAGTTGCATCT---TCAATGCTACAGAAAAAATTTAAAACTCTTACT---TCACGAGTAGAAAAAACCAGCACGTCT------------------------------------------------------------------------------------------------------------------------------------------------------------------------------------------------------------------------------------------------------------------------------------------------------------------------------------------------------------------------------------------------------------------------------------------------------------------------------------------------------------------------------------------------------------------------------------------------------------------------------------------------------------------------------------------------------------------------------------------------------------------------------------------------------------------------------------------------------------------------------------------------------------------------------------------------------------------------------------------------------------------------------------------------------------------------------------------------------------------------------------------------------------------------------------------------------------------------------------------------------
>Isoetes_coromandelina
---------------------------------------------------------------------------------------------------------------------------------------------------------------------------------------------------------------------------------------------------------------------------------------------------------------------------------------------------------------------------------------------------------------------------------------------------------------------------------------------------------------------------------------------------------------------------------------------------------------------------------------------------------------------------------------------------------------------------------------------------------------------------------------------------------------------------------------------------------------------------------------------------------------------------------------------ATAATG---------------------------------------CAGCATGATACAAGGTCTGGAACATATGCAGGAGGTCCTAGG------------------------------------------------------------GGGCCTAGGGCAGTTCTTTATCTCTCTTCAC-G------------------------------------ATAGGCTGCAAAATGGGTTGCAATTTTTGTGCAACTGGTACAATGGGATTAATTGGTAACCT-------------------------------------------------------------------------------------------------------------------------------------------------------------------------------------------------------------------------------------------------------------------------------------------------------------------------------------------------------------------------------------------------------------------------------------------------------------------------------------------------------------------------------------------------------------------------------------------------------------------------------------------------------------------------------------------------------------------------------------------------------------------------------------------------------------------------------------------------------------------------
