# Supplementary material for: Phylogenomics indicates the “living fossil” Isoetes diversified in the Cenozoic
Source: PLoS One. 2020 Jun 18;15(6):e0227525. doi: 10.1371/journal.pone.0227525 (PMC7302493; doi:10.1371/journal.pone.0227525)
Supplement: S1 File — Folder containing fasta files for each of the individual nuclear alignments. (GZ) [file pone.0227525.s011.gz › 1_Individual_Nuclear_Alignments/Homolog_12827.orthogroup_1.fasta]

>Huperzia_squarrosa
---------------------------------------------------------------------------------------------------------------------------------------------------------------------------------------------------------------------------------------------------------------------------------------------------------------------------------------------------------------------------------------------------------------------------------------------------------------------------------------------------------------------------------------------------------------------------------------------------------------------------------------------------------------------------------------------------------------------------------------------------------------------------------------------------------------------------------------------------------------------------------------------------------------------------------------------------------------------------------------------------------------------------------------------------------------------------------------------------------------------GAGGAGTATCTTTTAGATATTCTATTGTATCTGAATGGCTGTAGGAAAGAATGTGCAGCTTACATGGTTGGATTGCCTGTTCCGTTCCGTTATGATTATGTCATGGCCGAAACTGTCTTTTCTCAACTCCTCTTGCTTCCAAATCCACCATTCAAACTAGTATACTACACTGTGGTGATGATTGATTTGTGCAAGGCCCTCCCAGGTGCATTTCCAGCCGTTGTAGCTGGTGCTGTGCGTTCTTTGTTTAGCAGAATAGATGAGATGGATGTGGAATGTCAAACACGCCTTATCCAGTGGCTTTCCCATCATTTGTCCAATTTTCAGTTTGTTTGGCCTTGGGAAGAATGGGCATATGTCCTTGATCAGCCAAAATGGTCACGGCATCGTGTTTTTGCTCAAGAAGTTCTAGAAAAGGAGGTGCGGCTAGCGTATTGGGATAAAATC---------------------AAATCTAGCATCCAGTCTGTTCCTAAATTAGGAAGCCTTCTTCCTCCAAAAAACATACCAAACTTCAAGTATAGTGGAAAGCAA---TCAGATGTCTCTGAAACAGAACTTGCATTT------TCAAGTGAGGTCCTTAGCATGATCAAAGATAAAAAGACAGCCCGAGAAATTCATGCATGGATAGATAAAGAAATG------TCATCAAACAACGAAGTTGCTATCGAAGTTGTCGTGCAGTGTTTGCTCCATGTTGGGTCAAAGAGCTTCACTCATTTGGTGACAATACTTGAGAGATATGGTCAACTCATAAACAAGCTTGCAATTGATGAGGCAAGGCAAGTAATGGTGATAGAGGCGATTGATAGATTCTGGACAAATTCTTCTCAGATGTCAGCCATTGTGATTGACCGTATGATGGGTTATCGACTGATATCAAATATCTCAATTGTGAAGTGGATTTTCTCAGAAGCTAATGTACAGAGCTTTCACACATCAGACCGGGTGTGGGAGGTACTTCGAAATGCCATAAATAAGACAACGAATCGCACT---------------------------------------------------------------------------------------------------------------------------------------------------------------------------------------------------------------------------------------------------------------------------------------------------------------------------------------------------------------------------------------------------------------------------------------------------------------------------------------------------------------------------------------------------------------------------------------------------------------------------------------------------------------------------------------------------------------------------------------------------------------------
>Huperzia_lucidula
------------------------------------------------------------------------GACGACGACGACGACGACGACGACGACATGAGCAGCAGCTGGCGAACGTATCTCATCAGGATCGGGGAACGCTGTCCTGAATATGGCGACAGTTCGGGAGCCGAAGATCACATTGAGACTTGCTGTAATGTTCTGTTTCGAGATATTCACACAAGTGGAGATGAAATTCTTAATCTATGTATACAATGTGCAGAGGAGTTGCCTCACAAAGTTGCGCTTTATGGAGCTTTGGTTGGTATGATCAACCTCGATGATGCAGATTTCGCTGCAAAAGTTGTGAAACGTGTGCATGATGCACTTCAGGATGCTTTGGATAACGGAAATTGCAATAAATTGCGGATATTTTTGCGTTTTCTATCAGTTTTGATGAGCAGCAATGTGGTTTCTCCAGAAACTTTGGTTGGGATTTTTGGGATGTTATTATCTTCTGCTGCAACAACAATAGATGAAGAAAAAGGAAATCCTGCTTGGCAGCCTCGAGCCGATTTTTACGTATTTTGTATCCTTGCATCCCTTCCATGGTGTGGCCTAGAGCTTACCGAGCGTGCACCAGAAGAACTTGAACAAGTGCTGGCTGGAGTGGAGGCTTATTTGAAGCTTAGAAAAACTATTAGTGATGTGTCTCGCTCTCCTTTCATTTCCAATTCACAT------------------------------------GCATCAGAGCAGGACTTTATGGAGGACTTGTGGTCAAGGATACAAATTCTTCCAGAGAATGAATGGAAAGTTGAAAGTGTTTCTCGGCCTCATCTAGCATTCGAGGCCCGCTTGGTTACAGCTGAGACT---CATGATTTGGGCTCGTTAGTATGTCCGGATACTCCTTCC---TTTCATTCTGTTACTACAGCAGTAGCCTTTGGGAGACAATGGCAAGAGGCAGAAAAGAATTATCCTCAAAGAATGCGTAGACTGCATATTTTTCCTACTTCAAAGTCAGAAGAGAAAATGACCCCTATTGATCGATTTGTTGTGGAGGAGTATCTTCTAGATATTCTTTTATATCTGAATGGCTGTAGGAAAGAATGTGCAGCTTACATGGTCGGACTGCCTGTTCCATTCCGTTATGATTATGTCATGGCCGAAACTGTCTTTTCTCAACTCCTCCTCCTTCCAAATCCACCATTCAAACTAGTATACTACACTGTGGTGATGATTGATTTGTGCAAGGCCCTCCCTGGTGCATTTCCTGCTGTTGTAGCTGGTGCTGTGCGTTCTCTATTTAGCAGAATAGATGAGATGGATGTGGAATGTCAAACACGCCTTATCCAGTGGCTTTCCCATCATCTGTCCAACTTTCAGTTCGTTTGGCCTTGGGAAGAATGGGCATACGTACTAGATCAGCCAAAATGGTCGCGACATCGTGTTTTTGCTCAGGAAGTTCTAGAAAAAGAGGTGCGGTTAGCGTATTGGGATAAAATC---------------------AAATCGAGCATCCAGTCTGTTCCAAAATTAGGAGGTCTTCTTCCTCCAAAAAACTTACCAAACTTCAAGTATAGTGGAAAGCAA---TCAGATGTCTCTGAAACAGAACTTGCGTTT------TCAAGTGAGCTCCTTAGTATGATCAAAGCTAAAAAGACAGTCCGAGAAATTCATGCATGGATAGAGGGAGCAATG------TCGTCAAACCATGAAGTTGCTATCGAAGTTGTCGTGCAGTGTTTGCTCCATGTTGGGTCAAAGAGCTTCACTCATTTGGTGACAGTACTTGAAAGATAT---------------------------------------------------------------------------------------------------------------------------------------------------------------------------------------------------------------------------------------------------------------------------------------------------------------------------------------------------------------------------------------------------------------------------------------------------------------------------------------------------------------------------------------------------------------------------------------------------------------------------------------------------------------------------------------------------------------------------------------------------------------------------------------------------------------------------------------------------------------------------------------------------------------------------------------------------------------------------------------------------------------------------------
>Physcomitrella_patens
---------------------------------------------------------------------------------------------------ATGAGTGCGAGTTGGCATTCGCTTCTGGTGCGAATTGGAGAACGGTGTCCAGAGTATGGAGGGCTGGCGGATGCCGAGGAGCATGTGGAAACCTGCTTTGGGTATCTCGCGAGGGACTTGTCGCACAACGAGAGTGAGATCCTGGCTCTGCTGATGCAATGTGTGGAGGAGCTGCCCCACAAAGATCCCTTGTATGGCGCCCTGGTGGGGCTTATCAATACCGAGGATAGAGAGTTTGTGGGTAAAGTCGTTAATCGGACGCACGCAGGGGTCCAGGAAGCGCTGGACACAGACAATTGTAACAAGCTCCGGATTCTCACCAGGTTTTTGACGGTACTGATGTGCAATAGCGTGGTGTCGCCCACGTCGCTCATTGAGCTGTATGAATCGTTGGTGTCCTCAGCCGCAACTACGGTAGATGAGGAGACCGGTAACCCCGCATGGCAGGCGCGTGCTGATTTTTACGTCTTTTGTATCCTTGCGTCTCTGCCATGGGGTGGTATTGAGCTTTCAGAGCGTGTCCCAGAGGAGCTAGAGCGTGTCCTCAACGGGATCGAGGCTTACTTGAATTTGCGGAAACCGGTGGTGTATAGCGCCCTCCAAGTGTTCGAGGAAAGCGAGAAGCTCGTAGAAGTTGGGGACGACACAGAGATGAAGCTCCCTGAGTCAGAGGACTATCTGGAGAATCTCTGGTCCAGCATCCAGGCGCTAATGGAAAATTCATGGAAAGTGGACAGCGTGCCGCGGCCGCACCTCTCATTTGAGTCACGCTTTGTGAACTCGCAGACT---CATGATTTTGATCCAGTCCTAATTCCAGATAATCCTAAA---GCTCCAGAGAATGCTACCGAGATTACATTGGGCCGTCAACGCCAAGAGGCGGAGCGCACATATCCTCGAAGAAACATGCGCCTGCGCATTTTTCCCTCCTCAAAAACAGATGAGAAGATCACACCGATTGATAGGTTTGTGGTAGAGGAGTACCTGCTTGATGTACTGTTCTATCTCAATGGATGCCGAAAGGAGTGTGCTGCGTACATGGTTGGCCTTCCAGTGCCGTTTCGATATGAATATATCATGGCAGAGACAGTCTTCTCGCAGCTTCTGTTGCTTCCAAAGCCACCATTCCGTCTCATTTATTACACAGTAGTGATGGTGGACCTGTGTAAGGCGCTTCCAGGCGCTTTTCCTGCTGTAGTGGCTGGTGCAGTTCGTGCTCTCTTCAAGAGGGTCGCAGAGATGGATGTGGAGTGTCGCATTCGCTTAGTGCAGTGGCTATCTCATCATCTCTCCAACTTCCAGTTTGTGTGGCCGTGGGAAGAATGGGCACACATTCTAGACCTTCCCAAATGGGCGCCAGAGCGGGTCTTTGCGAAGGAGGTGCTGGAGAAGGAGGTCAGGTTGGCGTATTGGGAAAAAGTA---------------------AAAGACAGTGTTACATCGACGCCAAGGCTCATGGAGCTTCTTCCTCCAAAAAACACGCCTGTATATGTGTATGCACCTGAGAACAGAGGATCGGTTCCTGAAGCAGAAACTACTCTC------GCCACTGAATTCACGAATCTTGTGAGAGGCAAGAAAACTGTTCGTGAAATTCAAGTATGGATTGATGAGCGCATCTTACCGACACAAGGGCAGCAAGCCTCAATCCAAATTGTGGCGCAAACGTTGCTGTACATTGGGTCAAAAAGTTTCACCCACACTGTTACTGTCCTTGAGAAGTATGGTCAAATTTTTAGGAAGATAGCACCCGACCAGACCTCTCAGATTTTAATGATTGACACCGTTTCGCAGCTGTGGCGGAACTCAGCTCAGATGACAGCCATTGTCATCGACCGCATGATGGGGTATCGCATGGTCTCGAACTTATCCATTGTGGCCTGGGTATTTAGTCCTCAAAACGTGCAGCAGTTTCACACTTCCGATCAGGTTTGGGAAATTATTCGGAATGCAATCAATAAGACCAACAATCGTACAGTCGATTTGCGGAAGGAAATTGCAGCCGCCGAGAAGGCCCTGAAGCTGGCAACTGCAGGTACAGCCAAAGCTTATACCAAGTGGGAGGCAGCTGTGGCAGCTCTCAAG------GCAGCTGAAGCCAAAAGTGAAGATAATCGTAATGCGTTGAGTGCCAAGGTTGACTGGGCTAAAACTGTAGCTGACAAAGCCCAAGACGAAGAAACTTCCGCACAGGACTCTCTGGAATCCAAAGAGGCTCTGCTTGCACGGGCACTACGAGAGCAGGAGGCTTTGTTTATGGCCGTCTATCAAAGCTTTGCAGATTTACTAACCGACCGCCTCTCAAAATCGGTT---CCCGAGTCTCATGGAGCGCCGAATCCAATGGAAGATACGAAAGGGGAAGATGCAGATGCTCAAGCACCAGTTGCCATGGAACCTGATGAAGAAAATATC---------------GAGGAAGACGGTACTAAGCAGAAAAATCAAGAAGACGTAATCAATGGTACTACAACCTTATTTGCTGATGCACAGGAGGAAGAGCAATGGCGCAAGTGTACCCTAGGCTATCTACGCGCCATTTCAAGACAGTACTGTGACGAGGTATGGTTGCTGATGGAGAAGCTTGACTCTACTGTCTTCACT---GACAAGGTTCACCCTCTGGTGTTGTCGACAACTTACGCTGGACTTCAACGGTCATCATGA------------------------------------
>Ceratodon_purpureus
------------------------------------------------------------------------------------------------------------------------------ATGAGGATGGGG------------------------------------------------------------------------------------------------------------------------------------------------------------------------------------------------------------------------------------------------------------------------------------------------------------------------------------------------------------------------------------------------------GGCAACCCGGCGTGGCAGGCACGGGCGGATTTTTATGTGTTTTGTATCCTGGCGTCGTTACCGTGGGGGGGTGTGGAGCTTTCGGAGCGCGTGCCGGAGGAGCTGGAGCGGGTGCTGAATGGGGTGGAGGCGTATCTGAATTTGCGGAAGCCTGTTGTGTACAGCGCGCTGCAAGTCTTTGAGAAGGTGGAGAAG---GTTGAGGATGGGGATGATGTGGAGATGAAG---GCGGAGTCGGAGGATTATCTGGAGAATCTGTGGGGGAGCATTCAGACGTTGATGGAGAATTCTTGGAAGGTTGATTGTGTGCCGAGACCGCACCAGACGTTTGAGAATCGGCTTGTGAATACACAGAGC---CATGATTTTGATCCTGTTTCGGTTCCGGACACTCCCAAG---GTTCCTGAGGATGCTGATGAGGTTAAATTGGGGAAGCAACGGCAGGAAGCGGAGCGGACGTATCCGAGGAGGAATATGCGGTTGCGGATCTTTCCTGCTTCGAAGACTGATGAGAAGATTACTCTCATTGATAGGTTTGTGGTGGAGGAGTATCTGCTGGATGTTTTGTTTCATTTGAATGGGTGCAGGAAGGAATGTGCGGCGTATATGGTTGGTTTGCCGGTGCCATTTCGGTATGAGTATATCATGGCGGAGACGGTGTTCTCGCAGCTGCTGTTGCTTCCGAAACCGCCGTTTCGTCTTATTTATTACACGGTCGTGATGGTGGACCTGTGCAAGGCGCTCCCTGGAGCGTTTCCTGCTGTGGTGGCGGGCGCAGTTCGAGCCCTGTTTAAGAGGGTGTCGGAGATGGATGTTGAGTGCCGTACTCGTCTCGTGCAGTGGCTGTCTCATCACCTTTCCAACTTCCAGTTCGTGTGGCCGTGGGAGGAATGGGCGTACATTCTGGAGCTGCCCAAGTGGGCGCCGGAGCGCGTCTTTGCGAAGGAGGTGCTGGAGAAGGAGGTCAGGCTGGCGTACTGGGAAAAGGTT---------------------AAAGACAGCGTCGCAACGACGCCGAAGCTTATTGAGCTTCTTCCACTTAAGAACACACCTTTGTACGTCTATGCCCCGGAGAACAAAGCCTCGGTTCCTGAAGCAGAATCTGGGCTC------GCGACCGAACTCACTTCTCTTGTGAGAGGCAAAAAAACTGTGCGTGAAATTCAGGTGTGGATCGATGAGCGGATATTACCCACGCAAGGCCAGCAAGCCTCGATCCAAATCGTGGCGCAAACTCTGCTCTACATCGGATCGAAAAGTTTCACCCATACTGTCACAGTCCTTGAGAAGTATGGCCAAATATTCCGGAAGATAGCACCTGACCAGGCTTCGCAGATTGCGATGATCGACACCGTCTCTCAGCTGTGGCGAAATTCAGCTCAGATGACGGCCATTGTTATCGACCGGATGATGGGATATCGCATGGTGTCAAATTTGGCCATTGTAGCCTGGGTTTTCGGTGCTCAAAACGTTCAGCAGTTTCACACCTCTGACCAGGTCTGGGAGATTCTTCGCAACGCAATCAACAAGACCAACAATCGCACAGTGGATTTGAGGCGAGAGATTACAGCCGCTGAGGATGCACTGAAGCGGGCCGTTGCTGGAACAGCCAAAGCTCATGCCAAGTGGGAGGCGGCCGTCGCAGCTTCAAAG------GCTGCCGAAGCCAAAAGCGAGGACTCACGTAACTCTTTGAGTGCGAAGGTGGACTGGGCCAAGACTGTAGCTGACAAAGCCCAAGAAGAAGAGACTTCAGCCCAGGACTCTTTGGAATCAAAAGAGGCTCTCCTTGAGCGAGCAGAACGGGAGCAAGAGGCTCTATTCCTAGCCCTCTATCAAAATTTCGCAGACTTGTTAACTGACCGCCTCTCAAAGCCATTG---CCAGATCCTCAGGAGGCGCCCAAGCCAATGGAGGAGGCTGAGCGAGAGGGTGCAGACGCTGAAGCGCCAGCTGCAATGGAAGCTGACGAAGAGAACGTC---------------GACGAGGAGGGTGCTCCGAAGAAGAAACCAGCGGATGCAGCTAATGGT---ACCACTTTGTTAACTGATGGACAGGAGGAAGTACAATGGCGCAAGTGCACTCTAGGCTACCTTCGCGCCCTTTCTAGACAATACGGTGACGAGGTGTGGAGGTTGATGGAGAAGCTCGACTCCACTGTCTTCACT---GAAAAGGTTCACCCCTTGGTCATATCGACAACTTACGCTGGACTTCAACGCTTGTCG---------------------------------------
>Theobroma_cacao
------------------------------------------------------------------------------------------------------ATGAGCAGCTGGAAAAGCCTTCTTCTTCGAATCGGTGACAAATGCCCCGAGTACAGTTCCTCTTCCGAATTCAAAGACCACATTGAAACTTGCTATGGAGCTTTACGGAGAGAGCTGGAACATTCTTCTAATGATATTTTGCCTTTCCTTCTCCAATGTGCTGAACAATTGCCTCACAAGATTCCTCTGTATGGAACAGTGGTTGGTTTGCTAAACTTGGAAGATGAGGACTTTGTTAAAACAATAGTCGAGAATACACAAACTAGTTTTCAGGAGGCTCTAGATTCTGGAAATTGTGACAGAATTCGCATTTTGATGCGTTTTTTGACTGTTTTGATGTGCAGTAAAGTTCTCCAACCTGCTTCACTTGTAGTTGTCTTTGAAACTCTATTATCATCTGCTGCCACAACGGTGGATGAGGAGAAAGGAAATCCTTCCTGGCAAGCATGTGCTGACTTTTATGTGACTTGCATTTTATCTTGTCTTCCATGGGGAGGAGCAGAACTCATGGAGCAAGTTCCTGAGGAGATTGAAAGAGTCATGGTTGGTATAGAAGCCTATTTGAGCATTCGAAGGCATACTTCTGACTCTGGATTATCTTTTTTTGAG---GATGATGAG---CCGGGAGGCGAC---------------------CTAGTTGAAAAGGATTTCCTTGAAGATTTATGGGAACGGATACAAGTTCTATCTAGCAATGGTTGGAAAGTTGAAAGTGTTCCAAGGCCTCACCTATCATTTGAAGCCCAGCTAGTTGCCGGAAAGTCT---CATGAGTTTGGTCCCATTAGCTGTCCTGAGCAACCGGAT---CCGCCTTCAACAATTTCTGCTGTAGCTTATGGAAAACAAAAGCATGAGGCAGAGTTGAAGTATCCTCAAAGGACACGCAGACTTAATATTTTTCCTGCTAGTAAAACA---GAGGATCTGCAGCCTATTGATCGCTTTGTTGTTGAAGAGTATTTGCTGGATGTGCTTTTGTTCTTGAATGGATGTCGAAAGGAATGTGCTTCTTTCATGGTAGGCCTGCCTGTGCCCTTTCGGTATGAGTATCTGATGGCAGAGACAATATTCTCTCAGCTGCTTTTGTTACCGCAACCCCCATTCAGGCCAATATATTACACACTGGTTATTATGGACCTCTGTAAGGCTCTCCCCGGTGCCTTTCCTGCAGTTGTAGCCGGTGCGGTTCGCGCTCTTTTTGATAAAATTGCTGATTTAGACATGGAGTGTCGGACACGACTTATCCTTTGGTTTTCACACCATTTATCAAACTTCCAATTTATTTGGCCTTGGGAAGAATGGGCTTATGTCCTTGACCTCCCAAATTGGGCTCCGCAGCGTGTATTTGTTCAAGAGGTCTTGGAAAGAGAAGTTCGTTTGTCATATTGGGACAAAATA---------------------AAGCAG------------------------------------------------------------------------------------------------------------------------------------------------------------------------------------------------------------------------------------------------------------------------------------------------------------------------------------------------------------------------------------------------------------------------------------------------------------------------------------------------------------------------------ATTCTCAGGAATGCAGTTAGTAAGACATACAATCGTATCACTGATCTAAGGAAAGAGATATCATCTCTGAAGAAGGGTGTTATATCAGCAGAAGAAGCTGCATCTAAGGCAAAAGCAGCTTTAGAG------GCTGCTGAGTCGAAG------CTTACACTAGTGGAAGGTGAACCTGTTCTTGGTGAAAACCCTGCAAGGCTAAAGAGCTTAAAAACTCAGGCTGAAAAAGCTAAGGAAGAGGAAGTATCTATTCATGACTCTTTACAGGCCAAGGAGGCTCTTCTTGCTCGAGCATTAGATGAAAATGAGGTTTTGTTCCTCTCTCTATACAAAAATTTCTCCAATGTTTTGGTGGAACGTCTACCTGATGCATCTAGGGCTGGAACATTGCAAGCATTAAAGTCTATCCATGGAGACTCAATGGCT---GTTGACCTTGAAGAATCATCAACTATGGAGGTGGATGATGAGAAT------------------GGAAGACCTAAGAAAAGTCAGCCAAATGGGAGTAAGGCAACAAATATT---------------TATAATGTAGGGGAAAAAGAACAGTGGTGTTTATCAACTCTGGGCTATGTCAAGGCCTTCTCAAGGCAATATGCATCCGAGATATGGCCTCACATTGAGAAGTTGGATGTGGAGGTGTTAACT---GAAGATGCCCATCCTCTTTTCCGGAAAGCTGTTTATTCGGGCCTATGCCGGCTGAGCAATGAGATGTGA---------------------------
>Arabidopsis_thaliana
------------------------------------------------------------------------------------------------------ATGAGCAATTGGAAAACTCTTCTCCTTCGCATCGGCGAAAAGGGACCTGAGTACGGCACTTCCTCCGACTACAAAGACCACATCGAGACTTGTTTCGGTGTCATTCGTAGAGAAATCGAGCGTTCTGGAGATCAAGTTTTGCCTTTTCTACTACAATGTGCTGAACAATTGCCTCATAAGATTCCTTTGTATGGGACTTTGATTGGTTTGTTGAACTTGGAGAATGAAGATTTTGTCCAGAAGCTAGTAGAAAGTGTCCACGCTAATTTCCAGGTCGCTTTAGATTCTGGCAACTGCAACAGTATCCGTATATTGCTTCGCTTTATGACTTCCCTGTTGTGCAGTAAGGTTATTCAACCTGCTTCTTTGATTGTCGTCTTCGAAACATTGCTATCATCTGCTGCCACTACTGTGGATGAAGAGAAAGGAAATCCATCATGGCAGCCACAAGCTGACTTTTACGTTATATGCATCTTGTCCAGCCTCCCGTGGGGAGGATCAGAACTCGCTGAGCAAGTTCCTGATGAGATTGAAAGAGTGTTAGTTGGGATACAAGCTTATTTGAGCATCCGAAAGAATTCTTCCACCTCTGGGTTAAACTTTTTTCAC---AACGGAGAA---TTTGAAAGCAGC---------------------CTTGCAGAGAAGGATTTCGTGGAGGATCTATTGGATCGAATTCAGTCTCTGGCTTCCAATGGATGGAAACTTGAAAGCGTACCTAGGCCTCATCTCTCGTTTGAAGCTCAACTCGTTGCTGGAAAGTTT---CATGAGCTACGTCCCATTAAATGTATGGAACAACCGAGT---CCACCTTCTGATCATTCGAGGGCATACAGTGGCAAGCAAAAGCATGATGCATTGACGAGATATCCCCAGAGAATTCGTAGGTTGAATATATTTCCAGCTAATAAAATG---GAGGATGTACAACCAATTGATCGTTTTGTCGTGGAGGAGTATTTGCTGGATGTGCTCTTCTATTTGAATGGATGTCGGAAGGAGTGTGCATCCTACATGGCTAATCTTCCTGTTACATTTCGGTACGAGTATCTTATGGCAGAGACACTATTTTCTCAGATACTGCTGCTACCCCAGCCACCATTCAAGACTCTTTATTATACACTCGTGATTATGGATCTTTGTAAGGCTCTTCCGGGTGCCTTTCCTGCTGTTGTTGCTGGCGCTGTTCGTGCACTATTTGAGAAAATATCCGACTTAGACATGGAATCCAGGACGCGTCTTATCCTCTGGTTTTCTCACCACTTATCCAACTTCCAATTCATCTGGCCGTGGGAAGAGTGGGCTTTTGTGTTGGATCTTCCCAAGTGGGCCCCTAAGCGTGTATTTGTTCAGGAGATTTTGCAAAGAGAAGTACGCTTGTCTTACTGGGATAAAATT---------------------AAGCAGAGCATTGAGAATGCGACTGCCCTAGAAGAATTACTTCCTCCAAAAGCTGGTCCGAATTTTATGTATTCCTTGGAAGAA---GGTAAAGAGAAAACAGAAGAACAGCAATTG------TCAGCCGAATTGAGCAGGAAGGTCAAGGAAAAACAAACCGCACGTGACATGATAGTGTGGATTGAAGAAACGATATATCCAGTTCATGGTTTTGAAGTTACTCTTACAATAGTTGTACAGACCTTACTTGACATCGGATCAAAAAGTTTCACTCATTTGGTCACTGTCCTGGAGCGATATGGCCAAGTATTTTCAAAGCTTTGTCCTGATAACGATAAGCAGGTGATGCTATTATCTCAAGTGAGTACATACTGGAAAAACAATGTACAAATGACGGCGGTGGCAATTGATAGGATGATGGGTTATAGACTAGTATCTAATCAGGCAATTGTTAGATGGGTGTTCTCTCCAGAAAATGTTGATCAGTTTCATGTGTCTGATCAGCCATGGGAGATACTTGGCAATGCTCTTAACAAGACTTATAACCGTATCTCTGATTTGAGGAAAGATATATCAAACATTACGAAAAATGTTTTGGTTGCTGAGAAAGCTTCAGCCAATGCACGAGTAGAGTTGGAG------GCTGCTGAGAGCAAA------CTTTCCCTAGTGGAAGGTGAACCCGTTCTTGGTGAGAATCCAGCGAAGATGAAGCGTTTAAAATCAACAGTGGAGAAGACAGGGGAAGCGGAGTTATCTCTTCGGGAGTCCCTAGAGGCAAAAGAGGCTCTTCTTAACAGAGCTCTCTCTGAGACCGAGGTTTTACTGCTCTTGCTGTTCCAAAGTTTCTTAGGTGTACTGAAGGAACGGCTCCCAGATCCAACTAAAGTGAGATCAGTGCAGGATCTAAAATCTATAGGTGCTGAAGAT------------------GACAAGCCATCTGCGATGGACGTGGACAGCGAGAAT------------------GGAAACCCAAAGAAGAGT---------------------------------------------TGCGAAGTCGGTGAGAGAGAACAGTGGTGCTTATCAACACTTGGCTATCTCACGGCATTTACAAGGCAATATGCGAGCGAGATATGGCCTCACATGGAGAAGTTGGAGTCAGAAGTGTTCTCGGGTGAAGATGTGCATCCTCTCTTTCTCCAAGCCATATCTTCTGCACTTCAATTCCCATTACATTAA---------------------------------
>Littorella_uniflora
TCAGTTAAACCCCTCTTCCCCACTCCCGCTACTGTCTTCAGCTTCCATCACATAAACCCTAAATCTTTCCAATTTCCCCTTTCAGAGAGATTCAAATTTTCAATGAGTAGCTGGCGTAATTTATTACTCCGAATCGGAGAGAAATCACCGGAATACGGTAGCAATGCCGACTACAAAGATCATCTAGAGACTTGTTTTGGTGTGGTTCGCCGTGAGCTCCTACATTCTTCGGATGATATTCTATCCTTCCTTCTAGAATGTGCCGAACAGTTGCCTCACAAGATACCTCTATATGGGACACTGGTTGGTCTTCTCAACTTGGAAGATGAAGATTTTGTACGGAAAATTTTAGAGGACACCCATAATAACTTGCAGGGAGCTTTAGATAATGGAAACTGTAACAGGATCCGTGTTCTCATGCGATTTCTGACGGTTTTGATGTGCAGCAAAGTTCTCCAACCAAGTTCCTTGGTGGTTTTGTTCGAGACATTGTTGTCGTCAGCAGCAACGACTGTGGATGAGGACGGGGGAAATCCTGCATGGCAAGCATGTGCTGACTTTTATATCACTTGTATTTTATCATGTCTCCCATGGGGAGGAGCAGAACTTGTTGAGCAAGTTCCGGAGGACATCGATAGGGTTATGGTGGGTATCGAAGCTTACATGAGTATAAGAAAGCATGTAACTGATACGGGCTGCTCTGTGTTTGCGTATATCGATGAA---AGAAAGACTGAC------------------------AGCGAAAAGGATTTCGTGGAGGACATGTGGAGCTGGATTCAGGATCTTTCAAGTAACGGGTGGAAGCTGGATAGCGTTCCTCGACCGCATCTCTCGTTTGAGCCACAGCTAGTAGGGGGGAAGTCT---TATGATTTCCGTCCTTTAAATTGTCCTCAACAACCTAAT---CCTCCGGCTAATGTCACGGGGATTACCTACGGGAAACAAAAGCATGAAGCTGAGTTAAGATATCCTCAGAGATTACGGAGACTTAATATTTTCCCTTCTAGTAAGATG---GAGGATTTGCAACCTATAGATCGTTTTATCATGGAAGAGTATTTGTTGGATGTGCTTTTCTACTTAAATGGCTGTCGGAAGGAATGTGCTGCTTCCATGGTTGGCCTGCCTGTTCCCTTCCGTTATGAATATCTTATGGCTGAGACCATATTTTCTCAGATTCTCTTGTTACCCCAACCTCCATTTAAGCCAATGTATTATACATTGGTCATTATGGACCTATGCAAGGCTCTCCCAGGTGCCTTTCCACCAGTTGTAGCTGGGGCTGTTCGTGCATTATTTGATAAAATTGCTGATTTAGACATGGAGTGCCGAACACGTCTCGTCCTTTGGTTTTCACACCATCTATCAAATTTTCAGTTCATTTGGCCATGGGAAGAATGGGCTTATGTCCTGGAACTTCCTAAATGGGCCCCTCAGCGGGTGTTTGTTCAGGAGGTTTTGGAAAGGGAAATACGTTTATCATATTGGGAAAAAATT---------------------AAACAGAGTGTTGAGAGTTCCCCTGGATTAGAAGAGTTACTTCCACCAAAAGGCACAACGAATTTCATATACAGTACTGAAGAT---GCAGATGAA------ACTGAGCGTGGCCTC------TCATCTGAACTGAGTTCTCTGGTCAAAGATCGATCTACTTCCCGTGACATTATTGCATGGATTGAGGATAACGTGCTTCCAACCCATGGACTGGATATCACACTGAGGGTGGTTGTTCAGACACTTCTGAATATTGGTTCCAAAAGCTTTACTCATCTGATTACTGTCCTGGAGAGGTACGGACAAGTCCTTGCAAGGATATGTTCTGATCAAGACAAGCAAGTTGTGCTGATTGCTGAAGTGAGTTGTTTTTGGAAGAACAATGCCCAAATGACAGCTATAGCCATTGATAGAATGATGGGATATCGCCTTATATCTAATTTGGCCATTGTGAGATGGGTTTTCTCGTCAGCAAATGTTAACGAGTTTCATATTTCTGATCGGCCATGGGAGATTCTAAGAAATGCTGTTAGCAAGACCTTCAATCGTATTACTGATCTACGAAAAGAGATATCTTCCATCAAGAAGAATATTATATCTGCTACAGAAGCTGCATCCAAAGCACAAGCTGAACTTGAG------GATGCTCAAGCACAGCTATCTCTCACTCTTGTGGATGGTGAACCTGTTCTTGCTGAAAATCCCGTAAAAATTAAGCGTTTGAAATCAAATGCTGAAAAGAAGAAAGAGGCTGAGGTTTCTGCTCGTGAATCATTAGAAGCCAAAGAAGCACTTTTCATCAGAGCCAATGACGAAATTGAGGCACTATTTATTTTCCTGTACAAGAGCTTCTCCGATGTATTGGAGGCCCCCCTCCGGGATACGGAT------GGAAAGTTGCACACT------TCTGCTGAGACGGCTGAAATGGCT---GTTGACCATGACGATTCATCTGCTATGGAATTG---GAAGAGGGT------------------GGAAGATCCCAAAGGAGTAATTTGAATGGGGACGGGACTCGGACTGGT---------------TATAATGTTGGTGAAAAAGAGCAGTGGTGTTTAACAACCCTTGGTTATGTCAAGGCCTTGTCACGTCAATATGCTTCAGAAATTTGGCCCCATGTTGAGAAGTTAGATGCTGAGGTATTGACT---GAGGATGTACATCCCCTGCTGCGAAAGACTCTATATTCTGGCCTAGGACGACCAACGACCCATTTTTAG---------------------------
>Oryza_sativa
------------------------------------------------------------------------------------------------------------------------------------------------------------------------------------------------------------------------------------------------------------------------------------------------------------------------------------------------------------------------------------------------------------------------------------------------------------------------------------------------------------------------------------------------------------------------------------------------------------------------------------------------------------------------------------------------------------------------------------------------------------------------------------------------------------------------------------------------------------------------------------------------------------------------------------------------------------------------------------------------------------------------------------------------------------------------------------------------------------------------------------------------------------------------------------------------------------------------------------------------------------------------------------------------------------------------------------------------------------------------------------------------------------------------------------------------------------------------------------------------------------------------------------------------------------------------------------------------------------------------------------------------------------------------------------------------------------------------------------------------------------------------------------------------------------------------------------------------------------------------------------------------------------------------------------------------------------------------------------------------------AACAGTACCCAGATGATTGCCATAGCTATTGATAGGATGATGGGTTATCGCCTACTTTCCAATCTGGCTATAGTCAAATGGGTTTTTTCTCCTGCTAATGTTGATCAATTTCATGTTTCAGATCGTCCATGGGAGATTCTTAGAAATGCTGTTAGTAAAACATACAATCGGATTTTTGACCTCCGGAAAGAAATTCAGACACTCAGGAAAGGTCTTCAAGCTGCTAAAGAGGCCAGTGAAAAGGCCGCCAGAGAGTTGGAG------GAGGCTAAATCTATT------ATTGAGATTGTAGATGGCCAACCTGTGCCATCTGAAAATCCAGGAAGGCTAAGACGACTTCAAGCGCGTGCTGACAAAGCGAAAGAAGGAGAAGTAACCACTGAAGAATCTTTAGAAGCAAAGGAGGCCCTCCTTGCTCGAGGGCTTGAAGAAAGCAAGGAATTGCTTAGGTTACTATTCAAGAGCTTTGTTGAAGTGCTAACTGAACGTTTGCCACCTATTTCTGCTGATGGAGATGTTCCTAATTTACGTGCTGGAGACCCGAATGTAAATTCTTCAGCCCGTGACCCTGAAGCAACAACCATGGAAATAGACAATGAAAAT------------------GGAGGAGATAACGATAGTCAGCTGAATGGTCAAAACAAGAAAATCAGT---------------CACAATGTTGGAGAGCTTGAGCAATGGTGTCTCTGCACATTGGGCTATCTCAAGTCGTTTTCTCGTCAATATGCTACTGAGATCTGGTCCCATATTGCCATGTTGGATCAGGAGATTTTCGTT---GGGAATATTCACCCTCTTATCCGGAAAGCTGCTTTCTCCGGTTTGTGCAGACCTACCAGTGAAGGGTCTCACCTTTGA------------------
>Ananas_comosus
------------------------------------------------------------------------------------------------ATGGCTACGAGTAGCTGGAGAACGCTCCTCCTCCGGATCGGCGACAAGTCCGCGGAGTACGGCGGCGCCACCGATCACAAGGAGCACATC------------------------------------------------------------TTCCTTCTTCAGTGCGTCGAACAGTTGCCGCACAAGATTCCTCTGTATGGAGTGTTGGTTGGTTTAATAAATCTAGAAAGTGAAGAATTTGTCAAGAGAGTGGTGGATGCAGCATATTCTAACTTACAGGATGCCTTATACAAGGAAAATTGTAATAAGATACGGATATTTATGCGGTTCCTAACTGGCCTGATGAGTTGCAAAGTTATTTCACCAAATTCTATTATTGAGACCTTTGAGACTTTGTTATCATCTGCTGCAACAACAATTGATGAAGAGGCTGGAAATCCCTCATGGCAGCCACGAGCTGACTTTTATGTTAATTGTATATTGTCTTCTCTTCCATGGGGTGGTACAGAATTGGTTGAGCAAGTGCCAGACGAATTGGAAAGAGTCATGGTTGGCATACAGTCTTATATAAGAATCAGAAGGCGCTCTCAGGACATCTCTTTCAAAGTCTTTGAGGCAGATGAGGGT------------------------------AAATCTTCTAGCGAGAAGGATTTTATTGAAGATTTATGGGATCGTATACAAGGTCTTTCCAACAATGGATGGAAAATTCAAAGTGTGCCAAGGCCTCAACTGTCATTTGAAGCACAGCTAGTGGCTGGGAAGTCT---CATGTTCTTTCTCCAATAAGCTGTCCTGCTCAACCCACA---GCTTTGCCATCACGTTCTAAAATCTCTAGAGGGCAAGAGAATCATGAAGCTGAGTTGAAGTATTCTCAAAGGCTCCATAGACTTCACATATTCCCTTCGAATAAAGCG---GAGAATATGCAACCTATAGACCGTTTCGTTGTTGAGGAGTACCTGTTGGATGTGCTTCTTTTCTTCAATGGATGCCGCAAAGAATGTGCTTTCTACATGGTTGGCCTGCCTGTGGCATTCCGTTATGAATATTTGATGGCTGAGACGATATTTTCACAGTTACTATTGCTGCCTCAACCACCTTTTAAACCAATCTACTATACGTTGGTCATCATCGATCTTTGTAAGGCACTGCCAGGTGCATTTCCTGCTGTTGTAGCAGGAGCTGTACGTGCTCTTTTTGACAGAATAGGCGATCTGGATATGGAATGTCGCACTAGGCTTATTTTGTGGTTTTCTCATCACTTGTCAAATTTTCAGCACATTTGGCCTTGGCAAGAATGGGCTTATGTCAAAGACCTTCCAAAATGGGCACCACAACGGGTTTTTGTTCAAGAAGTATTAGAAAGGGAAATTCGTTTATCATACTTTGACAAAATC---------------------AAACAGAGTATTGAAGAAGCAGCTGGACTGGAGGAGTTGCTCCCCCCAAAGGGTGGGTCTAACTTTAAATATCAAGCTGACGAC---AATCAAGAAGGTACAGAAGGCCACAAGCTA------TCGAAGGATCTAAACAACATGGTTAGAGGGAGGAAAAACGCGCAGGAGATTTCTTCGTGGCTAGAAGAAAATATAATTCCAGAGCATGGCTCCAAATTTGCACTTGAAGTTGTTGCACAGACTCTCCTTGATATTGGTTCAAAAAGTTTCACTCATCTAATCACCGTCTTAGAAAGATATGGTCAAATTATTGGCAAGTTATGCCCTGATCACGATACGCAAGTTTTGCTAATGGATGTAGTTGGTTCCTATTGGAAGAACAATACACAAATGACTGCTATAGCTATTGATAGAATGATGGGATATCGGCTCATATCCAATTTGGCAATTGTTAAATGGGTGTTTTCTCCCTCCAATATGGAGCAATTCCATATTTCAGATCGTCCATGGGAGATTCTCAAGAATGCCCTCAATAAGACTTACAATCGCATTACCGATCTTCGAAAGGATATCCAATTGATTGAGAAAGGTGTTCCGGCAGCTGAAGAAGCCACTGCCAAAGCTATTAAAGAATATGAG------GATGCTGAAGCAAAG------CTCGAGATTGTTGGTGGTCAGCCGGTGCCTGCTGAAAAACCAGTGAGGTTGAAACGGCTCAAGGGTTATATTGAGAAGGCAAAAGACGAGGAGCTTTCTATACGCGAATCAATAGAAGCAAAAGGGGCTCTTCTTGATCGAGCACTCGAGGAAAACAAGGCATTGTTCATATCGCTATACAAAAGCTTCGTTAATGTGCTCACAGAACGCTTGCCTCCAGTGTCTCCTGAAGGGGAATTGCCTGATTTACGAGCTGGTAATGTAAGCTCCATGACT---ATAGACCTCGAAGAGTCGGCAACTATGGATGTGGATAATGAGAATGGA---------------ACAAAAGATGATAGG------------------------------------------------------------------------------------------------------------------------------CAAATCTGGCCTCATGTTGAAGTGCTGGATTCAGATGTTTTTGCT---GGAGACATTTATCCGCTTATCCGCAGAGCTGTCTATTCAGGTTTGTGTAGACCAACTAGTGAATGGTAA---------------------------
>Amborella_tricopoda
------------------------------------------------------------------------------------------------------ATGAGCAGCTGGCGAAGTTTTCTCCTCAGAATTGGAGATAAATGTCCTGAATACGGTGGAAACTCTGATATTGAAGATCACATTGAAAAATGTTATGGCATTTTGTGGCGTGAACTGGACCACTCTCCAGATGATATCTCATTGTTTTTATTACAATGTGCTGAGCAGCTGCCACACAAGAGTTCTATATATGGAACACTGGTTGGTTTGATAAATTTGGACAATGATGATTTTGTTAAGAGAGTGGTCAGCGATACCCAAACTAATTTACAGAATGCTTTGGATTTGGGAAGTTGCGACAAGATTCGCATACTATTGCGATTCCTCACAGTACTGATGTGTAGCAATGTTGTTCAACCAAGTGCTGTTATTGAAGTCTTTGAGGCTTTGCTTTCCTCAGCCGCTACAACGGTAGATGAGGAGAAAGGGAATCCATCATGGCAAGCACGAGCTGATTTTTATGTGACTTGCATTTTATCTTGCCTGCCTTGGGGAGGGGCTGAGCTATTTGAGCGTGCTTCAGAGGAAATTGAGAGAGTTATGGTTGGTATTGAGGCTTACTTGAGCATCAGAAAGCGTGTCTCTGATACTGGCTTCTTAGTATTTGATAATGATGATAAA---ACTGATGAAAAT---------------------ATTGCTGAGAAGGATTTTTTGGAGGACTTATGGGAGCGAATTCAAGCCCTCTCAAGCAATGGATGGAAAGTTGATAGTGCTCCTAGACCCCACCTTTCCTTTGAAGCACGATTAGTATCTGGCAAATGT---CATGACTTTGGGCCGATAAGCTGCCCTGAACAACCTGCC---GCTTTGTCATCCCTATCTATGAACAGAAGTGATAAACAAAAGCATGAAGCTGAGTTGAAGTATCCTCAAAGGCTTCGTAGACTTAATATATTTCCTGCAAGTAAAATTGAGGAGAATATGCAGCCAATCGATCGCTTCATTGTTGAGGAGTATTTGCTCGATGTGCTTATGTACCTGAATGGCTGCCGCAAAGAATGTGCTGCCTATATGGTGGGCTTGCCTGTACCATTTCGCTACGAGTATTTGATGGCAGAGACAATATTTTCACAGCTTCTTTTGCTTCCTCAACCAGCCTTCAAGCCAATTTACTACACACTGGTCATAATTGATCTTTGCAAGGCCCTTCCGGGAGCTTTTCCTGCAGTTGTGGCAGGAGCAGTTCGTGCTATCTTTGAAAGGGTTGGTGACTTGGATATGGAATGCCGCACGCGGCTTGTCCTCTGGTTTTCGCATCACTTGTCAAATTTTCAATTTATTTGGCAATGGGAAGAGTGGGCTCATTGCTTAGACCTTCCTAAATGGGCCCCACAACGTGTTTTCGTTCAGGAAGTGTTGGAAAGAGAAGTCCGTTTATCATACTGGGATAAAATA---------------------AAGCAGAGCATAGAGAATGCCTCAACATTAGAGGAATTGCTTCCACCCAACGGTGGGCCCTCCTTTAAATATAGTGCTGGGGAT---AGT------------GAGGAGCACTCCCTC------TCAGAAAACCTTTGCACCATGGTCAGAGGAAGGAAAACTGCTCGTGAAGTTATATCGTGGTTAGAAGAAGCTATTGTACCAACCCATGGCCCAAAAGTTGCACTTGAGGTGGTTGTTCAGACTCTCCTAGATATTGGATCAAAAAGCTTCACTCATCTTGTTAATGTGTTAGAGAGATACGGTCAAGTCATCTCTAAGCTATGTCCAGATCAGGAAAAGCAGGTGTGGCTTATAGACGAAGTGAGTTTGTATTGGAAGAACAGTGCTCAGATGACTGCCTTAACCATCGACCGCATGATGGGTTACCGCTTGGTCTCAAATCTATCCATCATCAGTTGGGTTTTCTCTCCTGCTAATGTTAAACAATTTCATACATCTGATCGTCCATGGGAGATTCTGAGAAATGCTGTGGGCAAAACATACAACCGCATTCGTGATCTGAGAAAAGAGATATCTTCTCTCGAGAAAAGCATTGTTTCTGCTGAAGCTTCTGCAGCTGAGGCCCAAGCTGAATCAGAT------GCTGCCGAATCAAGG------CTTGAAGTAGTGGATGGAGAACCTATTCAAGCTGAACCCCCTTCGAGATTGAAGCGCTTGAAAGCATTTGCAGAGAAAGCAAAAGAAGAGGCAGTTTCTCTGCAGGAATCTTTGGAGGCTAAGCAGGCCCTCCTTTCACGGGCCATCACTGAAAATGAGGCAATGTTCATATCTTTGTACAAAAGCTTGGCAAATGTGCTGATGGAATGCCTTCCT------------------CGCGTCTATTGTGACAAGCATAATGATCACATCCAGTTAGAT---CTTGATGATGAAGAATCATCCAAAATGGACGTGGATGATGAT------------------------GAGAACAAAAAATCTAACCGGGGAGGTGAA------ATTAATGGC---------------CATGACACACAAGAAGAAGAGCATTGGTGCCACTGTACGCTGGGATATGTCAAGGCTCTGTCTAGGCAGTACGCTTCTGAGATCTGGCTGCATATAGAGAAGCTGGACGCTGAAGTGTTTACA---AAAGATATGCATCCATCCTTTCTAAATGCAGTGTATGCTGGGTTACGACGTCCTTATCGGTGA---------------------------------
>Pinus_maritima
------------------------------------------------------------------------------------------------------ATGAGTAGCTGGCGTTCTATGGTGATTAGAATAGGAGAGAGATGTCTCGAGTACGGAAATCACATGGATCCCGAAGCCCATATTGAAACATGTTGTGGTATTCTATGGCGGGAGCTAGATCAATTTGGAGATGATGTTTTGCTGTTGCTTATGCAATGTGCTGAGGAGCTTCCACACAGGAGTCCCTTCTATGCTACACTGGTGGGCTTATTGAATCTAGAAGATGAAGATTTTGGTAGGAAGGTTGTAGAAGAAGCTCATGCCAAGTTACAGGATTATTTGGATACAGAAAATTGCAATAAACTACGGATATTGATGCGTTTTCTCACTGTGTTGATGTGCAGCAATGTCATTCTTCCTGGAGCTCTGATAGAGGTGTTTGAAACGCTATTGTCCTCAGCAGCTACAACTGTTGATGAAGAGGGAGGAAACCCTGCTTGGCAAGCACGTGCTGATTTCTATATTTTCTGCATTTTAGCTTCTCTTCCATGGGGTGGCTTAGAGCTATTGGAGCGTGTGCCAGAGGAGCTTGATAGAATAATGGCTGGAATTGAAGCATATTTAAGTATTAGGAAGCACATTGTGGAGCCTGCCTATTTTGCTTTCGATACAAATGAGCAG---AGAGAGGATAACACAGATGTAGGATTG------------------GACTTTTTAGAAGATTTATGGAAGCGCATACAATTACTATCTGATAATGGATGGAAAATTGACAGTGTTCCACGACCACACCTTGCATTTGAGGCTCGGCTAGTAACGGGAAAGAGT---TATGACTTCGGACCAGTGACATGTCCTGAACAACCTGTT---GCACCTTCAACAATTTCTGATGTAACAGTGGGTAGACAGAGACAGGAGGCTGAATTGAAATATCCACAGAGAATTCGAAGGTTGCAGTTATTTCCACTGTCAAAAACAGAGGAGGAATTGCAGCCAATAGATCGTTTTGTGGTTGAGGAATATTTGCTTGATGTGCTGCTATACATGAATGGCTGCCGGAAGGAATGTCCTGTATACATGGTTGGCTTACCAGTCTCATTTCGGTATGAATATCTTATGGCTGAAACGATAATCTCCCAGATATTTTTGCTTCCTCGACCGCCTTTCAAAATAATTTATTACACTGTCGTCATTATTGATCTTTGCAAGGCCCTTCCTGGAGCTTTCCCTGGAGTAGTGGCTGGAGCTGTGCGCACACTTTTTGATAGAGTTGGTGAATTAGATATGGAGTGCCGGACTCGCTTTGTCCATTGGTTTGCACATCACTTATCAAATTTCCAGTTTATTTGGCCTTGGAAAGAATGGGCGCATGTTTTGGATCTTCCAAAATGGTCACCACAGCGTGTCTTTGCACAGGAAGTGCTTGAAAAGGAAGTTAGATTATCGTATTGGGACAAAATT---------------------AAGGAGAGTTTAGATAACGCTCCTGAGCTAGAAGAACTTCTCCCACCTAAAGGAGGAATTTGTTTCAAATACAGTGGAGAAAGTCAAGGGGAACAGTATGAAGGAGAATTTGCCTTG------TCTGCAGAGTTAAGTGGTATGGTAAAGGAAAAAAAGTTGGCTCGTGAAATTTATCCTTGGGTAGAGGAGAAGATTATATTAGTACATGGCCACAAGGTTGCTATCGAAGTGGTTGTTCAAACTCTTCTTCATATTGGATCTAAAAGTTTCACTCATCTAGTCACTGTCCTAGAGAGATATGGGTATGTACTGAGTAAATTGGCTTCTGATGAATCAAATCAAATCTTAGTCATATCAGAGGTTGCTAAACTGTGGCAAAATAGTGCCCAAATGACTGCTATTGCAATTGATCGCATGATGGGATATCGTATTATCTCTAATATTGCTATTGTGAGCTGGGTGTTCTCTGCTGCCAACATTGAACAATTCCACACTTCAGACCGACTCTGGGAGGTTTTAAGAAATGCTCTTAGCAAAACCTACAATCGCGTTTCAGACTTGAGAAAAGGGGTTGCATCTGCTGAGAAGTCTGTTCAAAAGGCTATTGAATCCTCCTCCAAGGTCCAAGCTGACTTGGAG------TCTGCAGAGGCTTTT------GCAGAAGAGGTAGGCACTGAAGAACTGCAAAGTGAAGTGACGGATAAAGTAAAACGGCTGAAAGCACAAGCAGAAAAACTCAAGGAAGAGGAGAGCTCTGCACAAGAGTCTTTAGAAGCAAAAGATGCACTTCTATCGCGGGCATTGCAGGAAAATGAGGCATTGCTCTTTGCTCTCTATAAAAACTTTACGGATGTGCTCATGAAACATCTCTTGGATGATCTTATCGAGAAACCAATTGATGGTCCTGGACCTGATCAAGGAGATTCCATGGCT---GTAGATAAAGAG---CCTTCAGCAATGGATGCTGACGATGAT---------------------------GATGAACGCAGGAATCAAAGGTTTGCCAAGAGT---AATGGA---------------TTGCATGCAGAAGAAGAACAGGAATGGTGTCGGGTCACTCTGGGGCAGGTTCGGGCATTGACAAGGCAGTATGCAACAGAGATTTGGCCTCATATAGAGAAGTTGGATGCTGAAGTTTTCACT---GGGGATGTGCATCCTTCTATTTTAAGAGCAGTGTATGATGGCCTGAGACGTCCATTTTCTCAATTTGAGGGCGATAGTTTGATGGAAAAAGTTTAA
>Lygodium_japonicum
---------------------------------------------------------------------------------------------------ATGGCTTTGAGCTGGCGACAGTTAATCATTCGAGTTGGCGAT---------------GGAGCCCATGTCGACATAGAAGACCAGATAGAAACTTGCTATGGTCACATTTACAGAGAGCTACAAGGTTCAGAAAGTGACATTTTGCAATTTTTACTACAATGTGCAGAAGAGCTTCCACATAAAAGTCCTTTGTATGGAACTTTGGTGGGCTTACTGAATACTGAAGATTCAGACTTTGTTTCCAGCATTGTGCAGCAAGTGCATGAACGACTTCAGGAGGCATTGAATTCAGGAGATTGCAACAAGATAAGGATATTATTGCGGTTTCTCACTGTCCTGATGTGCAGCAATGTCATTGCACCTGCTTCACTTGTGGAAGTGTTTGAAACTTTACTGTCCTCAGCTGCAACAACTGTAGATGACGAGAAGGGAAATCCTGCATGGCAACCGAGGGCTGATTTTTATGTATTTTGTATATTGGCTTCTTTGCCCTGGGGTGGACTTGAGCTGATGGAGCGGGCCTCTGAGGAACTGGAACGGGTGTTGGCTGGTGTTGAAGCATATTTAAGCATACGAAAACCCCTCATTGAAGCATCCTTCAACGTATTTGCAGCAACTGAGCAA---------------------------GTCAAGGCCCATGCTGATGAGGATTATTTGGAAGAATTATGGAAGCGAATTGCTGTATGCCGTGAAAATGGCTGGAAAGTTGAGAGTGTTCCTAGGCCCCATCTCATATTTGAGGCAAGGTTGGCTACATGTCAGAGT---CATCACTTTGGTCCTTTTGCGTGCCCTGATCCACCAGAG---GCACCTCACAAAGGGACGGAAGCGGCAACAAGTAAACAACGGCAGGAAGCTGAACGTATGTTTCCAAGGCGGATGAGGCGCATCAACATCTTTCCTTCATCAAAATCGGATGGCCACATGGCTCCAATTGATCGCTTTGTCATCGAGGAGTATTTGTTGGATGTGCTTTTCTATCTCAATGGCCGTCGCAAGGAGTGTGCAGCATATATGGCAGGGCTTCCTGTTCCATTTCGGTACGAGTACCTTATGGCAGAGACGGTTTTCTCACAGATGATGATGCTTCCGAATCCTCCATTCAAGCCAATATATTACACAATAGTCATAATTGATCTTTGCAAGGCACTTCCAGGTGCATTCCCAACTGTTGTAGCAGGAGCTGTTCGTGCCTTATTCAGCAAAATTGGAGATCTAGATGTTGAGTGTCGCACACGCTTGATTCTCTGGTTTGCCCACCATTTATCTAACTTCCAGTTTGTCTGGCCATGGGAGGAGTGGGTTCACGTAGTAGAACTGCCAAAGTGGGCACCACAACGGTTTTTTGTTCAAGAAGTATTGGAGAAGGAAGTTCGATTGGCATATCTGGAGAAAGTA---------------------ATGCAGAGCTTGGAGGGGGTCCCAAAGTTAGAGGAGCTTTTACCCCCAAAAAGCTCCCCGTACTTCAAATACAGTAAAGAAAATCAGGAGGAATGTACGGAATCAGAAGTGCTTCTG------TCAACTGAATTGACTGCAATGGTCAAAAGTAAAAAGACAGCCAGAGAGTTGCAAATTTGGATAGAAGAGAAGATATTACCCCAGCATGGAACAAAAGGTGCCATTGAGATAGTTGTTCAAACCATGTTTTACTTGGGCTCAAAGAGTTTTACTCACATGATCACTGTTCTTGAGAGATACGGTCAAGTCTTTGCGAAATTGTCTTCTGATGAGAGTTTGGAGGTATTCTTAATTGAAGAAGTTGCAAAGGTTTGGCAGAATAGTGTACAGATGACAGCTGTAGCGATTGATCGGATGATGGGTTATAGAATAATATCCAACCTTTCAATTGTCAGCTGGGTCTTCTCCTTAGAAAATGTTCAGCACTTCCACACATCAAGTTGTGTATGGGAGGTCCTTAGAAATGCAATAAGCAAAACAATTAATCGAACAAAAGATCTGAGGAGAGAAGTTGCTGCTGGTCATATTGCTGTCAGTAATGCTAGTGGTGCATCAAGCAAAGCAATTAGTAACTTGCAG------GTTGCAGAAGCATTG------TTAGCGTCTGCTGAGACAGAAGATGTGCGTACTCAAGCAACTGCAAAGACTGAATGGGCAAGGTCTATGTTAGCAAAGAGACAGAGTGAAGAAAAATCTGCTAAAGAAAGTTTGGAATCAAAGGAGTCTCTTTTAACAAGTGCTTTGAAGGAACAAGAGGCCCTTTTTGTTGCCGTCTTCAAAAATTTCTGTTCTGTGCTAGCAGAACATCTCTCCAAGGATGTTGTAAAAGATAGTACC---------------------------------------GCTGATGAGGAAACCACCTCCACGATGGATATCGATGAAACTAATATG---------------GATGTCGACAAGGATGGCCTATCAAGGCAGAATAAGGGCATTGTGAAGGAGAAAACT------CTAGAAGAGCAAGAGGAACAGCAGTGGCGTGCATCTACATTAGGGCAGCTTTCTGCAATA------------------------------------------------------------------------------------------------------------------------------------------------------------------
>Isoetes_lacustris
---------------------------------------------------------------------------------------------------ATGTCGACCAGCTGGCGCTCTTGTATTATCAGGATTGGAGAGCGATGCCCGGAATACGGAGGCCAGACTGATCCCGAAGAACACCTCGATACTTGCTACAATGCCATCGTTCGGGACCTGCGGGATTCAGAGCATGACATTTTGGACGTCTTGTTGCAGTGCATCATGGAGCTTCCACACAAAGGACCACTTTATGGGGCATTGATTGGGCTCCTTAATCTGGAAGATTCAGCGTTCGTCGAAAAGGCCATCAAGCAAATTCATGATGAATTGCAGGATGCATTGGATACAGATAACTGCAACAAAATACGCATATTGATTCGTTTTCTGTCTGTTTTGATAGGCAGTAATGTTATTACTCCTAGCACAGTTGTTGAAGTTTTTGAGACCCTCCTATCATCTGCTGCAACAACTGTGGATGATGATGGAGGAAATCCAGCATGGCAACCACGTGCAGATTTTTACATTCTATGTATTCTGGCGTCACTCCCATGGTGCGGCCTTGAACTTTTTGAGCATGCACATGAAGAACTGGAGAGAGTGCTAGCTGCTGTTGAGGCGTATATGAGCCTGAGAGACCGTTCAGTAAAAACATCCCTACATCCTTTCGTGGTAAAT---------GTTGAA---GGAGAT------------------GGTGCAGATCAGGATTACTTAGACGGCCTGTGGTCGAAAACAAAAGAACTTGCAGATTCCGGGTGGAAACTTGAAAGTGTTCCAAGACCATACCTTGTAATTGAAGCTCGCCTAGCAACGGGTCAGAAT---CATGATTTTGGGTCTCTTGTGTGCCCACCTCCTCCAAAGCCTTGCCCTGCATTCGGTGACCATATACTATTCGGCAAACAATGGCAAGAGGCTGAAGCAAAATATCCTCATCGAATTGGGCGGTTGCGAATCTTTCCATCATCTAAATTTGATGAAAAAATGACTCCTATGGATGCATTTGTGGTCGAGGAATATCTGTTGGATGTCTTGTTCTATCTCAATGGTTGCCGTAAAGAATGTGCAGCGTACATGGTTGGATTGCCTGTTCCATTTCGTTATGAGTATCTCATGGCCGAAGTTATCTTCTCCCAGCTTCTGTTGCTTCCTAAACCACCATTCAAACTTATATACTATACTATTGTGATGATAGATTTGTGCAAGGCTCTTCCTGGTGCATTTCCGGGTGTTGTTGCTGGAGCTGTACGGAACTTATTCAACAGAGTGGGTGAAATGGATGTAGAGTGCCAGGACCGCCTGATCCAGTGGATCTCACATCATTTGTCAAATTTCCAGTTTGTCTGGCCCTGGGAAGAGTGGGCTCATGTCCTTGATCAGCCAAAGTGGTCTCCGCAACGTGTTTTTGCTCAGGAGGTCTTGGAAAGAGAGGTTCGCCTCTCATATTGGGATAAAATC---------------------AAACAGAGTCTCCAGTCAACTCCAAAGCTTGTAGAGCTCTTACCACCAAAAAATGTTCCAAATTTTAGATTTGCAAACAAA------------GTTGAAGGGTTGGAGGCTGCATATCTGCTCTCTGGTGATCTAATATCAATGGTTAAAGCAAAAAAATCCATTCGTGACATGCAGTTGTGGCTTCAGGCTCAGGTGTTGCCATCCCATGATCAGAAAACTGCTATTGACATATTGGTTCAGACTCTGCTACATGTTGGTTCAAAAAGCTTTACACATATGGTAACTGTGATGGAGCGGTATGGACAGCTCATTTCAAAAATTGCGCCAGACCAGTCATCTCAAGTAACTGTCATTGAAACGGTTGCAAGCTTTTGGCAAAATTCTGTGCAGATGACGGCAATAGTAATAGATCGTATGATGGGGTACAGACTAGTTTCAAACCTTGCCATTGTTAAATGGGTGTTTTCTGCAGTAAACGTGCAAACATTCCATACTTCTAATAAAGTCTGGGAGGTGCTCAGGAATGCCATAAGCAAAACTGTGAATCGCACGCTTGATTTAAGGAAGGATATAACTAAAGCCAAAGTTGTGTTGGGAGAAGCACATGCTACTTTAGAACGGGCACAGACCCAT------------CTACTTTCTCTACAG------GCTATGGAG------ACGGAGGATCCGCGG---------TCACTGAAAATGGAAAGAGCAAAGTCTCAATTTGAGAGAGCTAAGGATGCAGAAAGTACGGCTCGTGATGGTTATGAAACAAAAGAAGTTCTCCTTGATAGAGCACTCCGGGAACAAGAGGAGCTTTTCATTTGTGTGATAAAAAACTTTGTGGCTGTCATCACGGGCGATCTGTCAAATTCAGTCTTTACTGAGGATCTCAATGATGCATTGCCTGGGGATGATGACTTCATGGAG---GTTGACTTAGAAAAACCG---AGTCATGAAGCAGATGACAGTAATGTA---------------GAAACTGATGAAAGACGGAACTTGAAATACGACCGGTCAAGAAATGGG---CACAAGGGACGTTCACGAGAGGACGAGCGGGCTCAGTGGCGATGTTGTACTCTTGGTCACCTTCAGTCTCTGTCTCGGCAATACGCTGCAGAGCTGTGGCTTATTATGCAAAGACTTGACGCTGAGATTCTTAAT---AGCAATGTTGATCCATGTATACTAAAAGCTGTATATTCGGGGCTGCATCGCAAGGAATAG------------------------------------
>Selaginella_moellendorffii
------------------------------------------------------------------------------------------------------------------------------------------------------------------------------------------------------ATGGTCATCGCGAGGGATTTGAGGCAGTACGAGGACGAGATTCTCGATGTTTTGATCCAGTGTGCCGAGGAGCTTCCACACAAGCTGCCCTTTTATGGCGCTGTGGTTGGTCTCACGAACATAGAGGAGGCAAATTTTGTTTCTCGAATCGTTGAGAGAGTTCACAGTCGGCTCCAGGATGCACTCAATACCGAGGATTGTAACAGATTGAGAATACTTTTACGGTTCCTGGCGGTGTTGATGTGCAATAACGTCATCTCGTCCACCTCCCTCGTTGAAGTGTTTGAAACGCTCCTGTCTTCAGCCGCAACTACTGTTGATGAAGAAGTTGGAAACCCGGCCTGGCAGCCGCGAGCTGACTTCTACGTTTCGTGTATCCTGTCATCGCTTCCTTGGTGTGGATTCGAGCTGCAAGAGCGAGCTCCGGAGGAGCTTGAGCGGGTTATGGCTGCTGTAGAGGCATATTTTAGCCTTAGAATGCAGAGACCGGATTCCTTACTCACTCCTTTCTACGTGGATTCTAGT------------------------GGAACTTCTCCAATCACGGGTCAAGACTACGTACAGGAGTTTTGGTCCAGGACACAACAATTGCAACAAGCTGGATGGAAAGCTGACAGTGTTCCGAGGCCATATGCTTCTTTCGAATCTCGACTAGTAACGTCTCAGACCCTTCACCAGCTGAAGGCTCTAGCTTGCCCAGCTATACCAAAA---CCATATACTGGTCCAAAGGATTTGGCTTTTGGGAGGCAAACTCATGAAGCGGAAACCAAATACCCTCAAAGAACCGGTCGTTTGCGGGTTTTTCCTCCAGAAAATTCAGAGAAGGATATGGCCCCTATCGATTGCTTCATTGTGGAAGAGTATTTGCTGGATATAATGTTGTACTTGAATGGGAGTCGCAAAGAATGCGCAGCTTTCATGGTAGGGCTGCCCGTGCCATTTCGTTACGACTACCTTATGGCTGAAGTTGTTTTCGGACAGATGCTTTTACTTCCCAAGCCTCCTTTTAAGCTGATTTATTACACTATAGTCATTATTGATCTCTGCAAGGCTTTACCTGGTTCTTTTCCGGGCTTGCTTGCTGCGGTCGTACGAAATCTGTTCAGCAGAATTAGTGAGCTAGATGTTGAATGCAGATCTCGTCTCAGCACATGGCTTTCTCATCACATGTCTAATTTTCAATTTATCTGGCCATGGAGCGATTTTGCTCACGTTGCTGAGCAACCGGCATGGTCACCTCAACGAGTCTTTGTTCAGGAGACGTTGGAGAAGGAAGTTCGCTTGTCATATTGGGAAAGACTTTTCTCACCTGTCAAATCTGGATGGCAGAGTTTGGACGATTCTCCAAAGCTTTGTGACTTACTTCCTCCAAAAAACACTCCAGAGTTCAGATTTAGTCGGGACAACCAAGTAGAAGGTTTGGAGACAGAGACGGGGTTT------GCTTCTGAGTTACTGGCACAGATCAAAACAAAGAAGGGAATGAAAGACATAGAGTCGTGGTTTGAAAGCAAGATTGTTCCTGCTGCTGGTCAAAAAGTTGCAATCGAGATCCTGCTTCAAACACTTCTCAACTTGGGGTCAAAAAGTTTCACACACATGGTCACTGTGCTCGAGAGATATGGTCAACTCATTGCTACGCTTGCACCAGATGAGACGTTACAAGTACATGTGATCGACGAGGTTGCCAGGTTCTGGCAGAATTCATCTCAAATGATCGCGATTGTGGTGGACCGCATGATGGGCTACAGGTTGGTATCCAATCTGGCAGTTATCAGGTGGTCCTTTAAGGACGAAAACGTTCAAACTTTTCACACTTCTGGCCGGGTCTGGGAGCTTCTGGGAAATGCAATCAATAAGGCAGGCAATCGCACCGCAGACCTTCAAAGGGATGTGGTAAACGCCAAAAGAGCACTAGACGAAGCTGATGGAGCAGTTAGCAAAGCCGAAAGAAACCGATCG------AACGTTCAAGAGCTC------ATTGATTCGGCCGAGACTGACGATGCACGGAAACAAGCTACGTCTAAGATGGAGTGGGTCAAAACGACGGTTATAAAAGCAAGAGGTCGACAAACTGCTGCTCAGGATCTACTTGAAACGAAGGAGGCTTTACTCTCGGGAGCTCTTAGGGAGCAAGACACGCTTGTGTGTTTGGTGTTCCAGAACCTTGTCTCAACTATATCTTCCAAGCATTCGAAAAGTGATGCTGATGGT---------------------------------------------GCTGATACTGCGGAGCCGGAAGCTATGGATGTCGACGCTGATCCTTCTGCAGCTGCAACAGAAGGCAATAACAACGAGAACAACGAAAACCAGAATGAAAGTGTGGCAAGC---AAGGGGGAAGATCATCCGAACGAGGAGCTCAAGCACTGGCAAAGATGCACGATGGGACACCTTGAGGCATTTTGTCGCCAGTACGCCGCAGAGGTCTGGCAGATGATCGAGAAACTCGATCAAGAAGTGTTCACG---GAAAATGCAAACCAGGAAGTCATCAAAGTTGTCTACTCTGCCATTAAGCGCCCAAGCTTGGACAAGAACTAA------------------------
>Isoetes_andicola
------------------------------------------------------------------------------------------------------------------------------------------------------------------------------------------GATACTTGYTACAATRCCRTCGTTCRGGACCTGCGGGATTCAGAGCATGACATTTTGGACGTCTTGCTGCAGTGCATCATGGAGCTTCYACACAAAGGACCACTTTATGGGGCATTGATTGGGCTCCTTAATCTGGAAGATTCAGCRTTCATCRAAAAGGCCATCAAGCAAATTCATGATGAATTGCAGGATGCATTGSATACAGATAACTGCAACAAAATACGCATATTGATTCGTTTTCTSTCTGTGTTGATAGRCAGTAATGTTSTTACTCCTAGCACAGTTGTTRAGGTTAAYGAGACCCTYCTAKCATCTGCTGCA-CAACTGT-GATGATGATGGWGGAAATCYAGCATGGCAAYCGCGTGCAKATTTTTACATTCYATGTATTCTAGCGTCACTCCCATGGTGCGGCCTTGAACTTTTTGAG------------------------------------------------------------------------------------------------------------------------------------------------------------------------------------------------------------------------------------------------------------------------------------------------------------------------------------------------------------------------------------------------------------------------------------------------------------------------------------------------------------------------------------------------------------------------------------------------------------------------------------------------------------------------------------------------------------------------------------------------------------------------------------------------------------------------------------------------------------------------------------------------------------------------------------------------------------------------------------------------------------------------------------------------------------------------------------------------------------------------------------------------------------------------------------------------------------------------------------------------------------------------------------------------------------------------------------------------------------------------------------------------------------------------------------------------------------------------------------------------------------------------------------------------------------------------------------------------------------------------------------------------------------------------------------------------------------------------------------------------------------------------------------------------------------------------------------------------------------------------------------------------------------------------------------------------------------------------------------------------------------------------------------------------------------------------------------------------------------------------------------------------------------------------------------------------------------------------------------------------------------------------------------------------------------------
>Isoetes_elatior
----------------------------------------------------------------------------------------------------TGTCGACGAGCTGGCGCTCGTGTATTATCAGGATTGGAGAGCGATGCCCGAAATACGGAGGCCAGACTGATCCCGAAGAACACCTCGATACTTGCTACAATGCCATCGTTCGGGACCTGCGGGATTCAGAGCATGACATTTTGGACGTCTTGCTGCAGTGCATCATGGAGCTTCCACATAAAGGACCACTTTATGGGGCATTG---------------------------------------------------------------------CAGGATGCATTGGATACAGATAACTGCAACAAAATACGCA-----------------------------------------------------------------------------------------------------------------------------------------------------------------------------------------------------------------------------------------------------------------------------------------------------------------------------------------------------------------------------------------------------------------------------------------------------------------------------------------------------------------------------------------------------------------------------------------------------------------------------------------------------------------------------------------------------------------------------------------------------------------------------------------------------------------------------------------------------------------------------------------------------------------------------------------------------------------------------------------------------------------------------------------------------------------------------------------------------------------------------------------------------------------------------------------------------------------------------------------------------------------------------------------------------------------------------------------------------------------------------------------------------------------------------------------------------------------------------------------------------------------------------------------------------------------------------------------------------------------------------------------------------------------------------------------------------------------------------------------------------------------------------------------------------------------------------------------------------------------------------------------------------------------------------------------------------------------------------------------------------------------------------------------------------------------------------------------------------------------------------------------------------------------------------------------------------------------------------------------------------------------------------------------------------------------------------------------------------------------------------------------------------------------------------------------------------------------------------------------------------------------------------
>Isoetes_coromandelina
-----------------------------------------------------------------------------------------------------------CAGCTGGCGCTCCTGTATTATTAGGATTGGAGAGCGATGCCCAGAATACGGAGGCCAGTCTGATCCTGAAGAACACCT----------------------------------------------------------------------------------------------------------------------------------------------------------------------------------------------------------------------------------------------------------------------------------------------------------------------------------------------------------------------------------------------------------------------------------------------------------------------------------------------------------------------------------------------------------------------------------------------------------------------------------------------------------------------------------------------------------------------------------------------------------------------------------------------------------------------------------------------------------------------------------------------------------------------------------------------------------------------------------------------------------------------------------------------------------------------------------------------------------------------------------------------------------------------------------------------------------------------------------------------------------------------------------------------------------------------------------------------------------------------------------------------------------------------------------------------------------------------------------------------------------------------------------------------------------------------------------------------------------------------------------------------------------------------------------------------------------------------------------------------------------------------------------------------------------------------------------------------------------------------------------------------------------------------------------------------------------------------------------------------------------------------------------------------------------------------------------------------------------------------------------------------------------------------------------------------------------------------------------------------------------------------------------------------------------------------------------------------------------------------------------------------------------------------------------------------------------------------------------------------------------------------------------------------------------------------------------------------------------------------------------------------------------------------------------------------------------------------------------------------------------------
