# Supplementary material for: Phylogenomics indicates the “living fossil” Isoetes diversified in the Cenozoic
Source: PLoS One. 2020 Jun 18;15(6):e0227525. doi: 10.1371/journal.pone.0227525 (PMC7302493; doi:10.1371/journal.pone.0227525)
Supplement: S1 File — Folder containing fasta files for each of the individual nuclear alignments. (GZ) [file pone.0227525.s011.gz › 1_Individual_Nuclear_Alignments/Homolog_24210.orthogroup_1.fasta]

>Theobroma_cacao
---------------------------------------------------------------------------------------ATGACGAAA------------AACTTGTCAGAACAAATAGAA------------------------------------------GAAGGAAAGATGGGGAAGAGAGGAAGAGCATGT---------------------------------------------------GTGGTGGTTCTAGGAGACCTTGGCCGTAGTCCACGTATGCAATATCATGCCCTGTCCCTTGCACATCAGGCATCTTTGGAGGTG---GACATTGTTGCATATGGAGGTTCGGAACCCCATTCTGCTGTTTTAGAGAATGAATCCATTCATATTCACACGATGATGCAGTGGCCAAAGCACCCTCATAGCATACCAAAGATACTTTATCCACTAATTCTCTTGCTCAAGCCAATCATTCAGTTTATAATGCTTCTTTGGTTTCTTTGCATCAAAGTTCCTGCTCCTGATGTCTTCATGGTGCAGAATCCTCCTTCAGTTCCAACATTAGTGGCTGTAAAATGGGCAAGTTCATTGAGACAGTCTGCATTCATTGTTGATTGGCATAATTTTGGATATACCTTACTGGGTTTGTCACTGGGAAGAAGCAGTCGATTTGTCTCAATATACCATTGGTTTGAGAAGCATTATGGGCAGATGGCAGATGGTTCCTTATGTGTAACAAGGGCAATGCAGCATGAATTAGGTCAAAATTGGGGAATTAAAGCTACAGTTTTATACGATCAGCCTCCTGAGTTTTTCCGTCCAACTTTGCTTGAGGAGAAGCATAAGTTGTTTTGTAGATTAAATAGATATCTTTGTCACCCTCTT---GGTATTCGAGATTGCTTAAGTGCTGAAAGTACAAATATA---------------------------------------------------------------------------------------------------------------------------------------------------------------------------------GGGGGAGATGACCAAAATGAA------ACACTATTTACAACCCAGGTT------------------------------------------------GGCACTGGCATCTTGTTGAAGCCGAATAGGCCAGCCCTTGTTGTAAGCAGTACAAGCTGGACTCCAGATGAAGATTTTGGGATTCTATTGGAAGCAGCAGTAATGTATGATAGGCGTGTTGCTGCTCTATTAGATGAAAAT---GATTCCACTGATGAAGGGGTCCTGTGGAAGGAGATCTCTGTTGGA---------------AAACAGTACTTGTACCCCAGATTGTTGTTCGTCATTACAGGTAAAGGTCCTGAGAAGGAAAAATATGAAGAGAAAATAAAGAAGTTAAACCTCAAACGTGTGGCATTTCGTACAATGTGGCTGTCAGCTGAGGATTATCCATTGCTTCTTGGGTCAGCAGATTTGGGTGTTTGTCTGCATACTTCCTCTTCAGGATTAGACCTTCCCATGAAGGTAGTGGATATGTTCGGTTGTGGACTACCTGTATGTGCTGTTTCATTCTCTTGCATTGAAGAACTTGTCAAAGTTGAGAAAAATGGTCTGCTCTTTTCATCATCATCAGAGCTAGCTGATGAACTCTTG---------------------------------------------------------------------------------------------ATGCTCTTCAGAGGCTTTCCAGATGACTGTGAAGCTCTAAAATTTCTCCGGAATGGAGCATTGGAA------TCTTCAGCAAGATGGGCAACCGAGTGGGAAGAACATGCTGAACCATTGATA---------------------------------------------------------------------------------------------------------------------------------------------------------------------------------------------------------------------------------------------------------------------------------------------------------------------------------------------------------------------------------TCAGAGGTTATCTCCAGAAACTTGAAATAA------------------------------------------------------------------------------
>Arabidopsis_thaliana
------------------------------------------------------------------------------------------------------------------------------------------------------------------------------------ATGGGGAAAAGAGGAAGGGCTTGT---------------------------------------------------GTAGTGGTACTTGGAGATCTTGGTCGAAGTCCTCGGATGCAATATCACGCTCTTTCTCTTGCTCGTCAGGCATCATTTCAAGTG---GACATTGTTGCATATGGAGGTTCTATACCCCATGAAGCTGTTCTAAATCACCCATCAATCCACATCCATACCATGGCGCAG---CCTCGATTCATTCAGTACTTTCCAAAGATACTTTATCCTGTAACTCTCTTGCTCAAGGCATTTATTCAGTTTACAATGCTTCTCTGGTTTCTTTTCGTTAAAGTACCAGCGCCTGACATTTTCTTGGTCCAGAATCCTCCTTCCGTCCCAACTCTAATTGCTGTTAAGTGGGCGAGTTCATGGAGACGTGCAGCGTTTGTTGTAGATTGGCATAATTTTGGATATACGTTGTTGGCATTGTCTTTAGGAAGAAACAATTTGCTTGTATCCTTATACCGCTGGTCTGAGAATCATTATGGAAAGATGGCAACAGGTTCGCTATGTGTCACAAAAGCAATGCAACATGAACTGGATCAGAATTGGGGTGTGAGAGCCAAAGTGTTATATGATCAGCCTCCTGAGTTTTTCCGTCCCGCTTTGCTTGAAGAAAGGCATGAGTTGTTTTGCCGAGTGAGGAAGGATCTTTGCCATCCAATT---GGTGTCTATGATTTCATTAGTAGAGAGTTG------------------------------------------------------------------------------------------------------------------------------------------------------------------------------------------------GAAAACCAAGAGCTTAATGAAACCCTTTTTACTACCAAATTT------------------------------------------------AATGCTGACATCTCGCTGAAGCAAAACAGACCAGCTCTTGTTGTGAGTAGTACAAGCTGGACCCCTGATGAAAATTTTGGTATCCTACTGGAAGCTGCAGTGATGTATGATCGGCGTGTGGCTGCAAGATCAAAAGGAAGT---GAAACA---------------------GCTGAAATTTCAGAA------------------GAGCAACACCATTATCCCAATTTGTTGTTCATCATTACAGGTAAAGGACCTGAAAAGGAGATGTACGAGGAGAAAATCAAACGATTAAACCTTAGACATGTGGCATTCCGTACAATGTGGCTCGCAGCTGAAGATTACCCATTGCTTTTAGGTTCTGCAGATCTCGGTGTCTGCTTACACACTTCCTCGTCGGGTTTAGACCTTCCCATGAAGGTTGTTGATATGTTTGGATGTGGCCTCCCAGTTTGCTCGGTTTCCTACTCATGCATTCAAGAACTCGTTAAAGATGGGAAGAACGGACTTTTGTTTTCATCTTCATCAGAATTAGCAGATCAATTATTGGTAAGTAACTCGTCTTTCTTTTTAAAAGACTATTTCACCAAGTCTACAGCAGAAGACAGCAGTAATGTTCTTGTGTTTTGTCTTTGTGAACAGATTCTCTTCAAGGGTTTTCCAGGGAACTGTGATGCACTAATGTCGCTTAAAGCGGGTGCAATGGAGACTGGTTCTTCGGGTCGATGGGCTACAGAGTGGGAAGATTGTGCAAAACCTTTAATC---------------------------------------------------------------------------------------------------------------------------------------------------------------------------------------------------------------------------------------------------------------------------------------------------------------------------------------------------------------------------------ACTCAGGTCGTGTCTCAAATTGCAGATTCATGA---------------------------------------------------------------------------
>Ananas_comosus
---------------------------------------------------------------------------------------------------------------ATGGCGGCGGCGGAGGAG------------------------------------------GAGGGG---GGGAGGAGGAGGGGGAGAGTGGCG---------------------------------------------------GTGGTCGTCCTCGGCGACATCGGCCGTAGCCCCCGCATGCAGTACCACGCCCTTTCCCTCGCCCGGCAGGCAGATTTAGATGTC---GACATTGTTGCCAATGGAGGTAGTGATCCTCATATGGCCGTAAAAAGCAACCCATTGATTCATCTTCATGAAATGAAATCA------GTACGCCTAGAAGGAATATCGAAAATTTCTGGCGCCTTGGCACTCATACTTAAAGCTGCGATCCAGTTTGTTATATTGGTTTGGTTTCTGTGTTTCAAAATTCCTCGTCCAGATTTTTTCTTTGTTCAGAATCCGCCATCTGTTCCCACATTGGCTGCAGTCAAATTATGTAGCTGGTTAAGGAAATCTGAGTTTATCATTGATTGGCACAACTTTGGATTTTCATTGCTTGGGTTGTCTCTTGGAAGAGGTCATATTATAGTGAAGATCTATCTATGGTTTGAAAAATTTTTTGGGAGGATGGCAAATGGTTCCTTCTGTGTCACGAAAGCGATGCAACATGAACTTGCTCAAAATTGGGGAATCAACGCAACAGTTCTTTATGATCAGCCCCCTGAATTTTTCCATCCCACTTCACTCAAGGAGAAGCATGAGTTGTTTACTAGGTTGGAGAATGATATCTGTAATCCACAA---GAAATTCGTGACTGCATCTCTGAGCAAAGAGGCCGAGAT---------------------------------------------------------------------------------------------------------------------------------------------------------------------------------AGTGGTTCTTCCAATCAATTACACAATACTCTTTTTACCGCTCAGAGT------------------------------------------------GGTGATGGCTTTTTCATGAAGTCAAACAGGCCTGCTCTTGTTGTCAGCAGCACAAGTTGGACTCCAGATGAAAATTTTGGTATACTTCTAGAAGCTGCTGTTATGTACGATAGGCGTGTTGCTAAATCCTTGAATGAAGAT---GATTCCATCGATGAGGAAAAGCTCTGGATTGATATTAACAATGGC---------------AAACAGTATTGTTACCCGAGATTACTGTTCATTATCACAGGTAAAGGGCCTGAACGGAGAAAATATGAAGAGCAGATAAAGAAGTTAAAATTGAGGAGAGTGGCCTTTCGAACGATGTGGCTATCGGCGGAGGATTATCCATTATTACTAGGTTCAGCAGATCTAGGCGTATCCTTGCATACTTCCTCATCTGGCCTGGACCTTCCCATGAAGGTTGTTGATATGTTTGGATGTGGGTTGCCAGTTTGTGCTTTTTCATTCTCCTGCATCGAAGAACTTGTAAAAGTTGGGAAAAATGGGCTTCTCTTCTCGTCACCTTCTGAGCTTGCTGATGAATTCTTG---------------------------------------------------------------------------------------------ATGCTTTTCAAGGGCTTTCCAGAAAAATGTGATGCCTTGAAATCATTGAGAGATGGTGCCTTGGCTACAAGTTACTCCGGTAGATGGTCTACTGAGTGGGAAACGCATGCACTACCACTTATA---------------------------------------------------------------------------------------------------------------------------------------------------------------------------------------------------------------------------------------------------------------------------------------------------------------------------------------------------------------------------------AACCAAGTTATTTCAAGGAAACACCAATGA------------------------------------------------------------------------------
>Oryza_sativa
------------------------------------------------------------------------------------------------------------------------------------------------------------------------------------------------------------------------------------------------------------------------------------------------------------------------------------------------------------------------------------------------------------------------------------------------------------------------------------------------------------------------------------------------------------------------------------------------------------------------------------------------------------------------------------------------------------------------------------------------------------------------------------------------------------------------------------------------------------------------------------------------------------------------------------------------------------------------------------------------------------------------------------------------------------------------------------------------------------------------------------------------------------------------------------------------------------------------------------------------------------------------------------------------------------------------------------------------------------------------------------------------------------------------------------------------------------------------------------------------------------------------------------------------------------------------------------------------------------------------------------------GCTGATCTTGGTGTATCATTACATACATCCTCTTCAGGGCTAGACCTACCTATGAAGGTGGTTGATATGTTTGGATGTGGATTACCAGTTTGTGCTGCTTCATTCTCCTGCATTGACGAGCTTGTAAAAGTAAATAATAATGGACTTCTTTTCTCAACATCTTCTGAGCTCGCCGATGAACTTACG---------------------------------------------------------------------------------------------ATGCTCTTTAAGGGGTTTCCAGAAGAATGCGATGAGTTGAAATCCCTCAAGGTTGGTGCCTTGAATACTGGGTCATCTTCAAAATGGTCGACAGAATGGGAACGTTATGCACTCCCCTTGGTG---------------------------------------------------------------------------------------------------------------------------------------------------------------------------------------------------------------------------------------------------------------------------------------------------------------------------------------------------------------------------------AATCAGGTCATAGGTTGA------------------------------------------------------------------------------------------
>Isoetes_sinensis
ATGCATATAGTTTCATATTCTCCAGTCTTGGCTAAAATCCTTTGGCAGCCCACGTCTAGGGAGCAAACCCAGAATCTTGTTTATCTTTTGACCTTCGAGGATAATACACGAGCAAGTTGGTCTGTTGAATTACCT------------------------------------GAAATGGCTTTGGGAAGGCATGGAAGAGCCGCA---------------------------------------------------GTCGTGGTAATGGGAGATCTTGGACGAAGTCCTCGAATGCAATATCATGCTCTCTCCCTTGCGAACCAGGCAGGATTACAAGTG---GACGTGGTCGCATATGCAGGAACAGACCCGCATGTTGCTGTTCTTCAGCACCCCAATATTCATTTGCATCTGATGCAATCT------CCTTCACTACAAGGTTTTTCAAGAATTTTTTATCTTTTAGCATTGCCTTGGAAGGTTGTCTACCAAGTTATCAACCTTATTTGGTTGTTGTTAGTAAGAATACCAGCTCCAGACTTGTTTTTGGTACAGAATCCGCCGTCAATTCCTGTTTTGACAGTGGTAAAATGGGCATGCTGGTTCCACAAGTCAGCTTTTGTTATAGACTGGCACAACTTTGGTTACACTTTGATGGGCCTCACATTAGGCTCAAGCCATCCTTTTGTGAAAATTTATCATTGGTATGAGAAACATTATGGAAAAATGGCAGATGCTCACATGTGTGTCACGAGGGCTATGCAGCATGAGCTTTCACAAAACTGGGGAATTAGGGCCTCTGTTGTTTATGATCGTGCTCCTGACTTCTTTCATCCTTTGACAGTGGAGGAAAGTCACAAGCTCTTTTGTAGGTTAGAAGAGGTGATTACAAAACCATTG---GGAGCAGTTGACTGTTGCTCCATTGGCGCGCCAGGGGAT------TTACATGCGAAAGTT---------------------------------------------------------------------------------------------------------------GGTAATGTTGAGTTTGTCTCATCTTCC------------AGATCCCTAAGCGATAGGGAAGGGACCAAGGAAACTCTTTTTACATGCTGTAAA------------------------CATGTATCTGGCAAT---------GGAACTCAATATTTTTTCCGCAAACAAAGGCCAGCATTGATTGTCAGCAGCACTAGCTGGACTCCTGATGAAGATTTCAGTCTTCTTCTGGAAGCAGCAGTAATGTATGATAGAAGAGTTGCTGCTAGTATTTCAAATGGA---GCAGGACCTGAT------------------------------------------------GAACCCTGCCCTTTTCCATGCCTTCTATTTGTTGTCACTGGAAAGGGTCCCATGAAAGGCTTTTATGAAGAACGCATAAGCAGGCTACGGCTACAGCGCGTGGCCTTTCGTACAATGTGGCTTTCAGCTGAAGATTACCCACTTCTACTTGGTTCTGCCGATTTAGGAGTAAGTTTACATACTTCTTCCTCAGGCCTAGACTTGCCTATGAAGGTTGTAGATATGTTTGGATGTGGCTTGCCAGTATGTGCTGCATCATATTCCTGCATTGGAGAGCTTGTGAAAGACCGCAAGAATGGGCTTTTGTTCTCATCATCCTCAGAACTTGCACAACAATTTCTG---------------------------------------------------------------------------------------------GAACTCTTCAAGGGATTTCCAGATGGTTGTGTCCTATTAAGGTCGTTGAAAGATGGGGCATTGGTGCATGGC---TCGGGACATTGGGTTGATGAATGGGAAGAGAAAGCGTTGCCTTTGATT---------------------------------------------------------------------------------------------------------------------------------------------------------------------------------------------------------------------------------------------------------------------------------------------------------------------------------------------------------------------------------ATAAACGTTTGCTCTTAA------------------------------------------------------------------------------------------
>Isoetes_lacustris
---------------------------------------------------------------------------------------------------------------------------------------------------------------------------------------------------------------------------------------------------------------------------------------------------------------------------------------------------------------------------------------------------------------------------------------------------------------------------------------------------------------------------------------------------------CCAGACTTGTTTTTGGTACAGAATCCGCCGTCAATTCCTGTTTTGACAGTGGTGAAATGGGCATGCTGGTTCCACAAGTCAGCTTTTGTCATAGACTGGCACAACTTTGGTTACACTTTGATGGGCCTTACGTTAGGCTTAAGCCATCCTTTTGTAAAGATTTATCATTGGTATGAGAAACATTATGGAAAGACGGCAGATGCTCACATGTGTGTCACGAGGGCTATGCAGCATGAGCTTTCACAAAACTGGGGAATTAGGGCCTCTGTTGTTTACGACCGGGCTCCTGACTTCTTTCATCCTTTGACAGTGGAGGAAAGTCACAAGCTCTTTTGTAGGTTAGAAGAGGTGATTATAAAACCATCG---GGAGCAATTGATTATTGCTCCCTTGGCGCGCCAGATGAT------TTACATGCAAAAGTC---------------------------------------------------------------------------------------------------------------GATAATGATGAGTTCGTCTCATCTTCC------------AGATCCCTAAGCGGTGCGGAGAGGACCAAGGAAACACTTTTTACGTGCTGTAAA------------------------CATGTATCTGGCAAT---------GAAACTCAATATTGTTTCCGCAAGCAAAGGCCAGCATTGATTGTCAGCAGCACTAGCTGGACTCCTGATGAAGATTTCAGTCTTCTTCTCGAAGCAGCAGTAATGTATGATAGAAGGGTTGCTGCTAGTATTTCAAATGGA---GCAGGGCCGGAT------------------------------------------------GAATCCTGCCCTTTTCCATACCTTCTATTTATTGTCACTGGGAAGGGTCCGATGAAAGGCTTTTATGAAGAACGCATAAGCAGGCTACGTCTCCAACGCGTGGCCTTCCGTACAATGTGGCTTTCAGCTGAGGATTACCCACTTCTACTTGGTTCTGCTGATTTAGGAGTAAGTTTACATACTTCTTCGTCAGGCCTAGACTTGCCTATGAAGGTTGTCGATATGTTTGGATGTGGCTTGCCAGTATGCGCTGCATCGTACTCCTGTATTGGAGAGCTTGTGAAAGACCGCAAGAATGGGCTTTTGTTCTCATCATCCTCAGAACTTGCACAACAATTCTTG---------------------------------------------------------------------------------------------GAACTCTTCAAGGGATTTCCAGATGGTTGTGTCCTTTTGAGGTCGTTGAAAGATGGGGCGTTGGTGCATGGC---TCGAGACATTGGGTTGATGAGTGGGAAGAGAAAGCATTGCCTTTGATT---------------------------------------------------------------------------------------------------------------------------------------------------------------------------------------------------------------------------------------------------------------------------------------------------------------------------------------------------------------------------------ATAAATGTCTGCTCTTAA------------------------------------------------------------------------------------------
>Selaginella_moellendorffii
------------------------------------------------------------------------------------------------------------------------------------------------------------------------------------ATGGGGAGGAGAGGAAGGGCGACC---------------------------------------------------GTTGTCGTGCTTGGCGATTTTGGAAGGAGCCCCAGAATGCAGTACCACGCCTTGTCTTTGTCGAGCCAGCTTTTCTTTGTTCTTTTCGATCTTATTACTATGATAGGAGCTCAACCACACCGAGCTGTGCTAGAAGATCCCAAGATTTCTCTTTATCTCATGAGCGTG------CCAAGCTTTCAAAGACTTCCGCGACTGTTCTATCTACTGGCACTACCTTTTAAAATCCTTCTTCAGCTATTACACCTCTTGTGGCTTCTCCTTGTTAAAGTGCCATCCTCGGACGTTGTTCTTGTCCAAAATCCACCCTCAGTGCCAGTCCTGGCAGTGGTAAAGTGGACGTGTGTTATAAGAAAGTCCTCGTTCGTAATCGACTGGCACAACTTTGGCTATACTTTATTCGGTCTTAGATTGAATCCAAGCCATATTCTCGTCAAACTCTACTTCTGGTTTGAAAAGCGTTATGGTAAAATGGCCGACGGCCATCTATGCGTCACGAAAGCGATGCAACACGAGCTTGCAGAGAACTGGGGGATCAGGGCAACCGTTGTCTACGATAGATCACCCGAGTTTTTCCAACCCGCTACCTTGGAGGAAAAGCACGAGCTGTTTTTAAGGCTGGATGGCTTGTTTAGGCAGCCACTG---GGTGAATGGGATTGTTGTTCTGTAAGA---------------------------------------------------------------------------------------------------------------------------------------------------------------------------------------------CCGGAGGAAGATGAGAACGTT------CGGTTAGCATCCAGGCAGTAT------------------------------------------------GGCGACCAGTACTTCTATCTGAAAGAAAGGCCAGCGCTTATTGTGAGCAGTACTAGCTGGACTCCAGATGAGGACTTTGAGATACTGTTGGAGGCTGCTGTTATGTATGACCGGCGTGTGGCGGCATCGCTGGGAGAGCACATAGACAGTGCTTCG------------------------GGTGATAGGCGACCCATGAAGAATTCTAGATGCGTTTTCCCTCGTCTTCTCATCGTTGTTACTGGCAAAGGTCCCCTGCGACAAGAGTACGAAGAAAGGATAAGCAGGCTACGTTTACATCATGTTGCATTTCGAACGATGTGGCTCGCTGCTGAGGATTATCCTCGTTTGCTTGGATCGGCTGATCTCGGCGTTAGCTTGCATACTTCCTCGTCCGGTCTTGATTTGCCTATGAAGGTTGTGGACATGTTTGGATGCGGATTACCTGTGACGGCCGTTTCTTATTCATGTATTGACGAGCTGGTCAAAGATCACCAGAATGGGCTGCTTTTTTCGTCTGCTTCAGAACTTGCAGACCAGTTTATG---------------------------------------------------------------------------------------------GATCTATTTCAAGGTTTTCCAGACAACTGCGAACGCTTGAAGCACTTGAGAGACGGAGCCTTGGCATCGGGTTCGTGTGCGAGATGGGATGACGAGTGGGAGAAGCAAGTTCTTCCGCTTATT---------------------------------------------------------------------------------------------------------------------------------------------------------------TCCAGGTTTTTGCGA---------------------------------------------------------------------------------------------------------------------------------------------------------------------------------------------------CATTCTTTCATTTCTCGATGCTAA------------------------------------------------------------------------------------
>Physcomitrella_patens
---------------------------------------------------------------------------------------ATGACGGACTCTAATGCTCCACCCATGGCTGTGGCCAGTGAACTCCATCAACGCTCTCAGTCGGGGCCGCTTCAAATGTCTAGGCGAAGGAGGAAAGAAAAGAGGCGGAGAGCGGCC---------------------------------------------------GTGGTGGTACTTGGAGACCTGGGCAGGAGTCCTCGTATGCAATACCATGCTCTGTCTCTCGCTCGTCAGGCTGGTCTGCACGTT---GATGTGGTGGCACTTGCAGGAACGGAGCCCCATGCCGGACTTTTACAACATCCATACATCCATCTTCATCTCATGAGAGCT------CCTTTTCCGCAAGGTCTACCTCGGATATTGTATCTCTTGCTTTTACCGGTGAAACTGATGATACAATTTTTAACACTTGTATGGTTCCTATGTTTTCAAATACCTGCTCCAGACTTTTATTTGGTACAGAACCCGCCGTCAATTCCTACATTGTCAGTGGTGAGGATTGCCTGTTGGCTCCGTCAGGCCGCTTTTATTATCGATTGGCACAATTTTGGCTATACTATTTTGGCCCTATCTTTTAGCCCAAGACATCTTCTTGTGAGGCTTCATACCTGGTACGAAAAATTAAATGGAAAGACAGCAGATGGGTACTTATGTGTGACCAAGGCTATGCAGCATGAATTAGAGCAGAACTGGGGAATCCGGGCTACTGTTGTCTATGATCGTTCTCCTGAATTTTTTCGACCAATAACTTTGAAAGAGAAGCATGAGCTGTTTTGCAGGCTAAATGCGGCTTTTACTCAACCCCCTGGTGGTATGCGGGATTGCTGTTGTGATGGGGTACTTGAAGTCCCAACACTAGCAAACAAAGAT---------------------------------------------------------------------------------------------------------------GGA---------------TACGCTGAT------------TCTGGTGAAGGCCCCTCTGTACGCGTGGAACGCTCTTTATTCACCGTTCATACAACA---------------GCAGGTGACATAGATGGAGAGATTTCAGGTGGTGATCATTGCTCATATGAAGAGGGCCGGCCTGCGCTTATCGTGAGCAGCACTAGCTGGACCAAAGATGAAGACTTTGGGATATTGCTGGAGGCAGCAGTAATGTACGATCGCCGTGTTGCAGCTCTGTTAGGAGAGAGT---GACTCTGCTTCC------------TTCAATCAGACATCAGACACATATTCTTATTCTAGGAAACCAAGTCCCTTTCCCCGTCTTCTTATCGTTGTGACTGGGAAGGGTCCAATGCGAGCGATATACGAGGAACGCATAAGCAAGCTACGGCTACAGAGAGTGGCAATTCGAACCATGTGGTTATCAGCCGAGGAGTATCCTCTCCTACTCGGTGCTGCAGATTTGGGTGTATGTCTTCATACATCCTCCTCTGGCTTGGATCTTCCTATGAAGGTGGTGGACATGTTTGGGTGTGGTCTTCCAGTTTGCGCAGTCTCATACTCTTGCATTGACGAGTTGGTAGTGAACCGCCACAATGGTCTATTATTTTCCTCATCCTCAGAGTTAGCGGATCATCTATTG---------------------------------------------------------------------------------------------GATTTGTTTAAAGGCTTTCCAGATGCTTGCAATTTGTTAGATACATTGAGACGTGGTGCAAGTGAATCTGGGTCATCATCTCGTTGGGACGATGAATGGGGCGAGCATGTTCTGCCTCTTCTT---------------------------------------------------------------------------------------------------------------------------------------------------------------------------------------------------------------------------------------------------------------------------------------------------------------------------------------------------------------------------------ACGCAGGTCACAGAAGGGATGATCTCATGA------------------------------------------------------------------------------
>Pteridium_aquilinium
------------------------------------------------------------------------------------------------------AATAGTAGACTTGTGATCAATCAAAGTGTTAAC------------------------------AACACGAGAAGAGACAGCAAGATTCGAAGAAGAGAGGCATGGGCAAGCGGAATCGAGCTGCTGTGGTGGTTCTGGGCGACCTTGGACGAAGCCCTCGTATGCAGTACCATT---CCCTCTCCC------------------------CTTGCCTCTCAGGCCAATCTCGAGGTT---GATGTCATTGCCTACGCAGGAAGCGAGCCTCACCCGGATTTGGTTCGCAATCCCCGAATACATCTACATTTGATGAATTCA------CCACTTCCCAAAGGGTTGCCTAGAATCTTGTATTTGGTGGTTCTTCCATTGAAGCTACTTGTGCAAACAATTACCCTTGTTTGGATTTTACTTTTCAGAATACCTGCTCCAGATTTCTATCTCATTCAAAACCCTCCTTCGATACCAACATTCACTGTTGTTGGCTTTGCTTGCTGGCTTAGAAAAGCTTCATTCGTTATTGATTGGCATAATTTTGGCTACACTCTTCTTGGAATGTCTCTTGGTGCAAGTCATCCGCTTGTGAAGACATATTCATGGTATGAGAGAAAGTTTGGAAGGCTTGCAAATTTCCATATCTGTGTTACCAAGGCTATGCAGCAAGAGCTTGGGGAAAACTGGGGCATACAAGCCACTGTTTTGTATGATCGAGCACCAGGTCACTTCCATGCGACATCAGTGGAGGAAAAACATGAGCTTTTTCACAGGCTGGGC---------TTGCACCCCGGT---------------------------------------------------------------------------------------------------------------------------------------------------------------------------------------------------------------------GCTCACAGCAAGGGTGACTCTGATATT---------------------------------------------------------------------------ATGGAATCCGCAATGATTGATGATCAACAAGAATCCACCCTCTTTAGCAGCAGCTCATCATTTCCAGAAGGTGATTTC------------------------------GATCAGATACAAAGTCCAAATCTGAAAAAAGAT---------------------------------------------------TGCTTTGAAAGAAAACAG------------------------------------ACCGGCCCTGATCATAAGCAGCACGAG------------------------------------------------------------------------------------------------------------------------------CTGGACAGCTGA------------------------------------------------------------------------------------------------------------------------------------------------------------------------------------------------------------------------------------------------------------------------------------------------------------------------------------------------------------------------------------------------------------------------------------------------------------------------------------------------------------------------------------------------------------------------------------------------------------------------------------------------------------------------------------------------------------------------------------------------------------------------------------------------------------------------------------------------------------
>Huperzia_lucidula
---------------------------------------------GAATCAGTGGGAAGAAGCTCT---------------------GAAACGGATTCGGCTTGCGGGAGTTTGTCAAGGTTTCAAAAA---------AGAGAGGAGAGT---------------GAGAAGCAAATGGCATTGGGAAATCGAGGTCGGGCTGTA---------------------------------------------------GTTGTTGTGCTAGGAGATTTGGGGCGTAGTCCTCGCATGCAATATCACGCCCTTTCTCTTGCAACACAAGTTGGAGTGGAGGTG---GATGTTGTTGCACATGCAGGCACAGAGCCACATCCTATGTTGCTTGAACATCCACGCATAAATCTTCACTTAATGAGACCA------CCAACAGGTTTAGGCCTTCCTAGAGCATTATATCTACTGGTGCTACCTTTGAAGATATTTATCAACACTGTCTACCTCATATGGTTGCTATGCATAATAATACCAGCTCCAGATTTGATTTTGGTTCAGAATCCACCTGCTATTCCTACATTGCTTGTAGTGAAATGGGCATGCTGGATCCGTAAGGCAGCTTTCATTGTAGACTGGCACAATTTTGGTTACACTTTATTAGGCTTGTCTCTTGGTCCAAGCCACTCGCTTGTGAAGATTCATCACTGGTATGAAAGACATTATGGAAAGATGGCAGATGGTTATTTATGTGTGACCAAGGCCATGCAGCTTGAGCTTGAACAAAACTGGGGAATTCGGGCTACTGTGGTTTATGATCGGTCTCCTGAGTTTTTTCGCCCTGCAACTCTTGAGGAGAAGCATCAGTTGTTTTGTAGGCTGAATGATGCTTTCACCAGGCCAGAT---GCTCTTGTGGATTGTTGTTGTTCTGATCCTCTTCTGCAAAGTCAACTCTCTCATGAAAATTTGATGGACAAGAATCATATCTCTTCCGAAACCATTGACACATTCACAATCGGGGCATGCTCTTCAGACCCAGAAAGAGAAGTTTTATTTCTGCCAAAATTTGAAGCTGGAAGCAATGGTGAAAATGTTGGAGCTGATGTTGAGTTGAAAAAGCTGCAGGGTGATGCCTCAAGTTTGCACTATACACTATTCACCTGTCTTGCGGTTAAGAAACCAAACTTCCAAGAGGAGAAAAGCGAAAAC---------AAAGAACAATATTTGTATCGTAAAAACCGTCCTGCACTTATCATGAGCAGTACAAGCTGGACAGAAGATGAGGACTTCAGTATGCTCTTAGAAGCCGCAGTCATGTATGATCGACGTGTTGCAGCACATCTTGGAGAAATT---------------------------------AAAATTGGTTCT---------------------------------CCAGATTTTTTGCGGGTCTCAGAAAATAGAAATCCT------------TACCAGTTACGA---------------------------------CGAACATAA------------------------------------------------------------------------------------------------------------------------------------------------------------------------------------------------------------------------------------------------------------------------------------------------------------------------------------------------------------------------------------------------------------------------------------------------------------------------------------------------------------------------------------------------------------------------------------------------------------------------------------------------------------------------------------------------------------------------------------------------------------------------------------------------------------------------------------------------------------------------------------------------------------------------------------------------------
>Amborella_tricopoda
------------------------------------------------------------------------------------------------------------------------------------------------------------------------------ATGAAGAAGGGGAAGAGAGGTAGAGCCGCA---------------------------------------------------GTTGTGGTCCTTGGAGATTTTGGGCGCAGCCCTCGCATGCAATACCACGCTCTTTCTCTAGCTCGCCAGGCGTCTTTAGAAGTT---GATATTGTAGCATATGGAGGATCCGATCCTCACGGTGCTGTTTTAGACAATCCTTCTATTCACCTTCACACAATGAAGGAA------GTGATTCCTCATGGTTTACCAAGGATATTCTATTTATTGGCTCTCCCACTAAAGGCACTGGCTCAGTTCCTGGTGCTTCTTTGGTATGTCTGCATTAGGATACCTTCACCTGATGTCTTCATTGTACAGAATCCTCCTTCTATTCCAACCTTGATTGCAGTCAAATGGGCTTGCTGGTTACGCCGTTCTGCTTTCATCATTGATTGGCATAATTTTGGTTATACTCTACTGGGATTGTCACTTGGGAGAAGTCATGCCTTGGTTAAGACTTACTATTGGTGTGAGAGGCATTTTGGTAGTATGGCTGATGGTGCTTTATGTGTCACAAAAGCCATGCAGCATGAGCTTGCTCAAAATTGGGGTATAAGGGCAGTAGTACTTTATGATCAGCCCCCTGAATTTTTTCGTCCTGCTTTGCTTGCAGAGAAACATGAGTTGTTCTGTAGATTAAAGAAGGATATCAGTCATCAACAT---GGCCTTCATGATTGTGTGACTCATGAT---------------------------------------------------------------------------------------------------------------------------------------------------------------------------------------------------ATTGATGAAAATACGGGCAACTCCCTCTTTACAACTCAGATT------------------------------------------------GGTGATTCCCTATCCATGAATGAGAACAGACCTGCCCTTATTGTTAGCAGTACTAGCTGGACTGCTGATGAGGACTTTGAGATGCTTTTACAAGCAGCGCTAATGTATGATAGGCGAGTGGCGGCGATTTTAAATGAGCCT---GATTCCATAAAGAATGAAATTATATGGTCTGAGATATCCAAAGGG---------------AAACAATTTCTATACCCAAGATTATTGTTTATTATTACAGGTAAAGGTCCACAAAGAGAAAAGTACGAAGAACAAATAAAGAAGTTAAATCTGAAACGTGTGGCATTCAGGACAATGTGGCTTAAAGCTGAGGATTATCCTTTGTTGCTTGGATCGGCTGACTTAGGTGTATGTCTTCATACCTCCTCATCTGGCTTGGACCTTCCAATGAAGGTTGTGGATATGTTCGGGTGTGGACTACCAGTCTGTGCTGTTTCTTATTCATGCATTGAGGAGCTTGTAAAAGTTGAGCACAATGGTCTTCTCTTTGCATCTTCTTCCGAGCTGGCTGATGAACTCCTT---------------------------------------------------------------------------------------------ATGCTTTTCAAACGGTTTCCGGATGAATGTGATGCTCTGAAGTTACTGAGGAGAGGTGCTAAGGAAAGTGGAGCTTCTGCAAATTGGGCTTTTGAGTGGCAGCAACATGCTTTGCCTCTCATTGAAAAGCAATCGAAGGTGCTGGAAAAGTTGAAAACAGGGATCAAGAGCATTATTCAGATTCTAAGCAGAAGCATTATTGAGATTCTAAGCAGTTTCAGGTGCCCTGTCTCTGTTGATTTGATGAGGGATCCAGTGATAATGCCGACTGCTATAAGATTGCCAAGAGCGTTGCGCACAAGGGACTTAGACAGGGGAAACCTTGAATTGAGAAAGAAATCACATTTCTTGATCAAAGACATCAATTCCAGTGGTGAAATGACAGACGACATCAACGAAATTGATGGCATCTTGGAATCTCTGTTTACAGATTGTCAATCCTATTCTTCTTCAAAGGCGTCAGTGATTACTGTGTTTTACCTATGCTTCTCGAATGAGGAAATTACAAGAAGCTTGCAAGCACGCTTAAGTGTCGCTAATCTCATGACCAGGCTCTCAGTATTTGTGCTATGGAGAGTATGCAAAAATGAAGAATGTTAA
>Littorella_uniflora
------------------------------------------------------------------------------------------------------------------------------------------------------------------------------------ATGGAGAAGAGAAAAAGAGTTGCT---------------------------------------------------TTGGTGGTGCTTGGTGATATTGGCCGTAGCCCCCGCATGCAATATCATGCTCTTTCCCTTGCTCGTCAGGCTTCTCTAGAGGTT---GATATTGTTGCTTTTGGAGGTTCAGAGCCGCACATGTCTGTATTAAAGCACCCTTCCATCTATATCCACAAAATGCCACAATGGCCATCACTTCCTCAAAGGTTTCCGAAGATACTTCGTCCATTACTGCTTATTCTCAAGCCTATATTTCAGTTTCTTGTGCTGTTTTGGTATCTTTGTTTAAAGATACCAGCTCCTGATGCTTTCGTAGTGCAGAATCCTCCCTCAGTTCCCACTTTAGTGGTTGTGAAGTGGAGTAGCTGGTTGAGAAAGTCAGCCTTCATAATAGATTGGCACAATTTTGGATATACGTTGCTTGCACTGTCCATTGGATGGAGTAGTTCCTTTGTAACATTATATCGCTGGATCGAGAAGTATTATGGCAAGAAAGCTCATGGCTCCTTATGTGTGACTCAAGCAATGCAACATGAATTGGCTCAAAATTGGGGTATAAATGCTACAGTTCTTTATGATCAGCCTCCCGAGTTTTTCCGTCCTTCTTTACTCGAAGAGAAGCATGATCTATTTTGCAGGATAAGCAAAAATCTTAGCCAGCCATAT---GGATTCCGAGATTGCATAAGCTATGAATATACAACAAAG---------------------------------------------------------------------------------------------------------------------------------------------------------------------------------GATAACTTTGATCAAAGTATG------AATCCGTTCACCACTCAGATC------------------------------------------------GGCGCAGATATCTTCTTGAAACAAAATAGACCTGTACTTATTGTCAGTAGTACAAGCTGGACTCCAGATGAAAATTTTGGTATTCTTCTAGAAGCAGCTCTTATGTATGATAGACGAGTTGCTGCATTGTTGAAGGAGAAT---GATTTAACTGGAGATGAACTTGTTTGGGAAGAAATCCGTGATGGG---------------AAGCCATTTCCATATCCGAGGTTGTTGTTTATTATCACTGGTAAAGGACCTGAGAAGGAAAAGTATGAGCAAAAAATAAAGAAACTAAACCTCAAACGTGTAGCATTTCGTACCATGTGGCTATCGGCAGAGGATTACCCGTTACTTCTTGGATCAGCAGATCTTGGTGTCTGTCTTCATACTTCATCATCAGGCTTGGATTTACCAATGAAGGTTGTTGATATGTTTGGCTGTGGACTGCCTGTATGTGCTGTTTCCTATTCTTGCATTAAAGAGCTGGTAGAAGTGGAAAAGAATGGCCTCCTTTTCTCGTCATCTTCAGAACTGGCAGACGAACTCATG---------------------------------------------------------------------------------------------ATGCTGTTCGAAGGTTTCCCTGAACGGAGTGATACTTTAATGTCAATGAGGATGCACTTGGCAGAAAGAAAATCATCAGCTGGGTGGGCGACTGAATGGGAAAGGTGTGCCATGCCCTTAATA---------------------------------------------------------------------------------------------------------------------------------------------------------------------------------------------------------------------------------------------------------------------------------------------------------------------------------------------------------------------------------CATAAGGTTATAACTGAGAACTCCAGATGA------------------------------------------------------------------------------
>Isoetes_andicola
----------------------------------------------------------------------------------------------------------------------------------------------------------------------------------------------------------------------------------------------------------------------------------------------------------------------------------------------------------------------------------------------------------------------------------------------------------------------------------------------------------------------------------------------------------------------------------------------------------------------------------------------------------------------------------------------------------------------------------GGTATGAGCAACATTATGGAAAGACGGCAGATGCTCACATGTGTGTCACGAGGGCTATGCAGCATGAGCTTTCCCAAAAC---------------------------------------------------------------------------------------------------------------------------------------------------------------------------------------------------------------------------------------------------------------------------------------------------------------------------------------------------------------------------------------------------------------------------------------------------------------------------------------------------------------------------------------------------------------------------------------------------------------------------------------------------------------------------------------------------------------------------------------------------------------------------------------------------------------------------------------------------------------------------------------------------------------------------------------------------------------------------------------------------------------------------------------------------------------------------------------------------------------------------------------------------------------------------------------------------------------------------------------------------------------------------------------------------------------------------------------------------------------------------------------------------------------------------------------------------------------------------------------------------------------------------------------------------------------------------------------------------------------------------------------------------------------------------------------------------------------------------------------
>Isoetes_humilior
----------------------------------------------------------------------------------------------------------------------------------------------------------------------------------------------------------------------------------------------------------------------------------------------------------------------------------------------------------------------------------------------------------------------------------------------------------------------------------------------------------------------------------------------------------------------------------------------------------------------------------------------------------------------------------------------------------------------------------GGTATGAGAAACGTTATGGAAAAACGGCAGATGCTCACATGTGTGTCACGAGGGCGATGCAGCA---------------------------------------------------------------------------------------------------------------------------------------------------------------------------------------------------------------------------------------------------------------------------------------------------------------------------------------------------------------------------------------GGAAACTCTTTTTACATGCTGTAAA------------------------CATGTATCTGGCAAT---------GAAACTCAATATTTTTTTCGCAAACAAAGACCAGCATTGATTGTCAGCAGCACTAGCTG----------------------------------------------------------------------------------------------------------------------------------------------------------------------------------------------------------------------------------------------------------------------------------------------------------------------------------------------------------------------------------------------------------------------------------------------------------------------------------------------------------------------------------------------------------------------------------------------------------------------------------------------------------------------------------------------------------------------------------------------------------------------------------------------------------------------------------------------------------------------------------------------------------------------------------------------------------------------------------------------------------------------------------------------------------------------------------------------------------------------------------------------------------------------------------------------------------------------------
>Isoetes_elatior
---------------------------------------------------------------------------------------------------------------------------------------------------------------------------------------------------------------------------------------------------------------------------------------------------------------------------------------------------------------------------------------------------------------------------------------------------------------------------------------------------------------------------------------------------------------------------------------TCAATTCCTGTTTTGACAGTGGTGAAATGGGCATGCTGGTTCCACAAGTCAGCTTTTGTTATAGACTGGCACAACTTTGGTTACACTTTGATGGGCCTCACATTAGGCTCAAGCCATCCTTTTGTGAAAATTTATCATTGGTA-------------------------------------------------------------------------------------AGGGCCTCTGTTGTTTATGATCGTGCTCCTGACTTCTTTCATCCTTTGACAGTGGAGGAAAGTCACAAGCTCTTTTGTAGGTTAGAAGAGGTGATTACAAAACCATTG---GGAGCAGTTGACTGTTGCTCCCTTGGCGCGCCAGGGGAT------TTACATGCGAAAGTT---------------------------------------------------------------------------------------------------------------GGTAATGTTGAGTTTGTCTCATCTTCC------------AGATCCCTAAGCG----------------GGAAACTCTTTTTACATGCTGTAAA------------------------CATGTATCTGGCAAT---------GAAACTCAATATTTTTTTCGCAAACAAAGACCAGCAT---------------------GGACTCCTGATGAAGATTTCAGTCTTCTTCTGGAAGCAGCAGTAATGTATGATAGAAG-------------------------------------------------------------------------------------------------------------------------------------------------------------------------------------------------------------------------------------------------------------------------------------------------------------------------------------------------------------------------------------------------------------------------------------------------------------------------------------------------------------------------------------------------------------------------------------------------------------------------------------------------------------------------------------------------------------------------------------------------------------------------------------------------------------------------------------------------------------------------------------------------------------------------------------------------------------------------------------------------------------------------------------------------------------------------------------------------------------------------------------------------------------------
>Isoetes_coromandelina
---------------------------------------------------------------------------------------------------------------------------------------------------------------------------------------------------------------------------------------------------------------------------------------------------------------------------------------------------------------------------------------------------------------------------------------------------------------------------------------------------------------------------------------------------------------------------------------TCAATTCCTGTTTTGACAGCTGTGAAATGGGCATGCTGGTTCCACAAGTCAGCCTTCATTATAGACTGGCACAATTTTGGCTACACTTTGATGAGCCTAACATTAGGTTTAAGCCATCCCTTTGTGAAGATTTATCACTGGTATGAAAAGCATTATGGAAAGATGGCAGATGGTCATATGTGTGTGACAAAAGCTATGCAGCATGAGCTATCACAA-ACTGGGG----------------------------------------------------------------------------------------------------------------------------------------------------------------------------------------------------------------------------------------------------------------------------------------------------------------------------------------------------------------------------------------------------------------------------------------------------------------------------------------------------------------------------------------------------------------------------------------------------------------------------------------------------------------------------------------------------------------------------------------------------------------------------------------------------------------------------------------------------------------------------------------------------------------------------------------------------------------------------------------------------------------------------------------------------------------------------------------------------------------------------------------------------------------------------------------------------------------------------------------------------------------------------------------------------------------------------------------------------------------------------------------------------------------------------------------------------------------------------------------------------------------------------------------------------------------------------------------------------------------------------------------------------------------------------------------------------------------------------------
