# Supplementary material for: Phylogenomics indicates the “living fossil” Isoetes diversified in the Cenozoic
Source: PLoS One. 2020 Jun 18;15(6):e0227525. doi: 10.1371/journal.pone.0227525 (PMC7302493; doi:10.1371/journal.pone.0227525)
Supplement: S1 File — Folder containing fasta files for each of the individual nuclear alignments. (GZ) [file pone.0227525.s011.gz › 1_Individual_Nuclear_Alignments/Homolog_24612.orthogroup_9.fasta]

>Arabidopsis_thaliana
------------------------------------------------------------------------------------------------------------------------------------------------------------------------------------ATGGCTGATTCTCAATCC------------GGTTCCAATGTT---------------------------------------------------------------------------------------------------------------------------------------------------------------TTCAGTTTACGGATAGTTTCAATCGATTATTACATGGCTTCTCCAATCCCTGGTTATAATATTTGCTACAGTAGCTTCCAAGGT------------------------------------------------------------------------------------AGTGAGGTAAATGAAGTCCCTGTTATAAGGATATACGGCTCTACACCTGCTGGTCAGAAGACTTGCTTGCACATTCATCGTGCTTTACCATATCTCTATATTCCGTGCTCA------------------------------GAAATTCCACTTGAGCATCATAAAGGAGTGGATGGAAGTACACTTGCTTTATCCCTTGAGTTAGAGAAGGCTCTAAAGCTTAAGGGAAATGCTGCT------TCAAAAAGGCAACATATCCATGATTGTGAGATTGTAAGAGCAAAGAAGTTTTATGGGTACCACTCA---ACAGAGGAGGCTTTTGTGAAGATTTATCTTAGC---------------------TACCATCCACCCGATGTGGCTCGTGCTGCCAGTCTTCTTCTGGCAGGT------------------GCTGTTCTTGGTAAAAGTTTGCAGCCTTACGAGTCTCATATTCCCTTTATTCTCCAGTTTCTGGTTGATTATAATTTGTATGGA---ATGGGTCATGTGCATATATCAAAGATGAAGTTCCGTAGCCCAGTGCCTCAC------------------------------CATTTCCGG---------------------CCAAGGAGATTTGATTTGGATGATTGTCCGGGACAAAGGATTGACGAAGTGGCT---------------ATTACAAAGGCAAATTCAAGTGCTGCTGCAAGCGTCAGT------------------------------------------------TTTCCTGTTTGGAGCTTG------------TCAACAATCCCA---------------------------------------------------GGTCAGTGGATGTGG---------------------AATCTCTCTGAAGAATCTGATACACCGTTGAGCCAGAGCCAGCATAGGCACCAACACCATTACAGACGTCAGAGTCTCTGTGAACTTGAGGGAGATGCTACTAGTAGTGGTAATTTTCCTGATTCGAAATTTAATTGTTTGTGTTTCATGTATGACCGGACGTTTGAACTAGCCTCTTCTCTTGTAGATATTCTCAATCAACAGTTTAAAATGTACAACTCCCTTTCACAAGCCCAGTCTGATACTAACATGGTTCAGTCGCTTGTGGCAATTTGGGAGGAGGAGTATGAAAGGACTGGTGTGCATGATGCACCTATACCTCCTGATCCTGGTAAACCCTCTGCAGCTGATGTGTTGCAGACTATGTCAGATTATGTTGGGTTTGGGAATATGCTTAAAGAAATGCTAAACAAAGTTGAATTGTCTCCGCCTGGTATGAAGCCTACTGCAGTATCTTCAGCTGGTCCAGATATGCATGCCAAACCTGAAATTACTGATCTACAGGCTTTGAATCATATG------------GTTGGTACATGCAGTGAGTTT---------------------------CCTGCATCAGAACAGCTTTCTCCACTTGGCGAGAAGAGTGAA---------------------------------------------------------------GAAGCATCAATGGAAAATGATGAATAT------------------------ATGAAAACACCCACGGACAGAGATACACCTGCTCAAATA---------------------------------------------------------CAAGATGCTGAAGCCTTGGGTCTCTTTAAGTGGTTTGCCTCATCTCAGGCT---------------------------------------------------------------------GCAGAGGACATA---------------------AACTCAGATGATGAGATTCTCCGGGAAACT------ATCCTTAGTCCT---------CTTTTGCCTTTAGCGTCTATTAACAAGGTTCTTGAAATGGCTAGTACAGATTATGTGAGCCAATCCCAAAAGGAATGTCAAGACATTCTT---------------------------------------------------------------------------GATTCTCAGGAAAATCTTCCAGACTTTGGGAGTTCGACTAAGAGAGCTTTACCTAGTAATCCTGATAGCCAGAATCTTAGAACTTCATCCGACAAACAATCTCTTGAAATAGAAGTCGCTAGTGATGTTCCAGATAGCTCC---ACTTCAAATGGAGCAAGCGAAAAT------------------------------------------------------------------------------------------------------------------------------------------------------------------------------------------------TCA---------TTCCGGAGATACAGAAAGAGTGATTTACATACG---------------------------AGTGAAGTAATG---------GAGTATAAGAACAGGAGCTTCTCTAAGAGCAACAAGCCTAGCAACTCAGTATGGGGACCT---TTACCTTTTACACTGACCAAAAATCTTCAGAAGGACTTTGACAGTACAAAT------------------GCTAGTGATAAACTTGGTTTAACAAAGATTAGTTCTTACCCCATGAATGAGATGACAGACAATTATATTGTTCCAGTCAAA------GAA------CATCAAGCAGATGTTTGTAATACAATTGACAGA---------------------------------------------AACGTTTTGGCTGGATGTTCTCTGCGGGACTTGATGAGAAAAAAACGG---------------------------------------------------------TTATGC------------------------------CATGGAGAATCGCCTGTTTCACAGCATATGAAGTCTAGGAAGGTTAGAGAT---------------------------------TCCCGACACGGGGAAAAAAAT---GAGTGCACCTTGAGATGTGAG---GCCAAAAAACAAGGTCCTGCTCTT---------------------TCTGCAGAATTTAGCGAA------------------------------------------TTT------------------------------------------------------------------------------------------------------------------------------GTTTGTGGCGATACT---------------CCAAATTTATCT------------------------------------------------------------------------------------------------------------------------------------------------------------------------------------CCTATAGATTCTGGAAATTGCGAGTGTAATATATCCACTGAG---------------------------------------------------------------------------------------------------------------------------------------------------------------------------------------------------------------------------------------------------------------------TCATCTGAACTTCATTCTGTTGAT---------------------------------------------------------------------------------------------------------------------------------------------------------------------------------------------------------------------------AGATGTTCAGCTAAAGAGACAGCAAGTCAAAACAGT---------------------------------------------------------------------------------------------------------------------------------------------------------------------------------------------------------------------------------------------------------------------------------------------------------------------------------------------------------------------------------------GATGAAGTT---TTAAGGAAT------------------------------------------------------------------------------------------------------------------------------------------------------------------------------------------------------------------------------------------------------------------------------------------TTGTCATCT---------ACCACT------GTTCCATTTGGTAAGGAT---------CCACAAACTGTGGAATCAGGAACA------CTA---------------------------------------GTGTCTAGCAATATACATGTTGGGATTGAAATA------------------------------------------------------------------------------GATAGTGTCCAAAAATCGGGG------------------------------------------------------------------------------------AGGGAGCAAGAGTCAACTGCCAATGAA---------------------------ACTGATGAGACGGGAAGA---------TTAATATGCCTAACCTTAAGCAAGAAGCCTCCT------------------------------------------------------------------TCTCTC---------------------------------GATTGC------------------------------------------------------------------CTAAGTGCTGGACTGCAG---------------GATTCTGCACATTCTCATGAAATTCATGCCAGGGAAAAACAG---CATGATGAATATGAGGGAAATTCCAACGACATCCCGTTTTTTCCC---------TTGGAGGACAACAAGGAG---------------------------------GAAAAGAAACACTTTTTCCAAGGAACTTCCCTTGGTATTCCCTTG---CATCATCTCAATGACGGCTCCAATCTTTACCTACTGACCCCTGCCTTTTCACCCCCTTCTGTGGATTCTGTTTTACAATGGATATCGAATGACAAA------------GGAGACTCTAATATTGATTCAGAAAAACAACCATTA---------------------------------------------------------------CGAGATAATCATAATGATCGTGGAGCAAGTTTCACTGATCTTGCTTCTGCATCTAATGTG---------GTGTCTGTGTCTGAGCACGTGGAGCAGCATAATAACCTT------------------------------------------------------TTTGTGAATTCAGAATCAAAT---------------------------------------------------------------------------------------------------------------------------------------------------------------------------------------------------------GCTTATACAGAGTCG------------------------------------------------GAGATAGATCTGAAACCCAAAGGAACGTTTCTTAATCTTAACTTGCAGGCCAGTGTTTCCCAAGAGCTGTCTCAGATTTCAGGCCCTGATGGG---AAATCTGGGCCCACTCCCTTAAGTCAAATGGGATTCCGAGATCCTGCGAGCATGGGTGCGGGGCAACAGCTTACAATTCTG------------AGTATAGAGGTTCATGCAGAGTCTAGAGGGGACCTG------------------------------------------------------------------------------------------------------------------CGACCTGAT------------------------------------------------------------------CCACGATTTGATTCTGTCAATGTTATAGCT------CTCGTCGTGCAGAATGACGATAGTTTTGTAGCT---------------GAAGTATTTGTGCTTTTATTTAGTCCAGATAGCATT------GATCAGAGAAATGTTGATGGCCTATCT---GGATGCAAGTTGTCTGTATTCCTTGAAGAGAGGCAACTATTCAGATATTTTATTGAGACT---------------------------------------------------TTATGTAAATGGGATCCAGATGTTCTTCTGGGCTGGGATATACAGGGCGGATCCATTGGTTTTCTAGCTGAAAGAGCTGCACAGCTTGGTATA------AGATTTCTCAATAATATATCTAGGACGCCATCTCCGACCACAACAAACAAT------------------------------TCAGATAATAAGAGAAAACTTGGTAAT------------AATCTGCTGCCAGATCCGTTGGTAGCTAATCCTGCT------------CAAGTAGAAGAAGTGGTAATTGAGGACGAGTGGGGCCGCACACATGCTAGTGGTGTTCAT------------------------------GTTGGAGGTAGAATTGTTCTCAATGCATGGCGTTTGATTCGCGGGGAAGTTAAACTCAACATGTACACGATTGAAGCTGTGTCAGAGGCTGTTTTGAGGCAGAAGGTTCCATCAATCCCCTATAAGGTATTGACAGAATGGTTTTCAAGTGGTCCTGCGGGTGCAAGATATAGATGCATAGAATATGTGATTCGGCGAGCAAATTTGAACCTTGAGATAATGAGCCAACTTGACATGATAAATCGTACGTCAGAACTTGCTCGTGTTTTTGGTATAGACTTTTTCTCAGTTCTCTCCCGAGGTTCACAGTACAGAGTGGAATCCATGCTTCTGAGATTAGCACATACACAAAATTATCTTGCTATT---------------------------------------------------------------------------------------------------------------------------------------------------------TCTCCAGGAAACCAACAGGTTGCCTCTCAGCCAGCTATGGAATGTGTACCTCTTGTGATGGAACCAGAATCTGCCTTTTACGATGATCCTGTTATTGTGTTGGATTTTCAATCTCTTTACCCTTCAATGATTATAGCATATAATCTGTGCTTTTCTACATGTCTCGGAAAACTTGCACATTTGAAGATGAACACCCTTGGGGTCAGCTCATACTCTCTAGACCTCGATGTTCTTCAGGATTTA---AATCAGATCCTACAGACCCCAAACAGTGTGATGTACGTGCCACCAGAGGTGCGTAGAGGAATTTTACCTAGGCTGCTAGAGGAGATTCTGTCTACAAGAATAATGGTGAAAAAAGCAATGAAAAAGTTGACT------CCTTCAGAAGCAGTTCTTCACCGGATATTTAATGCGAGGCAGCTTGCTTTAAAGCTGATAGCAAATGTGACTTATGGTTATACTGCTGCTGGCTTCAGTGGTCGAATGCCTTGTGCAGAGCTGGCAGATAGTATTGTCCAGTGTGGTCGTAGCACACTTGAGAAGGCTATTTCATTCGTCAATGCCAATGATAAT------------------TGGAACGCTAGAGTTGTATATGGTGACACTGATAGT---ATGTTTGTCCTCCTAAAAGGACGAACTGTAAAAGAAGCTTTTGTAGTCGGACAAGAGATTGCATCTGCAATAACTGAAATGAACCCACACCCAGTCACTTTAAAGATGGAGAAAGTCTATCACCCTTGTTTCCTTCTTACGAAGAAGCGTTATGTTGGGTACAGTTATGAAAGTCCCAAT------CAGAGAGAGCCTATATTTGATGCAAAAGGTATTGAAACTGTTCGAAGAGACACTTGTGAAGCTGTTGCGAAAACTATGGAGCAATCGTTGAGACTCTTTTTTGAACAGAAGAACATCTCTAAGGTTAAGTCGTACTTGTATAGACAGTGGAAGCGGATACTA------------TCAGGGAGAGTGTCTCTTCAAGATTTTATCTTTGCAAAAGAAGTT---CGGTTGGGT---ACTTACAGCACAAGAGACTCT------------------------------------------------TCACTCCTTCCTCCAGCAGCTATTGTGGCAACCAAATCAATGAAAGCAGACCCTCGGACAGAGCCACGCTATGCTGAACGAGTGCCTTATGTTGTGATTCATGGGGAGCCAGGAGCT------------------CGACTTGTTGATATGGTTGTTGATCCACTGGTTCTTTTGGACGTCGATACACCCTACCGACTGAATGACTTATACTACATCAACAAACAAATTATA---CCAGCTTTGCAAAGGGTATTTGGACTCGTGGGTGCAGACTTAAACCAGTGGTTTTTGGAGATGCCCCGTCTCACCAGAAGCTCCCTTGGTCAACGTCCC---------------------TTAAACTCTAAAAAC---------------------------------------------TCACACAAA---------------------------ACAAGGATTGATTATTTTTATCTATCGAAA---CATTGCATCTTGTGTGGGGAAGTTGTT---CAAGAATCTGCTCAACTA---TGCAACCGGTGC------------------CTTCAAAATAAAAGTGCTGCTGCTGCAACC---------------------ATTGTTTGGAAGACTTCAAAGTTGGAGAGAGAGATGCAACAC---------------CTAGCCACGATATGCAGACACTGTGGT---GGGGGAGACTGGGTG------------------------------------------------------------------------------------------GTGCAAAGCGGAGTGAAATGCAAT---------------------------------------------------------------TCCCTTGCGTGCTCAGTCTTT------------------------------------------------TACGAG---------------------------------------------------------------------AGACGGAAAGTTCAGAAAGAGCTTCGTGGCCTCTCCTCCATTGCTACTGAGAGTGAGCTT---TACCCTAAATGCATG------------GCTGAGTGGTTCTAA------------------------------------------------------------------------------------------------------------------------------------------------------------------------------------------------------------------------------------------------------------------------------------------------------------------------------------------------------------------------------------------------------------------------------------------------------------------------------------------------------------------------------
>Theobroma_cacao
------------------------------------------------------------------------------------------------------------------------------------------------------------------------------------------------------------------------------------------------------------------------------------------------------------------------------------------------------------------------------------------------------------------------------------------------------------------------------------------------------------------------------------------------------------------------------------------------------------------------------------------------------ATGCTGCCTCATCTG------------------------------------------------------------------------------------------------------------------------------------------------------------------------------------------AAAAAAAAGATG---------------------------------------------------------------------------------------------------------------------------------------------------------------------------------------TTTGTCCTGAACTTT------------------------------------------------------------------------------------------------------------------------------------------------------------------------------------------------------------------------------------------------------------------------------------------------------------------------------------------------------------------------------------------------------------------------------------------------------------------------------------------------------------------------------------------------------------------------------TGTCTG---------------------------------------------------------------------------------------------------------------------------------------------------------------------------------------------------------------------------------------------------------------------------------------------------------------------------------------------------------------------------------------------------------------------------------------------------------------------------------------------------------------------------------------------------------------------------------------------------------------------------------------------------------------------------------------------------------------------------------------TTGGTGAAATGGCTTGCCAATTCTCATGCT---------------------------------------------------------------------GCTGATGATATA---------------------AACTCAGATGATGAACTTGTTCGTGAGACT------ATATTGACTCCT---------TTGTTGCCTGCAACAACCATTGATAAGGTGCTAGAGAAAGCCAGTATCGATTATGAGAGTGAGTCACAGAAAGAATGTCAGGATATTCTT---------------------------------------------------------------------------GATTCGGTTGGGGATTTAATTGAATTTGATGGTCTGAAGGAAAGA------------------------------------AATTCTCATTCTTATGATCATATTCAAATCTCATCCGGCAAACATATTCCCCAA------------ACAGATGGTTCCAGTGATGATCTAGGTCTATCACCT------------------------------------------------------------------------------------------------------------------------------------------------------------------------TCTGCAGGATCA---------GTTGCAAATTCATCAAAAGCAGACATGAAAACTGAA---------------------TTGAAGAGGTCCTCC---------CAGGATACCAGTAAAACATTTAGTACCAAGCGCAAAAGAAAAAAACTTTTATGGGGTTCT---TTACCTCTTTCTGTGACTGGGAAGGGGAAGGATAACTCTGATAGTGTCAGTTTCAACATAACTGAAGCATGTGCTGATGAAATTAAAGAATGTTTAGGCACAAGTTTTTCAGCTGAAAATGATTTGGGAAAAGCTTCTGACCCTTTAAAT------AAAAATGCACATGCCAGTGAT------GATAAACAAGAAGCA---------------------------------------------GGTATATTGGTTGAATGCACTGTGCGGGACTTGATGAGAAGAAAGCGAAGCCGCCGA------------------ATTGAACCTGCT------------------GATTGT---------------------GGGTCTGTTAGGAGTGAAAATGTT---------CATTTGAAGATGGAAAAGGGAAAAGAT---------AGTTTCTTTTGCCCAAAACAATTGAATTTTCATGGGTCACATAAT---GAGCTTGACAAGAAGGGCCCTGGATCTCTCAACCATAGTCCATCACTT---------------------GCCAATGAACAAAAGGAA------------------------------------------TTTCCTGAAGCTGTTGGT------------------------------------------------------------------------------------------------------TTCAAGCCTACCCATTCTGATTCGGTGTATTGTACTCTACCCCAATTGTCTGGCATT------------TCTAATCCAGCACAGGCTAACACAGGCCATCCTGAACAAATGGGGAAGAAGTTAGTGTTGAACTTTTACCCCAAAAAGCATGAC---------------------------------------------------------------------------TCTGCAATTTCTATTGGTCACTGTGAAACTTATAAGGGTAAAGAGTTT---------------------------------------------------------------------------------------------------------------------------------------------------------------------------------------------------------------------------------------------------GACTTTCGAGTAACTTCTGCAGAATCCCGAAATTCTGAT---------------------------------------------------------------------------------------------------------------------------------------------------------------------------------------------------------------------------GCCCACACTTCCAAAGCCCACAAGGAAATAGATTCT---------------------------------------------------------------------------------------------------------------------------------------------------------------------------------------------------------------------------------------------------------------------------------------------------------------------------------------------------------------------------------------CCTGATGAGAGATTACAGCAAACAGACACTAATGGT------------------------------------------------------------------------------------------------------------------------------------------------------------------------------------------------------------------------------------------------------------------TCTTGGTGTTTGTCAGCTTCTCCACGTACGCAT------AAAATGCTTGGGATGGATGGTTACATCCACGAAACTTATTATGAAGGTGAAATTTCCTTA------------------------------------------TCTGCTGACAAACCTGTGGGCATAGAT---------------------------------------------------------------------------------GCAACGACTGACAAAAGTTAT------------------------------------------------------------------------------------CCACAGAATGAAGATTGTGGTGGTGGAAAACAGGGTTGCATTACTGGCTTGGTTGTTGATGTGGAGGCAAAACCTGTGGAGTTGATTGGCATGACCTTCTGCAAGAAACCCCCAACGGCAGATTGGAATGATGGAGCAACTGAAAATGTTACACATTTACCTACTACCCAACATTCTCCTTCTCTTTTTAAT---------------------GAGGAAAATTGT------------------------------------------------------------------------CAAGGAACATCAGGGAGAGCT---TTGGATGAGGTT------------------------------------------------------------------CTCCCATTTTTCTCAAGGGGG---TGCGAAGAAGAGAAGGAAGTTCAA------AACAAGTGC---CTAGGAAATAACAACTCTAATTTTCATCAGGAAGCTGCGTTGGGAGTCCCTATT---CACTATCAAAATGATGGCTCTTTCTTGTACCTGTTAACGCCTGTATCTTCACCCCCTTCTCCAGATTCTGTATATAGGTGGCTGTCATGTGAT------------------------GAAGAAGGAAGTCATAGACAG------------------------------------------------------------------------------AGTAATGCAGTATCAGCAGAGTCTCCATCTTTAACAGGCTCTACCGAGTGT---------CTGATTGCTTCAGAAAACTCTTCTCCTGTTAATTGTAATGAGGCT------------------------------------------------TTGACCAAATCTAGTTCTAAATATCAC------------------------ATGACATCAATG------------------------------------------------------------TTGGAACAAGGGCATCCA---------------------------GAGAAGAATATGGTCCTT---------------------------------GGTTCAGAAGTGAAGTCTTGCAGT---------------------------------AATGAGTCGAGAACACCCTGTCAAAGTGAGGAAAATATTAGGACAGTCAATGCATGTGCTGATGGCTCACAGGATATGTCTCAGATATCAGGCCCAGATGGA---AAATCCAGGCCCACTCCACTAAGTCAAATAGGATTTCGTGATCCTGCAAGTGTTGGTGCTGGGCAACAGCTTACATTGTTA------------AGCTTGGAGGTTCACACAGAATCTAGAGGAGACCTT------------------------------------------------------------------------------------------------------------------CGACCTGAT------------------------------------------------------------------CCTCGATTCGACGCTGTCAATGTTGTAGCT------CTAGCAATTCAGAATGACAATGATTCTGAAACT---------------GAAGTTCATGTGCTGTTGTATAGTAAAACTGGATTC------TATCAGAGGAATCTTGATGGAATATTT---GGGCTTAAGGTTTTTGTTTTCTCTGAGGAGAAGCACTTATTTGGTCAGTTTATGAAGATT---------------------------------------------------TTATGTTCTCTTGATCCTGATATTTTAATGGGTTGGGATGTGCAAGGTGGTTCTCTTGGTTTTCTAGCTGAAAGAGCTGCATATCTTGGTATA------GGATTGCTTAACAAAATATCAAGGACACCATCTGAAACCAAGATAAAAGCT---------------------------GAAGAAACTAATATTTCTCAAAAGGGTTCACAGGAA------GAACTGCTGTCTAAGCCATTGATTGCTGATTCTATT------------GTGATGGAAGATGCAATAATAGAGGATGAATGGGGCCGAACTCATGCCAGTGGTGTCCAT------------------------------GTTGGTGGTAGAATTGTCCTCAATGTCTGGCGGTTAATGCGTGGTGAGGTTAAACTTAACATGTATACAGTTGAAGCTGTAGCTGAATCTGTTTTGAGGCAAAAAATTCCATCAATTCCTTATAAAGTATTGACAAAATGGTTTTCAAGCGGTCCTGCACAGGCAAGGTACAGATGTGTTGAATACGTGGTTGAAAGAGCAAAGCTGAATCTGCAGATAATGAATAAACTGGATATGATAAATCGAACATCAGAACTTGCTCGTGTTTTTGGCATCGACTTCTTTTCTGTCCTCTCTCGAGGTTCACAGTTTCGTGTTGAATCCATGTTTCTGAGGTTGGCACATACACAGAATTATCTTGCTATT---------------------------------------------------------------------------------------------------------------------------------------------------------TCTCCTGGAAACCAACAGGTTGCTTCTCAACCTGCAATGGAGTGTTTGCCTCTTGTGATGGAACCTGAATCTGGTTTCTATGCAGATCCAGTTGTTGTGTTGGACTTTCAGTCTCTTTATCCATCCATGATAATTGCTTACAACCTTTGCTTTTGCACATGCCTTGGAAAAATTGCAAATTCTAAAGTAAATACCCTTGGGGTTAGTTCATATGCACCAGATCCAAATGTTTTGCGGAATCTAAAAGATCAAGTGCTGCTTACTCCAAATGGTGTTATGTATGTGCCTTCAAAGGTACGCAAAGGAGTGCTGCCTAGATTACTGGAGGAAATTTTATCAACTCGAATAATGGTGAAACAAGCAATGAAGAAGTTGACT------CCTTCACAGCAAGTTCTTCAGAGGATATTCAATGCAAGACAGCTTGCTCTGAAGCTGATAGCAAATGTAACGTATGGCTATACTGCTGCTGGGTTTAGTGGTCGCATGCCTTGTGCTGAGCTTGCGGACAGTATTGTTCAATGTGGTCGTAGTACACTTGAAAAAGCTATTTCTTATGTAAATGCACATGAAAAA------------------TGGAGGGCTAATGTTATATATGGTGACACTGATAGC---ATGTTTGTCCTCCTTAAGGGGCGCACAGTTAAAGAATCATTCAAAATAGGACATGAGATTGCATCTGCAATAACTGCAATGAACCCAAATCCAGTTACGTTGAAGATGGAGAAAGTCTATCACCCATGTTTTCTCCTTACTAAGAAGCGCTATGTTGGCTATAGTTATGAGAGCCCTGAC------CAAGTCAAACCTGTTTTTGATGCTAAAGGCATTGAGACAGTTCGCAGGGATACTTGTGGTGCTGTTGCCAAGACAATGGAACAGTCACTAAGACTCTTTTTTGAACATCAGGATATACCAAAGGTTAAAGCATATTTGCATCGTCAATGGACAAGGATTTTG------------TCTGGCAGGGTGTCTCTTCAGGATTTTGTTTTTGCAAAAGAAGTT---CGCTTAGGA---ACATACAGTACAAAA---GTA------------------------------------------------GGTTCACTCCCACCAGCAGCAATTGTGGCAACTAAAGCGATGAGAGCAGATCCGAGGGCAGAACCACGCTATGCAGAGCGAGTACCCTATGTTGTAATCCATGGAGAGCCTGGGGCT------------------CGCCTGGTTGACATGGTGGTGGATCCATTGGAACTTTTAGCTATTAATTCCCCATACAGATTAAATGATTTGTACTACATCAACAAACAGATAATC---CCAGCACTGCAGAGGGTATTTGGGCTAGTTGGTGCTGACTTGAACCGGTGGTTCTCAGAAATGCCGCGCCTAGCCAGGGAAGCTTTTGGTAAATGCGGT---------------------GTACATGCTCTAAAT---------------------------------------------CCACAGCGG---------------------------ACTAGAATTGATTATTATTATCTTTCAAAA---CACTGTATACTCTGCGGTGACCTGGTC---CAAGCATCAGCCCATCTA---TGTGGTAAATGT------------------TCAGAAAACAAAACTGCAGCTGCAACAGCT---------------------ATTGTTGGGAGGACTTCAAAATCAGAGAGAGAGATGCAACAC---------------CTTGTCGCTATATGTCGGCACTGTGGG---GGAGGGGACTGGCTT------------------------------------------------------------------------------------------GTGGAGAGTGGGGTGAAGTGCAAT---------------------------------------------------------------TCACTTGCGTGCTCGGTCTTC------------------------------------------------TACGAG---------------------------------------------------------------------AGACGTAAAGTTCAGAAGGAACTACAGGGTCTTTCTGCCGTTGCCACCGATAAAGGCTTG---TACCCGAAATGTATG------------GTGGAGTGGTTTTAA------------------------------------------------------------------------------------------------------------------------------------------------------------------------------------------------------------------------------------------------------------------------------------------------------------------------------------------------------------------------------------------------------------------------------------------------------------------------------------------------------------------------------
>Littorella_uniflora
------------------------------------------------------------------------------------------------------------------------------------------------------------------------------------------------------------------------------------------------------------------------------------------------------------------------------------------------------------------------------------------------------------------------------------------------------------------------------------------------------------------------------------------------------------------------------------------------------------------GATTCTGGAAAG---------------------------------------------------------------------------------------------------------------------------------------------------------------------------------------------------------------------------------------------------------------------------------------------------------------------CCGATGCCGCATGATGTATTAAGGGTACTATCA------------------------------------------------------------------GATGGGATTGAGTTTGTA---AATTTTATG------------------------------------------------------------------------------------------------------------------------------------------------------------------------------------------------------------GAATTGAACAATGATGGAGAAGAAGTCTTTACCCCAAAATCA---------------------------------------------------------ATTGAA------------TCAACAGTTCGA---------------------------------------------------GGTAATTTGGTACAACGCGGGCTT---------------------------------------------------------------------------------------------------------GAC---------------AATTTT---------------------------------------------------------GAGTGCAGCAATGACATCCCATCCAAAGAT---------------------------------------------------------------------------------------------------------------------------------------------------------------------------------------------------------------------------------------------------------------------------------------------------------------------------------------TTGAATGCAAGTGCTAGACTTGGAATT------------------------------------TTGATGTCTTTGGATTCACCATCACAG------------------------------------------------------------------------------------------------------------------AATGCTGCCGGAACGGATGAGATTCACACAGCCAGTCAA------------------------------------TCTCCATCAAGTGCAAAGGCCTCCGATGAAGCTGCCTTGCGTCTTTTGAAATGGTTTGCATCTTCTCAAGCT---------------------------------------------------------------------GCCGAAGATATA---------------------AACTCTGACGATGAACTCGCTCGTGAGATG------ATTTTGAGTCCC---------CTATTACCTTCAAAAAGCATTGGCAAGGTGTTGGAGAAAGCCAATGTTGACTATGAGAGTGAATCTCAGCAAGAGTGTCAGGACATTCTT---------------------------------------------------------------------------GATTCTATT---GATGTGTCAAACCTTGAAGAATTGAAGGGTAGAGCCTCT---------------------------ATTCCGGATGAGTGTGTTCGAAGTAACAAAGCTTCTTCCAGTATCACAATACCTCAA------------TTAGATGGCTCTAGTGATGAT------------------------------------------------------------------------------------------------------------------------------------------------------------CCAGAGTCAACTCCTACG---ACCAAGAAGTTGATCAAA---------ACAGACAATAATGAGACCAGTTCCTTT---------------------------------AGGGAGGTGCAT---TCATGTCCTGATTTAGACTCGAGTTTAACTAGGAAACATACAATGAAAAGACCTCGGATGAGATCT---TTACCTGTTTTT---------------AGTCAAAAATTGAATAATGTTTCACAATCTTTCACTCTCTCCAATTTAGATGGGCATGAGAATGAGAGAGGAGGAAATTTTAGATCTTCGTTGTTTGGGGATGCAGCAGAAAGATTTCCTCGCATCTTAAAGATTGCTGAGGAGAAGGATATTTGTGATTCAGATCAAGCT---------------------------------------------GATATAATAGTTGAATGCTCAACAAGGGATTTAATGAGAAGGAAGCGATCACATCGT---------------------------------------------------------------------------GCTGAACAGTTTGGGCATCCAAGTTCAGTTGAAAATCACAAAATGGAATCTTTCCCTGACACCAAA---------------------------TACCAGAAAGGAGATAAAAATCTCAAAATAAAGTCCAGAGATCATGCACAAGTAAAATCATCTCCTTTTTTGCCCTTGCATAGGCTACCAGTTGCAGATGAAGAGGCAGAATTTCATCAAAGGAACATA------------GATTCTACCCTTGTGCCATCA---------------------------------------------------------------------------------------------------------------ACTGAGACTAATCATGTCAAATCCCGAGGTCCTAGTAGTCCTGCTTCAGGAAATTTACCTTTATCCCCCAGCAATGGTTGCAGAGTGTCAGGATCTATGCCAAGCAGCGAGAATCAAGAGATA---------CCAGTTCCAATTTGTCATGATGATGGTTATATT---------------------------------------------------------------TCTGAAATTGTTCGTAGCAATGTGAATGAGGACTCAAGTCTTCATGTTAGCTCTCGAATATCTCAA---------------------------------------------------------------------------------------------------------------------------------------------------------TTGTCCTTT------------------------------------------------------------------------------TCTACGGAGAAAGAAAATATTAGT---------------------------------------------------------------------------------------------------------------------------------------------------------------------------------------------------------------------------GGATGTTTTGGTCAAAGGGATTGCCTACAAACAAACACTTGC---------------------------------------------------------------------------AATTCATGTCTA------------------------------------------------------------------------------------------------------------------CTGCCTTTGAATTTT---------------------------------------------------------------------------------------------------------------------------------------------------------GATGACATG------------------------------------------------------------------------------------------------------------------------------TCCAAAAATGAC---------------------------------------------------------------------------------------------------------------------------------------------------TCCATGGGAGGAAGTCAATCCCAGGGCTCAAGCTAC---ACCTGCAAGGGGATTGAC---------------------------------------------------------------------GTCTCAGCTGAACACAACAATAATGTGGAATATGAACCACCAGTTTTACTGCTCGAAAGTTATCATGGTATCAGTCCTGGTTCCCCGAGGCCCTAT------------------------GATTCCACACCAGAAGAAGATGAACGT------------------------------------------------------------------------------------------------------------------------------------------------------------GTAAAACCAATTGGCATGACATTCTCCAGGAAACCTCCAATTATAGAATGGACTGAT---GTGCTCGATAAT---------------------------GAAACATCTCTTCACGGA---------------AAATCCGCAGATGATTGT---------CCC---------------------------------------------------------------------------------------------------------------------------------------------------------------------CCTTTCTTCATGAGAAGCTTTATAGAAGAAAACAAACTTGTTGGG------------------CCTGAATTATCTGAATGTACTGGTAATCGTGAATCATTGAAGGGTGTACCTACC---ATTTATCAGAATAACGGGTCATGTTTGTTCTTGCTGACTCCTGGTGTTTCGCCCCCATCAAGGGAAATTGTCGATAAATGGCTATCATGTGATAAG------------------TCTGATATTTTGGGGGAAAAGATGGATCTAGAAGCA------------------------------------------------CCGTTT------CTTTCTACATCAGTTAGAAACGTTGCTGAGACTGCTTTAACACAGAACTCTCAAGCT---------------------------------------------------------------------------------------------GATGATACTACTTCGCAGTTGCTGGAGTTTGCTTCGTGC------------------------------------------------------------------------------------------------------------------------------------------------------------------------------------------------TCTGAGGCAGAGAGATGCAGCGTC------------------------------GAAGTTCAGAGTGCCGAGGAGAAGCCATCC---------------------------ACTAGCTGCTCAGAGGATATCTCTCAGATATCTAGGCCTGATCGG---ATGACAAGGCAGACTCCACTGAGTCAAATTGGTTTTAGAGATCCGGCTAGTGTTGGTGGAGGCCAGCAGTTAACACTGGTG------------AGCATAGAGGTCCTGTCTGAGTCTAGAGGAGATTTA------------------------------------------------------------------------------------------------------------------CGACCCGAC------------------------------------------------------------------CCTCGATTTGATGCCATCAATGTCATTGTT------CTTATTTTCCAGGAGGATGATAAATCTACATTT---------------GATGCTCATGTGCTTTTGCGTTCAGGCTCTGCTTGT------GTCAAAAAGGACATCGATGCAATTTCA---GAATGTGACATGCTCGTTTTTACTGAAGAACTGGATTTGTTCAACCATTTCAGGAAGTTC---------------------------------------------------ATCCGGACCACTAATCCGGATATTATAATGGGCTGGGATGTTCAAAGTGCTTCTCTTGGATTTTTAGCTGAAAGGGCTGCATTCCTTGGCATT------GGTTTGCTGAGCAGTATATCACGGACACCATCTCAAGCAAATGCA------------------------------GCTTCTGGAGATTCTCAAAAAGAGATGGGAAAA------------GAAATTCTCTCTGAATCAGAAACTGCTGAAGCTGTT---------------CTACAAAGTGCAATAATTGAGGACGAGTGGGGTCGAACTCATGGTAGCGGTGTTCAT------------------------------GTAGTTGGTAGAATTGTTCTGAATGTTTGGAGACTTATGCGGAATGAAGTTAAACTTACTATGTATACGGCTGAAGCCGTAGCTGAAGCAGTTCTGAGGAGAAAAATACCAGTGATCTCTTGCAAGGTACTGTCAAATTGGTTCACTAGTGGTCCTGCAAGAGCAAGGTATCGAGCTATTGAATATATACTAGAGCGAGCAAATTTGAATTTGCAGATTATGAATCAGCTCGATATGATCAATCGAACATCAGAACTTGCTCGTGTATTTGGTATTGACTTCTTTTCAGTTCTGTCTCGAGGTTCACAGTACCGTGTGGAGTCAATGTTTATTCGACTAGCACATTCTCAAAACTATCTTGTAATT---------------------------------------------------------------------------------------------------------------------------------------------------------TCTCCTGGAAAGCATCAGGTTGCCAATCAACCAGCAATGGAGTGCTTACCTCTTGTTATGGAACCAGAATCTAGATTTTATGCAGACCCGGTTATTGTTTTAGATTTTCAGTCTCTCTATCCATCAATGGTTATTGCATATAACCTCTGCTTTTGTACATGCCTTGGGAAGATAACACCACCAATGACAGATATCCTTGGTGTCACTACATATACACCAGATGACAATATATTTTGCAATTTAAAAAATGATTTACTGGTTACTCCTAATGGTGTTGCCTATGCCCCTTCAAATGTGAGGAAAGGGATTCTACCCCGGTTACTCGAAGAGATATTATCTACCAGGATCATGGTTAAGCAGGCAATGAAAAAATTGGCA------CCGTCGCAGCAAGTTCTGCGTCGGATACTTAATGCTCGGCAACTAGCTTTGAAGCTTATAGCAAATGTTACTTATGGTTATACAGCTGCTGGATTTAGCGGACGCATGCCTTGTGCTGAGCTTGCAGATAGTATTGTGCAGTGTGGCCGTAGGACACTGGAAACGGCAATTTCGTTTGTAAATTCAAATGTTAAA------------------TGGGAAGGCAGAGTTATTTATGGTGATACAGACAGT---TTGTTTGTACTTCTCAAGGGGCGTTCTCTTAAAGAAGCTTTTGCAATTGGACGAGAAATTGCATCTGCAATATCTGAAATGAATCCTGCTCCAGTCACATTGAAAATGGAGAAAGTTTACTATCCTTGTTTTCTTCTTACAAAAAAGCGCTATGTTGGTTACAGCTATGAGAGTCCTGAT------CAGGTGAAGCCTGTATTTGATGCTAAAGGCATCGAGACAGTAAGAAGAGATACATGTGCAGCTGTATCTAAAACTTTGGAGCAGACATTAAGGATTTATTTTGAATGCCAAGATATTGATAAGGTGAAAGCATATCTGCAGCGCCAATGGACAAAAATATTA------------TCTGGCAGGGTTTCACTTCAGGATTTTGTTTTTGCAAAGGAGGTT---CGTTTGGGT---ACTTACAGTGCACGC---GCT------------------------------------------------AGTTCACTTCCTCCAGCTGCAATTGTGGCCTCTAAAGCAATGAGAGCCGACCCACGAGCAGAGCCTCGGTATGCTGAGCGTGTACCTTATGTAGTGGTTCATGGTGAACCTGGAGCT------------------CGTTTGGCAGACATGGTTGTGGATCCACTTGATCTTCTGGCTCTAGACTCTCCTTTGAGATTAAATGATATTTATTACATCAAGAAACAGATAATT---CCAGCTTTGCAAAGAGTATTTGGGCTCGTTGGAGCTGATTTAAACAAGTTGTTTCAAGAAATGCCTCGTCCTGGACGTAAAGCTGTTGGCAAAAGCCATTCT------------------------------------------------------------------CTTGTGTCAAATCCGCAGAAG---------------------------ACCAGAATTGATTACTATTATTTGTCGAAG---CACTGTATTCTTTGTGATGAGTTGGTT---CACTCACCAGCTCATCTT---TGTCAGAATTGT------------------TCCAAGGATCAAAGTACAGTTGCCGCAGCC---------------------TTGACAGGAAGAACTTCAAAGTTGGAGAAGGACATGCATCAC---------------CTTGCTGCTATATGCCGCCATTGTGGT---GGTGGCGATTGGCTT------------------------------------------------------------------------------------------GTTGAAAGTGGAGTGAAATGCATA---------------------------------------------------------------TCCCTGGCCTGCCCCGTTTTC------------------------------------------------TATGAG---------------------------------------------------------------------AGGAGAAAAGTTCAGACAGAGCTACAGTCACTCTCTGAAGTTACTGCCAGAATCGGCTTC---TACCCGAAGTGCATG------------TCTGAGTGGTTCTAA------------------------------------------------------------------------------------------------------------------------------------------------------------------------------------------------------------------------------------------------------------------------------------------------------------------------------------------------------------------------------------------------------------------------------------------------------------------------------------------------------------------------------
>Ananas_comosus
------------------------------------------------------------------------------------------------------------------------------------------------------------------------------------ATGGCTTCGCCGGCGCCT------------ACCACCGCCGTG---------------------------------------------------------------------------------------------------------------------------------------------------------------TTCAGCGTCCGCGTCGTCTCGCTCGACTACTACATGGCCCCGCCTATCCCCGACCTCGACCTCTGCTACAGCCCCTTCCATGGTGGTTTGCTCTCGCTCTCCCTCTCTCTCTCTCTCTCTCTCGCTATCGCTCTATATTTTCAAGGGTTTTTGAATCGATCGCGTCGGGGGAAGGTGCAGGAGGTGCCGGTCATAAGGATCTACGGTTCGACTCCCGCCGGGCAGAAGACGTGCCTCCACGTTCACCGGGCCTTGCCATATCTGTACATACCATGCCCAAATGAA------------------CTGCTTCAGAATCCTGGGGAAGGCAATTTAGGTATAAAT------------GCTTTATTAATTGCTGCTGAGAAGGCTTTAAAGGATCGG------AGTGCA------TCAAAAAAGCATCATGTGCATGGATGTACCCTTGTTCGAGCTAAGAAATTATATGGCTATCATTCG---ACGGAGGAGCTTTTTGTGAAGATATACTTA------------------------TATTATCCTCATGAAGTTGGTCGTCTTGCCACGCTTCTTTTGGGCGGT------------------GCTGTTCTAAATAGAATTATCCAGCCATATGAATCCCATATTCCTTATCTTCTTCATTTTTTGGTTGACTACAACTTGTATGGA---ATGAGCCACATACATGTCTCAAATGTGAAGTTTCGTCCTCCCTTGCCCGAT------------------------------TCCTTTAAATCCCAGATATCTTGTTGCACGGCGCAATCTATTGAATTGGAAGAGAAACCGACCTCTGTTTCTTCTAGTTTA------------------------CAGGCAGATTCGGATAGTGATGCAGTTGGCAAG------------------------------------------------CAAGCAATATGGATATCT------------TCTACAATTCCA---------------------------------------------------AGCGCTTTAATATGGAAAGATTTGGCTGATGGACTTGATGCCAGAGAAACTACAAAAGTCGGCTTA------------------------------GTTAAACGTCAGAGTACTTCGATGCTCGAGGCAGAC------------------------------------------------------------------------------TCAAGTGTGGATGACATTCTCAATGAAAAATGTAAAATCTACACATCTCTTTCTCAAACTACATCAGATGTTAAAATGGTTCAATCGCTTATACCAATTTGG---GAGGAGTTTGAACGATCGGGAATGCAGGAGGCAGGGAAGCTTCCTGACCTTGGTAAACCTCAGCCACGAGATGTTTTGAGGAGTTTTCTCTGTGGTATTGGGTACGAGAGTGCACTTGCTGAGTTGTTTTCAAAAGAAGAAACATCT---------------------------------------------TTTCAAAATGTTTCTTTTGTTGAAAAGGCTGAAAAGTTAGAGAATCAC------------ATTAAAGCATTGACTAAGATT---------------------------GCCGGAGCAGATAAACTTAGAGAACATGGTAGTGCAAGCAACATTCATGATGGGACGCTACAATTTACTGAAGAAAGAAAGGAAGATACATTGTCA---GCTACATCTTCATCCCAAGAAACTCATCAAACTATACCTTGTAAGACGACGATTGAAATGGCCTCTACTAGCCATCAAGCATCATCATCACAAATACTT---------------------------------GAAGCACAAAATTTGAAGGGCATGGATACAGAAATGCTTGCGCTCTTAAGCTGGTTGGCATCTTCTCAGGCT---------------------------------------------------------------------GCAGAAGACTTG---------------------AATTCAGATGATGAGCTTACAAGTGAAGCA------ATTCTAAGTCCT---------TTATTTCCTATAAAATCCTATAAAGTTGCTTTAGAGACAGCTCATCTGGATTATGAGAATGCTTCCCAACAGGAATGCCAGGATATTCTT---------------------------------------------------------------------------GATACCATTGAAGGTGCCATT------------------------------------------------------------AGGTCAGAGGTGCGGAAGGAAGATAGTGCTTCATCTGGTGATACAATACCTCAA------------GTAGATGGATCATCTGATGAA---AACAATAGAGCT------------------------------------------------------------------------------------------------------------------------------------------------------------------------TGTCAAGGAGGT---------GATCGTAACAATGAGAAGTCACCTTTT---------------------------------TATCAGGCTGGT---------ACGTGCAAAAGTACAAAGCAGGCCAGCAAACGAGGAAGAGACAAACTTCCATGGGGCCCT---TTGCCCCTTTATTTTAGAAAAAAGCAGCATGGAGACATGAAGCCTGATGCTGTTGAATCATCTCCAAGCAAATCCAACACCTCGTCTGTGAGTGAAGGTGAAAGAAGCTGCAGTGCTTCAGTAGAGAGTGCAACTATAGAACCTTCTGGT------GGAGCAATAGGAAAGGCT---------------------------------------------------------------------------TTGACTGCATGCTCTGTGAGGGACTTAATGAGAAGAAAACGG------------------------------------------------------------TGCTTCCAACCT------------GATCAGTCTGAATCAGAAAGTTCTAGAGTAAATATAGTAGGTAATGTGAAAATGACTGATATGGTG---------------------------------------------------------------------------------------------GGTCTT---------------------TCCTCAATGAAAGTAGAT------------------------------------------TTT---------------------------------------------------------------------------------------------------------------------------------ATCTCAGATGTT---------------------------------------------------------GATTCTAGAGTTCTACATGTTGAAGAGCGT------------------------------------------------------------------------------------------------------------------------GCCGCATCTTCTGCAGCTTGCAATGAAGAAGTTTGCTTATCCCAC---------------------------------------------------------------------------------------------------------------------------------------------------------------------------------------------------------------------------------------------------ACTTTTTGTCCAGAAGAGACAAATTTGCATAATGTTGTT---------------------------------------------------------------------------------------------------------------------------------------------------------------------------------------------------------------------------ACCTGCACGAGTAATCGGACTGCAGACCTTCCT---------------------------------------------------------------------------------------------------------------------------------------------------------------------------------------------------------------------------------------------------------------------------------------------------------------------------------------------------------------------------------------------------------------------------------------------------------------------------------------------------------------------------------------------------------------------------------------------------------------------------------------------------------------------------------------------------------TTAGCAGGGAACTGTGGAACAAAATTTTGTAATGTTTTGGGAGCT---------------------------------------------------------------------------------------------------------------------------------------------------------------------------------------------------AGTTCAGCTAATGGTGACTAT------------------------------------------------------------------------------------ATGGCATCCACCAGTTGTCCTGTAAAAAATGCTTCT---------------------------------------GTTCCATGTATACAAATGACTTTTACCCGGAAGCCACCCACTAGAGAC---------------------------------CAAGTAGGCACATCTTTTGATGATTCTCTAGGAACT------------------------CTTGGGTGCGGCGATGATCCT------------------------------------------------------GCTAGGCAGGGGTTGAGC------------------------------------------------------------------------------------GATCTCCTGCCCTTTCACAATAACAGT---ATTGAAAATAGCAAGCACTACAAA------TCAAAG---------CAAAATGAGGAAAGCTACAGTTTTCAGGAATCCGCTTTAGGTGTTCCAACT---CATTTCCAGAATGATGGTTCAGCTTTATACATGCTGACACATGCATTTTTGCCACCAACTTCGGAGTCTATTGACCAATGGCTTCGTGAGGAA---------------------------------GCAGAGAAAGCT------------------------------------------------------------------------TGTTCAGATGATGGCTGTGGTGTGTCTGATAGCAGCATCTTGTTTTCTGATCGGGAT---------CCTTCATCGAAGTCAAGAGATGGTTTAGGGAATTCTAGAGAAGGCTTTGATTCTCCCTTTCGTGAGAAAGTTTCGTGCTTTTCACAAGATTCACTGGGAAAAAGTAGTGGTAATGCTTCACCA---------------AAATTTAAAACTTCGGTTCAT---------------------------------------------------------TTGGAGCCAGATGGCCCAGATCTACCTAAATCT---------GGTGATGGAAACTGTATT---------------------------------------GATCAGTTTGAAGATTGTCGTGTT------------------------GGTGTTGATGCAACTACTAGTGAATCAAAATTAGCTGGTGTGCAGATGAAGCAAAATACATTGGTTGATAGTTGGCATGACTTCTCTCAGATTTCTGGCCCAGATGAG---AAATCCAAGCTCACTCCTCTAAGTCAAATTGGATTTTGTGATCCTGCAAGTGCTGGTGGCGGACAACAATTGACAATAATG------------AGCATCGAGGTTCTTGCAGATTGCAGAGGAGATCTA------------------------------------------------------------------------------------------------------------------CGTCCTAAT------------------------------------------------------------------CCTCAATTTGATGCCATTAATGTTATATCT------CTTGCAGTTGAGGAGGACACAAGATCTGGCATT---------------GAAGTCTATGTGCTAATGCGTGGTAATGGTGATGAA------TTTTGCAGAAATGTCGATGGAGTTTCT---GGCTGCAATGCTATTATCTTCTCTGAAGAAAAACACCTTTTGGACCATCTTGTAGACACA---------------------------------------------------ATATCTTCAATTGATCCCGATATTTTGATGGGATGGGAGATTCAAGGTGGCTCTCTAGGATTTCTTGCTGAAAGAGCAGCGCATCTGGGTGTA------AGCTTACTGAAAAGGATTTCTAGGACGCCAACATCTGAA---------------------------------------ATTAAAGATAAGGCTAAGCATTCAGCTGATGCTGAAGTGTGTAATCACCTTCCTGAAGCTTCACTTACTGATGCT------------------GTTCTTGAAGGTCTCTATGAGGATGACTGGGGACGTGCTCATGCCAGTGGTATACAT------------------------------GTCGGAGGAAGGATTGTTCTAAATCTATGGCGTCTCATGCGTGCAGAAGTTAAACTAAATATGTACAATGTTGAAACTGTGGCCGAAGAAGTTTTGAGGCGGAAGATCCCCTCAATTTCATGCAAAATATTGAATCAGTGGTTTCTAAGTGGTCCTGGAAGAGCTAGATTTCGAAGCATACAGTATGTTACAGAGAGGGCTATTCTCAATCTTCAAATAATGAATCAACTAGATATGATCAATCGGACATCTGAGCTAGCCCGTGTCTTTGGAATTGATTTCTTCTCTGTTCTCTCTCGAGGTTCTCAATTCCGTGTTGAATCTATGCTCCTGAGGTTAGCCCATACACAAAATTATGTGGCTATC---------------------------------------------------------------------------------------------------------------------------------------------------------TCTCCGGGAAGCCAACAGGTAGCATCACAACCTGCAATGGAGTGTCTACCACTTGTGATGGAGCCTGAGTCAGCTTTCTATACTGACCCAGTTGTTGTCCTGGATTTCCAGTCTCTTTACCCATCCATGATAATTGCGTACAACTTATGCTTTTCTACATGCTTGGGTAAAGTTGTTCCGTCGATGTCCAACGTACTTGGTGTGAGCTCATATTCACCAGATCCATGTGTTTTGCTTGATTTGAAAGACCAGCTTCTGTTAGCGCCAAATGGAGTCATTTATGTTCCGCCAAAGGTCCGGAAAGGTGTGCTACCTCGTCTATTGGATGAAATATTATCAACTCGGATTATGATAAAGCAAGCAATGAAAAAATTGACG------CCGTCCCAACAAGTGCTGCAAAGGATTTTCAATGCGCGACAGCTTGCTTTAAAGTTGATAGCCAATGTTACGTACGGTTATACAGCTGCCGGCTTCAGTGGTCGCATGCCCTGCGCGGAACTAGCGGACAGCATTGTACAGTGTGGTCGTCGGACGCTTGAAACAGCGATTTCATTTGTCAATGAACACCCCAAA------------------TGGAATGCTAGGGTTGTATATGGTGATACCGATAGT---ATGTTTGTTCATTTAAAGGGGCGTTCTTTGGAAGAAGCATTTAGGATAGGAAAGGAGATTGCATCTGTGGTGACTGCAATGAATCCCGACCCAGTTACACTAAAGTTGGAAAAAGTTTATCATCCATGCTTTCTTCTCACTAAGAAGAGATATGTCGGTTATAGCTATGAGACTCCTGAT------CAGGGACAACCAACATTTGATGCGAAAGGGATCGAGACAGTGCGTCGAGACACATGCCCAGCCGTTGCAAAGATCTTAGAGCGTTCCCTCAGATTGATTTTTGAGCATCAGGACATAAACAAAGTTAAGTCATACTTGCAGCGCCAGTGGACTCGAATATTA------------TCTGGGAAAGTATCTCTTCAGGATTTTATTTTTGCAAAGGAGGTC---CGCTTGGGC---ACGTACAGTTCTCGT---GCA------------------------------------------------TCTTCACTGCCTCCCTCAGCAATAGTCGCCACCAAAGCAATGGCAATTGATCCGAGGGCTGAACCCCGTTACGGAGAGAGAGTACCTTACGTTGTAATCCACGGGGAACCAGGAGCG------------------CGCCTTATTGATATGGTAGTAGATCCTTATGAACTCCTTAAAATCGATTCCCCATGTAGACTTAACGATTTGTTTTACATCAATAAACAAATCATC---CCTGCGCTTCAACGCGTATTTGGGCTTGTTGGGGCCGACTTGAACCGGTGGTTCAGTGAGATGCCTCGGCCAGTCCGGCCTACTGCAGCTAAACGCTTATCC------------TATGCATCACATTCGGTGTCTAGCGGAGATAGTATGGTA---AGG------TACTCCAAGAAAGCTCAGGCAAAG---------------------------AGTAGGATCGATACTTATTATGCTTCGAAG---CATTGTACCCTGTGTGGCAGCTTGATT---CAAAGGTTGGACCATTTA---TGTGATGATTGC------------------TCGAACAAGGAAGCTCTTCTCGCCACGGTC---------------------TTAGCCGGGAAAACATCGAAACTGGAGAGAGAGATGCAACAT---------------CTAGCTGCGATATGCCGGCATTGCGGA---GGGGCCGATTGGATT------------------------------------------------------------------------------------------CTAGAGAGTGGGGTGAAGTGCACG---------------------------------------------------------------TCCCTCGCATGTGCGGTGTTT------------------------------------------------TACGAG---------------------------------------------------------------------AGGCGAAAGGTTCAGAAAGAGTTGCGAGCCCTCTCCGTATCTGCGACAGATGCCGGATTT---TACCCTCCTTGCGAG------------TCCGAGTTGTTTTAG------------------------------------------------------------------------------------------------------------------------------------------------------------------------------------------------------------------------------------------------------------------------------------------------------------------------------------------------------------------------------------------------------------------------------------------------------------------------------------------------------------------------------
>Amborella_tricopoda
------------------ATGTTAGGAGTTACGATCCTCTATAAATTTCCA---------------------------------TTCAGTGTGGCGGTAAGAAAGACC---------------------------------------------------------------CAAATTGAAATGGCTAAAGAACCGGGC------------TCTTCGAACGTT---------------------------------------------------------------------------------------------------------------------------------------------------------------TTCAGCGTTCGAATCGTGTCTCTTGATTACTACACGGCGCCTCCAATTCCAGAAGTCGACATCTGTTACAATAATTTTCTGGGT------------------------------------------------------------------------------------CAAGAAGTGGCAGAAGTTCCAGTTATAAGGGTTTATGGATCTACCTTGGCAGGGCAAAAGACTTGCTTGCATGTTCACCAGGTTTTTCCTTACTTATATATACCATATGATGATGAT------------------TTATCTCAAGCGCCTCAAGAAGGTCTTGCTTATACTCGT------------CTCTTAGCTTCTGCAATTGAGAAGGCTTTGAAGTTTGGAGGTTCTGTTGGA------TCAAAAAGGCAACATGTACACAGCTGCAGCCTTGTACGTGCGAAGAGATTTTATGGACATTATTCC---TCAGAGGAGCTATTTATTAAGATTTACTTA------------------------TATTATCCTCATGAAGTTGCTCGTGTGGCTTCCCTATTACTCGGGGGT------------------GCCATTTTGAACCGAAGTTTTCAGCCACACGAATCACACATCCCCTTTCTTCTCCAGTTTATGGTGGATTACAACTTGTATGGA---ATGGGTCATTTGCATCTATGTAAAGTGAAGCTCCGCCATCCACTACCTCAGATG------------------------------------------------------------------------------------CCCACCCAAAGATCAAACAAGTATTGT------------GATTTTCTTAAGCTTAAGAGCCACGAGGCTACTTCTGTTTCATCTACCTTTGAGGCAGAAGTTGGAAGCAGTCCATTGTGC---ACTCAACCATTTATTTGGATTTCA------------TCAACTGTTCCA---------------------------------------------------GGTAGTTGGTTGTGGCCTTCTCCAGCT------------GCAGAGCAAGACTCATCAACTCCTGGTTTTCAA---------------------CATATTAAAAGGCAAAGTACATGCGAGCTTGAGGGAGAT------------------------------------------------------------------------------GCCATTGTTCATGAAATTCTGAATCAGGAACATCTATTATATACATCCCTTTCTCAGACTAGATCAGAGGTTAGAATGGTTCAGTCACTTGTTCCAATTTGGGAGGAAGAGTATGCAAGATCTGGGATGCATGACACAGTGGGGATATCTGATCTTAGTAAACCATTACCTGCAGATGTTCTCAAAAGTCTTTTACCTTCCCTTGTATTTGAGGATCCACTCTCTAATTTGTATACCAGAGTGCAAAAT------------------------------------------CCTGAAATTTCTCAAGGTTCTCCTTCAAGGACTGACCAGAAGCTTGAGCCATGC------------ATACAACCTTCTAGTGAGCTCAAGGAACATTTAGTTGACTCCTGCAGGTCTCAGGCAGAACGTCTGAAGGATCAGGATTCCAAAAACTCCAAAGATTCAATTTTGTTGCCA---------------------TCCCCAGTTGGAGTTGGTAGTAGTTCATTACCTGTGAAAGACGACACT------------------CTAGATAAAGTTGTATTTGGTGACAAGGATTTTCCATCATCTCAACTGACA------------------------------GGAGTACAGGATTCGAAGGTGGTAGATGTTGAAGACCTTGGGCTTCTACAGTGGCTTGCTTCTTCTCAGGCA---------------------------------------------------------------------CTAGAGGATCTT---------------------AGCACTGATGATGAACTCATTCATGAGACT------ATATTGAGTCCT---------TTGTTGCCTAATACAGCATTAGAGAAGGTTTTGGAGAAAGCTCATACGGATTATGAGAGTGAGTCCCAAAAGGAATGCCAGGATATTCTT---------------------------------------------------------------------------GATTCAGTT---GATATACAGAAATTTGAGGATTTGAACCAACAAGCCTTG---------------------------------AACTCTGATTGTCAAAATCATTCGAAGACTTTGAGAAATACGATTCCTCAA------------ATTGATGGTTCATCAGATGAT---------------------------------------------------------------------------------------------------------CAGCCTTTG------------------------CATTCAAGGTCTGGCTGTCCATCTAAAGCACCG------------AATGAAAGTGGA---------ACCAGGAGGAATGCTGAAGGAGAT---------------------------------------------------------AGCAGTGCGGGTGTGGCTGGTGCAACTAAAAATCATCCTAAA---------TGGTGCCCC---TTACCTTTTTCCCCTGATGGAAATGTTCATGAAAAGTTGCATTCTCCT------------------------------------------TGTGATCAAGATAATCATACGGGCTCATCTTCTGGAAGTGAAGCTGGTAAACCTTGCGAT------CCTTCTTTGTATTCGAAATATACAAAGGATCTAGACTTTAAACCAGGA---------------------------------------AGGAAGTTAACTGAATGTTCAATGAGGGACCTAATGCGGAGGAAGCGTAATTCTCGA------------------AGTGAGCCATCT------------------GAGCTTTACAATTCCAGATCTTTTAAAAGGATGGTTTCAGGGGAGGGTCCA------AATGAGGAGAAATTCCTATCCCTTGCAGAGTCTGTG---------------------------------------GATGCTGGA---AATTGCAACTGGGCAAATGAAAAAGTTGTTGCCAAATCACCTTGCCTC---------------------AACCAGTCA---------------------------------------------ATTGTAATTCCTGAA------------------------------------------------------------------------------------------------------------------CAGAGTAAAGATGCTGATACATCCCAC---------ACGAAGTTAGGC---------------------------TCTAATGTCACTGAATTGTACCCTGTTAATCAC---------------------ATCTTGCCCAGATACATGCCATTGCCATTC------------------------------------------------------------------TCAGCATTAGGTGGAAGCAAAAGACAAGTGGAAGACACGAGAGAAGGG---------------------------------------------------------------------------CTTATTGGACAAAGCTACGGGCCG------------------------------------------------------------------------------------------------------------------------------------------------GTTGTTCCAGCTAAAGCTGCAGAAACAGATAGTCTTGAT------------------------------------------------------------------------------------------------------------------------------------------------------------------------------------------------------------------------------TGCATTAGTGGAAAAACTCAAGAA---------------------------------------------------------------------------------------------GGCTGTATT------------------------------------------------------------------------------------------------------------------------------------------------------------------------------------------------------------------------------------------------------------------------------------------GATAAGGCG------------------------------------------------------------------------------------------------------------------------------------------------------------------------------------------------------------------------------------------------------------------------------------------------------------------------------------GATAAATTTGGATCA---------------------------------------------------------------------------AGCTTTCATATTGATGTGAATGCACCATTGGGAAAATATGTCCTT---------------------------CCTGGAAAA---------------------------------------CATGGTGAAGAGAAGTCCCAT---------------------------------------------------------------------------------------------------------------------------------------------------------------GAAGAATTTATTGTACGAACCTTTAACTGTAAGCCCCCCACTGTTAAT------------------------------------------------------------------------TGTATAAAAAGACAACATAGGGTGAACTGT---GATGTGCCTTCCTTGCATTGTCTTGATTTGGATGAG---------------------------ATGCCAGATGGCATTTCT------------GATGATCCATTAGCATGCAGCTCTGTTCTGCCAAAGGATGGAAAGGGGCATGTGGAT---------------AGCCTTCTTCCATATTTTATTGTAGAT---GTAGATGGCCCGAAGGAAGTTTCTAGGATATCAAACATGGATGTTGATGTTTTTGGTGTCAATCGAGCACTGGATACTATAGTTGGTCTTCCTGTC---TATTATCAGAATGATGGTTCCGTCTTATTCTTGTTAACTCCTGCATTGTCACCACCTTCTCTGGCTCATGTTCATCACTGGTTGTTGCAAGTCAAAGATCAAAATGTGAAGGTCGAGGATGTGGGTACAAGCAGAGAGAAATTTACAACAGTGATGGAGGTCTTG---------------------------------------------GAGGCAACTTCCCCAATGAACATGACAGATTTAAGTCTTGGAAAGAATAATAGTCATCCAAATCGCCTTACAGCTTCTGATGCCAAAGAAATTCCAAATGCTTGTGCCAGTCACCTGGAATGCCCTCATAAAAGCTACTCTGAGATG---TCTCCTGATACCAGCAAATCCTCAAAACCAAGCCATTTA------------------------------------------------------------------------------------------------------------CCTGATCAGTTAAGTGAG---------------------------------------------GAACATCATGAAAAGCCTTTGGCACAACATGTAGAGTGTCAAACT------------------------------AATGTCAATAATATGAACCTGGCCTTCAAAGAAGCGCACAAGAAA---GAAAAACATGTTGACATTTGGCAGGAAGTTTCACAGATTTCAGGCCCATCTGCA---AAATCAAAGCTGACTCCTCTTAGCCAAATTGGTTTTCGTGATCCTGCACGTTTTGGTGCTGGCCAACAGCTAACCCTGTTC------------AGTGTGGAGGTCCTTGCCGAATCAAGGGGAGACCTT------------------------------------------------------------------------------------------------------------------CGACCTGAT------------------------------------------------------------------CCCCGGTATGACCCTATCAATGTCATAGTG------ATCGTGATTCAGGAGGATGTTGATCAAGGGGTA---------------CAAGTGCATGTTATTTTGTGGGATAAACATGGAAAA---TCATGTACGAGAAATTTAGATAAATTATCT---GGTGGCAATCTGGTTGTGACAACAGAAGAAAAAGATCTGTTCAATTATTTTATGAAGTTA---------------------------------------------------GTGTACTCATTTGATCCTGACATCATCATGGGTTGGGAAGTCCAAAGTTCTTCACTTGGATTTCTAGCTGAAAGGGCCGCCAACCTTGGAATT------CCTTTGCTTAAGCATATTTCTCGGACACCTATGGTTGAAACAAAAAATTTAATGGGA------------------GAATCAGAGGACCTTAAAAGTAACACATCAGAT------------ATATTGCTCCAGGATGACTTTCCTACTGATGCAGTA------------GTCCTTGAAGATGCAATAATTAGTGATGAATGGGGCCGTACTCACACTAGCGGCGTCCAT------------------------------GTTGGTGGGAGGATTGTGTTAAATCTTTGGCGAATAATGCGTAATGAACTTAGGCTTGGTATGCACACCCTCGAAGCTGTAGCTGAAGCTGTTTTAAGGCGAAAAGTTCCATCCTTTCCATGGAGAATATTGTCTAGCTGGTTTTCTAGTGATTGTGGAGGAGCAAGATCCCATTGTATTGAACATCTCACAGACAGGGCAAAGCTTAATCTCGAGATAATGGATCAACTTGACATGATCAATCGGACAGCTGAACTTGCTCGAGTTTTTGGCATCGACTTCTTCTCAGTGCTGTCTCGTGGTTCACAATACCGTGTTGAGTCCATGTTATTAAGATTAGCGCATACACAAAACTATCTTGTCATC---------------------------------------------------------------------------------------------------------------------------------------------------------TCTCCCAGCAAGCAACAGGTGGCCTTGCAACCTGCAATGGAGTGTCTTCCTCTTGTAATGGAGCCAGAATCTGGATTTTGTGCTGATCCAGTGGTCGTTCTGGATTTTCAATCCCTTTATCCATCAATGCTAATTGCGTATAACCTCTGCTACTGCACATGCCTGGGAAATGTTACACCCGCAAAAGCAAATGTACTGGGGGTCAGTTCATTTACCCCTGAGGCTTCAATTTTGTCACATCTAAAGGATCAAATATTACTTACCCCAAATGGTGTTATGTATGTGCCTAAAAAGATTCGTAAAGGTGTGCTTCCCTGCTTATTAGAGGAAATCCTGTTGACTAGAATAATGGTGAAGCAGGCAATGAAAAAGTTGACG------ACATCGCAAAAAGTTCTTCACAAGATATTTAATGCAAGACAGCTTGCTCTTAAGCTGATAGCAAATGTAACATATGGCTATACAGCTGCTGGCTTTAGTGGTCGAATGCCTTGTGCAGAAATAGCAGACAGCATAGTCCAGTGTGGCCGTAGAACCTTGGAAGAGGCAATTTGTTTTGTAAATGCACACAAACAT------------------TGGAATGCTAGAGTTGTCTACGGGGATACAGACAGC---ATGTTTGTCCTCCTTAAAGGGCGCTCACGTGAAGAAGCATTTGAGATTGGGCAAGAGATTGCCTCAGCGATCACTGCACAAAATCCTTATCCAGTTACGCTGAAAATGGAGAAGGTGTATCATCCCTGTTTTTTGCTCACAAAGAAGCGTTATGTTGGTTACAGTTATGGGAGGCCTGAG------CAAGAAACTCCTACATTTGGTGCTAAAGGTATTGAGACTGTACGCAGAGATGCATGTCCTGCAGTCGCAAAGACCTTGGAGCGATCACTGAGGATCTTTTTTGAAACCCAAGACATTTTCAATGTTAGGTTATACTTGGAGCGTCAATGGATTAAAATCTTG------------AGTGGGAAGGTTTCCCTTCAGGATTTCATCTTCTGCAAGGAGGTT---CGCTTGGGT---ACATACAGTTCTAGG---GCA------------------------------------------------TCGTCTCTTCCTCCAGCTGCAATAGTGGCCACTAAAGCAATGAGGGCTGATCCTAGGGCCGAACCACATTATGGGGAGAGAGTACCCTATGTTGTGGTCCATGGTGAACCAGGAGCA------------------CGTCTCATAGACTTGGTGGTTGATCCCTTGGATATTTTGGAGATTGGTTCTCCATATCGAGTCAATGATCTTTACTACATAAATAAACAGATAATT---CCAGCCTTGCAAAGAATATTTGGACTTCTGGGTGTAGATTTGAGGCTTTGGTTCTCGCAAATGGCTCGTCCAGTTAGACCCACTTTGGCTAAGCGCCCTGGA------------GCATTTTTGGATAATGAAAATGGGGTTCAAACGAGGGCA------------------------CAAACAAGCAGG---------------------------ACTAGAATAGATTTTTATTATGCTTCAAGG---CATTGTGCGCTTTGTGGAGAGGTAGTT---CAGGCTTTGGCTGACTTA---TGTGACAAGTGC------------------TCTAAAAAGGGGGCTGTTGTGGTGGCAGCT---------------------ATGGTTGGCAGGACATCAAAATTGGAGAGGGAAATCCATCAT---------------CTAAGTGCTATATGCAGGCATTGTGGT---GGGGGTGATTGGGTC------------------------------------------------------------------------------------------GTGAAAAGTGGGGAGAAATGTACA---------------------------------------------------------------TCCCTATCATGCCCTGTGTTT------------------------------------------------TACGAG---------------------------------------------------------------------AGGAGGAAAGTCCAGAAAGAATTTCAAGCTCTTTCTAGTGTGGCAACTCAAATGGGCTTT---TACCCTAGATGCATG------------GCAGAGTGGTTCTAG------------------------------------------------------------------------------------------------------------------------------------------------------------------------------------------------------------------------------------------------------------------------------------------------------------------------------------------------------------------------------------------------------------------------------------------------------------------------------------------------------------------------------
>Isoetes_sinensis
---------------------------------------------------------------------------------------------------------------------------------------------------------------------------------------------GATAAATCG------------GAACCTTCAGCA---------------------------------------------------------------------------------------------------------------------------------------------------------------CGATCCCCTGAAGTTGCCAGCGTT---------------------------------------------------TTAGATGGA------------------------------------------------------------------------------------AGCCAGGTTGATGAA---------------------------------------------------------------------------------------------------------------------------------------------------------------------------------------------------------------------------------------------------------------GAACTGGTGAAATCG---------------------------------------------------------------------------------------------------------------------------------------------------------------CAGCTAATACAGAGTGTAGAATCAAAG---------------------------------------------------------------------------------------------------------------------------------------------------------------------------GATTTGGATGAT---------------------------------------------------------------------------------------------------------------------------------------------------------------------------------------------------------------------------------------------------------------------------------------------------------------------------------------------------------------------------------------------------------------------------------------------------------------------------------------------------------------------------------------------------------------------------------------------------------------------------------------------------------------------------------------------------------------------------------------------------------------------------------------------------------------------------------------------------------------------------------------------------------------------------------------------------------------------------------------------------------------------------------------------------------------------------------------------------------------------------------------------GAAGCCATGGAACTGCTTAAGTGGATGGCAGGTTCTCAA---------------------------------------------------------------------------CAAAATGTA---------------------GGGCCTGAGGATGGGGAGATGGATGAAATA------AACATGGAAGCAGGATTTTGCCACCTGGAGCATGGCAATGTAGCTGAAGCGATTAGGAAGTCGGCAACAGAGCATGAGATGCTCTCTCAGCTGGAATGCCAAGATATCCTT---------------------------------------------------------------------------GATTGT------------------TTTGATGAGGTGACTGAGGAGCATCAACCTCATCATCAAGAGCCTAGCATTGTGGACAGACCTCAAGAGGTACAG------------------------CAGATACCTCAG------------TATGATGGTGCTGGTGAT------------------------------------------------------------------------------------------------------------------------------------------------------------------------------------------------------------------------------------------------------------------------------------------------------------------------GAGGATGACTATGTTTCAAAAAAGCTCTGGGGT------------------------------------------------------------------------------------------------AATCAGATGGATATGTTTGTACGTGATACTATACAGGAAGAACATGCATTGCCTGAGAAA---------------------------------------------------------------------------------------------------------GGACCATCTCTTCGTGATCTGATGAGAATGAAGCGGGCAAGACGGTCGTCTAGGCAGGATACTATTATTCCAGGCTGCTTGCCTACAAAAGTGCTTTGCATTGAGGACACTAAAGCTCGAGCAAGTCATTATGGTGAATTACCACTAGTA------ACAAAGAGACGTAATGTCGAAGATCTTGCAGGTAGAATTTATCACAAAACGATAAATGAACAAGAAGCAGATGAAAAA---GAATGTAGA---AAATGCAAG---ATGGTTGATGAAGACAGGGTGCTG---------------------GAGCAG------------------------------------------------------------------------------------------------------------------------------------------------------------------------------------------TGCGCAGATAAT---------------GATGAGTTC------------------------------------------------------------------------------------------------------------------------------------------------------------------------------------------------GACAATAATTTGGTCAGGAATAAGCAGATAGAA---------------------------------------------------------------------------------------------------------------------------------------------------------------------------------------------------------------------------------------------------------------------TTCAGGGAAATTACAGGTAATGAT---------------------------------------------------------------------------------------------------------------------------------------------------------------------------------------------------------------------------GGCTGTACATCTGAAGTACAGGTACATTGCTCTTCA---------------------------------------------------------------------------------------------------------------------------------------------------------------------------------------------------------------------------------------------------------------------------------------------------------------------------------------------------------------------------------------GATTCCGCCGGACTAAGAAAG------------------------------------------------------------------------------------------------------------------------------------------------------------------------------------------------------------------------------------------------------------------------------------------GACAGTTCTAAGATTCAATCTACT------GTTAGCTTGAAAAAA---------------------TGTACTTCTGGAACTTCTTCACTT---------------------------------------TGTAGAAGTACCATATTTGTTAGCAAGGATTTT------------------------------------------------------------------------------TCTGAGCTAGAACAGAGCACT------------------------------------------------------------------------------------TGTCATAGTAAGGAGGCATTGCAAGATGGAATTTCC---------------ACTTTGGATGTTGAAGGCAGA---------GAAAACACATTTGTCTTTTATCAAAAACCACCTAAG------------------------------------------------------------AAATCACTTATG---------------------------GAGAACTGTGCAAACTTTAGTAATGTTGGCAATACTGTCGCCAACGCAAAGGGTGGCTTGCACAGGAATGCACTTTTGGCAGAAGGCTTGTCTGGCAGAAGTGTTCTTCCGTCCTTTTATGGACATGAAGCCAGCTTGGAACCTCCAAAG---CATAAAAACTATGAAAATGAGCAGACTTGGATTCCA---------------------------------------------------------------------------------------GAAGGGGCTGCA---GGAATTCCTACT---TATTTTGAGAATGATGGAACTGCATCTTACATCCTTACACCTCTCCAAGCACCGCCTTGTCCACTTTCTGTAATGAATTGGCTGGAACATGAA---------------GGCCCGAAACCACAGGATGTTCTAAAGCAG------------------------------------------------------------------------------AAAGAAACTGCACAATCTAGTAGTTTGGATCTA------------AATCGG---------CCCTCTTCGCCTAAGTACGACGAGGGACACAACTCTCTTCAAGGATGT---ACTCCAAACAGA------------------------TCGAGCTTTTCCAGATCGGAAGCTTTA---------------------------------------------------------------------------------------------------------------------------------------------------------------------------------------------------------AAAGAACCTCAAAGTTGTTCA---------------------------------GCAGGTGGAAGTATTGATGCAGGACACAAGGCAAAGCTA------------AGAAAAAGCACTGATCCTAAGGATTTTTCGCAAATTACAGCACCTGCATTG---CAGTCT------ACTCCCTTAAGTCAAGCTGGCTTCTGCCATCTCTCGAGTATGTGCAAAGGTCAACAGGTTACTCTCATG------------AGTGTTGAGATGCATGCAGAAAGTCGTGGAGACCTT------------------------------------------------------------------------------------------------------------------CGTCCTGAT------------------------------------------------------------------CCTCGCTATGATGCAATATGTTTTATTATA------GTTGTAATGAAATATGATAGTGCTCCTGCTGGCATG---------GATGAACATATTATTGTCTTATCCCATGGCGAACATATTCGGCATGACTTCAGGGGTATTCAAGGACTAACA---GGGTCGAAGGTTATACACTTCTCTACTGAAATTTCACTTCTTGAGCACTTCATTCACCTG---------------------------------------------------GTTCAGGTATACGATCCAGATATATTGATTGGATGGGATATCCAGCGTTTTTCAATAGGGTACTTGGCAGAACGAGCTGCTAACATGGGAATG------GGTCTCATCAAAAGGCTGTCACGTGTGCCGCCAAAAGAATCAGTGTCAAACTTCTCT------------------ACTATTGACCAAGACATTCAACAAGGTGGATTG------------TTTGAGGTACCTGAC------------------------------------ATTCATGAGGTGATAATAGATGATGAATGGGGACGAACACATGGTAGTGGAATCTAT------------------------------ATCGTTGGGCGAACTGTGCTAAACCTGTGGCGAATCATGAGGGGGGAGCTTAAGCTGGGTATTTACTCTTTTGAGGCTGTTGTAGAAGCTGTCTTAAGGAGGAGAGTGCCCTATATACCATGGAACACCTTGACCAGATGGTTCATTAGCGGAAGGGGCGAGTCAAGATTTCGATGCATTCAGCATTTCATTGTTAAAACAAGGTTAAATCTGCAGATGATTGACCAACTTGATCTTGTTAACCGTACTGCAGAGCTTGCAAGGATATTTGGAATAGATTTTTTCTCTGTCTTTTCAAGGGGTTCACAGTATCGTGTAGAGTCTATGATGTTGCGGCTTGCTCATAGCCAGAATTACCTTTTGATA---------------------------------------------------------------------------------------------------------------------------------------------------------TCTCCTAGTAAAGAACAGGTCATGCAACAACCTGCAATGCAATGCTTGCCTTTAGTGATGGAACCTGAATCGAGACTTTATACCAGTCCGGTTGTGGTGTTAGATTTCCAGTCCCTCTATCCCTCTATGATAATTGCCTACAACCTTTGTTTCTCGACGTGCCTGGGACGCATAACTTCAGAAAATCCAAAGGTCTTAGGAGTCTCTTCTTTATCATTGCATCCAGCTGTTCTATCAAAGCTGAAGGACCACCTGATGCTTTCTCCTAATGAAATTTTATATGCTTCACCAGAGGTTGTGCCAGGTGTATTACCGAGGCTATTGCAGGAGATTTTAGCCACACGTGTAATGGTGAAGAGTGCAATGAAGAAGCTTCCT------TCTAGTGAAAGGGTCTTGCAAAGGATACTGAATGCAAGGCAATTTGCATTGAAATTGATATCAAATGTCACCTACGGGTACACAGCGGCTGGTTTCAGTGGTCGAATGCCTTGTGCTGAACTTGCAGATAGCATTGTGCAATATGGGAGGGATACTCTTGAAAGGGCAATCAAAATGGTCAACTCAAATTCATCA------------------TGGAATGCACGTGTTGTGTATGGTGACACGGACAGC---ATGTTTGTCTTATTAGAAGGGCGTACAAGGGAGGAGGCATTTAGAATAGGCCAAGATATTGCAGCTGCAGTTACAGCAGCCAACCCGCAGCCTGTAATGCTGAAGTTAGAGAAAGTCTACCATCCATGTATTCTCATTGCCAAAAAACGTTATGTGGGTTACAGCTATGAGTCTTTTACA------CAAGTTAAGCCTGTATTTGATGCCAAAGGAATCGAAACTGTCAGGCGTGATAGTTGTGCTGCTGTTGCAAAAACTATGGAGCGCTCCCTCAGAGTTCTTTTTGAAACTTATGATGTCTTACAGGTGAAGCAATACCTCCAACGCCAGTGGAAGAAAATCATA------------AGTGGTAGAGTTTCACTTTCTGATTTTATATTTGCGAAGGAGGTT---CGACTGGGT---ACTTACAGTAGTAAT---TCA------------------------------------------------TCCACTCTTCCTCCTGCTGCAATAGTTGCATCAAAGGCCATGCAAGCAGATCCACGTGCAGAGCCCTGTTATGGTGAGCGCATTAGGTATATTGTTGTCTGTGGGGAGCCCGGTGCC------------------AGACTTGCTGATATGGTTGTGGATCCTTATCTTCTCATCAATGGGACTATGCCATTACAACTTCATGCCACATACTACATTACCAAGCAGATAATT---CCTGCTTTGCAGAGGACATTAGGTCTTGCAGGTATGAATGTGTTGGCATGGTACAATATGATGCCACGCATGTACAAGCCTTCCTTAGCAAAACGTAACGCA---------------CACTTCAATTCAAAATCTGATGGA------------------------------------ATTACAAACCGT---------------------------GGTACAATTGATAAATACTACCTGTCTAAG---CATTGTGCAGTGTGTGGGAAGATGACA---CAGGGAACACAGTCTATC---TGTCAAATCTGT------------------TCTGACAATCAGCAAATTGTTGCTGTTGTA---------------------TTGAAAGGGAGAGTCTCACGATTGGAAAAGAACGAAAGGCAT---------------TTGCAAGCGGTGTGCAGGCATTGTAGA---GGGGATGATGGAAGC------------------------------------------------------------------------------------------TTAGTTGGTGAAGTTGCTTGTATT---------------------------------------------------------------TCACTTGATTGCCCTGTATTT------------------------------------------------TTTGAA---------------------------------------------------------------------CGTCAAAAGGCCAAGAAAGAATTTGAAAATATCACTTCTTTTCCAATC------------------------------------------------TGGGAATACTGA---------------------------------------------------------------------------------------------------------------------------------------------------------------------------------------------------------------------------------------------------------------------------------------------------------------------------------------------------------------------------------------------------------------------------------------------------------------------------------------------------------------------------
>Isoetes_lacustris
------------------------------------------------------------------------------------------------------------------------------------------------------------------------------------------------------------------------------------------------------------------------------------------------------------------------------------------------------------------------------------------------------------------------------------------------------------------------------------------------------------------------------------------------------------------------------------------------------------------------------------------------------------------------------------------------------------------------------------------------------------------------------------------------------------------------------------------------------------------------------------------------------------------------------------------------------------------------------------------------------------------------------------------------------------------------------------------------------------------------------------------------------------------------------------------------------------------------------------------------------------------------------------------------------------------------------------------------------------------------------------------------------------------------------------------------------------------------------------------------------------------------------------------------------------------------------------------------------------------------------------------------------------------------------------------------------------------------------------------------------------------------------------------------------------------------------------------------------------------------------------------------------------------------------------------------------------------------------------------------------------------------------------------------------------------------------------------------------------------------------------------------------------------------------------------------------------------------------------------------------------------------------------------------------------------------------------------------------------------------------------------------------------------------------------------------------------------------------------------------------------------------------------------------------------------------------------------------------------------------------------------------------------------------------------------------------------------------------------------------------------------------------------------------------------------------------------------------------------------------------------------------------------------------------------------------------------------------------------------------------------------------------------------------------------------------------------------------------------------------------------------------------------------------------------------------------------------------------------------------------------------------------------------------------------------------------------------------------------------------------------------------------------------------------------------------------------------------------------------------------------------------------------------------------------------------------------------------------------------------------------------------------------------------------------------------------------------------------------------------------------------------------------------------------------------------------------------------------------------------------------------------------------------------------------------------------------------------------------------------------------------------------------------------------------------------------------------------------------------------------------------------------------------------------------------------------------------------------------------------------------------------------------------------------------------------------------------------------------------------------------------------------------------------------------------------------------------------------------------------------------------------------------------------------------------------------------------------------------------------------------------------------------------------------------------------------------------------------------------------------------------------------------------------------------------------------------------------------------------------------------------------------------------------------------------------------------------------------------------------------------------------------------------------------------------------------------------------------------------------------------------------------------------------------------------------------------------------------------------------------------------------------------------------------------------------------------------------------------------------------------------------------------------------------------------------------------------------------------------------------------------------------------------------------------------------------------------------------------------------------------------------------------------------------------------------------------------------------------------------------------------------------------------------------------------------------------------------------------------------------------------------------------------------------------------------------------------------------------------------------------------------------------------------------------------------------------------------------------------------------------------------------------------------------------------------------------------------------------------------------------------------------------------------------------------------------------------------------------------------------------------------------------------------------------------------------------------------------------------------------------------------------------------------------------------------------------------------------------------------------------------------------------------------------------------------------------------------------------------------------------------------------------------------------------------------------------------------------------------------------------------------------------------------------------------------------------------------------------------------------------------------------------------------------------------------------------------------------------------------------------------------------------------------------------------------------------------------------------------------------------------------------------------------------------------------------------------------------------------------------------------------------------------------------------------------------------------------------------------------------------------------------------------------------------------------------------------------------------------------------------------------------------------------------------------------------------------------------------------------------------------------------------------------------------------------------------------------------------------------------------------------------------------------------------------------------------------------------------------------------------------------------------------------------------------------------------------------------------------------------------------------------------------------------------------------------------------------------------------------------------------------------------------------------------------------------------------------------------------------------------------------------------------------------------------------------------------------------------------------------------------------------------------------------------------------------------------------------------------------------------------------------------------------------------------------------------------------------------------------------------------------------------------------------------------------------------------------------------------------------------------------------------------------------------------------------------------------------------------------------------------------------------------------------------------------------------------------------------------------------------------------------------------------------------------------------------------------------------------------------------------------------------------------------------------------------------------------------------------------------------------------------------------------------------AACTCAAATTCATCA------------------TGGAATGCACGTGTTGTGTATGGTGACACGGACAGC---ATGTTTGTGTTATTAGAAGGGCGTACAAGGGAGGAGGCATTTAGGATTGGCCAAGACATTGCGGCTGCGGTTACAGCAGCGAACCCGCAGCCTGTAATGCTGAAGTTAGAGAAGGTCTACCATCCATGTATTCTGATCGCCAAAAAACGTTACGTGGGTTACAGCTACGAGTCTTTTACA------CAAGTTAAGCCTGTATTTGATGCCAAAGGAATTGAAACTGTCAGGCGTGATAGTTGTGCTGCTGTTGCAAAAACTATGGAGCGCTCCCTCAGAGTTCTTTTTGAAACTTATGATGTCTTACAGGTGAAGCAATACCTCCAACGCCAGTGGAAGAAAATCATA------------AGTGGTAGAGTTTCACTTTCTGATTTTATATTTGCGAAGGAGGTT---CGACTGGGT---ACTTACAGCAGTAAA---TCA------------------------------------------------TCCACTCTTCCTCCTGCTGCAATAGTTGCATCAAAGGCCATGCAAGCAGATCCACGTGCAGAGCCCTGTTATGGTGAGCGCATTAGGTATATTGTTGTCTGTGGGGAACCCGGTGCC------------------AGACTTGCTGATATGGTTGTGGATCCTTATCTTCTCATCAACGGGACTATGCCATTACAACTTCATGCCACATACTACATTACCAAGCAGATAATT---CCTGCTTTGCAGAGGACATTAGGTCTTGCAGGTATGAATGTGTTGGCATGGTACAATATGATGCCGCGCACGTACAAGCCAGCCTTAGCCAAGCGTAATGCA---------------TACTTCAATTCAAAATCTGATGGA------------------------------------ATTACAAGCCGT---------------------------GGTACAATTGATAAATATTACCTGTCTAAG---CATTGTGCAGTGTGTGGGGAGATGACA---CAGGGAACACAGTCTGTC---TGTCAAATCTGT------------------TCTGACAATCAGCAAATTGTTGCTGTTGTA---------------------TTGAAAGGGAGAGTCTCGCGATTTGAAAGGAACGAGAGACAT---------------CTGCAAGCGGTGTGCAGGCATTGTAGA---GGGGATGATGGAAGC------------------------------------------------------------------------------------------TTAGTTGGTGAAGTCGCCTGTATT---------------------------------------------------------------TCACTTGATTGCCCTGTATTT------------------------------------------------TTTGAA---------------------------------------------------------------------CGTCAAAAGGCAAAGAAGGAATTTGAAAATATCACTTCCTTGCCAATC------------------------------------------------TGGGAATACTGA---------------------------------------------------------------------------------------------------------------------------------------------------------------------------------------------------------------------------------------------------------------------------------------------------------------------------------------------------------------------------------------------------------------------------------------------------------------------------------------------------------------------------
>Huperzia_squarrosa
---------------------------------------------------------------------------------------------------------------------------------------------------------------------------------------------------------------------------------------------------------------------------------------------------------------------------------------------------------------------------------------------------------------------------------------------------------------------------------------------------------------------------------------------------------------------------------------------------------------------------------------------------------------------------------------------------------------------------------------------------------------------------------------------------------------------------------------------------------------------------------------------------------------------------------------------------------------------------------------------------------------------------------------------------------------------------------------------------------------------------------------------------------------------------------------------------------------------------------------------------------------------------------------------------------------------------------------------------------------------------------------------------------------------------------------------------------------------------------------------------------------------------------------------------------------------------------------------------------------------------------------------------------------------------------------------------------------------------------------------------------------------------------------------------------------------------------------------------------------------------------------------------------------------------------------------------------------------------------------------------------------------------------------------------------------------------------------------------------------------------------------------------------------------------------------------------------------------------------------------------------------------------------------------------------------------------------------------------------------------------------------------------------------------------------------------------------------------------------------------------------------------------------------------------------------------------------------------------------------------------------------------------------------------------------------------------------------------------------------------------------------------------------------------------------------------------------------------------------------------------------------------------------------------------------------------------------------------------------------------------------------------------------------------------------------------------------------------------------------------------------------------------------------------------------------------------------------------------------------------------------------------------------------------------------------------------------------------------------------------------------------------------------------------------------------------------------------------------------------------------------------------------------------------------------------------------------------------------------------------------------------------------------------------------------------------------------------------------------------------------------------------------------------------------------------------------------------------------------------------------------------------------------------------------------------------------------------------------------------------------------------------------------------------------------------------------------------------------------------------------------------------------------------------------------------------------------------------------------------------------------------------------------------------------------------------------------------------------------------------------------------------------------------------------------------------------------------------------------------------------------------------------------------------------------------------------------------------------------------------------------------------------------------------------------------------------------------------------------------------------------------------------------------------------------------------------------------------------------------------------------------------------------------------------------------------------------------------------------------------------------------------------------------------------------------------------------------------------------------------------------------------------------------------------------------------------------------------------------------------------------------------------------------------------------------------------------------------------------------------------------------------------------------------------------------------------------------------------------------------------------------------------------------------------------------------------------------------------------------------------------------------------------------------------------------------------------------------------------------------------------------------------------------------------------------------------------------------------------------------------------------------------------------------------------------------------------------------------------------------------------------------------------------------------------------------------------------------------------------------------------------------------------------------------------------------------------------------------------------------------------------------------------------------------------------------------------------------------------------------------------------------------------------------------------------------------------------------------------------------------------------------------------------------------------------------------------------------------------------------------------------------------------------------------------------------------------------------------------------------------------------------------------------------------------------------------------------------------------------------------------------------------------------------------------------------------------------------------------------------------------------------------------------------------------------------------------------------------------------------------------------------------------------------------------------------------------------------------------------------------------------------------------------------------------------------------------------------------------------------------------------------------------------------------------------------------------------------------------------------------------------------------------------------------------------------------------------------------------------------------------------------------------------------------------------------------------------------------------------------------------------------------------------------------------------------------------------------------------------------------------------------------------------------------------------------------------------------------------------------------------------------------------------------------------------------------------------------------------------------------------------------------------------------------------------------------------------------------------------------------------------------------------------------------------------------------------------------------------------------------------------------------------------------------------------------------------------------------------------------------------------------------------------------------------------------------------------------------------------------------------------------------------------------------------------------------------------------------------------------------------------------------------------------------------------------------------------------------------------------------------------------------------------------------------------------------------------------------------------------------------------------------------------------------------------------------------------------------------------------------------------------------------------------------------------------------------------------------------------------------------------------------------------CAAGCTGCTCTAAAATTGATATCAAATGTCACCTATGGTTACGCTGCTGCGGGATTTAGTGGTCGCATGCCATGTGCTGAGTTGGCTGATAGTATTGTTCAGTTTGGGAGACATACATTAGAGCAAGCTATTCAACTTGTCAATAAAAATCCTCAA------------------TGGGATGCCCATGTTGTGTATGGGGATACTGATAGC---ATGTTTGTCTTGTTGGAAGGGCGTACAAGAGATGAGGCTTTCAAAATAGGTCAGGATATTGCTACCGTTGTGACAGAGTCGAATCCATATCCTGTGACATTAAAAATGGAGAAAGTTTATCATCCTTGTGTATTGCTTACTAAGAAGAGATATGTTGGCTATAGCTTTGAAAGTCCCTCA------CAAACAAAACCAAAGTTTGATGCCAAAGGTATCGAAACTGTGCGACGTGACAGCTGCAGTGTTGTTGCCAAATGCATGGAA---------------------------------------------------------------------------------------------------------------------------------------------------------------------------------------------------------------------------------------------------------------------------------------------------------------------------------------------------------------------------------------------------------------------------------------------------------------------------------------------------------------------------------------------------------------------------------------------------------------------------------------------------------------------------------------------------------------------------------------------------------------------------------------------------------------------------------------------------------------------------------------------------------------------------------------------------------------------------------------------------------------------------------------------------------------------------------------------------------------------------------------------------------------------------------------------------------------------------------------------------------------------------------------------------------------------------------------------------------------------------------------------------------------------------------------------------------------------------------------------------------------------------------------------------------------------------------------------------------------------------------------------------------------------------------------------------------------------------------------------------------------------------------------------------------------------------------------------------------------------------------------------------------------------------------------------------
>Selaginella_moellendorffii
------------------------------------------------------------------------------------------------------------------------------------------------------------------------------------ATGGCGGAGCTGGAGGAG------------GGGGAGCGAGTC---------------------------------------------------------------------------------------------------------------------------------------------------------------TTCGGCATTCGCATCGTGAACCTGGATTACTACACGGCGGCGCCGCTGGTGGACATGGACGAGTGCTACTCGCATTTCTTCGGG------------------------------------------------------------------------------------AGGAGCGTGATGGAAGTTCCTGTAGTGAGAATCTATGGTTCTACTCTCGCGGGGCAGAAGACTTGCTTGCATCTTCACAAGGCTCTCCCATACTTTTATGTTCCTTACGATGACGAT------------------CTTCCTCAGAGCTTAGAAGAAGCCATGGCATTTGTCCGG------------CGTTTAGCGTTGGCTCTCGAGAGAGCTATGAAGATGGCTAGTTCCATTGGA------GCCAAGAGACAACACGTACATTCTTGCGACCTCGTTCGAGCGAAAAAGCTTTACGGCTATCATCCA---TCCGAGGACACATTCATCAAAATAACTTTA------------------------TACTACCCTCAAGAAGCGAGCCAAATGAGCGCGTTTCTACTGAGTGGT------------------GGAATTTTAAACCGCAAGTTCCAACCTTACGAAGCTCACATCCCTTACCTGCTGCAATTGAAGATAGACTACAATCTGGCAGGA---ATGGGACTCTTAGAAGTCTCGAGTTTGCGCTTTAGATCGCCTTTACCCGACACG------------------------------------------------------------------------------------CCGAACGAGAGGAAAAGGAAAATATCAGCACTCAACACTCCAGCCGCTGAAAACGATGGCAGCTGGTTTACATCGTCAAGTGATTAC------------------------------------GACATTCATGATTTTTGGTTATCT------------TCGAACATTCCA---------------------------------------------------TCGCACCAAGTTTGGTCAGATCTCTCT------------------CAGGATAAAGCGTCGCCTTCC------------------------------------AGATGCAGTACGTGCGAGCTAGAAGCTGAT------------------------------------------------------------------------------GCTCCCGTAGAAGCGATCCTCAACAAGGATTCACTTTCTTATACGCCTCTCGAGCAAATAGATCCTGGAAGAATGCTCGTGCAGTCTTTGATACCTATCTGGGAG------------------GGACAGGAGCAAGAGGACTTGACGAGCAGCTTCCTTTCTCCACAGCCGCAT---------AAGCATTTTGCTGCGGAGGCTCTTCATAAAGAAATTTTGAAATCCGTGTGG---------------------------------------------------------------ATGTCTGGAGCAACGCCACAGCCGCAAGATAACGATCTA---------------------CTTGAAAGCTCACAACCGGCAAATCTGTAT---------CGGTCTCCTTCGGCTGCGAAAGGCTTCTCCCAAGAGGTGAAGCCGACGCCG------------------------------------------------------------------------------------------------------------------GAGGACAGCCTTCACAATGAAATGGCTCAAAGCACGTCT------------------------------------CAACCCGACCTTTGGAAGGCAGCTGACGAGGACGCACTGGAACTTCTCAAGTGGATGGTGTCTTCCCAGAACAACAAT------------------------------------------------------------TGTGAAGGTGATGTGGTA------------------GCAGCCAACGAGCAAGATCACGGCGAAATC------GACTTATGCAGA---------CTTTTTGAAGGTGATGGGGTAGAAGCGGCACTTCAGAAAACGTTGTCCACGTTTGAGATTATGTCGCAAAGGGAGTGCCAGGATATTGTC---------------------------------------------------------------------------GACTGTTTTGAAGAAGACGGAGAA---------------------------------------------------------GAAAAAGAGGTCTTAGTAGCTGAAGAAGGTACTTCTGGAATCAGAATTCCGCAG------------TATGATGGAGCAGGGGATGAA---------------------------------------------------------------------GAA---------------------------------------------------------------------------------------------------------------------------------------------------------------------------------------------------------------------CCTCCAGCCGACGTGACTGAGACGGGTAAAAGAGTGGGTAACAGGAGT---TGGGGACGG---CTTCCGATAACT------------------------------------------------------------------------------GTCAAAGGATCACCTGCGAAGCCAGGAAAAGAAGAAGCAAGCGTTGCTGTACCTTTACGTCCC---------------------------TGTGGATCACCTCAGGAGCAGGCA------------------------------------AGAGAATCCAGGTCGGAAACTTCAGTCCGTGATTTGATGAGAATCAAACGTGGGAAGCAG------------------------------------------------------------------------AAAGGTGGCAGACAACAGGAACCAGAAACTGAGAGCGCTGTAAAACCGCAAGGCTTGAGGAAATGCTTG------------------------------------------------------------------------------TTAAACCAGTATGGAGCTCTTCCCTTGCAA------------AGTCACATGACCACTGAG------------------------------------------------------------------------------------------------------------------------------------------------------------------------------------------------------------------------------------------------------------------------------------------------------------------------------------------------------------------------------------------------------------------------------------------------------------------------------------------------------------------------------------------------------CCT------------------------------------------------------------------------------------------------------------------------------GTTGAAACT------------------------TCCGGTGACAACGAAAACTCACAG---------------------------------------------------------------------------------------------------------------------------------------------------------------------------------------------------------------------------------------------------------------------------------------------------------------------------------------------------------------------------------------------------------------------------------------------------------------------------------------------------------------------------------------------------------------------------------------------------------------------------------------------------------------------------------------------------------------------------------------------------------------------------------------------------------------------------------------------------------------------------------------------------------------------------------------------------------------------------------------------------------------------------------------------------------------------------------------------------------------------------------------------------------------------CCAGCT------------------------------------------GCTGCAGTGGAAAAGGATGTA---------GTCTTGCCGAAG------------------------------------------------------------------------------------------------------------------------------------------AATGGAGAGCTGGCGATGATTTTTCACCAGCGGCCTCCAAGTAACAAT------------------------------GATATCCTTGCAAGCTTCAAGAGCTACGGCCTGAAGGACGTG---------------------------------GAGTACCCGAAT---------------------------------------------------GTATCTTATGGAGGCTCG------------GAGGAT------------------------------------------------------------------------------------------------ATGGAAAAAAGTGCGGCAATATTT---------------------------------------------------------GCTGGTGATCCTGCGAGGAGATTTGATATTGATGATACCGTTATCCATCTTTTAACTCCTGCACTGGCGCCTCCATCGAATTCTTCCGTCTGTGAGTGGCTTGCAAAAGAAAAC------------------------------------------------------------------------------------------------------------------CTCGCGTTAAACTCTTTGCAAAAGGAACATGTAGCATCGACACTAGAGACACCATCC---GGCAGACCAGCGTCTCCAAAGTACAATGAAATGCACGTACTTTCGGACGAGTTT---------------------------------------------------CAAAGCGGTGAGCACTCAAACACG------------------------------------------------------------------------------------------ACGTTGGAAGGG---------------------------------------------------------------------------------------AGTGCTGAAGCTAAACGACGGTCT------------------------------------------------------------------------------------------------------AGAGATTTTTCTCAGATCACAGGCCCGTCCTTGGCGGCTCATCGGCTTACTCCGGCTAGCCAGACTGGTTTTCGTGATCCTGCAGCAGCTGGTGCTGGTCAGCAAGTCACAGTCATG------------AGCATAGAGGCTCTTGCTGAAACACGCGGTTCCTTG------------------------------------------------------------------------------------------------------------------CGACCGGAT------------------------------------------------------------------CCGCATTACGATTCAATCAGCTGCATTGCG------ATCGTTGTGGCAGATGATACAGAAACAACAAGA---------------GAGACTATCGCTCTTATCCACGATAAAGAGTTACAA---GATGGCAAGAGGCCTTCGGATGGTCTTTCATGCTCTCCCAATACAAGCTACTTCCCCACTGAAGTAGCTCTTCTGCAGTTTTTTATCGAGTTG---------------------------------------------------GTACGGGCTTACGATCCAGACATCATAATTGGATGGGAGATTCAGAGGCTTTCTTTGGGATTCCTCGCTGAACGGGCTGCTAATCTTGGAGTT------GGTCTTTTGGCATCTATCTCTCGTACTCCACCAAGAAGCGGTCACAACAGCTTGAGCAGCACC------------TTTTTCTCGGATGGTGAGAAGACTGGTGGAATCGCCGAG---------------------------------------------------------GCCAACAAAACCATCATCCAAGACGAATGGGGCCGAACTCACGGAAGTGGAATTTAC------------------------------GTTGGTGGCCGGACTGTCTTAAACCTGTGGCGCATCATGCGAGGAGAAGTCAAGCTTAGCAACTACACTATAGAATGCGTTGGGGAGGAAGTTCTGAAGAGAAAAGTTCCTCGTATTTCCTGGCGAGACCTGACAAAGTGGTTTGCAAGTGGAGCCGGAGGAAACAGGTTTAGATCCGTCGAGTACTTGATCAACCGAACGGCTTTGAACTTACAAATCCTTGATCAGCTCGATATTGTAAATAGAACCGCAGAGTTGGCAAGAGTGTTCGGTATCGACTTCTATTCTGTATTTTCTCGGGGCTCGCAGTACCGTGTCGAATCTATGATGATGCGCCTTGCACATTCGCAAAATTTCTTGGCTATC---------------------------------------------------------------------------------------------------------------------------------------------------------TCTCCTTCTAAAGAACAGGTGGCTGCACAACCGGCAATGGAGTGTCTGCCACTTGTATTGGAACCAGAATCGAAACTCTATACGAGCCCGGTTGTAGTGCTCGATTTCCAGTCACTCTATCCCTCCATGATAATTGCTTACAACCTTTGCTTCTCGACGTGTCTGGGTAAATGCATCTCTCTAAACCCGAAAGTTCTCGGGGTGACTAAATTATGGATACCGCCGTCGCTACTACGGAGTCTAGTGGATAAGTTGATCGTCACTCCCAATGGGATCATGTTTGTTCCACCTGAGATTGCTCCTGGAGTTCTCCCAAGGTTGTTGCTAGAAATACTCTCCACGCGGATAATGGTGAAAGGCAAAATGAAGAAACTGGAT------GCATCGCAGAGAGTTCTTCACCGAATTTTCAATGCTCGGCAGTTCGCTCTTAAGCTTATAGCAAACGTCACATATGGTTACGCAGCGGCTGGTTTCAGTGGGAGAATGCCATGCGCAGAGCTAGCTGACAGTATAGTTCAACTTGGAAGGCATACTTTAGAGCAAGCAATCAACATGGTGAACAGCAATCCTGCT------------------TGG---------------------------------------------------GAAGGACGCTCGCGAAGCGAGGCCTTTAAGATTGGCCATGAAATAGCTTCCGCTGTCACAGCAGTGAATCCTCATCCAGTGGCCTTGAAGATGGAAAAAGTGTATCATCCTTGCGTTCTTTTGACAAAGAAGCGTTATGTGGGATACAGCTATGAATCTCCCACT------CAAGAAACTCCTACTTTCGACGCGAAAGGGATTGAAACAGTGCGACGTGATAGCTGTGCTGCTGTTGCCAAGACAATGGAGAAGTCTCTGAGGCTACTGTTTGAAACATATGATCTTTCAAAGGTAAAACAATACCTGCAGCGCCAGTGGCAAAAGATTTTC------------AGCGGAAGAACGTCAATCCAGGATTTCGTGTTCTCAAAGGAGGTC---CGGCTCGGG---ACTTACAGCACAAAG---TCA------------------------------------------------TCAGTGCTGCCTCCAGCGGCCATCGTTGCGTCCAAAGCCATGGCTGTGGATCCCCGTGCCGAGCCATGCCACGGAGAACGCATCCAGTACGTGGTGGTTCATGGCAAGCCCGGTGCA------------------CGTCTCGTGGACATGGTGGTGGATCCATACTCGCTCTTGGATGACAGCAAAGGCTTCCGGCTGCACGACACTTACTACATCAACAAGCAGATCTTG---CCGGCGCTCCAGAGAGTATTTGGCCTCGTTGGAGTTGATCTTCGAGCATGGCTCTACGATATGTCCCGCGTCTATCAGCTTCCTGCTGCGAAAAGGCCACGC------------------CAAAACTACCAGGAATATGGTGATGACGGAGGA---------------------GGAAGTGCTCGAAGA---------------------------GGAAGGATCGACCATTACTACGCATCGCAG---CACTGCGCAGTGTGTGGAGATCTCATGACACAGGGACGGCGGCAGCTAACTTGTCAGCGATGC------------------TTGTCGGACAAACGGCTTATAAGTGTCGTG---------------------CTTGGTGGTCGAGCGAGCAGAGTCGAAAGAGAGCTCCAACAC---------------ATTCAAGCCATCTGTCACACTTGTGGA---GGAGGAGACTCC------------------------------------------------------------------------------------------------AGTGGCGAGGTGCTGTGCGTC---------------------------------------------------------------TCGCTAGATTGTCCGGTGTTC------------------------------------------------TTCGAG---------------------------------------------------------------------CGCGTCAAAGTGAAGAGAGAGTTTGAGAACAGCACCGCTGTTTTGAACCAGCTGCATCTG---GAATGA------------------------------------------------------------------------------------------------------------------------------------------------------------------------------------------------------------------------------------------------------------------------------------------------------------------------------------------------------------------------------------------------------------------------------------------------------------------------------------------------------------------------------------------------------------------
>Huperzia_lucidula
------------------------------------------------------------------------------------------------------------------------------------------------------------------------------------------------------------------------------------------------------------------------------------------------------------------------------------------------------------------------------------------------------------------------------------------------------------------------------------------------------------------------------------------------------------------------------------------------------------------------------------------------------------------------------------------------------------------------------------------------------------------------------------------------------------------------------------------------------------------------------------------------------------------------------------------------------------------------------------------------------------------------------------------------------------------------------------------------------------------------------------------------------------------------------------------------------------------------------------------------------------------------------------------------------------------------------------------------------------------------------------------------------------------------------------------------------------------------------------------------------------------------------------------------------------------------------------------------------------------------------------------------------------------------------------------------------------------------------------------------------------------------------------------------------------------------------------------------------------------------------------------------------------------------------------------------------------------------------------------------------------------------------------------------------------------------------------------------------------------------------------------------------------------------------------------------------------------------------------------------------------------------------------------------------------------------------------------------------------------------------------------------------------------------------------------------------------------------------------------------------------------------------------------------------------------------------------------------------------------------------------------------------------------------------------------------------------------------------------------------------------------------------------------------------------------------------------------------------------------------------------------------------------------------------------------------------------------------------------------------------------------------------------------------------------------------------------------------------------------------------------------------------------------------------------------------------------------------------------------------------------------------------------------------------------------------------------------------------------------------------------------------------------------------------------------------------------------------------------------------------------------------------------------------------------------------------------------------------------------------------------------------------------------------------------------------------------------------------------------------------------------------------------------------------------------------------------------------------------------------------------------------------------------------------------------------------------------------------------------------------------------------------------------------------------------------------------------------------------------------------------------------------------------------------------------------------------------------------------------------------------------------------------------------------------------------------------------------------------------------------------------------------------------------------------------------------------------------------------------------------------------------------------------------------------------------------------------------------------------------------------------------------------------------------------------------------------------------------------------------------------------------------------------------------------------------------------------------------------------------------------------------------------------------------------------------------------------------------------------------------------------------------------------------------------------------------------------------------------------------------------------------------------------------------------------------------------------------------------------------------------------------------------------------------------------------------------------------------------------------------------------------------------------------------------------------------------------------------------------------------------------------------------------------------------------------------------------------------------------------------------------------------------------------------------------------------------------------------------------------------------------------------------------------------------------------------------------------------------------------------------------------------------------------------------------------------------------------------------------------------------------------------------------------------------------------------------------------------------------------------------------------------------------------------------------------------------------------------------------------------------------------------------------------------------------------------------------------------------------------------------------------------------------------------------------------------------------------------------------------------------------------------------------------------------------------------------------------------------------------------------------------------------------------------------------------------------------------------------------------------------------------------------------------------------------------------------------------------------------------------------------------------------------------------------------------------------------------------------------------------------------------------------------------------------------------------------------------------------------------------------------------------------------------------------------------------------------------------------------------------------------------------------------------------------------------------------------------------------------------------------------------------------------------------------------------------------------------------------------------------------------------------------------------------------------------------------------------------------------------------------------------------------------------------------------------------------------------------------------------------------------------------------------------------------------------------------------------------------------------------------------------------------------------------------------------------------------------------------------------------------------------------------------------------------------------------------------------------------------------------------------------------------------------------------------------------------------------------------------------------------------------------------------------------------------------------------------------------------------------------------------------------------------------------------------------------------------------------------------------------------------------------------------------------------------------------------------------------------------------------------------------------------------------------------------------------------------------------------------------------------------------------------------------------------------------------------------------------------------------------------------------------------------------------------------------------------------------------------------------------------------------------------------------------------------------------------------------------------------------------------------------------------------------------------------------------------------------------------------------------------------------------------------------------------------------------------------------------------------------------------------------------------------------------------------------------------------------------------------------------------------------------------------------------------------------------------------------------------------------------------------------------------------------------------------------------------------------------------------------------------------------------------------------------------------------------------------------------------------------------------------------------------------------------------------------------------------------------------------------------------------------------------------------------------------------------------------------------------------------------------------------------------------------------------------------------------------------------------------------------------------------CAGAGAACATTTGGTCTTTTAGGTGTTGATTTGAGGGCTTGGTACAGTGAGATGTCACGTGTGTATAGGCCGTCAGTGTTGAAACGTCCACTACTTGGAGCAACCTTTCTTAATGCAAGTGTACGAAAGGGGGATCTAGCTTCAAAGAAG------ACCGATGATCGACTTCATGCTAGA---------------------------GCGACTATAGACCAATATTATCTCTCACAG---CATTGTACAGTATGTGGGGAGCTGACA---AAGGCATCCCAAGTTGTA---TGTAGTAGCTGT------------------TCTGAAAATCAAGTTGCAGTTGCTACCATC---------------------CTGACAAGGAGATGTTCGCAAATGGAAAAAGAGTTCAATCAT---------------CTTCAAGCATTATGCCGGCATTGTGGA---GGAAGTCGTGAGGGG------------------------------------------------------------------------------------------TATCAGCAGACTATTGCATGCATC---------------------------------------------------------------TCTCTGGAATGTCCTGTCTTT------------------------------------------------TATGAG---------------------------------------------------------------------CGTCGAAAGGTCAAGACACTTTTTGGATCTGCTTCATACCTTGCAGAAGAATGTGGATTT---CTGCCTAGA---------------------------------------------------------------------------------------------------------------------------------------------------------------------------------------------------------------------------------------------------------------------------------------------------------------------------------------------------------------------------------------------------------------------------------------------------------------------------------------------------------------------------------------------------------------
>Physcomitrella_patens
------------------------------------------------------------------------------------------------------------------------------------------------------------------------------ATGGCAATCCAGACAACTCCGCCA------------AGTCCTGCAGTGCCTGTAGAGTCA------------------------------------------------------------------------------------------------------------------------------AATTCGCAAGACGGTCTCATGTTCAGCCTACGAATCGTGAATTTGGAATACTACTTGTCACCCCCTCAACCGGGCATAGATGTGTGCTACTCCAAGTTTCAAGGT------------------------------------------------------------------------------------CGCACTGTGATGGAGGTTCCCGTAGTGCGGATTTATGGAGCAACGCCAGCAGGCCAAAAGGCTTGCTTACATTTACATCAGGTGTTTCCTTACTTCTATGTGCCTTATGGTGATGAT------------------CTGCCGCAAGAAACTAGCGAAGCTCTTGCATATGTGCGG------------TGTCTTGCGTCAGCAATCGAGAAAGCCATGAAGCTAGCCAGTAGCAGCGCT------GCAAAGAAGCAGCATGTTCACAGCTGTAGCCTTGTGAGGGCCCGACGCTATTATGGCTATTATCCA---TCTGAGGAGCTCTTCATTAAGATTGTATTG------------------------TATCACCCTCAGGAAGTGGCCCGCATCAGCACTTTGTTGCTGGGTGGA------------------GGGATAATGAATCGCAAGTTTCTGCCTCATGAATCCCACATTCCATATTTGCTCCAATTTTTGATTGATCAGAATTTGGCTGGC---ATGAGCTACATTCATCTTTCCAGTGTGAAGTTCCGGCGACCCATTCCCGAGCGGCCCTCTGACACAATGCATGTTATACAACAACTGAAAGCCGAATTCATG---------CAAAGGTCTCTTAATATAGATGTGACTGTAACCGAAGCAGATGATGATGTGAAA---------------ATCAGGACAGCACAGAGTATGGAAGCAACACCCTCTTCGACC------AATGAATGGTTAGGGTCTGGCCCAGGGGGTAAGAGCCACACACGCTCGTGGGTGGAG------------TCTACAATACCT---------------------------------------------------GCTCACTGGGTCTGG------------------------------------------------------TCCTCGCATTATTCTACTGGTGGTCCTTTTGGACGACACAGCACATGCGAGCTTGAAGTTGAT------------------------------------------------------------------------------GCATCTGTGGAAGATATATTGAATCAGAAAGAACTGGTGTTTATACCACTACACGAGGCAGGGCGTGCGATCAAACTGGTTCAGTCTCTGACGCCAATGTGGGAGGAAGAGCGGCTCAGGACTGGA---GAGGATGGACCT------------------------------------------------------------GCTGGCGCTGCATATGCACTACGACCCTCGCTGGACCGCTTTCTTCCATCCCCGTCTGCTCTTGAGCAAGCTCTTCGTGACTCTCTT---------TACCAGATAGTGCAGGATGAAGAAAGAGTCCACCATCTTGAGCATAGGAGTGGTCAATTTCTCAAAAGTACACAAGAGGTGTTACTT------------GGGTGCTCTCAAGCAGCCAATACTGTGAGGCCTGAGGTGGCACCACAGGACCTG---------------------------GAACCTAGACTGGATACAAATAGTATTGGCGCAGAGGGATGGTTAGCGGATGACGAAAGGGGCCCAAGTAGG------------GAGCATTCCGCCTCAGATCAGGGAGGTCAAGACGAGTTAATTAATGAGAATGTCATTCGTAGTCAGCTTAACTTACAGAGTCGTGCCTCTCAGGAAGTGGAGGAAGAGGTAGCCGAGCTGTTAGAGTGGATGGGTGCCTTCCAT---------------------------------------------------------------------------CAGGATATCATGGGCGAA------TCAGGTAGTGAGGATGATGAAAAAGAGCAGGAAATTCGAAGAGTCTTGAGCCAG---------CCGTGGGATTCACCAACTATGGAAGCAGCGATGCTGCAAGCTCTTTCCAACTTTGAACACGCTTCACAGAAAGAATGTCAAGAAATTCTTGAATGCGCGAAC---------------------------------------------------------TATGACGATTGTGTAGAAGATGAAGGCGAGGAAGATCTTGAAACTTCCCTT---CTTGAGATGAATCTGGAGGGTTTGGCCACTGTACAAAGAAATGGGGCTGGATCAGAAAGGTTTTCATCTGGT------ATTCCACAA------------GTAAATGGTTCAAGCGATGAGTATGAGAAAACGTCAGGGGTTGTATTCGATAGATATACTGAGCATATTGATACATTGCATACAGAGGGTGAAACTAAAATTCCCCGTGTCATTTTTGGGGTCGACGACCCCCTTAAGTTTGTACAGAAAGATCTCGAACACCATCAGCAATATCTCCCA---AAAATACCACAA---AATGATGGCGCAGGTGAT---------ACGGATGCTGAAACGGAGCGTGATTTTTTGCCGGAGCCTAAGCGAATGCGTCTTTGTTTACGTCAAAGCTCAGCTGGCTGCAGGAAGGATAGCCACGATCGGAAGGAGAAAGACACTTCGAAACGATCTGTTTGGGGTTCA---CTGCCTTTGGTT---------GGTGGAACATCTGATTCAAAAACTGTAAAGAAAGAA------------AAGAAGGAACAAAGGCCCTATAAGCAGGCTTTGCCAGTAGTTTCAAATCAAAGGAACGAAGATCACCTTCGACCTCGCAAG------GAGGTAACTCGGGTGGTCGAAGTAGCTGCCCGAGACCAAAGACCAGGGATCTCAGTAGATTCGAAAACAAAAGTTGCTGAAGTAAAATCAAAGGATGCGGAAGTCTCTCTACGAGCCTTAATGAGGAGGAAACGAGAGAGGCGG---------TTGCGAAGCAAAGACCCTTCT------------------CTCTCAGGAGGCAGTTCTATTGTAGGGAGTCAGAGCGAAGGGGAGCAATCTTTTGGC---GGGGTGGGGATTGTGAAGAGTGAGAGTTCGCTT---------------------------CCAGGCGATTCTGAATCCCAA---GAACAAGATGTGATTAAGCAGAACACAGCGGCGTCGAGTCCTCCACTT---------------------GCTAAAGAGAAAGATGAGGAAAAAATGGAAGAGCTTGTTATTTCAAATCAGGGTACCACATTACCACGAGTTGTGGGGCAAACGACCAAATTTCAAGTACTAACCTTGGGGAGTAATGGTGCTGAACAAATAACCAGGGGCTCCCAGGGTATGGAAATTGACTCAGGAAGGGGATCCACAATTCGTCTATCTAACGCTGATTCTATATATCCTGTGGACGATGCACTTGGC------------------------AAATCTGAATCAAGAAGCATGCATCAGGATTCTGAAACGAATAAACTA------------CCTCCTAAGTTTGAAGATTTGTCAGTAAAGTGGAATCATCACTTGCATGAAATTGGGGATCATCGGGATTGTGGAGGTGGGAGAGTGCTCAATGCGGAAACGTCTGCGCTTAATGTGCAGAATTCTGCAGGTATTCAAGTCTACTCTCAAGTTCCGGAGGCAGTTCTGTTTGAAAAGGTAGAACGGTCGTCTGAATCGGAGGAATCGGAACATCTCTTTCCTGCTTCTACTTCAGGTCCAGCTGTGCAGAAAGAAGCCTTCCTGCAATGTAAAGATTTGCATGCAGCACGTGGAGCAGATGCGTTGAAAAGCACGAGTTTTGCTAAAGGCACAAGGTTATTCTGGGCCGAGGTGGTGAAGGACATAGTGGAGAATACATCTGATAAAGTCACATTGCGAAAGACGCAACTTTCCAATTATGACGTGAATGACTTGCAGGACATTGACAATGTGACTCCACAAAGGAAGATTCGTCTTGTTTCCGAGGATGTTGGATATCTGACAGCAAGCTTGCTATCCGAGTCATTTCGTCCACAAAGGCCGGATGTGGTCTCAGATGAGATTCTTGTAGATAATGCTGAACTCATTGAGACCCAGTTAGTGGAGCATGAGATTATTCGGAGACTGAAAGAACAAGAGATGACTTGCACGGCAGACATGGAGTCTGATATGACTCAGTCTATCATCCAGAGAGAAGCCGCATTCGAAGAGGAAGTCGATAGGGATGAAGTTTTTGGAGCAATTCTTATTGGAGATAGAGAAGGTTCAATAGGCAACCTCTCGCAAGCCGACATCTCTGTAAATATTAACATTGTTTCGGTGCCCGACGAGACAGAGACAGTTTTCAACAAATTAGACAGGGAAATCAAAGAATCTCCACCTATGATTCCTGTAAATGTCAACCACGACGCGGTTCCACGCATCGAAGGGCATGAAGTTCCTGGTATAGTTTTCACTGATATGTCGGACGAGAGTGAAGATAGCCTTGATTGGGGTGATGATTCCGGAAACTTTCACAGGTTAAATGATAGTGATGAAGGTGCGGATGTTCCAGAAGAGGAAGAACTTCGGACGAGACTTCCGAATAGTCCAACCTATGTCAACCCTGGATCACCAATGCATGCGAATGGAGTCGATCCAGTCGTTAAGGGTGAAGATTTGGTACACGTGGAAGCATTACAAGTTCCTTCGGCAAGAGATGTGAGATGCAAGAATGCGGAGAGTACCTTGAACAGTACACCAAAAGCTTTTTTCACTGAGACTCATACAAACTCCAACTTCTTGATGGAGATACCTGAAGCACAACTGTTCCCAGCTACAAGAGAAAATATGAATACTGTAGGGTTAAGTAAAGGTTCAAGCGGATCCTGTGGGACTAGT------ACTGTATTTGGTGCT------GTGCTAGGTGAAGCACAAGCATCAGGGGGATTTTCAAAAGAAGTTGGAGATATGGTGAAGGAGATATCCTCCCCGAAGTCTAGCTCACTAGTGAAGATTGGTATGGGTATTTGTAAACTCAAATCA------------GAGCCAGGACAAGACAACCATTATCTTTCGATACCGACTGAAGGCCAGTCTGAGTCAAGTGATAAGAATAATAATACTGTGTTTCTACATGAGGCAAAAGGCTTTGCATACAGTGAAGATAATAAGGGCAGAGAATCCGAAATGATTGTGGAAGTTAGTGCTTCTGAGAAGGCAAAAGGCAAGGATTCTGCTCCGCAGACAAGGGAATATAACATGCAGGAGGCAAAGGATGACACTTTGCTCCCTGTCAAATTTTACCAGAAACCGCCATCTAGGGAC------------------------------GCACTCATGGGTACTCTTTGCCAATACAAGCTCAGGAATGTGGATTATGGAGGTGTGTTTTATGGGAATTCGAAGGATGTTCCT------------------------------------------GCACGGGCTACTGTCTCCGCAGGCTTGATT------------TTTGATGTAAAA------------------------------------------------ACGAAAGAAGCATTTGATTTACCTCCGTTCTTATTTGGA---GCTGAAAATAAGAAGAGCAGATTC------AGTAGTACCCGTGCAGAGCAGAGAACGAGTCCGACACCCCTTAGTCCTGGAATGGGGGTTCCCTGT---TACTATGAAAACGATGGATCTGTGTCATATCTTTTGACTCCAGCCAAGCCACCTCCCAGCCGATTTGCTGTGCAACAATGGCTCTCAGAGAAT---------------------AACGTTACGGATGCTCAGAGTCAT---TTGAGCACACGTGGAGAACGACTCTTTACCATGGATGCTAACACAGGTAAACTTGTACCTATTGATGAAGCTGGAAGCAACAGGTCGACCCAGGAGAGCTTCCCACTGCAACACTCAGATGAAGATTATTTCCGGCCAGCTTCACCTAAATATGACGAACATCATGTGTTGGCTACACCGATGGTATCTCATTTTTCTGTCTCGCCTGCGTGT------GCACCCTCAGTGAAAAGATCTAGTAAAAAGAGCAACGCTAATGGGGAAGTGGCTTCCGGGTCCAATTCTCTCCACTCAAACCCTGAGCTTGTAAGTTCTAGAGCCACCACCCCCGTCACTCTTGATGGTGTATTCGAGGATCGTAAGCCTAAACCCTTACAAACTATTGTACAGAACGAGAAAAAAGTGACTGCTCAGGCATCGCCGTCTCTTCACAACAATTCACCATCTTCGCAAACTCTGGAATGTGTAGCACCACCACTTGCGAAGGATAAATTGAAGAATGAATTGCTCAGGGGGAGGAACACTGAAGGAGGAACTTCAAAGGGTATCTCAAAAGCAACAGCGATCTTTCGTGATGTATCTCAGATTACAGCTCCTTCTCCACTTAAAGGTCATTCGACTCCCCTTAGTCAATCTGGGTTTCGGGACCCTGCCAGCGTAGGTGCGGGACAGCAGCTCACATTGATG------------AGTATCGAGGTACATTCAGAAACGCGAGGGAACTTA------------------------------------------------------------------------------------------------------------------CGTCCAGAT------------------------------------------------------------------CCTCGTTATGATGCGATTGGAATGGTAGTT------GTTGATATTCAATATGACGATGAGACACGCGGGCATATT---AATAATCAGACTTTGGTTCTACTTGTCGATGGAAAGGCAGCT---TCTTCTTCCAAGAACGTGGATGGTGTTACA---GGCTGTAGCATCATCTATCTTGCTGACGAACTCCTTCTTCTTAAATGCTTCGTCCGCCTC---------------------------------------------------GTCCGCTCATGTGACCCTGACATGCTTGTGGGCTGGGAGATTCAAGGTTATTCTTTGGGTCTTTTGGCCGAACGGGCAGCTAATCTGGGTTTC------GGTCTTCTTAAAGAACTCTCTCGTATACCTCCAAAGGCACAACCTCACAGCTCGAACGGTGTAAAGGAAGGTGACAGCAATACTCACAGCAACTCTGCCGATGGTCAACCCAAGTTT---CAAGAGCTGAAAAACTCAGTTTTTGGCGATATGATACCTTTGGAGACAGGGGCGGCTGATAGTGTAATTACAGATGAGTGGGGTCGGACCAACGGGAGCGGTCTCTTT------------------------------GTGGGAGGTCGTATAATCTTGAATTTGTGGAGAATTATGCGTGGAGAGGTAAAGTTGGGTGTATATACACTTGAAGCTGTAGCTGAGGCTGTGCTTAGGAGGAGGGTGCCACGAATCCCTTGGCGCATTTTGACTAGGTGGTTTGCTCGCGGTCCTGCTCGAGGAAGATGTCGATGCATCAAGTATTTCATCGATAGAGCAAAACTCAATTTCGAGATTATAGACCAACTTGATCTGCTGAATCGCACTTCGGAGCTGGCTCGGGTATTTGGAATTGATTTCTACTCGGTATTTTCTCGTGGGTCACAGTTCCGAGTAGAATCTATGATGTTGCGACTAGCACACACTCAGAATTTCCTTCTTCTG---------------------------------------------------------------------------------------------------------------------------------------------------------TCTCCAAGTAGACAACAGGTCGCTGCTCAACCAGCAATGGAGTGCCTGCCACTCGTGATGGAACCTGAGTCTAGATTTTACACAAGTCCGGTGGTGGTCCTGGACTTCCAGTCGCTGTACCCTTCTATGATCATCGCATATAATTTATGCTTTTCAACTTGTCTGGGTAAAATAGTCTCACAAAACCCAAAGGTTCTGGGTGTTACCAATCTGGCTATCCCACCTGGTCTGTTGCAGGAACTCAAGGATTTACTTACAATAACTCCAAATGGTGTAATGTATACTCCTCCAGAGGTTCGTCATGGGGTCGTGCCAAGGCTTCTTTCAGAAATTCTCTCGACTCGCATTATGGTGAAGCAAGCGATGAAGAATTTAGCT------GTAGATCAAAAAGTTTTGAAAAGAGTCCTAAATGCTAGGCAGTTTGCGCTAAAGTTGATCGCGAATGTGACTTATGGATACACCGCAGCAGGATTTAGTGGTCGAATGCCATGCGCAGAGCTCGCTGATAGCATTGTACAGTGTGGCCGTCTTACACTTGAGCGTGCAATACATCTAGTTAACACGACTAAACGG------------------TGGGACGCTCGGGTCGTCTACGGTGATACGGATAGC---ATGTTTGTACATTTGGAGGGGCGCACAAGGGAGGAAGCATTTCAAATAGGACAGGATATCGCGGCATCTGTGACAGCCATGAACCCGAGTCCAGTTACCTTGAAGATGGAGAAGGTCTACCACCCGTGTGTACTTCTCACTAAGAAGAGATACGTGGGTTTCAGTTACGAAAGCCCTAAT------CAACGCAATCCAACTTTTGATGCTAAGGGCATTGAAACTATACGTCGTGACAGCTGTGCAGCTGTGTCCAAGACATTAGAGCGATCTCTTCGTACTCTATTCGAGACTCAAGATCTGTCACAGGTGAAGGCCTATCTCCAGCGGCAGTGGGGGAAAATCATT------------AGTGGCCGTGTTTCGCTTCGTGACTTCGTGTTCGCAAAAGAAGTG---CGATTAGGG---ACATACAGTGCGCGA---GCG------------------------------------------------TCTGTCCTTCCAGCCGCTGCTATAGTGGCCTCAAAGGCGATGGCGCTTGACCCTCGGGCAGAGCCACGATATGCAGAGAGAGTACCATACGTTGTTGTGCATGGGGAGCCCGGAGCC------------------CGTTTGTCTGATGTGGTCGTGGATCCTCACACAATGCTTGCG------AATGGATTACGTCTCCATGACACTTACTACATTACCAAGCAGATCATT---CCTGCATTGCAGAGAGTCTTCGGACTTGTGGGAGCAGATTTGAAGCAGTGGTATGCTGAGTTACCACGGATTTATAGGCCCCCAACTTCCAAACGACCAGGAATA---------GTAACCTCCAACGGTCCTTCTAAAGCTCCGGCTGAGGTAGAGCGA------AGCAATAAAGGCTATCTATCTAAG---------------------------GGGACCATTGATGACTATTACTTGTCACAA---CATTGTGCAGTATGTGGGGAGTTGATG---CGAGGCTCTCAGTTTATC---TGCTCCTCCTGC------------------TCTGCCAACCCTCAAGCTGCTGTCGCGGTG---------------------TTGACGACTCAAACTGCTCAGTTGGAGAAAGAGTTCAAGCAC---------------CTAGAGGCGATCTGTCGACATTGTGAC---GGAGGTGATGGAGGT------------------------------------------------------------------------------------------CCAGAGGGCCACATTGCATGCGTC---------------------------------------------------------------TCCCTTGACTGCCCCATCTTT------------------------------------------------TTTGAG---------------------------------------------------------------------CGGATCAAAGTTCAGAAGGAGTTGCAAGCGTTATCAACGATTTCTGCCAATTGTGGATAT---TATCCAACGTGTTTTGTCGACTTTGGCTCTGAGTTATTCTAG------------------------------------------------------------------------------------------------------------------------------------------------------------------------------------------------------------------------------------------------------------------------------------------------------------------------------------------------------------------------------------------------------------------------------------------------------------------------------------------------------------------------------
>Ceratodon_purpureus
---------------------------------------------------------------------------------------------------------------------------------------------------------------------------------------------------------------------------------------------------------------------------------------------------------------------------------------------------------------------------------------------------------------------------------------------------------------------------------------------------------------------------------------------------------------------------------------------------------------------------------------------------------------------------------------------------------------------------------------------------------------------------------------------------------------------------------------------------------------------------------------------------------------------------------------------------------------------------------------------------------------------------------------------------------------------------------------------------------------------------------------------------------------------------------------------------------------------------------------------------------------------------------------------------------------------------------------------------------------------------------------------------------------------------------------------------------------------------------------------------------------------------------------------------------------------------------------------------------------------------------------------------------------------------------------------------------------------------------------------------------------------------------------------------------------------------------------------------------------------------------------------------------------------------------------------------------------------------------------------------------------------------------------------------------------------------------------------------------------------------------------------------------------------------------------------------------------------------------------------------------------------------------------------------------------------------------------------------------------------------------------------------------------------------------------------------------------------------------------------------------------------------------------------------------------------------------------------------------------------------------------------------------------------------------------------------------------------------------------------------------------------------------------------------------------------------------------------------------------------------------------------------------------------------------------------------------------------------------------------------------------------------------------------------------------------------------------------------------------------------------------------------------------------------------------------------------------------------------------------------------------------------------------------------------------------------------------------------------------------------------------------------------------------------------------------------------------------------------------------------------------------------------------------------------------------------------------------------------------------------------------------------------------------------------------------------------------------------------------------------------------------------------------------------------------------------------------------------------------------------------------------------------------------------------------------------------------------------------------------------------------------------------------------------------------------------------------------------------------------------------------------------------------------------------------------------------------------------------------------------------------------------------------------------------------------------------------------------------------------------------------------------------------------------------------------------------------------------------------------------------------------------------------------------------------------------------------------------------------------------------------------------------------------------------------------------------------------------------------------------------------------------------------------------------------------------------------------------------------------------------------------------------------------------------------------------------------------------------------------------------------------------------------------------------------------------------------------------------------------------------------------------------------------------------------------------------------------------------------------------------------------------------------------------------------------------------------------------------------------------------------------------------------------------------------------------------------------------------------------------------------------------------------------------------------------------------------------------------------------------------------------------------------------------------------------------------------------------------------------------------------------------------------------------------------------------------------------------------------------------------------------------------------------------------------------------------------------------------------------------------------------------------------------------------------------------------------------------------------------------------------------------------------------------------------------------------------------------------------------------------------------------------------------------------------------------------------------------------------------------------------------------------------------------------------------------------------------------------------------------------------------------------------------------------------------------------------------------------------------------------------------------------------------------------------------------------------------------------------------------------------------------------------------------------------------------------------------------------------------------------------------------------------------------------------------------------------------------------------------------------------------------------------------------------------------------------------------------------------------------------------------------------------------------------------------------------------------------------------------------------------------------------------------------------------------------------------------------------------------------------------------------------------------------------------------------------------------------------------------------------------------------------------------------------------------------------------------------------------------------------------------------------------------------------------------------------------------------------------------------------------------------------------------------------------------------------------------------------------------------------------------------------------------------------------------------------ATGCTGGTAGGCTGGGAGGTTCAAGGATCTTCTTTGGGTCTTTTGGCTGAAAGAGCAGCTAATCTGGGTTTC------GGTCTTCTTAAGGAACTCTCTCGCACACCTCCAAAGGTACAAACTCAAAATTCGAAAACCGATGCAGAGACCGATGTCAATCCTGACCCCAACTCTGAGGAGGGTCATTCTAAGGTT---CAAGAGCTTCGGAACTCCGTCTTCGGCGATATGGTTCCTTTGGAAACAGGAGTGCAAGATAGTGTCATCTCAGATGAGTGGGGTCGGACCAATGGGAGTGGTCTCTTT------------------------------GTGGGCGGTCGGATAATCTTAAACTTGTGGAGAATTATGCGTGGAGAGGTGAAGCTGGGTATATACACTCTTGAGGCGGTGGCTGAGGCTGTACTTAGAAAGAGAGTGCCGCGGATTCCTTGGCGCACTCTGACCAGGTGGTTTGCTCGCGGTCCTGCCCAAGGAAGATATCGGTGTATCGAGTATTTCGTGGAAAGGGCAAAACTCAACTTTGAGATCATGGATCAACTTGACCTGCTGAATCGAACTGCTGAGCTGGCACGGGTATTTGGTATAGATTTCTACTCCGTGTTCTCTCGTGGTTCACAATATCGAGTGGAGTCTATGATGCTTCGGCTGGCTCGCACTCAGAATTTCCTACTTCTG---------------------------------------------------------------------------------------------------------------------------------------------------------TCTCCAAGTCGGCAACAGGTTGCTGCACAGCCTGCAATGGAATGCCTGCCACTCGTGATGGAACCTGAGTCA---------------------------------------------------------------------------------------------------------------------------------------------------------------------------------------------------------------------------------------------------------------------------------------------------------------------------------------------------------------------------------------------------------------------------------------------------------------------------------------------------------------------------------------------------------------------------------------------------------------------------------------------------------------------------------------------------------------------------------------------------------------------------------------------------------------------------------------------------------------------------------------------------------------------------------------------------------------------------------------------------------------------------------------------------------------------------------------------------------------------------------------------------------------------------------------------------------------------------------------------------------------------------------------------------------------------------------------------------------------------------------------------------------------------------------------------------------------------------------------------------------------------------------------------------------------------------------------------------------------------------------------------------------------------------------------------------------------------------------------------------------------------------------------------------AGTATTTTACACCAGTCCAGT---GGTGGTGCTGGA---------------------------------------------------------------------------------------------------------------------------------------------------------------------------------------------------------------------------------------------------------------------------------------------------------------------------------------------------------------------------------------------------------------------------------------------------------------------------------------------------------------------------------------------------------------------------------------------------------------------------------------------------------------------------------------------------------------------------------------------------------------------------------------------------------------------------------------------------------------------------------------------------------------------------------------------------------------------------
>Pteridium_aquilinium
---------------------------------------------------------------------------------------------------------------------------------------------------------------------------------------------------------------------------------------------------------------------------------------------------------------------------------------------------------------------------------------------------------------------------------------------------------------------------------------------------------------------------------------------------------------------------------------------------------------------------------------------------------------------------------------------------------------------------------------------------------------------------------------------------------------------------------------------------------------------------------------------------------------------------------------------------------------------------------------------------------------------------------------------------------------------------------------------------------------------------------------------------------------------------------------------------------------------------------------------------------------------------------------------------------------------------------------------------------------------------------------------------------------------------------------------------------------------------------------------------------------------------------------------------------------------------------------------------------------------------------------------------------------------------------------------------------------------------------------------------------------------------------------------------------------------------------------------------------------------------------------------------------------------------------------------------------------------------------------------------------------------------------------------------------------------------------------------------------------------------------------------------------------------------------------------------------------------------------------------------------------------------------------------------------------------------------------------------------------------------------------------------------------------------------------------------------------------------------------------------------------------------------------------------------------------------------------------------------------------------------------------------------------------------------------------------------------------------------------------------------------------------------------------------------------------------------------------------------------------------------------------------------------------------------------------------------------------------------------------------------------------------------------------------------------------------------------------------------------------------------------------------------------------------------------------------------------------------------------------------------------------------------------------------------------------------------------------------------------------------------------------------------------------------------------------------------------------------------------------------------------------------------------------------------------------------------------------------------------------------------------------------------------------------------------------------------------------------------------------------------------------------------------------------------------------------------------------------------------------------------------------------------------------------------------------------------------------------------------------------------------------------------------------------------------------------------------------------------------------------------------------------------------------------------------------------------------------------------------------------------------------------------------------------------------------------------------------------------------------------------------------------------------------------------------------------------------------------------------------------------------------------------------------------------------------------------------------------------------------------------------------------------------------------------------------------------------------------------------------------------------------------------------------------------------------------------------------------------------------------------------------------------------------------------------------------------------------------------------------------------------------------------------------------------------------------------------------------------------------------------------------------------------------------------------------------------------------------------------------------------------------------------------------------------------------------------------------------------------------------------------------------------------------------------------------------------------------------------------------------------------------------------------------------------------------------------------------------------------------------------------------------------------------------------------------------------------------------------------------------------------------------------------------------------------------------------------------------------------------------------------------------------------------------------------------------------------------------------------------------------------------------------------------------------------------------------------------------------------------------------------------------------------------------------------------------------------------------------------------------------------------------------------------------------------------------------------------------------------------------------------------------------------------------------------------------------------------------------------------------------------------------------------------------------------------------------------------------------------------------------------------------------------------------------------------------------------------------------------------------------------------------------------------------------------------------------------------------------------------------------------------------------------------------------------------------------------------------------------------------------------------------------------------------------------------------------------------------------------------------------------------------------------------------------------------------------------------------------------------------------------------------------------------------------------------------------------------------------------------------------------------------------------------------------------------------------------------------------------------------------------------------------------------------------------------------------------------------------------------------------------------------------------------------------------------------------------------------------------------------------------------------------------------------------------------------------------------------------------------------------------------------------------------------------------------------------------------------------------------------------------------------------------------------------------------------------------------------------------------------------------------------------------------------------------------------------------------------------------------------------------------------------------------------------------------------------------------------------------------------------------------------------------------------------------------------------------------------------------------------------------------------------------------------------------------------------------------------------------------------------------------------------------------------------------------------------------------------------------------------------------------------------------------------------------------------------------------------------------------------------------------------------------------------------------------------------------------------------------------------------------------------------------------------------------------------------------------------------------------------------------------------------------------------------------------------------------------------------------------------------------------------------------------------------------------------------------------------------------------------------------------------------------------------------------------------------------------------------------------------------------------------------------------------------------------------------------------------------------------------------------------------------------------------------------------------------------------------------------------------------------------------------------------------------------------------------------------------------------------------------------------------------------------------------------------------------------------------------------------------------------------------------------------------------------------------------------------------------------------------------------------------------------------------------------------------------------------------------------TACATCACCAAACAG-TAATTTCCCCGCTTTTACAACGTGTCTTTGGCCTCATTGGCGTTGACTTAAGTGCTTGGTACAATGACTTGCCTCGTGTTTCTAGACCACCCTCCACAAAACGATCAGTT---CCAGTGTTCCCATTTTCAAGATATTCAAAGCAATTGAATGTTGGAGTTGAAAAGGATGGTGCACAGATAAGGCTCTTGAGTACA---------------------------CGCACTATAGATCATTATTATCTCTCACAA---CATTGTATGATATGTGGAGATCTGATT---CAGGCCTCCTCTTTCATA---TGTGAGAGTTGC------------------TCAGTAAGCACAGAAATAGTTGGTATGAGT---------------------CTTTTGGGAAGATCATCCTGCTTGGAAAGAAGGTTCAAGCAT---------------CTTCTAGCAATTTGCAGACATTGCGGT---GGGGGTGATGAAAAG---------------------------------------------------------------------------------------GACATGGAAGAAGGGCTTAGCTGCATT---------------------------------------------------------------TCTCTGGCTTGCTCAGTCTTC------------------------------------------------TACGAG---------------------------------------------------------------------CGCATTAAAGTTCAAAAAGAGTGCAGAGCAGCAATTGCTGCCACAAATCAGTGTGGGTTTATGTGGCCACAGTGA------------------------------------------------------------------------------------------------------------------------------------------------------------------------------------------------------------------------------------------------------------------------------------------------------------------------------------------------------------------------------------------------------------------------------------------------------------------------------------------------------------------------------------------------------------
>Isoetes_andicola
----------------------------------------------------------------------------------------------------------------------------------------------------------------------------------------------------------------------------------------------------------------------------------------------------------------------------------------------------------------------------------------------------------------------------------------------------------------------------------------------------------------------------------------------------------------------------------------------------------------------------------------------------------------------------------------------------------------------------------------------------------------------------------------------------------------------------------------------------------------------------------------------------------------------------------------------------------------------------------------------------------------------------------------------------------------------------------------------------------------------------------------------------------------------------------------------------------------------------------------------------------------------------------------------------------------------------------------------------------------------------------------------------------------------------------------------------------------------------------------------------------------------------------------------------------------------------------------------------------------------------------------------------------------------------------------------------------------------------------------------------------------------------------------------------------------------------------------------------------------------------------------------------------------------------------------------------------------------------------------------------------------------------------------------------------------------------------------------------------------------------------------------------------------------------------------------------------------------------------------------------------------------------------------------------------------------------------------------------------------------------------------------------------------------------------------------------------------------------------------------------------------------------------------------------------------------------------------------------------------------------------------------------------------------------------------------------------------------------------------------------------------------------------------------------------------------------------------------------------------------------------------------------------------------------------------------------------------------------------------------------------------------------------------------------------------------------------------------------------------------------------------------------------------------------------------------------------------------------------------------------------------------------------------------------------------------------------------------------------------------------------------------------------------------------------------------------------------------------------------------------------------------------------------------------------------------------------------------------------------------------------------------------------------------------------------------------------------------------------------------------------------------------------------------------------------------------------------------------------------------------------------------------------------------------------------------------------------------------------------------------------------------------------------------------------------------------------------------------------------------------------------------------------------------------------------------------------------------------------------------------------------------------------------------------------------------------------------------------------------------------------------------------------------------------------------------------------------------------------------------------------------------------------------------------------------------------------------------------------------------------------------------------------------------------------------------------------------------------------------------------------------------------------------------------------------------------------------------------------------------------------------------------------------------------------------------------------------------------------------------------------------------------------------------------------------------------------------------------------------------------------------------------------------------------------------------------------------------------------------------------------------------------------------------------------------------------------------------------------------------------------------------------------------------------------------------------------------------------------------------------------------------------------------------------------------------------------------------------------------------------------------------------------------------------------------------------------------------------------------------------------------------------------------------------------------------------------------------------------------------------------------------------------------------------------------------------------------------------------------------------------------------------------------------------------------------------------------------------------------------------------------------------------------------------------------------------------------------------------------------------------------------------------------------------------------------------------------------------------------------------------------------------------------------------------------------------------------------------------------------------------------------------------------------------------------------------------------------------------------------------------------------------------------------------------------------------------------------------------------------------------------------------------------------------------------------------------------------------------------------------------------------------------------------------------------------------------------------------------------------------------------------------------------------------------------------------------------------------------------------------------------------------------------------------------------------------------------------------------------------------------------------------------------------------------------------------------------------------------------------------------------------------------------------------------------------------------------------------------------------------------------------------------------------------------------------------------------------------------------------------------------------------------------------------------------------------------------------------------------------------------------------------------------------------------------------------------------------------------------------------------------------------------------------------------------------------------------------------------------------------------------------------------------------------------------------------------------------------------------------------------------------------------------------------------------------------------------------------------------------------------------------------------------------------------------------------------------------------------------------------------------------------------------------------------------------------------------------------------------------------------------------------------------------------------------------------------------------------------------------------------------------------------------------------------------------------------------------------------------------------------------------------------------------------------------------------------------------------------------------------------------------------------------------------------------------------------------------------------------------------------------------------------------------------------------------------------------------------------------------------------------------------------------------------------------------------------------------------------------------------------------------------------------------------------------------------------------------------------------------------------------------------------------------------------------------------------------------------------------------------------------------------------------------------------------------------------------------------------------------------------------------------------------------------ACAGCTATGAGTCTTCGACA------CAAGTTAAGCCTATTTTTTATGCCAAAGGAATTGAAACTGTCATGCGTGATAGT--------------------------------------------------------------------------------------------------------------------------------------------------------------------------------------------------------------------------------------------------------------------------------------------------------------------------------------------------------------------------------------------------------------------------------------------------------------------------------------------------------------------------------------------------------------------------------------------------------A---------------TACTTCAATTCGAAATYTGRTGGA------------------------------------RYTAYAAGTCGT---------------------------GRTACAATTGATAAWTATTACCKKTCTAAG---MATTRTRCARTGTGTGGGGAKATGAYA---CA-RKRASR-AGTCTSTC---KGYCAAATSTGT------------------TCWRAMAAYCAGCAAATKGTTGCTGTTGTG---------------------TTGAAAGGGAGA-----------------------------------------------------GGTGTGCAGRCATTGTAGA---GGGGATGAYGGAAGC------------------------------------------------------------------------------------------TTAGTTGGTGAAATCGCTTGTA--------------------------------------------------------------------------------------------------------------------------------------------------------------------------------------------------------------------------------------------------------------------------------------------------------------------------------------------------------------------------------------------------------------------------------------------------------------------------------------------------------------------------------------------------------------------------------------------------------------------------------------------------------------------------------------------------------------------------------------------------------------------------------------------------------------------------------------------------------
>Isoetes_humilior
-----------------------------------------------------------------------------------------------------------------------------------------------------------------------------------------------------------------------------------------------------------------------------------------------------------------------------------------------------------------------------------------------------------------------------------------------------------------------------------------------------------------------------------------------------------------------------------------------------------------------------------------------------------------------------------------------------------------------------------------------------------------------------------------------------------------------------------------------------------------------------------------------------------------------------------------------------------------------------------------------------------------------------------------------------------------------------------------------------------------------------------------------------------------------------------------------------------------------------------------------------------------------------------------------------------------------------------------------------------------------------------------------------------------------------------------------------------------------------------------------------------------------------------------------------------------------------------------------------------------------------------------------------------------------------------------------------------------------------------------------------------------------------------------------------------------------------------------------------------------------------------------------------------------------------------------------------------------------------------------------------------------------------------------------------------------------------------------------------------------------------------------------------------------------------------------------------------------------------------------------------------------------------------------------------------------------------------------------------------------------------------------------------------------------------------------------------------------------------------------------------------------------------------------------------------------------------------------------------------------------------------------------------------------------------------------------------------------------------------------------------------------------------------------------------------------------------------------------------------------------------------------------------------------------------------------------------------------------------------------------------------------------------------------------------------------------------------------------------------------------------------------------------------------------------------------------------------------------------------------------------------------------------------------------------------------------------------------------------------------------------------------------------------------------------------------------------------------------------------------------------------------------------------------------------------------------------------------------------------------------------------------------------------------------------------------------------------------------------------------------------------------------------------------------------------------------------------------------------------------------------------------------------------------------------------------------------------------------------------------------------------------------------------------------------------------------------------------------------------------------------------------------------------------------------------------------------------------------------------------------------------------------------------------------------------------------------------------------------------------------------------------------------------------------------------------------------------------------------------------------------------------------------------------------------------------------------------------------------------------------------------------------------------------------------------------------------------------------------------------------------------------------------------------------------------------------------------------------------------------------------------------------------------------------------------------------------------------------------------------------------------------------------------------------------------------------------------------------------------------------------------------------------------------------------------------------------------------------------------------------------------------------------------------------------------------------------------------------------------------------------------------------------------------------------------------------------------------------------------------------------------------------------------------------------------------------------------------------------------------------------------------------------------------------------------------------------------------------------------------------------------------------------------------------------------------------------------------------------------------------------------------------------------------------------------------------------------------------------------------------------------------------------------------------------------------------------------------------------------------------------------------------------------------------------------------------------------------------------------------------------------------------------------------------------------------------------------------------------------------------------------------------------------------------------------------------------------------------------------------------------------------------------------------------------------------------------------------------------------------------------------------------------------------------------------------------------------------------------------------------------------------------------------------------------------------------------------------------------------------------------------------------------------------------------------------------------------------------------------------------------------------------------------------------------------------------------------------------------------------------------------------------------------------------------------------------------------------------------------------------------------------------------------------------------------------------------------------------------------------------------------------------------------------------------------------------------------------------------------------------------------------------------------------------------------------------------------------------------------------------------------------------------------------------------------------------------------------------------------------------------------------------------------------------------------------------------------------------------------------------------------------------------------------------------------------------------------------------------------------------------------------------------------------------------------------------------------------------------------------------------------------------------------------------------------------------------------------------------------------------------------------------------------------------------------------------------------------------------------------------------------------------------------------------------------------------------------------------------------------------------------------------------------------------------------------------------------------------------------------------------------------------------------------------------------------------------------------------------------------------------------------------------------------------------------------------------------------------------------------------------------------------------------------------------------------------------------------------------------------------------------------------------------------------------------------------------------------------------------------------------------------------------------------------------------------------------------------------------------------------------------------------------------------------------------------------------------------------------------------------------------------------------------------------------------------------------------------------------------------------------------------------------------------------------------------------------------------------------------------------------------------------------------------------------------------------------------------------------------------------------------------------------------------------------------------------------------------------------------------------------------------------------------------------------------------------------------------------------------------------------------------------------------------------------------------------------------------------------------------------------------------------------------------------------------------------------------------ATTACAACTTCATGCCACATACTACATTACCAAGCAGATAATT---CCTGCTTTGCAGAGGACATTAGGACTTGCAGGTATGAATGTGTTGGCATGGTACAATATGATGCCACGCACGTACAAGCCTTCCTTAGCAAAACGTAA-------------------------------------------------------------------------------------------------------------------------------------------------------------------------------------------------------------------------------------------------------------------------------------------------------------------------------------------------------------------------------------------------------------------------------------------------------------------------------------------------------------------------------------------------------------------------------------------------------------------------------------------------------------------------------------------------------------------------------------------------------------------------------------------------------------------------------------------------------------------------------------------------------------------------------------------------------------------------------------------------------------------------------------------------------------------------------------------------------------------------------------------------------------------------------------------------------------------------------------------------------------------------------------------------------------------------------------------------------------------------
>Isoetes_elatior
----------------------------------------------------------------------------------------------------------------------------------------------------------------------------------------------------------------------------------------------------------------------------------------------------------------------------------------------------------------------------------------------------------------------------------------------------------------------------------------------------------------------------------------------------------------------------------------------------------------------------------------------------------------------------------------------------------------------------------------------------------------------------------------------------------------------------------------------------------------------------------------------------------------------------------------------------------------------------------------------------------------------------------------------------------------------------------------------------------------------------------------------------------------------------------------------------------------------------------------------------------------------------------------------------------------------------------------------------------------------------------------------------------------------------------------------------------------------------------------------------------------------------------------------------------------------------------------------------------------------------------------------------------------------------------------------------------------------------------------------------------------------------------------------------------------------------------------------------------------------------------------------------------------------------------------------------------------------------------------------------------------------------------------------------------------------------------------------------------------------------------------------------------------------------------------------------------------------------------------------------------------------------------------------------------------------------------------------------------------------------------------------------------------------------------------------------------------------------------------------------------------------------------------------------------------------------------------------------------------------------------------------------------------------------------------------------------------------------------------------------------------------------------------------------------------------------------------------------------------------------------------------------------------------------------------------------------------------------------------------------------------------------------------------------------------------------------------------------------------------------------------------------------------------------------------------------------------------------------------------------------------------------------------------------------------------------------------------------------------------------------------------------------------------------------------------------------------------------------------------------------------------------------------------------------------------------------------------------------------------------------------------------------------------------------------------------------------------------------------------------------------------------------------------------------------------------------------------------------------------------------------------------------------------------------------------------------------------------------------------------------------------------------------------------------------------------------------------------------------------------------------------------------------------------------------------------------------------------------------------------------------------------------------------------------------------------------------------------------------------------------------------------------------------------------------------------------------------------------------------------------------------------------------------------------------------------------------------------------------------------------------------------------------------------------------------------------------------------------------------------------------------------------------------------------------------------------------------------------------------------------------------------------------------------------------------------------------------------------------------------------------------------------------------------------------------------------------------------------------------------------------------------------------------------------------------------------------------------------------------------------------------------------------------------------------------------------------------------------------------------------------------------------------------------------------------------------------------------------------------------------------------------------------------------------------------------------------------------------------------------------------------------------------------------------------------------------------------------------------------------------------------------------------------------------------------------------------------------------------------------------------------------------------------------------------------------------------------------------------------------------------------------------------------------------------------------------------------------------------------------------------------------------------------------------------------------------------------------------------------------------------------------------------------------------------------------------------------------------------------------------------------------------------------------------------------------------------------------------------------------------------------------------------------------------------------------------------------------------------------------------------------------------------------------------------------------------------------------------------------------------------------------------------------------------------------------------------------------------------------------------------------------------------------------------------------------------------------------------------------------------------------------------------------------------------------------------------------------------------------------------------------------------------------------------------------------------------------------------------------------------------------------------------------------------------------------------------------------------------------------------------------------------------------------------------------------------------------------------------------------------------------------------------------------------------------------------------------------------------------------------------------------------------------------------------------------------------------------------------------------------------------------------------------------------------------------------------------------------------------------------------------------------------------------------------------------------------------------------------------------------------------------------------------------------------------------------------------------------------------------------------------------------------------------------------------------------------------------------------------------------------------------------------------------------------------------------------------------------------------------------------------------------------------------------------------------------------------------------------------------------------------------------------------------------------------------------------------------------------------------------------------------------------------------------------------------------------------------------------------------------------------------------------------------------------------------------------------------------------------------------------------------------------------------------------------------------------------------------------------------------------------------------------------------------------------------------------------------------------------------------------------------------------------------------------------------------------------------------------------------------------------------------------------------------------------------------------------------------------------------------------------------------------------------------------------------------------------------------------------------------------------------------------------------------------------------------------------------------TAATGCTGAAGTTAGAGAAGGTCTACCATCCATGTATTCTCATTGCCAAAAAACGTTATGTGGGTTACAGCTATGAGTCTTKTACA------CAAGTTAAGCCTGTRTTTGATGCCAAAGGAATCGAAACTGTCAGGCGTGATAGTTGTGCTGCTGTTGCAAAAACTATGGAGCGCTCCCTCAGAGTTCTTTTTGAAACTTATGATGTCKTACAGGTGAAGCAATACCTCCAACGCCAGTGGAAGAAAATCATA------------AGTGGTAGAGTTTCACTTTCTGATTTTATATTTGCAAAGGAGGTT---CGACTGGGT---ACCTACAGTAGTAAT---TCA------------------------------------------------TCCACTCTTCCTCCTGCTSCAATAGTTGCATCAAAGGCCATGCAAGCAGATCCACGTGCAGAGCCCTGTTAYGGTGAGCGCATTAGGTATATTGTTGTCTGTGGGGAGCCCGGYGCC------------------AGACTTGCTGATATGGTTGTGGATCCTTATCTTCTCATCAAYGGGACTATGCCATTACAACTTCATGCCACATACTACATTACCAAGCAGATAATT---CYTGCTTTGCRGAGGACATTAGGACTTSCAGGTATGAATGTGTTGGCATGGTACAATATGATGCCACGCATGTACAAGCCTTCCTTAGCAAAACGTAACGCA---------------CACTTCAATTCAAAATCTGATGGA------------------------------------ATTACAAACCGT---------------------------GGTACAATTGATAAATACTACCTGTCTAAG---CTTTG------------------------------------------------------------------------------------TCAGCAAATTG---------------------------------TGAAAGGGAGAGTCTCGCGATTGGAAA-------------------------------------GGTGTGCAGGYATTGTAGA---GGGGATGATGGAAGC------------------------------------------------------------------------------------------TTAGTKGGTGAAGTTGCCTGTATT---------------------------------------------------------------TCACTTGATTGCCCTGTATTT------------------------------------------------TTTGAA---------------------------------------------------------------------CGTCAAAAGGCCAAGAAGGAATTTGAAAATRTCAY--C-TTTCCAATC------------------------------------------------TGGAAATACT-----------------------------------------------------------------------------------------------------------------------------------------------------------------------------------------------------------------------------------------------------------------------------------------------------------------------------------------------------------------------------------------------------------------------------------------------------------------------------------------------------------------------------
>Isoetes_coromandelina
---------------------------------------------------------------------------------------------------------------------------------------------------------------------------------------------------------------------------------------------------------------------------------------------------------------------------------------------------------------------------------------------------------------------------------------------------------------------------------------------------------------------------------------------------------------------------------------------------------------------------------------------------------------------------------------------------------------------------------------------------------------------------------------------------------------------------------------------------------------------------------------------------------------------------------------------------------------------------------------------------------------------------------------------------------------------------------------------------------------------------------------------------------------------------------------------------------------------------------------------------------------------------------------------------------------------------------------------------------------------------------------------------------------------------------------------------------------------------------------------------------------------------------------------------------------------------------------------------------------------------------------------------------------------------------------------------------------------------------------------------------------------------------------------------------------------------------------------------------------------------------------------------------------------------------------------------------------------------------------------------------------------------------------------------------------------------------------------------------------------------------------------------------------------------------------------------------------------------------------------------------------------------------------------------------------------------------------------------------------------------------------------------------------------------------------------------------------------------------------------------------------------------------------------------------------------------------------------------------------------------------------------------------------------------------------------------------------------------------------------------------------------------------------------------------------------------------------------------------------------------------------------------------------------------------------------------------------------------------------------------------------------------------------------------------------------------------------------------------------------------------------------------------------------------------------------------------------------------------------------------------------------------------------------------------------------------------------------------------------------------------------------------------------------------------------------------------------------------------------------------------------------------------------------------------------------------------------------------------------------------------------------------------------------------------------------------------------------------------------------------------------------------------------------------------------------------------------------------------------------------------------------------------------------------------------------------------------------------------------------------------------------------------------------------------------------------------------------------------------------------------------------------------------------------------------------------------------------------------------------------------------------------------------------------------------------------------------------------------------------------------------------------------------------------------------------------------------------------------------------------------------------------------------------------------------------------------------------------------------------------------------------------------------------------------------------------------------------------------------------------------------------------------------------------------------------------------------------------------------------------------------------------------------------------------------------------------------------------------------------------------------------------------------------------------------------------------------------------------------------------------------------------------------------------------------------------------------------------------------------------------------------------------------------------------------------------------------------------------------------------------------------------------------------------------------------------------------------------------------------------------------------------------------------------------------------------------------------------------------------------------------------------------------------------------------------------------------------------------------------------------------------------------------------------------------------------------------------------------------------------------------------------------------------------------------------------------------------------------------------------------------------------------------------------------------------------------------------------------------------------------------------------------------------------------------------------------------------------------------------------------------------------------------------------------------------------------------------------------------------------------------------------------------------------------------------------------------------------------------------------------------------------------------------------------------------------------------------------------------------------------------------------------------------------------------------------------------------------------------------------------------------------------------------------------------------------------------------------------------------------------------------------------------------------------------------------------------------------------------------------------------------------------------------------------------------------------------------------------------------------------------------------------------------------------------------------------------------------------------------------------------------------------------------------------------------------------------------------------------------------------------------------------------------------------------------------------------------------------------------------------------------------------------------------------------------------------------------------------------------------------------------------------------------------------------------------------------------------------------------------------------------------------------------------------------------------------------------------------------------------------------------------------------------------------------------------------------------------------------------------------------------------------------------------------------------------------------------------------------------------------------------------------------------------------------------------------------------------------------------------------------------------------------------------------------------------------------------------------------------------------------------------------------------------------------------------------------------------------------------------------------------------------------------------------------------------------------------------------------------------------------------------------------------------------------------------------------------------------------------------------------------------------------------------------------------------------------------------------------------------------------------------------------------------------------------------------------------------------------------------------------------------------------------------------------------------------------------------------------------------------------------------------------------------------------------------------------------------------------------------------------------------------------------------------------------------------------------------------------------------------------------------------------------------------------------------------------------------------------------------------------------------------------------------------------------------------------------------------------------------------------------------------------------------------------------------------GTTAAGCCTGTATTTGATGCTAAAGGGATTGAAACTGTGAGGCGTGATACTTGTCCTGTTGTTGCAAAAATTATGGAGCGCTCCCTCAGAGTTCTTTTTGAAACTTACGATGCCGTACAGGT-------------CAACGCCAATGGAAGAAAATAATA------------AGTGGGAGGGTTTTGCTTTCTGATTTCATATTTGCCAAGGAGGTA---CGACTGGGG---ACCTACCGTAGCAAT---TCA------------------------------------------------TCAACTCTTCCTCCTGCTGCAATCGTTGCATCAAAGGCCATGCAAGTAGATCCTCGTGCAGA----------------------------------------------------------------------------------------------------------------------------------------------------------------------------------------------------------------------------------------------------------------------------------------------------------------------------------------------------------------------------------------------------------------------------------------------------------------------------------------------------------------------------------------------------------------------------------------------------------------------------------------------------------------GGGGATGATGGAAGC------------------------------------------------------------------------------------------TTAATTGGAGAAGTCGCCTGTATT---------------------------------------------------------------TCACTTGATTGCCCTGTATTT------------------------------------------------TTTGAA---------------------------------------------------------------------CGCCAAAAGGTCAATAAAGAAATTGAAAATATCACTTCCTK-CCACTC------------------------------------------------TGGGAA---------------------------------------------------------------------------------------------------------------------------------------------------------------------------------------------------------------------------------------------------------------------------------------------------------------------------------------------------------------------------------------------------------------------------------------------------------------------------------------------------------------------------------
