# Supplementary material for: Phylogenomics indicates the “living fossil” Isoetes diversified in the Cenozoic
Source: PLoS One. 2020 Jun 18;15(6):e0227525. doi: 10.1371/journal.pone.0227525 (PMC7302493; doi:10.1371/journal.pone.0227525)
Supplement: S1 File — Folder containing fasta files for each of the individual nuclear alignments. (GZ) [file pone.0227525.s011.gz › 1_Individual_Nuclear_Alignments/Homolog_32507.orthogroup_1.fasta]

>Lygodium_japonicum
---------------------------------------------------------------------------------------------------------------------------------------------------------------------------------------------------------------------------------------------------------------------------------------------------------------------------------------------------------------------------------------------------ATGACGAAGGTCTTGCGACTTGGTATAAATGACAAGGTGGAGCTATTTGATGGGAGGGGAACTATTGTTGAAGGAGTCGTGGTTAGGGTTGGGCGTAACAGTATAGATGTTGCAGCTACTCAGAATGTACAGTCAATTGCTCCA------ATTGGGCCACATTGGCATGTGGCAGCTGCTTTTGCATCATTGAAAGGTGGTCGTGGAGATTGGCTTGTGGAAAAATGCACTGAATTGGGCGCTAGGAGTGTGATTCCTCTGTTGACAGAAAGGTCTCCAGCT------------GTGAGCGAGAATCGCATAGACCGCTGGAATCGAATGGTTATGGCGGCTACTAAACAATGTCAACGATTGCATTTCATGGATGTTAAAAAGCCAACTCATTTGGATTTTATTCTTTCTGAAAATTCCATGTTTGAT---ATGGTATTCATGGCTGAAGCAAATGGAACTCCTCTTGCAGAGGCTTTTCCTCGTATCAATAGT------AAATGGAACGGTTTGCTTCTTATTGGACCTGAAGGAGATTTTACAGATTCCGAGAAGAAAGCGATGGTGAATGCAGGTGCTGTGCCTGTGGGTCTTGGGCCTCACCGGTTACGAGTAGAGACGGCAGCT------------ATAGCAATGCTTTCTGCTGTCATGATCCTGAGTGATTCTCAATGTGTGGAGTCATATACAGGACTTGACAGTTCTTAA------------
>Physcomitrella_patens
------------------------------------------------------------------------------------------------------------------------------------------------------------------------------------------------------------------------------------------------------------------------------------------------------------------------------------------ATGATCCCA------------------------------------------------TACCCATCCGCGAGTCGCAACGACGTCGATTCGCGAGCGCGG---AGTTCTGGACGAGGT---------------------------------------------------------TATCAAGCTGGACAAGGAATGCCGCCA------------------------------------------------------------------------GTGCCAGTTTGCGGTGAAGAATATGCGCAAACAGCTGCGGATCTCATAGCTGAGAAGATCCAACTCAAGGAGACGAAAGTTGCCAAGGAGAAGGAGGCCTCGGATTCCAAGGTTGTCATGGAGGCTAAG---------TTGCGCTTGGTGGGCGACTTGGTTAACGATTCCGTGCCTGTGGACAAC------GATGAGGTTACTGGGAAAGGTGATGACAAGTACCTGATTGCAACTGCCGGGCAACCTTTGTGCGCATTG---------------------------------------------------CATCGTGGCAGCTGGATGGACCCCAAGCAGTTACCCATTAAGTATGCAGGGTATTCAACTTGT------------------TTCCGTAAGGAGACTGATTCTCACGGAAGAGAGATCCTTAGATTATATCGAGTACACCAGTTTGAGAAGGTTGAGTAG---------------------------------------------
>Oryza_sativa
---------------------------------AGTGCACCGCCGCCGCTACAT---------CCGAGGGTGCTTCGTGCCTTCGTC---------------------TGCTCGCTTCATCTGCTGGGC---GGTGGCTCGGCTGCTCCGGCTCCGGCTCCGGGGAGAATCCGGCGTGAGCGATTGGGGAGTGGGCCTGCCTCGACGGCGTTGAAGCGGGACCGCCGGGATGTCGCCAGCCGCCACCTCCTCGTCGCCGCCGCCGCGCGAGCGCACAGCACGGCCGGCGGGAGCCGCGCGCGCGGTGGCCTGCCCCGTTTCCATTCCCCGACGCTCCCTTCGTCCAAGGGTGAAGAGGTTCGAATCCAAGGAGACGAATTCTGGCACATGACAAGAGTCTTGCGCCTTGGCATAAATGACAGGGTTGAACTATTTGATGGCGCGGGTGGTTTGGTTGAAGGATCTATACAAAAAGTTGACAAAGGCGGTTCAGATGTGAAGTTGCTTGAGGATGCTAGACTCATTGCTCCT------GATGGCATTCAATGGCATGTTTATGCTGCATTTGGGACATTGAAAGGTGGACGTGCAGATTGGCTTGTAGAGAAATGTACTGAGCTTGGAGCTTGTAGTGTTACACCTCTTCTTACAGAGCGATGCCATACA------------ATAGCAGAAAATAGAGTTGACAGATTGCAAAGGCTTGTGTTAGCTGCAGTTAAACAATGCCAGAGAATACATGGAATGTTGCTGAATCCCCCAATTCAGATAGCTGACCTTCAGCCTGTTGTATCACAGTCAAAG---CTCGCTTTCGTAGCTTCAGCAGAATCACCTCCTCTTTTAAGCACTTTGCCGAAGTCCTGCAAT------GAAGAAAGTGGGCTTTTGATTGTTGGACCAGAAGGAGATTTCACGGAAGAGGAGGTAAACGTTTTGAAAGCATCAGGCGCTGTTCCTGTAGGTCTTGGTCCATGCAGACTACGAGTTGAGACAGCCACA------------ATTTCACTGCTATCTGCGCTCATGCTGTGGTCAGATGCTCATCGCCAGGAAACACTGAAATGCAGGTAG---------------------
>Ananas_comosus
------------------------------------------------------------------------------------------------------------------------------------------TGGTGTGCGCCGCGAGCAGCGCCCAACATA---------------------------------------------------------------AGTTCTTCGAACTCACCGTTCGTTGCTGCTTTAATATTCGCGCACCACATG---------------GGACGAGGATGGGTTCCT---------------------------------GGAATGGTTGTGCGGATCCAAGGCGACGAGTTCTGGCACATGACGAGGGTCTTGCGCCTCGGCGTCGATGATCGGGTGGAGCTCTTCAATGGAACGGGTGGTTTAGTTGAAGGGTCCATACAAAGAATTGACAAGACTGGGTCAGAAATTGTTGCGCTAGAGGACACAAAAACCATCACTCCT------CAGGGTGTTCAGTGGCATGTATTTGCAGCTTTCGGCACATTGAAAGGTGGCCGGGCAGATTGGCTCATTGAAAAATGTACTGAACTTGGAGCTAGTAGTGTAACGCCTCTTCTCACCGAACGGTCCCATACA------------ATCGGAGGAAACAGAGTTGACAGGTTGCAGCGCGTCATATTTGCTGCAGTTAAGCAATGCCAGCGGCTACATGAAATGACTTTAAATCCTCCAATGAACATCAGCAGTTTTCTGCCTATTGTGGCACAGTCAAAG---CTCTCTTTCCTTGCTGCAGCAGAGGCCACTCCTCTATTTCATGTCTTGCCAAATTTGGGTGTA------GAAGACAACGGAGTTTTAATTGTTGGACCAGAAGGAGACTTCACAGAGGAGGAGGTAAAGGCGATGAAAGAAGCAGGTGCTATTCCCGTCGGTCTCGGTCCGCGCCGACTTCGAGTTGAAACAGCCACA------------ATCTCACTTCTCTCAGCCCTAATGCTATGGTCCGATGCTCAAAATGCGGAAACGCAGTAG------------------------------
>Amborella_tricopoda
------------------ATGAAAACCCTGGTTTCAGAG---------CGTTTC---------------TTAGTTAAGCTTTTCGTC---CTTTCACAGCGGAAATCACCAAAACTTTATCATTTT------------TCGACCACTGTATCAGCG---------------------------------------------------------------------------------------------------------------------------------------AGTCAATCTCGAGGTGGTCTGCCTCGTTTCTTCTCTGATGCTCTTCCCTCTTCCAAGGGAAATGTTGTTCGAGTGCAGGGTGATGAGTTTTGGCATATGACAAAAGTTCTACGTTTGAATGTGAATGATAGGATAGAGCTGTTCAATGGGAAAGGGGCCATAATTGGTGGTTGTATTCAGAGAATTGATCGCACAGGCATGGATTTCTTAGCTTTGGAAGATCTCAAGATGGTTGTTCCG------GAAGTTACTCGGTGGCATGTAGTTGCAGGCTTTGGTACTTTGAAAGGTGGTCGGGCCGATTGGCTTATTGAAAAATGCACGGAGCTGGGAGCTAGTAGCGTAACCCCACTGCTAACTGAGAGATCCCCTTCA------------ATTAGTGAAAATCGGCTGGACAGATGGCATCGTGTCATGAGATCAGCAATTAAGCAATGTCAGAGGTTGCATGAGATGAAACTTAATCCTCCAATGAGAATTAAAGACCTTGTGCCTCTAGTAGCTCGATCCAGT---CCATGCTTTTTGGCTGTAGCAGAAGCAACTCCACTTGTTAATGTGTTGTCTCAATCAAGGCAC------AGCTTAAGTGGGCTTGCTATTATTGGTCCTGAAGGAGATTTCACTGATAAAGAGGGGACACTGCTCATTGAAGCTAGGGCTACCCCAGTTGGACTTGGACCATGTCGTCTTCGTGTTGAGACCGCAACC------------ATGGCCCTACTAGCCACTCTCATGCTCTGGTCTGATTCCCAACTCCCCAACTCTCAAGAGGCCAACTTCTACAAATCATGCTTGAAGTAA
>Theobroma_cacao
------------------ATGCAAACCTTAGGAACTTTA---CGACCTCGATTCACGGAGCTA------TTGAAGCGTCCTTGGCTT---ACTAAACCATTT---------AACTTGCGAGCATTC------------TCGTCTACACCTCCTGCTGCATACACC------------------------------------------------------------------------------------------------------------------------------AACCAGTCTCGCGGTGGCCTTCGTCGCTTCTTCTCTGAAACTCTTCCTTCTTCCAAGGGCGGTGTTATTCGCGTACAAGGAGATGAATTTTGGCATATGACTAAAGTTCTAAGGTTGAAAACTGACGACAGAATAGAGCTCTTCAACGGGAAAGGAGGTTTAGTAGAAGGGTGCATACAAAACATTGACCGCACCGCAATTGATTTTGTGGCTTTGGAAGAACCAAAGTTAGTTCTTCCG------CAGAGC---CAGTGGCATGTATTTGCTGCTTTTGGTTCACTGAAGGGTGGTCGAGCTGACTGGCTTGTTGAGAAGTGTACTGAACTGGGAGCTACTAGTGTGACACCTTTGCTGACAGAACGTTCTTCTGTC------------ATCGCTGACAATCGGGTGGAAAGATTGCAACGTGTCATTTTAGCAGCAACTAAACAATGCCAACGGTTGCATGAAATGAAATTGAATCATCCTACGAAGATTGATAATCTTGTACCTCTTGTTGCCAAGTCGAAG---CTGTCTTTTATAGCCATAGCAGAAGCTACTCCTCTTGTTGGTGCATTGACTTCAACAAGAACA------GAATCTAGTGGGCTAATAATAGTTGGACCAGAAGGGGGTTAG---------------------------------------------------------------------------------------------------------------------------------------------------------------------------------------------
>Arabidopsis_thaliana
---------------ATGATGAGAGCGCTAGCGGCGGCTTCACGGCCACTGTTTTCCGATTTGCCGAGTCTCGTTCGTTCATGGCTTCCGACTTCTAGCTTCAAA------TCGTTTGCTACTGTA------------TCTTCGTCTCCTCCGTCGGATTTGAATCTC------------------------------------------------------------------------------------------------------------------------CGGAATCAATCTCGCGGTGGCCTTCCTCGATTCTTTTCCGATGATCTTCCATCTCGCAAGGGTGGAGTTGTTCGTGTTCAAGGCTCTGAGTTTTGGCATATGGCTAAAGTTCTTAGACTGAAACAGGAGGACAGGGTAGAACTCTTTAATGGCAAAGGGGGTCTAGTAGAAGGCTGTATACAAAGCATAGACAAAACTGGAGTTGATTTTATCGCACAAGAAGATCAGAAGGTGATTCTTCCT------CAGGGCATGCAGTGGCAGGTGTTTGCAGCTTTTGGAACTTTGAAGGGTGGTCGAGCGGATTGGCTAATTGAGAAATGTACAGAACTCGGAGCGAGCAGTGTCACACCACTTTTAACGGAAAGATCACCCATA------------ATCTCTGAAAACCGGGTCGATAGATTGGAACGCGTTAGTTTTGCTGCAGCTAAGCAATGCCAAAGACTTCATCAAATGGTACTGAACCCTCCAATCAAATTTGGTACCCTCTTGGATCATTAA---------------------------------------------------------------------------------------------------------------------------------------------------------------------------------------------------------------------------------------------------------------------------------------------------------------------------
>Isoetes_sinensis
TTCGAAAACCCAAAACATTGGATAACCCTAGAATTTGCTGGAGACCCGAGAATGGCTTGTAGTAATGTCTTCATTTCTGGCATGTTG---------------------TACGGAATCTATTCGATAATGGAAGGAGGAGGTGATTCCGTTGCCATTCCTAAGGGTTTAATCTCGCATAGACGATTTGGT---GGTCTCTCTGGATCAGCATACAAGGACTCA---------ACTCATTCTTCAAACCCATCAACAAAGCATTTGGCT------------------------AATAAACCTCGAGGTGGGCTTCCTCGTTGTTACATTGAATCATTACCGGATTTAAAGGGAACAATTGCCGAAGTGAAAGGAGAAGAATTCTCACACATGTCTAAAGTTTTAAGGCTAGCTGTGGATGACAGGGTAGAGCTCTTTGACGGGAAAGGTGGCATTGCTATGGGTCATATTGTAGGCATTGGCCGTTCTTCTATGTTGGTCCAAACCATGGAAGACTTGTTTGTTTTACCGCCT------TCTGGTCCCAGTTGGCATGTTGTTGCGGCTTTTGGCTCTCTAAAGGGTGGACGCGCAGACTGGCTTATTGAGAAGTGCACGGAATTGGGAGCTCAAATGCTTACACCACTTATCACAGAAAGATCTACT---------------------------------------------------------------------------------------------------------------------------------------------------------------------------------------------------------------------------------------------------------------------------------------------------------------------------------------------------------------------------------------------------------------------------------------------------------------------
>Isoetes_lacustris
------------------------------------------------------------------------------------------------------------------------------------------------------------------------------------------------------------------------------------------------------------------------------------------------------------------------------------------------------TTAAAGGGAACAATTGCGGAAGTGAAAGGAGAAGAATTCTCACACATGTCTAAAGTTTTAAGGCTAGCTGTGGATGACAGGGTAGAGCTTTTTGACGGGAAAGGTGGCATTGCTATGGGTCATATTCTAGACATTGGCCGTTCTTCAATGTTCGTCCAAACCATGAGAGACTTGTCTGTGTTACCGCCT------TCTGGTCCCAGTTGGCATGTTGTTGCGGCTTTTGGCTCTCTAAAGGGTGGACGGGCAGACTGGCTTATTGAGAAGTGCACGGAATTGGGAGCTCAAATGCTTACACCTCTTATCACAGAAAGATCTAACTCA---------GAGGTACATGAAGGCAGGAGTGAGCGTTGGCAGCGTGTTGCAATCGCTGCAGCAAAGCAGTGCCAGCGGCTGTATTTACCAGCAATACAACATCCTGCTAATCTCAAATCATTGCATCAAGTGATAGCTGGATCGAAA---CTAGTCTTACTGGCGGAAGCAGAAGCTACTCCGCTGGTTAGAGTTCTTAGTGGCATGCCAGCAGTACAGATGCAAGGTGGCATTTTGCTGGTTGGTCCAGAAGGAGGTTAG---------------------------------------------------------------------------------------------------------------------------------------------------------------------------------------------
>Selaginella_moellendorffii
---------------------------ATGGCGACGGCG------------------------------------------------------------------------------------------------------------------------------------------------------------------------------------------------------------------------------------------------------------------------------CTTCCCCGCTTCTACTGCGACAGCCTGCCCACTTCAAAGGGCACGGCTGTGGAGATTGATGGGCAAGAGTTTTGGCACATGACAAAGGCCTTGCGGCTTGGACAAGATCAAAGGGTCGAGCTGTTTAACGGGCGGGGCGGCATTGTCACCGCGGCTGTCTCGGCTGTTAGAAGGTCCAATGTGGAGCTTGTGGCCGTGGAGGATCTTTGCACGCTTCCACCACCAGTCGACAGCGAGAATTGGCATCTAGTGGCTGCTTTCGCCGATTTGAAAGGTGGACGAGCCGACTGGATGGTCGAGAAATGCACGGAGCTAGGAGCGAGAACCTTGACTCCACTCGCAACCGAGAGGTCCACCGGA------------GTTTGTAGCAACAGGAGCACTAGATGGAAACGGGTTGTCCTCGCTGCTACCAAGCAATGTCAAAGGCTACACTCTATGGAGCTGCGAGAGTCTCTTAACATCAGCTCACTCAAATCACAGGTTTCTGGATCATCCCACGTTTCTTTGCTAGCCACAGCAGGCGCCACGGAAATTGTCGAAGTTTTCAACGATTCAAGCAAA---GATATCAGAGGAGGAACTCTCATTGTTGGACCAGAAGGAGATTTCACAGAAGAGGAAAAGTATGATCTTGTAGCAGCCGGTGCCATGCCTGTTGGTCTGGGCCATCGGAGGCTACGAGTCGAGACCGCGGCC------------ATCGCCATGCTTGCAACAGTGATGATGGTGTCCGAGGCAAAAGCTACAAGAAGAAAAGCAAAAGCCCTGTGA------------------
>Isoetes_spp
---------------------------------------------------------------------------------------------------------------------------------------------------------------------------------------------------------------------------------------------------------------------------------------------------------------------------------------------------------------------------------------------------------------------------------------------------------------------------------------------------------------------------------------------------------------------------------------------------------------------------------------------------------------------------------------------------------------------------------------------------------------------------------------------------------------------------------------------------------------------------------------------------------ATGCCAGCAATACAG--------TGGCATTTTGCTTGTTGGTCCAGAAGGAGGTTA----------------------------------------------------------------------------------------------------------------------------------------------------------------------------------------------
>Isoetes_coromandelina
--------------------------------------------------------------------------------------------------------------------------------------------------------------------------------------------------------------------------------------------------------------------------------------------------------------------------------------------------------------------------------------------------------------------------------------------------------------------------------------------------------------------------------------------------------------------------------------------------------------------------------------------------------------------------------------------------------------------------------------------------------------------------------------------------------------------------------------------------------------------------------------------------------CATGCCAGCAATACAG-------GTGGCATTTTGCTTGTTGGTCCAGAAGGAGGTTAG---------------------------------------------------------------------------------------------------------------------------------------------------------------------------------------------
