# Supplementary material for: Phylogenomics indicates the “living fossil” Isoetes diversified in the Cenozoic
Source: PLoS One. 2020 Jun 18;15(6):e0227525. doi: 10.1371/journal.pone.0227525 (PMC7302493; doi:10.1371/journal.pone.0227525)
Supplement: S1 File — Folder containing fasta files for each of the individual nuclear alignments. (GZ) [file pone.0227525.s011.gz › 1_Individual_Nuclear_Alignments/Homolog_49039.orthogroup_3.fasta]

>Ananas_comosus
ATGTTCCTTCTCCACAAAGCCTACCAACGCTTTTCTCTC------------CCTCTCCATCACTTCGCCCCCCACAAG---------------------------CTCCCCCTCTCCTCCTCCTCCTCCTCT------------CCCTCCTCTCCTCTAGGGTTTCTTCGTCTCCCCCGCAAGAAGAAC------------------------------GCGGCCAGGCCCATGAAATCCGGCGCCGACTCCTCCGCCGCC---------GCATCCTCCAGGCTCTCTAGGCTCGCCCCCTTC---GCCTCCGGCGCCGAGAAT------GGCGCCGGGGATCGCAACGGGTCCCCTCCTCCTTCTCCTCCTCCGCGG---------CCCCGAGAAGATGAAGATAATCTTGCAGTAGGGGGTGGATACCGCCTACCTCCGAAGGAAATACAAGACATCGTCGACGCGCCGCCGCTTCCCGTCTTGTCATTTTCCCCTCATAGGGATAAGATTTTGTTTTTGAAACGTCGATCTCTACCGCCATTGTCGGAGCTTGCGAGGCCCGAGGAGAAACTTGCTGGCGTTCGGATTGATGGAAACTACAATGCAAGAAGTCGAATGTCCTTTTACACGGGAATCGGCATCCATTCATTAATGGAAGATGGCAGTCTAGGGCCTGAAAAAGAGGTCCATGGCTACCCAGATGGAGCGAAAATTAATTTTGTTACC---------------------------------------------------------------------------------------------------------------------------------------------------------------------TGTTTTGTGTGGGTTAATGATTCTACTCTACTAGTTTGCACTATTCCTTCATCTCGTGGAGCTCCTCCAAAGAAGCCATTAGTTCCCTCCGGCCCAAAAATTCAATCAAATGAGCAGCAGAATGTTATTCAAGTTAGAACCTTTCAAGACCTACTAAAAGATGAATATGATGCAGATTTATTCGACTACTATGCAACTTCTCAGTTAATCTTAGCCTCTCTGGATGGTTCAGTGAAGCCA------ATTGGCCCTCCTGCTGTCTATACATCTGTCGACCCTTCGCCAGATGAGAAGTATCTTCTTTTTACTTCTATACATCGGCCGTACTCCTTTACTGTGCCTTGCGGAAGGTTTCCAAAGAAAGTTGAGTTGTGGACAGTTGATGGGAAATTTGTGAGGGAAATCTGTGATTTGCCTCTTGCTGAGGATATCCCGATTGCCTTCAACAGTGTGCGGAAAGGGAAGCGGTCAATCAATTGGAGGCCTGATAAGCCTTCAACTTTGTATTGGGTTGAGACGCAAGATGGGGGGGACGCGAAAGTAGAAGTTTCTCCACGTGATATAGTTTATACGGAGCGCGCTGAGCCTCTAAATGGTGAACAGCCTGAGATTCTGCATAAACTTGATCTTCGATATGGGGGAGTTTCTTGGTGTGACGACACTTTTGCTTTAGTATATGAATCTTGGTACAAAACACGCCGAACGAGAACATGGGTTGTCTCTCCAGATCATAGAGATGTAAATCCACGCATATTATTTGATAGATCATCAGAAGATGCTTATTCTGATCCAGGCTCGCCAATGTTGCGGAGAACAGAGGCAGGAACTTATGTTATCGCCAAGATTAAAAAGGAA---GATGAAAAAACCTACATCTTACTTAATGGAGCAGGTGCCACACCAGAAGGAAACGTTCCGTTCCTTGATTTGCTTGACATAAATACAGGAAATAAAGAGCGAATTTGGGAAAGTGACAAGGAAAAGTACTATGAAACTGTTGTTGCATTAATGTCTGATCAG---ACTGATGGTGAACTATATCTTGACCAACTAAAGATACTAATATCGAGAGAGTCAAAGACGGAAAACACTCAATATTATCTTGAGACCTGGCCAGATAAGAAGAGATCTCAAATTACTAACTTTCCCCACCCTTATCCTCAACTGGCATCATTACATAAAGAGATGGTCAGATACCAGAGGAAGGATGGTGTTCAACTTACTGCAACACTTTATTTACCTCCGGGATATGATCCATCGAAAGATGGGCCTCTACCCTGTCTTGTTTGGTCTTACCCTGGAGAGTTCAAAAGCAAAGATGCCGCCGGGCAAGTCCGAGGTTCTCCTAACGAGTTTGCTGGCATAGGTCCAACATCACCCCTTCTTTGGTTGGCTAGAGGATTTGCTATTTTATCTGGGCCGACAATCCCAATAATCGGTGAGGGTGATGAAGAGGCCAATGACAGGTATGTAGAACAGTTGGTTTCCAGCGCAGAGGCTGCAGTTGAGGAGGTTATAAGGAGAGGGGTGGCTCATCCTGCTAGAATTGCTATTGGTGGTCATTCTTATGGAGCATTCATGACAGCGAATCTCCTAGCACATGCTCCCCATCTCTTTTCCTGTGGAATCGCTCGTTCTGGAGCTTATAATCGGACACTTACTCCTTTTGGATTTCAGAATGAAGACAGAACACTATGGGAGGCCACCAATACCTATGTTGAAATGAGTCCCTTCATGTCGGCTAACAAAATTAAGAAACCAATTTTGCTTATACATGGAGAAGAAGACAACAATTCCGGAACACTAACAATGCAGTCAGATCGGTTTTTCACTGCATTGAAAGGCCATGGATCTCTTTGTCGTCTAGTGATTCTCCCTTTTGAGAGTCACGGCTATTCCGCTAGAGAGAGCATCATGCATGTCCTTTGGGAGACCGATAGGTGGTTACAAAAGTATTGTGTA---------AACAATTCTAGTAAGCTTGCGGATCTTGATGCATCCACCGGTGCAGCTTCA---------GTGGATAGTGAGAATAAGGCCCTATCATCCAGTGGAGGTGGACCAGCTCAAGAGTGCTCAAACTTGGGTGATTCACATTGGTCG---CCGAGGTCATTATTGTGGTAA
>Oryza_sativa
---------------------------------------------------ATGCTACCTCTGCTTCAGCAGCACATG------------------------------GGAATCACCCATGCCAACTCCATCACCACCGAG---CCTTCTCCTTCT------------------CCCCGCCCGCCGCTTCTTCGCCTCTTGCCCCAG---------------------------------------------------------------CCTCGCCGCCGGCGTCATGCTCATGCCAAACACATCGCCCTCTTGACCAACTGC---AAGTGCGCCTCCGCCGCTTCCGCTTCCGTG---------------------------------------GAGGAAGACGACGTAGCAGGTGGGTTGGGATATCGTCATCCTCCAAAGCAAATACAAGAAATCCTTGATGTTCCACCCAATCCCAGTTACCTTATTTCCCCTCGCAGAGATCGGATCATGTTCCTACAGCGCACAGCCATGCCTCCATTATCTGAGCTTACGAAACCAGAAATTGTACTTTCCGGCATACGCATTGATCCTGGGTCTAACATGAGGAGCAGAATGTCGTTTTATACCGGCATTATTATCCATGACCTGATGGATAGTGGAACTTTGGGTCCAGCAAAAGAGGTCCATGGATATGCTGATGGTGCAAAGATTAATTTTGTGACATGGTCACCTGATGGTCAGCACATGGCATTTACTGTGCGC------------------------------------------------------------------------------------------------------------------------------------------------------------------------------------------------------------------------------------------------------------------------------------------------------------------------------------------------------------------------------------------------------------------------------------------------------------------------------------------------------------------------------------------------------------------------------------------------------------------------------------------------------------------------------------------------------------------------------------------------------------------------------------------------------------------------------------TACGAA---------------------------------------------------------------------------------------------------------------------------------------------------------------------------------------------------------------------------------------------------------------------------------------------------------------------------------------------GATAAG---------------------------------------------------------------------------------------------------------------------------------------------------------------------------------------------------------------------------------------------------------------------------------------------------------------------------------------------------------------------------------------------------------------------------GTGATTGGCTGA------------------------------------------------------------------------------------------------------------------------------------------------------------------------------------------------------------------------------------------------------------------------------------------------------------------------------------------------------------------------------------------------------------------------------------------------------------------------------------------------------------------------------------------------------------------------------------------------------------------------------------------------------------------------------------------------------------------------
>Arabidopsis_thaliana
ATGATGCGCTTTCATAAAGCTTGTCATCGTTTCTCTCTT---------TCACCTCTCTGCCATTTATCTCCG------------------------------------CCG---------TCTCCGTCA---------------CCGGCTTCTTCTCTC------CTTCTACTTCCCAAGCTTTCCGGATTCTCGACTCTGAGTACACGACGTTGCGTAAGAGTTCGCCGATTCTCCGAAAACCCGTTGACCACTGTCATGGCTTCACGTTCTGCTTCTAGGCTTCGTTCTCTCGCATCTGCCTGTTCTGGAGGTGCTGAAGAC------GGTGGTGGAACCTCTAATGGCTCCCTATCAGCCTCTGCTACTGCAACT------------------GAAGATGATGAATTGGCTATAGGCACTGGATATCGTCTGCCTCCACCTGAGATCAGAGATATTGTAGATGCTCCACCAGTCCCGGCTTTATCATTTTCACCACATAGGGATAAGATATTGTTTCTCAAGCGGAGAGCATTGCCTCCGCTCGCAGATTTAGCTAGACCAGAGGAGAAGCTTGCTGGTGTTCGAATTGATGGATACTGCAATACCAGAAGCAGAATGTCATTCTATACTGGTTTAGGAATCCATCAGTTATTGCCTGATGGTACATTGAGTCCTGAGAAGGAGATCACTGGCATTCCAGATGGTGGTAAGATTAACTTTGTTACATGGTCCAATGACGGTAAGCATCTGGCTTTCAGCATCCGGGTCGATGAGAACGGAAAT------------AGTAGTAAGCCAGTGGTATGGGTAGCTGATGTTGAGACTGGAGTAGCTAGACCATTGTTTAACTCGCAAGATATTTTTCTGAATGCGATTTTTGAGAGTTTTGTTTGGATTGATAATTCCACTTTGTTGGTGAGCACAATCCCTTCATCTCGTGGAGAACCACCAAAGAAACCTTTGGTGCCATCTGGTCCCAAAACTCTGTCAAACGAGACGAAGACTGTTGTCCAAGTTAGAACATTCCAAGATTTGCTTAAGGATGAGTATGATGCTGATTTATTTGACTACTACGCTTCATCACAACTAGTATTGGCTTCTTTGGATGGTACTGTGAAGGAA------GTAGGGGTTCCTGCAGTGTATACATCGTTAGACCCTTCGACAGACCATAAGTACTTGTTGGTGTCATCACTTCACAGGCCATATTCCTTCATTGTACCTTGTGGTAGATTTCCAAAGAAGGTGGAAGTCTGGACAACTGATGGTAGATTTGTAAGACAGCTATGTGACTTGCCCTTGGCTGAAGATATCCCCATTGCCTCCAATAGTGTGCGGAAAGGAATGCGTTCAATAAACTGGCGAGCAGACAAGCCTTCAACCCTCTACTGGGCAGAAACACAAGATGGAGGTGATGCCAAAATGGAAGTTTCACCGCGTGATATAGTTTATATGCAGTCTGCTGAACCATTGGCAGGAGAAGAACCAGAAGTGTTACACAAGCTCGATCTTCGTTATGGAGGGATTTCTTGGTGTGATGATACATTAGCTCTGGTTTATGAATCATGGTATAAAACACGACGAACAAGGACGTGGGTTATCTCTCCTGGATCTAACGATGTCAGTCCACGCATCTTGTTTGATAGATCATCGGAAGATGTGTACTCAGACCCTGGCTCAACCATGCTGAGAAGGACCGATGCTGGAACGTATGTAATAGCAAAGATAAAGAAGGAAAATGATGAAGGCACTTATGTATTACTGAACGGAAGTGGGGCTACACCACAAGGGAATGTGCCCTTCCTTGACTTGTTTGACATAAATACAGGCAACAAAGAACGAATCTGGGAGAGCGACAAGGAAAAGTATTTCGAGACAGTTGTTGCCTTGATGTCTGACCAA---AAAGAAGGGGATTTAAAAATGGAGGAGCTGAAAATTCTGACATCAAAGGAGTCTAAAACAGAAAACACCCAATATTCTCTCCAACTTTGGCCTGATAGGAAAGTGCAACAGATTACAAACTTTCCTCATCCGTATCCGCAATTGGCTTCGTTACAGAAAGAGATGATCAGGTATCAACGGAAAGACGGGGTTCAACTTACTGCAACACTATACCTACCACCAGGCTATGATCCATCAAAAGACGGTCCTCTTCCTTGTCTGTTTTGGTCTTATCCTGGTGAATTCAAGAGTAAAGATGCTGCTGGTCAAGTCCGTGGCTCGCCAAATGAATTTGCAGGCATTGGATCAACTTCTGCCCTTCTTTGGCTTGCTAGAAGGTTTGCTATATTATCTGGACCTACTATACCTATAATTGGTGAAGGTGATGAAGAGGCTAATGATAGGTATGTAGAGCAACTGGTGGCAAGTGCCGAAGCTGCTGTAGAGGAAGTCGTCAGGCGTGGAGTGGCTGATCGAAGCAAAATTGCAGTTGGGGGACACTCCTATGGAGCTTTTATGACTGCAAATCTTCTTGCTCATGCTCCTCATCTTTTCGCCTGCGGGATTGCCAGATCTGGGGCTTACAACAGAACACTCACGCCCTTTGGTTTCCAGAACGAGGACCGAACTCTGTGGGAAGCCACTAACGTCTATGTAGAGATGAGCCCATTCATGTCTGCTAATAAAATCAAGAAGCCAATCTTACTTATTCATGGTGAAGAAGACAATAACCCAGGAACTCTAACAATGCAGTCAGACCGATTCTTCAATGCACTAAAAGGCCACGGCGCTCTTTGCCGTCTTGTTGTTCTTCCTCACGAGAGCCACGGGTACTCAGCACGGGAAAGCATTATGCACGTTCTCTGGGAAACTGACCGTTGGCTTCAAAAATACTGTGTT------CCAAACACATCAGATGCA------------GATACAAGTCCC---GACCAGTCCAAAGAAGGGTCAGATTCTGCAGACAAAGTATCCACAGGCACAGGTGGTGGTAATCCGGAGTTTGGT------GAGCATGAAGTTCACTCCAAGCTCAGGAGATCACTTCTCTGA---
>Theobroma_cacao
ATGATGCGCCTTCAGAAAGTCTATCATCGCCTCTCTCTCCTCTCCATCTCTCCTTTCTCTTCCTCTCTTCCC------------------------------------CCCTTTTCCCTCTCCCCAAACACTAGGTCCCGATTCCCTTCTTCATCATCC------CTCCGAACACCTGGC---------------------------------------CACCTGAGAACTCATTCTAGGAACGCCTCCAAAACAGCCATG---------ACCGGCTCCCGATTCCACCGTCTCGTCCCTATCAACTCTGCTCTTACTGAAGACGCTGCCGGCGGCAATGGCTCTAACGGCTCCGTTTCTTCTTCGGCTAACGCTTCCGCTACTTTGACTGAAGAAGACGATGAAAATGTTGCAATCGGAGTTAAATATCGTCTTCCACCGCCGGAAATTAGAGATATTGTTGATGCTCCACCGCTTCCCGCACTGTCATTTTCACCATTACGGGATAAAATACTGTTTCTCAAGCGGAGATCTTTGCCGCCGTTGGCAGAACTAGGGAGACCGGAGGAAAAGCTTGCTGGTATTCGAATTGATGGGAAATGTAATACCAGGAGCCGCATGTCTTTCTACACCGGTATAGGAATCCATCAACTAATGCCTGACGGCTCGTTGGGACCGGAGAAAGAGGTTCAAGGATTCCCTGATGGTGCTAAGATTAATTTCGTTACCTGGTCAAATGACGGTCAACACTTAGCCTTTAGTGTTCGCGTTGAGGAGGAGGATAGCAGTAGTAAT---AGTGGAAAGCTTAGAGTGTGGGTTGCTGATGTGGAAACTGGAATGGCTAGGCCGCTGTTTCAGTCACCGGATATATATCTGAATGCAGTTTTTGATAATTATATTTGGGTGGATAACTCTACTCTGTTAGTTTGTACCATTCCTTTGTCGCGAGGAGACCCCTCAAAGAAACCTTTGGTTCCTTCTGGCCCGAAGATTCAATCCAACGAACAGAAAAATGTCATTCAAGTTAGGACATTCCAGGATTTGCTTAAGGATGAGTATGATGAGGATTTATTTGATTACTATGCCACCTCGCAACTTATTTTGGCTTCTTTGGATGGCACTGTGAAGGAA------ATAGGCACACCGGCTGTTTACGCATCTATGGATCCTTCCCCTGATGAGAAGTACCTTTTGATTAGCTCAATCCATAGGCCGTATTCTTTTATTGTACCGTGTGGAAGGTTTCCCAAGAAAGTGGATGTATGGACAAGTGATGGGGAATTTGTTAGAGAACTCTGCGACTTGCCCCTTGCTGAGGACATTCCTATTGCCTTTAGTAGCGTGCGGAAAGGGATGCGGTCAATCAATTGGAGAGCAGATAAGCCTTCAATGTTATATTGGGCAGAGACACAAGATGGAGGTGATGCAAAAGTGGAAGTTTCGCCTCGTGATATAATTTATACACAGCCTGCAGAGCCAGAAGAAGGTGAACAGCCAGAAATCTTACAAAAACTTGATCTTCGCTATGGAGGGATTTCATGGTGTGATGATTCACTGGCTCTGGTTTATGAGTCTTGGTACAAGACACGTCGAACAAGAACCTGGGTGATATCTCCCGGATCGAAAGATGTGAGTCCACGCATACTTTTTGATAGGTCATCTGAGGATGTGTACTCTGATCCAGGTTCTCCCATGCTGAGGAGAACCCCTGCTGGGACTTATGTGATAGCTAAAATAAGGAAGGAAAATGATGAAGGCACTTATGTTTTGCTGAATGGAAATGGTGCTACACCAGAGGGGAACATCCCCTTCCTTGATTTGTTTGACATAAATACAGGCAGCAAAGAACGAATATGGGAGAGCAACAAGGAAAAGTACTATGAGAGTGTTGTTGCTTTGATGTCGGATCAG---AAAGAAGGGGATATACATCTTCATGAGCTGAAGATACTTACTTCTAAAGAGTCAAAAACTGAAAACACCCAATATTACATTCAAAGTTGGCCAGATAGGAAAGTATGTCAGATCACAGACTTCCCTCATCCATATCCACAGTTGGCATCACTGCAGAAGGAGATGATCAGATACCAGAGAAAGGATGGGGTTCAACTTACTGCAACATTATACTTACCACCAGGCTATGATCCATCAAAAGAAGGCCCTCTTCCTTGTCTAGTTTGGTCTTACCCTGGAGAATTTAAAAGCAAAGATGCTGCTGGACAAGTTCGTGGTTCTCCTAATGAATTTGCAGGCATAGGTCCAACATCAGCTCTCCTTTGGCTTGCTAGAAGATTTGCTATTTTATCTGGACCGACAATCCCTATTATTGGTGAAGGGGATGAAGAAGCGAATGATAGGTATGTTGAGCAACTGGTTTCAAGTGCAGAGGCAGCTGTTGAGGAAGTTATCAGACGTGGAGTAGCTCATCCTAACAAAATTGCTGTTGGGGGGCATTCCTATGGAGCATTCATGACAGCAAACCTCCTAGCACATGCTCCTCACCTTTTCTGTTGTGGGATTGCTCGGTCTGGAGCCTACAACAGAACCCTTACACCCTTTGGTTTTCAGAATGAGGATAGAACTCTCTGGGAGGCAACTACTACCTATGTAGAGATGAGTCCGTTCATGTCTGCAAATAAAATCAAGAAGCCGATCTTGCTTGTCCATGGAGAAGAAGACAATAACCCTGGAACACTAACCATGCAGTCCGATCGTTTCTTCAATGCTCTGAAGGGTCATGGAGCTCTTTGTCGCCTTGTCATTTTACCCTTTGAGAGCCATGGCTATGCTGCGCGAGAAAGCATCATGCATGTCCTCTGGGAAACAGATAGATGGCTTCAAAAGTATTGTGTG------TCAAACACTTCTGATATCAGTGCAGGTCTTGATACGAGCAAAGATGCTGCAAGTGATGAAGTTACAGAGTCTGAAAACAAAGTAGTTGCTGCCAGTGGAGGCAGTGGTGCAGAGTTGGCAGATTCTGAAAATGAAGAGTTCCAATCAAAGCCCAGGTCATTAATGTGA---
>Littorella_uniflora
---ATGAGCCTTCACAAAGTCTACCACCGATTACCTCGCTTTCAG------------CACCATTTCGCCAAACACCAT---------------------------TCCCCTCTTCTTCTCTCACTCTCTCTCTACTCTAAA---CCCTCT---------------CTCTCCCCTCCTCCTCCTTTTCGATTCTCC------------------------ACCGCAAAACCTCATTCCTCAGCTCCGACGCCTGTCCTCACAGCTAGACCGATGAGAACCCGTGGCCATTCTGTC------------TCCGCCACCGGGGAGATC------GGCGGCGGTTCCTCAAACGGCGCCGCG---------------------------------------GATTCTCAAGTATCGTCATTGGGCAATGGTTATTGCCTTCCACCACCGGAAATTAGAGATATCGTTGATGCTCCACCCCTTCCAACACTCTCATTCTCTCCTCACAGAGACAAAATACTATTCCTAAAGAGGAGATCCTTGCCTCCATTGGCAGACTTGGCAAGACCAGAGGAGAAACTAGCTGGCGTCCGCATTGATGGGAAATGTAACTCACGGAGTCGAATGTCATCTTATACTGGTATTGGAGTCCACAAGATAATGGATGATGGTACATTGGGCCCTGAAAAGGAAATACATGGCCTTCCCGATGGCGCAAAAATCAACTTCATATCTTGGTCAACTGACGGTACCCATCTATCATTTGCAGTGCGAACTGATGAGGAGGATGGCAGC---------AGTAGTAAGTTGAGAATATGGGTAGCTGATATTGAGACCGGGAAATCCAGACCACTCTTTCAAGCACCAGATATTTTCCTAAACGCAATTTTTGACAACTTTGTTTGGGTGAATAACTCCACCCTATTGGTTTGTACCATTCCCCTATCTCGTAGAGATCCGCCAAAGAAGCCTGTGGTTCCTAGTGGGCCTAAGATCCAGTCTAATGAACGAAAAGAAGTCATTCAATCAAGAACGTATCAGGATCTTCTCAAAGATGAATACGACGAAGAATTATTTGAGTACTATGCCACCTCACAGCTTGTACTGGTTTCTCTAGATGGATCCATGAAGCCA------GTCGGGCCTCCTGCAATATATACATCATTGGATCCATCTCCTGATGAAAAATACATCTTGGTTGATTCGATGCACCGTCCATATTCTTTCACTGTATCATGTGGGAGGTTCCCCAAGAAAGTTGATCTTTGGACAGCTGATGGCACATTCATAAGAGAACTTTGTGATTTACCTCTTGCTGAGGATATTCCCATTGCACATAATAGTGTTCGAAAGGGAATGCGCTCAATTAATTGGAGAGCAGACAAACCATCCACACTTTATTGGGTTGAGACACAGGATGGTGGTGATGCCAAAATAGACGTCTCTCCACGGGATATAATTTACACTCAACCTGCCGAG------TCAAGTGAGCAACCGGTGGTTTTGTATAAGCTTGACTATAGATATGGAGGTATTGTTTGGTCCGATGATTCCCTTGCGTTAGTTTATGAATCTTGGTATAAAACAAGGAGAGTAAGAACCTGGGTTATATCTCCTGGATCTGAGGGTGCGAATCCACACATACTATTTGATAGGTCTTCCGAAGATGTTTACTCAGATCCTGGTTCTCCCATGCTGCGGAGAACTCCTATTGGCACCTATGTGATTGCGAAAATCAAGAAGCAAGGTGACGAGAGCACATATCTCTTATTAAATGGAAATGGTGCCACTCCAAAAGGGAATGTACCATTCTTGGATCTGTTTGACTTAAATACTGGTAACAAGGAAAGGATATGGGAGAGTGACAAGGAAAATTACTATGAGAGTGTCGTTGCTCTGGTTTCCGATCAGGTTCACGACTCAGAATTAAGTTTGGACAAGTTAAAAGTACTGAGTTCAAAAGAATCTAAAACTGAAAATACCCAGTATTATATACTGAGTTGGCCAGAAAAGAAAGCATGCCAGATTACAAATTTCCCTCATCCTTACCCTCAGCTGTCTTCGCTTAAGAAGGAGATGATTAGGTACCAGAGGAAGGACGGGGTTCAGCTTACTGCAACCTTGTATCTTCCACCAGATTATGATCCTGCTAGAGATGGACCCCTTCCTTGTTTGATGTGGTCTTACCCTGGAGAGTTCAAGAGTAAAGATGCAGCTTCACAAGTACGTGGTTCACCTAATGAATTCACGGGCATTGGAGCAACATCTCCCCTACTTTGGCTAGCAAGAAGGTTTGCCATCTTATCAGGACCAACAATACCCATCATTGGTGAGGGAAATGAAGAGGCAAATGATAGTTATGTAGAACAACTTGTTGCTAGCGCAGAGGCTGCTGTTGAGGAAGTTATCCGCCGTGGAGTGGCTCACCCCAACAAAGTTGCTGTTGGCGGTCATTCATATGGGGCTTTCATGACTGCAAATCTTCTGGCTCATGCACCCCATCTTTTCTGCTGTGGAATTGCCCGTTCGGGAGCGTACAATAGAACGCTTACACCTTTCGGGTTTCAGAATGAGGATAGGACGCTTTGGGAGGCTACGAGTACCTATGTTGACATGAGTCCCTTCATGTCAGCTAACAAGATTAAGAAGCCTATCTTACTTATCCATGGAGAGGAAGATAACAATTCAGGAACCTTGACAATGCAGTCGGATCGTTTCTACAATGCATTGAAAGGCCATGGTGCACTTTGTCGCCTAGTGATCCTACCATTTGAAAGCCATGGTTATGCAGCACGAGAGAGCGTGATGCATGTTCTCTGGGAATCTGATAGATGGCTGCAGAAGTACTGTGTG------GAGAATACATCAGACATTGCTGAA------GACGCGTCTAAAGATAATGGGAACAAAAGTACCCCAGACGCGGAAAGCAAAGTT------GGTGTAGCTGGAGGAGTTCTCGAGCAGGAGCCAGAAGTTGGTAGGTTTTACACTGGA---TGCAGGTCATTGTTGTGA---
>Amborella_tricopoda
------------------------------------------------------------------------------------------------------------------------------------------------------------------------------------------------------------------------------------------------------------------------------ATGAGTTGCAGGCTTCATAGGCTTGCGCCA------GCTGCTGCTTTTGAAGAT------GGGGGAGGAGGACCAAATGGGTCAGTGAATTCTTCACCT---------------------------GATGATGGAGAATCTTCATTGGATGGTGGCTACCAGCTTCCTCCACCTGATATCAGATGCATAGTTGATTCACCCCCACTACCTGCACTGTCATTTTCACCCAAGCGAGATAAGATGCTATTCCTTAAGCGAAGGGCTTTACCCCCATTGGCTGACCTTGCAAGACCAGAGGAAAAACTTGCAGGGATACGCATTGATGGGAATTGTAATACGAGGAGTCGTATGTCATTCCACACTGGTATTGGAATCCATTCTTTAATGGATGATGGTACTCTAGGACCAGAGAAAGCGGTTCATGGCTTTCCTGACGGTGCAAAACTCAACTTTGTAAGCTGGTCACGTGATGGCCAGCATCTGTCCTTCACCATTCGATGTGATGAGGGAGACAATGGGGATAATGGCAGCAGCAAATTGGATGTGTGGGTTGCGGATGTAGAAACTGGAAAGGCCAGGCCCTTGTTTCAGTCACCTGACATTCACCTGAATGCAATATTTGACAACTTTGTTTGGGTTAATGATTCCACATTACTTGTTTGCACTATCCCTCGTTCACGTGGAGCAACTCCGAAGAAGCCACTGGTTCCACCTGGGCCAAAAATTCAGTCTAATGAGCAAAAGGATGTAGTCCAAGTTAGAACTTATCAGGATTTGTTGAAAGATGAATATGATGAAATTTTATTGGATTACTATGCGACCTCCCAATTGATGCTAGCTTCCTTGGATGGAACACATAAAGAG------ATTGGTCCTCCAGCTGTTTACACATCAATTGATCCCTCACCAGATAAAAAATATTTAATGATATCCTCCATTCACAGGCCTTACTCATATATTGTACCTTGTGGAAGGTTTCCCAAAAAGGTTGATCTATGGACTGCTGACGGAAAATTTGTTAGAGAAATGTGTGATTTACCTCTTGCAGAAGATATACCTATAGCTTTCAATAGTGTACGGAGAGGAATGCGTTCCATCAATTGGCGGCCAGATAAACCTTCAACGCTTTATTGGGTAGAAACACAAGATGGTGGAGATGCAAAGGTAGAAGTTTCTCCACGTGATATAATTTATACACAATCTGCGGAGCCACAAGAAGAAGAAAAGCCTGAAATTCTTCATAAACTTGATCTTCGCTATGGTGGTATCTCATGGGGTGATGTTTCCTTGGCCCTAGTTTATGAGTCCTGGTACAAAACACGCAAGACACGAACATGGGTTATATCCCCAGGCAATAAAGAAGTCAGTCCACGTATACTATTCGATAGGTCATCTGAAGATGTTTATTCCGACCCTGGTTCTCCAATGCTTAGAAGGACCTCTTCTGGAACCTATGTTATTGCAAAGATAAAAAAGAAA---GAAGAAGGCACATATATATTACTGAATGGTAGCGGGGCTACACCAGAAGGAAATATTCCATTTCTTGATTTGTTTGAGATAACCACCGGTGCAAAAGAACGCATATGGGAAAGTGACAAGGAGAAGTACTATGAAACTGTTGTTGCTTTGATGTCTGATCAA---CCTGATGGTGATCTCGATCTTGATCAGCTTAAAATTCTGACCTCGAAGGAGTCAAAAACAGAAAACCCTCAGTATTACCTGGAGTGCTTGCCTAATAAAGAAGTC---AAAATCACAAATTTTCCCCATCCATATCCTCAGCTTTCTAATCTACAAAAAGAGATGATCAGATATCAGCGTAAAGATGGCGTTCAACTTACTGCTACTCTATATCTGCCTCCAAATTATAATCCCTCAAAGGATGGGACACTTCCATGTCTGATATGGTCTTATCCTGGAGAATTTAAGAGTAAAGATGCAGCTGGACAAGTTCGTGGTTCTCCAAATGAATTTGCAGGGATAGGCCCAACATCGCCCCTTCTGTGGTTAGCTAGAGGGTTTGCTATCTTATCTGGACCCACAATACCAATAATTGGAGAGGGTGATGAAGAGGCAAATGACAGGTATGTAGAACAACTGGTTGCCAGTGCAGAGGCCGCAGTTAATGAAGTTATACGCCGAGGGGTGGCACATCCCAATAAAATAGCAGTTGGAGGTCATTCTTATGGTGCATTCATGACTGCCAACCTACTAGCCCATGCTCCTCACCTCTTTAGCTGTGGGATTGCTCGCTCTGGTGCCTATAATAGAACACTCACTCCTTTTGGTTTTCAGAATGAAGAGAGAACCCTTTGGGAAGCGACAAATATATATGTTGAAATGAGCCCCTTCATTGCTGCAAATAAAATCAAGAAGCCTATTCTATTAATCCATGGAGAGGAAGACAACAACCCAGGGACGCTCACAATGCAGTCGGATCGCTTTTTCAATGCTCTAAAAGGGCATGGGGCCTTATGCCGGCTCGTGGTTCTCCCCTTTGAGAGTCATGGTTATAGTGCCAGAGAGAGCATCATGCATGTCCTTTGGGAAACTGACAGATGGCTTCAAAAGTTCTGCATA---------AATGCTCCTGATACTGTTTCGGATATCAATACTTCTAAAGTTGATGAAAGCCAAAAGGTTGATGATTCTGAAGTTGAAGTGGTTTCAGCAACTGGAGGAGGCGAGTCAGAGACAGCAGGACTAGCACACGAGGTCCTCAATTTGTTACGGAGGTCATTTTTGTGA---
>Huperzia_lucidula
------------------------------------------------------------------------------------------------------------------------------------------------------------------------------------------------------------------------------------------------------------------------------------------------------------------------------------------------------------------------------------------------------------------------------------------------------------------------------------------------------------------------------------------------------------------------------------------------------------------------------------------------------------------------------------------------------------------------------------------------------------------------------------------------------------------------------------------------------------------------------------------------------------------------------------------------------------------------------------------------------------------------------------------------------------------------------------------------------------------------------------------------------------------------------------------------------------------------------------------------------------------------------------------------------------------------------------------------------------------------------------------------------------------------------------------------------------------------------------------------------------------------------------------------------------------------------------------------------------------GATTCACTGGCTTTGGTGTATGAATCATGGTTTAAAACTCGGCGCTTGCGCACATGGAGAATATCTCCTGAAAAT---CCAGAGGAGGTGCAGATACTGTTTGACAGATCAAGTGAGGACGTATATTCTGATCCTGGTTCACCAATGCAGCGTCGAACTTCCTTTGGAACTTATGTTTTAGCTCAGATTTCTCTTTCA---GATGGAAAGAAAAAGTTAATGCTCAACGGAAATGGGGCTACACCAGAGGGGGATGTCCCGTTCTTAGATCTTTTGGACATATGTACAGGTGAAAAAGAGCGCATTTGGCAAAGTGACAAAGAAAAATACTATGAAAAGGTGATTGCATTAATGTCCGATCAG---GATGATGGTGATGTGCCCTATGATAAATTGAAAATTATTGTTTCTAGAGAGTCACAGATTGAGCCGACTCAGTATTTTCTGTGGTCCTTGGAAAATAAGCTAGTCACAAAAATTACAAACTTTCCTCATCCTTATCCTCAGCTGGCTCATTTAAAGAAGGAAATTTTAAGGTACACAAGGAATGACGGGGTGCAGCTTACTGCTACATTGTATTTACCTCCCGGTTATGAAGCTCGTAGAGATGGGCCTTTGCCAACGTTGTTATGGGCTTATCCACGTGAGTTTAAGAATAAGGATAATGCCGGTCAAATGCGTGGTTCACCAAATCAGTTTCCTGGTATTGGGTCTACGTCACCACTTCTTTGGTTAGCAAGAGGGTTTGCGATACTGGAAGGCGCCACAATGCCTATTATAGGAGAAGGTGAAGCTGAAGCCAACGACAAGTATGTGGAGCAGCTTGTAGCAAGTGCAGAAGCTGCTATAAATGAGATCATACATCAAGGGGTGTCGAGAGAGAACCAGATAGCAGTTGGAGGCCATTCCTATGGAGCATTTATGACTGCAAACCTTTTAGCTCATGCTCCACACTTGTTTTGTTGCGGTATTGCACGT------------------------------------------------------------------------------------------------------------------------------------------------------------------------------------------------------------------------------------------------------------------------------------------------------------------------------------------------------------------------------------------------------------------------------------------------------------------------------------------------------------------------
>Huperzia_squarrosa
------------------------------------------------------------------------------------------------------------------------------------------------------------------------------------------------------------------------------------------------------------------------------------------------------------------------------------------------------------------------------------------------------------------------------------------------------------------------------------------------------------------------------------------------------------------------------------------------------------------------------------------------------------------------------------------------------------------------------------------------------------------------------------------------------------------------------------------------------------------------------------------------------------------------------------------------------------------------------------------------------------------------------------------------------------------------------------------------------------------------------------------------------------------------AAGGCT------ATTGGGTTACCAGCTATATACACTTCAGTGGATCCTTCGCCTGATGGCCGTTTTCTTCTTGTCTCCTCAATTCATAGGCCATATTCTTATGTAGTACCATGGAATCGGTTTCCAAAGAAAGTAGATATTTGGAAACGAACCGGCGATTTTTTCAAAGAGTTGTGTGATCTGCCTCTTGCTGAAAATATACCTATTGCATTTAATAGCTGTCGGAAAGGTCCAAGAAGTATTAATTGGAGGGCTGATAAGCCTTCCTCCATCTATTGGGTAGAGGCACAAGATGAAGGTGATGCAAAGGTGAACATATCTCCTCGCGACATTGTTTACACCGCTCCAGCTGAATCGTTAGCAGGAGAAGTGCCAAGGACTGTACATAAGCTTGATCTTCGTTATGGGGGCATCTTGTGGGGTACAGATTCACTGGCTTTGGTGTATGAATCATGGTTTAAAACTCGGTGCTTGCGCACATGGAGAATATCTCCTGAAAAT---CCAGAGGAGGCAAAGATATTGTTTGAAAGATCAAGTGAGGATGTATATTCTGATCCTGGTTCACCAATGCAGCGTCGAACTTCCTTTGGAACTTATGTTCTAGTTCAGATTTCTCTTTCA---AATGGAAAGAAAAAGTTAATCCTCAATGGAAATGGGGCTACACCAGAGGGGGATGTCCCGTTCTTAGATCTTTTGGACATATGTACAGGTGAAAAAGATCGCATTTGGCAAAGTGACAAAGAAAAGTACTATGAAAAGGTGATTGCATTAATGTCTGATCAA---GATGATGGTGATGTACCCTATGATAAATTGAAATTTATTGTTTCTAGAGAGTCACAAACTGAGCCGACTCAATATTTTCTGTGGTCCTTGGAAAATAAGCTAGTCACCAAAATTACAAATTTCCCCCATCCTTATCCACAACTGGCTCATTTAAGTAAGGAAATTTTGAGGTACACAAGGAATGATGGGGTGCAACTTACTGCTACATTGTATTTACCTCCCGGTTATGAAGCTTGCAGAGATGGGCCCTTGCCAACGTTGTTATGGGCTTATCCACGTGAATTCAAGAATAAGGCTAATGCTGGT------------------------------------------------------------------------------------------------------------------------------------------------------------------------------------------------------------------------------------------------------------------------------------------------------------------------------------------------------------------------------------------------------------------------------------------------------------------------------------------------------------------------------------------------------------------------------------------------------------------------------------------------------------------------------------------------------------------------------------------------------------------------------------------------------------------------------------------
>Physcomitrella_patens
------------------------------------------------------------------------------------------------------------------------------------------------------------------------------------------------------------------------------------------------------------------------------------ATGGGAATTCACGATGTACGAAACCTGGTTGCATTAGCAGGCACAGAG---TCTACGGCTGGATCTGCTACAGGCGCAACAAATTATGAAAGCACACAACCA------------------------------------GCCGACAATGGATATCAGATTCCACCGGAAGAGATCAGGAAAATTGTAGATGCACCTCCAACCCCTACCCTCATGTTTTCTCCAACGAAAAAGACGATTCTTTTCTTACAGCGACGGTCGTTAGCACCCCTGTCGGACATAGCAAGGCCAGAGCTTAAGCTGGGTGGCATGCGCATCGATCCCGAGTACAACACAAAGAGTCGGATGTCCTTCTATACAGGCATTCATATTCGCAAGGTGCTTAGTGACAATAACATAGGCGAGGACCTCGTCATGACTGGAGTTCCGGAAGGGTCTAGAATCAATTATTGTTCCTGGTCACCAGATGGCCGTTACTTTGCGTTCAGTGTTCGAGAACCGGATCAGGGCGAAGGTCCA------GTGACGTTGCCCAGTCTCTGGGTTGCGGATGCTGAAACCGGGAAGGCGAGGCAGCTCCTTGGTGCCCCTGAATATGCGCTCAACACCGTCCTTGACCACTTTTCTTGGATTGATGATACTCGTCTTGTGGTATGCACTATCCCTCAAGGTCGAGGTGCACCTCCCAAGAAACCCCCAACTCCGTTTGGTCCAAAGATTCAATCGAACGAAGGGCAGGCTGTGATGCAAAATCGTACATATCAGGACTTGTTGAAGGATTCTCATGATGAGAACTTGTTTGAATATTATGCAACGTCGCAGATAGTGATTGTCTCTATAGATGGACAAGCACTACCA------ATTGGGCCACCAGCTTTATATTGTGATGTTGAAGCTTCCCCTGATGGTCATTTTCTACTGGTTCGATACCTTCATCGGCCATTTTCGTTTATTGTACATCTCGCTAGATTTCCTAAAAAGATTGAGGTATGGCGACCGAGTGGGGAGATTGTAAAAGAAGTATGTGATTTGCCGCTTGCGGAGGATATTCCAATCTCTTTTGATAGTGCAAGGAAGGGTCGCCGCTCAGTCAATTGGCGAAATGATAAGCTGGCCACTCTCTATTGGGTGGAAGCACAAGATGGAGGTGATCCCAAAAATGAGGTGTCGCCCAGAGATATTGTGTACACTGAGCCAGCAGAA---------GGAGGGTTTCCTCAAGTGATCGCAGAGACTGATCTTCGTTTCCAAGGCATTTGTTGGATGGACGATGATCTTGCGTTACTTTACGATGGTTGGTACAAGACTAGAAAGACTCGCACTTGGGTTATTACTCCTGGTAATCCAGAGAAGGAGAAACATATCTTGTTTGATCGATCTACTGAGGATGTGTATGGAGACCCTGGCAGTCCGAAGCGCCGCCAATCAAGTTTGGGAACATACGTGCTAGCTCAAGTTAGGAATTCA---GCTGGTAATAAGTGCTTACTGCTGGATGGCCGTGGCGCGACTCCTGAAGGAAATATTCCATTCCTGGACCTCCTTGATATAGAAACTGGAGAGAAGGAGCGCATTTGGCAGAGTGTGAAAGAGAAGTATTACGAAACGTTGGCCCTCTTAATGGCTCCGAAA---GGTGACGAAGTTTTGACTCTCGACAATTTCAAAATCGTTATAGCAAGAGAGTCCCAAACAGAACCGCACCAGTTCTATTTTGTCTGTTGGCCCGCGAAAACGGAGACCAGAATTACCAACTTTCCTCACCCTTATCCCCAACTAAAAGATCTGAACAAGGAGATAATACGTTATGCGAGGTCTGATGGTGTCCAACTGACTGCAACTTTGTACACACCACCCGGCTTTGATTCAGCTAAA---GGCAAACTTCCATTGCTAATGTGGGCATATCCTCGAGAATTTAAAAGCAAAGATAACGCGAGCCAAATGAGGGGTTCTCCGTTCTCCTTCGCTGGCATAAATTCTACTTCTCCGCTTCTGTGGCTAGCTAGAGGGTGA---------------------------------------------------------------------------------------------------------------------------------------------------------------------------------------------------------------------------------------------------------------------------------------------------------------------------------------------------------------------------------------------------------------------------------------------------------------------------------------------------------------------------------------------------------------------------------------------------------------------------------------------------------------------------------------------------------------------------------------------------------------
>Isoetes_sinensis
ATGAGCTGGTGCAATAATTTACAGAGTCTTCCTGCTCTACCTCGT---CTTCTCCGTTGCGCT---GCTCGTACTCCC------------TTCTCCTCCGGGCATCTGTCTGCCCAAAAGTTGAGTTCCGCA------------CCTGCGACACAGAGCTTAATAGCAGAATGTAAGCATCGCCGATTTTAC------------------------------------------------------------------------------ATCGCTCAGCAGCTGCATTTCTCAACTGTTATG---GCTACAAATGGAAGTGCC---ATTGCCAATGGCGGAGTCTCCAATGCCAAT---------------------------------------------------------GATGTATCTGGTTATCAATTGCCTCCACCAGAAATCAGGCAGATTGTAGATGCTCCTCCAAATCCAGCATTGTCATTTTCCCCCAAAAGAGACAAAGTAGTCTATCTGAAAAGACGATCTTTACCCCCTTTGGAGGAGCTTGCAAGGCCAGAATTAAAACTTGCAGGTCTTCGAATAGACCCCGAATGCAATTCCAGGAGTCGAATGTCATCCTATCTTGGAATTACTATTCAGACTCTGCTCGAAGATGGAAGTCTAGGACAGGCACAGGATGTTCTGGGTCTCCCCAATGATGCCAGGATAAACTTTGTAAGCTGGTCCCCTGATGGCCGTCACCTAGGTTTTAGTATATGGCAGATAGGGAAGGATGAAGGCTCA---------AGCACCTTAGGGCTTTGGATTGCAGATGTGGAAACTGGGCAAGCCAAACAACTAATAGGTCCGCCTAAGTTCAGTCTGAACACCATATTTGATTCGTACTCTTGGATAGATTCAGAGACAATTATTGCATGCGTCATTCCT---CCTCGCGCTGATCCACCAAAGAAACCATCAACACCATTGTGCCCAAAGATTTTGTCAAATGAGCAGAAACAAGTTATACAAAACAGAACGTACCAAGATTTGTTGAAAAGCAAATACGATGAAGACCTTTTTGACTATTATGTCACAAGCCAGCTACTTATAATAAGATTGGATGGAGAGGTA------ATGCTTATAAATGATCCTGCAGTATATAGGTCGGTCGAACCTTCCCCAGATGGCAACTACCTTCTTGTCACCTCCCTTCACAGACCATATTCGTATGTAGTGCCATGTGGAAGATTTCCAATCAAGAAAGAAGTTTGGAAGCGCACTGGGGAGTTAGTTAAGATAATTTGTGACCTGCCACTTGCAGAAGATATTCCAATTACATTTGATAGTGTGAGAAAAGGGCGAAGGTCCGTTAATTGGCGTGCAGACAAACCATCCGCTCTTTATTGGGTGGAAACTCAAGATGGTGGCGATTCTAAAGTAAATGTTTCTCCTCGTGATATCATATACACACTGCCAATGGAGGATGAAGAA---CAAGTACCAGAAATTGTTCATGAGTTGGACCTTCGTTTTGGTGGTATCCTTTGGGGTGATGAGTCTTTGGCATTGGTTTATGAATCTTGGTATAAAACCCGCCAGACACGCACATGGATTATATCTCCTGGAAGTGTGGAAAAGCGTGCACAAATTCTTTTTGACCGATCTTCAGAAGATGTTTATTCTGATCCAGGATCACCAATGTTAAGACGAACATCACGTGGGACGTACGTTCTAGCACAATTCAGGAAGAAT---GATGGCCAGAAATATTTGCTGCTAGATGGCAACGGGGCATCACCAGAAGGAAATGTCCCATTTCTTGATCTACTAAACATGAACTCCTTTGAGAAAGAACGCATTTGGCAGAGTGACAAGGAAAAATATTATGAGAATGTTGTCTCACTCATGTCAGATCAA---TTGGATTCTGACTTAGACGTTGACAAATTACGGATACTTATTTCAAAAGAATCACAGACTGAACCCCCGCAGTACTTCCTCTGGTTTTGGCCAGACAAGAGGGTAAAACAGATCACAAATTTTCCCCACCCTTATCCTCAGTTAATTGATATGAAAAAGGAGGTTATAAAGTATACCCGGGAAGATGGAGTTCAGCTTATAGCAACACTTTATTTGCCTCCAAACTATGAAGTTGCAAAAGATGGACCCTTGCCAGCATTACTATGGGCATACCCTAGGGAATTTAAGAATAAGGAGCATGCTGGCCAAATGCGGCAGTCTCCCAACAGGTTCACTGGAATTGGATCGACTTCAGCTCTTCTATGGCTAGCAAGAGGGTTTGCAATATTGGATGGTCCCACAATTCCAATTGTGGGAGAAGGCGAAAATGAAGCAAATGACAGCTATGTAGAGCAGTTGGTAGCTAGTGCTGAAGCAGCTGTAAAGGAGATTATTCGTCGTGGGGTTGCCCATCCCGATAAAATAGCAGTTGGCGGTCATTCTTACGGGGCTTTTATGGCTGCAAACTTACTTGCACATGCGCCCAACTTATTTTCTTGCTGCATTGCTCGAGCTGGTGCTTATAATAGGACTCTAACTCCATTTGGATTCCAGAGCGAGGAAAGGACTCTTTGGGAAGCACAGCAAACGTACATTGATATGAGCCCCTTCATGCTAGCAAATAAGATTAGCAAGCCAATACTTCTAATACATGGTGAGGAGGATAACAATGCTGGTACTTTAACTATGCAGTCAGAAAGGTTCTTTGACGCGCTTAAGGGGCATGGCGCCCCCAGCCGTCTCGTCCTTCTTCCACATGAAAGCCATGGCTTTGCAGGGCGCGAAAGTGTGATGCATGTTTTATGGGAAATGGACAGATGGTTAGAAATGCACTGT---------------AACAACACAGTGGCGAAGGATACTGAC------------GAGGTCTCAACCGATGTTAAGCCGTTGTCGTTGCTATAA---------------------------------------------------------------------------------------
>Isoetes_lacustris
---------------------------------------------------------------------------------------------------------------------------------------------------------------------------------------------------------------------------------------------------------------------------------------------------------------------------------------------------------------------------------------------------------------------------------------------------------------------------------------------------------------------------------------------------------------------------------------------------------CGAATAGACCCTGAATGCAATTCCAGGAGTCGAATGTCATCCTATCTTGGGATTACTATTCAGACTCTGCTCGAAGATGGAAGTCTAGGGCAGGCACAAGATGTTCTGGGTCTCCCCAACGATGCCAGGATAAACTTTGTAAGCTGGTCCCCTGATGGCCGTCACCTAGGTTTTAGTATATGGCAGATAGGGAAGGATGAAGGCTCG---------AGCACCTTAGGGCTTTGGATTGCAGATGTGGAAACTGGGCAAGCCAAACAACTCATAGGTCCACCTAAATTCAGTCTGAACACCATATTTGATTCGTACTCTTGGATAGATTCAGAGACAATTATTGCATGTGTCATTCCT---CCTCGCGCTGAACCACCAAAGAAACCAACAACACCTTTGGGCCCAAAGATATTGTCAAATGAGCAGAAACAAGTTATACAAAACAGAACGTACCAAGATTTGCTGAAAAGCAAATACGATGAAGACCTTTTTGACTATTATGTCACAAGCCAGCTACTTATAATAAGATTGGATGGAGAGGTA------ATGCTTATAAACGATCCTGCAGTATATAGGTCGGTCGAACCTTCTCCAGATGGCAATTATCTTCTTGTCACCTCCCTTCACAGACCATATTCGTATGTAGTGCCATGTGGAAGATTTCCAATCAAGAAAGAAGTTTGGAATCGCACTGGGGAGTTAGTTAAGATAATTTGTGATCTGCCACTTGCAGAAGATATTCCAATTACATTTGATAGTGTGAGAAAAGGGCGAAGGTCCGTTAACTGGCGTGCAGACAAACCATCCTCTCTTTATTGGGTGGAAACTCAAGATGGTGGCGATTCTAAAGTGAATGTTTCTCCTCGTGATATTGTATACACACTGCCAATGGAGGATGAAGAA---CAAGTACCAGAGATTGTTCATGAGTTGGACCTTCGTTTTGGTGGTATCCTTTGGGGTGATGAGTCTTTGGCACTGGTTTATGAATCTTGGTATAAAACCCGCCAGACACGCACATGGATTATATCTCCTGGAAATGTGGAAAAGAAGGCACAAATTCTTTTTGACCGATCTTCAGAAGATGTTTATTCTGATCCAGGATCACCAATGTTAAGACGAACATCACGTGGAACATATGTTCTAGCACAATTTAGGAAAAAT---GATGGCCAGAAATATTTGCTGCTAGATGGCAACGGCGCATCACCAGAAGGAAATGTCCCATTTCTTGATCTACTAAACATGAACTCATTTGAGAAAGAACGCATTTGGCAGAGTGACAAGGAAAAATATTATGAGAATGTTGTCTCACTCATGTCAGATCAA---GTGGATTCTGACTTGGATATTGATAAATTACGGATACTTATTTCAAAGGAATCACAGACTGAACCCCCGCAGTACTTCCTTTGGTTTTGGCCAGACAAGAGGGTAAAACAGATCACAAACTTTCCCCACCCTTACCCACAGTTGATTGATATGAAAAAGGAGGTTATCAAGTATACACGGGAAGATGGAGTTCAGCTTATAGCAACACTTTATTTGCCTCCAAACTATGAAGTTGCAAAAGACGGACCCTTGCCAGCATTAGTATGGGCATACCCTAGGGAATTCAAGAATAAGGAGCATGCTGGGCAAATGCGGCAGTCCCCCAACAGGTTCACTGGAATTGGATCGACTTCAGCTCTTCTATGGCTAGCAAGAGGGTTTGCAATATTGGATGGTCCCACAATTCCAATTGTGGGAGAAGGTGAAAATGAAGCAAATGACAGCTATGTAGAGCAGTTGGTAGCTAGTGTTGAAGCAGCTGTAAAGGAGATTATTCGTCGTGGGGTCGCCCATCCTGATAAAATAGCAGTTGGTGGCCATTCTTACGGGGCTTTCATGGCTGCAAACTTACTTGCACATGCGCCCAACTTATTTTCTTGCTGCATTGCTCGAGCTGGTGCTTATAATAGGACTCTAACTCCATTTGGATTCCAGAGCGAGGAAAGGACTCTTTGGGAAGCACAGAAAACGTACATTGATATGAGCCCCTTCATGCTAGCAAATAATATTAGCAAGCCAATACTTCTAATACATGGTGAGGAGGATAACAATGCTGGCACTTTAACTATGCAGTCAGAAAGGTTCTTTGACGCTCTTAAGGGCCATGGCGCCCCTAGCCGTCTCGTCCTTCTTCCACATGAAAGTCATGGCTTTGCAGGGCGCGAAAGTGTGATGCATGTTTTATGGGAAATGGACAGATGGTTAGAAATGTACTGC---------------AGCAACGCAGTGGCGAAAGGTACTGAT------------GAGGTCTCAACCGATGTTAAGCCGTTGTCATTGCTATAA---------------------------------------------------------------------------------------
>Selaginella_moellendorffii
---------------------------------------------------------------------------------------------------------------------------------------------------------------------------------------------------------------------------------------------------------------------------------------------------------------------------------------------------------------------------------------------------------------------------------------GGCTACCAGTTGCCAGCACCAGAAATCCGGAGGATTGTGGACGCTCCTCCGAATCCAGCGCTCTCCTTCTCACCCAAGCGCGACAAGATTCTGTTCATGAAGCGCACGTCGTTGCCACCGCTGTCGGAGCTTGCTCGTCCGGAGCTCAAGCTCGCGGGCCTCCGCATTGATCCGGAATGCAACTGTCGCAGCCGCATGTCGTCCTACGTCGGCCTCGGCATGTCGTCCTTGTCCGACGACGGGCTTGTGGGAGTGGAGCGTCTCGTTACCGGGTTGCCAGCCGGTGCCAGGATCAACTTTGTGAGCTGGTCGCCTGATGGTAGTCACCTTGCATTCGTTCTTTGGGGGATAGACAAGGAGGACGGGACA------AGGAGTGAGCTGGGACTTTGGATCGTGGACGTGCAAACTCTAGAAGCCAGAGAGCTGATTGGACCTCCAAACTACTGCCTTAACACCGTATTCGATTCATACTCGTGGCTGGATCCCTCGACACTGGTAGCGTGCGTTGTTCCGAGCGCTCGGGGTCCTCCACCCAAGAAACCACTCACGCCGCCAAGTCCCAAGGTTCTCATGAACGAGGAAAAGCGGGTCGTGCAGAACAGGACGTACCAGGACCTCTTGAAGAGCAAGCATGACGAAGACGTCTTCGATTACTATGCTACCAGCGAGCTCCTCCTCGTGTCCACGTCCGGAGATGTTGATCCGCTGGTGCTTGGCGAGGCTGCGGTGTACACCTCCCTGGATCCATCTCCTGATGGAAACTACTTGCTGGTGTCGACCATGCACCGGCCTTATTCTTTTTCGGTCCCCTGCGGCCGATTTCCCAAGAGGACAGAGGTGTGGACGAGATCAGGACGACTTGTACAAGAAGTAGCTGACTTGCCACTCGCAGAAGATATACCAATAGCTCATGACAGTGTTCGTCAAGGTCGAAGGTCCATCCACTGGCGCTCGGACAAGCCTTCATCCCTGTATTGGGTGGAAACTCAGGATGGTGGAGATTCGAGGGAGAAAGTATCTCCCCGGGACATAGTGTACTCACTTCGAGTAGATTCCAGTGAAGCACAGGAACCGGAGATTATTCACAAACTTGATCTTCGCTACGGAGGCTCACTCTGGGGTAACGATTCATTGGCTCTGATTTATGAATCGTGGTATAAGACGCGGCAGACCAGGACATGGATGGTTGCTCCTGGTGCACTAGGCACCGAGCCTCGCGTGCTATTTGATAGATCGTCGGAAGATGTCTACTCAGACCCCGGCTCTCCGGTGTTACGCAGAACCTCGTTCGGTACTTACGTTCTGGCTCAAGTAAAGACGAGT---GATGGTAATAGGAATCTATTGCTTGATGGCAACGGGGCAACTCCGGAAGGAAAGATACCGTTCCTTGATCTTCTCAACATTGATACTGGTGCAAAAGAGCGGATTTGGCAAAGCCAGAAGGACAAGTACTATGAAAAGGTCACGGCTCTCATGTCCGATCAG---ATAGACGATGATCTCGACGTGGACAAGCTGCGAATGCTCATCTCAAGAGAAAGCCAAACGGAGCCTCCGCAGTACTTTCTTTGGTTTTGGCCCGACAAGACTGCTGTTCAAGTCACAAACTTTCCGCATCCTTACCCGCAGCTTGTCAACCTCCAGAAGGAAGTGATTCGATATCCCCGCTCCGATGGTGTGCAGTTAACAGCAACGCTCTATTTACCACCCGACTACGAGCCATCAAGAGACGGCCCGCTGCCGACGCTGGTGTGGGCATATCCGAGAGAGTTCAAGAGCAAAGAAAACGCTGGACAGATGCGGCGATCACCGAACGAGTTTGCTGGTATTGGCTCGACGTCGCCTCTACTGTGGCTGGCGAGACGCTTTGCAGTCTTGGATGGTCCAACTATACCGATTGTTGGAGAGGGTGAAGCTGAAGCCAATGACAGCTACGTCGAGCAGCTGGTTTCTAGCGCTGAGGCCGCAGTTGAGGAAATCATTCGTCGCGGGGTGGCTCATCCCGACAGAATTGCTGTAGGAGGGCACTCGTATGGAGCATTCATGGCCGCCAATCTCTTAGCTCATGCTCCACATCTCTTCTGCTGTGGCATTGCTCGAGCGGGAGCATACAACAGAACACTCACACCGTTTGGATTTCAGAGCGAGGATCGGACACTCTGGGAAGCTCCCAAAACTTACATCGACATGAGTCCTTTCATGCTGGCAAACAAGATGCAAAAGCCCATCCTGTTGATCCATGGCGAGGACGACAACAACTCGGGTACGCTGACGATGCAGTCGGAGAGATTCTACGACGCTCTCAAGGGTCACGGGGTGGTGTGCCGGCTCGTGCTACTTCCATTCGAGAGCCACGGATACGTAGCACGAGATAGCGTTATGCACACTCTGTGGGAGTCGGAGAGGTGGCTGGACAAGTTTTGTGTGGCTGCTACTAGCACCACCGGGGTGGCGGAGAAGAGCGAGGACTCCGAGAAAGATGCTAGCACGACTGCAGCTCCACTCTCATCGCTGTAG---------------------------------------------------------------------------------------
>Lygodium_japonicum
------------------GCATCGTCCTCGCCCGTCGCAGCT---------CTCTCCTGCAGTCTCGCTCGCCATCGC------------CACCGCGCTTCGTTCCGGCCACTGCAACAACCGTCGTCGTCG------------CCGTCGCCATCGCCA---------------TCAGCTCGCCGTGCTTTCTCCCCTTTGGAC---------------TCTGTCAAGCTCCACTCTTGCCGGCCTTTCTCCTGCTTGAAGACCATGCCGCCAGCGCAAGGCCTCCATCGCCTGGCACCGCAT---GCTACTGCACTGCAGCCG---GCAGCCAGTGTCAGCGTAGATGGAGCA------------------------------------------------------------GACGGCAATGGGTATCAACTTCCACCAAAGGAGATACAGGAGATTGTGGATGCACCTCCAACTCCGGCACTGTCATTTGCACCCAAAAGAGACAAGATATTGTTCTTAAAACGACGAGCTCTGCCCACTCTGTCTGACTTAGCAATTTCAGAAGTAAAGCTTGCTGGGCTTCGGATAGATTCTGACAGCAATACAAGAAGCCGCATGTCTTTCTATACTGGAATAAGTGTTCATCAACTACTTGACGATGGGACTTTAGGCCAGGAGCACGAAATTGTTGGGCTTCCAGAATCAGCAAAACTGAATTTTGTATCATGGTCAAAAGATGGGCATCATTTGGCTTTCACTGTAAGAGAAGCTCAGCAGGAAAAGGACAGT------TGTAGTTTGTTGGCATTATGGGTTGCAGATGTGCAAACCGGCCAAGCCAGAAGATTGTTCGGTCCACCTGAAATCAGCTTGAATACAGTTTTTGACTCCTACACTTGGCTGGATGAGTGTACTCTGGTTGCATGCACAATTCCAGCAGCTCGAGGAGAAGCTCCAAAGAAGCCAAAAACTCCAAGTAACCCTAAAATACAGTCTAATGAAGGCGGGAAAGTCGTTCAAGCTCGCACATATCAAGACCTCTTGAAGGATAAGCATGATGAGGATCTGTTTGATTACTATGCCACTTCACAGCTCCTACTTATCTCTTTGGATGGGAGCATTAAACCC------ATTCAATCGCCCGCAGTTTATACATCTGTGGAGCCATCCCCTGATGGACAGTACCTTCTGGTGTCTCGCATTGAGCGTCCTTATTCATTTAATGTTCCATGTGGACGTTTTCCCAAAAGAGTAGAGTTGTGGACAAGAAATGGGGAGTTCGTCCGGGAGATCTGCTACTTACCTCTTGCAGAGGATATCCCGATCGCATTCAACAGTGTCAGAAAAGGTAGAAGATCTGTTGGTTGGAGGTCCGACGAGCCGTCATCTCTATACTGGGTGGAGACACAAGATGGTGGGGATGCGAGGGTAGAAGTCTCACCCCGTGATATTGTTTACACCCAATCTGCAGAGCCAAAAGATGATGAAGCACCAAAGGTTCTGCATCAACTTGACTTGCGTTTTGGGGGGATTGTTTGGGGGGATAATTCATTTGCATTGGCGTACGAGTCATGGTATAAAACACGGAAGACTCGTACATGGATTATTTCTCCAGAAAAC---AAGGAAAAAGCACGGATTTTGTTTGACAGATCATCAGAAGATGCCTATTCAGATCCTGGGTCCCCTATGCTCCGTAGAACATCGTTGGGAACATATGTACTTGCATGGGTCAGAAAGAAT---GATGAATCAAAACGGTTACTTCTCAATGGTGACGGGGCAACACCAGAGGGTGATATTCCCTTCCTTGATCTTCTGGATGTAGATACAGGGGCAAAGGAAAGAATCTGGCAGAGCTCCAAGGAGCTTTACTATGAGTCGGTGGTTGCTCTTCTTTCTGATTGC---CATGACTCAGATTTAGAGCTTGACAAGTTGAAAATTCTGGTATCAAAGGAGTCGAAGACTGAACGACCCCAATATTTTACATGGTGTTGGCCCGATTTGAAGGTCCAGCAAATCACAAAGTTTCCACACCCTTATCCTCAGCTAGCTGGTCTAAAAAAAGAGCTTATCAAATACACACGGAAGGATGGAGTGCAACTTAGTGCATTGCTGTATACACCTCCAAATTATGAACCTGCAAAAGATGGGCCTCTCCCACTTTTAGTGTGGTCATACCCAGGAGAGTTTAAAAACAAAGATATGGCAGGGCAAATACGTGGTTCACCAAACGAATTTGCTGGCATCGGGTCAACTTCACCTCTATTGTGGCTGGCCAGAGGGTTTGCAATACTGGATGGACCAACAATTCCTATTATTGGTGAAGGAGATGAAGAAGCTAATGACAGGTATGTTGAACAATTAGTTGCAAGCGCTGAGGCTGGAGTGAATGAAGTTGTTCGACGAGGGATAGCTCGTGCAAATCAAATAGCTATTGGTGGCCATTCTTATGGGGCATTTATGACAGCCAATCTGCTTGCACATGCTCCGGACTTGTTTTGCTGTGGAATTGCACGTGCGGGTGCATATAACCGAACTTTGACTCCCTTTGGGTTTCAGAATGAGGAGAGGACTCTGTGGGAGGCACCACAAACTTACATTGATATGAGTCCATTCATGTTAGCAAACAAAATCAAGAGACCATTGCTTTTGGTACATGGTGAGGAGGATAACAATTCCGGGACACTAACTATGCAGTCTGAGAGATTCTTCAGTGCTTTGAAAGGACATGGCGCTCCTTGCCGATTGGTAATCCTTCCATTGGAGAGCCATGGCTTTAGTGCTAGAGAAAGCATAATGCATGTTCTTTGGGAGATGGACCATTGGCTGCAGACTTACTGT---------------------------------------------------------GTACAGAATGAAGCAAATGATCTGTCCTCCTAA------------------------------------------------------------------------------------------
>Pinus_maritima
---------------------------------------------------------------------------------------------------------------------------------------------------------------------------------------------------------------------------------------------------------------------------------------------------------------------------ATGGAAAAT------------------------------------------------------------------------------------------TTGTCCGTGAGATAT---------------------------------------------------------------------------------GTGATCTTCCTCTCGCGGAAAAAA------------------------------------------------------------------------------------------------------------------------------------------------------------------------------------------------------------------------------------------------------------------------------------------------------------------------------------------------------------------------------------------------------------------------------------------------------------------------------------------------------------------------------------------------------------------------------------------------------------------------------------------------------------------------------------------------------------------------------------------------------------------------------------------------------------------------ATTCCAATAACTTTTAACAGTGTTCGAAAAGGCATGAGGTCTATCAATTGGCGATCTGATAAGCCTTCATTGCTCTACTGGGCAGAGACACAAGATGGCGGTGATGCAAAGGTGGATGTTTCTCCTCGTGATATTATCTACACACAATCTGCTGAACCAAAGCTTGGTGAGGAACCTGAGGTTCTTCATAAGCTAGATCTCCGTTTTGGAGGGATATCATGGGGTGATGATTCATTGGCTCTGGTGTACGAGTCATGGTATAAAACAAGGCGCACACGGACATGGGTAATATCTCCAGCTGATAGAGAA---GGGGCTCGTATATTATTTGACAGGTCATCAGAGGACGTGTATTCTGATCCAGGCTCACCAATGCTTCGGAGGACCTTGTTAGGAACTTACGTTCTTGCAAAGATAAAAAAACAA---GACGGAAGTACATATCTCTTGTTGAATGGATATGGGGCAACACCAGAAGGAAATGTTCCTTTTCTTGATCTTTTAAACATAAACACAAGTGAAAAGGAGCGTATATGGGAAAGTGACAAGGAAAAGTACTACCAGTCAGTTTCTGCTTTGATGTCTGATCAG---TACGATGGTGATATGGAGCTCAACAAACTGAAAATTCTTTTTTCTAAGGAGTCAAAAACAGAAAATCCACAGTTTTTCTTGCAGAGCTGGCCAGATAAAAGAATTACTCAAATTACAAATTTTCCCCACCCATACCCTCAACTCTCTAACTTGCAGAAAGAGATGATTAGATACAAACGTAAAGATGGGGTGCAGCTTACTGCAACCTTATATTTACCTCCTGGTTATGATGCTGCGAAGGATGGACCTCTTCCAACATTGGTATGGTCTTACCCGGGAGAATTTAAGAGTAAAGATGCAGCTAGCCAAGTGCGTGGTTCCCCCAATGAATTTGCTGGAATAGGTTCAACATCACCGCTTTTATGGTTGGTTAGAGGGTTTGCTATATTGTCTGGACCAACTATTCCAATTATTGGAGAGGGAGATGAGGAGGCAAATGACAGGTATGTTGAACAGCTGGTGGCTAGTGCCGAGGCTGCAGTTGATGAAGTTGTCAGACGAGGGGTTACCCATCCAAATAAAATAGCTATTGGTGGTCACTCATATGGAGCATTCATGACTGCTAATCTTCTGGCACATGCACCTCATCTTTTTTCCTGTGGTATTGCTCGGTCAGGAGCTTATAACAGAACACTTACTCCATTTGGATTTCAGAATGAAGAGAGGACATTATGGGAAGCAACAAAGACGTATATTGATATGAGCCCGTTTATGTTAGCGAATCAAATAAAGAAGCCTATTTTGCTTGTCCACGGAGAAGAGGACAACAATTCTGGAACTCTCACAATGCAGTCAGAGCGGTTCTTCAATGCGCTGAAAGGACATGGTTCACTCTGTCGCCTTGTGCTTCTTCCCTATGAAAGCCATGGCTACTATGCCCGTGAAAGCATAATGCATTTGCTCTTTGAGACTGACAGATGGCTAGATAAGTTCTGTGTG---------AATTCCCCGGACAGTACTTCT------GATGGCAAATCCTCTGGCGAAATGGAGAAAGCTGTTGGAGAGGATAAATTTGTTTTGGCTGGAAAGGGTGGAAGTACCAACCCAGAAGAAGATTCTGAACACAATTCTTTCTGTTCATTGCCAAGGTCATCTTTGTGA---
>Isoetes_humilior
--------------------------------------------------------------------------------------------------------------------------------------------------------------------------------------------------------------------------------------------------------------------------------------------------------------------------------------------------------------------------------------------------------------------------------------------------------------------------------------------------------------------------------------------------------------------------------------------------------------------------------------------GTCATCCTATCTTGGGATTACTATTCAGACTCTGCTCGAAGATGGAAGTCTAGGACAGGCACAGGATGTTCTGGGTCTCCCTAATGATGCCAGGATAAACTTTGTAAGCT--------------------------------------------------------------------------------------------------------------------------------------------------------------------------------------------------------------------------------------------------------------------------------------------------------------------------------------------------------------------------------------------------------------------------------------------------------------------------------------------------------------------------------------------------------------------------------------------------------------------------------------------------------------------------------------------------------------------------------------------------------------------------------------------------------------------------------------------------------------------------------------------------------------------------------------------------------------------------------------------------------------------------------------------------------------------------------------------------------------------------------------------------------------------------------------------------------------------------------------------------------------------------------------------------------------------------------------------------------------------------------------------------------------------------------------------------------------------------------------------------------------------------------------------------------------------------------------------------------------------------------------------------------------------------------------------------------------------------------------------------------------------------------------------------------------------------------------------------------------------------------------------------------------------------------------------------------------------------------------------------------------------------------------------------------------------------------------------------------------------------------------------------------------------------------------------------------------------------------------------------------------------------------------------------------------------------------------------------------------------------------------------------
>Isoetes_elatior
----------------------------------------------------------------------------------------------------------------------------------------------------------------------------------------------------------------------------------------------------------------------------------------------------------------------------------------------------------------------------------------------------------------------------------------------------------------------------------------------------------------------------------------------------------------------------------------------------------------------------------------------------------------------------------------------------------------------------------------------------------GGTCCCCCGATGGCCGTCACCT-GGTTTTAGTATATGGCAGATAGGG-AGG-----------------------------------------------------------------------------------------------------------------------------------------------------------------------------------------------------------------------------------------------------------------------------------------------------------------------------------------------------------------------------------------------------------------------------------------------------------------------------------------------------------------------------------------------------------------------------------------------------------------------------------------------------------------------------------------------------------------------------------------------------------------------------------------------------------------------------------------------------------------------------------------------------------------------------------------------------------------------------------------------------------------------------------------------------------------------------------------------------------------------------------------------------------------------------------------------------------------------------------------------------------------------------------------------------------------------------------------------------------------------------------------------------------------------------------------------------------------------------------------------------------------------------------------------------------------------------------------------------------------------------------------------------------------------------------------------------------------------------------------------------------------------------------------------------------------------------------------------------------------------------------------------------------------------------------------------------------------------------------------------------------------------------------------------------------------------------------------------------------------------------------------------------------------------------------------------------------------------------------------------------------------------------------------------------------------------------------------------
>Isoetes_coromandelina
------------------------------------------------------------------------------------------------------------------------------------------------------------------------------------------------------------------------------------------------------------------------------------------------------------------------------------------------------------------------------------------------------------------------------------------------------------------------------------------------------------------------------------------------------------------------------------------------------------------------------------------------------------------------------------------------------GCACAAGATGTTCAGGGTCTTCCCGATAATGCCAGAATAAACTTTGTAAGCTGGT-----------------------------------------------------------------------------------------------------------------------------------------------------------------------------------------------------------------------------------------------------------------------------------------------------------------------------------------------------------------------------------------------------------------------------------------------------------------------------------------------------------------------------------------------------------------------------------------------------------------------------------------------------------------------------------------------------------------------------------------------------------------------------------------------------------------------------------------------------------------------------------------------------------------------------------------------------------------------------------------------------------------------------------------------------------------------------------------------------------------------------------------------------------------------------------------------------------------------------------------------------------------------------------------------------------------------------------------------------------------------------------------------------------------------------------------------------------------------------------------------------------------------------------------------------------------------------------------------------------------------------------------------------------------------------------------------------------------------------------------------------------------------------------------------------------------------------------------------------------------------------------------------------------------------------------------------------------------------------------------------------------------------------------------------------------------------------------------------------------------------------------------------------------------------------------------------------------------------------------------------------------------------------------------------------------------------------------------------------------------------------------------------
