# Supplementary material for: Phylogenomics indicates the “living fossil” Isoetes diversified in the Cenozoic
Source: PLoS One. 2020 Jun 18;15(6):e0227525. doi: 10.1371/journal.pone.0227525 (PMC7302493; doi:10.1371/journal.pone.0227525)
Supplement: S1 File — Folder containing fasta files for each of the individual nuclear alignments. (GZ) [file pone.0227525.s011.gz › 1_Individual_Nuclear_Alignments/Homolog_06332.orthogroup_10.fasta]

>Theobroma_cacao
---------------------------------------------------------------------------------------------------------------------------------------------------------------------------------------------------------------------------------------------------------------------------------------------------------------------------------------------------------------------------------------------------------------------------------------------------------------------------------------------------------------------------------------------------------------------------------------ATGTCTTTCTTCAAATCAGTAGCCGCAAAT---------------------TCCTCTGCCTTCACTCCTAGGGAA------------------------------GCCACAATTGCCATGATGCAATCTTCTCCTTGCAGAGTGTTG------------------------------TCGCGAAGAACTTGTTCAACTCTTAGGATAAACACTTCTGTTAACTTACTTTATTTC---------------------------AGAGGAAGCTCTTCAGTTAAAGTTTTCTCTTTCTTAAATATTGCACACTATTCTATTTAT------------------------------------TCT------------------------------------------------------------------------------------------------------------------------------------------------------GGTGAAGAGTTT---TGTTCT---------------------------------------------------------TCTTCAAAGAGAAGATCT------------------------------------------------------------------AGAGGACCTGTTATGGCTGCA------------------------------------------------------------------------------------AAG---AAAGCATCTCAAGGTCAAAAGGAAGAAGAA---------------------GGAAGATACAAGCACACCGTTGATTTGCCAAAGACGACATTTGGCATGAGAGCTAATGCTTTGGCGAGGGAACCTGAAATT---------------------------CAAAAACTGTGGGATGACCATCAAGTGTTCAAGAGGGTTGTTGATAAGAATGATGGGGGAAAT---TTTGTGCTTCATGATGGTCCTCCATACGCCAATGGTGATCTACACATGGGTCATGCATTAAATAAGATATTGAAGGATATAATTAATCGTTACAAGCTTCTTCAAAATTATAAAGTTCATTTTGTGCCTGGTTGGGATTGTCATGGCCTGCCAATCGAGTTGAAAGTTCTTCAATCATTGGATCAAGAT---------GCCAGAAAGGATCTGGCCCCGCTAAAGTTAAGAGCAAAGGCTGCCAAATTTGCCAAAGCAACTGTCAAAACTCAGATGTCATCATTTCAGCGCTTTGGAGTGTGGGCAGATTGGAATAATCCTTATCTAACACTAGATCCAGAGTATGAAGCTGCCCAGATTGAAGTGTTTGGTGAGATGGCACTTAAAGGGTATATATATAGGGGCAGGAAACCAGTTCACTGGAGTCCATCAACGCGTACGGCACTTGCAGAGGCTGAATTG------GAGTTTCCGGAG------GGTCATGTTTCAAGAAGCATA---------------------------------------TATGCCCTTTTTAGAATGGTGAGTTCACCTTCAACTAAAGATGGCTTATTCGAAGAATTCTTTCCAGATTTATGCTTAGCAATATGGACCACAACTCCCTGGACTATTCCAGCCAATGCTGCTGTTGCAGTGAATGCCAAGCTTCAATATGCTGTTGTTGAAGCAAAATCATTCTTG------------GAAGATGTCTCCATATCTGCTGGAAATAAAAAG------------AGAAGACTTGGAAATGTCCTGAAG---GAACCCAAGAAACCTTTCTTTATTGTAGCATATGATCTTGTG---------------------------------------------------------------------CCAACATTAGAAGCAAAATGGGGCATTAAGCTCATCATCAAAAAATTATTTTTGGGTTCTGATCTTGAAAATTGGAGGTATGTTCAT------------------------CCAATTAAC---AACAGGGAGTGCCCTGTTGTCATTGGAGGAGATTACATTACAACAGATTCAGGAACTGGATTGGTGCATACAGCGCCAGGTCATGGTCAGGAGGATTACGTGATTGGGCTAAAATATGGACTG---------------CCCATATATTCTCCTGTAGATGATGATGGGAAGTTCACTGAAGAAGCTGGGGAG---TTTAGTGGGCTTGAGGTTCTTGGAGATGGTAATATTGCAGTTGTCAAATACTTGGATGAA---------------AAAATGTCCATTTTAATGGAAGAATCATAT---------------------------------------------GAACACAAGTATCCATATGATTGGCGTTCAAAG---------AAGCCCACAATATTTAGGGCAACTGAACAATGGTTTGCATCAGTGGAAGGGTTCCGTCAGGCTGCTATGGATGCAATT---------------GGCCATGTAAAATGGATTCCAGAGCAGGCG---GAAAATAGAATTTCTGCCATGACTTCCAGCCGCTCTGATTGGTGCATATCACGGCAGAGGACATGGGGTCTTCCCATACCTGTCTTTTATCATGTCACTTCAAAGGAACCTCTTATGAATAAAGAGACTATTGATCATATCAAATCCATTATAGCC---CAAAAAGGAAGTGATGTTTGGTGGTACATGAAAGTGGAGGACCTGCTGCCTGACAAATATCGCAATAAAGCATCAGAGTATGAAAAGGGGACAGATACTATGGACGTCTGGTTCGACTCAGGCTCCTCTTGGGCTGCTGTCTTGGGAAAAAGAGGC------------------AGCCTTAGTTTTCCTGCAGACTTGTATCTTGAGGGTACAGATCAGCATCGCGGTTGGTTTCAAAGTTCCTTG---TTAACAAGTATTGCTACAAAAGGAAGGGCTCCATATTCCAGTGTTATAACACATGGATTTGTATTGGATGAGAAAGGCTTTAAGATGAGCAAATCTTTG------------------------------------------------------------------------GGGAATGTTATGGATCCTCGTACTGTTATTGAGGGA------------------------------------------------------------------------GGGCAGAACCATAAGGATGCACCTGGC------------TACGGAGCTGATATTCTGAGACTTTGGGTTTCCAGTGTG---GATTATACTGGT---GATGTGATGATTGGCCCCCAGATCCTCTGTCAAATG---TCTGACATTTACAGGAAGCTGAGAGGAACATTGAGATATCTCTTGGGGAATCTGCATGACTGGAAAGTTGAAAGT------------------------------------GCTGTCTCATACCATGAATTGCCCATGATTGATCAGCATGCACTATTTCAG---------------CTTGGAAATGTTGTCAAGAATATAAGGGAGGGTTATGAAAACTATCAGTTTTTCAAAATATTC------------------------------------------------------------------------------------------------------------------------------CAGATTATACAACGATTTGTTATTGTTGATTTATCAAATTTCTACTTCGATGTTGCTAAAGATCGACTATATGTTGGGGGTATAGCA------AGT---TTTACAAGGAGAAGTTGCCAAACTGTTCTTGCTGCACATCTCCTTTCCCTAGCAAGGGTAATTGCTCCAATTCTGCCACATTTGGCAGAGGATGTATGGCAGAATCTTCCCTTTAAGTACACCTTGAAAGATGGTTCTATTGCTGAGTTTGTTTTTGAATCAAAATGGCCAGCCTTGAATGAGAAATGGCTCACATTGCCAGCTGAAGAAATTGATTTCTGGGGAAAGGTCCTTGAGAGCTGA---------------------------------------------------------------------------------------------------------------------------------------------------------------------------------------------------------------------------------------------------------------------------------------------------------------------------------------------------------------------------------------------------------------------------------------------------------------------------------------------------------------------------------------------------------------------------------------------------------------------------------------------------------------------------------------------------------------------------------------------------------------------------------------------------------------------------------------------------------------------------------------------------------------------------------------------------------------------------------------------------------------------------------------------------------------------------------------------------------------------------------------------------------------------------------------------------------------------------------------------------------------------------------------------------------------------------------------------------------------------------------------------------------------------------------------------------------------------------------------------------------------------------------------------------------------------------------------------------------------------------------------------------------------------------------------------------------------------------------------------------------------------------------------------------------------------------------------------------------------------------------------------------------------------------------------------------------------------------------------------------------------------------------------------------------------------------------------------------------------------------------------------------------------------------------------------------------------------------------------------------------------------------------------------------------------------------------------------------------------------------------------------------------------------------------------------------------------------------------------------------------------------------------------------------------------------------------------------------------------------------------------------------------------------------------------------------------------------------------------------------
>Arabidopsis_thaliana
------ATGTCAAAGCTCATTCTCATCCTCACCGCACAAATCCTCCTCCTCACCGCAACCGCCTTAGCCGGAAAAAACGGTGAAGACTTCGCAAGAACAATAAACCGAAAACACCTCGGCCTCGGCAAAAAAGAGAAACTCACACATCTCCGTGTCTATTGGCACGACATTGTAACTGGTCGAAACCCAAGTTCCATCAGGATCCAAGGGCCGGTTGCAAAATACTCAAGTTCCTCATATTTCGGATCAATCACCATGATAGACAACGCTTTAACATTAGATGTGCCCATTAACTCGACTGTGGTGGGTCAAGCCCAAGGGATGTACGTTGGAGCAGCCCAAAAGGAGATAGGGTTGTTGATGGCGATGAACTTGGCTTTTAAGACTGGGAAGTACAACGGGAGTACCATAACGATTCTTGGTCGGAACACGGTGATGTCCAAGGTTAGGGAAATGCCGGTGGTTGGAGGCAGTGGAATGTTCCGGTTTGCTAGAGGTTATGTCGAAGCACGGACCAAGTTGTTCGATATGAAGACTGAAGCGACAGAGAGAAACTTGAAGCAGATGTCGTCTTTCTTCAAATCCTTCGCGGGAAAT------------------------------------CCCAGGGAA---------------------------GCTGCTGCAATGGCGATGGTTCAATCTTCATCTTACAGAGTTTTG------------------------------TCAGGTAAAAGTTGTTCAAATTTAAGGAGAAACACGCCGTTGGATTCTTTTCTTGCC---------------------------AAGGGAAGGTCTTCCGTCAAGGCTTTTTCATTCTTATATGTCTCACGGTTTTCAACTGAA------------------------------------CCA------------------------------------------------------------------------------------------------------------------------------------------------------AACAATGAGTTT---GGTCAT---------------------------------------------------------TCATCAAAACGAAGGTCT------------------------------------------------------------------CGTGGGCCTGTTATGGCAGCC------------------------------------------------------------------------------------AAG---AAAGCATCTGAAGGGGAAAAGCAAGAAGAT---------------------GGAAAGTACAAGCAAACGGTTGATTTGCCAAAGACTGGTTTTGGTATGAGAGCGAATTCTTTGACAAGGGAACCTGAACTC---------------------------CAGAAGTTGTGGGAAGAGAACCAGGTCTTCAAGAGAGTTTCTGATAATAACAATGGAGGGAGT---TTCATTCTTCATGATGGTCCTCCTTATGCCAATGGTGATCTGCATATGGGTCATGCTCTTAACAAGATACTGAAGGATATCATTAATCGCTATAAGCTGCTCCAAAACTATAAAGTTCAGTACGTTCCTGGGTGGGATTGCCATGGCCTTCCAATTGAGTTGAAAGTTCTGCAGTCCCTGGATCAGGAA---------GTAAGAAAGGAACTTACACCATTAAAATTAAGGGCAAAGGCGGCGAAATTTGCAAAAGCAACAGTCAAAACACAAATGGAATCATTTAAGCGATTTGGAGTATGGGCAGACTGGAACAATCCTTATCTAACTCTTGATCCGGAATATGAAGCAGCTCAGATTGAAGTATTTGGCCAGATGGCCTTGAAAGGGTACATTTATAGAGGTAGGAAACCAGTTCACTGGAGCCCTTCATCTCGGACTGCTCTTGCAGAAGCTGAACTA------GAGTATCCGGAG------GGTCATATTTCCAAAAGCATA---------------------------------------TATGCTATTTTTAAATTGGTTGGTGGAGCGAAAACA------AGCCTTTTAGATGAGTTTATCCCTAATATATACTTGGCAGTATGGACAACTACACCTTGGACTATGCCAGCCAATGCTGCTGTCGCGGTGAATGCAAAGCTTCAGTACTCTGTTGTGGAAGTGCAGTCATTCTCA------------GAAGATGAATCAACAGTGACAAGCAATAAAAAG------------AAAATTCCCGGGAAGGTTCTAAAG---AATCAACAAAAGCTTTTCGTGATTGTAGCGACCGACCTTGTG---------------------------------------------------------------------CCAGCATTAGAAGCGAAATGGGGTGTGAAGCTTAGCATAAGTAAAACATTCCTTGGTTCAGATCTTGAAAACTGCAGGTACACTCAT------------------------CCCATTGAC---AACAGAGACTGTCCAGTCGTTATAGGGGGTGATTACATAACTACAGAATCTGGAACAGGGTTGGTCCACACTGCCCCTGGTCATGGTCAGGAGGATTATGCAACTGGCCTGAAGTACGGGCTG---------------CCTCTTGTCTCTCCGGTGGATGATGAAGGAAAGTTCACTGAAGAAGCTGGACAG---TTTAGAGGGCTCTCTGTCCTTGGAGAAGGGAATACCGCTGTTGTCAGTTACCTGGATGAA---------------AATATGTCTCTGGTCATGGAAGAATCTTAT---------------------------------------------GCTCATAAATACCCATATGATTGGCGAACTAAG---------AAACCGACGATATTTAGAGCGACTGAGCAGTGGTTTGCATCGGTTGAAGGGTTTCGCACAGCCACAATGGATGCAATC---------------AACAATGTAAAATGGGTACCACATCAGGCA---GTAAACAGAATATCTGCCATGACTTCCAGTCGATCTGATTGGTGCATCTCAAGACAAAGGACATGGGGTGTCCCTATTCCTGCTTTTTATCATGTTAAGACAAAAGAACCACTCATGAATGAAGAGACAATCAACCATGTTAAATCTATAATTTCC---CAAAAGGGTAGTGATGCGTGGTGGTATATGTCAGTGGAAGACCTACTTCCTGAGAAATATCGTGATAAAGCAGCTGATTATGAAAAGGGGACTGATACGATGGACGTCTGGTTTGACTCAGGATCTTCTTGGGCTGGTGTATTAGGGAAACGCGAA------------------GGTCTTAGTTTCCCTGCAGACGTGTATCTAGAAGGTACAGATCAGCATCGTGGATGGTTCCAAAGTTCTTTG---TTAACAAGCATCGCAACGCAAGGAAAAGCCCCCTATTCTGCTGTTATAACACATGGATTTGTATTGGATGAGAAGGGTATGAAAATGAGCAAGTCTCTA------------------------------------------------------------------------GGTAACGTAGTGGACCCACGTTTGGTCATTGAAGGA------------------------------------------------------------------------GGGAAAAATTCAAAGGACGCACCTGCT------------TACGGAGCTGATGTTATGCGTCTTTGGGTTTCTAGTGTA---GATTACACAGGG---GATGTACTAATAGGTCCCCAGATTCTTCGTCAAATG---TCTGATATATATAGGAAGTTAAGGGGAACGTTAAGATACCTCTTGGGAAATCTTCATGATTGGAGAGTTGATAAT------------------------------------GCTGTTCCATACCAGGATTTACCTATCATTGATCAGCATGCTCTCTTTCAG---------------CTTGAGAATGTTGTAAAGAATATACAAGAATGTTACGAGAACTACCAGTTCTTTAAAATATTC------------------------------------------------------------------------------------------------------------------------------CAGATCATACAACGATTCACAATTGTTGATCTGTCAAATTTCTACTTCGATATAGCTAAAGATAGACTGTATACTGGGGGTACTTCA------AGT---TTTACCAGAAGAAGCTGTCAAACAGTTCTTTCAACACATCTTTTATCCATATTGAGAGTGATTGCTCCAATCGTACCTCACCTAGCGGAAGATGTCTGGCAGAATCTTCCATTTGAGTACAGAAATGAAGATGGCTCTGCAGCAGAATTTGTCTTCGAACTTAAATGGCCTACTTTGAATGAACAATGGCTTTCATTTCCTGCTGAAGATGTTCTCTTCTGGCAAAGGCTTCTCGAGTTGAGGACTGAGGTGAACAAAGTGCTGGAGCTAGCACGTAAT---------------------------------------------------------------------------------------------------------------------------------------------------------------------------------------------------------------------------------------GAGAAAATGATTGGTTCCAGTTTAGAAGCAAAGGTGTATTTGCATACTGCAGATGCAGGC---------ATGGCTGCAAAATTACTAGAGATGAGTGAA---GCAAAGAACGAG------------------GCTGACACTCTGCAACGCATATTCATAACATCACAAGTTGAAGTATTGTCTTCAATGGAGAAGGAGATGATAAGCAGTGTGCAACACACAGGAGAGTAT---GTGGAGGGA---GAGAACAAAGTGTGGATTGGGGTGTCACGAGCCGAGGGGTCTAAGTGTGAGAGGTGCTGGAATTACTCGGGCCAGGTCGGATCATTT---------------------------------------------------------TCTGACCATCCTACTCTCTGTGGACGCTGCTTC---------------------------------------------------------------------------------------------------------------------------------------------------------------------------------------------------------------------------AGT------------------------------------------------------------------------------------------------------------------------------------------------------------------------------------------------------------------------GTCATTGTT---------------------------------------------------GCTAATCCACCTGAGCCTGCAGTTGCAGCTGTGAACAGCTTAGCCTAA---------------------------------------------------------------------------------------------------------------------------------------------------------------------------------------------------------------------------------------------------------------------------------------------------------------------------------------------------------------------------------------------------------------------------------------------------------------------------------------------------------------------------------------------------------------------------------------------------------------------------------------------------------------------------------------------------------------------------------------------------------------------------------------------------------------------------------------------------------------------------------------------------------------------------------------------------------------------------------------------------------------------------------------------------------------------------------------------------------------------------------------------------------------------------------------------------------------------------------------------------------------------------------------------------------------------------------------------------------------------------------------------------------------------------------------------------------------
>Ceratodon_purpureus
------------------------------------------------------------------------------------------------------------------------ATGGGGCAC---------------------------------------------------------------------------------------------------------------------------------------------TTGTGTGTTGAGGCA------------------------------------------------------------------------------------------------------------------------------------------------------------------------------------------------------------------------------------------------------------------------------------------CTTGCGCCACTCCGGGGCACCGTC------------------------------------------CCA------------------------------------ATAGCCATGGCCATG------GCGCCCGCCTGCCTCACC------------------------------------------ACGCTCGCGCTCCAGCGC---------------------------------------------------------TCCTCGCACGCCATGATG------------CACTTCAAGGGGGGTCGTCTCTGGACCACG---------------------------------------------------------------------------------------------------------------------------------------------------------------------------------------------GCGCAGCAGCTG---GCGTTTTCGCGCTCCATGGCCTCGCAGGGGAGTTTCAATGCGCCTGCGTCGGAGGGCACTGCGTCGTCCAAGCGCCGCGCG------------------------------------------------------------------CGCGGCCCGATCATGGCTGCTGCC------------------------------------------------------------------------------AAGAAG---GCTGCTGCGGAAGGTGGCTCGCAGGATGGC---------------------GGACAGTATAAGGATTCTGTAGACTTACCGCAGACAAGTTTTGGCATGAAGGCTAATGCTGTACAACGAGAGCCTGAGATT---------------------------CAAAAGTTATGGGAAGACAAGCAGATTCTTCAAAAGCTCATGGAGAAGAATACTGGGGAAGTC---TTCACACTTCATGATGGACCGCCATATGCGAATGGTGATCTTCACATTGGCCACGCTCTCAATAAGATCTTGAAAGATTTCATCAATCGTTACCAGATTTTGCAAGGGCGCAAGGTGTTATACGTTCCTGGTTGGGATTGTCATGGGTTGCCCATTGAACTGAAAGTGCTTCAGTCAATGGATGCAGAA---------GCTAGAAAGGAATTGACGCCCATTAAGCTCAGGAAAAAGGCTGCCCAATTCGCTCAGAAGACTGTGAATGAGCAGCGCAAGTCATTCAAGAGATATGGAGTGTGGGGAGACTGGGAAAATCCTTATTTGACTCTCAATCCTGATTACGAAGCTGCACAGATTGGCGTGTTCGGAAAAATGTTCCTAAATGGTCATATTTACCGAGGTCGGAAGCCTGTTCACTGGAGCCCATCATCTGGAACAGCGCTTGCTGAAGCAGAGCTT------GAGTATCCCGAG------GGTCATACATCGAGGAGTATC---------------------------------------TATGTGGTATTCAAAATGACGGAGTTAGCTGATGATTTTCCTGAGTCTCTAAAGCCGCTTCTACCCAGCATGGGTGTTGCTATATGGACTACAACTCCTTGGACTATTCCTGCCAATGCAGCTGTGGCAGTGAACGATAAACTCACTTATGCAGTGGTTGAGATACAGTCGTCCATTTCATCGGAGGAGGAATCAGACGCTTCGAAAACAGGCAAATCGAAA------------GCAAGAAATGGATCTGCATTGCAA---AGCCCCGTGGTGAAGCACGTGATAGTAGCTGCTGACCTTGTT---------------------------------------------------------------------CCGTCTTTGCAGGCAAAGTGGGGTGTCTCATTAGAAGTGAAAGGAACTTTTCTTGGTTCAGCCTTAGAGCATAGCAGGTACCAACAT------------------------CCTTTAGAA---GAGCGTGAGAGCCCTGTTGTAATTGGTGGGGACTATATTACTACTGAGTCAGGAACTGGTTTGGTACACACTGCACCCGGCCATGGTCAAGAAGATTATATTACTGGACTGAAATACGGCCTT---------------CCTCTGCTCTCTCCAGTGGATGACAACGGTGATTTCACTTCCGAAGCAGGACAA---TTTGCTGGTCTTAATGTGTTGGGGGATGGCAATACGGCAGTAGTGACAGCACTTGATTCA---------------CAGTCAGCTCTTTTGATGGAAGAAGCTTAC---------------------------------------------GTGCATAAATATCCCTACGATTGGAGGACAAAG---------AAACCCACCATATTCAGGGCTACTGAGCAGTGGTTTGCTTCTGTCGAAGGATTTAGACAAGCAGCACTGGAGGCTATT---------------CGAAGTGTCCAATGGGTGCCTCCAACGGGA---GAGAAAAGGATCACATCTATGACTGTCAGTCGATCAGATTGGTGCATCTCCAGACAAAGAAGCTGGGGCGTTCCAATTCCTGTCTTTTATCATGTGGAGACCAATGAACCTCTAATGACTGAAGAGACAATCGCCCATATTCAAGCCATTGTCGCT---CAAAAAGGAAGTGATGCATGGTGGTACATGAGCAATGAAGATCTTTTGCCGGCTGAATATCATGGGCAAGCTAATATGTATAAGAAAGGCACTGACACAATGGATGTATGGTTCGATTCAGGATCTTCCTGGGCAGCTGTTGTGGCAGCTAGAAAG------------------GGATTGAGGTCCCCAGCTGACTTGTATCTGGAAGGCAGTGACCAACATCGAGGCTGGTTTCAAAGTTCACTC---CTTACCAGTGTGGCCACGGAAGGAAGAGCGCCATACAAAACAGTTTTGACTCATGGGTTTGTCCTTGATGAGAGGGGCCATAAGATGAGCAAATCTCTA------------------------------------------------------------------------GGAAATGTTGTGGATCCTCGAAGTGTAATTGAGGGC------------------------------------------------------------------------GGCAAAAATCAGAAGGCTGAGCCGGGT------------TATGGAGCGGATGTATTGAGACTTTGGGTGTCTAGTGTC---GACTATACTGGT---GACGTTATGATCGGTCCTCAGATTATACGTCAAATG---TCAGAAATATATCGCAAACTCCGAGGCACTTTGCGTTACTTGCTGTCAAACCTTCATGACTGGAAGCCTGAAGAGAAC---------------------------------AGTGTTGCTTATGAAGATTTGCCACGACTGGACAAGTATGCACTTTTTCAG---------------CTGGCTTCTGTTATGGATGGAATCGAAGATAGTTATAACAAGTTTCAGTTTTACAGGTTTTTC------------------------------------------------------------------------------------------------------------------------------CAGCTCATGCAGCGGTTTATAGTAGTGGATCTGTCGAACTTCTACTTCGACACTGCCAAAGACCGGCTCTACACTGGAGGCAAAGAC------AGT---TACACGAGAAGATGCTGTCAAACTGTGTTAGCAGCGCATCTACTTTGTTTGATGCGTGGCATTGCACCGGTTCTGCCACATCTGGCAGAGGATGCTTGGTCCCATCTTCCCTTTCCCTTTCATCAGGATGATGGTTCAGTGACAGAGACTGTCTTTGAAGCAGCTTGGCCCAAGGTTGATGAAAAATGGCGTTCAGTCTCCGAAGAAGACCTTTCACTTTGGAATGCTCTGCTTCAGGTTAGAGGACTTGTAAATCAGAAACTAGAAGAGGCACGAAAT---------------------------------------------------------------------------------------------------------------------------------------------------------------------------------------------------------------------------------------GGCAAGCTAATTGGTGCCAGCTTGGACGCAAAGGTCTATTTGCATGCGTCCTCGGCGGAT---------CTCCAACAGGGTTTGGTTTCAATGTGCGGA---TCT---AATGAT------------------GTTGATCACTTAAAACGCATCGTATTGACTTCTCAGGTTGAGGTGTTATCAACAAGAGAAGAAGGAGAAGGCTTGAACCTACCATATGCATCATCAACCACATTAGAGAAC---GGAGAATCGTTATGGGTTGGAGTTGGACGAGCGGATGGTGACAAGTGTGAAAGGTGTTGGAATTACACTCCAGCTGTGGGGACTTTG---------------------------------------------------------GCAGGACATCCTGGTCTATGTGAGCGTTGTTAC---------------------------------------------------------------------------------------------------------------------------------------------------------------------------------------------------------------------------GGA------------------------------------------------------------------------------------------------------------------------------------------------------------------------------------------------------------------------GTCATCACT---------------------------------------------------TTGAACCCTGCCCAGAAGACACCCGTAGCTGTA------------------------------------------------------------------------------------------------------------------------------------------------------------------------------------------------------------------------------------------------------------------------------------------------------------------------------------------------------------------------------------------------------------------------------------------------------------------------------------------------------------------------------------------------------------------------------------------------------------------------------------------------------------------------------------------------------------------------------------------------------------------------------------------------------------------------------------------------------------------------------------------------------------------------------------------------------------------------------------------------------------------------------------------------------------------------------------------------------------------------------------------------------------------------------------------------------------------------------------------------------------------------------------------------------------------------------------------------------------------------------------------------------------------------------------------------------------------------------
>Physcomitrella_patens
------------------------------------------------------------------------------------------------------------------------ATGGGG------------------------------------------------------------------------------------------------------------------------------------------------CTCTCGGTTGATGTT------------------------------------------------------------------------------------------------------------------------------------------------------------------------------------------------------------------------------------------------------------------------------------------GTAGCA------CGCGCCTCGATTCTCAAC------------------------------GGCGCGCCC---------------------------------------GCTATGGCCATG------GCGCCCAGATGCCTT---------------------------------------------TGTGTTGCAGTGCAGCATTGCCAC------------------CCCGCG---------------------------GCCGCAAACGGCATGATGCAGAGCCTCCGGTACTTGCAGCGAGGGCAGTTATGGGCCACGGCGCTC------------------GGGCTGCGTGGCTCC------------------------------------------------------------------------------------------------------------------------------------------------------GCGCAGCAGCTG---GCTTTCGTGCGCTCGTTG---------GGGAGCTGGAGCTCGCCTGTGCCCGAGAGGACGGCCTCGTCCAAGCGCCGGGCA------------------------------------------------------------------CGGGGACCGATCATGGCTGCTGCT------------------------------------------------------------------------------AAGAAG---GCCGCAGGCGAAGGTGGTTCGCAAGATGGC---------------------GGTCAATACAAAGATACGGTAGACTTACCGCAAACAAGTTTTGGCATGAAGGCCAATGCCGTACAAAGAGAACCTGAGATT---------------------------CAAAAGCTATGGGAGGAGAGACAGATTCTTCAAAGGATGATGGAAAGGAATACTGGGGAAATC---TTTACGCTTCATGATGGACCTCCATACGCGAATGGCGAGCTTCACATGGGCCATGCCCTGAACAAGATTCTGAAAGATTTCATAAACCGTTATCAGCTTTTGCAAGGTCGGAAGGTCTACTATGTTCCTGGTTGGGATTGCCATGGTTTGCCCATTGAATTGAAAGTGCTTCAATCAATGGATGCAGAA---------GCGAGGAAGGAATTGACACCTATTAAGCTTAGGAAAAAGGCTGCTCAGTTTGCTCAGAAGACGGTGAACGAGCAGCGCAAATCATTTAAGAGGTTTGGAGTGTGGGGAGATTGGGAAAATCCTTATCTGACACTTAGTCCTGACTATGAAGCTGCCCAGATTGGCGTGTTTGGGAAAATGTTTCTGAATGGTCACATTTATAGAGGTCGGAAACCTGTACATTGGAGCCCATCATCTGGAACTGCCCTTGCTGAAGCAGAGCTT------GAGTATCCCGAG------GGCCACACATCAAAAAGTATC---------------------------------------TATGTGGTTTTCAAAATGATTGAGTTGAGCGATAATTTTCCTGAATCTTTGAAGCCGTTGCTACCCAGCATGGGTGTTGCTATCTGGACTACAACACCTTGGACTATCCCTGCTAATGCAGCTGTTGCAGTGAACGACAAGCTTACTTATGCAGTGGTCGAGATAAAGTCGTCCACCCCATCCGAGGGAGAGTCGGAAGCTTATCCAACAGGCAAGGGGAAG------------GCAAGAAGGGGGTCTGCTTTATTA---GATCCCCAAGTGAAGCACGTGATAGTAGCAGCGGATCTTGTC---------------------------------------------------------------------CCTGCTCTAGAAGCTAAGTGGGGTGTCTCATTGGAAGTGAAAGGGACATTTCCTGGCTCAGCCCTTGAGCACAGCAGGTATAGACAT------------------------CCTTTGGAA---GAGCGTGAGAATCCTGTTGTAGTTGGGGGAGATTATATTACTACCGAGTCAGGAACCGGTTTGGTGCACACAGCACCTGGACATGGTCAAGAAGATTACATCACTGGACTGAAGTATGGTCTT---------------CCTCTGCTCTCTCCAGTAGACGATAACGGCAACTTCACTTCCGAAGCAGGGCAA---TTTTCGGGTCTGAACGTGTTAGGGGAAGGCAATTCGTCAGTGGTGACAGCACTTGATTCG---------------CATTCAGTCCTTTTGATGGAAGAAGCTTAT---------------------------------------------GTGCACAAATATCCCTACGATTGGAGAACAAAG---------AAGCCCACTATTTTTAGGGCTACTGAGCAGTGGTTTGCTTCTGTCGAAGGATTCAGACAAACAGCACTGGAGGCAATT---------------CGTAGTGTGCAATGGGTGCCCGCAACGGGA---GAGAAAAGGATCACATCTATGACTGTTAGCCGATCCGATTGGTGCATCTCCAGACAAAGGAGCTGGGGTGTGCCAATTCCTGTCTTTTACCACGTGGAGTCTAATGAACCCCTTATGACCCAAGAGACGATTGCTCACATACAAGCAATTATTGCT---CAAAAGGGTAGTGATGCTTGGTGGTACATGAGCGTTGAAGATCTTTTGCCAGCTGAATACCGTGGGCAAGCCAACATGTACAAGAAGGGCATGGACACAATGGATGTGTGGTTTGATTCAGGATCTTCTTGGGCAGCTGTTGTGGCCGCTAGGAAG------------------GAATTGAGGTCTCCAGCCGACTTGTATTTGGAAGGCAGTGACCAACATCGTGGCTGGTTCCAAAGTTCACTT---CTCACCAGCGTGGCCACTGAAGGAAGAGCGCCATACAAGACAGTATTGACACACGGGTTCGTTCTCGATGAGAGGGGTCATAAGATGAGCAAATCTCTA------------------------------------------------------------------------GGAAATGTGGTGGATCCTCGAAGTGTCATTGAGGGA------------------------------------------------------------------------GGCAAAAATCAGAAGGCTGAACCAGGG------------TATGGGGCGGACGTTTTGAGGCTTTGGGTGTCAAGTGTC---GATTACACTGGT---GACGTCATGATTGGTCCTCAGATTGTACGTCAGATG---TCAGAAATATATCGCAAGCTCCGAGGCACTTTGCGTTACTTGCTGTCGAATCTTCATGACTGGAAGCCTGAAGAGCAC---------------------------------AGTGTTGCATATGAAGATCTGCCGAAATTGGACCAGTATGCACTTTTTCAG---------------CTAGCATCTGTCGTGGACGGAATTGAAGATAGTTACAACAAATATCAATTTTACAGGTTTTTCCAGGTTAGAAACCTCTTAACACCTCTTATATTAAGCCTCACTTATGGAGCCAGCTATTTTGTAGGTGCTTCGGATTATTCTACTTTAAGTTGTTGGCCTCCTACTGATCCATTTCCTTGTATAAAGCAGCTGATGCAACGGTTTATAGTGGTGGATTTGTCAAACTTCTATTTTGACACTGCAAAGGACCGGCTTTACACGGGGGGTAGGGAA------AGT---TACACAAGAAGGAGCTGTCAATCTGTGTTAGCGGCACAATTACTATGCTTGGTGCGTGCCATTGCACCAGTTTTACCACACATGGCTGAGGATGCCTGGTCCCACCTTCCCTTTTCCTTCCACCTGGATAACGGTTCTTTGGCAGAAACTGTCTTTGAAGCAGCTTGGCCCAAGGTTGATGCAAGATGGCTTTCGGTTTCTGAAGAAGATCTCTCACTTTGGAGTGCTTTACTTCAGGTTAGAGGACTAGTAAATCAGAAACTGGAGGAGGCACGGAAT---------------------------------------------------------------------------------------------------------------------------------------------------------------------------------------------------------------------------------------AACAAGTTGATTGGAGCCAGCTTGGATGCTAAGGTCTATTTGCATGCATCGTCGAAGGAT---------CTCCAACAGGGTCTAATTTCAATGTGCGGA---TCA---AGTGAC------------------GTCGATCACCTGAAACGTATCGTGTTGACCTCTCAGGTTGAGGTGTTACCATCAAGAGAGGAAGCAGAAAGCTTGAACCTTTCATACGCATCATCAACAACGTTGGAGAAC---GGAGAAACTTTGTGGGTTGGAGTGGCACGAGCGGACGGTGCCAAGTGTGAAAGGTGTTGGAATTACACTCCAGCTGTGGGAACTTTG---------------------------------------------------------GAAGGGCATCCCGGTTTATGTGAGCGTTGTTAC---------------------------------------------------------------------------------------------------------------------------------------------------------------------------------------------------------------------------GGC------------------------------------------------------------------------------------------------------------------------------------------------------------------------------------------------------------------------GTCATCTCC---------------------------------------------------CAATATCCTGTTCAAAAGACCCATGTGGCCGTTTGA---------------------------------------------------------------------------------------------------------------------------------------------------------------------------------------------------------------------------------------------------------------------------------------------------------------------------------------------------------------------------------------------------------------------------------------------------------------------------------------------------------------------------------------------------------------------------------------------------------------------------------------------------------------------------------------------------------------------------------------------------------------------------------------------------------------------------------------------------------------------------------------------------------------------------------------------------------------------------------------------------------------------------------------------------------------------------------------------------------------------------------------------------------------------------------------------------------------------------------------------------------------------------------------------------------------------------------------------------------------------------------------------------------------------------------------------------------------------------
>Huperzia_lucidula
---------------------------------------------------------------------------------------------------------------------------------------------------------------------------------------------------------------------------------------------------------------------------------------------------------------------------------------------------------------------------------------------------------------------------------------------------------------------------------------------------------------------------------------------------------------------------------------------------------------------------------------------------------------------------------------------------------------------------------------------------------------------------------------------------------------------------------------------------------------------------------------------------------------------------------------------------------------------------------------------------------------------------------------------------------------------------------------------------------------------------------------------------------------------------------------------------------------------------------------------------------------------------------------------------------------------------------------------------------------------------------------------------------------------------------------------------------------------------------------------------------------------------------------------------------------------------------------------------------------------------------------------------------------------------------------------------------------------------------------------------------------------------------------------------------------------------------------------------------------------------------------------------------------------------------------------------------------------------------------------------------------------------------------------------------------------------------------------------------------------------------------------------------------------------------------------------------------------------------------------------------------------------------------------------------------------------------------------------------------------------------------------------------------------------------------------------------------------------------------------------------------------------------------------------------------------------------------------------------------------------------------------------------------------------------------------------------------------------------------------------------------------------------------------------------------------------------------------------------------------------------------------------------------------------------------------------------------------------------------------------------------------------------------------------------------------------------------------------------------------------------------------------------------------------------------------------------------------------------------------------------------------------------------------------------------------------------------------------------------------------------------------------------------------------------------------------------------------------------------------------------------GGTACTGATACCATGGATGTCTGGTTCGACTCTGGATCTTCCTGGGCTGCTGTATTATGCAATAGGGAC------------------GGGCTGCAGTGGCCTGCTGATTTGTACTTGGAAGGGAGTGACCAGCATAGGGGATGGTTTCAGAGCTCTCTA---TTGACGAGTGTGGCAACAAAAGGTATAGCTCCCTTCCGCAGAGTTTTGACCCATGGGTTTGTACTTGATGAGAAGGGCTTAAAGATGAGCAAGTCTATT------------------------------------------------------------------------GGAAATGTAATAGATCCCCGTTCTGTTATTGAAGGA------------------------------------------------------------------------GGCAAAAATCAGAAGGATGAACCCGGA------------TATGGTGCAGACGTGCTACGACTGTGGGTTGCTAGTGTG---GACTACACTGGA---GATGTTATGATTGGATCACAGGTCTTGAGACAAATG---TCTGATGTCTATCGTAAACTGCGTGGCACACTGCGATATTTGTTGTCAAATCTTCATGACTGGAATCTTGAAGAT------------------------------------ACAGTTTATTATGAAAAGCTTCCCATGATTGACAAG------------------------------------------------------------------------------------------------------------------------------------------------------------------------------------------------------------------------------------------------------------------------------------------------------------------------------------------------------------------------------------------------------------------------------------------------------------------------------------------------------------------------------------------------------------------------------------------------------------------------------------------------------------------------------------------------------------------------------------------------------------------------------------------------------------------------------------------------------------------------------------------------------------------------------------------------------------------------------------------------------------------------------------------------------------------------------------------------------------------------------------------------------------------------------------------------------------------------------------------------------------------------------------------------------------------------------------------------------------------------------------------------------------------------------------------------------------------------------------------------------------------------------------------------------------------------------------------------------------------------------------------------------------------------------------------------------------------------------------------------------------------------------------------------------------------------------------------------------------------------------------------------------------------------------------------------------------------------------------------------------------------------------------------------------------------------------------------------------------------------------------------------------------------------------------------------------------------------------------------------------------------------------------------------------------------------------------------------------------------------------------------------------------------------------------------------------------------------------------------------------------------------------------------------------------------------------------------------------------------------------------------------------------------------------------------------------------------------------------------------------------------------------------------------------------------------------------------------------------------------------------------------------------------------------------------------------------------------------------------------------------------------------------------------------------------------------------------------------------------------------------------------------------------------------------------------------------------------------------------------------------------------------------------------------------------------------------
>Huperzia_squarrosa
---------------------------------------------------------------------------------------------------------------------------------------------------------------------------------------------------------------------------------------------------------------------------------------------------------------------------------------------------------------------------------------------------------------------------------------------------------------------------------------------------------------------------------------------------------------------------------------------------------------------------------------------------------------------------------------------------------------------------------------------------------------------------------------------------------------------------------------------------------------------------------------------------------------------------------------------------------------------------------------------------------------------------------------------------------------------------------------------------------------------------------------------------------------------------------------------------------------------------------------------------------------------------------------------------------------------------------------------------------------------------------------------------------------------------------------------------------------------------------------------------------------------------------------------------------------------------------------------------------------------------------------------------------------------------------------------------------------------------------------------------------------------------------------------------------------------------------------------------------------------------------------------------------------------------------------------------------------------------------------------------------------------------------------------------------------------------------------------------------------------------------------------------------------------------------------------------------------------------------------------------------------------------------------------------------------------------------------------------------------------------------------------------------------------------------------------------------------------------------------------------------------------------------------------------------------------------------------------------------------------------------------------------------------------------------------------------------------------------------------------------------------------------------------------------------------------------------------------------------------------------------------------------------------------------------------------------------------------------------------------------------------------------------------------------------------------------------------------------------------------------------------------------------------------------------------------------------------------------------------------------------------------------------------------------------------------------------------------------------------------------------------------------------------------------------------------------------------------------------------------------------------------------------------------------------------------------------------------------------------------------TTGTACTTGGAAGGGAGTGACCAGCATAGGGGATGGTTTCAAAGCTCTCTG---TTGACAAGTGTGGCAACAAAAGGCATAGCTCCTTTCCGCAGAGTTTTGACCCATGGGTTCGTACTTGATGAGAAGGGCTTAAAGATGAGCAAGTCTATT------------------------------------------------------------------------GGAAATGTAGTAGATCCTCGTTCTGTTATTGAAGGA------------------------------------------------------------------------GGCAAAAATCAGAAGGATGAACCTGGA------------TATGGCGCAGATGTGCTACGACTGTGGGTTGCTAGTGTG---GACTACACTGGA---GACGTTATGATTGGATCACAGGTCTTGAGACAAATG---TCTGATGTCTATCGTAAACTGCGTGGCACGCTGCGATATTTGTTGTCAAATCTTCACGACTGGAATCTTGAAGAT------------------------------------GCAATTTATTATGAAAAGCTTCCCATGATTGACAAGTATGCGCTATTTCAA---------------CTTGCAAATTTGATGGAAGCCATCAAGGACAGTTTTGAAAAGTATCAATTCTATCGCTTCTTT------------------------------------------------------------------------------------------------------------------------------CAGTTGACACAAAAGTTTGTGGTGGTGGATCTCTCTAATTTTTATTTTGATGTGGCCAAGGACAGACTATATGTGGGTGGGAAAAAT------AGC---TATACTAGGAGGAGTTGTCAAACTGTGCTTGCATCTCACCTACTCTGCTTGGCCCGTGGCATAGCACCAGTCTTGCCCCACTTAGCAGAGGATGTTTGGCAACATCTCCCTTTCCAATACATAGGGGAGGATGGTTTAAGGGCAGAGACAGTTTTTGAGGCTCTATGGCCTCAAATAGATGAACAGTGGCAATCTTTCTCCAAGCAGGACATTGATCTTTGGTCAGTAATTTTGCAGGTGAGGACAGAGGTTAATAAGGTTCTGGAGACAGCTAGGACA---------------------------------------------------------------------------------------------------------------------------------------------------------------------------------------------------------------------------------------AATAGACTAATTGGCGCAAGCTTGGATGCTAAAATTTTCTTGCAGTTTTCGAGTGAGAAC---------CTGTCAGCAGCGCTAAAATCCATGTCTGTT---TCCGGAGAGTAT---------------GCTCCTGATGAACTGCACAGAATTTTCTTGACATCTCAGGTTGAGGTTCTT------------------------------------------------------------------------------------------------------------------------------------------------------------------------------------------------------------------------------------------------------------------------------------------------------------------------------------------------------------------------------------------------------------------------------------------------------------------------------------------------------------------------------------------------------------------------------------------------------------------------------------------------------------------------------------------------------------------------------------------------------------------------------------------------------------------------------------------------------------------------------------------------------------------------------------------------------------------------------------------------------------------------------------------------------------------------------------------------------------------------------------------------------------------------------------------------------------------------------------------------------------------------------------------------------------------------------------------------------------------------------------------------------------------------------------------------------------------------------------------------------------------------------------------------------------------------------------------------------------------------------------------------------------------------------------------------------------------------------------------------------------------------------------------------------------------------------------------------------------------------------------------------------------------------------------------------------------------------------------------------------------------------------------------------------------------------------------------------------------------------------------------------------------------------------------------------------------------------------------------------------------------------------------
>Isoetes_sinensis
---------------------------------------------------------------------------------------------------------------------------------------------------------------------------------------------------------------------------------------------------------------------------------------------------------------------------------------------------------------------------------------------------------------------------------------------------------------------------------------------------------------------------------------------------------------------------------------------------------------------------------------------------------------------------------------------------------------------------------------------------------------------------------------------------------------------------------------------------------------------------------------------------------------------------------------------------------------------------------------------------------------------------------------------------------------------------------------------------------------------------------------------------------------------------------------------------------------------------------------------------------------------------------------------------------------------------------------------------------------------------------------------------------------------------------------------------------------------------------------------------------------------------------------------------------------------------------------------------------------------------------------------------------------------------------------------------------------------------------------------------------------------------------------------------------------------------------------------------------------------------------------------------------------------------------------------------------------------------------------------------------------------------------------------------------------------------------------------------------------------------------------------------------------------------------------------------------------------------------------------------------------------------------------------------------------------------------------------------------------------------------------------------------------------------------------------------------------------------------------------------------------------------------------------------------------------------------------------------------------------------------------------------------------------------------------------------------------------------------------------------------------------------------------------------------------------------------------------------------------------------------------------------------------------------------------------------------------------------------------------------------------------------------------------------------------------------------------------------------------------------------------------------------------------------------------------------------------------------------------------------------------------------------------------------------------------------------------------------------------------------------------------------------------------------------------------------ATGGATGTGAAGGATCTTCTTCCAGAAGTCTATAAAGACAGCTCTGATAAATACAGGAAGGGCACTGATACTATGGATGTATGGTTTGATTCAGGATCGTCATGGGCTGCTGTACTGGGGAAGAGAGAC------------------GGTGTAAGGTGGCCAGCAGACCTGTACCTTGAAGGTAGCGATCAGCATAGAGGGTGGTTTCAAAGTTCCTTA---CTCACCAGTATTGCCACAACAGGGATGCCACCTTATAAGGAAGTTATAACTCATGGATTTGTACTTGATGAGAAGGGGACAAAAATGAGTAAGTCAGTT------------------------------------------------------------------------GGAAATGTTATTGATCCACGTATTGTTATTGAAGGA------------------------------------------------------------------------GGAAAGGACCAGAAGACTGAGCCTGGC------------TATGGAGCTGATGTTTTACGGCTCTGGGTAGCCAGTGTT---GATTATACTGGG---GATGTTCTAATTGGGCCCCAAATCCTGAAACAAACC---TCTGAAGGTTATCGAAAATTGCGTGCTACATTGAGATACCTACTCTCAAATCTTCATGACTGGACTCCTAAAGAG------------------------------------ACGGTTAGCTACGAGAATCTTCCAATGGTGGATAAATATGCCCTTTTCCAA---------------CTATCAACAACAATGGAAGCTGTTCAGGAAGCGTTTGTAAAATATCAATTCTTTAAATTTTTT------------------------------------------------------------------------------------------------------------------------------CAGGTGGTGCAACGTTACGTCATTGTGGACTTATCAAATTTTTATTTTGATATTGCAAAAGACCGTTTATATGTAGGTGGTAAGAGT------AGT---CACGCAAGAAGAAGCTGTCAGACAGTACTGGCAGCTCAACTGCTCTGTCTAGTGCGTGGTATTGCCCCAGTATTACCTCATCTAGCAGAAGATGCTTGGCAGCACTTGCCTTTCCAATTCTTGATGGAAGATGGCTTGCAAGCTGAGACTGCTTTTGAAGCTCGTTGGCCAAAAATAGACAAAAGGTGGAGAGTATTTTCTGAAAAAGCTATAATATTTTGGACTTCCTTACTTCAGATCAGAACAGAAGTAAATAAGGTGCTAGAATCAGCAAGGATT---------------------------------------------------------------------------------------------------------------------------------------------------------------------------------------------------------------------------------------GATAAGCTTATAGGGGCCAACTTGGATGCGAAGGTTTATCTTTATCTCGATAATGAGGAC---------ATTTCTACGATCTTATTGAGCATGTCAGGC---ACAGGAGAGGAT------------------GCTGACAGACTCCATAGGATATTCTTAACTTCACAGGTTGAAATACTACATAACAAAGAAGCTGGGGAATTGCTGAACCTACCGTACAAAGGAAGCTTCAAGTTGGAAGGT---ATAGGTGAGATGTGGGTGGGAGTGTCACGGGCAGAGGGAAACAAATGTGAGAGATGTTGGTGTTACTCACAAGAAGTAGGATCACTT---------------------------------------------------------CATATGCATCCAACTCTTTGCAGACGATGTCAC---------------------------------------------------------------------------------------------------------------------------------------------------------------------------------------------------------------------------AGT------------------------------------------------------------------------------------------------------------------------------------------------------------------------------------------------------------------------GTAGTAGTTGAA------------------------------------------------TTGGAAAATTCTGAAAAAAACATTGTTGCAGCCGTGTAA------------------------------------------------------------------------------------------------------------------------------------------------------------------------------------------------------------------------------------------------------------------------------------------------------------------------------------------------------------------------------------------------------------------------------------------------------------------------------------------------------------------------------------------------------------------------------------------------------------------------------------------------------------------------------------------------------------------------------------------------------------------------------------------------------------------------------------------------------------------------------------------------------------------------------------------------------------------------------------------------------------------------------------------------------------------------------------------------------------------------------------------------------------------------------------------------------------------------------------------------------------------------------------------------------------------------------------------------------------------------------------------------------------------------------------------------------------------------
>Isoetes_lacustris
------------------------------------------------------------------------------------------------------------------------------------------------------------------------------------------------------------------------------------------------------------------------------------------------------------------------------------------------------------------------------------------------------------------------------------------------------------------------------------------------------------------------------------------------------------------------------------------------------------------------------------------------CTCCCCAATCCC------------------------------------------------------------------------------------------------------------------GATTGTTTTGCTTCTAAA------------------------------------------------------------------------------TTTGTCTTCCCAATGCCTCCAGGCAGCTCCTTCTTAGCCAAA------------------------AACGTTAGCGGTAGTCAC------------------------CATCACAAT---------CTCATTTGTTTG------------------------------------------------------------------------------------CCGGTGGTACACGGAAGACTC---TGTTCAACTACAGTTGTT------------------TGTTCTCCAACT---------------GGATCAAAAGTACGGGAA------------------------------------------------------------------AGAATGGTTGTAAGTGCAGCT------------------------------------------------------------------------------------AAGCATGCCGGAAAAGAAACACAAGATATT---------------------------AGCCGATACAAGAGTACAATAGAGTTGCCTAAAACAAACTTTAGCCTAAAAGCAAACTCTGTCACCAGGGAACCAGAGATC---------------------------CAACAATTATGGGATCAGAAACAAGTCTTACGAAAGCTGCATGAGACGAGCAGTGGGGAACCA---TACACTCTTCATGATGGACCTCCCTATGCAAATGGAGATCTGCATACTGGTCATGCATTGAATAAAATACTGAAAGACTTTATTAATCGTTACCAGCTACTTCAAGGTCGTAAAGTCTGCTTCATTCCAGGATGGGACTGTCATGGACTACCAATAGAGCTCAAAGTTCTACAGTCAATGGATGCTGAA---------GCTCGAAAGAACTTGACTCCAATAAAACTGAGAAAAAAGGCTGCACAATTTGCAATTAAAACCGTTGATCAACAACGCAACTCATTTAAGCGTTACGGTATTTGGGCTGACTGGGACAATCCGTATCTTACACTTACTCCTGAGTATGAGGCTGCACAGATAGGCGTGTTCGGTCAAATGGTTCTGAAAGGTTACATATATAGGGGCCGGAAACCCGTTCACTGGAGTCCATCTTCTGGGACGGCATTGGCGGAAGCGGAGCTT------GAGTACCCAGAG------GGTCATATTTCAAGGAGCATC---------------------------------------TATGCGGTATTCAAGCTTTGTTATCTCAGTGAGACTTTCCCTGAATCTCTTAAAGGCCTTCTTCCCAACTTAGGATTGGCCATATGGACGACTACCCCATGGACGATTCCTGGAAATGCTGGTGTTGCTGTCAATGATAAGCTTTCTTACTCCGTTGTGGAAATT------------------TTTCCCAAAGGAGAGACCCCAGAAAAAATGAAAAAAGGAAAG---------CAAAAGCATGGGTCTGGGTTAACT---AGTCCACAGATCAGGTATCTGGTGGTAGCTTCAGACTTAGTT---------------------------------------------------------------------TCAGCGCTAGAGAAGAAGTGGGATGTCAATCTAAGAGTTTTAGGTGCATTTATGGGAGCTGCAATTGAGCATTCCAGATACGAGCAT------------------------CCACTAGAT---GGGCGAGAGTGTCCTGTTGTAGTTGGTGGTGAGTATATTACAACAGAGTCAGGAACTGGCCTAGTTCATACGGCACCTGGTCATGGCCAAGAAGATTTTGTGACTGGAAGGAAATATGGGCTA---------------CCTTTGCTTTCTCCAGTAGATGATAATGGAGTTTTCACAGAGGAGGCTGGAGGG---TTTGCCGGTTTGAATGTTTTAGGTGATGGTAATGATGCTGTTGTGAAGGCCCTCGACGCA---------------CATTCATCTCTTCTAATGGAAGAAGCATAT---------------------------------------------GCTCATAAATATCCTTATGACTGGAGAACAAAG---------AAGCCAACCATTTTCAGATTAACGGAGCAATGGTTTGCTTCGGTTGAAGGGTTCAAAAAAGAAGCTTTGAAGGCCATC---------------TCTGAAGTAAAATGGATGCCATCACAGGGT---CAAAATCGTATTACAACCATGGTTGCTGGACGTTCAGACTGGTGCATCTCAAGACAAAGGGCATGGGGGGTGCCCATTCCTGTGTTTTATGATGTTGACACTGGCGAGCCACTAATGAATCATGACACAATTACTCATGTCCAGTCTATCATTGCT---AAGAAAGGGAGTGATGCGTGGTGGTATATGGATGTGAAGGATCTTCTTCCAGAAGTCTATAAAGACAGCTCTGATAAATACAGGAAGGGCACTGATACTATGGATGTATGGTTTGATTCAGGATCATCATGGGCTGCTGTACTGGGAAAGAGAGAC------------------AGTGTAAGGTGGCCAGCAGACCTGTACCTTGAAGGTAGCGATCAGCATAGGGGGTGGTTTCAAAGTTCCTTA---CTCACCAGT------------------------------------------------------------------------------------------------------------------------------------------------------------------------------------------------------------------------------------------------------------------------------------------------------------------------------------------------------------------------------------------------------------------------------------------------------------------------------------------------------------------------------------------------------------------------------------------------------------------------------------------------------------------------------------------------------------------------------------------------------------------------------------------------------------------------------------------------------------------------------------------------------------------------------------------------------------------------------------------------------------------------------------------------------------------------------------------------------------------------------------------------------------------------------------------------------------------------------------------------------------------------------------------------------------------------------------------------------------------------------------------------------------------------------------------------------------------------------------------------------------------------------------------------------------------------------------------------------------------------------------------------------------------------------------------------------------------------------------------------------------------------------------------------------------------------------------------------------------------------------------------------------------------------------------------------------------------------------------------------------------------------------------------------------------------------------------------------------------------------------------------------------------------------------------------------------------------------------------------------------------------------------------------------------------------------------------------------------------------------------------------------------------------------------------------------------------------------------------------------------------------------------------------------------------------------------------------------------------------------------------------------------------------------------------------------------------------------------------------------------------------------------------------------------------------------------------------------------------------------------------------------------------------------------------------------------------------------------------------------------------------------------------------------------------------------------------------------------------------------------------------------------------------------------------------------------------------------------------------------------------------------------------------------------------------------------------------------------------------------------------------------------------------------------------------------------------------------------------------------------------------------------------------------------------------------------------------------------------------------------------------------------------------------------------------------------------------------------------------------------------------------------------------------------------------------------------------------------------------------------------------------------------
>Selaginella_moellendorffii
---ATGCTAAGCAGA------ATCTTTGTGACTGGAGGGATCATGCTGCTC---------------------------------------------------------------------------------------------------------------------------------------------------------------------------------------------------GCCATCGCGATCGCGACGGATGGAGCTGCCGTGGATTCGCCT---------------------------------------------------------------------------------------------------------------------------------------------------------------------------------------------------------------------------------------------------------------------------------------------------------------------------------------------------CCTCCTCCTTCGTCGTGC------------------------GATACCGCCAGGGCGATCGAGGCGCTCCAAGATTGCCGCGCAGCCGTGGATGCGAAGACCGGGACGGGCAAGCCCAGCGCTGCGTGTTGCGAGGAGCTCAAG---------------------------------------------------------------------------------------------AAGGTCGGCAAGATCTGCCTGTGCGCGATCATCAAGGAGCCACCCAGAGGAGTGGAAATCGAG------------------------------------------------------------------------------------------------------------------------------------------------------AAAATGAGGAAG---GGTTTTGTGTTATCCGTG---TCATGTGAAGCTGTAGGCGTTCCGGCGTTCTTCTTCTCTCGTGGATTGCGGGAGCGCTCTTCC---------------GGGGCGATGCTTGGCTTACATTCT------------------TTCCCACGATCGCCAGTGCTCGCGGCC---------------------------------------------------------------------------------------------GCGAAGAATGCAGGGAAGCAACCGGAT---------------------TCACGCTACAAGGGGACTATCGAATTGCCTCAGACTAAATTCAGTCTCAAGGCAAATTCCGTGACGAGAGAGCCAGAGATT---------------------------CAGAGATTTTGGGAGCAAAAGCAATTGCTCGAGACGATTACACAGAAAAATCAAGGGGAACCA---TTTACGCTTCACGATGGTCCTCCATACGCTAATGGCGATTTGCATATGGGACACGCCTTGAATAAAATCTTGAAGGACTTCATCAACCGCTACCAACTACTTCAAGGACGAAAGATTTTCTACGTTCCTGGCTGGGACTGTCATGGTCTGCCTATCGAACTCAAAGTGCTGCAATCCATCGACGCCGAG---------GCGCGCATGAAACTCTCTCCGATTGAGCTAAGAAAAAAGGCGGCGGAGTTTGCCTTGAAAACAGTTGATCAGCAGCGCAGCTCTTTCCAGAGATATGGAGTCTGGGGTTCATGGAACAGTCCCTATCTCACACTGCAACCCGCATACGAAGCTGCTCAGATCGGTGTATTTTGTCAAATGGTTTTAAATGGATACATTTATAGGGGTCGTAAACCCGTTCATTGGAGTCCGTCGTCTGGTACAGCTCTTGCTGAAGCTGAGCTC------GAGTATCCTGAA------GGTCACACTTCTCGAAGCATG---------------------------------------TACGCTGTGTTTAAGATGACATTTGCATCAGACAAGTTTCCCAAAGAACTTGAATATCTTCTATCAAGCCTGGGTGTCGCTATTTGGACTACAACTCCTTGGACTATTCCCGGGAATACGGGTGTTGCTGTCAATGATAAACTCATGTACTCAGTTGTGGAAGTT---------------GTTTTTAACAACGACGACTCTTCACTTGGAGGTAAAAAATCGACTAAAGCTGGACGAAAATACGGGAATGGGCTCTTA---AAGCCTGTCGTGAGCCATCTGATTGTTGCGGCTGACTTGGTG---------------------------------------------------------------------TCATCACTCGAAGACAAGTGGAATGTTCAACTTGTTGTCAAGGGCAGTTGTACGGGATCAGCCTTGGAGTTTTGCAGGTACAAGCAC------------------------CCTTTGGAA---AATCGAGAAGGCGTGATTGTTATAGGTGGAGATTATATTACGACAGATTCAGGAACCGGTTTGGTGCACACAGCACCCGGACATGGTCAAGAGGATTTTGTGACTGGTCAAAAGTATGGTCTT---------------CCTATGTTGTCACCAGTGGATGACAACGGGAACTTTACGGACGAAGCAAATGAG---TTCGCTGGGATGAGCGTACTAAGCGACGGTAACGAGGCAGTCATAAAGGCACTGGATGCC---------------AACTCGTCTCTGCTGATGGAAGAGGCTTACGGTAAGAACAATTTACAAATGTTTCCGAGGATTGACTCTCGTATAGTTCATAAGTACCCGTATGACTGGAGAACAAAG---------AAGCCGACAATTTTCAGAGCTACAGAACAATGGTTTGCTTCGGTTGAAGGCTTCATGCCACTTGCTCTGGCCGCAATA---------------AAAAACGTTGATTGGATTCCCTCACAGGGA---GAAAATAGGATCACGTCAATGGTAAGCGGGAGAAAAGAATGGTGTATATCGAGACAAAGAGCCTGGGGTGTACCAATACCAGTTTTTTATCATGTAGACACTGGTGAACCGCTCCTCAACGAACAGACAATCTCTCATGTTCAAGCCATAATTGCT---CAACAAGGAAGTGATGCATGGTGGTCACTGACCACGGAGGACCTCCTTCCAGACACTTATAAAGCAAAAGCAAGCAATTACAGGAAAGGGACCGACACAATGGATGTGTGGTTCGATTCAGGAACGTCTTGGGCATCCGTTCTAGGCACGAAG---------------------------AGATGGCCCGCAGATGTTTATCTAGAAGGAAGTGATCAACACAGAGGATGGTTTCAGAGCTCCTTG---CTCACGAGTGTTGCTACTAAAGGAGTAGCTCCTTATCGTCAAGTGTTGACGCATGGATTTGTTTTGGATGAAAAAAACGTGAAAATGAGTAAATCACTC------------------------------------------------------------------------GGCAATGTAGTGGACCCGCGTAGCGTGATTGAAGGG------------------------------------------------------------------------GGAAAGAACCAAAAGGAACAACCGGCT------------TATGGAGCGGATGTGTTGCGCCTCTGGGTTGCTAGCGTG---GACTACACGGGG---GACGTAGCAATCGGGCCACAGATTCTCAAACAGACG---GCAGATGTTTATCGCAAACTGCGAGGAACACTCAGATATTTGCTCTCGAACCTTCATGACTGGAAACCAGAGCTT------------------------------------GAGATCGAGTACGATGACCTTCCTGGAATAGATAAGTACACTCTCTTCCAG---------------CTCGCCAGCGTAATGGATAGCCTCAAGGACAGCCTAGACAAGTACCAGTTTGGAAAATTCTTC------------------------------------------------------------------------------------------------------------------------------CAGTCGGTGCAACGGTATGCGGTGCTTGATCTGTCCAACTTCTATCTGGACATTTCGAAGGACAGATTATACGTGGGGGGCACTGAT------AGC---TTTACAAGAAGAAGCTGCCAAGCGGTTCTAGCTTCCCTCTTGCTGTATCTGGCCCGTGGAATATCACCCGTTGTCCCACACTTGGCAGAGGACGCATGGCAACACCTCCCCTTCTCGTACATTCTACCAGACGGCTCCAAAGCCGAGAGCGTGTTTGAGGCGGGGTGGCCCGAAGTAGACCCGAGATGGCGAACGATTTCCGATCGTGACAAGAAGCTATGGTCACTTCTTCTAGAGCTTCGGGTGGAAGTTAACAAAGTCTTGGAATCAGCAAGGATG---------------------------------------------------------------------------------------------------------------------------------------------------------------------------------------------------------------------------------------GGAAAGCTGATAGGAGCAAACCTCGACGCAAAGGTTTGCCTTCACTTGGGAGGGGAGGACGACGCACTCCTCCACTCCACACTCCAAGCCATGGCCGGC---TCC---GAGGATGGC------------ACCGTCGATAAGCTACACGTTATATTCTTGACGTCACAGGTGGAAGTTGTCGATTGCGAAGAC------------GCAGACTGTGCATACACGGGGAGCTGCAAGCTGGAGGGAAGCGGCGGCCGTGCCTGGATTGGCGTGAAGCGAGCCGAGGGACAGAAATGTGAGAGGTGCTGGAAGTACTCGCCCGCCGTGGGAAGCTTC---------------------------------------------------------ACGCTCCACTCCACGCTGTGCGAGAGATGCTACAAGATCCGACGGGGAAGGGGCGAAGAGGACGAGCAGCTTGGCGCCAAAGGGAATGAGGAACAGGGGAGGGGAGTGGAGAGCTCGATCGATGCGTGCGTGTGGACTTTCGTGGGATCTCCAAATCTCGAGTGGCATTGCCGCCGTGTTGATTGCGCTCCACATTTCACTGGCGATGGTAGCAGGGCAATGGGGAGGAGGAGGCTGCGATTCAAGTTCACCAAT------------------------------------------------------------------------------------------------------------------------------------------------------------------------------------------------------------------------GTAATCTCTAGAGTGTTCCTTCTC------------------------CGAGCGCATCGCGTCAAGCCCGTGGCGCCATCCTCAGTGGTAGCGCCGGCAGCGAGCAAGAAATCTTCTTCTTCTTTCACCAGCGATTCCAATCGGGAAGAAGAGCCCGAGGAGGAGAGGAGTCTCATCGCTCCAGCTCCAGCGGCTCCAGCTCCCGCGAAGGCAAAGAAGAAGAACAGGAAGCCGGTGTTTGGATACAGCTGCTGCTCGCGAGAGGAAGCCATTGTCCGCGAGAATTGCCAGTACAAGCGCGTCAAGGGATTGAGCAAGAAGCCTGTTGGAGCAGCGAGCTCTCGAGCAGCGCCCATGGTAGTCGCGTCTCGCCAGGAGGAGGAAATGTGGGAGCGAGAGGGCTTGTGGAGCGTGATTGCCGCAGTGGACAGTGGCAAAGTGGTGAAGAAGAAGGTGGTTCTCAAGAAGAGAAAGAAGAGCCAATCCTCTCCAAGGCTGCTGAGAGCTCCCGCGAATTCGGAGATCTCCGCGATG---GAGGAACAAGTATTGATCGTCGGCCAGGCCGCGCGGGTTACTAGCGATCCATCTTCGTCGGAGAGGGAGAGGAAAGGATCATCCACGCATACATTCCGGCTGAGTACCTCGTCCGGGGATGCCAGCTTGGGCCCGGAGGCTCTGGCGTGGGACAAGGAGCATTCTTTGTTCGCAAGCGACGACAGCAGCGCGCCCGGCTCGAGCAAGCTCGTCCACCGTGCCACGACTCTGGAGGACGAGCAGCGGCACGAAGCGATCGAGGAGGTGGGATTAAAGAATCACGCGGGCCAGACTCCCAGGCCCAAGAAATCTTCTAGTAGCAGTAGCGCAAGCACTAGCGGCAGCAGCGGCGGCGGCACGAGGGGCCACCACCATCGCCACCACCTCCACCACCACCACCACCACCACCATCACAATTCTTCTTTTCATCTCTCGAGAAATCACGCTAGCGGCAACAAGATGACGGGAGCATTGTCGGAGTTTGATGAGCTAGGCTTGCTTCTAAGTTCGTCGTCAAAGATGCCTCCTCCTCCTCCTCGGTGCGATGGCAAGAGGATATCATCGGCAAGCTCGCTCGAATCCAGCGCAAAGTTTTGGGAGGATGGCCGTGAGGTGGCGAGCAAAGTTCTTCCAGAGTTTCCGAGGCACAAGGTT------GGCGCGGAGAGTGCTCCAGCTCTAGACGATCACGCGAGGACGAAGAAGAAGAAGAAGCCCAAGGATCTGGTACGAGGGAAAGTCCGGGAGAGCGTCCCGGTGATGCTCGTCTCCAGCAATCCATACGAGGATTTCCGGCAGTCAATGGTCCAGATGATCTTCGAGAAGCGGCTCAACAAGGCCGCGGACTTGGAGGAGCTGCTCGAGTGCTACCTCTACCTCAATCCGCCGGGGTTTCACGAGGTGATCGTGCAAGTTTTCACGGATTTGTGGCTCCAGGCGTTGAGCACAGAGAATCAGCAGCAGCAGAATATATGA
>Pteridium_aquilinium
---------------------------------------------------------------------------------------------------------------------------------------------------------------------------------------------------------------------------------------------------------------------------------------------------------------------------------------------------------------------------------------------------------------------------------------------------------------------------------------------------------------------------------------------------------------------------------------------------------------------------------------------------------------------------------------------------------------------------------------------------------------------------------------------------------------------------------------------------------------------------------------------------------------------------------------------------------------------------------------------------------------------------------------------------------------------------------------------------------------------------------------------------------------------------------------------------------------------------------------------------------------------------------------------------------------------------------------------------------------------------------------------------------------------------------------------------------------------------------------------------------------------------------------------------------------------------------------------------------------------------------------------------------------------------------------------------------------------------------------------------------------------------------------------------------------------------------------------------------------------------------------------------------------------------------------------------------------------------------------------------------------------------------------------------------------------------------------------------------------------------------------------------------------------------------------------------------------------------------------------------------------------------------------------------------------------------------------------------------------------------------------------------------------------------------------------------------------------------------------------------------------------------------------------------------------------------------------------------------------------------------------------------------------------------------------------------------------------------------------------------------------------------------------------------------------------------------------------------------------------------------------------------------------------------------------------------------------------------------------------------------------------ATGGAGCAGATGTGC---------------------------------------------------------------------------------------------------------------------------------------------------------------------------------------------------------------------------------------------------------------TGCGTT---------------------------------------------------------------------------------------------------------------------------------------------------------------------------------------------------------------------------------------------------------------------------------------------------------------------------------------------------------------------------------------------------------------------------------------------------------------------------------------------------------------------------------------------------------------------------------------------------------------------------------------------------------------------------------------------------------------------------TTATGGGTGGCTAGTGTG---GACTACACTGGA---GATGTTGTGATTGGAGAGCAGATACTGAGGCAGATG---TCAGATATCTACAGAAAGCTGAGAGGGACACTACGCTTTTTGCTTTCGAATCTTCATGAGTTCCAGCCTGAAGTTGAT---------------------------------ACCATTGGCTATGAGAATCTGCCCATGATTGACAAGTACGCGCTGTATCAG---------------CTTGTAAATGTTATGGATGGGATAAAAGAAAGCTTTGAATGTTTTCAATTCTGCAAGTTTTTC------------------------------------------------------------------------------------------------------------------------------CAGTTGGTACAAAGATTTGCTGTGGTGGACTTGTCAAGTTTTTATTTTGACACTGCGAAAGATCGGCTCTATGTGGGAGGTAAAAAG------AGC---TTCACAAGGCAAAGTTGCCAGACGGTGCTAGCGGCTCATCTCTCATGTCTAGTGCGTGCAATTGCACCAGTACTACCACATATGGCAGAGGATGCATGGCAGCATTTACCATTCACTCACTTACTCAAAGATGGTTCAAGATCTGACCATGTCTTTGAAGCAGGTTGGCCTGAGGCAGAAGCCAGTTGGAAATCTATGTCAAAGGAAGATGTCGAGTATTGGAGGACTCTCATGCAGATACGAACAGAGGTGAATAAAGTTCTAGAAACGGCAAGAGGT---------------------------------------------------------------------------------------------------------------------------------------------------------------------------------------------------------------------------------------GGGAAGCTTATTGGAGCTAGTCTTGATGCCAAGGTCTACTTGTCAACCACCAATGAAGCT---------TTCCTGAAAAGACTTTCACAGGATGTTACT---------GAAGAT------------------GCTGATCGACTGTGTAGAATATTTATCACATCGCAGGCAGAAGTGCTTTTTTCTGTTGAAGCTGTCAAGTCTCTTGATATCAACTATACAGGGACGTGTGTTCTTGAAGGT---TATGGTGATCTTTGGATAGGGGTGTGCAGAGCAGATGGGAGCAAGTGCGAAAGATGTTGGAACTATTCTGAGAAAGTTGGATCATTT---------------------------------------------------------ATAGAGCACCCCACATTATGTGAACGCTGTCAT---------------------------------------------------------------------------------------------------------------------------------------------------------------------------------------------------------------------------GGA------------------------------------------------------------------------------------------------------------------------------------------------------------------------------------------------------------------------GTTGTTTGT---------------------------------------------CATGGAATGGAAGCCAAGTGTCAAACGGTTGTAGCTGTCTAA---------------------------------------------------------------------------------------------------------------------------------------------------------------------------------------------------------------------------------------------------------------------------------------------------------------------------------------------------------------------------------------------------------------------------------------------------------------------------------------------------------------------------------------------------------------------------------------------------------------------------------------------------------------------------------------------------------------------------------------------------------------------------------------------------------------------------------------------------------------------------------------------------------------------------------------------------------------------------------------------------------------------------------------------------------------------------------------------------------------------------------------------------------------------------------------------------------------------------------------------------------------------------------------------------------------------------------------------------------------------------------------------------------------------------------------------------------------------------
>Lygodium_japonicum
------------------------------------------------------------------------------------------------------------------------------------------------------------------------------------------------------------------------------------------------------------------ATGAGAGCTTCTTCAGCTGTGGAGTGGAGGCTT------------------------------------------------------------------------------------------------------------------------------------------------------------------------------------------------------------------------------------------------------------------------------------TCAATGTGCTGCCGGTCTTTCTCC------------------------------TGCTGTCCAACTCCTCTTACG------------------------------------------------------------------------------------------------------AAGCTACAATGCCTTTCGACAGCTGGGAATAGAGGCATCCAAAAAAGGCATTGGCCG---------------------------GATCACCAATTGAAAGGCTCCTCCTTTCAGCTCCCTCCC------AGGCTTTTTTGCTCA------------------------ACCTCTTCTGGTAGC------------------------------------------------------------------------------------------------------------------------------------------------------GGAGGTGAATTT---TGCTAC---------------------------------CATCCCACA---------------GGCTCAAAGCGCAGGGCC------------------------------------------------------------------CGTGGCCCCGTCATGTTGGCA------------------------------------------------------------------------------------AAG---AAAGGCGAAAATGCAAAGGACAAAGAAGGT---------------------GGAAAATACAAAGATACTATTGAACTGCCACAAACCAGCTTTGGCATGCGTGCAAATGCTGTTGTTCGTGAGCCTGAGATT---------------------------CAGAAAATGTGGGAAGAAAAGAGGGTTCTTGAGAGATTACTGGAGAAAAACAGCGGGAATGTT---TTCACGCTCCATGATGGACCTCCCTATGCAAATGGTGACCTTCACATGGGGCATGCTTTGAACAAGATTCTCAAGGACTTCATTAATAGATATCAGTTGCTTCAGGGGCAGAAAGTGTTTTATGTCCCTGGTTGGGATTGTCATGGGTTACCAATTGAACTCAAGGTTTTGCAGTCATTGGACCAGGAA---------GCAAGAAAGGATTTAACACCAATAAAGCTGAGGAAGAAAGCTGCTCAGTTTGCTTTAAAGACAGTTGAACAACAGCGCAAATCATTCAAGAGGTACGGAGTCTGGGCAGATTGGAGCAATCCTTATCTTACTTTACATCCAGAATATGAAGCTGCTCAGATAGAAGTGTTTGGGCAGATGGTCTTGAATGGACATATTTACCGTGGATTAAAACCTGTGCATTGGAGTCCTTCTTCACGCACAGCTTTAGCAGAGGCAGAGCTT------GAGTACCCAGAA------AGACATACTTCCAAAAGTATC---------------------------------------TATGCTGCTTTTAGAATTGTTCATGCTGGTGATAGGTTTCCTGAGGAACTGAAACGCTATCTTCCTTCCTTAGGAGTAGCTATCTGGACTACCACGCCATGGACAATTCCTGCAAATGCTGCTGTGGCAGTGAACGAGAAGTTGCTTTATGCTCTGGTTGAAGTACAA------------CTTCCACCTTCAGAAGAGGGTTCTAGCACTGAGGGAAAGGAACAA---------AAGAAGCACAGAACTGGTTTGCGA---AATCAGACTCTCAAATATCTCATAGTAGCACAAGATCTGGTG---------------------------------------------------------------------GAGAAACTGCAGCAAAAATGGGCAGTAACACTAGACATTAAGGCGTCTTTCTTTGGATCCGTTTTAGAACATTCGAGGTATAGTCAT------------------------CCGTTGTTT---GAAAGAGATTGCCCGGTGGTCCTTGGTGGAGACTACATTACTACAGATTCAGGAACAGGACTTGTTCATACTGCTCCAGGCCATGGGGAGGATGACTTTAAAACTGGAAAGAAATATGGGCTT---------------CCCTTGCTGTCACCTGTGGACGATGATGGAAATTTTACTGATGAAGCAGGCGAA---TTTAGGGGCCTTAATGTACTTGCTGAGGGCAACGTGGCTGTTGTGGAGGCACTTGACAAG---------------ATCTCCGCCCTCCTCATGGAGGAAGCTTAT---------------------------------------------GTGCATAAATATCCATATGACTGGAGAACAAAG---------AAACCCACTATATTTAGGGCAACAAAGCAATGGTTTGCTTCTGTGGAAGGCTTCAAGAAAGAGGCTCTTGGGGCTGTC---------------GCTTCTGTGCAGTGGTTTCCTCCTCAGTGT---GAAAATCGAATCACATCTATGATAACTGGACGCTCAGATTGGTGTATATCAAGGCAGAGGACCTGGGGTGTACCTATTCCAGTGTTCTACCATGTTGAGACCGGAGAACCTCTTATGAACGAAGAAACCATAAAGTACATTCAATCAATCATAAAA---AACAAGGGAAGTGATGCGTGGTGGTACATGGATGTGAAAGACCTTTTACCAGAAGAATATCGAAAGGATGCAGCAAATTATATCAAGGGCACTGATACAATGGATGTATGGTTTGATTCTGGCTCATCTTGGGCTGCTGTATTGGGTACACGAAAA------------------GATTTAAAATGCCCTGCAGACTTGTACTTGGAAGGTAGTGATCAGCATCGTGGCTGGTTTCAAAGCTCACTG---CTCACAAGCGTGGCAATCCAAGGCACTGCACCTTACAAGAAGGTTTTGACCCATGGATTTGTTCTCGATGAGAAGGGATTGAAGATGAGCAAATCCCTT------------------------------------------------------------------------GGG------------------------------------------------------------------------------------------------------------------------------------------------------------------------------------------------------------------------------------------------------------------------------------------------------------------------------------------------------------------------------------------------------------------------------------------------------------------------------------------------------------------------------------------------------------------------------------------------------------------------------------------------------------------------------------------------------------------------------------------CAATGTTGTTGA---------------------------------------------------------------------------------------------------------------------------------------------------------------------------------------------------------------------------------------------------------------------------------------------------------------------------------------------------------------------------------------------------------------------------------------------------------------------------------------------------------------------------------------------------------------------------------------------------------------------------------------------------------------------------------------------------------------------------------------------------------------------------------------------------------------------------------------------------------------------------------------------------------------------------------------------------------------------------------------------------------------------------------------------------------------------------------------------------------------------------------------------------------------------------------------------------------------------------------------------------------------------------------------------------------------------------------------------------------------------------------------------------------------------------------------------------------------------------------------------------------------------------------------------------------------------------------------------------------------------------------------------------------------------------------------------------------------------------------------------------------------------------------------------------------------------------------------------------------------------------------------------------------------------------------------------------------------------------------------------------------------------------------------------------------------------------------------------------------------------------------------------------------------------------------------------------------------------------------------------------------------------------------------------------------------------------------------------------------------------------------------------------------------------------------------------------------------------------------------------------------------------------------------------------------------------------------------------------------------------------------------------------------------------------------------------------------------------------------------------------------------------------------------------------------------------------------------------------------------------------------------------------------------------------------------------------------------------------------
>Oryza_sativa
------------------------------------------------------------------------------------------------------------------------------------------------------------------------------------------------------------------------------------------------------------------------------------------------------------------------------------------------------------------------------------------------------------------------------------------------------------------------------------------------------------------------------------------------------------------------------------------------------------------------------------------------------------------------------------------------------------------------------------------------------------------------------------------------------------------------------------------------------------------------------------------------------------------------------------------------------------------------------------------------------------------------------------------------------------------------------------------------------------------------------------------------------------------------------------------------------------------------------------------------------------------------------------------------------------------------------------------------------------------------------------------------------------------------------------------------------------------------------------------------------------------------------------------------------------------------------------------------------------------------------------------------------------------------------------------------------------------------------------------------------------------------------------------------------------------------------------------------------------------------------------------------------------------------------------------------------------------------------------------------------------------------------------------------------------------------------------------------------------------------------------------------------------------------------------------------------------------------------------------------------------------------------------------------------------------------------------------------------------------------------------------------------------------------------------------------------------------------------------------------------------------------------------------------------------------------------------------------------------------------------------------------------------------------------------------------------------------------------------------------------------------------------------------------------------------------------------------------------------------------------------------------------------------------------------------------------------------------------------------------------------------------------------------------------------------------------------------------------------------------------------------------------------------------------------------------------------------------------------------------------------------------------------------------------------------------------------------------------------------------------------------------------------------------------------------------------------------------------------------------------------------------------------------------------------------------------------------------------------------------------------------------------------------------------------------------------GGAAAGGCTCCATATTCTAGTGTTATAACCCATGGTTTTGTACTGGACGAAAAGGGTTTCAAGATGAGCAAATCTCTT------------------------------------------------------------------------GGTAATGTGGTTGATCCTGAGAAAGTAATTGTTGGT------------------------------------------------------------------------GGTAAAAATTCAAAGCAAGAACCTGGC------------TATGGAGCAGACGTTCTTCGGCTATGGGTTTCTAGTGTT---GATTACACTGGA---GATGTGTTGGTTGGTCCACAAATTTTGCGCCAAATG---TCTGACATGTACCGAAAGCTACGAGGCACAATGCGATTCCTATTGTCGAATCTCCATGATTGGAAACCAGAAAAT------------------------------------TCTGTGCGCTACAGTGATCTACCGAAAATTGACAAGTATGCACTTTTCCAA---------------CTGGAAAATGTTGTGACTTCCATGAAGGATAGCTACGAGAACTACCAATTCTATAAAATATAC------------------------------------------------------------------------------------------------------------------------------CAGATCCTCCAAAGATTTGCTATTGTTGATCTCTCCAATTTCTATTTGGATGTTGCAAAGGATCGACTCTATGTTGGTGGCCGAGTT------AGC---TTTACAAGGAAAAGCTGTCAGACAGTCCTCAGTGCGCATCTGCTCTATCTTGTTAGAGCCATTGCCCCCATTATGCCACATCTAGCTGAGGATGTATGGCAGAACCTACCGTTTCAACACACACTGGATGATGGATCTGTTGCTGAGTTTGTTTTTAATCTAAAATGGCCAGTTAAGAATGAAGAATGGCTCTCGGTTCCAAAGGATGATGTTGATTTTCTGAGTGTTATCCTCGAGTTGAGATCAGAGGTGAACAAAATTTTGGAGAGTGCTCGAACA---------------------------------------------------------------------------------------------------------------------------------------------------------------------------------------------------------------------------------------GGAAAGCTGATAGGCTCTAGCTTAGAGGCAAAAGTTTATCTCCACGCGGAAAATGCTAAC---------ACAGTGTCCAAACTAAAGGAGCTGGTTTCG---GCAACCAATGAC------------------GCTGATGCTCTGCACCGCCTGTTTATCACATCTGAGGTGGAGATCCTTCCTTCCGTAAGCTCCGAAACTACATCTGGTGTATCCTACACTGGAACTTTTAGCAGTGAGCGC---ACCGGCAACATCTGGATTGGTGTGACTCGCGCCGATGGCGAAAAATGTGAGAGGTGCTGGAATTATACCCGAGACGTTGGATCTTTC---------------------------------------------------------CTTGACCATCCTACTCTTTGTGCCCGGTGCCAC---------------------------------------------------------------------------------------------------------------------------------------------------------------------------------------------------------------------------GGT------------------------------------------------------------------------------------------------------------------------------------------------------------------------------------------------------------------------GTCATTGATCTG------------------------------------------------------------------CCACCAGTTCCTGCTGCCGCGGCTGTCAGCTGA------------------------------------------------------------------------------------------------------------------------------------------------------------------------------------------------------------------------------------------------------------------------------------------------------------------------------------------------------------------------------------------------------------------------------------------------------------------------------------------------------------------------------------------------------------------------------------------------------------------------------------------------------------------------------------------------------------------------------------------------------------------------------------------------------------------------------------------------------------------------------------------------------------------------------------------------------------------------------------------------------------------------------------------------------------------------------------------------------------------------------------------------------------------------------------------------------------------------------------------------------------------------------------------------------------------------------------------------------------------------------------------------------------------------------------------------------------
>Amborella_tricopoda
------------------------------------------------------------------------------------------------------------------------------------------------------------------------------------------------------------------------------------------------------------------------------------ATGGATTCT------------------------------------------------------------------------------------------------------------------------------------------------------------------------------------------------------------------------------------------------------------------------------------------TTCTCTCTCCTAAAATCTGCTACA---------------------------------------AACCCA------------------------------------GTAATCATGGCCGTC---CATGCATCCTCATGCCGGGCCATT------------------------------TCGCAACGAACGTTTTCAACTTTTAGGTGTGCTAATGTTTTGACTATTCTACCTACT---------------------------TCAAGGAGGTCTTTCAAGAAAAACTTTATTTTTCTTAAGGACAAGTCTCTCTCTACTTGT------------------------------------TCA------------------------------------------------------------------------------------------------------------------------------------------------------AGTGAAGATTTT---GGTTAT---------------------------------------------------------ACTTCAAAGCGAAGAGCT------------------------------------------------------------------CGTGGACCTGTCATGGCTGCC------------------------------------------------------------------------------------AAA---AAATTATCAGAAGGTGCACAGAAAGAGGAT---------------------GGAAAATACAAGCACACGGTGGATTTACCAAAGACTTCATTTGGTTTGAGAGCAAATGCTGTGATGAGAGAGCCAGAAATA---------------------------CAAAAGTTGTGGGAGGATAATGAGGTCTTGAAGAGGGTTGTTGATAGAAATAACAGGGGGAGT---TTTGTTCTTCATGATGGTCCTCCTTATGCCAATGGTGATTTGCATATTGGCCATGCTTTGAACAAGATTCTAAAAGACATTGTTAATCGCTACAAGCTTCTTCAAGGTTACAAAGTCCATTCTGTGCCGGGGTGGGATTGCCACGGTCTACCTATTGAGCTTAAAGTTCTTCAGTCATTGGATCAAGAT---------GCCAGGAAGGAGCTAACACCAATAAAATTGAGAAAGAAAGCTACCAAGTTTGCTAAAGACACTGTTGATGTTCAACGTAAATCTTTCAAGCGTTATGGGGTATGGGGTGATTGGTCCAATCCTTATCTAACGCTTACTCCGGAATATGAAGCTGCCCAGATTGAAGTATTTGGCCAGATGGCTATGAAGGGATACATTTATAGGGGCCTGAAACCTGTTCACTGGAGTCCATCCTCATGTACTGCCCTTGCAGAGGCAGAGTTG------GAGTATCCAGAT------GGGCACATTTCCAAGAGCATA---------------------------------------TATGCCATTTTCAAAGTGGTCCATGTGCCTGAAAATGCATATGGCTTGTTTGGTGATTTTTTACCAAATTTGTCCTTGGTGATATGGACTACAACTCCCTGGACCATCCCAGGAAATGTTGCTGTTTCAGTGAATGCTGAACTTCTCTATGCGGTCATTGAAGTTACCTCTCTCACA------------------GAAGGAGGGTCTACATCACAAGGGAGC------------AGCAAACTGGGAAAAATTATGAGATGTGGAAAGAAGGTGCCTTATCTCATTGTAGCGACAGAGCGTGTA---------------------------------------------------------------------CCGGCACTACAGTCAATGTGGAATGCAAAAATTGAAGTCAAGAAGACCTTCCGCGGTTCAGAACTAGAAAACTGCAGGTATGTTCAT------------------------CCAGTGGAT---GGCAGGGAAAACCCTGTTGTTCTTGGTGGAGATTATATTACCGCTGAGTCAGGAACCGGACTTGTCCATACTGCTCCTGGTCATGGTCCAGAAGATTATGCAACTGGCTTGAAATATGGATTG---------------CCTGTACTTTCTCCTGTGGATGACAATGGAATATTCACTGAAGAAGCTGGTCGG---TTTAGTGGCCTAGATGTTTTAGGAGAAGGAACAGTTGCTATTGCAAATTACTTAGATGAT---------------CAAATGTCAATCCTTTTAGAAGAATCATAT---------------------------------------------GAACACAAGTATCCTTACGACTGGAGAACAAAG---------AAACCTACTATATTTCGGGCGACTGAGCAATGGTTTGCTTCTGTAGAAGGTTTTAGGCAAGCGACTATGGATGCCATC---------------AACCAAATAACATGGATTCCAGAACAGGGG---AAAAATAGAATTGCTGCAATGGCATCCACGCGGGCTGATTGGTGTATTTCACGGCAAAGATCATGGGGTGTGCCTATTCCTTGTTTCTATCATGTACAATCGAGGGAACCACTGATGAATAAAGAAACCATTGACCATATTAAGTCTATCATATTG---GAAAAGGGTAGTGATGCTTGGTGGTACATGACTACAGAGGAACTACTTCCAGAGGCATATCACAAAGTGGCTGCTGATTACCAAAAAGGAACAGATACAATGGATGTTTGGTTTGACTCTGGGTCCTCGTGGGCTGCTGTGTTGGAGAAACGAGAT------------------GGCCTTAACTGCCCTGCAGATTTGTATCTTGAAGGATCAGATCAGCATCGAGGATGGTTTCAAAGTTCATTG---TTAACCTGTATTGCTACTAGAGGAAAGGCTCCCTACCGAAGTGTTTTAACACATGGTTTTGTACTAGATGAGAAGGGTCTTAAGATGAGTAAATCCATG------------------------------------------------------------------------GGGAATGTTGTGGACCCGAGAACTGTTATCGAAGGA------------------------------------------------------------------------GGGAAGAATCCCAAGGATGCACCTGGA------------TATGGAGCAGATGCCTTGCGCCTTTGGGTATCAAGTGTA---GATTATTCTGGT---GACGTGTTGATAGGGTCTCAAATTCTTCGTCAGATG---TCAGATATATATAGAAAGCTTCGAGGAACTTTGCGATATCTCTTGGCTAATCTGCATGATTGGAAACCTGAGGCT------------------------------------TCTGTTGGTTATAGTGAACTTCCAATGATTGACAAGCATGCATTATTCCAT---------------CTGGGAACTGTGGTAAACAGCATCAAAGACCACTATGAAACTTATCAGTTCTGCAAGATTTTC------------------------------------------------------------------------------------------------------------------------------CAGATTGTGCAACGCTTCGCAATTGTAGATTTATCAAATTTCTACTTTGACGTTGCCAAAGATAGACTTTACGTTGGGGGTACAACA------AGT---CTAAACCGAAGAAGTTGTCAAACCGTCCTTGCAGCACATCTCCTCTGTATTGTTAGGGTGATTGCTCCAATATTACCACATTTGGCTGAAGATGTATGGCAACACCTGCCTTTTCAGCATATGTTGCAAGATGGTTCCATTGCCGAATTTGTTTTTGAGTCACGTTGGCCGGATCTTAATAAACAGTGGCTGGGTATACCAGCTGAGGAGGTTGATTACTGGGGAAAATTACTTGAGTTAAGAGGAGAGGTGAATAAAGTTTTGGAGACTGCTCGTGTT---------------------------------------------------------------------------------------------------------------------------------------------------------------------------------------------------------------------------------------GCAAAGGCAATAGGATCAAGCTTAGATGCAAAG---------------------------------------------------------------------------------------------------------------------------------------GCTGAAGTTCTGTCCTCATTAGATGATGACATAATTGCCAATATTCCTTACACGGGAGAGTTTGATTTTGAAGGG---AAGCACAAAATTTGGATTGGCGTATCACGTGCAGGAGGAGAAAAATGTGAGAGGTGCTGGAATTACACTCCACAGGTCGGTTCATTT---------------------------------------------------------ATGGATCATCCTACGCTTTGTTGGCGCTGTTAT---------------------------------------------------------------------------------------------------------------------------------------------------------------------------------------------------------------------------CAT------------------------------------------------------------------------------------------------------------------------------------------------------------------------------------------------------------------------GCTGTGGTT---------------------------------------------------------------GGATCCCAACCTCTTGCTGCTGTTGCTGGTGCCCATTAA------------------------------------------------------------------------------------------------------------------------------------------------------------------------------------------------------------------------------------------------------------------------------------------------------------------------------------------------------------------------------------------------------------------------------------------------------------------------------------------------------------------------------------------------------------------------------------------------------------------------------------------------------------------------------------------------------------------------------------------------------------------------------------------------------------------------------------------------------------------------------------------------------------------------------------------------------------------------------------------------------------------------------------------------------------------------------------------------------------------------------------------------------------------------------------------------------------------------------------------------------------------------------------------------------------------------------------------------------------------------------------------------------------------------------------------------------------
>Littorella_uniflora
---------------------------------------------------------------------------------------------------------------------------------------------------------------------------------------------------------------------------------------------------------------------------------------------------------------------------------------------------------------------------------------------------------------------------------------------------------------------------------------------------------------------------------------------------------------------------------------------------------------------------------------------------------------------------------------------------------------------ATGCAGACAATGAAAGTCACG------------------------------TCGCTGAAAAGTTGCTCGTCTTCTAGGAATACAACTACTTTTGGCCTGTCACGTTTT---------------------------AGAAGAAGCTCATCAGCGAAATTCTTTTCCTTGTTAAATGCTTCATGCTATTGTAGTTAC------------------------------------TCC------------------------------------------------------------------------------------------------------------------------------------------------------GGTGTAGAGTTT---TCTTCT---------------------------------------------------------TCCTCGAAACGAAGGTCA------------------------------------------------------------------CGTGGACCTGTCATGGCAGAG------------------------------------------------------------------------------------AAG---GGGAAATCAGAAGGGGAAAAGCAGGGAGAT---------------------GGAAAGTACAAGCACACAATTGATCTCCCGAAAACTGCTTTTGGCTTAAGAGCTAATTCTGTTGTCAGGGAACCTGAAATA---------------------------CAAAAACTATGGGATGAAAATCAAGTTTTTAAAAGGGTTGCTAGTGCAAATAGTGGGGGCAGC---TTTGTACTTCACGATGGACCCCCTTATGCAAATGGTGATTTACATATGGGCCATGCCTTAAATAAGATTTTGAAAGATATTATCAACCGGTATAAGCTACTTCGGAACTTTCAAGTTCATTACATTCCTGGTTGGGATTGTCATGGTTTGCCAATCGAACTCAAAGTTTTGCAGTCACTGGATCAAGAT---------GCTAGAAAGGAGCTGACACCAATAAAATTGAGAGCAAAGGCAGCCAAATTTGCAAAAGCAACCGTCAAGAATCAGATGGCTGCATTTAAGAGGTATGGGGTATGGGCAGACTGGGATCATCCGTATCTCACTCTTGATCCAGAGTATGAAGCCGCTCAGATTGAAGTTTTTGGCAAAATGGCCTTGCAAGGGTATATCTACAGAGGCAGGAAGCCGGTTCACTGGAGCCCCTCATCACGAACTGCTCTTGCAGAGGCTGAGCTG------GAGTATCCCGAG------GGGCATGTTTCAAAAAGTTTA---------------------------------------TATGCCAAATTCAGAATCGCCAGTATCCCTAACTCA---AATAAACTGCTTGATGACTTT---CCTAATTTGAGCTTGGCCATTTGGACTACCACTCCTTGGACAATTCCTGCTAATGCCGCTGTTGCGGTCAATTCAAAGCTTCAATATGCTATTGTTGAAGTTGATTCCAGTTCTATA---------------GACGCTAGTGCAACATCAAAAGATAAAGAG---------AAGAGACTTGGCAATCTCTTTAAC---GAAGGTGACAAGCTCTACTTAATTGTGGCATTGGATCTTGTT---------------------------------------------------------------------CCAACACTGGAAGCAAAATGGGGCAGGAAACTTATTGTGAAGACGTCTGTTTCGGGTGCCGAGCTTGAAAATTGCAGGTACATTCAC------------------------CCCATAGAG---AGTAGAGAATGCCCAGTCGTTATTGGTGGAGATTATATAACAACAGAGTCAGGAACTGGATTAGTTCATACTGCTCCTGGACATGGTCAAGATGATTACGTGACTGGCCTTAAATATGGATTG---------------CCGGTGTTTTCACCCGTGGATGACCAGGGAATGTTCACCGAAGAAGCTGGACAA---TTTAACGGGCTTGATGTACTTGGGGATGGTAATGTTGCTGTTATCGAGTGCTTGGACAAG---------------AATTCATCAATGATCATGGTTGAGCAATAC---------------------------------------------AAACACAAGTATCCATATGATTGGCGAACAAAG---------GAGCCCACAATATTCAGGGCAACTGAACAGTGGTTTGCTTCAGTTGAAGGATTCCGTCCGGCTGCAATGGATGCAATC---------------AACAATGTAACATGGATTCCATCACAGGCA---GAAAATCGCATTTCGTCGATGACCTCAAATCGCTCTGATTGGTGCATCTCCCGACAAAGGACGTGGGGTGTGCCCATTCCTGTTTTCTATCACGTGGAGACAAAGGAGCCATTGATGAATGAAGAGACCATTGGTCATATTAAGTCTATAATTTCA---CAGAAAGGAAGTGATGCATGGTGGTACATGAGTGTGGAGGAATTGCTTCCAGAAAGGTACCGCAATGAAGCAGCAAGCTATGTAAAAGGAACAGATACGATGGATGTTTGGTTTGACTCTGGCTCTTCATGGGCTGCTGTACTAGAACGGAGGCAA------------------GGTCTTAGTTATCCTGCAGATTTGTATCTCGAAGGAACGGACCAACATCGTGGTTGGTTCCAGAGTTCATTG---CTGACAAGTATTGCTTCAAATGGAAAGGCCCCATACCGTGGTGTCATAACACATGGATTCGTACTTGATGAGAGGGGCTTGAAGATGAGCAAATCTCTT------------------------------------------------------------------------GGAAATGTTGTTGATCCAAGAACAATTATTGAAGGA------------------------------------------------------------------------GGAAAAGATCAGAAGGATCTT---GCC------------TATGGTGCGGATGTGCTGAGGCTTTGGGTTTCCAGCATA---GATTATACCGGT---GATGTGCTGATAGGGGCTAAAGTGCTTAGTCAAATG---TCAGAAATATACAGAAAATTGAGAGGAACATCACGTTTTCTTATAGGAAATCTGCATGACTGGAAGGCTGATTAT------------------------------------GCTGTCCCTTACAGCGAGCTTCCTATGATTGATCGATATGCTTTATTTCAA---------------CTCGAGAGTGTTGTGAAGAACATTCAAGCGAGTTACGATAATTATCAGTTCCTCAAGATTTTT------------------------------------------------------------------------------------------------------------------------------CAGATCATTCAGCGGTTTGTTGTAGTTGATCTTTCAAGTTTTTACTTGGATGTCGCTAAAGACCGGCTTTATGTTGGAGGTACGGGA------AGT---GCCACAAGGAGGAGTTGTCAAACAGTGCTTGCTGCACAACTACTTTCAATTGTTAGAGTCATTGCTCCAATTGTACCACATTTGGCTGAGGACATATGGCAGCATCTTCCTTTTCCATTCACTAATGAAGATGGACGTGTAGTTAGCTTCGTTTTTGAGTCAAAATGGCCTGTGTTGAACGAAAGACACCTCGCTTTTCCAGATGAGGAAGTTAATTTCTGGGGAACAATTCTTGAGCTGAGAACAGAGGTGAACCAAGTGCTGGAGATTGCTCGTACT---------------------------------------------------------------------------------------------------------------------------------------------------------------------------------------------------------------------------------------AAGAAGTTGATTGGTTCGAGTTTGGATGCAAAGGTTTACCTCCATGCATCTGACGATGTC---------TTGGTTAAGAGATTGATTAACATGTGTACA---TCGGACAGTGAT------------------GCTGATGCTTTGCACCGCATATTTATAACATCTCAGGTAGAGATTCTACCGTCTCTGGAA---AATGTGAGTGAAGATATATCATGCACTGGAGAGTATCTTATGGACGGG---GATAAAAAAGTCTGGATTGGCGTATCACGTGCAGACGGCTTAAAATGCGAGAGATGCTGGAATTACTCCCTTGAGGTAGGCAGTTAC---------------------------------------------------------AGTGATCATCCTTCACTCTGTGCTAGATGTCAT---------------------------------------------------------------------------------------------------------------------------------------------------------------------------------------------------------------------------GGC------------------------------------------------------------------------------------------------------------------------------------------------------------------------------------------------------------------------GTTGTGGGT---------------------------------------------------------------------CAGCCAATCCCAGCTCTTGCCGCAGCCAACTGA------------------------------------------------------------------------------------------------------------------------------------------------------------------------------------------------------------------------------------------------------------------------------------------------------------------------------------------------------------------------------------------------------------------------------------------------------------------------------------------------------------------------------------------------------------------------------------------------------------------------------------------------------------------------------------------------------------------------------------------------------------------------------------------------------------------------------------------------------------------------------------------------------------------------------------------------------------------------------------------------------------------------------------------------------------------------------------------------------------------------------------------------------------------------------------------------------------------------------------------------------------------------------------------------------------------------------------------------------------------------------------------------------------------------------------------------------------
>Isoetes_andicola
------------------------------------------------------------------------------------------------------------------------------------------------------------------------------------------------------------------------------------------------------------------------------------------------------------------------------------------------------------------------------------------------------------------------------------------------------------------------------------------------------------------------------------------------------------------------------------------------------------------------------------------------------------------------------------------------------------------------------------------------------------------------------------TTTGCTTCTGAA------------------------------------------------------------------------------TTTGTCTTCCCAATGCCYCCAGKCAGCTCTTTCTTAGCCAAA------------------------AACTTTAGCGRTAGTCAC------------------------CATCACAAT---------CTCATTTGTTTG------------------------------------------------------------------------------------CCGRTGGTACACGGAAGACTC---TGTTCAACTACTGTTKTT------------------TGTTCTCCAACT---------------GGATCGAAAGTACGGGAA------------------------------------------------------------------AGAATGGTTGTAAGTGCAGCT------------------------------------------------------------------------------------AAGCATGCCGGAAAAGAAACACAAGATATT---------------------------AGCCG-TACAAGAGTACAATAGAGTTGCCTAAAACAAACTTTAKCCTAAAAGCAAACTCTGTMACCAGGGAACCAGAGATT---------------------------CAACAWTTATGGGATCAGAAACAAGTCTTACGAAAGYTGCATGAGAGGAGMASTGGGGAACCA---TACACTCTTCATGATGGACCTCCCTATGCAAATGGAGATCTGCATAC-------------------------------------------------CTACTTCAAGGTCCTAAAGTCTS-TTCATTCCAGGATGGGACTGTCATGGACTACCAATAGA------AGTTCTA-AGYCRATGGATGCYGAA---------RCTYGAAAGAACTT-ACTCSAATAAAACTGAGGRAARAGRMTGCACAATTTGCAATTWAAACTGTTGAWCAACARYGCARCTCATTTARGCG-T-CGGT-TTTGGGCTGACTGGGACAATCCAT-TCTTACACTTACTCCTGAGTATGAGGCTGC-----TAGGCGTGTTCGGTCAAATGGTTCTGAAAGGTTACATATATAGGGGCCGGAAACCCGTTCACTGGAGTCCATCTTCTGGGACGGCATTGGCGGAAGCGGAGCTT------GA-------------------------------------------------------------------------------------------------------------------------------------------------------------------------------------------------------------------------------------------------------------------------------------------------------------------------------------------------------------------------------------------------------------------------------------------------------------------------------------------------------------------------------------------------------------------------------------------------------------------------------------------------------------------------------------------------------------------------------------------------------------------------------------------------------------------------------------------------------------------------------------------------------------------------------------------------------------------------------------------------------------------------------------------------------------------------------------------------------------------------------------------------------------------------------------------------------------------------------------------------------------------------------------------------------------------------------------------------------------------------------------------------------------------------------------------------------------------------------------------------------------------------------------------------------------------------------------------------------------------------------------------------------------------------------------------------------------------------------------------------------------------------------------------------------------------------------------------------------------------------------------------------------------------------------------------------------------------------------------------------------------------------------------------------------------------------------------------------------------------------------------------------------------------------------------------------------------------------------------------------------------------------------------------------------------------------------------------------------------------------------------------------------------------------------------------------------------------------------------------------------------------------------------------------------------------------------------------------------------------------------------------------------------------------------------------------------------------------------------------------------------------------------------------------------------------------------------------------------------------------------------------------------------------------------------------------------------------------------------------------------------------------------------------------------------------------------------------------------------------------------------------------------------------------------------------------------------------------------------------------------------------------------------------------------------------------------------------------------------------------------------------------------------------------------------------------------------------------------------------------------------------------------------------------------------------------------------------------------------------------------------------------------------------------------------------------------------------------------------------------------------------------------------------------------------------------------------------------------------------------------------------------------------------------------------------------------------------------------------------------------------------------------------------------------------------------------------------------------------------------------------------------------------------------------------------------------------------------------------------------------------------------------------------------------------------------------------------------------------------------------------------------------------------------------------------------------------------------------------------------------------------------------------------------------------------------------------------------------------------------------------------------------------------------------------------------------------------------------------------------------------------------------------------------------------------------------------------------------------------------------------------------------------------------------------------------------------------------------------------------------------------------------------------------------------------------------------------------------------------------------------------------------------------------------------------------------------------------------------------------------------------------------------------------------------------------------------------------------------------------------------------------------------------------------------------------------------------------
>Isoetes_humilior
------------------------------------------------------------------------------------------------------------------------------------------------------------------------------------------------------------------------------------------------------------------------------------------------------------------------------------------------------------------------------------------------------------------------------------------------------------------------------------------------------------------------------------------------------------------------------------------------------------------------------------------------------------------------------------------------------------------------------------------------------------------------------------------------------------------------------------------------------------------------------------------------------------------------------------------------------------------------------------------------------------------------------------------------------------------------------------------------------------------------------CTC---TGTTCAACTACMGTTGTT------------------TGTTCTCCAACT---------------GGATSGRAAGTACGGRAA------------------------------------------------------------------AGAATGGTTGTAAGTGCAGCT------------------------------------------------------------------------------------AAGCAKGC-GGAAAAG---CACAAGCTATT---------------------------AGCCGATACAAGAGTACAATAAAGTTGCCTAAAACAAAMTTTAGCTTRMRMRCAAACYCTGTCACCAGGGAACCAGAGATT---------------------------CAACAATTATGGGATYARAAASAAKWCTTACGGAAGCTGCA-----------------AACCA---TACASTCTTCATGATGSAMCTYCCTATGCAAATGGAGATCTGCATRCTGSTCATGCATTGAATAAGATATTGAAAGACTTTATTAATCGTTACCAG--------------TAAAGTCTGCTTCATTCCAGGATGGGACTGTCATGGACTACCAATAAAGCTCAAA---------------------------------------------------------------------------------------------------------------------------------------------------------------------------------------------------------------------------------------------------------------------------------------------------------------------------------------------------------------------------------------------------------------------------------------------------------------------------------------------------------------------------------------------------------------------------------------------------------------------------------------------------------------------------------------------------------------------------------------------------------------------------------------------------------------------------------------------------------------------------------------------------------------------------------------------------------------------------------------------------------------------------------------------------------------------------------------------------------------------------------------------------------------------------------------------------------------------------------------------------------------------------------------------------------------------------------------------------------------------------------------------------------------------------------------------------------------------------------------------------------------------------------------------------------------------------------------------------------------------------------------------------------------------------------------------------------------------------------------TCATCATGGGCTGCTGTACTGGAGAAGAGAGAC------------------GGTGTAAGCTGGCCAGCAGACCTGTACCTTGAAGGTAGCGATCAGCATAG----------------------------------------------------------------------------------------------------------------------------------------------------------------------------------------------------------------------------------------------------------------------------------------------------------------------------------------------------------------------------------------------------------------------------------------------------------------------------------------------------------------------------------------------------------------------------------------------------------------------------------------------------------------------------------------------------------------------------------------------------------------------------------------------------------------------------------------------------------------------------------------------------------------------------------------------------------------------------------------------------------------------------------------------------------------------------------------------------------------------------------------------------------------------------------------------------------------------------------------------------------------------------------------------------------------------------------------------------------------------------------------------------------------------------------------------------------------------------------------------------------------------------------------------------------------------------------------------------------------------------------------------------------------------------------------------------------------------------------------------------------------------------------------------------------------------------------------------------------------------------------------------------------------------------------------------------------------------------------------------------------------------------------------------------------------------------------------------------------------------------------------------------------------------------------------------------------------------------------------------------------------------------------------------------------------------------------------------------------------------------------------------------------------------------------------------------------------------------------------------------------------------------------------------------------------------------------------------------------------------------------------------------------------------------------------------------------------------------------------------------------------------------------------------------------------------------------------------------------------------------------------------------------------------------------------------------------------------------------------------------------------------------------------------------------------------------------------------------------------------------------------------------------------------------------------------------------------------------------------------------------------------------------------------------------------------------------------------------------------------------------------------------------------------------------------------------------------------------------------------------------------------------------------------------------------------------------------------------------------------------------------------------------------------------------------------------------------------------------------------------------------------------------------------------------------------------------------------------------------------------------------------------------------------------------------------
>Isoetes_elatior
-----------------------------------------------------------------------------------------------------------------------------------------------------------------------------------------------------------------------------------------------------------------------------------------------------------------------------------------------------------------------------------------------------------------------------------------------------------------------------------------------------------------------------------------------------------------------------------------------------------------------------------------------------------------------------------------------------------------------------------------------------------------------------------------------------------------------------------------------------------------------------------------------------------------------------------------------------------------------------------------------CAAT---------C-CATTTGTYTR------------------------------------------------------------------------------------YYGGTSGTACACKKWAR-CTC---TRTKCAACTAYAGTTRTT------------------TRTTCTCCAAYW---------------KGATYRRAAGTACGGGAA------------------------------------------------------------------AGAATGGTTGTAAGYGCAGCT------------------------------------------------------------------------------------ARGCATGCTGGAAAAGAAACACAAGATATT---------------------------AGCCRATACAAGASTACAATARAGTTGCCTAAAAYRAAYTTTAGCTTRAAARCAAAMTMTGTMACCARGRAACCAGAGATT---------------------------CAACARTTATGGGATCAKAAACAAGTYTTACGGAAGCTGCATGA------------GGAACCA---TACACTCTTCATKATGGACCTCCCTATGCAARTGRAGATCTGCATA-TGGTCATGCMTTGAATAASATATTGAA------------------CCAGCTACTTCAAGGT-ATAAAGTCTGCTTCATTYYAGGATGGGAYTGTCATGGACTACCAATAGAGCTCAAAGTTCTACAGYCAATGGATGCTGAA---------RCTCGAAAGRACTTGACCTCAATAAAACTRAGGRAAAAGGCTKCAM-----GCAATTAAAACTGTYGGTCAACAATACAACGCATTTAAG-----------------------------------------------------------------------------------------------------------------------------------------------------------------------------------------------------------------------------------------------------------------------------------------------------------------------------------------------------------------------------------------------------------------------------------------------------------------------------------------------------------------------------------------------------------------------------------------------------------------------------------------------------------------------------------------------------------------------------------------------------------------------------------------------------------------------------------------------------------------------------------------------------------------------------------------------------------------------------------------------------------------------------------------------------------------------------------------------------------------------------------------------------------------------------------------------------------------------------------------------------------------------------------------------------------------------------------------------------------------------------------------------------------------------------------------------------------------------------------------------TGCATGGTGGTATATGGATGTGAAGGATCTTCTTCCAGAAGTCTATAAAGACAGCTCTGATAAATACAGGAAGGGCACTGATACTATGGATGTATGGTTTGATTCAGGATCATCATGGGCTGCTGTACTGGGGAAGAGAGAC------------------GGTGTAAGGTGGCCAGCAGACCTGTACCTTGAAGGTAGCGATCAG---------------------------------------------------------------------------------------------------------------------------------------------------------------------------------------------------------------------------------------------------------------------------------------------------------------------------------------------------------------------------------------------------------------------------------------------------------------------------------------------------------------------------------------------------------------------------------------------------------------------------------------------------------------------------------------------------------------------------------------------------------------------------------------------------------------------------------------------------------------------------------------------------------------------------------------------------------------------------------------------------------------------------------------------------------------------------------------------------------------------------------------------------------------------------------------------------------------------------------------------------------------------------------------------------------------------------------------------------------------------------------------------------------------------------------------------------------------------------------------------------------------------------------------------------------------------------------------------------------------------------------------------------------------------------------------------------------------------------------------------------------------------------------------------------------------------------------------------------------------------------------------------------------------------------------------------------------------------------------------------------------------------------------------------------------------------------------------------------------------------------------------------------------------------------------------------------------------------------------------------------------------------------------------------------------------------------------------------------------------------------------------------------------------------------------------------------------------------------------------------------------------------------------------------------------------------------------------------------------------------------------------------------------------------------------------------------------------------------------------------------------------------------------------------------------------------------------------------------------------------------------------------------------------------------------------------------------------------------------------------------------------------------------------------------------------------------------------------------------------------------------------------------------------------------------------------------------------------------------------------------------------------------------------------------------------------------------------------------------------------------------------------------------------------------------------------------------------------------------------------------------------------------------------------------------------------------------------------------------------------------------------------------------------------------------------------------------------------------------------------------------------------------------------------------------------------------------------------------------------------------------------------------------------------------------------------------
>Isoetes_coromandelina
-----------------------------------------------------------------------------------------------------------------------------------------------------------------------------------------------------------------------------------------------------------------------------------------------------------------------------------------------------------------------------------------------------------------------------------------------------------------------------------------------------------------------------------------------------------------------------------------------------------------------------------------------------------------------------------------------------------------------------------------------------------------------------------------------------------------------------------------------------------------------------------------------------------------------------------------------------------------------------------------------------------------------------------------------------------------------------------------------------------------------------------------------------------------------------------------------------------------------------------------------------------------------------------------------------------------------------------------------------------------------------------------------------------------------------------------------------------------------------------------------------------------------------------------------------------------------------------------------------------------------------------------CACCCTTCATGWCGGACCTCCTTATGCAAATGGAGATCTGCATACTGGTYATGCCTTRAACAAGATACTGAAAGACTTCATTAATCGTTACCA--------------------------------------------------------------------------------------------------------------------------------------------------------------------------------------------------------------------------------------------------------------------------------TCGGTCAAATGGTTCTGAAAGGTTACATATATGGGGGACGAAAACCTGTCCATTGGAGTCCATCTTCTGGAACGGCCTTGGCAGAAGCAGAGCTT------GA------------------------------GAGCATC---------------------------------------TACGCGGTATTCAAGCTCTGTTACCTCAGTGAGACTTTTCGCGAGTCYCTWAAAGGGCTTCTTCCCAACTTAGGATTGGCCATATGGAYGACTACCCCATGGACGATTCCTRGAAATGCTGGT----------------------------------------------------------------------------------------------------------------------------------------------------------------------------------------------------------------------------------------------------------------------------------------------------------------------------------------------------------------------------------------------------------------------------------------------------------------------------------------------------------------------------------------------------ATAATGGAGTTTY-ACGGAGGAGGCCAGAGAG---TTTGCTGGCTTGAATGTGTTAGGTGATGGTAATGATGCTGTTGTAAAGGCCCTCGATGCA---------------CGTTCGTCTCTTCTGATGGAAGAAGCATA-------------------------------------------------------------------------------------------------------------------------------------------------------------------------------------------------------------------------------------------------------------------------------------------------------------------------------------------------------------------------------------------------------------------------------------------------------------------------------------------------------------------------------------------------------------------------------------------------------------------------------------------------------------------------------------------------------------------------------------------------------------------------------------------------------------------------------------------------------------------------------------------------------------------------------------------------------------------------------------------------------------------------------------------------------------------------------------------------------------------------------------------------------------------------------------------------------------------------------------------------------------------------------------------------------------------------------------------------------------------------------------------------------------------------------------------------------------------------------------------------------------------------------------------------------------------------------------------------------------------------------------------------------------------------------------------------------------------------------------------------------------------------------------------------------------------------------------------------------------------------------------------------------------------------------------------------------------------------------------------------------------------------------------------------------------------------------------------------------------------------------------------------------------------------------------------------------------------------------------------------------------------------------------------------------------------------------------------------------------------------------------------------------------------------------------------------------------------------------------------------------------------------------------------------------------------------------------------------------------------------------------------------------------------------------------------------------------------------------------------------------------------------------------------------------------------------------------------------------------------------------------------------------------------------------------------------------------------------------------------------------------------------------------------------------------------------------------------------------------------------------------------------------------------------------------------------------------------------------------------------------------------------------------------------------------------------------------------------------------------------------------------------------------------------------------------------------------------------------------------------------------------------------------------------------------------------------------------------------------------------------------------------------------------------------------------------------------------------------------------------------------------------------------------------------------------------------------------------------------------------------------------------------------------------------------------------------------------------------------------------------------------------------------------------------------------------------------------------------------------------------------------------------------------------------------------------------------------------------------------------------------------------------------------------------------------------------------------------------------------------------------------------------------------------------------------------------------------------------------------------------------------------------------------------------------------
