# Supplementary material for: Phylogenomics indicates the “living fossil” Isoetes diversified in the Cenozoic
Source: PLoS One. 2020 Jun 18;15(6):e0227525. doi: 10.1371/journal.pone.0227525 (PMC7302493; doi:10.1371/journal.pone.0227525)
Supplement: S1 File — Folder containing fasta files for each of the individual nuclear alignments. (GZ) [file pone.0227525.s011.gz › 1_Individual_Nuclear_Alignments/Homolog_07718.orthogroup_2.fasta]

>Isoetes_sinensis
---------------------ATGGGAGCCCCAGGTACTGAG---------------------------------------------------AACGCTGATGGGCAGCTCTATGCCCTTCTGCATCTGCATCCGGAGGCTTCCGATGAAGATATTAAGAAGGCTTATAAGGAATGGGCAAAAGTTTATCATCCAGACAAGCAACGGACTCAAGAGATGCGGGATATTGCCACCGAAAATTTTCAGAGAATACGGGAAGCCTATGAGATTTTGAGCGATGAACGGAAGCGGCAGATATATGATATTTATGGAATGGATGGATTACGATCAGGTTTAGAGCTGGGACCGAAATTGAAGTCTCCAGAGGAAATAAGGCAAGAGCTTGAGAAATTGCGAGCACAACAACAGGAGCAGAAGTTAGCATCCCATGTGCATCATTCGGGATCAGTGCTGGTGAATCTATCATTGGCAGAAGCACTGAAA---TACCGAACATGGCCATCCTTTACTGGAATGGCCATGTCAAGTCAAGTGCAAGCACATATCTCAAAAATAGACGCAGTTGTTGCTGGAGGCAATATTTACGTGCGTCAAGGTGTAGGAGGA---GGTACCATTTCAGTAGTCCTTCGGCGTCAAATATCTCCTGCCTCTTCGGTGGAGATACTATGCATGGCAGGACTTCGATCCATTCTTAGCTTTCAAACCACGAGGCAGTTGTCTTCTCATTCAACTGGAATGCTTTCGCTTTCAGTATCACTGCGTGATGGTTCTGTAACTTTGGGGAATACATGGTCCCGACAACTTACAACATCCACTACGGGCACTGTTCAATTACAGCTTGGCCCAGAT---------ACGGGGGTTGCAGTTGGTTGGCAGTGGCAGGGTAAACAGGATGCTGGTTCTGGAGAGTTGAAGGTTGGCCCAACAACATTTGGAGTCACAGGTCAATATAATCACCAGTTTTCTTCAAAGTCCAAAGGTCGGGTTATGGCAAAAATA---GGAAGTTTTGGGGTGGAGATGGAAGTTGGAGGTGAGAGGAGTATCTCAGAGCATAGTGCAGCAGCAATGTTTTGTGTTGTAGGTCTTCAGGGAATA---------------------------------------TCATGGAGATTC------------------CGTTTCACTCGGGGCGGCCAGAAATTCGTTTTCCCT------------------ATTGTACTGTCTCCAGTCTTTAGCCCTATTACAGCATTTGGGGCACTGGTAATCCCATCATCGGTGTACTCACTTCTGAAGGTTTTCGTTCTCAAGCCATACTATCAACGGAGGAATGAACGCAAAAAGCTTGAGCAGAGACGTCTCACTATAACACAGATGGCGGAAGCTCATGAGACAGCCAAGAAGGCGCAGTCTCTCTTAAAAAATGTTGCTGACAGAAAACGTAAGAAGGAAGAAGACAGAAACGGATTGATCATAAAAGATGCTGTATATGGTAATATCAAATCTGCAGACATG---------GTTGCTCGG---CAAGCAAATCTAGGAGATGATTCTCAAGAGGAGGTTCCACCACCTTATCTGAACGTGAGAATTCCGTTACAGTTTCTTGTAGATGACTTTGGGCACCTTACGTTACATGGTGGTATTAGGAAAAGTGGTCTCATGGGTTTCTGTGATCCTTGTCCTGGAGAAGTAAAGCAGCTTAAAATCACATACTCTTACCATGGCCAATTGTAC---------------------------------------------------CAGGCATTAGTTGATGACAATGAGGAGTTGCATATCCCATCGGAGAAACATAAACTAGCACATAGTCCTTGA------------------------
>Isoetes_lacustris
---------------------ATGGGAGCCCCAGGTACTGAG---------------------------------------------------AACACTGATGGGGAGCTCTATGCCCTTCTGCATCTGCACCCGGAGGCTTCCGATGAAGATATTAAGAAGGCTTATAGGGAATGGGCAAAAGTTTATCATCCAGACAAGCAACGGACTCAAGAGATGCGGGATATTGCCACCGAAAATTTTCAGAGAATACGGGAAGCTTATGAGATTTTGAGCGATGAACGGAAGCGCCAGATATACGACATTTATGGAATGGATGGATTACGATCAGGTTTAGAGCTGGGCCCGAAATTGACGTCTCTAGACGAAATAAGGCAAGAGCTTGAGAGATTGCGAGCACAGCAACAGGAGCAGAAGTTGGCATCCCATGTGCATCATTCTGGATCAGTGCTGGTGAATCTATCATTGGTAGAAGCACTGAAA---TACCGAACATGGCCATCCTTTACTGGAATGGTCATGTCAAGTCAAGTGCAAGCACATATTTCAAAAATAGACGCAGTTGTTGCTGGGGGAAATGTTTACGTACGTCAAGGGGTAGGAGGA---GGTACCATTTCAGTAGTCCTTCGGCGTCAAATATCTCCTGCCTCTTCAGTGGAGATACTTTGCATGGCAGGACTTCGATCCATTCTTAGCTTTCAAACCACGAGGCAGTTGTCTTCCCATTCAACTGGAGTGCTCTCGCTTTCAGTATCACTGCGTGATGGTTCTGTAACTTTGGGGAACACATGGTCCCGACAACTTACAACGTCCACTACGGGCACTGTTCAATTACAGCTTGGGCCAGAT---------ACAGGGGTTGCAGTTGGTTGGCAGTGGCAGGGTAAACAGGATGCCGGTTCCGGAGAGTTGAAGGTTGGCCCAACAACGTTTGGAGTCACAGGTCAATATAATCACCAGTTTTCTTCAAAGTCCAAAGGTCGGGTTACGGCAAAAGTA---GGAAGTTTTGGGGTGGAGATGGAAGTTGGAGGCGAGAGGTCTATTTCAGAGCATAGTGCAGCAGCAATGTTCTGTGTTGTAGGTCTCCAGGGAATA---------------------------------------TCATGGAGATTC------------------CGTTTCACTCGGGGCGGCCAGAAATTCATTTTCCCT------------------ATTCTACTGTCTCCAGTTTTTAGCCCTATTACAGCGTTTGGGGCATTGGTAATCCCATCATCGGTGTACTCCCTTTTGAAGGTTTTCATTCTCAAGCCATACTATCAACGGAGGGAAAAACGCAAAAAACTTGAGCAGAAACGTCTCACTATAGTACAGATGGCTGAAGCTCATGAGACAGCCAAGAAGGCACAATCTCTCTTAAAAAATGTTGCTGACAGAAAACTTAAGAAGGAAGAAGATAGAAACGGATTGATCATAAAAGATGCTGTATATGGTAATATCAAATCCGCAGACATG---------CTTGCTCGG---CAAGCAAATGTAGGAGAAGATTCTGAAGAGGAGGTTCCACCACCTTATCTGAACGTGAGAATTCCGTTACAGTTTCTTGTAGATGACTTTGGGCACCTTACGTTACATGGTGGTATCAGGAAAAGTGGTCTCATGGGTTTCTGTGATCCTTGTCCTGGAGACGTAAAGCAGCTTAAAATCACATACTCTTACCATGGCCAATTATAC---------------------------------------------------CAGGCATTGGTTGATGACAATGAGGAGTTGCATATCCCATCAGAGAAACATAAACTAGCACATAGCCCTTGA------------------------
>Huperzia_lucidula
---------------------ATGGAG------------------------------------------------------------------CGTCACAACAGAGAACTATACGCTCTGCTTCATCTGGAGCCCGAGTGCTCTGAGGATGACATCAAGCGAGCATACAGGCAGTGGGCGCAAATTTATCACCCAGACAAGCACAGAAGCCCGCAGATGCAAAGCATAGCAACGCATAATTTTCAGCGTATTCGCGAAGCATACGATATTTTAAGTGACGAAAGAAAAAGGCAAATTTACGACATCTATGGACTAGAAGGCTTGAGATCCGGGCTGGAGCTTGGTCCGAAGTTGAAGTCCTGCGAGGAAATAAGGGGAGAGTTTGAGAGATTGAAGATACGACAGGAAGAACAAAAGCAAGCTGCTCATACGCGCCATTCTGGTTCTTTCACCGTGCAATTATCTGTCGTGGAGTTTCTCAAGTCCTTCGATTCAGCTCCTGTGATTACAGGAATGACGATGTCAACTCAAGTACAAGCACAAGTTTCAAAGATTGACACAGCTATTATGGGGGGTAGCATGTACCTTCGTCGGGGTCTCGGAGGT---GGAACTGTCACCTTTGTCTTAAGGCAACAAACTTCTCCCATATCTTCCATTGAGATTCTTGCAATGACTGGTCTACGTTCTATAGTAAGCGTGCAAACATCAAGGCAATTATCTTCACATTCGACAGGATCACTTGGTCTTTCAGTTTCTCTTAGAGATGGCTCGGTCACTATTTCAAATACTTGGTCTCGACAACTTTCTGAGTCTACAACTGGAACTATACAATTGTTTGTAGGGCCAGAA---------GCGGGCGTTGCAATTGGTTGGCAAAGGCAAGGAAAGAAAAACGGTGGAATGGCAGAAGTAAAAGTGGGATTAGAAGCTGTTGGAATTTCGGGACATTACTCACATCATTTTTCTTCCAAGTCCAAAGGCCGGATTGTTGGAAAGCTG---GGAAGCTTTGGGTTAGAAGTTGAAGTTGGGGGAGAAAGAAAGATATCAGAGCACAGTTTCGTAGCTATGTTTTGTGTTATTGGACTCCAGGGTGTC---------------------------------------TCATGGAAGTTC------------------CGGTATACTCGAGGTGGACAAAAATTTATATTTCCT------------------GTGCTACTTTGTGCTACGCTGAACCCAGTCATATCTCTCGGAGCCTTGATTTTGCCGTCATCTGTGTACACTCTTCTTAAGGTGTTTCTCATCAAACCATACCAGATAAGGAGGAGGAAACGTAAAAGTTTGGAGCAACAAAGACAAACAATCTCCCAGGTTCTTGAATCACGAACTTCGGCAGAAAATGCACAGGCTTTGCTGAAAAATGTAGCAGAGAGAAAGCAGGCAAAACAAGCTCTTCGGGATGGATTGATCATA------------------------------------------------------------------------------------------------------------------------------------------------------------------------------------------------------------------------------------------------------AAATAT------------------------------------------------------------------------------------------------------------------------------------------------------------------
>Huperzia_squarrosa
------------------------------------------------------------------------------------------------------------------------------------------------------GACAGCTCTTATGCTTCAAGGGAA---------------------------------------------------------------------------------------------------------------------------------------------------------------------------------------------------------------------------------------------------------------------------------------------------------------------------------------------------------------------------------------------------------------------------------------------------------------------------------------------------------------------------------------------------------------------------------------------------------------------------------------------------------------------------------------------------GAT------------------------------------------------------------------------------------------------------------------------------------------------------------------------------------------GGTGGAGAAAGAAAGATATCGGAGCATAGTTTCGTCGCTATGTTTTTTGTTATTGGACTCGAGGGTGTC---------------------------------------TCATGGAAGTTC------------------CGATATACTCGAGGTGGACAAAAATTTATATTTCCT------------------GTGCTACTTTGTGCTACGCTGAATCCAATCATATCTCTTGGAGCCTTGATTTTGCCGTCATCTGTGTATGCTCTTCTCAAGGTTTTTCTAATCAAACCATACCAGTTAAGGAGGAGGAAACATAAAAGTTTGGAGCAACAAAGACAAACAATCTCCCAGGTTCTTGAATCACGAACTTCAGCAGAAAATGCACAAGCTTTGTTGAAAAATGTAGCAGAGAGAAAGCAGGCAAAAGCTGCCCTTCGAGATGGATTGATTATAAAATATGCTGTCTATGGGGACTTAAGGTCTCAAACTGATGACAAAATGGATCTTTCT---GCTATAGATGGAGGCATGATGAATGACACACCTTTACCACCTCCTTATATAGATGTCACCATCCCAACACAGTTTTTGGTGGATGATTTTGGGCAACTACAGCTTCATGCAGGAGTTAAAAAGTCAGGATTGATGGGTTTTTGTGATCCTTGCCCTGGAGAAGCAAAGAGCTTGAAAATAACCTATTCTCATAAAGGAAAACCATAT---------------------------------------------------GAGGTGATTGTTGGTGATTTTGATGAATTGCATATTCCTCAAGAGGCACACAGAGTTTAA------------------------------------
>Physcomitrella_patens
---------------------ATGGAGACTTCGGAGCGAGAGCGGCAT------------------------------------------TGGCCACCCGATCGACAGCTCTATGCTCTGCTGCATTTATCTCCTGAGGCCTCCGACGATGATGTGAAGCGGGCTTTCAGACATTGGGCGCAAATTTACCACCCTGACAAGCACCAGACGCTGCAGATGCAGGATGCTGCTACTCAAAATTTCCAGAAGATTCGGGAGGCATACGAAATTTTGAGTGATGAGCGAAAGCGGCAAGTGTATGATGTCTACGGAATGGAAGGCTTAACTTCAGGTTTAGAGTTAGGTCCGAAGTTGAAATCAAGACATGAGGTTAGAGCTGAGTTTGAACGCTTACAGCAACGCCAAGAAGAGAGCAGATTGGCAGCTCATGTCCACCACAGAGGATCATTGCTAATGAACTTATCCTTACTACCAGTGTTGGAATCGTATGAT---CCCCTAAGCATGAGCGGCATGGCTATGACAACACTAGTGCAAGCACAGGTATCGAAAAGGGATACCGTCATGTTGGGAGGGAATATGGCTTTGAGGAGTGGTTTAGGCAGG---GGCTCTGTGACAATGGGTTTAAGGCGCCAACTTTCACCAATATCAACGGTAGAATTTCTAGCTATGGCTGGGCTCCGCTCGATTTTGAGTCTACAAACTTCAAGGCAACTTTCTACACATTCAAGGGGGACTTTAGGATTATCAGTTTCGTTGAGGGATGGTTCAGTCACGTTAGCAAATAATTGGTCACGCCTTCTGACAGAGGACACTACAGGCAAT------------------------------------------------------------------------------------------------GTAGGTCCTACCACCTTTGGAGTATCAGGTCAATACATTCGCCATTTTTCTTCCAAGTCGCAAGGTCGACTCTCCGGAAAAATC---GGCAGCACTGGAGTAGAAGTTAAGGTGGGTGGGGAGAGAAGACTTTCTGAGCACAGTTCTGCTGCCATGTTCTGCGTGCTTGGACTTCAGGGTGTT---------------------------------------TCTTGGAAAGTC------------------CGATTCACCCGAGGAGGCCAGAAGTTCGTCCTTCCT------------------ATTATGCTCTGCCCAACATTGAATCCGTATATTGCTGCTGGTGCTTTAATTATGCCATCATCCATTTACGCAATACTTAAGACCTTCGTTTTTCAACCTTACAACCTCCGAAGAAATAGACGAAAGAGCCTGGAACTTAGGCGAGCAACTTACACACAGGTTATTGAGGCGAGGGCTTCTTCGGAGAAATCACAATTATTATTGAAGAATGTAGCAGAGAGGAAGAAACAAAAGCAAGCACAACGGCAGGGGTTAGTTGTTCTGGCAGCCGTTTATGGTGATATTAGGGAATATGAGCTAGAGATAAATTGTGTGGAT---AAGTCTGCAAGCACCGAAGACAATGATGCGGATCTACCTCCTCCCTATTTAGATGTTGCCATTCCTTTACAGTTCTTGGTTGATGATCTTGGACGCCTTCAGCTGCACGAAGGAATCAGTAAGGCCGGTCTTATGGGTTTTTGTGATCCATGCCCGGGTAAATCAAAGCAGTTGAAGGTGGCTTATAGCTATTCAGGTTGTCAACAT---------------------------------------------------GAGGTGGTTGTTGGAGACTTCGATGAGTTGAAGATACCGCAGGAAGCACATAGGATCCAACATTCTTCGTCAGAGAACCTTGATCAAGTGGATTAA
>Ceratodon_purpureus
---------------------ATGGAGACGCTGGAGCGGGACCGCGAC------------------------------------------GGGCGCCCGGACCGGGAGCTGTACGCGCTGCTGCACCTGTCGCCCGAGGCGTCCGACGACGACGTGAAGCGCGCGTACCGGCAGTGGGCGCAGGTCTACCACCCGGACAAGCACCAGACGCCGCAGATGCAAGACATTGCAACCCAGAACTTCCAGAGGATCCGGGAGGCATACGAGATTCTGAGCGACGAGCGGAAGCGGCAGATATACGACCTGTATGGGATGGAAGGGCTGAGCTCGGGTTTGGAGTTGGGGCCGAAGCTGAAATCGAGGGAGGAGGTGAGGGCGGAGTTCGAGCGGCTGCAGCAGCGGCAGGAGGAGAGGAAGTTGGCGGCGCACGTGCATCAGAGGGGGTCGCTGCTGATGAACCTGTCGCTGGTCCCGTTTCTGAGATCATACGAC---GCCCCGAGAATCAGCGGCATGGCGATGAGCACCCAGGTGCAAGCGCAGGTGTCGAAGAAGGACACGGTGGTGCTAGGTGGGAACATGGCTCTGAGGAGGGGTGTAGGCGGG---GGCTCTGTGACAATGGTTTTGAGGCGTCAGCTTTCACCAATTTCGTCGGTAGAGCTTTTAGCTATGGCCGGGGTGCGGTCCGTTTTGAGCGTGCAGACCTCTAGGCAGCTGTCGACGCACTCGACGGGGACGTCGGGGTTGTCGGTGTCGTTGAGGGACGGTTCGGTGACGTTGTCGAACACTTGGTCCCGGCAGCTGTCGGAAGACACGACGGGCAACATTCAGCTGGAGATCGGGCCGGAT---------ACGGGACTGTCAGTCGGGTGGCAGAGGCATGCGAAGAAGAATGCCGGGTCAGCAGATGTGAAGGTGGGGCCTGCGACGTTCGGGTTGTCGGGGCAGTACATTCGGCACTTTTCATCCAAGTCTCAAGGGCGAGTGACGGGCAAGATC---GGCAGCACTGGCATGGAAGTGGAGGTGGGCGGGGAGAGGAGGCTTTCGGAGCACAGTTCGGCTGCCATGTTCTGCGTGCTTGGACTTCAGGGTGTG---------------------------------------TCGTGGAAAGTT------------------CGGTTCACTCGAGGGGGCCAGAAGTTCGTGATTCCT------------------ATTATGCTTTGCACAACATTGAATCCGTTCATAGCTACGGGGGCTTTGATCATACCATCGTCCATCTATGCGGTTCTAAAGACTTTTGTTCTGAAGCCTTACAATGTACGGAGGAACAGACGGAAGAGCCTGGACCTACGGCGGGCAACGTATGCGCAGGTCGCGGAGGCTCGGGGTTCTTCGGAGAAGGCACAGATGTTGCTGAAGAATGTGGCGGAGAGGAAGAAACAGAAGCAGGCGCAGCGGCAGGGGCTGGTGATTCTGTCGGCGGTGTACGGTGACATCAAGGCGTACGAGCGAGGAGCGAGTGGGGCGGAC---AAGGCAACGAGCGAGGAGGACGACGATGCGGACCTGCCTCCGCCGTACTTGGACGTGGGGATACCGATACAGTTCCTGGTGGATGACTTCGGGCAGCTGCGGCTGCACGAAGGAGTGAAGAAGGCAGGTCTGATGGGGTTCTGCGATCCATGCCCGGGTGAATCGAAGCAGTTGAAGGTGGCGTACAGCTACCTGGGGCACCTTTAC---------------------------------------------------GAGGTGGTTGTGGGAGACTACGACGAGTTGCGGATTCCGCAGGAGGCGCACAGGATACAGCGGTCCGCGTCGGAGAGGCTTGATCAAGTGGAC---
>Littorella_uniflora
------------------ATGAGTGACAAAGACGATGGACCTAATAAC------------------------------------------------------AGAGAGCTCTACGCTCTGCTCAACATCTCGCCTGAAGCATCCGATGAAGAAATCAGAAAGGCTTATCGTCAATGGGCTCAAATTTATCATCCCGATAAGTACCAAGCTCCTCAGATGAAGGATATTGCAACAGAGAACTTTCAACGGATTTGTGAAGCTTATGAGATTTTGACTGATGAGAAGAAAAGGGTGATATATGATTTATATGGAATGGAAGGACTGACATCTGGTCTTGAGCTTGGTCCAAAGCTAAACAAAGTAGAAGAGATAAAAGAAGAACTCGAGCGACTGCGACGCCAACAAGAACAAGAAAAGGCTTTCTCGCACTTGCAGCCTTCTGGTTCTATTGTGGCAAATTTATCCTGGGACAGTTTTCTTGATGGTGATGGC---------ATTATGAGAGGGATGGCTATGGCCAGTGAAGTTCAGTCTCGGATATCAAAACGCACTTCTCTTGCTATTGGTGGAAATTTGGCTGTTGATTCAAAAGCTGGCGGTATTGGTGCCGCCACTGCTGTCCTGAGCCATCAGTTATCTCCTGTTTCATCGGTTGAACTGATGAGCACCATAGGCCTGCAGTCACTCATAGGAATCCAAACTTCAAGGAAATTGTCAGTTCACTCAAATGCAGTTATGGGTGTGACAATGTCTCTTAGAGATGGTTCGATAAATCTGTCAAACACGTGGACTCGCGAGCTCTCTGAGACCACTAATGGGAGTATACAACTTTCTTTGGGTTCAGAG---------TCATCTATAGGTGTTGGATGGCGAAAGAAAGAGGAAAACATGTCTGCTTCTGGACAGATTAAGCTCGGGACTAGCTCATTTGGTGGATCTGTTTACTACACGCACCGACTTTCCCCAAATTCACATGGGCGGATCGGTGGCACTGTT---GGAAGTGGCTCGCTTGCAGTTGAGATTGGAGGTGGACGAAGAATATCTAAATTTAGCTCAGTTCGAATGTTATACAGCATCGGTATTCAGGGAATT---------------------------------------GTTTGGAAGTTT------------------GAACTGCATCGTGGAGGGCAAAAGTTGATCATTCCT------------------ATATTGCTCTCCAGCTATTTGAATCCTGTTTTTGCAACTGGAGCATTCGTTATTCCAGTATCTCTTTATTTTACGCTGAAGAAATTTGTTTTCAAGCCATATTACCTTAAACGGGAAAAGCAGAAGGCTTTAGAGAATACTGAAAAGACTAAAAGCCAGGTTGAAGAGGCAAGGGCTGCAGCTGAGAAAGCCCAACAGCTTTTACAAACTGTGGCTAATAGGAAAAGAAATAAACAACTGGAAACAAGTGGATTAGTTATTACCAAGGCGGTTTATGGAAATAGGAAAGCTCTATCAAATTATCGT---------------------AAATCT---GAAGAAATGAAAGAGGACGTAGCATCACAAATCGTTGATGTCACAGTACCTCTAAATTTCTTAGTTCAGGATTCTGGGCAGCTCAAGTTACATGAAGGCGTAAAGAAGTCAGGAATAATGGGATTTTGTGATCCGTGTCCGGGAACACCCAAGAGTCTCTATGTGGAATACACATATGGTGGTGCCAGATAC---------------------------------------------------GAGGTCATGGTCGATGATTCTCAAGAGTTACAATTACCTCAAGCTAGACACAAAGTTTAA------------------------------------
>Theobroma_cacao
---------------ATGAAGGAGGACGGTGCCAGCGGACCTCCAAGC------------------------------------------------------AAAGAACTGTACGCACTGTTGCACCTATCACCGGACGCCTCCGATGAAGAAATCCGCAGAGCTTATCGGCAATGGGCTCAAGTTTATCACCCTGACAAATACCAAGCTCCTCATATGAAGGAAATTGCTACGGAGAATTTCCAAAGGATTTGTGAAGCATATGAAATATTAACTGATGAAAGCAAAAGGCAAATATACGACATTTATGGTATGGAAGGTTTGACTTCTGGATTAGAGCTTGGCCCGAAGTTGAATAAAGTGGAAGAAATAAAAGAAGAACTCGAAAAATTAAAACGGAGAAAGGAACAAGAAAAGATATCGACGCATTTTCGACCTTCTGGTACAATACTGGCTAATTTGTCATTGCCACAGTTTCTAGATGGTGATGGC---------ATTATAGGAGGAATGGCTATGGCTAGTGAAGTTCAGTCTCAATTATCGAAACGTAATGCTCTTGCAATTGGTGGAAATTTGGAAGTCAAACAAAATTCTGGTGGT---GGGGTTGCCTCGGCTGTATTTAGGCATCAGATTTCCTCAGTTTCTTCCATTGAGTTTATGGGATCAGCTGGTTTACGTGGTCTAGTAGGCGTACAGATGACACGTCACACATCCTTACACTCAACTGCCACAATTTCCATTGCAAAGTCTCTGCAAGATGGTTCGATCAATCTTTCAAATACCTGGACTCGCCAACTCTCTGATACAGCAAGTGGAAATATAGAACTTTTGCTTGGTCCAGAG---------CCATCTATTGGGGTTGGATGGGTAAAGAAAGACCAAAATATGTCTGCTTCTGGAGAAGTGAAGTTTGGCACAAATTCTTTTGGGGCATCAGCTCATTATACACGTCGTTTTTCCTCAAAATCTCATGGTCGTATTGCAGGCAGAATT---GGAAGCACTGCTTTTGAGGTTGAAGTTGGTGGTGGGAGAAAAGTATCTGATTTTAGTACTGTCCGCATGTTGTATACAATTGGAATTCGGGGTATC---------------------------------------TTTTGGAAATTT------------------GAGTTGCACCGTGGAGGGCAAAAGTTAATTATTCCT------------------ATTTTGCTTTCCAGGCATTTGAATCCTGTGTTAGCTACTGGGGCATTTGTAGTTCCAACATCAATTTACTTTATACTCAAGAAATTTGTTTTCAAACCATATTACCTTAAGAGGGAAAAACAGAAGGCTTTAGAAAATATGGAAAAGACTGCCACCCAGGTTCGAGAGGCGAGGGAAGCAGCTGCAAAAGCTCAGCAATTGTTAGAAAATGTGGCCAGAAGGAAAAGAAATAAGCAACAGGAAACAGATGGACTGGTTATTACTAAGGCGGTTTATGGAAATCGTAAAGCTTTAAAGAAAGGAGAT---------------------GAACTG---AGAGAAACAAATGATGAATTAGCCTCACAAGTGTTGGATGTAACATTACCTCTTAATTTCCTTGTTACCGATCCAGGGCAACTTAAGCTTCATGATGGTGTAAAGAAGTCAGGCATCATGGGCTTCTGTGATCCTTGCCCTGGAGAACCTAAGCAATTGCATGTGGAGTACACTTACCATGGTCAGAGATAT---------------------------------------------------GAGGTGGTTGTGGATGATTATGAAGAGTTGCAAATACCCCAGGTGGCACACAGAATCTGA------------------------------------
>Arabidopsis_thaliana
---------ATGATGGGCCAAGAAGCAGCTCCGACGGGACCACCCAAC------------------------------------------------------AGAGAACTCTACGCGCTCCTGAATTTATCACCGGAGGCCTCCGACGAAGAAATCAGAAAAGCTTATCGTCAATGGGCTCAAGTTTATCACCCTGACAAGATCCAATCTCCTCAGATGAAGGAAGTAGCTACGGAGAATTTCCAACGGATATGTGAAGCATATGAGATATTGTCGGATGAGACTAAGAGGCTAATATATGACTTATATGGCATGGAAGGATTGAATTCAGGATTAGAGCTTGGTCCTAGGTTGAGTAAGGCTGATGAGATCAAAGAGGAGCTTGAAAGGATTAAGAGGAGAAATGAAGAAGCTAAGAAGATGGCTCATTTTCAACCCACTGGTTCTATTCTCTTCAATTTGTCTGTCCCACATTTTTTAGTAGGCGATGGC---------ATCATGAGAGGAATGGTTATGGCTAGTCAAGTGCAGTCTCAGTTGTCAAAAGATGATGCAATTGCCATTGGTGGAAATTTGGCGGCCAATGAAAAGTCTGGTGGC---GGAGTCGCTACTGCCATACTGAGACGTCAGATTTCTCCAGTGTCATCCATAGAGTTTGTCGCTTCAACGGGTTTGCAGTCGCTTATTGGAGTGCAGACAACACGTCAGTTAACCATACATTCAACTGCCACAATCAATATTTCAAAGTCTTTGAGTGATGGCTCCATCAATCTTACCAACACGTGGACTCGACAGCTTTCAGAAACTTCAAGCGGAAATATTGAACTGGCACTGGGTATGCGA---------TCAGCAATTACAGTTGGATGGAAAAAGAGAGACGAGAATGTATCTGCTGCTGGTGACTTTAAGATTGAATCTGGTGGACTCGGAGCATCAGCTCGTTATACTCGTAAACTTTCATCCAAATCTCATGGTCGCATTGTGGGTAGAATC---GGAAGCAATGCTCTTGAGATTGAGCTCGGTGGTGGAAGGCAAATTTCTGAGTTCAGTACAGTAAGAATGATGTATACAGTAGGACTCAAGGGTATT---------------------------------------TTCTGGAAAGTA------------------GAGCTACACCGTGGTAGCCAAAAGCTGATTGTTCCC------------------ATTCTACTCTCCGCACATTTAGCTCCAGTATTTGCAACTGGAGCATTCATTGTTCCAACATCTCTTTACTTTTTGTTAAAGAAATTTGTGGTGAAGCCATATTTGCTTAAAAGAGAAAAACAAAAGGCCTTGGAGAATATGGAGAAAACTTGGGGCCAGGTTGGGGAAGCAAGGGCAAGGGCTGAGAAAGCCCAGCAATTGCTACAAACCGTAGCCACAAGGAAGAAAAACCGTCAAGTTGAAACAGATGGGCTCATAGTAACGAAAGCGTTGTATGGTGACCCAAAAGCAATAGAGAGAAGA---------------------------------AACGAAGGAGTGGAAGGACTGGATTCGGGAGTCATTGACGTGACAGTGCCGATGAACTTCCTTGTGAGTGACTCAGGGCAGCTCAAGCTCCATGAGGGAGTGAAGAAATCAGGGATCATGGGTTTTTGCGATCCCTGTCCCGGCCAACCTAAGCAGTTATACATTGCATACACTTACCATTCTCAGCCATTT---------------------------------------------------GAGGTAATAGTTGGTGACTATGAAGAGCTGAGTATACCACAAGAAGGCCAGTGA------------------------------------------
>Oryza_sativa
---------------------ATGGAGTCGACGCCGGAGCCGGAGGAC---------------------------------------------------GGGAGGGAGCTCTACGCGCTGCTCCACCTCTCGCCGGACGCCTCCGGGGAGGAAATCCGCCGGGCTTACCGCCAGTACGCGCAAATCTACCACCCCGACAAGTACCAGGACCCCCAGATGAAGGATGTGGCAACTGAAAACTTCCAACGAATACGTGATGCATATGAGATACTATCAGATGAGAACAAGAGGCAGATATATGACATCTATGGTATGGAAGGTTTAAATTCTGGCCTGGAACTTGGCCCCAAGCTAAACAAACCAGAGGAAATCAAAGAACAGTTGGAACGGCTGAAGCGGCGCAAGGAAGAAGAGAAATTTTTAGCCCATGCTCGACCCACTGGCTCAATAATTGCTAATTTTTCCGTGCCACAGTATTTAGATGGCTATGGA---------ATCATGAGAGGCATGGGAATGTCCAGTGAAGTTCAGTTGCCAGTGTCCAAGAAAAATACTGTTGTTGTTGGTGGAAATTTGGTTGTCAATGGCACAGATGGAACT---GGTGCAGCAAGCGCTGTGCTGCGTCACCAGTTGTCTTCTGTGGCATCAGTAGAGTTTATGGCTACAGCTGGACTACGTTCCCTTATTAGCGTACAAACATTTCGTCAAATTTCACCACATTCGACAGCAACATCTGGACTTGCTCTTTCTTTGAGAGATGGATCTATCAATCTATCAAATGCCTGGACTCGCCAACTATCTGACAATATTGTTGGGAATATACAGCTTGCCCTTGGTACAGAC---------TCAAGTATTTCTGTTGGATGGCAAAAGAAGGATGAAAAAAATTCTGCAGCAGGGGATGTGAAGCTTGGTACTAATTATTTTGGTGCATCTGCTCATTACACCCGTTATTTCTCCACCAAGTCTCATGGTCGCGTTGCTGGTCGAGTT---GGAAGCACGGCCCTTGATTTTGAAATTGGAGGAGGAAGGCGGATATCTGAGTTCAGTACTGTAAGGATGATCTATAATATAGGAATCCAGGGGGTC---------------------------------------TCTTGGAGATTC------------------GAGTTGCATCGTGCTGGTCAAAAATTAGTTATCCCA------------------GTTTTGCTTTCAACTGATTTCAATGCATTACTTGCTACCAGCGTTTTTGCTATTCCTTCAACACTATATTTTCTACTTCAGACGTATTTTGTAAAGCCATACTGTCTTAAGCGGGAAAAGCAGAAGGAACTTGAAAAAATGGAAAGTTTGTCTTCACAGCTAACTGAAGCCAGACGCGCAGCGAAAAAAGCACAAAAGTTACTAGAACCTGTCTCAAATCGTAAGAAGAATAGACAGCTGGAGGATGATGGCTTGGTGATTACAAAAGCTCTGTATGGGAATCGCAAAAAAGTTAAAGAGAGCAGC---------------------GAATCA---AATGAGTTGAATGATGATGTGGCTTCGCAAGTATTAGACGTGACCATCCCACTGAACTTCCTCGTCTCTGAGGCAGGCCAGCTAAAGCTTCATGAGGGGATCAAGAAGTCTGGAATAATGGGCTTCTACGATCCTTGCCCTGGTGATCCAAAGCTGTTACTTGTAGAATACACATTTCATGGTCAGAAATAC---------------------------------------------------AAGGTCATGGTAGATGATTACGCTGCACTGTTGATACCACAAGATATTCATCAAATTTGA------------------------------------
>Ananas_comosus
---------------------ATGAAGGAGCCCGAAGCCCCGGAG---------------------------------------------------------AAGGATCTCTACGCTCGCCTCCACCTCTCTCCCGATGCCTCCGACGAGGAGATTCGCAAGGCTTATCGCCAGTGGGCCCAAATCTACCACCCCGACAAGTACCAAGATCCTCAGATGAAGGATATTGCCACAGAAAATTTTCAACGAATCCGCGATGCATATGAAGTCCTATCAGATGAGCACAAAAGGCAAATATACGACATCTATGGCATGGAAGGGTTGAATTCAGGTTTGGAGCTTGGCCCTAAGCTGAATAGACCGGAAGAAATCAAAGAAGAATTGGAAAGGCTACGACGCCGCAGGGAAGAAGAGAAACTCTTTGCCCATGCACGGCCCAGTGGTTCACTTCTTGCTAATTTATCAGTGCCACAATATCTAGAAGGTGGCGGC---------ATCATAAGGGGAATGGCAATGTCTAGTGAAGTTCAGTCACAGATATCCAAGCGTAATACTGTTGCAATTGGTGGAAACTTGGTTGTTACCGGTAAAGCTGGAACC---GGTGCTGCGACAGTTCTGCTGCGGCATCATGCATCCTCAGCTGCTTCAATCGAATTTATGGCAACAGCTGGTCTACGCTCTCTTGTGGGAATACAAACAACGCGTCAAGTTTCAGCCCATTCAACAGCAACATCTGGGCTTTCAGTTTCATTGAGAGATGGATCAATCAACCTGTCGAACGGCTGGACTCGCCAACTATCTGAACATACTGTGGGAAATATACAACTTGTTCTTGGAACGGAA---------TCAACTATTGGCGTTGGATGGCAAAAGAAAAATGATAAAACTACTGCAGCAGGAGAAGTGAAGTTTGGGACAAGTTTTTTTGGTGCATCAGCTCATTATACCCACCATTTTTCTTCGAAGTCCCATGGCCGTATTGCTGGTAGAATT---GGAAGCACTGCTCTTGAGTTTGAAATTGGAGGTGGCAGACGGATATCTGACTTCAGTACTGTGCGGATGCTCTACAATATAGGAATTCAAGTAATGGAATCTCTTGGAGGTTTGAATTACACCGTGCTGGTCAAAAGTTGGTTATTCCGTTCCCATCTCCAACCTTCAATTCACTCCTTAGCATATAAGAAGATTGAACCGGACATCACCCAAGTGGAGGTCTTGCTTTTCCGTGAGCTGAATGCATTAGTTGCGACCAGCACATTGTTAATTCCTTCGTCACTTTATTTTCTACTTAAGACATACATTGTGAAGCCTTACTATCTTAGGAGGGAAAGGCAGAAGGCACTTGAGAAGATGGAGAGCCTGTCGACTCAGGTTCATGAAGCGAGAGAGGCTGCTAAAAGAGCACAAAAATTACTGGAAAACGTTGCTAACCGAAAGAAGAATAAGCAATTGGAAAAAGATGGATTGGTAATAACAAGAGCCATATATGGAAACCGTAAATTAATTAGAGAAAGCAGC---------------------GAACAT---AGTGAGGTGAAGGATGATGCAGCTTCACAACTCCTCGACGTGACACTGCCACTTAATTTTCTAGTGACTGATTCGGGTCAGCTCAAGCTTCATGCGGGAATAAAGAAGTCTGGAATAATGGGTTTTTGCGATCCCTGTCCTGGTGAGCCTAAGCAGTTACTTGTGGAGTACATGTTCAGCGGCCAGAAATACACGGTATTTGTTGACATGCCTGTTTCGCTTTCGCAATGGATTCTTATTTCGGAAGTAGTGGTTGATGACTACGATGAGTTGTTTTTACCGCAAGATATTCATCGTATTTAA------------------------------------
>Amborella_tricopoda
---------------------------ATGGAAAACACGCCCCCCTAC------------------------------------------------------ACAGAGCTCTATGCTCTGTTACATATATCGCCAGAAGCTTCAGACGAAGAGATACGAAAAGCATACAGGCAATGGGCTCAGATTTATCACCCAGACAAGTACCAGTCTTCCGAGATGAAAGATATAGCTACTGAGAATTTTCAACGAATTCGCCATGCTTATGAAATTTTATGCGATGAACATAAAAGGCAAATATACGATATTTATGGAATGGAAGGAGTAACTTCAGGTTTGGAGCTTGGACCAAAGTTGAATAAACCTGAAGAAATCAAGGAGGAGTTTGAAAGATTAAAACGTCGACGAGAAGAAGAAAAGGCATCCGCTCATGTTCAGCCTTCTGGTTCTATACTTGTAAATTTGTCTTTGCCACAGTTTCTAAATGGTGGTGGC---------ATCTTGAGAGGAATGGGAATGGCGAGCGAAGTGCAATCTCGAATATCCAAGAGAAACACTGTTGCCTTAGGTGGAAACTTGGCGGTCAGTGGAAATTCCGGTGGA---GGAGGTGCAACGGCTGTTCTCAGGCACCAGGCTTCTTCGGTTGCTTCCATAGAATTCATGGCTTCTGCTGGTTTACGTTCCCTTCTCGGGATACAAACATCTCGTCATGTATCACTTCACTCAACTGCTACGAGTGGGATCACAGTTTCTCTGAGAGATGGTTCAATCAATCTTTCGAACACCTGGACTCGTCAACTATCTGAGACATCCACTGGAAATATACAACTCATTTTTGGAGTAGAA---------CCAACTATAGCTGTTGGATGGCAAAGGAAGGAAGAGAAAAATTCGGCTGCTGGGGAGTTGAAGTTTGGTACTGGTTCTTTTGGAGCATCTGGACATTATACTCGTCACTTCTCTGCCAAATCTCATGGTAGAATCGCTGGTAGAATT---GGAAGTACTGCTCTTGAATTTGAAGTGGGAGGTGGCAGAAAAATTTCGGATTATAGCACAGTGCGGATGGTTTATACTATAGGCATTCAGGGCATC---------------------------------------TTTTGGAGATTC------------------GAATTACATCGTGGAGGCCAAAAACTCATTGTTCCT------------------GTGTTGCTTTCAAGGCATTTGAATCTATTTTTTGCAACTGGAGCATTGATGATGCCTTCCTCGCTTTATTTCTTTTTGAAGACTTTGGTTGTCAAACCGTATTATCTTAGGAGGGAGAGAAGAAAAGCTCTAGAAAAATGCCAAAGTACTTCAGCTCAGGTTAAGGAGGCGAAGGTTGCAGCTGAAAAAGCTCAGCAATTGTTGCAAAATGTTGCCATTAGAAAGAAAAATAAGCAGTCAGAAACAGGGGGTTTGGTTATTACAAAAGCAATATATGGGAACCTCAAAGCTTCCAAGAAAAGGAGC---------------------GAGCAAGGTGGGGAAGAAGATGATGAGTTGGTCTCACAAGTTATTGATGTCACCTTGCCTCTTAACTTTTTGGTGACTGATAATGGGCAGCTCAAGCTTCACGAGGGCATAAAGAAGTCCGGTATCATGGGGTTCTGTGATCCGTGCCCAGGAGACCCGAAGCAACTGCGAGTGGAGTACACTTACAAAGGAGATAACTAT---------------------------------------------------GAGGTGATTGTTGATGACTATGGAGAACTGTTTATACCACAAGAGCATCATATGGTGTGA------------------------------------
>Pinus_maritima
TTGGGGAGGGGTAGCATTATTCAAAGTGGGGAGCAGGAGCAGGAGCAGTACCAGGTGACATGGGGGAAGAAATGTATGGAAAACATGAGAAGAAAAAAAGAGGGAGAGCTGTATGCTCTCCTACACATATCGCCTCAAGCTTCAGATGAAGAAATCAGAAAAGCGTATCGACAGTGGGCACAGATTTATCATCCAGACAAGTATCAGAGTCTCCAGATGAAAGACATTGCCACAGAGAACTTTCAAAAAATACGTGAAGCATATGAAATTTTGAGTGATGCACACAAGAGGCAAATTTATGATATCTATGGTATGGAAGGTTTAACATCAGGTTTGGAGCTTGGTCAAAGACTGAAAACACCTGAAGAGATAAGGGAGGAGTTTGAGAGGGTGAAACAACGGCGAGAGGAGGAGAAATTTGCAGCTCATGTGCGGCCTTCGGGGTCTTTTCTGGCAAATTTATCTTTGCCTCAGTTGCTGAATGGCTATAGC---------CTTATAAAAGGTATGGCAATGGCAAGTGAAGTGCAGTCACATGTGTCCAAGAAGGATACAATTGTATTAAGTGGAAACTTGGCAGTAACAGGGGAATCTGGAGGT---GGTGCTGCCACAGCGATGCTTCGGCACCAGGCATCATCAGTTTCTCCATAG---------------------------------------------------------------------------------------------------------------------------------------------------------------------------------------------------------------------------------------------------------------------------------------------------------------------------------------------------------------------------------------------------------------------------------------------------------------------------------------------------------------------------------------------------------------------------------------------------------------------------------------------------------------------------------------------------------------------------------------------------------------------------------------------------------------------------------------------------------------------------------------------------------------------------------------------------------------------------------------------------------------------------------------------------------------------------------------------------------------------------------------------------------------------------------------------------------------------------------------------------------------------------------------------
>Pteridium_aquilinium
---------------------------------------------------------------------------------------------------------------------------------------------------------------------------------GCGCAGGTT---------------------------------------------------------------------------------------------------------------------------------------------------------------------------------------------------------------------------------------------------------------------------------------------------------------------------------------------------------------------------------------------------------------------------------------------------------------------------------------------------------------------------------------------------------------------------------------------------------------------------------------------------------------------------------------------------------------------------------------------------------------------------------------------------------------------------------------------------------------------------------------GGGGAAAGAAGAATTTCGAGTCATAGTGCCTTGGCTATGTTTTGTACAATGGGCATGCATGGCATC---------------------------------------TCTTACAGATTC------------------AGGTTTTCTCGAGGTGGGCAAAAGTTCATTATTCCG------------------ATATTATTAACACCGACCCTCAACCCCTTCATTGCTGCCTGGGCAATGCTGATCCCAGCTTCTCTCTACGCTTTCCTCAAAGTCTATGTCATTAAGCCCTACTTTTTACGAAGGAAGGAGCACAAACAAAGGGAGAAGAGGCGCTCATCAGCGACACAGGTGCGTGAGGCAAGAGCTAAAGCTGCTAAAGCTCAGCTGCTTTTGAAAAATGTAGCAGACAGGAAACGAGATAAGCAGATGAAAAATGAAGGACTAGTTATAATACAGGCAATTTACGGAAATGTGCTTGATTTTGAAAACGAAAGGCAGGCACAGGAGTTCTCCGAGGACATGCCACCGGATGATGAGGATGATATCCCGCCCCCGGTACTAGATGTCACAACAACATTGAACTTTCTAGTGGATGAT---GGCCAGCTTCAGCTTCATGGGGGTGTCAAGAAATCAGGGCTTATTGGTTTTTGTGATCCATGCCCTGGTGAAACAAAACAGTTAAAAGTGATCTACACATTCCAAAATAAAAAGTTC---------------------------------------------------GAGGTAACTGTGGGAGATTTTGATGAGCTAAGCATCCCAGACGCAGCGCACAGGCAAATTATTTGA------------------------------
>Lygodium_japonicum
------------------ATGATGGAGAAGGAC------------------------------------------------------------GAGCCCGATCGAGAGTTGTATGCCCTGTTGCATCTGCCGCCTGACGCTTCCGATGAAGACATCAAACGGGCCTACCGTCAGTGGGCGCAGGTTTACCACCCGGATAAACACACGAGTCCACAGATGCAAGGTGTTGCTACAGAGAATTTTCAGCGAATTCGTGAGGCATACGAAATTTTAAGTGATGAGCGCAAGCGTCAAATTTATGACATCTATGGTATGGAGGGTCTCAAATCTGGATTGGAACTTGGCCCAAAGTTGAAGACA---AATGAAATATTGAAAGAAGTTGAGAAAGTACGACAGCGCCAGCGTCAACAGCAAAGATATGATAGACTGCATCATACTGGGTCATTGTTTGTGGACATATCTTTAACAGAAATGTGGAAATCAATTGGTGCTGGCCCTGTTGTAAGAGGGATGAGATCTGCCAATGAAATACAAGCACAAATTTCAAAGAAGAACACTTTAATACTAGGTGGGAATGTTCTGTACCGCCGTGGCGTTGGTGCA---GGTTCTGTAAGTGCCATGGTGCGGCATCAAATATCTGCAGAATCTAATGTGGAAGTGCTTGCTATGGTTGGTTTGCGGTCGCTCCTGAGCATTGAAACTTCAAGACAATTGTCATCACGTGCGACTGGCACAATGGGAGTATCCTTATCATTGAGGGATGGCTCCATCAATCTGGCAAACACTTGGGTCCGTCAGTTATCTGAAGACACACAAGGCAATATACAACTTGTAGTAGGTCCCGCT---------ACATCTGTTGCTGTGGGGTGGCAGAGGCAAGGCGAGCGAAATTCAGGCAGTGGTGAGGTTAAGCTAGAACTGTCTGGTTTTGGAGTGGATGCACAATATGTTCGGAAATTTTCATCATCATCGCATGGACGAATCTCTGGAAAATTAGGAGGGGGATCTGGACTTGAAGTTGAGGTTGGTGGGCAAAGAACTATTTCTGATCTCAGTGCTTTTGGCATGTTCTGCGCATTAGGCACAAATGGGATA---------------------------------------AGCTGGAAATTT------------------CAGTTCATTCGAGGCGGGCAAGAGTTTAATATTCCT------------------GTTCTCCTATCATCGAGATGGTCACCTTGGTCTGCTGTTGGGGCATTATTTGTTCCTTCTTCTCTTTATGCATTACTGAAGGCTTATGTCATCAAACCTTATTTTGTGAGGAGAAGGGAATGGAGAAAATGGGAACAAAGGCAGTCAACACTTGCACAGGTTCTTGAATCAAGGGCAAAGGCAGATAAAGCTCAATCTTTAATTAAAAAATACCAGCAGAAAGAAAGCGAGCTAAGCAAGCAGAAAAGG------------------------------------------------------------------------------------------------------------------------------------------------------------------------------------------------------------------------------------------------------------------------------------------------------------------------------------------------------------------------------------------------------------------------------------------
>Selaginella_moellendorffii
---------------------ATGGAGGGGGAG------------------------------------------------------------CAGCCTGATCGCGAGCTCTACGCGCTCTTGCATCTCGATCCGGATGCCTCCGACGAGGACATCAAGCGCGCGTATCGGCAGTGGGCGCAGGTGTATCATCCGGACAAGCATCGCACACTCCAGATGCAAGACATTGCGACTCAGAACTTCCAGCGCATTCGCGAGGCGTATGAGATCCTCAGCGACGAGAAGAGGCGGCAGGTTTACGACATCTATGGCATGGAGGGGCTGAAATCCGGACTGGAGCTTGGTCCCAAGCTCAAGACGAGGGAGGAGGTAAGAAACGAGTATGAGAAGCTCCAGGCACGGAAGGTGGAGCAGAAGCTCGCGTCTCACGTTCTACACTCGGGATCGATGGTCGTCTATCTCTCGCTCCTACGC------------------------------------AGGATGGGAATGACCACGCAAATTCAGGCGCAGATCTCTAAGAAAGACACAGTTCTTGCGGGTGGCAACATGTTTCTCCGAAGAAACATGGGAGGA---GGCTCCATGACTGGAGTGCTTCGCCACCAATATTGCCCGGCTACGTCTCTGGAGTTCATGGCGACTTTGGGACTTCGGTCGGTTTTGAACTGGCAGATCACCAGGCAAATATCGTCTCATTCATCGGGCACGCTTAGCCTCTCTTACTCGCTGCGGAGTGGACACGTAACTCTGGGTGAATCATGGACGAGACAGATCGCTGAAAACACGACCGCAACTCTTTTGCTCTTTCTTGGTCCTGATCCGAATCAAGCGGGTTTAGTTCTGGGTTGGCAACACAAAGGAACCAAAAACTCGATAAGCTCTGAGATCAAAGCCGGTCCAGCAGCTGCAGGAATCAGTGGCCAAGTCACCAGGCAACTGTCTGGCAAGTCCAAGGGGAAAGTTAGCGCTCGACTT---GGGAGTACTGGTGTTGAGCTCGAGATTGGTGGTGAGAGAAGTATCTCTGACCATAGCTCGGCTGGAATGTTCTGCGTGATAGGCCTTCAGGGAGTG---------------------------------------TCTTGGAAATTT------------------AGGTTCACTCGAGGTGGGCAGAAGTTCGTCGTGCCG------------------CTTTTACTTGCAGCGCGTTTTGATCCGGTAGTGGCACTTGGTGCACTTCTCTTACCATCGACTCTATATGTTGTTCTCAAGAAGTACCTCTTTAAGCCGTATTTCTTAAAGAGAGCAGAAGCGAAGAAGCTGGAACAGCGAAAGTCGACAGTAACACAGGTTCAAGAGTCTCGGGCAAACGCCGAAAAGGCTCAAGATCTCTTGAAAAACGTTGCTCATCGTAAAGTTGCGAAAGCGGAGGAGACAGGAGGCTTGATCATTGCCAAAGCCATTTACGGCGATCTCAAGGCCCGGGATGGAAACGTG------------------------TCTGGAGAAGACACC---------------CCTCCAACGATTGACGTGACCATACCTCTGCAGTTCCTTGTCGACGACTCTGGTCAGCTCAAGCTCTACGCCGGCGTAAAGAAGGCCGGATTGATGGGCTTTTGTGATCCATGCCCGGGCGAGCCAAAGCAGCTGGTTGTCTCGTACACCCTCCAAGGCTCACAGTTC---------------------------------------------------AAGGCTCTGGTCGATGACTATGAGGAACTCACGATCCCACAAGAAGCTCACAAGCTTTCCTCAAAGTAA---------------------------
>Isoetes_spp
-------------------------------------------------------------------------------------------------------------------------------------------------------------------------------------------------------------------------------------------------------------------------------------------------------------------------------------------------------------------------------------------------------------------------------------------------------------------------------------------------------------------------------------------------------------------------------------------------------------------------------------------------------------------------------------------------------------------------------------------------------------------------------------------------------------------------------------------------------------------------------------------------------------------------------------------------------------------------------------------------------------------------------------------------------------------------------------------------------------------------------------------------------------------------------------------------------------------------------------------------------------------------------------------------------------------------------------------------------------AGGTTTTCATTCTCAAGCCATACTATCAACGGAGGGAAAAACGCAAAAAACTTGAGCAGAAACGTCACACTATAGTA--------------------------------------------------------------------------------------------------------------------------------------------------------------------------------------------------------------------------------------------------------------------------------------------------TGGYCTCATGGGTTTCTGTGATCCTTGTCCTGGAGACGTAAAGCAGCTTAARATCACATACTCTTACCATGACCAATTATAC---------------------------------------------------CAGG--------------------------------------------------------------------------------------------
>Isoetes_andicola
--------------------------------------------------------------------------------------------------------------------------------------------------------------------------------------------------------------------------------------------------------------------------------------------------------------------------------------------------------------------------------------------------------------------------------------------------------------------------------------------------------------------------------------------------------------------------------------------------------------------------------------------------------------------------------------------------------------------------------------------------------------------------------------------------------------------------------------------------------------------------------------------------------------------------------------------------------------------------------------------------------------------------------------------------------TTTTGAGGTGAAGATGGAAATTGGAGGTGAGAGGAATATCTCAAAGCATAGTGGAGCAGCAATGTTCTGTGTTG--------------ATA---------------------------------------TCATGGAAATTC------------------CGTTTCACTCGAGGCGGCCAGAAATTCGTTTTCCCT------------------ATTCTACGGTCTGCAGTTTTTAGCCCTATTACAGCGTTTGGGGCATTGGTAATCCCATCATCGGTGTACTCCCTTTTGAAGGT----------------------------------------------------------------------------------------------------------------------------------------------------------------------------------------------------------------------------------------------------------------------------------------------------------------------------------------------------------------------------------------------------------------------------------------------------------------------------------------------------------------CAGGCATTGGTTGATGACAATGAAGAGTTGCATATCCCATCAGAGAAACATAAACTAGCACATAGCCCTTG-------------------------
>Isoetes_humilior
-----------------------------------------------------------------------------------------------------------------------------------------------------------------------------------------------------------------------------------------------------------------------------------------------------------------------------------------------------------------------------------------------------------------------------------------------------------------------------------------------------------------------------------------------------------------------------------------------------------------------------------------------------------------------------------------------------------------------------------------------------------------------------------------------------------------------------------------------------------------------------------------------------------------------------------------------------------------------------------------------------------------------------------------------------------------------------------------------------------------------------------------------------------------------------------------------------------------------------------------------------------------------------------------------------------------------------------------------------------------------------------------------------------------------------------------------------------------------------------------AAAAAATGTTGCTGACAGAAAACGTAAAAAGGAAGAAGACAGAAACGGATTGATCATAAAAGATGCTGTATATGGTAATATCAAATCTGCAGACATG---------GTYGCTCGG---CAAGCAAATCTAGGAGATGATTCTCAAGAGGAGGTTCCACCACCTTATC----------------------------------------------------------------TATCAGGAAAAGTGGTCT-ATGGGTTTCTG-GATCCTTGT-CTGGAG-------GCAGCTTAAAATCACATACTCTTACCATGGCCAATTGTAC---------------------------------------------------CAGG--------------------------------------------------------------------------------------------
>Isoetes_elatior
-------------------------------------------------------------------------------------------------------------------------------------------------------------------------------------------------------------------------------------------------------------------------------------------------------------------------------------------------------------------------------------------------------------------------------------------------------------------------------------------------------------------------------------------------------------------------------------------------------------------------------------------------------------------------------------------------------------------------------------------------------------------------------------------------------------------------------------------------------------------------------------------------------------------------------------------------------------------------------------CAGGTCAACATAATAACCAGTTTTCTTCAAAGTCCAAAGGTCAGGTTATGGCAAAAATA---GGAA-----------------------------------------------------------------------------------CAGGGAATA---------------------------------------TCATGGAGATTC------------------CGTTTCACTCGGGGCGGCCAGAAATTCGTTTTCCCT----------------------TACTGTCTCCAGTTTTTAGCCCTATTACAGCATTTGGGGCATTGGTAATCCCATCATCGGTGTACTCCCTTCTGAAGG-------------------------------------------------------------------------------------------------------------------------------TGTTGCTGACAGAAAACGTAAAAAAGAAGAAGACAGAAACGGATTGATCATAAAAGATGCTGTATATGGTAATATCAAATCTGCAGACATG---------GTTGCTCGG---CAAGCAAATCTAGGAGATGATTCTCAGGAGGAGGTTCCACCACCTTATCTGAACGTGAGAATTCCGTTACAGTTTCTTGTAGATGACTTTGGGCACCTTACG--------------------------TCTCATGGGTTTCTGTGATCCTTGTCCTGGAGAAGTAAAGCAGCTTAAAATCACATACTCTTACCATGGCCAATTGTAC---------------------------------------------------CAGGCATTGGTTGATGACTATGAGGAGTTGCATATCCCATCGGAGAAACATAAACTAGCACA----------------------------------
>Isoetes_coromandelina
-------------------------------------------------------------------------------------------------------------------------------------------------------------------------------------------------------------------------------------------------------------------------------------------------------------------------------------------------------------------------------------------------------------------------------------------------------------------------------------------------------------------------------------------------------------------------------------------------------------------------------------------------------------------------------------------------------------------------------------------------------------------------------------------------------------------------------------------------------------------------------------------------------------------------------------------------------------------------------------------------------------------------------------------------------------------------------------------------------------------------------------------------------------------------------------------------------------------------------------------------------------------------------------------------------------------------------------------------------------------------------------------------------------------------------------------------------CTCATGAGTCAGCAAAGAAGGCACAATCTCTATTAAAAAACGTCGCTGATAGAAAGCGGAAAAAGGAAGAAGACAGGAATGGATTGATTATAAAAGATGCTGTATATGGTAATATCAAATCCTTAGACATG---------CTTGATCGC---CAAG---------------------------------------------------------------------------------------------------TACATGGTGGGATCAGGAAAGGTGGTCTCATGGGTTTCTGTGATCCTTGTCCTGGAGAGGTAAAGCARCTGAAGATCACATACTCTTATCATGGCCAA-------------------------------------------------------------CATTGGTTGACGACTACGAGGAGCTGCACATCCCATCAGAGAAACATAAACTGGCACATAGTCCTT--------------------------
