# Supplementary material for: Phylogenomics indicates the “living fossil” Isoetes diversified in the Cenozoic
Source: PLoS One. 2020 Jun 18;15(6):e0227525. doi: 10.1371/journal.pone.0227525 (PMC7302493; doi:10.1371/journal.pone.0227525)
Supplement: S1 File — Folder containing fasta files for each of the individual nuclear alignments. (GZ) [file pone.0227525.s011.gz › 1_Individual_Nuclear_Alignments/Homolog_41867.orthogroup_1.fasta]

>Isoetes_lacustris
------------------------TGCTTACCGAGCATGTGCGGAATCGGACTTATTGTGGAGGGC---------GTCTCAGTGGTTCGC------------------------------------CTCCCTGACGATTTAGCTGAATGCCCTGTTGATGTGTCATCTGAAGAGTGTGCACAATTAGAGAGCCCA------------------------AGCGTAGTGGATCTTGTTCAGGCTTTGACAAGAAGGGGACCTGATGATTGTGCAGTGGAGTCCATTCATCTG------------------------------------------------------------------------------------------------------------------------------------AGTAGGGTCAATAAACTAGCCCAGTGTACTGGCCATAGA---------------------------------------------------------GTATGCCTGAATAAGGAGCAGAACTTTAGTTCTTGTCAGGAGTCTGATGTTGTCAATCGGACATCTGGAATCAGTTTTCTGTCCCACTCAAAT------GGTAACCGATATTCGAAGACTTGCAAGGAAAATTTTCAATTCGGTCCAGTGTGT------------------------------GGAGAGGAGAACTTTCCTGCATCTTTACAATTTGTAGGCGCCACATTGCAGCTGAGAGGACTCAGGCCAATTTCTCAGCCGTTCAAGGATAAGAATGGCAATCTCTTTGTTTACAATGGTGAAGTATTTGGAGGTTTACAAATTGAACCAGAGGAGAACGATGCAATGGCTGTCATGTCTCTTCTTCAAGGCTGTTGTACATGCTTATGTCATGCACAAGCCATGCAACTTATTAGCTGTGAATGTGCAACAACCCCAGGTTTAGATGTGCATAGGACAGTTCCTGAAGCTCTTTCTCAGATCAGAGGCCCATGGGCATTGATTTTTTGGCAGGCA------GAATCACAAATTTTATGGTTTGGACGTGATGCATTTGGGCGGCGAAGTCTCCTGGTACATTGGCCTTCAAAGTTAGATTCTAGAATAATATTGTCTTCCGTTGCA---GCATTTGGTTCTTTTCAACAAGAGGCAAGGCCCATGGAAACTAAT---------------------------------------------------------GCATCTGCCAAATCAAGTTCAAGTACTTTTGAGTTTTGGGAAGAGTTGCCATGTGGAGTATACAGCATCAATATTGAGGAATGTCAC---------------------------ACCAGATGTGCAGAATTAGTTGGTGTAGTAATGAAACATCAGTGGCATGATCCTTCATTGCAAATGTTGGCAAGATGGGAACGGAGGCACGTATCACCAAGCAACCTGACT---------------------------------------------------------------------------------------------------------------------------------------------------------CCG------------------------------------TTAAAACCTAAGGACATTGAAGTA------------------------GGACATTTGTTGACTCAGCCAATAGGTAGTGCACCTGAACATGTGTTGGCAGCTTTGAGGCAGGCAGTGAAAAGGAGGACAACACACCATATTTTTGGTCAGTCTTTA------------------TCTACAGAATGCATGGGAGGAAAAAGCACAATTGAGGAT---GCACCTGTGGCAGTACTTTTTTCTGGAGGCATTGATTCAATGATCTTGGCTGCACTTACTCATCAGTGTCTTGGTTCTTGT------TAT---CCTATTGATTTGCTGAATGTCAGCTTTGATGGACCTTCAGCACCAGATAGGATTTCCTCACTCGCTGGTCTTGCTGAACTCCAAAAGCTTTTTCCTACACGACGA------------------AAAGTGCAGCTGGAGGCTTATTGA---------------------------------------------------------------------------------------------------------------------------------------------------------------------------------------------------------------------------------------------------------------------------------------------------------------------------------------------------------------------------------------------------------------------------------------------------------------------------------------------------------------------------------------------------------------------------------------------------------------------------------------------------------------------------------------------------------------
>Isoetes_sinensis
------------------------------------ATGTGCGGAATCGGACTTATTGTGGAGGGA---------GTCACAGTGGTT---------------------------------------CTCCCTGACAATTTAGCTGAATGCCCTGTTGATGTTGCATCTAAAGAGTGTGCACATCTAGAGAGCCCA------------------------AGCGTAGTGGATCTTGTTCAGGCTTTGATAAGAAGGGGACCTGATGATTGTGCAGTGGAGTCCATTCATGTG------------------------------------------------------------------------------------------------------------------------------------AGTAGGGTCAATAAACCAGCCCAGTGTACTGGCCATAAA---------------------------------------------------------GTACGCCTGAATAAGGAGCAGAACTTTACTTCTTGTCAAGAGTCTGATGTTGTCAATCGGACATCTAGAATCAGTCTTCTGTCCCACTCAAAT------GGCAACCGATATTTGAAGATTTGCAAGGAAAATTTTCAATTCGGTCCAGTATGT------------------------------GGAGAAGAGAACTTTTCTGCATTTTTACAATTTGTAGGCGCCACATTGCAGCTGAGGGGACTCAGGCCAATTTCTCAGCCGTTCAAGGATAAGGATGGCAATCTCTTTGTCTACAATGGTGAAGTATTTGGGGGTTTACAAATTGAACCAGAGGAGAACGATGCGATGGCTGTTATGTCTCTTCTTCAAGGCTGTTGTACATGCTTATGTCATGCACAAGCCATGCAATTTATCAGCTGTGAATGTGCAGCAACCTCAAGTTTAGATGTGCATAGAACAGTTCCTGAAGCTCTTTCTCAGATCAGAGGTCCATGGGCGTTGATTTTCTGGCAGGCA------GAATCACAAATTTTATGGTTTGGACGTGATGCGTTTGGGCGGCGAAGTCTCTTGGTACATTGGCCTTCAAAGTCAGATTCTAGAATAATATTGTCTTCTGTTGCA---GCATTTGGTTCTTTTCAACAAGAGGCAAGGCCCATGGAAACC---------------------------------------------------------------------AAATTAAGTTCAAGTACTTTTGAGTTCTGGGAAGAGTTGCCATGTGGAGTACACAGCATCAATATTACGGAATGTAAC---------------------------ACCAGAAGTGCAGAATTAGTTGGTGTAGCAATGAAACATCAGTGGCATGATCCTTCATTGCAAATGTTGGCAAGGTGGGAACGGCGACGCGTATCACCAAGCAGTCTTACT---------------------------------------------------------------------------------------------------------------------------------------------------------CCA------------------------------------TTAAAACCTAACGACATTGAAGTA------------------------GGACATTTGTTGGCTCAGCCAATAAGTAGTGCACCTGAACATGTGTTGGCAGCTTTGAGGCAGGCAGTGAAAAGGAGGACAACACACCATATTTTTGGTCAGTCTTTG------------------TCTACAGAATGCATTGGAGAAAAAAGCACGATTGAGGAT---GCACCTGTGGCAATACTTTTTTCTGGAGGCATTGATTCAATGATCTTGGCTGCACTTACTCATCAGTGTCTTGGTTCTTGT------TAT---CCTATTGATTTGTTGAATGTCAGCTTTGATGGACCTTCAGCACCAGATAGGATTTCCTCACTCGCTGGTCTTGCTGAACTCCAACAGCTTTTCCCTACACGACGCTGGAGGCTTATTGAGATCGATTCACAAATGGAGGATATGCATGCTGAAAATAGCAAGTTGATCTCTCTTATTTGTCCCTCAAATACTTACATG---------------------------------------------------------------------------------------------GTC------------------------------------------------------------------------------------------------------------------------------------------------------------------------------------------------------------------------------------TGTCTT---------------------------------------------------------------------------------GTTCATGATCTT------------------------------------------------------------------------------------------------------------------------------------------------TCTACTAGGTAA---------------------------------------------------------
>Theobroma_cacao
------------------------------------ATGTGTGGAATCGCTTTGCTTGTCTCCGGC---------ATTCGCGTCGACTTATCATCCCTACAT---------------------------------------CTCGATTCCACATCTCCTTCCTCTAAAACC---CACCTGGTTTTT---------------------------------TCTGTAGATGATCTTAAAGCAGCTTTACAAAGACGAGGACCCGACAGCTTGGGCACCAAGAAGCTTCTGCTC---------------------------------------------------------------------------------------------------------------------------------------------------------------------------------------------------------------------------------------CTTCATTCGAACACTTCAAGTACTGGGAACTTTTGTGTTTCTTCTGTTAACGAGGAAACGCATGCCGTAGACAACGGTTCGAACGTG---------------------------------------------------------------------------------------------------GCTGAATCTTTTGCAGAGCTTGTTTTTCTTGGTGCTACGTTGCAGTTAAGGGGAGTGGCTCCTGTTAGTCAGCCATTAGTGGATTCTTCTGGGAACATTCTTGTTTATAATGGTGAAATATTTGGAGGAATTGAGGTTGGTGGTGACAGCAATGACACTGAAGTTCTTTTGCAATCTTTGGGAAAGTGCTGTTCCTGCCTTTCCCAGGAACAT------ACAACAACA---TGCAATTTTAAA------------GGACAAGGGAAAGGTTCTGTTCCTGATGTTCTTTCCGTGATTAAAGGACCATGGACTATCATTTACTGGCAGGAA------AGTTCAAAAACCTTGTGGTTTGGTCGAGATGCTTTTGGTCGGCGAAGCCTCCTTGTGCACTGGCCAACTATGGAGGATTCCCGTTTTCTGTTATCATCCGTGTCG---TCAACTTCTTCTAGTTTACAATAT---------------TCTGGC---------------------------------------------------------TTTGAAGTTGAAAGTGGGACTGATGGCAACAAATTTTGGGAAGAGCTTTCATGCGGGATATACAGTATGTCAGTGGATGCTACAAAA------------------------------TTAGATGGGAGATTTTTTGGTGATATCAAGAAACATGAATGGACTAATGTTATGCTGAAACAATTGATTGAATGGGAAAGAGTTTCCGTTGAACCCAAACCTGAAGAGTTGTATTTTTCCTGTTCTAAGACTCTTGGTGCTGAACATGAC------------------------------------------------------------------------------------------------------------------------------------------------------------ATAAATTCAGCTTCTTCA---------------------------------------------GGTTCAGTAGCAGCGCAGAATGTGCTGACAGCTTTGAGGGAATCGATGATGCGACGTATATCACTGCATAAAATTTATCAGGCAATTATATGTGGTGCTAGA---------------CAAAAAGAAAAT------------------GTTCCTGTGGCTGTTCTCTTCTCTGGTGGATTAGATTCTATGATTCTTGCAGCATTATTGGATGAATGCCTAGATCCTAAT------TAT---GAGATTGATCTCCTTAATGTGAGCTTTGATGGTGAGTCTGCTCCTGATAGAATCAGCGCAAAAGCAGGAATAAAGGAACTTAGAAGGGTTGCACCTTTAAGAAGGTGGAGACTTGTTCATATTGATGCTGATTTGTCAAAGTTGACCTGGGAAACAAAGCATGTCTTGTCACTCATTAATCCTGCAAATACCTACATGGATCTGAATATAGGAATAGCTTTGTGGCTTGCTGCTCGTGGAGAAGGTTGGATGTGTGAA---------------------------------------GGAAGTAGTAAT------GGTATTGATGAA---GATAAACGT------GTCAGTTACACATCCAGGGCCAGAATTCTTCTTGTTGGTTCTGGTGCTGATGAGCAATGTGCTGGATACGGTAGGCACAAAACAAAGTATAGGCATGAAAGTTGGCTCGGGTTACATGAGGAAATGAAATTGGACATGCAGAGAATTTGGAAAAGAAATCTAGGAAGAGATGATAGATGTATTGCTGATAATGGAAAGGAGGCTAGATTTCCTTTCTTGGATGAAGACGTTATTAGGACTCTTTTGGATATTCCTCTTTGGGAGGTTGCCGATCTTGATCAACCAAGTGGAAAAGGTGATAAGAAGATTTTGAGAGAGGTTGCTGAAATACTTGGTTTGCATAATGCTGCAATTCTGCCAAAGAGAGCAATTCAGTTTGGATCAAGAATTGCGAGGGAGTCAAATCGTAAGAATTTTGGAAGTAATCGTGCAGCCAACCAGGCATCTGCAGGAAGTGTAGTGATTAATGTACCATCTTACTTCAGTTGA
>Arabidopsis_thaliana
------------------------------------ATGTGCGGAATTGCAATTGTAGTGTGCGGC---------GTTCGTATCGAACTCTCGACACTT---------------------------------------------------TCGTCGTCTCTCTCTGAAACT---GAGACTCCTTTCGAACGATTACAA------------------GTCTCTGTTGAAGATGTTAAAGCTGTCTTAAGCCAAAGAGGTCCTGATAGTGTAGGAGAAAAGACTATTCATCTT---------------------------------------------------------------------------------------------------------------------------------------------------------------------------------------------------------------------------------------CGACCAAATTGTGGTCAAGAATCTGCTACTCTCTCTGTTGTTGAGACTAGTGAAGGAACTTATAAGCTTGAGGAGACTACT---------------------------------------------------------------------------------------------------------------TCTTTGGGTGAATTGCATTTTATTGGTTCTACATTACAGCTTAGAGGAACTAGTCCTATAAGGCAACCATTGGTGGATTCTTCTGGGAACATTCTAGCTTACAATGGCGAAGTATTTGGTGGAATTGAACTCAACAGCTATGATAATGATACTGAAGTGCTTTTGAAGTCTTTAGAGAAA---------------------------------------------------------------------------GCAAAATCTTTAGTTCCAGATGTTCTTTCGATGATTAAAGGTCCCTGGGCCATTATATATTGGCAGGAA------AGCTCGAGAACGTTATGGTTTGGTAAAGATCCGTTTGGTCGGAGGAGCCTTCTTGTTCACTCGCCAACTGTGGAAGACCCTCGTTTTCTTCTATCGTCTGTTTCA---CCAGCTTCTTCAGTTTCTCAA---------------------GGA---------------------------------------------------------TTGGATACTGAAAATGGTAATAGCCTTCATAGATATTGGGAAGAGCTTCCATGTGGCGTGTACAGTATTTCTTTTGGGGTTTCAGAA------------------------------TTA------TGTATTCATGGTGAAGTTACAAAACACGAATGGAGAAATACCATCTGGAAAGAATTGATTGAATGGGAAAGGAAATTAGTTGTACCTAGACCTGAAGATCTA------TCAACGTCATCGCTTAGTGGAGTTCAGGAAGAC---------------------------------------------------------------------------------------------------------------------------------------------------------------AAATCTGTGTCAACT---------------------------------------------TCTCTAGGATTTGCGCAGACAGTTTTGGTCGTGTTAAAGGAATCAGTGAGGCGGCGAACTTCACTTCATAGCATTTATCAGGGA---------------------------------GATAAAGAAGCT------------------GTCCCAGTAGCTGTTCTTTTCTCTGGTGGATTGGATTCGATGATTCTTGCTGCGCTGTTGCATCAGTGCCTTGATCCAAAA------TAT---GAAGTTGATCTCCTTAATGTCAGTTTTGATGGTCCTAATGCTCCTGATAGGATCTCCGCCAAGGCTGGAATAAAGGAACTCAAAAAGATTGCACCTTTTAGAAGGTGGAAACTTGTTGAGATTGATGCTGATCTGTCAAAACTAGGCTTTGAGACAAAACGTGTTATGTCACTCATAAATCCTGCAGACACTTACATGGACCTTAACATAGGAACAGCATTATGGTTAGCTGCTCGTGGTGATGGTTGGATTCACGAA---------------------------------------GATAATGGAAAT---CCAAGTGTAGAGGAAAATAACCAGCGG------GTCAAGTATAAGTCCGATGCTAGAATCCTGCTTGTTGGCGCTGGTGCTGATGAGCAATGTGCCGGTTACGGTAGGCACAGAACTAAATATCGAAATGGAAGTTGGGTTGCGTTGGATCAAGAAATGAAATTAGATATGCAGAGAATTTGGAAAAGAAATTTGGGTCGAGATGATCGATGCATTGCAGATAACGGTAAAGAGGGGCGATTCCCGTTCTTAGATGAAGATGTGATAAAGACTCTCCTTGACATTCCCTTGTGGGAAATCGCTGATCTTGAGCAACCAAGTGGAACGGGAGACAAGAAGATTCTTAGACAGGTTGCAAGCCTGCTTGGTGTACATGAAGTTGCAAAGATGCCTAAGAGAGCAATTCAGTTTGGATCAAGAATCGCTCGTGAATCAAACCGGAAGAATTTTGGAAGTAACCGTGCCGCAAACCAGGCTTCTGCCGGGAGCGTGAGATTCCTAGCACCGTCACACTAA------
>Littorella_uniflora
---TTTTTTTGGGGAACCGATTGCACTGAAGCGAAAATGTGTGGTATAGCTCTGATCATCTCCGGA---------ATTCAAATCAATTTACGGTCATTGATTCCCAGTCACTGTCAT---------------------------------GTATCTCCTCAACTTCCAAAC---CAGCTTCTGTTT---------------------------------ACAGAAGACGACATAAGATTAGCTCTCGAGCGAAGGGGTCCCGATAGTTTGGGAACTACAAGTGTTTATGTT------------------------------------------------------------------------------------------------------------------------------------------GATTCAAATGTTTCTACT------------------------CATGAAACCAAGTGTGAT---------------------------------------------------------------------------CAGGTTGTGGAAGGGTTGGTGGGAAGCAGTTCTAGGAGT---------------------------------------------------------------------------------------------------------------------GGTGAATTACGGTTTTTTGGTTCGACTTTGCAACTCAGGGGAGTGAACCCGGTTGTTCAGCCGTTGATCGATGCGAATGGCAATGTGCTTGTTTATAACGGTGAAATATTTGGCGGGATTGATGTTGGCAGGGAGAGCAATGACACAGAAATTCTTATGCAGTCGTTAAGACAGTGCTGTTCTTGTATATCACATGAAGGC---GTCTCACCATCT---TGT---TGTTCT------------GAAGGAACCCGAAGTTCCGTTCCAGAACTACTTTCTAGAATCAAGGGACCGTGGGCTTTGATCTATTGGCAGGAT------AGCTCAAAGACTTTGTGGTTTGGTCGGGATGCCTTTGGAAGGAGGAGTCTTTTAGTACACTGGCCATCACTTCATGATTCTCGGCTATTGCTATCTTCTGTTTCA---CCATCTAGTTCTCCATATCAC---------------------------------------ACTGAT------------------------------------GTCGATGACGGAGAAGGAAGAGATGAACTAAATTTCTGGGAAGAGCTTCCTTGTGGCATATATAGCATATCTCTCTCTCATTGCAAA------------------------------ATGGATAGCTATCCCACAGGTGAAGTAAGGAAGCATGAGTGGCCTGATGCTGAGCTGCAAAAGTTGATCACCTGGGAGAGAACTGCTATCCAACCTAAACCAGAGCACTTGGCTGTTTCC---CAAAATGTTGCATCCATGCAGAGCGAG---------------------------------------------------------------------------------------------------------------------------------------------------------ATGTATTCAGCCTTCTCATCTGAAGGCTCT------------------------CTTCAAAATCCGGTTTCAACACTGCCTAATAAGGTACTGATTGCTCTAAAAGAATCTGTGATGCGCCGCACCATTTGGAACAGAACCATCAAGGCTTTGCCAACCAATCAC------------------GTACGAGAGGGATAT---------------GCTCCTATAGCGGTGCTGTTTTCTGGGGGTTTGGATTCCATGATTATTGCCGCATTGCTGCATCAGTGCATAGATGCTGAA------TAT---GAAATTGATCTGCTTAACGTCAGCTTTGATGGTGAGTCAGCGCCAGATCGCATCTCAGCAAGGGCAGGACTGAAGGAGCTCCAAAAGAATGCACCCTTCCGCAGATGGAACCTTGTAGAGATTGACGCTGATCTGCATAAGCTGGCCTCTGAGACTAACCATGTCATGTCACTTATTAATCCTGCCAAGACCTACATGGATCTCAATATAGGTATTGCTTTATGGTTAGCTGCTGGAGGAGATGGCTACCTGTATGAGGAGACG---------------------------------ACAAGTGCTAAT---GCAGGGTGCCAACGT------------------GTGAAGCTCAAGTCCAAAGCCAGGATTCTTCTGGTGGGCTCTGGTGCTGATGAACAATGTGCTGGATATGGTCGACATAAGACAAAATTCAGAAATGGAAGTTGGCTTGGGCTCCATCAGGAAATGAAACTAGACATGCAGAGAATTTGGAAAAGGAACTTGGGAAGAGATGATAGATGCATAGCTGACAACGGGAAGGAGGCAAGATTTCCATTCTTGGACGAGGATCTCATAAGAATTTTGCTTGATATTCCTCTATGGGATATAGCAGACCTTGGCCAGCCAAGTGGGATTGGTGATAAGAAAATTCTGAGAGAGGTCGCTAGATTACTCAATCTGAATGAAGCCGCTGCTCTGCCCAAAAGAGCGATTCAGTTTGGTTCAAGGATTGCGAGGGAATCAAATAGGAAAAACTTTGGAAGCAATCGAGCAGCAAACCAAGCCTCTGCAGGAAGTGTAGTGATACATGGGCCATCAAATTAG------
>Amborella_tricopoda
------------------------------------ATGTGCGGGATTGCTCTGATAATTTCAGGA---------ATTTGCTTTGATTCATCTTCTCTCAATAATGTTAATGGAAAATGT------------------TTTCAAGACTCTAATTTCTCATCTTATCAACAG---GACACAGAGGTTTGTGGGTCATTT------------------TGGACCATCGATGACCTTAAAGAAGCACTGCAAAGGCGAGGACCTGATCACCTGGGGAGTGAGATAGTGCTTCTC---------------------------------------------------------------------------------------------------------------------------------------AAACAAAATGAGATACTGTCTAGTGGAACCGAAGAAAACTTTTTCTCAGATACAGGTGCAAACAGTACAAATGGCCATTATGGTGTCATTGATTCCCCTGTAGCTTCCCATTCCTTATCTGCTGACCTTAAAGCTCAAGGCCCAATCCTTGAGTTGGAAAAGGCTGATAATGACTGCAGAGAGGAAATTAAGGATAATGCATGGCTTCTTGAAACTGAAAAAGACTGTGATATT---CCTAGATGTGAAGTGAAAAACACTGGTGGTGATGGCTTATCTGGGATAAACTCTTCCTCAGAGATGCATTTCTTTGGTGCTACTTTGCAGCTGAGGGGAATAGCACCTATACATCAGCCACTAAAAGATGCAGACCAAAATCTGCTTATTTATAATGGTGAAGTATTTGGAGGAATTCACGTTGACAGGGATGAAAATGATGGTGAAGTTTTAATGCATGCTCTGAGAAGTTGTTGTTCCTGCAAGTGCCATGGA---------GATAGAAAAGTTTGCCTTTGTTCT---------GAGAAGATGGGACATATTCGTGTGCCACAACTTCTGTCAACAATCAAAGGACCTTGGGCTCTAATTTATTGGCAGGAA------AGTTCGAAGACCTTATGGTTTGGAAAGGATGCATTTGGAAGGCGAAGCCTTCTTGTTCACTGGCCTAATTCATATGACCCAAGACTTGTGCTTTCTTCTATAGCACTGCCCTTGGCTCTAGAAGGGAAGTGTAGCAGG------GACACAGGTTGGGCTACCCCACGTGATAACTTTGGAGCTCAT------------------------TCAGACATTGATGAACACATAAATGATGACAATTACTGGGAAGAGCTTCCATGTGGAATTTATAGCATAACTTTTGGGACGAGAAAA---TCGTATCACAATAATACCCAGAATACTCTA---------------GGGAGAGTTTCAAAGCATGAATGGACGGATCCCCAGTTACAGAGACTTGTCAAATGGGATAGAGCTTTTGTGGACCCAAAG---------------------------------------------------------------------------------------------------------------------------------------------------------------------------------------------------------CTTAAGGTTACTGCAGGTGTCTGT---------------------------------------------CAATTGTCATTGGCAGAAAAGGTGCTCGTTGCTCTAAAACTATCCATCATAAAGCGAACAACTCAAAGCATGGTTTCTCAGAAACCT------------------------------GTGGGAGAAGGTCAAAAACAGCAACTT---GTCCCAGTTGCTGTTCTATTTTCAGGTGGATTGGATTCCATGATACTGGCAGCGTTGCTAGACCAGTGCTTGAGCTCCTGT------TAT---GATATTGATCTTATCAATGTAAGCTTTGATTGTCAATCTGCACCTGATAGAATATCTTCTAAGGAAGGCATGAGAGAGCTCCAGAGGATTGCTCCTTCTAGAAGGTGGCGCCTTGTAGAGATTGATGCTGATCTGTCAAATTTGGCCCGAGAGACAAAGCATGTAATCTCTCTGATAAATCCTGCAAAAACATACATG------------------------------------------------------------------------------------------------------------------------------------------------------------------------------------------------------------------------------------------------------ACATGGAGTCCATAA---------------------------------------------------------------------------------------------------------------------------------------------------------------------------------------------------------------------------------------------------------------------------------------------------------------------------------------------------------------------------------------
>Oryza_sativa
------------------------------------ATGTGCGGCATAGCCCTCGTCCTCTCCGGCGGCGGCCGCGTAGTCGTCGCTCCCTCCGCCGCCGCCGCCGCC---------------------------------GCCGTTGCTGCCGTCGGAATCCAACCAAGCGACGAGGTACTGTTCCTACCATCCTCGAATGGAAAAGGGAAGGGCGTGACGGTGGATGAGCTCAAGGCAGCCCTGCGGCGGCGTGGCCCGGATAGCCTCGGCTGCGAGAGGCTCCGCGTC------------------------------CGCGCGGATGGCACG---------------------------------------------------------------------------------------------------------------------------------ACCTTAGGGAGTGATGGGTGTGAT------------------------------------------------------------------------------------------------------------------------------------------------------------------------------------TGTGGAGTTGGGAAT------------------GGGGGTGATGTGGGTGACACTGAGTTGTGCTTCATCGGAGCAACGCTGCAGCTCAGGGGAGCTGAGCCGATTTTGCAGCCGATGGTGGGTCAATCAGGAAATGTTTTAGTATATAACGGTGAGATCTATGGAGGAGTCCATGTTGCTGATGACCAAAATGATACTCAATCACTTCTGTCATCACTGGAATCTTGTTGTTCCTGTGAGTGCCATGCTCTT---GTTAGAGATGAAGCATGTCTCTGTTGT------------GGAAGTGTTGGGAAATCAGTTCCACAGATCCTTTCCACAATCAAAGGCCCCTGGGCTTTGATATACTGGCAGGCAGGACTCAAAAACAATGTGGTTTGGCCGGGA------------------------------------------------------------------------------------------------------------------------------------------------------------------------------------------------------------------------------------------------------------------------------------------------------------------------------------------------------------------------------------------------------------------------------------------------------------------------------------------------------------------------------------------------------------------------------------------------------------------------------------------------------------------------------------------------------------------------------------------------------------------------------------------------------------------TGCATTCGGGAGAAG------------------AAGCCTCTTGGTACATTG---------------------------------------------------------------------------GCCATCACCTGA------------------------------------------------------------------------------------------------------------------------------------------------------------------------------------------------------------------------------------------------------------------------------------------------------------------------------------------------------------------------------------------------------------------------------------------------------------------------------------------------------------------------------------------------------------------------------------------------------------------------------------------------------------------------------------------------------------------------------------------------------------------------------------------------------------------------------------------------------
>Pinus_maritima
------------------------------------ATGTGTGGGATTAGCTTGATCGTTTCTGGT---------TTTCAACTTCATAGTTCATCATCAGATCACATAAATGGCTTCGAAGATGTTGCTTTTGGAAATTTATTGCAGAAGGAAAAATGGGTTTCTGAAACA---TTCTCTCCA------------------------------------ACAGTGAATGATCTCAAGGAGGTTATCAAGCGGAGGGGTCCAGATCATGTAGGGATTGAAAAGGTGCAACTCAATGTATTCAATGCACATGAACCTGCCTGTAGAGGAGGAAAGACACTTATAAGAGAAGAAAAGCCTCATCTGTTAGAAGATATTTCATATAAAAGTTCCCTGAAGGAAAAGCTGGAGATCTTTATGCAAGAATCCAATGACTCTGAAATTCAAACTGTATATACTGAGAAG---ATCAAGAAGGAATCTAGCTGCCAGGAACACATCAACAATTGTTCA------GATTGTAGCTGCAACACTCTTCAAGCATCAAAAAATTGCATTGTTTCCAGCATTGTGGAAGAAGTTAATGGACAGTCATTCGATGGTTTTCAA---------------------------------------------------------------------------------------------------GAAAGTACCTTTGCTGAGATGCTCTTCCTGGGTGCCACTTTGCAGCTTCGAGGGGTTCATCCAGTGTTTCAGCCTCTCAGGGATTCGTGGATGAATATATTAGTTTACAATGGTGAAATCTTTGGAGGTATTTTTGTTGGAAAGGAAGAGAATGATACAGAAGTATTAATGGATGCTTTACAAGGGTGCTGTTCCTGCCCTTGCCATGCTAAT---GGAAGTGACTGC---TGTTCTTGTGTC------------CAAGAAGATCATGTATCTGTACCACAATTACTATCGAAAATAAAGGGTCCTTGGGCTTTAATTTATTGGCAGGCA------AAGTCAAAAATTTTGTGGTTTGGAAGAGATGCTTTTGGGAGGCGGAGCCTTTTAGTACATTGGCCTTCTTTAAGTGACTCGCGACTTTTGCTTTCATCTGTAGCA---CCTTTTGAAAGTAATAAGAAA---------------------GGTGGCTGTGGAAGGAATGAAGATGTAGGTGCTCAGTATCAAAGTTATAATTATATGCTGCTGAATGGAACTGAAGGTTCAGATGATCTTGAGTACTGGGATGAATTGGCATGTGGAATTTACAGCATATCCTTCGAAACTACTAAAGGCTCTGTCTGTAATGGAAGAGATTCCTCTCTT------ATGCTTGTTGGCAGAGTTAAAAAGCACAGCTGGTCTAATCCCCAATTGAAGAAACTGCTAGAATGGCAACGGGATCTGGTTGAGCCTGGATCAAATGATAGCATTATAAGCAAGTCCAACTGTTGTAAACTGGATGTAGACAACATTTTCCGCAAGGACAATTTCTGGAAATCATCTGTCACAGAGAGGAAATCAGCAAAGTTGGGCTATCAGGAGTTCTGTAATGCAGATCAAACGAAAGATTCTCAGATTCCATGTGACTTGTCAAACTTTGCGACCATTAGTGGTGACATTCATATCGACTCTTCCTCCACACAAGCTACTGGATTTCAGCAAATGGCAGAAATTCTTAAAGATTCCAGTATTTGTTCAGTACAACGTGTTGTTTTTGCACTTAAACAAGCTGTTATGCGTCGTGCATGTCAAAGCCAATCTAACAAGATAATA------------------------------GAAAAGGAGGAAAGGATAGCAAAA---TGTGCACCGATTGCTGTTCTCTTCTCTGGTGGATTGGACTCAATGATATTAGCAGCTTTGTTGGACCAGTGCCTTGCTCCCAAT------TGT---GAGATAGATCTGTTGAATGTTAGCTTTGACGGTCCTCATGCACCAGATAGAATTTCAGCAAAAGCAGGAGTAATTGAACTTCAAAGAATAGCTCCATTGAGAAGATGGCGTTTGGTTGAAATCGATGCAGATCCTTCCAATTTGCAGCCAGAGACAAAATATTTGACTTCAATCATCCACCCAGCAAAGACATATATGGATCTGAATATTGGAACTGCATTATGGCTAGCAGCCTGTGGTGAAGGATGGGTGGAGGAAGTTGAACTCCTTCAGGGAGAAGATGACTGTTGCCTTTATGAGTCTCATTCA---CTCTCTACTAGACAT---AACAGATTCAAGCGCAAAAAGTATAGGTCAGAGGCTAAAATCTTGTTGATTGGTTCTGGAGCAGATGAGCAATGTGCTGGATATGGAAGGCACAGGACAAAATTTAGACTAGGAGGGTGGGTTGCATTGCAAGAAGAGATGAAGATTGATATTCAAAGGATTTGGAAAAGAAACCTTGGAAGAGATGATAGATGTATAGCTGATCACGGCAAGGAGGCCAGGTTCCCATTCTTAGATGAGGATGTTATGAGCACTCTTCTGGATATTCCTCTCTGGGAAATTGCAGACCTTGATAAACCTGCGGGCCAGGGTGATAAGAAGATTCTTAGACAGGTTGCACGGTTATTGGGATTAGAAGGAGCATCTATTATTCCAAAACGAGCTATACAGTTTGGTAGTAGAATAGCAAGGGAGTCCAATCGGAGAAACTTTGGTAGCAACCGTGCAGCAAACCAAGCGTCTGCAGGGAGTACAGTGATCCATTGTTTGAGAGAATGA------
>Physcomitrella_patens
ATGTATGTGACAGCTAGTGATCCTTCGTTGGTCAACATGTGTGGCATTGCATTGAATCTCTCTGGG---------GTTCACATTGAG------------------------GGTCAC------------CTAGGT------GCTGACGGTGGAAGTCCTGTAGAGCAAAAG---GATTCACAATTCGAGGGACCT------------------------AGCCTTGCGGATATTTGTGAGGGACTGAAGCGCAGGGGTCCAGATATTATCAACATTGAAACGCTTAATTTG---------------------------------------------------------------------------------------------------------------------------------------------------------------------------------------------------------------------------------------------ACAGCCGTTCAAAGCTCCACTGACCTGCAAAGTGTAGCTAATGTAGAGAACTCAGTACATGTGCGTGCTCAGGTTCAGTCAGTA------------GCAGATCTGGTGGTTCAAGAAAAGAGG---------------------------------------------------GATGAACCA---ACTAGCACTAAGATACAGTTTGTCGGTGCCTTGCTATCGTTACGGGGTGATTCCCCAGTCTCGCAGCCACTTAGAGATACTGCAGGCAATATACTTATTTACAATGGAGAGATTTTTGGAGGCCTTCGGGTGCAGCCGGGTGAAAACGACACACTGGTTTTGATGACAGCTTTGGCCACGTGCTGTGCTTGTGATTGCCATGCGTCA---CTCAGTAACATCCCGTGTGCATGCAGCACACGGGACACAACGGGTGTACACAAGACAGTACCGAAAATCCTTTCAGCATTGCGAGGGCCATGGGCTCTTGTTTATTGGCAGGCC------AAACATCAACTACTCTGGTTCGGAAGAGATGTACTTGGACGGCGAAGTCTCCTTTTGCATAGACCATCATTGTCGGACCCTCGCTTACTATTGGCGTCAGTTGCC---CCTGCTGGAAGTACCGCTCTA------------------ACAGGC---------AGGAACGAAGATGTGCATGCG------------------------------------------------------TTCCAATATTGGGAGGAATTGCAGTGTGGTATCCATAGCCTCACATTGAAGTCCGAAAAC------------------CCCGTAGGCACGTCA---AGTTCTTTCAAAGGACTAACTCGACAGCATGTGTGGGAAGACCCACTTTTGTTGAAGTTGGTTTTGTGGGATCGACAATATGCGGATCCTAGCAACCTCACCGAAGCCCTCTTACTTACGGCTCCTCAACAAGGGAAAGAGACC------------------------------------------------------------------------------------------------------------------------------------------------------------------------------------------------------------------------------------ACTGCTGATTCTGTTCTGAAAGCATTACGACATTCTATGGAAAGGCGAACCAGTAACATAAGGAGGCCTCAGCAGGAGTTAGTTAGAAGTAGCTCTGAAGATCTCTGTTTGGGAGAGGATAATGCATAC---------ACTCCTGTTGCTGTCCTGTTTTCTGGCGGCTTGGACTCTATGATATTAGCAGCATTGTTGGATGAGTGTCTACAACCTGATTGTATGTATGATGGGATTGACCTGCTGAATGTCAGTTTTGAGACCTCTACTGCACCTGATCGAATATCAGCTATTGCAGGCCTTGCAGAGCTTAGGCGACTCTCACCTTCCAGAAGGTGGAGATTGGTGAAGGTTGAT------------------------------------------------------------------------GATCTCAACATTGGAACGGCTTTGTGGCTTGCTGCAAGAGGAGAAGGGTATCTGCACGATACCCAG---------------------------------GAGCGACTCGAGCCAATTAGGCTAGAGGATGAAGATAGTAGG------ACCAAGTACAGGTCTAGTGCACGTGTGCTGTTAGTTGGAGCTGGAGCTGATGAGCAGTGCGGAGGCTATGGACGGCACCGCACAAAATACAGACTTGGCGGATGGGCAGCATTGCAAGCAGAGATGAGGATTGACATGCAGCGCATCTGGAAGCGAAATCTGGGGAGAGATGACCGTTGCATGGCCGATTTGGGTAAAGAGGCAAGGTTCCCGTTTCTTGATGAAGAAGTAGTGGACACTCTTCTCGATAAGCCTCTGTGGGAAATTGTAGATCTACGGCTACCAATTGGAAATGGCGACAAAAGAGTTCTTCGTGAGGTGGCCATGAGCTTGGGATTGCCAGGTGCTGCGACTTTGCCAAAGCGTGCAATTCAGTTTGGGAGCCGCATAGCACGGGAATCGAACAAAAGGGAGTTTGGGAGCAACCGTGCCGCTAATCAAGCATCTGCAGGCAGTGCTTTGCTGTCGGGTATTGTTCGCTTAGCATAG
>Ceratodon_purpureus
------------------------------------ATGTGTGGCATCGCATTGAGCCTCTCGGGG---------GTTCATGTCCTG------------------------GGCCAT------------GTAGGTGTTATAGCTGACGGGGAAACTCCTGCAGAGCAAGAAACGGATTTGCAACTCGAGGGACCT------------------------AGCATTGCGGATGTTTGTGAGGGGCTGAAGCGCAGGGGCCCCGACACACTGAACACAGAGACGCTATATCTC---------------------------------------------------------------------------------------------------------------------------------------------------------------------------------------------------------------------------------------------ACAGCCGTTCAAAGCTCCGGTGACATTCAAATTGATGCTGGTGTGAAGGATGCAGTA---------------------------------------------------------------------------------------------------------------------------CCTGGGCCTTGCATCAAGATTGATTTTGTTGGTGCCTTGTTATCCCTGCGTGGCGATCGTCCAGTCTCGCAACCGCTTAAAGATTCTGCAGGCAATATACTTATCTACAATGGAGAAATTTTTGGAGGTCTTCAAGTGCAGCCAGGCGAAAATGACACGCTGGTCCTGATGGCAGCTTTGGGCAGCTGCTGTAATTGTGCTTGCCATGCCACG---TCTAGTGACAATCCTTGTGCTTGCACTACCCAGGATACACATGGGGTGCATAAGACAGTACAGGAGACTCTCTCAGCGTTGAGAGGACCATGGGCTCTTGTCTACTGGCAGGCT------AAACATCAACTACTCTGGTTTGGAAGGGACGTTCTTGGACGGCGAAGTCTTCTTTTGCATAGACCATCACTGTCAGATCCTCGTTTTCTCTTGGCATCAGTTGCC---TCTGCCAACAGCACTGTTTCA------------------AAAGAA---------AATAACCAAGATGTTCATTCC------------------------------------------------------TTCCAATATTGGGAGGAGTTGCAATGTGGTATCCACAGCATGTCATTGAATTCGAACAAG------------------CTCCAAGGCACGTCGAATTCTTCTTTCATAGGACTGACTCAACTTCATGAGTGGGAAGACCCACGTCTGCGAAAATTGGTTACGTGGGATCGTCAGCATTTTGACCCTAGCAACTTTACTGATACTCTCTCTCTTAAGACATTTCAACAAGTAAAAGAGGAC------------------------------------------------------------------------------------------------------------------------------------------------------------------------------------------------------------------------------------ACGGCTGATTCTTTATTAAAAGTATTACGACGCTCAGTGGAAAAGCGAACGAGTAACATTCGGAAACGCCAGCAGGAG------------------AGTGACCTT---TTGGAAGAGGATTATGCATAT---------ACTCCAGTTGCTGTCCTGTTTTCTGGAGGCTTAGACTCGATGATATTAGCAGCATTGTTGGACGAGTGCCTACAACCTGAC------TAT---GGGATTGATCTTCTGAATGTCAGTTTTGAGGGCCCTACTGCACCAGACCGAATATCCGCTATTGCAGGCCTTGCTGAGCTTGAGCGCGTTTCACCTTCTAGAAGATGGAGATTGGTGAAGGTTGATGCCGAACTATCAGCCATGGATTCATACCGCACCCATCTACGGTCGCTTATATGTCCCTCCAACACATTCATGGACCTCAACATTGGAACGGCTCTATGGCTTGCGGCAAGAGGAGAAGGATATGTGCATAATACTCAG---------------------------------GATGGATCTGAC------------TTAAATGAAGAC---AGA------GCTGTCTACAAGTCCAGTGCACGAGTGCTGTTAGTTGGAGCAGGAGCTGACGAGCAATGTGGAGGCTATGGACGTCATCGCACAAAATATAGGCTTGGGGGGTGGACAGCATTGCAAGCAGAGATGAGGATTGACATGCAGCGCATCTGGAAGCGAAATCTAGGAAGAGATGATCGCTGCATGGCGGATTTGGGCAAAGAGGCCAGGTTCCCGTTTCTTGATGAAGAAGTAGTAGAAACGCTTTTGGATATGCCTCTTTGGGATATTGTGGATCTGCGGCTACCAATTGGGAATGGTGATAAAAGAGTTCTTCGTGAGGTGGCTATGAGATTGGGTTTGCCAGGTGCTGCTTCTCTACCAAAGCGTGCAATTCAGTTTGGGAGCCGTATAGCGCGAGAATCAAACAAAAGGGAGTTCGGAAGTAACCGTGCTGCCAATCAGGCATCTGCAGGTAGTGCTTTGCTGCCTGGTATTGGACGCTCCGCG---
>Huperzia_lucidula
---------------------------------------------------------------------------------------------------------------------------------------------------------------------------------------------------------------------------------------------------------------------------------------------------------------------------------------------------------------------------------------------------------------------------------------------------------------------------------------------------------------------------------------------------------------------------------------------------------------------------------------------------------------------------------------------------------------------------------------------------------------------------------------------------------------------------------------------------------------------------------------------------------------------------------------------------------------------------------------------------------------------------------------------------------------------------------------------------------------------------------------------------------------------------------------------------------------------------------------------------------------------------------------------------------------------------------TTCAGGCATTGGAAC---------------------------------------------------------------------------------------------------------------------------------------------------------------------------------------------------------------------------------------------------------------------------------------------------------------------------------------------------------------------------------------------------------------------------------------------------------------------------------------------------------------------------------------------------------------------------------------------------------------GTGCCAGTTGCAGTCCTTTTCTCTGGTGGAATAGATTCAATGATTTTAGCTGTCCTTGCCGATCAATGCCTGAAACCTGAC------TTT---GTGATAGAACTGCTGAATGTTAGTTTTGACGGTTCAGTGGCACCAGACCGACAAACTGCAATTGCAGGCCTTGCAGAGCTTCAAAAACTTTCACCTTTACGAAGATGGATGCTGGTGGAGGTGGATGCTGATTTGCATCAACAAGAACTCCAATCCAACCATCTTCTTTCGCTTATTTGCCCCTCAAATACTTATATGGACTTCAACATTGGCACAACATTATGGTTTGCAGCTAGAGGGGATGGGTGGATCGAC------------------------------------------------------------ACCACATTGCATCCAGACCGGTTG------AATATGATAAGATCCGAAGCACGCATTTTACTGGTTGGCACAGGTGCAGACGAACAGTGTGCTGGCTATGCACGCTATCGGACCAAGTTTAAGCTGGGAGGGTGGGTTGCATTGCAAGAAGAGATGAAATTGGATATGCAACGAATTTGGAAAAGAAATATGGGTCGTGACGATCGTTGTATTGCTGATAATGGCAAAGAGGCAAGATTCCCCTTTTTAGACGAGGATGTGGTAAAT---------------------------------------------CCAACATAG------------------------------------------------------------------------------------------------------------------------------------------------------------------------------------------------------
>Selaginella_moellendorffii
------------------------------------------------------------------------------------------------------------------------------------------------------------------------------------------------------------------------------CTGGAGGATTTACTCGCCGCATTGCGAAGGCGAGGGCCCGATAGTTTTGGCGTAAGAACTGTCCGGCTT------------------------------------------------------------------------------------------------------------------------------------------------------------------------------------------------------------------------------------GGCACAGGAAAGATCGAGCAGCTGGAGAGGGATTTACAGATTTCTAGCGAGTTTTGGGAAGCT------------------------------------------------------------------------------------------------------------------------------GGGAACTCTTTTGCGACCTTGGAATTTGTTGGCACCACTTTGCAACTTAGGGGATCTCATCGAGTTTGTCAGCCTCTACGGGACAGCGATGGAAACATCCTCGTCTACAATGGTGAAGTGTTTGGAGGCTTGGAAGTTCTTCCAAGTCAGAACGACACCGAAGTTTTGCTGGAGAGGCTTGGAAGATGCGATTCG------------------------AGCTTTGGAGTTTGT---------------------------------------------CAAGCGTTGTCTCAAGTAAGAGGTCCCTGGGCCGTAATCTACTTCCAGGCC------TCCACTCGGACAATATGGTTTGGACGTGATGTCTTTGGAAGGAGAAGTCTTCTCGTGCATTGGCCTTCAGTGGACGATCCACGGTTTCTTCTATCCTCCGTAGCT---CCCTGTGACAACGAGAAGCTG---------------------------------------------------------------------TTCTAC---------------------------GATCCTTTTACTTTCTGGAAGGAACTTCCCTGTGGGATTCACAGTCTACAACTTAGCAATGGCGAA------GTTCTC---------------------------ACTTGCAAGGGAGAGATAAGAACTCACAGATGGGAGGATCCACTTCTAGACAAGCTGATGCTTTGGGACCGAGCTCACTCATCACCGTCTTCTTTTTCT---------------------------------------------------------------------------------------------------------------------------------------------------------------------------------------------------------------------------------------------------------------------TCTTCGGCAGCTGTCGAACTCGCTCTGACTGCATTGAAGGAATCTGTGGAGAGGCGTCTCGTTAACAGCAGAATGAAC---------------------------------------GTAAAACAGAGCAGGCCAGAAGATGTGGAGACTCCTGTGGCAATCCTCTTTTCCGGAGGGATCGATTCGATGATTTTGGCTGCGCTTACTGATCAGTGCCTGGATCCTGCT------TAT---ACCATTGACCTTCTAAATGTTAGCTTTGATGGTCCATCGGCACCGGATAGAATTTCTGCGATCGCTGGCATTGACGAACTTCGAAGGATTTCGCCCTCACGCAAGTGGAGACTTGTTCAAGTCGATGAAGAC---------ATAGGCACAAACGAGAGTACAATGTTTTCTCTTATATGTCCTTCAGAAACGTACATGGATCTAAACATCGGAACAGCTCTTTGGTCTGCTGCCAGAGGAGAAGGAGCCGTGGAAGATCACAAC------------------------------------------------------------------AAAGTCCGC------ATTTCTTACAAGTCAGCAGCGAAAGTCGTGCTTGTTGGAGCAGGAGCAGACGAGCAATGTGGTGGCTACTTGCGGTACCGCACAAAATTCAAGCTCGGAGGATGGGAAGCGCTGGCAGCGGAGATGAGGCTGGACATGCAGAGGCTGTGGAAACGAAACCTGGGACGAGACGATCGCTGCATTGGAGATCATGGAAAGGAGGCTCGGTTCCCATTTCTAGACGAGAATGTGATCCAAACGTTCCTGGATATCCCTCTGGAAGAAGTTGTGGATCTCAGACAAGATCTCGGCATCGGCGACAAGAAAATCCTGAGACAGGTTGCGAGGTCACTAGGACTTTCTCAAAGCGCCAGTCTTGCAAAGCGTGCAATACAGTTTGGCAGTGGCATTGCCAAAAAGTCCAACAGGCGCGACTTTGGGAGCAACCGAGCCGCAAACAAAGCCTCGGCTGGAAGCGTGAAGCTCGCGAATCTGGAATGA---------
>Isoetes_andicola
------------------------------------------------------------------------------------------------------------------------------------------------------------------------------------------------------------------------------------------------------------------------------------------------------------------------------------------------------------------------------------------------------------------------------------------------------------------------------------------------------------------------------------------------------------------------------------------------------------------------------------------------------------------------------------------------------------------------------------------------------------------------------------------------------------------------------------------------------------------------------GAACTAGAGGAGAACGATGTCATGGCTGTCATGTCTCTTCTTCAAGGCTTTTGTGCATGTTTATGTCATGCATAAGCCATG---------------------------------------------------------------------------------------------------------------------------------------------------------------------------------------------------------------------------------------------------------------------------------------------------------------------------------------------------------------------------------------------------------------------------------------------------------------------------------------------------------------------------------------------------------------------------------------------------------------------------------------------------------------------------------------------------------------------------------------------------------------------------------------------------------------------------------------------------------------------------------------------------------------------------------------------------------------------------------------------------------------------------------------------------------------------------------------------------------------------------------------------------------------------------------------------------------------------------------------------------------------------------------------------------------------------------------------------------------------------------------------------------------------------------------------------------------------------------------------------------------------------------------------------------------------------------------------------------------------------------------------------------------------------------------------------------------------------------------------------------------------------------------------------------------------------------------------------------------------------------------------------------------------------------------------------------------------
>Isoetes_elatior
------------------------------------------------------------------------------------------------------------------------------------------------------------------------------TGTGCACATCTAGAGAGCCCA------------------------AGCGTAGTGGATCTTGTTCAGGCT----------------------------------------------------------------------------------------------------------------------------------------------------------------------------------------------------------------------------------------------------------------------------------------------------------------------------------------------------------------------------------------------------------------------------------GTCCAGTATGT------------------------------GGR------AACTTTTCTGCATCTTTACAATTTGTAGGCGCCACATTGCAGCTGAGGGGACTCAGGCCGATTTCTCAGCCGTTCAAGGATAAGGATGGCAATCTCTTTGTCTACAAT-----------------------------------------------------------------------------------------------------------------------------------------------------------------------------------------------------------------------------------------------------------------------------------------------------------------------------------------------------------------------------------------------------------------------------------------------------------------------------------------------------------------------------------------------------------------------------------------------------------------------------------------------------------------------------------------------------------------------------------------------------------------------------------------------------------------------------------------------------------------------------------------------------------------------------------------------------------------------------------------------------------------------------------------------------------------------------------------------------------------------------------------------------------------------------------------------------------------TTTGTTGAATGTCAGCTTTGATGGACCTTCAGCACCAGATAGGATTTCCTCACTCGCTGGTCTTGCTGAACTCCAAAAGCTTTTCCCTACACGA------------------------------------------------------------------------------------------------------------------------------------------------------------------------------------------------------------------------------------------------------------------------------------------------------------------------------------------------------------------------------------------------------------------------------------------------------------------------------------------------------------------------------------------------------------------------------------------------------------------------------------------------------------------------------------------------------------------------------------------------------------
>Isoetes_coromandelina
---------------------------------------------------------------------------------------------------------------------------------------------------------------------------------------------------------------------------------------------------------------------------------------------------------------------------------------------------------------------------------------------------------------------------------------------------------------------------------------------------------------------------------------------------------------------------------------------------------------------------------------------------------------------------------------------------------------------------------------------------------------------------------------------------------------------------------------------------GGTGAAATATTTGGGGGCTTACAAATTGAGCAAGATGAGAATGATACAGTGGCTGTCATGTCTCTTCTTCAAG-----------------------------------------------------------------------------------------------------------------------------------------------------------------------------------------------------------------------------------------------------------------------------------------------------------------------------------------------------------------------------------------------------------------------------------------------------------------------------------------------------------------------------------------------------------------------------------------------------------------------------------------------------------------------------------------------------------------------------------------------------------------------------------------------------------------------------------------------------------------------------------------------------------------------------------------------------------------------------------------------------------------------------------------------------------------------------------------------------------------------------------------------AATGTCAGCTTTGATGGACCTACAGCACCGGATAGAATTTCTTCTCTTTCTGGTCTTGCTGAGCTCCAGAAGATTTTCCCT------------------------------------------------------------------------------------------------------------------------------------------------------------------------------------------------------------------------------------------------------------------------------------------------------------------------------------------------------------------------------------------------------------------------------------------------------------------------------------------------------------------------------------------------------------------------------------------------------------------------------------------------------------------------------------------------------------------------------------------------------------------
