# Supplementary material for: Phylogenomics indicates the “living fossil” Isoetes diversified in the Cenozoic
Source: PLoS One. 2020 Jun 18;15(6):e0227525. doi: 10.1371/journal.pone.0227525 (PMC7302493; doi:10.1371/journal.pone.0227525)
Supplement: S1 File — Folder containing fasta files for each of the individual nuclear alignments. (GZ) [file pone.0227525.s011.gz › 1_Individual_Nuclear_Alignments/Homolog_23029.orthogroup_1.fasta]

>Littorella_uniflora
AAACCTTCTGCAATAGATTTCCGACTTCTGTTCGCAACAACTGCGATTCGCCATTTTCCAAAGCTTGATTCGAGCATATGTTACTGTTTTCAGTGGAAATTGAATCAATTGATTAGGGACTTGTGTTCAGAAACTGCACCCGAAACCGAAATTAAGCTCTCGGGAAGTATAATTGCTGCTATGTTGGGGAAGAGAGTGTGTTTCAGATGGAATCGGTTGCTTTTATGCCTTCCTGTA---------------------CTCATTTTGCTTCCCCATATGCTCTCAGTATTCGAATTC------------------------------------------------------------------------CAACAAAACACAAATTTAGGTAATGTGGGGAAAGAGAAGCAGAAA------AAGTTCGATCATCTTGTTCTCGGACCTGCTGCTGGTGAAGGCTTGCCGGATCGTTTGCAATGCGAAGGAACCAAGGCTCTTAATAAG------ACTCACTTTCAAACCAACTCGCAATCTGTG---------------------------GATCGTGTTTCATTTGTCACTGTATTTACTACCTACAACTCTAGTAGT------GATAGT------------AGACCAGTGGATTTGGTTACT---GTTGGGAAAATGTCGTATGGCAAGGTGGAGAGGTCGTTGGCTGTTTTGAACGTTTTTGTGAACTTTATTCAGGTGACCATGCCTCAAAGTGATGTTATTGTTCTTACCGATCCAGCTGGGAAACTTCCATTAAATAGA------GATATGGTTACAATATACCCAATACAAGGTGAATATTCGCGAGACAAGTTGATGCTTCAAAGAATCAGGTCTTACATTAGCTTTCTGGAAACAAGGCTTGAGAAGCTGACTGAAAAGCAGGAACAAGCCACTCATTTTATTTTCACAGATTCAGACATAGCAGTAGTCAATGACCTGGGAAAAATGTTCACTGACTATCCTAGTTTTGATCTTGCTCTTACCTTCCGCAACAACAAAGATCAACCTCTAAATTCAGGATTCATAGCCGTAAGAGGCACTGCTGAGGGAATTCAAAGGGCAAAAGCGTTCTTAGAGGAAGTTTTAAAAGTTTATAGTGAAAAATTCATGAAAGCTTCTCGAATGCTTGGAGATCAATTGGCTCTTGCCTGGGTTGTGAAA---TCACAACTAAATTTCGACCAGAGAAGGTTTTCTAGAAGAGAGGCTTTTCTAGACAAAATTGGTGGTACATCAGTACTTTTTATTCCCTGCTCTAGTTACAATTGGACGCCACCAGAAGGTGCAGGTCAATTTCATGGGATGCCCTTGGATGTCAAGGTAGTTCATTTCAAGGGATCACGAAAGCGACTCATGCTCGAGGCTTGGGACTACTAC---------TTATCTAGT---TCTGATATCTCAGATATGCTGTGCCTGATTTTAAAAAGTGGAAGAACAAAGTATGATTTCTGA
>Theobroma_cacao
---------------------------------------------------------------------------------------------------------------------------------------------------------------------------------------------ATGAAAGCATGTGCTGGGTGGCGTCGTTTCCTCTTCTGCCTGCCACTT---------------------ATTTTCATCCTTACTCATTTGTTCTCTGTTCTGGAATTGCTCCAGAACCAGACTGTAGGAGATGCCCCCAAGAAAAAT------------------ACCAAGAAATTTGATGATCAGAATTTAGTGTTAGGAGATGTCCCCAAGAAAAATGGCAAG------AAATTTGATCATCTGGTTCTTGGACCTGCTGCTGGAGAAGGCTTACCCAATCGTTTGCAATGCCAAGGAGTTAAAGCTCTCAACAAG------CCCTATTTTTCAAACCCTTCTCATGCCTCTGGTGTT------------------GGAGATGGCATTGCCTTTGTGACTGTTTTTACCATTTATAACAACTCACCT------GACAGTCTTGTTAATAGTAGATCATCAAACTTGGTTACC---GTTGGGAATGCTTCATATAGTAAGTTGGATAGGTCAATGGCCATTTTGAACACCTTCATTAACTTCATTCAGGTGCGAATGCCTCAAAGCAATGTTATCATTCTGACTGATCCAGAGTCAGATCTCTCAGTGCACCGA------AACAGAGTTACTGTGCATCCCATTCAGGGTGAATACTCTCGAGACAAGTTGATGCTTCAAAGAATCAGGTCTTACATTACCTTTCTCGAAGCCAGGCTTGAGAAGCTATCTCAGGAGCAAGGGCGTATAACTCATTTCATCTTTACAGACTCAGATATTGCTGTAATTGATGACCTAGGACAGATATTTGACAAGTACCAAAATTTCCACTTGGCTCTTACCTTCAGGAACAACAAAGATCAGCCTCTGAATTCTGGATTTATTGCTGTGCAGGGTACACATGATGGTATTTTAAGGGCAATACATTTTTTACAAAAAGTATTCGAAGTCTATAGTTCCAGATACATGAAAGCTTCCCGAATGCTTGGTGATCAGTTAGCTCTTGCCTGGGTCGTAAAG---TCCCATCCCTCTTTTGATGCAAAAAGATTTAGTAAAGCACAGGCTTTTACGGAAGACATTGATGGTGCATCTGTGCTATTTTTACCATGTGCTATGTATAATTGGACACCCCCAGAGGGTGCTGGCCAGTTTCATGGCATGCCTCTAGATGTTAAGGTTGTTCATTTTAAAGGATCAAGGAAACGCCTAATGCTTGAGGCTTGGAACTTCTTA---------AGTTCTTCA---GCTGATATTTCAGATATGTTGTGCCTCATCTTGAAGAGTGGGAGAACAAAGTATGACTTTTGA
>Oryza_sativa
------------------------------------ATGGCGAGG------------------------------------------------TGGCGGATATGGCGA------------------------------CCACGAAGCCGA------------------------------------------------GCCGTCCCCTTCCTCTCGCTGCTCCTCCTCGCGCCGCTC---------------------GTCTTCACAGTCTCCAGGCTG------------------------------CAGCTGAGCTGGTCGCCGGAGAAGGGCCTGTGCCTTCCGCCGCCCGCCGCGCCGGAGGGGCGGCGCCAATGCCTGCCT---------CCGCCCACCGCGCCGAGGCTGCCGCGGCCGGATCGCCTCGTGCTTGGCCCCGCCGCCGGCCAGGGACGCCCCGACCGCCTCCAGTGCCAAGGACTAAAAGCTGTTAATAAG------ATTGGATTATCAAGTGAAAGAAATTATTCC------------------------AGGGGGCATGTTACTTTTGTTACAGTATTCACGACATACAACTCTGATCCAGCT---GAAGCA------AGCAAACTCCCATCTAATGTTGTCACA---GTTGGAAAGCATTCTTATAGCAAGGTGGGAAGGTCCATGGCTATCCTCAACACTTTCATTGGTTTCATACAG---------------------------------------------------------------------------------------------------------------------------------------------------------------------------------------------------------------------------------------------------------------------------------------------------------------------------------------------------------------------------------------------------------------------------------------------------------------------------------------------------------------------------------------------------------------------------------------------------------------------------------------------------------------------------------------------------------------------------------------AACCTTTGCAGGTGTCAATGCCAAGAAGCAACGTGA------------------------
>Ananas_comosus
------------------------------------ATAACTCGCGGGCGAAGCTTCCCC------------------------------------------------------------------------------CCGCGATCC------------------------------CCAATGGCGAACTCGAGAAGCCCTAGTCCCTTCTTCGTCGTTCTCTTCGGC---------------------------------TTCTTCCTCTTCCTCATCTACTCCATGTCGGATGTG------------------------------------------------------------------------CATCGGAATTGGACCCCGCAAGGATCAAAGAGGAGTTCCCCGAAG------AAATTGGATCATCTGATCCTCGGCGACACCCCGGGCCAGGGCCTACCCAACCGTCTCCAATGCGACGGCCTTAAAGCTATGAATAAG------ATCGATCTGTCAAATGAAAATCTTAATTCAAGT------------------------GAAAGAGTTTCCTTCGTCACTGTATTTACTGTTTATAATTCTGACTTT---------ACCGGCACGAATGAAAAGTTACATGACGTGGTTACT---GTTGGGAACATTGCATATAGTAAGGTAGATAGATCAATGGCGATTCTCGGCACTTTCATCAAGTTCATACAGGTGTCGATGCCAAGAAGCAGTGTTATCATATTGACTGATCCTGCTTCGAAATTTTCAATCAACCAC------CAGAATGCAATTTTATTGCCTATCCCAGGAGACTATTCACGGGAAAGTCTGATGGTGCAGAGAATCAGGTCGTACATTGCATTTCTTGGAAAAAGGCTTGAGGAG---AATGAGAGCCTTGAGGGATCTATTCATTTCATATTCACTGATTCTGATATTGCAGTGGTTGATGACGTTGGACATATATTCCAGAAATATCCTAATTTCCATCTGGCTCTTACTTTCCGTAACAACAAATATCAACCTATTAATTCTGGATTCATTGCAGTGAGAGGCACTCTGGATGGAATCACCAAGGCAAAAATATTTCTACAGGAAGTCCTAGATGCATACAACACGAGATATACGAAGGCGTACCGCATGCTTGGAGATCAATTATCTCTTGTCTCGGTTGTTAAA---TCTCATCTCCCATCGGCTTTTCAAAAATTTTCAAGACAAAAAGCCTTTGCAGGTGAAGTCAATGGTGTAATAGTGCAGTTTCTACCGTGTGCTGTTTATAATTGGACCCCGCCTGAGGGAGCTGGTCAGTTTCATGGAATGCCCTTGGATGTTCAGGTTGTTCATTTCAAGGGTTCAAGGAAACGGTTGATGCTAGAATCTTGGAACTACTTC---------AATTCGACC---TCTAGCAGGTCTAATATGCTCTGCCTTATCCTAAGGAGTGGGAGGACGAAATACGACTTTTGA
>Isoetes_sinensis
------------------ATGAGGAAGCTCCGTAGTCTCACACCA------------CCGTCTCTCGCCATAGCTATTGGGTTTTTGTTT---------------------------------------------------------------------------------------------------------------------TTCTTCTCCATCCTTATCATTTCTCCCCTTTACCCCCATTCTGCTGCCTCCATCCTTTTCCCTCCTCGGCTCCTCAGTTTTCCGACCTGGTTTGGGGATCACATCACTTGTGAAGCAGATGCAATAAAC------------------GTGAAGATTCCG------------------------------GCTAGAAACCCATCCAAA------AAACATTCTGCACTGGTCCAAGGTGAAGCAGCTGGATTAGGGCTTCCAGATCGTGTTCAATGCACCAAACATAGTAAGTTT------------------TCCTCTTCTCCCAGGCAGTTCTGCACAGCT---------------------CAGAGTGTTATCATGGTCTCTCTTTTTGTT---------------CCTGCA---AAAGCTTTAGATGAAACTGGATGCCATGAAGCAGTTTTT---GTGGCAGATCGTATATTAGTTGGTCCAGATAAAGGTTTTGCAGTTCTTCAGGTGTATTTGGAATCCATTAGCACATCTATGCCTTCAAGTAGTAGGATTATTTTAACTGATCCTCAGATTGAATTTCCCCAAAGAAGATTACCTTCAGATCTAACCATAGAAAGGATTCCTGGGAATTACTCGCGTGGTAATTTAATGTTACAGAGGCTGCAGAGTTACATATCATTTTTAGGGTTGCAGATTCAAAGAGTGCAGGATTTTGACAAAGAGGTGAAACATGTCATATTTACAGATTCAGACATGATTGTTGTAGGCGATCTTGGATGTATTTTTGAACAAGATGAAAGCTTTGATGTGGGGCTAACATTTAGAAACAACCAACAGCAGCCAATAAATTCGGGGGTGGTTCTTATCAGAGGGACAAGAAAGGGTTTATTGAATGGGAAGTTGTTTCTTGAAGCAGTGGTTAGAGCTTACAAAGAAAATTACCTACGGGCATCAAGGATGCTTGGTGATCAGCTTGCATTTGCTTGGGTTTTGCGCAATACTGGTTTAGCAGAAGAGTTCCAAAATTTCAAGAACGCAAAAAATTTTACAATTTCTGTGATGGGCATGGAGATCTTATTCTTACCAAGCTATTTTTACAATTGGACACCTCCTGAGGGAGCAGGCCAGTTTCATGGCATGGCCCTGGATGTTAAAGTAATCCATTTTAAAGGTTCCAGGAAAAGGTTGATGTTAGAAGCTTGGATTCATTATAAAAGAATGAAAAATTCTGGCATTGACTTATCAGAGATGCAATGTCTTGTCTTGAGGAGCGGTAGGGCCAAGTATGATTTTTAG
>Isoetes_lacustris
------------------ATGAGGAAGCTCCGTCGTCTCACAACA------------CCGTCTCTCGCCATGGCTATTGCTTTTCTGTTT---------------------------------------------------------------------------------------------------------------------TTCCTTTCCATCCTTATCATTTCTCCCCTTTACCCCCATTCTGCTGCGTCCATCCTTTTCCCTCCTCGGCTCCTCAGTTTTCCGACCTGGTTTGGGGATCACATCACTTGTGAAGCGGATGCAATAAAC------------------GTGAAGATTCAG------------------------------GCTAAAAACCCATCCCAA------AAACATTCTGCACTGGTCCAAGATGAAGCAGCCGGATTGGGGCTTCCAGATCGTGTTCAATGCACCAAAACTAGTAAGTCT------------------TTCTCTTTTCCAAGACATTTCTGCACAGCT---------------------CAGAGAGTTATCATGGTCTCTCTTTTTGTT---------------CCTGCA---AAAGCTCTAGATGAAACCGGATGCCATGATGCAGTTTTT---GTGGCAGATCGTGTATTAGTTGGTCCAGATAAAGGTTTTGCAGTTCTTCAGGTGTATTTGGAATCCATTAGCACGTCTATGCCTTCAAGTAGTAGGGTTATTTTAACTGATTCTCAGATTGAATTTCCCCAAAGAAGATTACCTTCAGATCTAGCTATAGAAAGGATTCCTGGGAATTACTCGCGTGATAATTTAATGTTGCAGAGGCTGCAGAGTTACATATCATTTTTAGGGTTGCAGATTCAAAGAGTGCAGGATTTTGACAAAGATGTTAAACATGTCATATTTACAGATTCAGACATGATTGTTGTAGGAGATCTCGGATGTATTTTTGAACAAAATGAAAGCTTTGATGTGGGGCTAACATTTAGGAACAACCAACAGCAGCCAATAAATTCGGGTGTGATTCTTGTTAGAGGGACAAGAAAGGGTTTATTGAATGGGAAGTTGTTTCTTGAAGCAGTGGTTAGAGCTTACAAAGAAAATTATTTACGCGCGTCAAGGATGCTTGGTGATCAGCTTGCATTTGCTTGGGTTTTGCGCAATACTGGTTTAACAGAAGAGTTCCAAAATTTCAAGAGGGCAAAAAATTTTACAACTTCTGTGATGGGCATGGAGATCTTATTCTTACCAAGCTACTTTTACAATTGGACACCTCCTGAGGGAGCAGGCCAGTTTCATGGCATGGCCCTGGATGTTAAAGTAATCCATTTTAAAGGTTCCAGAAAAAGGTTGATGTTAGAAGCTTGGATTCATTATAAAAGGATGAAAGATTCTGGTATTGGCTTATCAGAGATGCAATGTCTTGTCTTGAGGAGCGGTAGGGCCAAGTACGATTTTTAG
>Selaginella_moellendorffii
---------------------------------------------------------------------------------------------------------------------------------------------------------------------------------------------------------------------------------------------------------------------------------------------------------------------------------------------------------------------------------------------------------------------------------------------------------------GTCGCAGGATTGGGTATTTCAGGGCGGATCCAGTGCCGGAGTTCCTCCGGG------AAG------CCAGGGGCGACCTGGATTTCATCCAGCTGTGGTACG---------------------GAGAGCGTGGGATTGGTCTCTTTGTTCGTC------------------------CCGCCCGATCGACACAGTGGTGAGTGCGATGGTTCTGTA---GTTGGGGGCAGGGTTTTGCGGGGCTTGGAGAAAGGCTACTCTGTTCTTCGCGTGTTTGTGGAGTCCGCGCGGCTGGCCATGCCCAATTCCCAGCAGCTCGTACTGACAGATCCGGCCGCCGTGATTTCCACCGAAAGGCTCCCTGCTGGGATCTCTTTCCAGCGAGTGCCTGGGAATTACTCCCGCGGCAATCTCATGCTCCAAAGGCTGGACTCTTACATTGCATTCCTGGACGATCAGATCAAACAGGTTGGAAAGGCCGAC---TCGCTCCAGCATTTTATATTCGCCGACTCGGATATGATCGTCGTGGGGGATTTGGGATGCGTGTTTCTCGAGTTTCCCAGCTTTGACGTGGCTCTTACGTTCCGGAATAACAAAGAACAGCCCATCAACTCGGGGATGATCTTCGTGAGGGGCAGCAAAGATGGTCTGGCCAAGGGAAAGCTGCTGCTCCAGAGCGTCGTGGATTCCTACAGGAGGGACTTCTTTCGAGCGTCTCGGATGATGGGTGACCAGCTCGCATTCGCTTGGGTGGTGAGG---CACTTCTCGGATCCTCTCGAGGATTCGTTCAAGCAGGGGAAAGTTTTCAAGAGCCAAGTTAAAGGGGTGGAGGTGCTGTTCCTGCCTTGCTCGTCGTATAACTGGACGCCTGCCGAAGGAGCTGGACAGTTCCATGGCATGCCTCTGGACGTCAAAGCTATTCACTTCAAAGGCTCCAGGAAAAGGCTGATGCTCGAAGCTTGGGATTCTCACAAACATCAGGTAGCAGCAACCAAAGACTTGCTGCCGCTACAATGCTTCGTTCTAAAGAGTGGACGCTCAAAGTACGATTTT---
>Physcomitrella_patens
------------------------------------ATGGCAGAGCGAGGTGAACTGCCAGGC---------------------------------------------------------------------------------------------------------------------------------------------------------ATAGTGCTTCGCCTCTCAGTG---------------------CTGCTGCTGCTTCTTGGTTTTGCTTCTGTG---------------------CAGCTACAAGGATGGGCTTCTCGGAAC------------------TCTGTGGGTTATGGTTCTTTACAGGCAAGGTTACAGAGATTGGGAAGAAGTGCGAGGAGAGTG---AAGCATGTTTCGGTCGTTTATGAAAAGGTTGAGGGTCAAGAAATTCCGGGTCGGATTCAGTGCAGAGATGATTCGTGGAGGAATAGAAGCATCCCAAATATGGAAACAAACAGGCTGGCGCGTGACAGACCATGCATGTTATCTAAAGAGGAGACCGTCTCCTTTGTTACTCTTTTCGTGATGCCGGAAGTTGAGACTGCC---------------AGCGATCGTTTCTCCGAAGCAGTTGAGAAGAAGTTTGAAGTGAGAAAGGTGAAGAAGAGCAGGCAGGATGCAGTCCTCCGCGCTTTTTTGGAGTCCATTCAG---------------------------------------------------------------------------------------------------------------------------------GAATTGCTGGATAGTATGATCGAG------------------GATCGGAAGAATAACAGCTCCAGCCCAGTATCGCATGCAATATTCTCAGATTTTGACATGATAGTGGTAGATGACTTGGGG---------------------------------------------------------------------------------------------------------------------GCAACACAACTGCTGAAAGAAGTTGTCAAAATTTACCTGGCCAAGTTCAGACATGCATTCGGCGTGCTTGGAGATCAATTAGCACTTGCAGATATTGTAAAA---------GGTACATTACAAGCGAGAGCATTTCAAGAAGGCGTTCCTGTAGAGGCAACTGTGATGACCACGAAAACATTGTTTTTGCCTTGCGTCATCTACAATTGGACGCCTCCTGAAGGTGCTGGACAATTTCAAGGAATGCCGACTGAAGTCAAAGTTCTCCACTTCAAAGGTCGAAGAAAACGACTCATGATACAAGCATGGTATTTTTACAAG------AAGCAGGGTGTTCTGGATTTCTACAAAATGAAATGCCTCGTCCTGAAGAGCGGCCGTTCAAAATATGACTACTAA
>Lygodium_japonicum
------------------------------------------------------------------------------------------------------------------------------------------------------------------------------------------------------------------------------------------------------------------------------------------------------------------------------------------------------------------------------------------------------------------------------------------------------------------------------------------------------------------------------------------------------------------------------------------------------------------------------------------------------------------------------------------------------------------------------------------------------------------------------------------------------------------------------------------------------------------------------------------------------------------------------------------------------------------------------------------------------------------------CTTGGATGCATTTTCAAGACTCACACAGATTTTGACATTGCTCTTACATTCCGCAACAATAAGAACCAACCCATTAATTCAGGGGTTATCCTGGTGCGGGGGCAACCTGAAAGCATATCAAGAGCGAAAGACTTTTTAGTTGAGGTGGTCAAACAGTACAAAACTAGATTCGTCAAAGCTGCCAAGATGCTTGGTGATCAGCTTTCGTTAGCAGCGGTTGTTAAA---GAGAATTCTAATATCAGCACTTTGAACTTCAAGAAGCCATCAAGCTTTGTGGTTCAGATTTTGAAAGCAAAGACACTGTTTCTGCCGTCTTTAGTCTACAATTGGACACCTTCTGAAGGAGCCGGACAGTTCCATGGCATGCCTGAAGATGTTAAAGTTTTGCATTTCAAAGGATCCAGGAAAAGACTTATGCTGGAAGCATGGGATTTCTAC---------AAACAAAATCCAGCCAGTCTATCAGATCTGGAATGTCTTGTTTTGAGCAGTGGTCGAACAAAGTATGATGTTTAA
>Arabidopsis_thaliana
ATGGGTTCCCGGAGAGATTATCGG------------------------------------------------------------------------------------------------------------------------------------------------------------------AGCATGAGATCTTGTAGCGGATGGCGTCGAATTCTTTTACTTATTCCTGTG---------------------CTCTTTCTTCTTCCTCATCTCTCTTCACTTGTTGATTTT---------------TCTTCGGATTCGGCTACGAGGAAC------------------GACGCGCGA---------------------------ACCATTCCTAAT---------AAG------AAATTGGATCACCTTGTGCTCGGTCCTGTAGCTGGACAAGGCTTGTCTGATCGATTTCATTGCCGAGGCACGAAGGCTCTGAACAAG------ACTCATGGTTCAACT---TCTCATGTGTCTGGTGCT------------------GGAAATGGCGTTTCTTTTGTGACGGTGTTTACTGTTTATAATACG---------------TCGCTCGGAAATGTGAAATCCTCCAATCCGGTTTCTGTTGTTGGGAATGTTACCTACAGCAAGCCAGAGAGGTCAATGGCTGTTCTAAATGCATTCGCCAACTTCATTCAGGTGACTATGCCCAAGAGCAATGTTGTCATATTGACTGATCCAGCTTCTGATCTCTCCATCCAACAA------AGCAATGTGATATTACAGCCTGTTCAGGGTGATTATTCACGGGGTAACCTGATGCTTCAAAGAATCAGGTCTTACATTACCTTTCTTGAGATGAAGCTCGAGAAG---------AATGAGGGTGGGATAAACCACTATATCTTCACTGATTCTGATATAGCTGTGGTTGACGACGTCGGGACTATATTTGACAAGCATTCAAGCTTCCATCTAGCACTCACATTCAGGAACAATAAAGATCAGCCGTTGAATTCAGGATTTATAGCAGTGAGAGGCACACGTGAAGGGATCCTAAGGGCCAAAGTTTTTCTTGAAGAAGTCCTAAAAGCTTACAAAACCAAATACATGAAAGCTTCGCGCATGCTTGGTGATCAGTTGGCTCTGGTATCGGTTGTTAAA---TCTCATGCTTCCTTTGACGCAAAGAGATTCACAAAGCCACAAGCTTTCACAGAAGAAATAGCTGGAGCTTCAGTGTTATTTCTACCATGTGCTCTATACAACTGGACACCTCCTGAAGGTGCTGGTCAGTTTCATGGCATGCCATTAGATGTCAAGATTGTTCACTTCAAAGGATCAAGAAAACGTTTAATGCTCGAGGCATGGAACTTCTAC---------AAATCTACT---TCAAACATTCCAGATATGTTGTGTCTTGTTCTAGGTAGTGGAAGAACTAAATACGATTTCTGA
>Amborella_tricopoda
---------------------------------------------------------------------------------------------------------------------------------------------------------------------------------------------------------------------------------------------------------------------ATGGAGTTAACGCATTTGCATACTGCA---------------------AATGTGGTCTCATCGCCCTCA---------------------------------------------------------------------------AATCCCAAG------AAATTTGATCATCTCGTCCTTGGCCCAGCTGCTGGACGAGGCCTTCCCAATCGTGTGCAATGTCAAGGTCACAAAGCAATAAATTGG------ACACCGTTTTCAACATTTTCTCCAATGCATGATATC------------------CATGAAAGTACCTCTTTTGTTACTGTGTTCTCATTGTACAATAATTCCCCTGGGTTTGGATCACCTGATCATCGCAAGAGTTCAGATATTGTGATT---GTAGGCAATGCTGCCTATGATAAGCCAGGACGTTCTTTGGCTCTTTTGAATGCCTTTATCAAGTTCATCGAGGTGTCAATGCCCAGAAGCAATGTCATTATTTTGACTGCTCTCGATTCTGAGCTTCATGTTCATCAA------AAGAATGTCGAGGTAGTGCCTGTTGAAGGAGACTTCTCACGAGGGAATTTGATGCTTCAAAGAATGCGGTCTTACATTGTTTTTTTGGAATCAAGGCTCAAACGAATTCTGCATGGACAGCATGATACCAATCATTTCATTTTCACTGATTCAGATGTGGCAGTGGTGGATGACCTCGGGCATATTTTTGAGAAGTATCTTCATTTTGATCTGGCTGTCACTTTTCGCAATAATAAAAATCAACCTTTGAATTCTGGGTTTATTGCAGTGAGGGGAACAATTGATGGGATTTCAAAGGCAAAAGCTCTTCTAGAGCGAGTCTTGAATGTGTATATTTTGAAATTCGGGAATGCTTCCCGCATGCTTGGAGATCAGCTAGCTCTTGCTTGGGTTATAAAA---TCTCATCCGTCATTTGATGCAAAACGATTTTCTAGACACGAGGCCTTTGTAGATGAAATTCATGGAGCATTGGTGCTATTTTTACCATGTGCTGTTTACAATTGGACGCCACCAGAAGGTGCAGGCCAGTTTCATGGCATGCCTTTGGATGTAAAG---------------------------------------------------------------------------------------------------------------------------------------------
>Isoetes_spp
------------------ATGAGGAAGCTCCGTCGTCTCACAACA------------CCGTCTCTCGCCATGGCTATTGCTTTTCTGTTT---------------------------------------------------------------------------------------------------------------------TTCCTCTCCATCCTTATCATTTCTCCCCTTTACCCCCATTCTGCTGCGTCCATCCTTTTCCCTCCTCGGCTCCTCAGTTTTCCGACCTGGTTTGGGGATCACATCACTTGTGAAGCGGATGCAATAAAC------------------GTGAAGATTCAG------------------------------GCTAAAAACCCATCCCAA------AAACATTCTGCACTGGTCCAAGGTGAAG--GCCGGATTGGGGCTTCCATTTAGTGTTCAATGCACCAAAA-------------------------------------------------------------------------------------------------------------------------------------------------------------------------------------------------------------------------------------------------------------------------------------------------------------------------------------------------------------------------------------------------------------------------------------------------------------------------------------------------------------------------------------------------------------------------------------------------------------------------------------------------------------------------------------------------------------------------------------------------------------------------------------------------------------------------------------------------------------------------------------------CATGGCCCTGGATGTTAAAGTAATCCATTTTAAAGGTTCCAGAAAAAGGTTGATGTTAGAAGCTTGGATTCATTATAAAAGGATGAAAGATTCTGGTATTGGCTTATCAGAGATGCAATGTCTTGTCTTGAGGAGCGGTAGGGCCAAGTACGATTT----
>Isoetes_andicola
---------------------------------------------------------------------------------------------------------------------------------------------------------------------------------------------------------------------------------------------------------------------------------------------------------TTTGGGGATCAAATCGCTTGTGAAGCGGATGCAATAAAC------------------GTGAAGATTCTG------------------------------GCTAAAACCTTATCCCAA------AAATATTCTGCACTGGTCCAAGGTGAACCAGCYKGAKTSGGGCTTYCAGWT-GTGTYMAATGCACCAAAACTAGTAAGTCT------------------TTCT--------------------------------------------------------------------------------------------------------------------------------------------------------------------------------------------------------------------------------------------------------------------------------------------------------------------------------------------------------------------------------------------------------------------------------------------------------------------------------------------------------------------------------------------------------------------------------------------------------------------------------------------------------------------------------------------------------------------------------------------------------------------------------------------------------------------------------------------------------------------------------------------------------------------------------------------------------------------------------------------------------------------------
>Isoetes_humilior
-----------------------------------TCTCGCACCA------------CCGTCTCTCGCCATAGCTATTGGGTTTTTGTTT---------------------------------------------------------------------------------------------------------------------TTCCTCTCCATCCTTATCATTTCTCCCCTTTACCCTCATTCTGCTGCCTCCATCCTTTTCCCTCCTCGACTTCTCAGTTTTCCGACCTGGTTTGGGGATCACA----------------------------------------------------------------------------------------------------------------------------------------------------------------------------------------------------------------------------------------------------------------------------------------------------------------------------------------------------------------------------------------------------------------------------------------------------------------------------------------------------------------------------------------------------------------TA-TTTAATGTTGCAGAGGCTGCAGAGTTACATATCATTTTTAGGGTTGCAGATTCAAAGAGTGCAGG-TTTTGACAAAGAGGTGAAAC-TGTCATATTTACAGATTCAGACATGATTGTTGTAKGCGATCTTGGATGYATTTTTGAACAAAATGAAAGCTTTGATGTCGGGCTAACATTYAGGAACAACCAACAGYAGCCAATAAATTCGGGGGTGRTTCTTGTTGGAGGGACAAGAAAGGGTTTAT-----------------------------------------------------------------------------------------------------------------------------------------------------------------------------------------------------------------------------------------------------------------------------------------------------------------------------------------------------------------------------------------------------------------------
>Isoetes_elatior
-------------------------------------------CA------------CCATCTTTCGCCGTAGCTATTGCTCTACTATTT---------------------------------------------------------------------------------------------------------------------TTCCTCTTCAT-----------CTCCCACTTAYCMCCATTCTGYTKCYTYCATCCTTTTCCCTCCTCRRCTYCTCAGTTTTCCGACCTGGTTTGGGGATCACATYACTTGTGAAGCAGATGCAATAAAC------------------GTGAAGATTCCG------------------------------GCTAAAAWTCCATCCCAA------AAACATTCTGCACTGGTTCAAGGTGAAGCAGCCGGATTAGGGCTTCCAAATCGTG------------------------------------------------------------------------------------------------------------------------------------------------CA---AAAGCTTTAGATGAAACTGGATGCCATGAAGCAGTTTTT---GTGGCAGATCGTATATTWGTTGGTCCAGATAAAGGTTTTGCAGTTCTTCAGGTGTATTTGGAATCCATTARCACRTCTATGCCTTCAAGTAGTAGGGTTATTTTAACTGATCCTCAGATTGAATTTCCCCAAAGAAGATTACCTTCAGMTCTAASTATAGAAAGGATTCCTGGGAATTACTCGCGTGGTAATTTAATSTTGCAGAGGCTGCAGAGTTACATATCATTTTTAGGGTTGCAGATTCAAAGAGTGCAGGATTTTGACAAAGAGGTGAAACATGTCATATTTACAGATTCAGACATGATTGTTGTAGGCGATMTTGGATGTAYTTTTGAACAAAATGAAAGCTTTGATGTCGGGCTAACATTCAGGAACAACCAACAGCAGCCAATAAATTC----------------------------------------------------------------------------------------------------TCAAGGATGCTTGGTGATCAGCTTGCATTTGCTTGGGTTTTGCGCAATACTGGTTTAGCAGAAGAGTTCCAAAATTTCAAGAAGGCAAAAAATTTTACAACTTCTGTGATGGGCATGGAGATCTTATTYTTACCARGCTATTTTTACAATTGGACACCTCCTGAGGGAGCAGGCCAGTTTCATGGCATGGCCCTGGATGTTAAAGTAATCCATTTTAAAGGTTCCAGAAAAAGGTTGATGTTAGAAGCTTGGATTCATTATAAAAGAATGAAAAATT--------------------------------------------------------------------
>Isoetes_coromandelina
-------------------------------------------------------------------------------------------------------------------------------------------------------------------------------------------------------------------------------------------------------------------------------------------------------------------------------------------------------------------------------------------------------------------------------------------------------------------------------------------------------------------------------------------------------------------------------------------------------TGGTCTCTCTATTTGTT---------------CCTGCG---AAAGTTTCAGATGAAACTGGATGCCACAAAGCAGTTTTC---GTGGCAGATCGTATACTTGTTGGTCCAGATAAAGGTTTTGCTGTTCTCCAGGTATATTTGGAAGCCATTAGCACTTTCAT-CCTTCAAGTAGTAGGG--ATTTTAA-TGAT-CTCAGGT-GA------------------------------------------GATTCCTGGGAATTACTTGCGTAGTAATTTAATGTTGCAGAGGCTGCAGAGTTATATATCCTTTTTAGAGTTGCAGATTC----------------------------------------------------------------------------------------------------------------------------------------------------------------------------------------------------------------------------------------------------------------------------------------------------------------------------------------------------------------------------------------------------------------------------------------------------------------------------------------AGGTTCCAGGAAAAGATTGATGTTAGAAGCTTGGATTCATTATAAAA--------------------------------------------------------------------------------
