# Supplementary material for: Phylogenomics indicates the “living fossil” Isoetes diversified in the Cenozoic
Source: PLoS One. 2020 Jun 18;15(6):e0227525. doi: 10.1371/journal.pone.0227525 (PMC7302493; doi:10.1371/journal.pone.0227525)
Supplement: S1 File — Folder containing fasta files for each of the individual nuclear alignments. (GZ) [file pone.0227525.s011.gz › 1_Individual_Nuclear_Alignments/Homolog_39607.orthogroup_3.fasta]

>Physcomitrella_patens
---------------ATGGCACAAGGGACGTCGCTGCTGGCAGCTTGCGGAGGCGAAACAGTGAAGCTGTTCGACGTGTCTATTGAGACA---------GGGGATCCCTGCACGTTCCAATACACTCCTTCTCCGGGTTATCACGTCAATTGCGCGCGATGGAACCACACCAACTTGGTGGTTGCGAGTGCTGGAGAAGACTGCAAGATTTCGCTGTGGATGAAGAATGGTCACAGCATAGGTGTTGTGCCTCAGCCTGGTGGAGAAGCGGATGACAATATCGATGAATCTATTCTAGGAATTTGTTTCAGCAGTAAAGGATCTCGGTATCTTGGTTCAGGAGGAACTGGTAAGGTTGTCCGTGTATGGGATCTACAAAGGAGGAGATGCATCAAGTGGTTGAAGGGTCACACCGACACTATCACTGGTGTTATGTACAACTGTAAGGATGAGCACTTGGCTTCCATCAGCATGAAGGGTGACTTGATTATACACAACCTTGCATCAGGCACCCGGGCAGCAGAGCTCAAAGATCCT---AATAATCAGGTTCTCAGAGTTATGGAGTACTCCCGATTGAGTAGACATTTGCTACTGACTGCTGGTGATGACGGTACTGTCCATTTGTGGGATACCACTTCACGTAGTCCCAAG------------------------------------------------------------------------------------------TTGTCTTGGCTGAAGCAGCACTCAGCACCTACCACAGGACTCTGTTTCTCACCTACATCTGACAAGATGATTGTAAGTGCTGGACTGGATAAGAAATTATATACATATGATCCTGGTGTAAAAAAGCCTGTGTACTGTGTACCATATGAAGCTCCTTTTGCATCCTTGGCTTTTAGAGATGATGGCAACACATTGGCAGCTGGTACCAATAGTGGTCGGGTTGTGTTCTATGATGTGCGTGGTCGGCCCCAACCCTTCACAATCCTGCGAGCTTACAGTGCTTCCGAGGCAGTAACAAGTTTGAGTTGGCAACGTTCGAATCCAACCACTGTCAAAGATACAAGA---TCTGGAGAGACAGCTCTTTTAGGTGATAGTAATGAAGAATCT---GTCATAATGCCAGATCCACTTCCTGCTGGCACCAGGGGGCGGATAACATCCGGTGCTCCACCTAGT------------------AAACCTAGTAATCGTATTAATTCGTTTTCAAGCCAGGAACCTGCTTCAGCTATCGGTGGG------------CATTCGGGTATCTCAAGGCCAAAGTCAGCAGGAGGAGATGTTACACCT---TATTCTTCTATGCGTGCATGGGGAAATGGTCCAATGTCTAGACATCAAACCCCTCGGATGAAT---GCACTCATCTCTGGTAAAGATGACATGGAGGTTTTTTCACCTCTTGTTGATGTACAGCCCATTACGCCATCAGTTACAGGTTATTGGGAAGGTGGGGTTGCTGGAGATGAGTTTAACAGGGATATGGCAGCTCTTGATGGGGAC------AATAGAAGAAAAACAACCTGGGGAACTCCATTAGTCCGGCGGTTTCCTAACATTGAGGATGTGAAGGAGGATGTACGGGAGTCGCGTGAATCTCGTGATTCAAGTGTTTCACGC---AGGTCCTCCCTAGGATCACGCCAGGATGATTTACAGGGA---------------------AGAATGTCAGTTACTCCTCCTCCTGGAATATCCAGTAGGTTGGATCGATCTCCATCGTTAACACCCCCTGAGGCATGGGGT------------GGTGAACCTTTGGAAAGAGGC------------------GGCTTGAGA---------CAACCAACAATGTCTAGGTTTGCA------------TCAACTACAGGACTTCCATCATCCCGTTTTGATTCACTAGCAGCTTCTGCA------------------------------GATAATAAACAATCATCTTCTACAAAGGGTGATATTCCGTTGCTTAGATCTCTTGAACAAGACTCGTCTTCACCTCTAACGAATGGCGTGGGTCATCAGCCAGCCATGGTGCCAGCGAGCGATTTTGAAGCTGGAACTCTAGCTGCAAACAGGAAGTTAATGTCTTTCGAGGCACGAGATCTTAACTCAAGCTTATCACGAGCCCTT---------------------------------------------------------CCTGGGTCCTTT------------------CCA---------------------------------------------------------------------AGGTCTGCTGTTGAT---TCAGGGTCGCCA---AAGCAAAAGAAGCCAGGGTTGGAAAGAAGAGAGGACAGTGGCGGGGTCTCTGGAAGTTCTGATGGA---AAAGACTTGGAGAATGGCTATGCATTAAGGTCAGATGCAGCTGGT---TCTATTGGGCCCACACCACCTACATCAAACGGT---CATGGTCATGGTCATGGTAGCGTGCAAAGAGCTCAAACTCCACTTGAGCAACACCAACAACAGCATGGGATAGGAACTACGGGTTTCGCTCTGCAGCTGGTGCAAAGAGGTCTAGAAGAAAGCCTTGGTGCCGTCCAACGAGCAATTCATGAAGAGGTTCAGAATGTTCATTTGGAGCTACTTCGACAGTTCCATATCCAACAGATGGAAATGAGTAGCATGATGGATTCATTTTTAGAAAAGCAGGCGGAGCTCGTTGAGGAGGTCAAAGCCCTTCGTAGGGAAAATCAACAGCTACGTGATCTTTACTAA------------
>Huperzia_lucidula
---------GAGAGAGTAGGGTGCGCGATGGCGTTGCTCGCTGCTTGCGGTGGCGATACGATCAAGGTGTTCGACGTTTCCGTGACGACA---------GAAGATCCGTGCACGCTGCAGTACACACCCTCTCCTGGCCTGCATGTCAACTGCGCTCGATGGAATCACACCAATTTAGTTTTGGCTAGTGCAGGAGAGGATAAGAAAATATCCTTGTGGCTGAAGAGCGGGAAATCCTTAGGAAGTGTGCCGTCCAACGGG---GAAGCTTCAGATATTATTGAGGAGACAATTATGTCCATCAACTTTAACACAAAAGGCTCGAGATACTTGTGTTCTGGTGGCACTGGTAAACTTGTCAGGATATGGGACATGCAGAGAAGAAGATGCATTAAATGGCTGAAAGGTCACACCGACACAATCACTGGAGTCATGTACAATTGTAAAGATGAGCATTTGGCATCTATCAGCATTCAAGGAGATCTTATCTTGCACAACTTGGCATCTGGTTCTCGTGCCACAGAGCTGAAAGATCCT---TATAATCAGGTTTTGAGAGTATTGGACTATTCAAGGTTAAGCAGACACTTACTGGTGACAGCAGGAGATGATGGATCTGTGCACATTTGGGATACAACTGTTCGCAATCCAAAG------------------------------------------------------------------------------------------GGATCATGGTTAAACCAGCATTCGGCACCCACTTCTGGTGTACGCTTTTCACCTTGTAGTGATAAGGTTATTGTCAGTGCTGGCCTAGATAAAAAA------------------------------------------------------------------------------------------------------------------------------------------------------------------------------------------------------------------------------------------------------------------------------------------------------------------------------------------------------------------------------------------------------------------------------------------------------------------------------------------------------------------------------------------------------------------------------------------------------------------------------------------------------------------------------------------------------------------------------------------------------------------------------------------------------------------------------------------------------------------------------------------------------------------------------------------------------------------------------------------------------------------------------------------------------------------------------------------------------------------------------------------------------------------------------------------------------------------------------------------------------------------------------------------------------------------------------------------------------------------------------------------------------------------------------------------------------------------------------------------------------------------------------------------------------------------------------------------------------------------------------------------------------------------------------------------------------------------------------------------------------------------------------------------------------------------------------------------------------------------------------------------------------------------------------------------------------ACTGTACATCTTTGA---------------------------------------------------------------------------------------------------------------------------------------------------
>Lygodium_japonicum
---------------------------------------------------------------------------------------------------------------------------------------------------------------------------------------------------------------------------------------------------------------------------------------------------------------------------------------------------------ACTGGCAAAGTGGTTAGAATATGGGACATGCAGAGAAGGAGGTGCATCAAATGGTTGAAAGGGCATACAGACACAATCACAGGTGTTATGTACAATAGTAAAGATGAGCATTTAGCATCTGTCAGCGTTAAAGGGGATTTGATTCTGCATAACCTTGCGTCTGGTACACGGGCTACAGAACTAAAAGACCCA---CACGGTCAGGTATTACGAGTTTTGGAGTATTCTCGTCTGAGCAGGCATGTCTTGGCTACAGCAGGTGATGATGGCTCGATACACCTTTGGGATACGACAGGTCGCAGTCCAAAG------------------------------------------------------------------------------------------ATGTCATGGATCAAGCAGCATTCAGCTCCTACTACAGGCGTGGCATTTTCTCCTTGTAATGATAAGATGCTTATTAGTGTTGGTCTGGATAAAAAACTGTACACATTTGATCCAGCAATGAAAAAGCCTGTGCATTGTATTCCGTGTGAAGCACCATTCTCGTCACTGGCTTTTAAAGATGATGGTTTGATATTGGCTGCTGGAACAAATAGTGGCCGTGTAGTTTTCTATGATGTTCGTGGCAAGCCTCAACCATTTACTATTCTTCGTGCATATGCCACATCTGAGGCAGTTACAAGTTTGTGTTGGCAACGATCAAATCCGATACCTGTGAATGAGGCAAACTGTAGCATGGAGGTTGCTCTTTTGGGCATCACAGGGGAAGATTCT---GTTCTTATGCCAGATCCTCTACCTGCTTCGTCAGTCAACACACATAGTCGAACTGCTTTATCATCTTTCCAGGCC---------AAGTCGTCTGGCCGTACA---TTGTTGAGTGCACAGACAGACGGCTCATCAGCCTTAGGGGTCAATGCCACAGCCATTGCTGCTGCTGCTGGAAGCACAGCTTTAAGTGAGGAGACTCCCCTTTACTCTTCCAAAGTACCATTAGGCAAAGGATCAATGTCACGTTTGCAAACACCT------TCCAGTTCTTACATTATT---AAGGATGATATGGAAGTCTTTTCGCCCTTGGTTGATGTTCAACCTATAACACCGTCAGTTTCAAATTTCTGGGACTCT---------TCTGATGACTCGAAACGAGATTTTGTG---------GGGGAC------AGGAAAGTAGCATGGGGACCTCCAGCTGGCAGCATTCGCCGGTTTCCATCTATTGATGAGGTACAAGATGAGGGCCAGCTATGTGCA------------------------------GAACATCAGAATACAACACTCCAGGAAGACATTCAAGCCAAA---TCCTGCCCCTCATCGCCAGTTGCAGGTACTCCACTATCTGCCATGTCTTCAAAGACAGACAGGTCACCATCTGTAACACCTCCCGAGGCATGGGGT------------GGGGATGCTATTTCGGATAAG---------------GTCACTTTTCGC---------AATCATACAGTCTCAAGGTTTGCAGCA------CGGAGTCTAGGCTCAGGTCCTAGTAGTTTATCATCTCGGCTACCCACAACAAGT------------------------------GCAGCTGATATATTACCTAGCTTGTCTTCTGATAGCCCAAATTTTGGAGGT------------------------------------ACTGGTGCCAGC------ATTAGTCCTGATGTT------------------------------------------------------------TTGTCTACCGATCTGAAAATGTCATCTGCA------------------------------------------------------------------------------------------------AATAGGAAATTTATGGCGTATGCCGATAGAACACATTTTTCTCGAAGCACAACTGGTGAAACAATGGCAACAAGT---ACTGCTTCTCCT---AGGCAAAAGAAGTCGAATATCGAAGACAGCGAGGACTGTTCAGGAGGAGAAGGCAACTTGGAAGGAAGAAAGGAAGCCGAAAATGGGCACAGTTTAAGACCTGGTGTATCATCA---TTGTCAGGAGGAACATCCAGCTCGTTAAAT---------GGGCATCTACATCTTGCGCCGCAAAGA---------AATCCTCAGCAAGAGCCCCATCATCAA------GGTCCACCTTCATTTGCCCTGCAGTTAGTGCAGCGAACACTAGAAGAAAGTCTGGGGGCTGTGCAGAAGGCAATACATGAAGATGTGCAGAATCTTCACTTGGAACTTCTACGTCAGTTCCACATTATGCAGACAGAGATGATGGGGATGATGGATAGCTTCATGGCAAAGCAGGCTGAATTGATGGAGGAAATTCAGGTTCTAAAA---------------------------------------------
>Isoetes_sinensis
------------------------------------------------------------------------------------------------------------------------------------------------------------------------------------------------------------------------------------------------------------------------------------------------------------------------------------------------------------------------------------------------------------------------------------------------------------------GAGCATTTGGCTTCTATTAGCACAAAGGGCGATTTGATATTACATAATCTTGCTTCTGGCTCCCGTGTTGCAGAGCATAAGGATCCT---CATCATCAGGTATTGAGAGTGCTGGAGTATTCCCGACTGAGCAGACATTTATTGGTTGTTGCGGGTGACGATGGGACTGTACATTTTTGGGATACAACTAATCGAAGTCCTAAG------------------------------------------------------------------------------------------ATCTCATGGATAAAGCAACACTCAGCACCAAGTACAGGAGCCTGTTTTTCACCGGGAAATGATAAGATTTTGGTCAGTGTTGGCCTTGATAAGAAGATGTACATGTATGATACTGGAGTGAAGAGGCCCGTGCATTGCATTCCTTGTGAGGCTCCATATTCTTCATTAGCATTTAGGGACAACGAGAACACACTTGCAGCTGGAACAAATAATGGGCGTGTCATATTTTATGATGTACGAGGGAAACCCCAACCATTTACAGTGCTTCGTGCCTACAGCCCAGCAAAAGCTGTAATCAGTTTGAGCTGGCAGAGGTCTAATCCTATCCCAGTCAATGAGGTTAACTGCACCGCAGATATGGCTTTATTGGGTTCTTCTGGGGAGGACTCA---GTTGTCATGCCTGATCCACTTCCAGCTTCAGTTCAA------GGCACACGTGGTCGAGCAGGAAGTATGTCATCT---------AGAAGTTCCACAAGGTCA------------------------------------------------ATTGTGGATGATAGTGCTGCAACCTCAAGGACACTTACTGAATTGGCAACACCA------------AATCATCTGACCTCTGGTGCTAATATTTCACGTCTACAAGTCTCCAGA---AGC---TCCTTTAATTGT---AAGGATGATATGGAAGTCTTCTCACCACTTGTTGATGTGCAGCCCATCACGCCTTCTGTTTCAAAGTTTTGGGAAGGA---------ATAACTGATTCTAAAAGGGATAGACTT---------GGGGATGGCATAAGAAAAATATCTGCGCTGCAGACTCCTGCATCTCCTCAACGATCTCTGTCAGCAGAGGATGGCAACTTAGAACGACGTTTG------------------------------------------------TCTTCACTTCAGGATGACTTAACGATAAAG------------------CCCTTATCAACCCCCCCT------GCAGTTTTTTTGAACGGAGATAGATCACCATCTGTAACACCTCCAGAGGCATGGGGT------------GGAGACAGGCCAGATGATAGA---------------GTCTCCATGCGGGCACAAGTTTCTCATACTATATCAAGATTTGCAGCTGGAGCTTCACCTGTGATGACATTACCCGCCTCAAACGATTCTAACTTGGAAGATGCTGGTTTT---------------------------AACCCCCAGGCATTAGCACAGTCACAACTAGGTTCCCCA------------------------------------------------------CATAAGAGCCCAAAGGAGCCAGATTCT------------------------------------ATCCTG---------CCACAGAGAATTACAAGCAGTCAGAGCTTAGCGGCTGTGCAGGGTGATACA---------------------TTC---------TTATCTGAAGCAACATCATTGTCA---------------------------TCAAAGAGGATGGTGGATTATATCAAT---------------------------------------------------CAGAGTTCTCCT------CGTAAGATGCAAGGAACAGATAAACGAGATGGTATG---GGAATTTTTGGCTCA---GAGTACGACGACACATTAGAGAATGTCTATAGTGGAAGGTTGGATGGTCCTAATGCTACTACCAGTGGCCAGCTACTCCTAACCACA---------------------------------------------CCCAGAGGTTCTTCTCCAGCACAGCCA------CACCCCCCTTCATTTGCGCTTCAATTGGTACAGCGGGCTCTTGAGGAGAGTCTAGGAACTGTACAAAAATCAATTCATGAGGATGTTCAAAATCTTCATTTAGAATTACTTCGCCAGTTCCACATTCAGCAGATGGAGATGGAGAAACTGATGGAGAACTTATTGGCAAAACAAGCAGAACTAATGGATGAAATCCAATCTCTGAGAAAAGAAAATCAGCAACTTCGCCATCCGTATCTTCGTGGTGAGTAG
>Isoetes_lacustris
------------------------------------------------------------------------------------------------------------------------------------------------------------------------------------------------------------------------------------------------------------------------------------------------------------------------------------------------------------------------------------------------------------------------------------------------------------------GAGCACTTGGCTTCTATCAGCATGAAGGGAGATTTGATTTTACATAATCTTGCTTCTGGCTCCCGTGTTGCAGAGCATAAGGATCCT---CACCACCAGGTATTGAGAGTGCTGGAGTTTTCCCGGCTGAGCAGACATTTATTGGTTGTTGCGGGTGACGATGGGACTGTACATTTTTGGGATACAACTAATCGAAGTCCTAAG------------------------------------------------------------------------------------------ATCTCATGGATAAAGCAACACTCAGCACCAAGTACAGGAGCCTGTTTTTCACCGGGAAATGACAAGATTTTGGTTAGTGTTGGCCTCGATAAGAAGATGTACATGTATGATACTGGAATGAAGAGGCCTGTGCATTGCATCCCTTGTGAGGCGCCGTATTCTTCGTTAGCATTTAGGGACAACGAGAACACACTCGCAGCTGGAACAAATAATGGCCGTGTCATATTTTATGATGTACGAGGGAAACCCCAACCATTTACGGTGCTTCGTGCCTACAGCCCAGCAAAAGCTGTAATCAGCTTGAGCTGGCAGAGATCAAATCCGATCCCAGTCAATGAGGTTAACTGTACAGCAGACATGGCTTTATTGGGTTCTGCTGGGGAGGATTCA---GTTGTCATGCCTGATCCGCTTCCAGCTTCACTTCAG------GGTACACGTGGTCGAGCAGGAAGTATGTCATCC---------AGAAGTTCCACAAGGTCA------------------------------------------------ATCGTGGATGATGGTCCTGCAACCTCAAGGACACTTGCTGAACTGGCGACACCA------------AATCATCTGATCTCTGGTGCTAATATTTCACGTCTACAAGTCTCTAGA---AGC---TCCTTCAATTGT---AAGGATGATATGGAAGTCTTCTCACCACTTGTTGATGTGCAGCCGATCACACCTTCTGTTTCAAAGTTCTGGGAAGGA---------ATTACAGATTCTAAAAGAGATAGACTT---------GGGGATGGCGTAAGAAAAATATCTGCACTGCAGCCTCCTGCATCTCCTCAACGATCTCTGTCAGCAGAGGATGGCAACTTAGAACGCCGTTTG------------------------------------------------TCTTCAGTTCAGGACGACTTACCGATAAAG------------------CCCTTATCAACCCCCCCT------GCGGTTTTTTTGAACGGAGATAGATCACCATCTTTAACACCTCCAGAGGCATGGGGC------------GGAGACAGGCCAGATGATAGA---------------GTCTCCATGCGGGCACAAGTTTCTCATACTATATCAAGATTTGCAGCTGGAGCTTCACCTGTGATGACATTACCTGCCTCAAATGATTCTAACTTGCAAGATGCTGTATTT---------------------------AACCCCCAGGCATTAGCACGGTCACAACTAGGTTCTCCA------------------------------------------------------CATAAGAGCCCAAAGGAGCCAGATTCT------------------------------------ATCCTG---------TCACAGAGAACTACAAGCAGTCAGAGCTTAGCGGCTGTGCAGGGTGATACA---------------------TTC---------TTGTCTGAAGCAACATCATTGTCA---------------------------TCAAAGAGGATGGTGGATTATATCAAT---------------------------------------------------CAGAGTTCTCCT------CGTAAGATGCAAGGAACAGATAAACGAGATGATATG---GGAATTTTTGGCACA---GAGTATGATGACACATTAGAAAATGCGTATAGTGGAAGATTGGATGGCCCTAATGCTACTACCAGTGGCCAGCTACTCCTAACCACA---------------------------------------------CCCAGAAGTTCTTCTCCGGCGCAGCCA------CACCCTCCATCATTTGCACTTCAGTTGGTACAGCGGGCCCTTGAGGAGAGTCTAGGAACTGTACAAAAATCAATTCATGAGGATGTTCAAAATCTTCATTTAGAATTACTTCGCCAGTTCCACATTCAGCAGATGGAAATGGAGAAACTGATGGAGAACTTGTTGGCAAAACAAGCAGAACTAATGGATGAAATCCAATCTCTGAGAAAAGAAAATCAGCAACTGCGCCATCCATATCTTCGTGGTGAGTAG
>Selaginella_moellendorffii
------------------------------CGGCTGATCGCGGCGTGTGGGGGCGACAATGTGAAGCTCTTTGATGCCGCTGCCGCGAGCGAGGGCCGGGCGGATCCTTGCGTCTCGCAGTTCCTCCCGGCGCCCGGCGTCCAGGTTAACGCTCTGCGATGGAATCACACCAATCACGTCCTGGCGAGCTCCGGGGAGGATCGCAGGATTTCGCTGTGGCTCAAGGGAGGCAAGCTTCTAGGATCTGTGCCGCAGCTAGAGTCCGATCCAGCCGATGTTCTAGACGAGTCTATACTGGCCATAAACTTCAGCTCAAAGTCATCGAGATATCTTTGCTCTGGTGGAACTGGGAAAGTCGTGCGAATCTGGGACATGCAAAGGAAGAAGTGTATAAAATCGCTCAAGGGGCACACTGACACGATCACTGGCGTCATGTATAACTGCAAAGACGAGCACCTTGCGTCCATCAGTACCAGGGGTGATCTCATCATCTACAGCCTTGCTTCCGGGTCTCGAATCACCGAAGTGAAGGATCCCTTCAATCAGCAGGTTTTGAGACTCTTGGAGTATTCTCGATCGAGCCGAAATCTTCTGGTTACTGCTGGGGACGATGGGTCATTGCATCTTTGGGACACTACTGGACGCAGTCCAAAG------------------------------------------------------------------------------------------GCCTCATGGATTCGACAACATCTGGCACCTGCAAGCGGTGTCGGTTTCTCATTTTCAAATGAAAAGGTCATAGTAAGCGTGGGCTTTGATAAAAGATTGCATACTTACGACACCAGCGTAAAGAAGGCTGTCCACTCTCTTTCTTGCGATGCGCCATTCTCTTCTTTAGCATTGAAAGACGATGGTTGGACTGTCGCAGCCGGTACTACAAATGGGAGAATTATGTTCTATGACATCCGTACCAAAGTCCAACCCATGGCTGTTCTTCGAGCTTTTAATCCATCTGAGGCTGTTGCAAGTGTATGCTGGCAACGGACAAACCCGGTTCCAATAAGCACCTCAAGCTGGTCGCCTGACGTGGCTTTGCTCGGTGCCAATGGAGAGGAGACTCCGGCCATAATGCCTGATCCACTTCCCGCTTCCGGAAGAAATAGACCTTCTTTTGGACGGCCTGAATCGCTGACTGTG---------------------------------------------------------------------------GCAAATCCAAGGAATGCAGCAGCGGCAGAAGAA------------------------TCATCAAACCAGAGCGTGTGGTCCAATAGTGGTTCTTTCATCCTTCACTCGTCGAAGGCTACCCCGAGC---------GGTGTTGACGACATGGAGGTTTTTTCTCCTCTCGTGGACGTGCAACCGATA---------------------------------------------------------------------------------------------------------------------------------------------------------------------------------------------------------------------------------------------------------------------------------------------------------------------------------------------------------------------------------------------------------------------------------------------------------------------------------------------------------------------------------------------------------------------------------------------------------------------------------------------------------------------------------------------------------------------------------------------------------------------------------------------------------------------------------------------------------------------------------------------------------------------------------------------------------------------------------------------------------------------------------------------------------------------------------------------------------------------------------------------------------------------------------------------------------------------------------------------------------------------------------------------------------------------------------------------------------------------------------------------------------------------------------------------------------------
>Oryza_sativa
------ATGGGGTTCGTGGATCCGGCGGCGCCGCTGCTGGCCACGTGCGGCGGCGACACCGTCAAGCTGTTCGACGTCACGGTCGAGTCC---------GGCGACCCCTGCGTCCTCGCCTACACCCCCGCGCCGGCACACCCCGTCAACGCCGTCCGCTGGAACCACACCAGT---------------------------------------------------------------------GAGTACCCCCAGCCTCGC------------------------------------------------------------------------------------------------------------------------------------------------------------------------------------------------------------------------------------------------CTCGCCGGCTCCACCGCGTGCCCGCTCGTCCCGCCT---------------------------------------------------------------------------------------------------------------CCGGCT---------------------------------------------------------------------------------------------------------------------------------------------------------------------------------------------------------------------------------------------------------------------------------------------------------------------------------------------------------------------------------------------------------------------------------------------------------------------------------------------------CTCCTTTCCCCTCCCCCCTCCCCTTCCCAGATCTCC------------------------------------------------CGAGTTGGGTTTACTTTT---------------------------------------------------------------------------------------------------------------------------------------GGCGTCGTTCGCGCGAGGATCTCTCGG---------------------------------------------------------------------------------------------TGGGCAGCC---------------------------------------------------------------------------------------------------------------------------------------------------------------------------------------------------------------------------------------------GGAGCCTCCCGGCCA---------------------------------------------------------TGGGGA---------------------------------------------------------------------TCCGTACTGTCCGGGCGATTCGAGCTG---------AGGGTGTCCGCGCTCCCCTGT------------------------------------------------------------------------------------------------------------------------------------------------------------------------------------------------------------------------CTAATT------------------------------------------------------------------------------------------------------------------------------------------------------------------------------------------------------------------------------GAGCGATGCCCC------------------------------------------------------------------------------------------------------------------------------------------------------------------------------------------------------------------------------------------------------TGCCGCGTTGTTATGAGATAG---------------------------------------------------------------------------------------------------------------------------------------------------------------------------------------------------------------------
>Amborella_tricopoda
---------------ATGGCAGGTGGCCAATCGCTCCTGGCAGCGTGTGGTGGTGACACAGTAAAGCTATTCAACGTCTCAACAGAGCCT---------GGAGACCCCTGCACCCTCCATTACTCGCCTTCTCCTGGTTTCCAGGTTAACTCAGCCAAATGGAATCACACCAATTTAGTTGTTGCCAGTGCTGGAGATGACAAGAAAATCTCTTTGTGGCAGAAGAATGGACAGAGTTTGGGGACAGTGCCGCCATCTGGCACTGATGTAGGTGATAAAATTGATGAGTCTATTTTGGCTATCAGCTTTAGCAATAAAGGTTCCAGGTATCTTTGTTCTGGGGGCACTGGTCAAGTGGTGCGGATTTGGGATTTGCAAAGGAAGCGGTGCATAAAATGGTTGAAGGGTCACACTGATACAATTACTGGTGTTATGTACAATTGCAAAGATGAACATTTGGCATCCATTAGTTTAAAGGGGGATCTCATTCTTCACAACCTTGCATCTGGTGCCCAGGCTGCAGAGCTCAAAGATCCA---AATCAACAGGTATTGAGAGTGCTTGATTATTCTCGAACTAGCAGGCATGTTTTGGTCACAGCTGGTGATGATGGGTCTGTACATTTGTGGGATACTACTGGGCGTAGTCCAAAG------------------------------------------------------------------------------------------ATTTCCTGGCTGAAGCAGCATTCTGCACCAATTGCTGGTGTTTGCTTCTCTCCCCAAAATGACAAGATAATTGCCAGTGTTGGCCTGGATAAAAAGTTATATACTTACGACACAGGGTCAAAGCGAGCAACATATTGCATTCCTTATGAGGCGCCATTCTCTTCACTGGCATTCAAAGAGGAAGATTGGCTACTGGCTGCTGGAACCAACAGTGGTCGTGTTGTCTTTTATGATGTTCGTGGGAAACCACAGCCATTCACCGTGCTACGTGCCTATGGCAATTCGGAGGCCGTTACAAGTTTATGCTGGCAAAGGTCAAAACCCATTGTTGTAAATGAAAATAATTGTACCACTGAGGCTGCTCTTTTGGGAGGTGCTGGGGACGACTCA---ATCCTCATGCCAGATCCTCTTCCTTCA---------------ATGACATCATCAGCTCCTTCTTCTACAGTAGTTTCTAGTTTGCGTAGTTCTGGGCGTGTGCCGTCCATGTCTGATGCTTCTTTTACAACTACGAGCATTGGTTTGCCAACTAACACGTCATTCCTATCCACTCCAGAGGAA---------------ACTCCA---ACTCGAAAT---CATTTACTAACAACAGGGTCCCTAGCAAAGTTACAGGCTGCTCGT---TCT---AGTTACAATTTC---AAAGATGATATGGAAGTCTTCTCTCCTTTAGTGGATGTCCAACCAATTACACCGTCACTG---GGTAATTGGGATGAT---------CATGATGATTTGAAAAAGGATCACACTTTGGTT------GAT------AAAAGGCCA---GGACTACTGTTTCCTTCATCAATAAGGAGATTTCCTCATTTGAAGGATGGGAATTCTGATTCGCATCCA------------------------ATCTCAGATTGGAAATCTACGTTAAGTTCAAGACAGGATGATTCTCAAACC------TCTTCACTG---------GCAAGCTCCACACCTGTGACATCGACATCGTCAAGGAGCGATCGGTCCTTTTCTGCAAATCCACCTGAAGCTTGGGGTGACGATATAGTGGCGGATAAGTTAACTCGCCATCGTCAGCTAATTGGCATGTCATCTCGT---------CTTATGACCAGCAGTCAATCATCA------------TCTGGGGCAACAGTGCCTAGTTCTGTTTTAGGAGGCTTGCATGATTCATCAATA------------TCTGTAGGCCTCACTAGTGCAAGTTATCTATCAAGCACAAGCCTAAGTGCGCCTCAACTTCAAGGCAAAGACATC---------------------------ACTGGCCATGAG---------ATCCCTTCC---------------------------------------TTGCTTGCTGACTCATCTTCCAATCTTAATTCTACTCTATCTACATCAATAGGATTCAAAAGCATGCAGGGACCATCTAAT------------------CTTGAAGTTCCGGGATCAGTA------------------CCTGTGAACCTCGCAAGAAAATACACGACTTATGCTGAGAGGATAAGT---AACCGTGCATCCTTTGGTGATGGGGCGGCTATTGTG---TCTGGCTCGCCC---AAGTTGAAGAAAACAGGAGTAGAAACCAGGGAA---------------------------------------GAGCTTATGAATGCCTCACTTCTGAGATCAGATACATCGGCTCCTGCAAGCTCTGGAATTCCTCCTGTTGCCAATGGACCCTTATCACATTCTCAGAAGGGTCTG---------------GGTCTGGGTCAGCATGAACATCAACAG---CTCGGGACTCCATCTTTTGCTCTGCAGCTGGTTCAGCGCACTCTCGAGGAGACCCTAAGTTCTGTTCAGAAGTCGATTCATGATGATGTCAGAAACCTTCATATTGAGCTGCTGAGGCAGTTCCATATGCATGAGATGGAAATGTCGAGCTTGTTGAACTCTGTTCTAGTAAAACAAGAGGAGATGATGAAGGAAATTCAGGCGCTTCGGAAAGAGAATCAGCAACTTCGCCAGACATTGCTTTGA---------
>Arabidopsis_thaliana
ATGATGTCGAACTTGGTAGAGCCATCGTGGCGCCTTCTGGCAGCGAGCGGCGGAGATACGGTTAAGCTTTTCGACGTTTCTGCCGATTCC---------GGCGATCCCTGCGTTTTGAGCTATACTCCGTCACCTGGTTGTGCTGTCAACTCCGTCAAGTGGAATCATACGAATTTAGTGGTGGCCAGTACGGGAGAAGATAAGAAGATATCCCTGTGGCGGAAAAATGGGCAGAGTTTAGGAACAGTTCCAGTTACTGGGAAGGACGGTGGTGATAGTGCTGAGGAATGTTTATCGGCTATTAGCTTCAGCAAAAAAGGCTCCAGGTACATTTGTTCTGGAGGAACTGGTCAAATTGTTAAGATATGGGATCTGCAAAGAAAGCTTTGTATTAAGAAGTTGAAAGGTCATACAAGTACAATAACGGGTGTGATGTACAATTGCAAAGATGAGCATTTGGCTTCTGTTAGTGTTGGTGGGGATCTAATAGTCCATAACCTTGCATCTGGAGCAAGGGCTACCGAACTCAAAGATCCA---AATGGGCAGGTATTAAGGTTGCTTGATTATTCAAGGTCTAGTCGACACCTCCTAGTTACTGCAGGTGATGATGGCACTGTACATCTGTGGGACACAACTGGTCGTAGCCCGAAG------------------------------------------------------------------------------------------ATGTCCTGGTTGAAGCAGCATTCGGCACCAACTGCTGGTGTTTGCTTCTCTCCATCAAACGAAAAGATAATTGCTAGTGTCGGGATGGACAAAAAGCTTTACACTTATGATTCTGGATCCAGAAGATCTTCGTCCTGCATTGCCTATGAGGCACCTTTCTCCTCTTTGGCGTTTGGGGATAATGGCTATATTCTGGTAGCTGGAACCAGTAACGGTAGAGTAGTGTTTTACGACATCCGTGGAAAACCGCAGCCTGTTACTGTCCTGCACGCTTTCAGTAATTCAGAGGATGTAACAAGTTTATCATGGCAAACATCAAAACCAGTTATTGTGAATGAGAAAAATTACACTTCTGAGATGGCTCTTCTTGGCAGTACTGTGGAAGATTCA---GTTGTCATTCCAGATCCACTTCCCTCA---------------ACGACACCCTCAGCTTCACAGTCC------------GCTATGGCACCAGGTTCCCGT------------------------------------------GGAGTATCCGCGAGTACTGTAAATGCATCATCAGTTGAACAA---------------ACACCA---AATAGAAAT---CATCTATGGCCTAGTGGGCCACTGGGCAGACTGCATGCACTTCGTGCAAATGACAGTTATAAT---------GATGATATGGGTGTTTTTTCACCTATTATTGACGTATCATCTGTT---------------GAGAAGTGGGCTGATAGTGAAGGATATAAT------AATAAGGACCATTTAGTTGTT------GAC------AACAAGCCGTCCTCTTTGCTATTTCCGTCATCCAGCAAGGGATAT---TCGTTTGGAGACAATGGAAGCAAGGAACATCCA------------------------ATATTCGATTGGAAACCAAGCTCTACTTCGAAACAGGATGACCCGAGGGCTGCTTTTTCGTCTTTT---------GGATCTATTACGCCA------ACAGCATCATCCAAAAGTGAAGACTCT---GCCTTGACACCTCCAGAAGCATGGGGT------------GGTGATAAATTTTCTGAG---------------------AAGTTTAAC---------CAATTGGCCAATGAGAAATTT---------------------------------TCTGATAAATTTAGCCACCTGCATGCACCTTCACGTCTCGCTGTTTCAAGCACAGGTGCTAGTACATCTGGATCAATGTTCTCTAGCTCTCGAGATTTCCCCTTGTCGCATGGTCAGACAAACTTCGCAAACGCTAGCTTAGAA---------------------------TTCCCACGG------------------------------------------------------ATCAGAGACTTCTCTTCAACCTTTGAGACATCCTCAACACAGACAGACAACAACTTGCCTTCAAGCCCATTGTTTACAAAAGGCATCACAGCTCCTGGTAACATTGATTCGTTGAGGCTATCACCA---AATTTTACTCGTAGGTTCTCAACATATGCTGAGAGAATCAGC---ACCACTTCTTCCTTTAGTGACGGGGCCTCTCTCAGTCTGGGTGGCTCACCC---AAGATAAAGAAAACAGGCTCAGAAACGAGAGAG---------------------------------------GAAGTTTTAAATCATCTGTTGGCAAGACCAGAGACAGTAGTTGCAACAGAAGCAGGAGCTATGCCGCTTATGAAT------------------CAGGGAGGGTTG---------------AAGCAATCTCAAACGGATCAACAGCAAGTGATGGGTAGTAGCAATTTCACGCTTCAGCTATTTCAAAGAACGCTCGAAGGAACTCTGGATTCTTTCCAAAACTCAATTCATGACGACGTAAGGAACCTTCACATTGAGATCCTCAGACAGTTCCACATGCACGAGATGGAGATGTCGAAGGTGTTAAGCTCGATTCTGGAGAACCAAGCGGAGCAAATGAAGGAGTTAAAGTTGTTGCGAAAAGAGAATCAAGAGCTCAGACAAAGGCTTTAG------------
>Theobroma_cacao
---------------------------------------------------------------------------------------------------------------------------------------------------------------------------------------------------------------------------------------------------------------------------------------------------------------------------------------------------------------------------------------------------------------------------------------------------------------------------------------------------------ATGAGTAAGGCCCTAAGCAAAGAGTCCTCAAATGAGGCAGCTTCCCCA---------------------------------------------------------ATACAGCCATTGGATACCGCTTCATCTCAC------GATACCACAAACTTAACCGGACAA------------------------------------------------------------------------TGTTTG------------CTGGCAGAAATTTCAAAACATGATGGAGCTGAA------------------------AACAGAGAAGAGTTGTTGAGTAGCTTGTTGTCGAGTTCT---------------------------------------------------------------GATTCATTGGCTGCTGTGGAATCAGGAATTCTACTGGCTATGCATGGA---------------------------------GGAACATTACAACCCCACAAG------------------------------------------------------------------------------------------------------------------------------------GCTCCTCAACCAGATCCC------------------------------------------------------------------CGGCAAGGAAGTAACTTT------------------------------------------------------------------------------------------------ACTCCT------------------------------------------------------------------------------------------------------------------------------------------------------------------------------------------------------------------------------------------------------------------------------------------------------------------------------------------------------------------------------------------------------------------------------------------------------------------------------------------------------------------------------------------------------------------------------------------------------------------------------------------------------------------------------------------------------------------------------------------------------------------------------------------------------------------------------------------------------------------------------------------------------------------------------------------------------------------------------------------------------------------------------------------------------------------------------------------------------------------------------------------------------------------------------------------------------------------------------------------------------------------------------------------------------------------------------------------------------------CAGCTATGTCAACGTACTCTTGAAGAAACCCTTGATTCATTTCAGAAATCCATTCATGGAGATATGAGGAACCTTCATATTGAAATTTTAAGACAATTCCACATGCAGGAGATGGAAATGTCCCGTGTGATGAGCTCCATTCTTGAGAACCAAGCTGAACTGATGAAAGAGGTTCAGTCTCTCCGGAAAGAAAATCAGCAGATTCGTCAATTGCTTTGA------------
>Isoetes_andicola
------------------------------------------------------------------------------------------------------------------------------------------------------------------------------------------------------------------------------------------------------------------------------------------------------------------------------------------------------------------------------------------------------------------------------------------------------------------------------------------------------------------------------------------------------------------CAGGTATTGAGAGTGCTGGAGTTTTCCCGGCTGAGCAGGCATTTATTGGTTGTTGCGGGTGACGATGGGACTGTACATTTTTGGGATACAACTAATCGAAGTCCTAAG------------------------------------------------------------------------------------------ATCTCATGGATAAAGCAACACTCAGCACCAAGTACAGGAGCCTGTTTTTCACCGGGAAATGACAAG------------------------------------------------------------------------------------------------------------------------------------------------------------------------------------------------------------------------------------------------------------------------------------------------------------------------------------------------------------------------------------------------------------------------------------------------------------------------------------------------------------------------------------------------------------------------------------------------------------------------------------------------------------------------------------------------------------------------------------------------------------------------------------------------------------------------------------------------------------------------------------------------------------------------------------------------------------------------------------------------------------------------------------------------------------------------------------------------------------------------------------------------------------------------------------------------------------------------------------------------------------------------------------------------------------------------------------------------------------------------------------------------------------------------------------------------------------------------------------------------------------------------------------------------------------------------------------------------------------------------------------------------------------------------------------------------------------------------------------------------------------------------------------------------------------------------------------------------------------------------------------------------------------------------------------------------------------------------------------------------------------------------------------------------------------------------------------------------------------------------------------------------------
>Isoetes_humilior
--------------------------------------------------------------------------------------------------------------------------------------------------------------------------------------------------------------------------------------------------------------------------------------------------------------------------------------------------------------------------------------------------------------------------------------------------------------------------------------------------------------------------------------------------------------------GGTATTGAGAGTGCTGGAGY----CCGACTGAGCAGACATTTATTGGTTGTTGCGAGTGACGATGGGACTGTACAT-----------------------------------------------------------------------------------------------------------------------------------------------------------------------------------------GATTTTGGTTAGTGTTGGCCTTGATWAGAAGATGTACATGTATGATACTGGAGTGAAGAGGCCCGTGCATTGCATTCCTTGTGAGGCTCCATATTCTTCATTAGCATTTAGGGACAACGAGA-CA--------------------------------------------------------------------------------------------------------------------------------------------------------------------------------------------------------------------------------------------------------------------------------------------------------------------------------------------------------------------------------------------------------------------------------------------------------------------------------------------------------------------------------------------------------------------------------------------------------------------------------------------------------------------------------------------------------------------------------------------------------------------------------------------------------------------------------------------------------------------------------------------------------------------------------------------------------------------------------------------------------------------------------------------------------------------------------------------------------------------------------------------------------------------------------------------------------------------------------------------------------------------------------------------------------------------------------------------------------------------------------------------------------------------------------------------------------------------------------------------------------------------------------------------------------------------------------------------------------------------------------------------------------------------------------------------------------------------------------------------------------------------------------------------------------------------------------------------------------------------------------------------------------------------------------------------------------------------------------------------------------------------------
>Isoetes_elatior
--------------------------------------------------------------------------------------------------------------------------------------------------------------------------------------------------------------------------------------------------------------------------------------------------------------------------------------------------------------------------------------------------------------------------------------------------------------------GCATTTGGCTTCTATTAGCACGAAGGGCGATTTGATATTACATAATCTTGCTTCTGGCTCCYGYGTTGCAGAGYATAAGGATCCT---CATCATCAGGTATTGAGAGTGCTGGAGTATTCYCGACTGAGCAGACATTTATTGGTTGTTGCGGKTGACGATGGGACTGTACATTTTTGRGATACAACTAATCGAAGTCCTAAG------------------------------------------------------------------------------------------ATSTCATGGATAAAGCARCACTC-GCACCAAGTACAGGAGCCTGTTTTTCACCGGGAAATGACAAGATTTTGGTTAGTGTTGGCCTTGATAAGAA-ATGTACATGTATGATACTRGAGTGAAGAGGC-CRTGCWTTGCATTCCTTGTGAGGCTCCATATTCTTCATTAGCATTTAGGGACAACGAGAACACACTTGCAGCTGGRACCAATAATGGGCGTGTCATATTTTATGATGTACGAGGGAAAC--------------------------------------------------------------CAGAGGTCCAATCCTATTCCAGTCAATGAGGTTAACTGCACCGCAGATATGGCTTTATTGGGTTCTTCTGGGGAGGACTCA---GTTGTCATGCCTGATTCGCTTCCCGCATTAGTTCAA------GGCACACGTGGTCGAGCAGGAAGTATGTCATCT---------AGAAGTTMCACAAGGTCA------------------------------------------------GTTGTGGMTGATGGTGCTGCAACCWCAARRACACTTACTGAATTGGSAAYACCA------------AATCAT---------------------------------------------------------------------------------------------------------------------------------------------------------------------------------------------------------------------------------------------------------------------------------------------------------------------------------------------------------------------------------------------------------------------------------------------------------------------------------------------------------------------------------------------------------------------------------------------------------------------------------------------------------------------------------------------------------------------------------------------------------------------------------------------------------------------------------------------------------------------------------------------------------------------------------------------------------------------------------------------------------------------------------------------------------------------------------------------------------------------------------------------------------------------------------------------------------------------------------------------------------------------------------------------------------------------------------------------------------------------------------------------------------------------------------------------------------------------------------------------------------------------------------------------------------------------------------
>Isoetes_coromandelina
-----------------------------------------------------------------------------------------------------------------------------------------------------------------------------------------------------------------------------------------------------------------------------------------------------------------------------------------------------------------------------------------------------------------------------------------------------------------------------------------------------------------------------------------------------------------------------------------TTCCCGAATAAGCAGGCACTTATTGGTTGTTGCGGGAGATGATGGAACTGTGCACTTTTGGGATACAACTAATCGGAGTCCTAAG-------------------------------------------------------------------------------------------------------------------------------------------------------------------TTAGTGCTGGGCTTGA--------TGTACATGTATGACATTGGAGTGAAGAGGCCTGTACATTGCATTCCTAGTGAAGCTCCATATTCTTCGTTAGCATTCAAAGACAATGAGAACACACTTGCAACAGGAACAAATAATGGCCAAGTCATATTTTATGATGTA----GGAAAC-----------------------------------------------------------------------------------------------------------------------------------------------------------------------------------------------------------------------------------------------------------------------------------------------------------------------------------------------------------------------------------------------------------------------------------------------------------------------------------------------------------------------------------------------------------------------------------------------------------------------------------------------------------------------------------------------------------------------------------------------------------------------------------------------------------------------------------------------------------------------------------------------------------------------------------------------------------------------------------------------------------------------------------------------------------------------------------------------------------------------------------------------------------------------------------------------------------------------------------------------------------------------------------------------------------------------------------------------------------------------------------------------------------------------------------------------------------------------------------------------------------------------------------------------------------------------------------------------------------------------------------------------------------------------------------------------------------------------------------------------------------------------------------------------------------------------------------------------------------------------------------------------------------------------------------------------------------------
