# Supplementary material for: Phylogenomics indicates the “living fossil” Isoetes diversified in the Cenozoic
Source: PLoS One. 2020 Jun 18;15(6):e0227525. doi: 10.1371/journal.pone.0227525 (PMC7302493; doi:10.1371/journal.pone.0227525)
Supplement: S1 File — Folder containing fasta files for each of the individual nuclear alignments. (GZ) [file pone.0227525.s011.gz › 1_Individual_Nuclear_Alignments/Homolog_14536.orthogroup_2.fasta]

>Theobroma_cacao
------------------------------------------------------------------------------------------------------------------------------------------------------------------------------------------------------------------------------------ATGGAG------------------AGCATA------------------GCAGCG---TGGCAAGGGGTGGCTTTATGTGGAATTTTTTCTTGGATTGTTATATCTACATATTTCAATGTAACCAAAAAGATTAGATCTTTGCTACAACCTCGGGTGGCTCACCGTGTTGTAACAGGCACTTCTATCATCCTCAAGATCCAGAAACATCAGCATAAACTCTGGGATGGTCTCTTTTCTGTGTTG------------------------------TCCTCTATAGTTTCTGTGCCTTTTTACACTGCTTTCCTTCCTTTGCTTTTCTGGAGTGGGCATGGAAAATTGGCTAGGCAGATGACATTGTTGATGGCTTTCTGTGATTATATGGGCAACTGCATAAAGGATGTGGTGTCAGCTCCTAGACCCAGTTGCCCACCTGTTAGAAGGATAACGGCCACAAAAGATGAAGAAGATAATGCGCTGGAATATGGATTGCCTTCTTCTCATACTCTCAACACAGTATGCTTATCAGGATACCTTTTATACTATGTTCTATCCTCC---------GCACAGAGTAGAGATGCTTGTGTGGAACTTGCTGCAGTTGCCTTTGCTGGCTTGCTTGTGGGCCTCATTGGAGTTGGAAGGATTTATCTTGGCATGCATAGCTTGATTGATATCATTGGTGGACTTGCTGTTGGATTGGTGATTCTTGCGTTTTGGCTAACAGTCCATGAATATGTGGATGGTTTTATTGTCTCAGGACAAAACGTTACATCCTTTTGGGCTGCACTGAGCTTCCTCTTACTTTTTGCTTATCCCACTCCCGAGCTTCCAACTCCAAGTTTTGAGTACCACACTGCCTTCAACGGTGTTGCATTCGGAATTGTTGCTGGGATCCAGCAGACGTACCACCAGTTCCACCATGAAGCA---GTTCCACGAATA---TTTACTTCGCAACTCACAATCCCTGCGTTTTTGGGAAGAATGCTTGTTGGGATACCAACAATCCTTATTGTCAAGTTCTGTAGCAAGGCTCTTGCAAAATGGATCCTTCCTGTAGTATCAAATACA------------TTGGGTATCCCTATAAAATCAACCAGCTACATC------------------------CCAATGCTTAATGGTTCAGCTATTGAGAAGAAGTCCAGTGAGATTAAGCAATCA------------------------------------------------------------------------------------------AGTTACGTCCAAAAG---------ATGTTATTTTTCTCTCGCCAAGATTTATTTGATGTCGACACAGGTATTAGATTCCTTCAATACGCAGGGCTAGCATGGTCCGTGGTAGATCTTGTTCCATCTCTCTTCTCTTACCTGAGGTTGTGA
>Arabidopsis_thaliana
------------------------------------------------------------------------------------------------------------------------------------------------------------------------------------------------------------------------------------ATGGAG---------------------------------------------------------------------------------TGTTGGATGCTTTCTTCTCAGGGCTATCTTGTGTTGTCTCTGTTCCCT------------------------------------------------------------------------------------------------TTTACACTGCTT------------------------------TCTTGCCTTTGCTCT------------------------------------------------TCTGGATTGGCTAGGCAGATGACTCTCTTGATTGCATTCTGTGATTACTTGGGAAACTGCATTAAGGATGTGGTATCAGCTCCTAGGCCAAGCTGTCCACCGGTTAGAAGGATTACTGCCACTAAAGATGAGGAAGACAATGCAATGGAATATGGCTTGCCTTCTTCACATACTCTTAACACTGTTTGTTTATCTGGCTATCTACTCCATTATGTGTTATCCTCC---------TTGGAATACGAAAGTGTGTCTATCCAGTACTATGGATTTGCCCTTGCTTGTTTGTTGGTAGCTCTAATCGCCTTCGGAAGGGTTTACTTGGGTATGCATAGTGTCGTCGATATCGTCAGTGGTCTTGCCATAGGAGTCCTGATTCTAGGTCTTTGGCTTACCGTCAATGAAAAACTTGACGATTTCATTACATCAAAACAGAACGTTAGCTCTTTCTGGACCGCGTTGAGTTTCTTATTGCTCTTTGCTTATCCGACCCCTGAGCACCCAACTCCTAGCTACGAGTACCACACAGCCTTCAACGGGGTTACCTTAGGAATTGTTACCGGAGTGCAGCAAACGTACAGCCAATTCCACCACGAAGCT---GCTCCACGAATC---TTCTCACCAGAGCTCCCTATTTCATCCTACCTTGGTAGAGTCATGGTGGGAATACCGACGATACTCTTAGTGAAGTTCTGCAGTAAATCTCTTGCAAAATGGACTTTACCAATGGTATCCAACGCA------------CTTGGGATTCCAATAAGATCCAGCATGTACATT------------------------CCCAAGCTCAAGGGGTATGCAAGTGGGAAGAAGACAGACGAACCCAAGAATTCAGTT---------------------------------------------------------------------------------------GGATATTTGCAGAAA---------CTATGCGAGTTTTTGAGCCACGACTCGTTTGATATTGATACTGGTATAAGGTTCTTCCAATATGCAGGCCTTGCCTGGTCCGTTGTTGATCTTGTTCCTTCACTATTCTCTTACGTTAACTTGTAG
>Isoetes_sinensis
---------------------------------------------------------------------------------------------------------------------------------------------------------------------------------------------------------------------------------ATGGCAGAA------------------GCTGTT------------------CCCGTT---TGGCAGGTTGTTTCCCTTATCAGTGTGCTGGGTGGGGTGCATATTGCTAGCTCTATCTCTTTGACTAGACGGATCCGATCCTGGGTGCAGCCGTGGGTTCTTCGACAGGTCGAGAGGGGAACTTCTACTGTTCTTTCTGTTCAGCGCCTTCAATGCCAATTTTTAGATGTGTTTCTGGCCTTGGTA------------------------------TCATGGGTGGTCTCAGTGGAGTTTTATACTGCGTTCCTTCCACTTCTTTTTTGGAGTGGGCATTGCTCATTGGCAAGGAGAATGACCTTTTTAATGGCATTATGTATCTACACAGGAAACTGCATTAAGGACTTAGTTTCAGCACCAAGGCCACCATCTCCACCAGTTAGAAGACTGGTTGCTGTTAAAGTCGAACAAGAATACGCTTTAGAATTTGGTCTGCCATCTTCGCACACTATTAACACTATCTGCCTCTCCATGTACTTTCTTTTATATTTGTCTGGT---------CAGTTTGGTGGGGAGCACGGTGTGCTGCTTTGGATGGTTACATGCACCTTGTTTGCAACAATTATCCTGGTCGCTTTTGGAAGAGTATACCTGGGAATGCACACGCCAGTGGATATTTTTGCTGGGGTGTTGATTGGAGTTTTTGTGTTGTTCCTTTGGTGTCAGGTCGATGAACATGTTGACAACTTTGTTACAAAGGGTGAAAATACTCTTTCTTTCTCGACCTGTATGTCTTTATTGTTGCTTCTCGCTTATCCAAGGCCAGAACAACCGACACCAAGTTTTGAATATCACACAGCATTTAACGGTGTTGTTCTTGGAGTGGTATGGGGTGTGCACAGGACATATTGGGAATTCCATAATGATAGT---ATTCCAGCATTGGGCCTTTGCTCATGGGCTGAGGCCAGTGCATTGAGCACACGATTTTTTGTTGGTTTCCCCATTATTTTACTTGTCAAATCACTGATCAAAAGCATATCGAAAAGATCACTTCCGGTTCTGTGTAAGTTA------------TTTCACTTGCCAATCCGATCCACTCAATATGTG------------------------CCATCACTTCATGCG---------CGCAAGATTGTCTCTTCTTTGAAAGAAGATAATGCCTTA------------------------------------------------------GATGCTCAGATGTCCATTGACAGTAGAAGCTTTTGGTTGAAA---------GTACTGCCACTAGCAGATGAAGAATACTTAGATGTAGACAGTGGAATACGTCTATTGCAATATGCAGCATTAAGCTGGTCTGTTGTGGAAGTGGTTCCTTATGTGTACAGGTATCTTGGATTATAA
>Isoetes_lacustris
---------------------------------------------------------------------------------------------------------------------------------------------------------------------------------------------------------------------------------ATGGCAGAA------------------GCTGTT------------------CCCGTT---TGGCAAGTTGTTTCCCTTATCAGTGTACTGGGTGGGGTGCATATTGCTAGCTCTATCTCTTTGACTAGACGGATCCGATCCTTGGTGCAGCCGTGGGTTCTTCGACAGGTCGAGAGGGGAACTTGTACTGTTCTTTCTGTTCAGCGCCTTCAATGTCAATTTTTAGATGTGTTCCTGGCCTTGGTA------------------------------TCATGGGTGGTCTCAGTGGAGTTTTATACTGCGTTCCTTCCACTTCTTTTTTGGAGTGGGCATTGCGCATTGGCAAGGAGAATGACCTTTTTAATGGCATTATGTATCTACACTGGAAACTGCATTAAGGACTTGGTTTCAGCACCAAGGCCACCATCTCCACCAGTTAAAAGACTTGTTGCTGTTAAAGCCGAACAAGAATACGCTTTAGAATTTGGTATGCCGTCGTCGCACACTATTAACACTATCTGCCTCTCCATGTACTTTCTTTTATATTTTTCTGGT---------CAGTTTGGTGGGGAGCACGGTGTGCTGTTTTGGCTAGTTACATGCATCTTGTTTGCAACAATTATCCTGGTCGCTTTTGGAAGAGTATACCTGGGAATGCACACTCCAGTGGATATTGTTGCTGGGGTGCTGATTGGAGTTTTTGTGTTGTTCCTTTGGTGTCAGGTTGATGAACATGTTGACAACTTTGTTACAAAGGGTGAAAATACTCTTTCTTTCTCGACCTGTATGTCTTTATTGTTGCTTCTCGCTTATCCAAGACCAGAACAACCGACACCAAGTTTTGAGTATCACACAGCATTTAATGGTGTCGTTCTTGGAGTGGTATGGGGTGTGCACAGGACATTTTGGGAATTCCATAATGATAAT---ATTCCAACATTGGGCCTTTGCTCATGGGCCGAGGCCAGTGCGTTGATCACACGATTTTTTGTTGGTTTCCCCATTATTTTACTTGTAAAATCACTGATCAAAAGCATGTCAAAAAGGTCACTTCCGGTTCTGTGTAAGTTA------------TTTCACTTGCCAATCCGATCCACTCAATATGTA------------------------CCATCACTTCATGTG---------GGCAAGATTGTCTCTTCTTTGAAAGAAGATAATGCCTTA------------------------------------------------------GATGCTCAGATATCCATTGATAGTAGAAGCTTTTGGTTGAAA---------GTACTGCCATTAGCAGATGAAGAATACTTAGATGTAGACAGTGGAATACGTCTATTGCAATATGCAGCATTAAGCTGGTCTGTTGTGGAAGTGGTTCCTTATGTGTACAAGTATCTTGGATTATAA
>Selaginella_moellendorffii
------------------------------------------------------------------------------------------------------------------------------------------------------------------------------------------------------------------------------ATGGAGGCTGTC------------------GGCGTC------------------CCCGTC---TGGCAAGTGATTACGCTCGTCACGATCCTCTCTTGGCTGCGATTCTCCAGCTTCACCAATCTCACCCTGCGCGCTCGATCCATTCTCCAGCCGCTGGTGACGCAGCGGGTTCTCAAGGGGACTGAGACGATCCTTCACATCCAGCGTTCCAAGAATCCATTCTGGGATGTCGTGTTCGCCGTCGCA------------------------------TCCTCGGTGGTATCGGTGGAGTTCTACACTGCGTTTCTCCCGCTTCTCTTCTGGTGTGGCCAGACGAGGCTTGCGAGGCAAATGACGATCCTTATGGCTGTTTGCATCTACGTTGGGAATTGTGTCAAGGACGTTGTCTCGGCCCCCCGGCCAGCATCTCCTCCGGTCAGGCGTCTCACTGCCATTAAATGCGAGGAGGAGTCCGCCATGGAGTTTGGACTCCCCTCTTCTCACACTATCAACACAATCTGTTTATCACTGTATCTCTTTAATTACTTCATGAACCAC---CAGCAGTTTCCAAGCGATTCTCGCGTG---TGGTGGCTTGTGTTGGGAATCATCTGCCTCGTGATTGTTCTTGTTGCTTACGGGAGACTTTACTTGGGCATGCACACGCCCATCGATGTCTATGCGGGGATTCCCATTGGCTTGTGCCTATTGATGTTTTGGTGCTGCGTTGACGATCATATCGACCAATTTGTCACGGAGGGTGAAAACGTTCTTCCGTTCTGGACAAGCATGTCATTTCTCGTTCTCTTCGCGTATCCAAGGCCAGAATACAAGACACCAAGCTTTGAGTTTCACACTGCTTTCAACGGCGTCGTACTGGGAGTGGTATATGGATCACACAGA---TTCTACTCGTATGGCCAAACGACA---------GCCCTCTCAATCTCAACACTCCAGGACACGCTCAACTTAATCCTCAGACTCGCGATTGGATTTCCAACCGTTCTAGCTGTCAAGGAGCTGTCCAAGGAACTCGCAAAGCAGCTACTTCCGTGGGTATGCCGAGCC------------TTCTTCGTCCCCATCTATTCCTCTTCCTACGTC------------------------CCGCCGCTGCAA------------GAAAAGGCGAAGAACAGCGACAAGAAGAGCTCTCCCCGC------------------------------------------------------GACGAAGAG------------ACGAGAAATTTGTGGCTAAGA---------CTGCTGCCTGTGATCGATGAAGATCACTTGGACGTGGACACGGGCATCCGGCTTTTGCAATACGCTGCTCTTGGATGGTCAGTCGCTGAGCTCGCTCCGTCCATTTTCCAGTACCTGGGAGTTTAG
>Huperzia_squarrosa
---------------------------------------------------------ATGAGGCAAATG------------------------------------------------------------------------------------------------------------------------------------------------GTTTTGGCGATGGTGATGGAA------------------AGCGTA------------------CCATTT---TGGCAGGTGGGCAGTGTTTGCGGACTTGTGTTGTGGGTGTTCGTTGCACGGAGCTTGCAGTTGGCTTCGCGTATTCGAGCAATTGTTCGACCGCTGGTAATCAGGCAAGTGCAGAAGGGTGTGGCCACGGTTCTCTACCTTCAGCGTAATCAACATCCGTTCTATGATCTCGTCTTGGCCGCAACG------------------------------TCGTTATTGGTGTCAATAGAGTTTTACACTGGCTTCATACCCCTACTATTTTGGAGTGGCCATTGGTGGCTAGGTCGACAAATATCTGTGTTGATGGCACTTTGTATGTACATTGGAAATTGTGTGAAGGATTTAGTGTCCGCTCCTCGTCCCCCTAGTCCTCCTGTGAGAAGATATATTGCAACGGCAAGCGAAGAGAACTCTTCCATGGAGTTTGGTCTACCTTCTTCACATACGATCAATACCATCTGTCTCTCATTGTATCTTCTTCGATATCTTTTAAGGCACCATGATAAAGTAGGCAGCAATGCC---------TTTTGGATATTTGCAATCACATTATTCACAATTGTTCTCATGGTTGCTTATGGTAGAATATACCTTGGA------------------------------------------------------------------------------------------------------------------------------------------------------------------------------------------------------------------------------------------------------------------------------------------------------------------------------------------------------------------------------------------------------------------------------------------------------------------------------------------------------------------------------------------------------------------------------------------------------------------------------------------------------------------------------------------------------------------------------------------------------------------------------------------------------------
>Physcomitrella_patens
---------------------------------------------------------------------------------------------------------------------------------------------------------------------------------ATGTTGTTATGT------------------------------------------------------------------------------------------------TTTCGTGTTTTGGTTATTCACAGTAGATTTCAT------------AGTAAGGATACCGCGGGTTTCGAACTAATATCTGGTTCATGCCCTCCATAT------------------------------------------TTCCAGAAATACAGGCATCCGCAACTTGATTATTTCGTGGGGGTCCTT------------------------------GCGACTTTAGTATCCACGGAATTTTATTCATTAGTGCTGCCCCTGCTTTTTTGGCATGGGCAAACAAAGCTTGCGAGGCAATTGACCTTATTAATGGCAACGTGCATCTATGTGGGCAATTGTGTTAAGGACGTTGTCTGTGCACCAAGACCACCA---CCTCCAGTGCACAGAGTTGTTTCGTCTGGAACTGAGGAAACTAGTGCTGAAGAGTATGGGTTACCTTCATCTCACACAATCAACATAATCTGCTTTGCAGGGTATGTGCTCCATTATCTTAACGGCCAG------CTTGTGGAGCCGAGAGCA---------TTTGCCACCACCGCCGTTTTGTTTACCATAGTTGTATTGCTCGTCATTTCTGGAAGGCTATACCTGGGGATGCATTCTCCAATAGATGTGTTAGCTGGGTGTACAATTGGAACCGTATTACTTCTTTGCTGGTGTTGTATCGACGAATATTTGGATGCCTATGTTACTAGCGGCGAGAATGTTGTTACATTTTGGGCAGCTATTGCCATTCTTGCTTTATATGCATATCCTACTCCAGAGTCACCTACTCCTTCCTTCGAGTATCATACGGCTTTCAACGGCGTTGCCTTCGGCATAGTAAGTGGAGTACGTCGAACATTTTCACACTATCCTTCTGAACTT---GCATCAGAATTGCCACTCGCCCCT------------GCACATATTGGTTTGAAGACGGCACTTGGCATAGTCACGATCTTTGCCGCCAAAGAAGGGAGCAAGTACCTGGCGACGATTTTTCTTCCCTTTCTTTGTAGCCTGTTAGAGACGTTGTTTGGTTTCCGTTTCCGTTCAACTTCATATGTGAAATCTATGAGG------------AAAGGGGTTGAAGAT------GGTACGAAGGCCTCGGTAGAG------------------------------------------------------------------------------------------------AAGTTCGGCGGTGCAACAAAG------------ACTTTTTGCAAGATTGATGACCCGATGGATGTTGACACCGGTATTAGATCAGTGCAATATGCCACAATGGGATGGGCAGTTGTCGAACTTGTCCCATGTGTGTTTTCTCTTTTCGCTTTGTAA
>Ceratodon_purpureus
---------------------------------------------------------------------------------------------------------------------------------------------------------------------------------ATGGAAAGCTGC---------------ATGGCTGGACTTAATTTTTCAACCTTGGAGACT---------------ACTATTATTCCAGTGTACAATCTGCCGACATCTTGGCAACTTCTGGTTCTAGGCGCAATTTTTGGCTGGCTGATTCTTGCCCAGCTCACTACATTTACTAAGCATGTCCGGGGCTTGGTACAACCGTTTGTGCTTCGACATGTGGAGAGTGAGGTTCCGGTGCTCCTCGCTATTCAGAAATATAGGCAACCGCAGCTTGATTTTTTCATGGGGATCCTT------------------------------GCGAATTTAGTTTCTATCGAATTTTATGCATTGGTGCTGCCTATGCTTTTCTGGCATGGACACGGAAAGCTTGCGAGGCAATTGACATTATTGATGGCAGTATGCCTCTATGTGGGCAACTCCTTGAAGGACACTGTCTGTGCTCCGAGACCACCT---TCCCCTGTACGCAGAGTTGTTTCATCTGGAACTGAGGCGACAAGTTCTGCTGAGTATGGGCTACCTTCTTCCCACACCATCAACATAATTTGCTTCGCAGGGTATGTGCTATATTATCTGGCGGACCAG------GAAATGGAGTTGGTCGCT---------TTTGTTACCATTGCAGCCTTGTTTGCTGCAATCACGTCCTTGGTCATTTTCGGGAGATTGTACCTGGGGATGCATTCTCCAATAGATGTCCTAGCTGGGTGTGCAATTGGAACTTCATTACTCTTTGGTTGGTGTAATATCGACGAGTATTTGGATGCCTTCATCACGAGCGGCGAGAACGTTGTTTCATTTTGGGCAGCTATCTCCATTCTTGCTTTATACGCATATCCCATTCCAGAGTCGCCTACTCCCTCCTTTGGGGATCACACAGCTTTCAATGGCGTCGCCTTCGGTATTGTGACTGGAGTACGTCGAACGTTTCCACTTTATCATGCGTCAACT---GCATCGACACTTGCGCTAGCCCCA---------------GATGTTGTTCTGAAGACTGCACTTGGCATCGTCACAATCGTTGTCGCAAAAGAAGTGAGCAAGTATCTTGCAACAATTTTTCTTCCCTTTATCTGTTACCTGCTAGAACCGCTTCTGGGATTTCGTTTTCAATCATCTTCCTATGTAAAATCCATGAGG------------AAAGGGATTAGTGATGATGTGGGGGACCGAATGGAGACTCGT------------------------------------------------------------------------------------------------AAGCTCGGCGGTGTGCTGAAG------------CCGTTTTACAGGGACGATGATCTAATGGACGTTGACACTGGCATTAGATTTGTGCAATATGCTACGTTAGGCTGGGCAGTAGTAGAATTAGTTCCAGGTATCTTTTCTCGTTTGTCTTTA---
>Pteridium_aquilinium
------------------------------------------------------------------------------------------------------------------------------------------------------------------------CCCCTACATCACTTATCATGT---------------------------------------------------------------------------------------CCACAA---TGG---------------------------------------------CGTTTCTTCCGTTCTCCGCCTCCAGAAAATGCA------------------------------------------------------------------------------------AACGCGCTCTTTGGATGCATTCTTTGGCCTACTTGCAACCCTTGTTTCGAAGGAATTCTACTACAT---------------TTTTTTTG-CCTCTTTTGTTTTGGAGTGGACAGTGTGGGCTTGCGAGACAGATGACCTTGCTTATGGCATTTAGTATTTACATCGGAAATTGTGTGAAGGATACTTTTTCTGCACCAAGGCCACCTTGCCCACCTGTTCGACGGTTTACAATAACAGAGAGTGAAAAGGACTTTGCTTTAGAATACGGTTTGCCCTCGTCACACACCATCAACACTATCTGCTTGTCAGGGTATTTGCTTATGCACTTGATTAGTCAT---------CTCGACATCACAGGGATTTGTGTAGCTATGCTGGTCTTCTTTTTTGCAACAATTACCGTCCTTACCATT---TTAGGAAGACTCTATCTAGGCATGCACTCTCCAATTGATGTCATCGCCGGCGTGTTTCTTGGAGCTTCATTGTTAGTTTTATGGTCTTGTATTGATGAGTCTTTGGATTCCTTTATAGTCGGTGGAAGCAATGTTGAAYCT-Y-CGGACAAGCATTTCTTTTGTTCTCCTGTTTGCCTATCCAACACCAGAGTTTCCCACACCGAGTTTTGAGGCCCATACATGCTTT---------------------------------------------------------------------------------------------------------------------------------------------------------------------------------------------------ACCACCTGCGCG------------------------------------------------------------------------------------------------------------------------------------------------------------------------------------------------------------------------------------------------------------------------------------------------------------------------------------------------------------------------------
>Lygodium_japonicum
GGCGACGGCACGAAGATTCGCACGAAGAACACAGAAGCCCTCAGGAGGAGGAGAAGAAGGAGAAGAATAAGGAGGAGAAGGGGGACTACCAGTCAGGAGGAAGAGAGAAGCCATTGCTGCGCGTACAATCTCTCTCTCTCTCTCTCTCTCTCTCTCTCTCTCTGTGTCTCTCTGTATGTGTGTGTTTGCCGGGGCGCTCGAGGGTTT------------TCGAGAATGATTACATCG---------------AGTGTGCCT------------TTGCCTTCA---TGGCAAATGCTGGCTGTCACGGTGATGGTGGTATGGGTGGCCCTAGCTCGTGCCTTCCTTCTGGCCCCTCGCCTCCGCGCCTCTCTGCAACCTTTCGTCGCAAAGCAAGTGCAGAACGGCGTCCAGACGGTGCTTTTCCTCCAGAGATTCCAGCATCGTTCTCTGGATGCAATTTTCGGACTCTTT------------------------------ACCGTACTAGTCTCGAAGGAGTTCTATACGATCTTTCTACCTTTCCTCTTTTGGTCTGGAAATGGCAGGCTTGCAAGGCAGATGACTTTGCTCATGGCTTTCAGCATCTACATTGGAAACTGTGTCAAGGATACGGTTTCAGCACCACGGCCACCTTGTCCTCCAGTTAGACGATTTACTGCAACAGGAAGTGAAAAGGATTTTGCTTTAGAATATGGTTTGCCCTCATCACATACCATCAACACTATCTGCTTGTCAGGATATCTGCTCATGCACATGCTGAGGCTC---------TTGGATTTGAAAGGCATCTATGTAGTCCTGTTGGTGTTATTTTTTGTCAGCGTTTCAGTGATCACCATT---GTTGGAAGACTTTACCTGGGCATGCACAGTCCTATTGATATTCTTGCTGGGGTACTCATTGGTACTTCATTGCTAGCATTTTGGGCTTGTATTGATGAGTCTTTGGACTCCTTCATCACCAAAGGAAGTAATGTTGAATCTTTCTGGGGAAGCATTTCATTTCTGCTCCTACTTGCCTACCCAACCCCTGAGATGCCTACCCCAAGTTTTGAATTCCATACAGCATTTGATGGTGTTGCTTTGGGCGTGGTAATGGGTGTGCATCGTACATTTTCTCGTTACCACCATGAAGGG---GTGGCTAATCTG---ATTAGTTTGGAGTCTGGATCGAGTCGACTGGTTAAGCGGCTGATTCTTGGTTATCCCCTTGTCCTAGGAGTAAAAGTGGTGTTTAAGGAGATAGCGAAACTTTTACTTCCAACCATATGTGCTTGC------------TTTGGCCTTCCTGTAAAATCATCTACCTACAATGTTGTGGTGCATCAGCAAGAT---ACACCCCTGAAA------GACAATGGCAAAAGCCAAGACACAATGGTTTTCGGA------------------------------------------------------------------------------------------GCAAGACGGTTAGCC---------TCAATGCTGTTTTCAGAAGGAGAAACTTGTGATATTGATACAGGAATTAGGCTAATACAGTATGCTGGCCTTGGTTGGTCTGTAGCAGAGTTGGCCCCATATTTCTTTGAATTTGTACATATCTAG
>Pinus_maritima
------------------------------------------------------------------------------------------------------------------------------------------------------------------------------------------------------------------------------------ATGGAA------------------ACGATT------------------CCAACA---TGGCAGGTTCTGAGTTTGGCCGGCATTTTGGGCTGGATCTTGTTCTCCAGATTGACAAATTTGACGGTTCGAATCAGATCCTTGACGCAGCCATTCGTTACCACCCATGTTGAGAAGTATATCAGCTTTGTGCTCCGAGTTCAGAGCCTGAAACACCCATCCTTGGATGCTTTTTTTTCTTATCTA------------------------------TCGTGTATTGTTTCTGTGCCCTTCTATACGGGTTTCCTTCCTGTGCTCTTCTGGAGTGGCCACTGTAAATTAGGAAGACAGATGACCCTTCTCATGGCATTTTGTAATTACACAGGGAATTGCTTTAAGGATATAGTCTCAGCTCCAAGGCCTTCATCTCCACCTGTCAGAAGGCTTGTGAAAACTGAAGAAGAAAAGGAAAACGCAATGGAATACGGGTTGCCATCATCACATACTCTTAATACAATCTGTCTTTCTGGGTACTTGCTACATTATATTATCAACAAC------TTGAACGATACAAATGGTTTTGCCTTTAAGTTGGTGGTTATTTCTTTGTTGGTCACCTTGTCATTGCTAATTGGGATTGGAAGAATCTACCTTGGAATGCACTCATTAATAGATGTTGTTGCCGCTGCTGTCCTTGGCACAATTATTCTTGTTATCTGGCTTGCAGTCCAGGAAAGACTTGATTCTTTTATTACTTCAGGCAAAAATGTCACATCCTTTTGGGCCAGCTTGGCATTTCTGCTGCTTTTTGCATATCCTACACCGGAGCTACCCACCCCAAGCTTTGAGTTCCATGTTGCCTTCAATGGTGTTGTTTTAGGAGTGGTAACTGGCATCAATCGCACTTTCTCAGAGTTCCACAATGAGTAT---GTTCCAAAGCTT---TTTGGCCAACAACTTGGCACAACCATGTTCGTGAAACGGATAATGATTGGACTTCCAATAATCCTAGTGGTGAAAGTTGTTAGCAAGGCATTGGCAAAAGGGTTGCTTCCACTGATCTGCAACCTC------------ATGGGCATACCAATAAAATCTTCGTCTTATATCCAACCAGTAAAAGGAGTGACTGTTTCCGCTGTAAAAACCCAGGGTGTTGGCCAAGTATCTTTGAGTAGCAGGCAGTCA------------------------------------------------------------------------------------------GGTTACCTGCAGAAG---------ATTTTTCTTTCAACTCCCGAGGAGTGTTATGATGTTGATACAGGCATCAGATTGTTACAATATGCAGGTCTATCATGGGCAGTGGTTGAATTAGTTCCCCTGGTATTTCAATCTATGGGACTGTGA
>Amborella_tricopoda
------------------------------------------------------------------------------------------------------------------------------------------------------------------------------------------------------------------------------------ATGGAA------------------AGCGTG------------------CCCTTG---TGGCAGATAGGGAGCTTGGTCGGAATTCTTTGTTGGATATGGGTTTCAAGGCTCACCAATCTCACCATCCTCCTGCGATCTCTTACCCAACCTGGGGTTACTCGTCATGTCAACGCTGAAACCCCCTTCATACTCAAAATTCAGGGCTTCCAATGTCCCACTCTCGATGTATTCTTCTCGGCGTTG------------------------------TCATGCATTGTTTCTGTACCCTTTTACACAGCTTTCCTCCCATTTCTCTTCTGGAGTGGGCATAGCAAATTGGCGAGGCAGATGACACTTTTGATGGCATTCTGTGATTATGTTGGAAATGCTCTTAAGGATTTGATTTCGGCTCCAAGACCCAGCTCTCCGCCCGTTAGGCGAGTGACTGCCACTAAAGATGAGAAAGGGAATGCCCAGGAATATGGACTGCCTTCTTCCCATGCTCTTAACACAGTTTGCCTTTTTGGGCTTCTGTTTAGTTACACTCTATCATCT---------CATGCAGGCAATCCTGGTCTG---AAGCTTTTGGCTCTCATCATGGTTTGTGTTCTAGATGGTCTCATTGGATTGGGAAGGATTTACCTTGGTATGCACAGCCCTATCGACGTATTGGGGGGAGTTGTTCTTGGGTCTGCCATTCTTGCGGCATGGTTGTCGGTTCATGAACTCATTGACACCTTCATTGTGTCCGGACAAAATGTTACATCTTTCTGGGCAAGCCTTGCTTTTCTGCTGCTTTTTGCTTACCCTACACCAGAACTTCCTACACCAAGCTTTGAGTACCACACAGCTTTCAATGGAGTTGCCTTAGGAGTGGTGGGTGGAATCCAGCAGACCTATCTTCAGTTCCACCATGAGGAT---GTGCCAAGAATA---CTCAGTGAGCAGCTTTCCATTATGGTTTTTATTGGAAGAATAATGGTAGGCATTCCTATTATTCTCATTGTAAAGTTCTGCAGCAAGGCTTTGGCTAAGTGGCTTCTACCCATCATTTGCAATGCA------------TTGGGTATCCCAATTAGATCTTCCTGCTATATT------------------------CCAGCTCTCAAGAAACCTGTTCAATATAAGACCAAGTGTGAAAACAAGATGTTC------------------------------------------------------------------------------------------CGGTATTTGCAAAAT---------ACTTTCTTCTTCTCTCCTGAGGACTCATATGATGTTGATACTGGGATTAGGTTCCTTCAGTATGCTGGTCTTGCTTGGTCAGTGGTGGATCTAGTCCCATCAATTTTCTCTCACCTGAGATTGTAA
>Oryza_sativa
---------------------------------------------------------------------------------------------------------------------------------------------------------------------------------------------------------------------------------------------------------------------------------------------------------------------------------------------------------------------------------------------------------------------------------------------------------------------------------------------------------------------------------------------------------------------------------------------------------------------------------------------------------------------------------------------------------------------------------------------------------------------------------------------------------------------------------------------------------------------------------------------------------GGACGGATATATTTGGGCATGCACAGCTTGATTGATGTTATTGCTGGCATCTGTTTTGGCGTTGTAATCCTGGCATTCTGGTTGGCTGTCCATAATCATGTCGATGCTTTTGTTGTCTCCGGTCAAAATGTTACAACCTTCTGGGCGAGCCTTTCTCTGTTGCTGTGCTTCGCATATCCAAAACCAGAATTCCCAACTCCTAGCTTTGAATACCACACAGCATTCAATGGGGTGGCTTTTGGAATTGTCTATGGAATCCAACAAACCTACTTCCATTTCCACAATCCTGAT---GTCCCCCTCATT---TTCAGCCCACAATTACCGCTTATTGTATTTGTCGGGAGGGTTCTCGTGGGGATCCCAACCATCCTAGTTGTGAAATTCTGCAGTAAAGCTCTCTCGAAATGGCTTCTACCGGTGATGTGCAACACC------------CTGGGCATTCCTATTGTATCAACCTGCTATGTT------------------------CCAGCGCTGAAGGCTTCCGAAAAGTGCAAGGTCAAGTCCGACGCGAAGCAGGGC------------------------------------------------------------------------------------------GGTTATCTCCAGAAG---------GTGTTCTCCCTCTTTCCACAGAAGGCGTACGATGTGGACACCGGCATAAGGTTCGTTCAGTACGCCAGCCTTGCATGGTCAGTGGTCGACCTGGTGCCGGCCATATTCACTCATTTAAGTTTGTAG
>Ananas_comosus
---------------------ATGTCCCCATCACTCTCAAAGGAAAAAAAAAAAAAAACCAGATCTCTTCGGAGGGAGAGGTGGGTATTTGATCAGAAGAAAAAG------------------------------------------------------------------------------ATTTGT------TCAAGGGGGTTGGGGGGAGTGGGTGTTGAGGGAATGGAGGGT---------------GGGATC------------------TCGTTT---TGGCAAGCGCTGAGCCTCTCGGCGATCGTTGGATGGGTGGGCGCTTCCGCTTCTTTCGATCTCACGCGGCGGTTCAGAGCCCTCACGCAGCCGTGGGTCACCCGCCGCGTCGTCGCCGACACCCCTTCGATCCTCCGACTCCAGAGATGTCACCATAGGTACTTGGACAACATGTTCTCTGTGTTG------------------------------TCTTGTGTTGTCTCAGTGCCCTTCTACACAGGGTTCCTCCCTCTTCTGTTTTGGAGTGGGCATAGCAAATTGGCTAGACAGATGACCTTGTTGATGGCCTTTTGTGATTACACCGGGAACTCCGTCAAGGATGTCATATCGGCGCCCCGGCCGAGTTGTCCTCCGGTGAGAAGGGTGACCGCTACAAAAGACGAGAAAGAGAATGCTACGGAATACGGGTTGCCTTCTTCGCATGCTCTCAACACCGTTTGCCTCTCGGGATATCTCTTGCATTATATTCTAACAAAT---------AGCCCTCAAAACGATACCGTCGCTGTTGTTGCCGGGTTCTCTCTAGTTTTCTTGCTCGTTATCCTCATTGGCATCGGAAGGATATATTTGGGCATGCATAGCTTGATCGATGTTGCGGCGGGAATTGTTTTTGGGCTTGTCATCCTCGCCTTTTGGCTTGCTGTCCATGATTATGTAGATAACTTCATCATATCCGGGCAAAATGTTACTTCCTTCTGGGCAAGTCTATCTTTCCTGTTGTGCTTCGCATATCCTACTCCAGAATTCCGGACTCCGAGCTTCGAGTACCACACTGCATTTAATGGTGTTGCATTTGGAATAGTCAGTGGGATTCAACAAACTTACCTCCATTTCCACCACGAGGGT---GTCCCCCACATC---TTCACACCCGAACTAACGTTTCCAGTTTTTATCGCAAGGGTTCTTGTCGGCATCCCGACAATACTAATCGTCAAGTTCTGCAGCAAGGCAATAGCAAAATGGTTGCTCCCAGTGATGTGCAATACT------------TTGGGCATCCCCATAGTATCTTCGTGCTACATT------------------------CCCGCACTTAAAGTCTCCGATAACGGCAAGAACAAGTCCGAGTTCAAGCAGGCG------------------------------------------------------------------------------------------GGCTATCTCCAAAAA---------GTCGTGTCCTTCTTACCTCAAAAGGCGTATGACGTCGATACCGGTATACGGTTCCTACAGTATGCGGGCCTCGCGTGGTCGGTGGTCGACTTGGTTCCTTCCCTCTTCTCTCATTTAAACTTGTAG
>Littorella_uniflora
------------------------------------------------------------------------------------------------------------------------------------------------------------------------------------------------------------------------------------ATGGAAAGC---------------ATGATA---------------------------TGGCAAGTGATGTTCATGTTGGCGATTGCATTGTGGATTCAGATTGCTTCAGCTTTCAATTTGACTCGAAAGATCAGATCCTTTGCGCAGCCATGGGTTTCCAGCTATGTTGTTTCTGGGACTCACATTATTGTCAAGATCCAGAAGTATCATAATAGGTACTTGGATGCTTTCTTCTCTGGATTG------------------------------TCTTGTGTTGTGTCCGTGTCTTTCTACACTGCTTTCCTTCCCTTGCTTTTCTGGATGGGACATCGCAAATTGGCTAGGCAGATGACCCTATTGATGGCATTTTGCGATTATATGGGAAATTGTTTGAAGGATGTTGTGTCTGCTCCTAGACCTGATTCTTCGTTGGTCAGGAGAGTAACGGCGACAAAAGACGAGGAAGAGAATGCGATGGAGTATGGGTTACCTTCTTCGCACACTCTTAATACTTTTTGCTTGTCAGGGTATTTGGTGCATTACATGCTTAGGTAC---------AACGGGAGTAATGATTTGTTCACAGAAGTAGTAGGCTTGGCTGTTGTTTGTTTGGTCGTGGGCCTCATTGGTTTAGGACGTGTATATCTTGGAATGCACAGCGTGATCGATATTATTGGCGGCCTGACACTGGGACTTGGAATCCTTGCATTATGGCTCTCTGTGTCCGAATACATAGATAATTTCATTGTTTCTGGTCAAAATGTTGTATCATTCTGGACCGCACTTAGCTTCTTGTTACTCTTTGCTTACCCGACTCCGGAGCTTCCAACACCTAGTTTTGAGTTCCATACAGCCTTCAATGGTGTTGCTTTGGGAATTGTGATCGGGGTCCACCAAACATTTCATCAGTTTCACCATGAAAAT---GTTGCGCGCATA---CTTTCCCCTCAACTCCCAGTTCTTGCATTTGCGGGCAGAATGCTATTGGGAATCCCGACCATCCTTGTCGTGAAGTTCTGTTGCAAGGCTCTAGCCAAATGGACTCTTCCCATACTTGCAAATACT------------TTGGGAATTCCAGTAAGATCAACAAGTTATGTG------------------------CCTGCCTTAATGGCTCCTGAT------AAGAAGTCAGACGAGATAAAGCAACCA------------------------------------------------------------------------------------------GGTTATGTGCAGAAA---------TTGCTATTTTTTTCCAAACAGGCCTCATTTGATGTTGATACTGGCATAAGACTCTTCCAGTATACTGGCCTCGCATGGTCTGTTGTTGACCTAGTTCCTTCGTTGTTTTCTTACGTAGGCTTGTAA
>Isoetes_spp
----------------------------------------------------------------------------------------------------------------------------------------------------------------------------------------------------------------------------------------------------------------------------------------------------------------------------------------------------------------------------------------------------------------------------------------------------------------------------------------------------------------------------------------------------------------------------------------------------------------------------------------------------------------------------------------------------------------------------------------------------------------------------------------------------------------------------------------------------------------------------------------------------------------------------------------------------------------------------------------------------------------------------------------------------------------------------------------------------------------------------------------------------------------------------------------------------------------------------------------------------------------------------------------------------------------------------------------------------------------------------------------------------------------------------------------------------------------------------------------------------------------------------------------------------------------------TTGATAGTAGAAGCTTTTGGTTGAAA---------GTACTGCCATTAGCAGATGAAGAATACTTAGATGTCGACAGTGGAATACGTCTATTGCAATATGCAGCATTAAGCTGGTCTGTTGTGGAAGTGGTTCCTTATGTGTACAAGTATCTTGGATTATA-
>Isoetes_andicola
---------------------------------------------------------------------------------------------------------------------------------------------------------------------------------------------------------------------------------------------------------------------------------------------------------------------------------------------------------------------------------------------------------------------------------------------------------------------------------------------------------------------------------------------------------------------------------------------------------------------------------------------------------------------------------------------------------------------------------------------------------------------------------------------------------------------------------------------------------------------------------------------------------------------------------------------------------------------------------------------------------CATGTTGACAACTTTGTTACAAAGGGTGAAAATA--------------------------------------------------------------------------------------------------------------------------------------------------------------------------------------------------------------TTGATCACACGATTTTTTGTTGGTTTCCCCATTATTTTACTTATAAAATCACTGATCAAAAGCATGTCAAAAAGGTCACTTCCGGTTCTGTGTAAGTTA------------TTTCACTTGCCAATCCGATCCACTCAATATGWA------------------------CCATCACTTCATGCA---------GGAAAGATTGTCTCTTCTTTGAAAGAAGATAATGCCTTA------------------------------------------------------GATGCTCAGATATCTATTGACAGTAGAAGCTTTTGGTTGAAA---------GTACTGCCATTAGCAGATGAAGAATACTTAGACGTAGACAG-------------------------------------------------------------------------------------
>Isoetes_humilior
-------------------------------------------------------------------------------------------------------------------------------------------------------------------------------------------------------------------------------------------------------------------------------------------------------------------------------------------------------------------------------------------------------------------------------------------------------------------------------------------------------------------------------------------------------------------------------------------------------------------------------------------------------------------------------------------------------------------------------------------------------------------------------------------------------------------------------------------------------------------------------------------------------------------------------------------------------------------------------------------------------------------------------------------------------------------------------------------------------------CACCAAGTTTTGAATATCACACAGCATTTAACGGTG-TGTTCTTGGAGTGGTATGGGGTGTGCACAGGACATATTGGGAATTCCATAATGATAAT---A--------------------------------------------------------------------------------CTTGTCAAATCACTGATCAAAAGCATGTCAAAAAGATCACTTCCGGTTCTGTGTAAGTTA------------TTTCACTTGCCAATCCGATCCACTCAATATGTG------------------------CCATTACTTCATGTG---------CGCAAGATTGTCCCTTCTTTGAAAGAAGGCAATGCCTTA------------------------------------------------------GATGCTCAGATGTCCATTGACAGTAAAAGY----GGTTGAAA---------GTACTGCCATTAGCAGATGAAGAATATTTAGATGTAGACAGTGGAATACATCTATTGCAATATGCAACATTAAGCTGGTCTGTTGTGAAAGTGGTTCCTTATGTGTACAAGTATCTTGGATTATAA
>Isoetes_elatior
-------------------------------------------------------------------------------------------------------------------------------------------------------------------------------------------------------------------------------------------------------------------------------------------------------------------------------------------------------------------------------------------------------------------------------------------------------------------------------------------------------------------------------------------------------------------------------------------------------------------------------------------------------------------------------------------------------------------------------------------------------------------------------------------------------------------------------------------------------------------------------------------------------------------------------------------------------------------------------------------------------------------------------------------CTCTTTCTTTCTCGACCTGTATGTCTTTATTGTTGCAACTCGCTTATCCAAGGCCAGAACAACCGACACCAAGTTTTGAATATCACACAGCATTTAACGGTGTTGTTCTTGGAGTGGTATGGGGTGTGCACAGGAYATATTGGGAATTCCATAATGATAAT---ATTCCAGCATTGGGCCTTGGCTCATGGGCTGAGGCCAGTGCATTGAGCACACGATTTTTTGTTGGTTTCCCCATTAYTTTACTTGTCAAWYYACTGATCAAAAGCATGTMAAAAAGATCACTTCYGKTTCTGTGTRMGTTA------------TTTCACTTGCCRATCMGATCCACTYAATATGTG------------------------CCATYACTTCATGYG---------YGCAAGRTTGTCTCTTCTTTGAAAGAAGAYAATGCCTTA------------------------------------------------------GATGCTCAGATGTCCRTTGASAGTAGAAGCTTTTGGTTGAAA---------GTACTGCCATYAGCAGATGAAGAATACTTAGATGTAGACASTGGRATACGTCTATTGCAATMTGCAGCATTAAGCTGGTCTGTTGTGGAAGTGGTTYCTTATGTGTAYAAGTATCTTGGATTATA-
>Isoetes_coromandelina
----------------------------------------------------------------------------------------------------------------------------------------------------------------------------------------------------------------------------------------------------------------------------------------------------------------------------------------------------------------------------------------------------------------------------------------------------------------------------------------------------------------------------------------------------------------------------------------------------------------------------------------------------------------------------------------------------------------------------------------------------------------------------------------------------------------------------------------------------------------------------------------------------------GAAGAGTATACCTRGGGATGCACACACCAGTGGATATTGTTGCTGGGGTGTTGACTGGAACTTGTGTGTTGTTTATTTGGTGTCAGGTAGATCAAGCTGTTGACAACTTTATTACCACGGGTGAAAA--CTCTTTCCTTCTCGACTTGTATGTCTCTATTGTTACTTCTCGCTTATCCAAGACCAGAAAAACCAACACCTAGCTTTGAATATCACA-----------------------------------------------------------------------------------------------------------------------------------------------------------------------------------------------------------------------------------------------------------------------------------------------------------------------------------------------------------------------------------------------------------------------------------------------------------------------------------------------------------------------------------------------------------------------------------------------------
