# Supplementary material for: Phylogenomics indicates the “living fossil” Isoetes diversified in the Cenozoic
Source: PLoS One. 2020 Jun 18;15(6):e0227525. doi: 10.1371/journal.pone.0227525 (PMC7302493; doi:10.1371/journal.pone.0227525)
Supplement: S1 File — Folder containing fasta files for each of the individual nuclear alignments. (GZ) [file pone.0227525.s011.gz › 1_Individual_Nuclear_Alignments/Homolog_35721.orthogroup_1.fasta]

>Isoetes_lacustris
ATGGATCGGCGCCAATGGTCGGAATTTAAAGTTCTTACCATCGTCATCTTATTGTTGCAGCTGTCGATCCGTAAAGGAGGATGTCAGCTGTCTTATCCGCTC------------------GCCCATGATGATGGCATGCAAGAAGCAATTCAAACTAACAAGTTTCTCTCTCGGCAAGCCACTGATGATATGCAAGGATATCCAAATCTA---------------GATGAAGAGGCCCTTGCAAATTCACAATGTCCTCAGCGGGTGGAACTAAGGTGGCAGGCAGAGGTCAGCTCCAGTATATATGCGACTCCGCTAATAGCTGATGTTAATGCTGATGGGAAATTAGACATTGTTGTGCCATCTTTTGTTCACTACCTTGAGGTCTTGGAAGGTGCAGATGGGGAAAAACTTCCAGGTTGGCCTGCATTTCACCAATCTATTGTGCATGCTAGTCCACTGCTGTATGATATAGACAAAGATGGTGCAAGGGAGATTCTTTTAGCAACCTATAATGGAGAGATTCTTGTTTTCCGGTCTTCCGGGTATTTAATGCCAGACAAGCTGGTGGTGCCAAGATTAAGGGTGCGAAAGGATTGGTATGTGGGACTGACCCCAGATCATATGGATCGATCTCATCCTGATGTGCACGACGAGGGGCTG------------------------------------------------------------------------GCTAGCTTGAATAATACT---ACAGTGCATTCAGGTGAAGGTGCTTCACATGATAGCCCTATTGGTGGAGACAAAAATATGCCAAACACCAAATTGGCAGATGAAGCTGCTGCAGAAAATAAAAACTTGACACATGGGAGTCCCATTACT---CCCAGTCCAATCATAAAAAATGAAAGTCAGAAGAATGATGTGAGCAAGCTAAAAGTTGATGAGACCTTGCCATCTGATGTTTCGGGGGCTAGCTTAGGAATGGCTGTT---------------------------------------------------------------------------CTCGATTTGAATAGAACA---------------------GGTGGGACAGATCTGCCAACCAATCAAACTGTTCTTCGTCGCCTTCTTCAGAGTACAGAGAATGAGGACTCTGTCAATGAAAGAGAAAGTAAAGACGTCAAGGAGCATGATAGTACTTCAAATAACTTGGCTGGCACTGGGGCTGAGAACCAGCAAGAGAGTTTAGATGAGGCTGCAGATGCCTCCTATAATCTTTTTAGAGACCAA---GAT------------------GGGGATACT---TTAACTGAT------------GAATATGCGTATGATTATGATGATTATGTTGATGAA---ACAATGTGGGGAGACGAAGAATGGCATGAAAGCAGACATGAAAGGGAGGAAGACTTTGTCAATGTTGACTCACACATTTTGTGCACCCCAGTGATTGCTGAC---------------------------------CTTGACAAAGATGGTGTA---GATGAATTGGTCGTAGCTGCTTCCTACTTTTATGATCGTGAGTATTACGAGAAGCCTGAGCATGCCCAAGAATTAGGCAAT---CTGGACATTGGGAAA------------------------TATGTGGCTGGGTCCGTGACAGTTTTTAATTTACAGACAAGACAAGTGAAGTGGAGTATTCATTTGGATTTGAGTACGGATGCAGTGAACTTCAGAGCTTACATCTACTCATCACCAACTGTGGTTGACTTAGATGGTGATGGATACCTGGATATTATTGTTGGGACATCTTTTGGGTTTGTTTATGCTTTACACCATAATGGTACAGTGAGGTTAAATTTTCCGTTGCAAATGGGAGAAATTCAGGGGCAAATTGTAGCAGCCGATATAAATGACGATGGTAAAGTTGAAATAGTTACGGCTGATACAAGGGGCAATGTAGCTGCCTGGGATCCGAATGGAAAGGAAATTTGGGAGGTTCATTTAAAGAGCCTCATTGCACAGGGTCCAACGGTGGGCGATGTTGATGGTGATGGCAAGACTGATGTTGTTGTTCCAACAGTATCTGGAAATATTTATGTACTCAAGGGTGCTGATGGCACTTTTGTGCGTCATTTTCCCTTCCGAACACATGGCCGAGTGATGTCTCCTGTTCTTTTGGTTAATTTG------GGGCGTGGCAGCAGTCCTCAGACTGGTCTCACTCTTGTGACTACTTCCTTTGATGGATATATGTACCTGATTGATGGGCCCACTGGTTGCGCCGATGCAATTGATATTGGAGAGACTTCGTATAGCATGGTTGTTGCAGACAATGTTGATGGAGGAGATGACCTTGACCTGATAGTGACTACAATGAATGGCAATGTCTACTGTTTCCAAACTCCTGCTTCGCATCACCCTCTCAAGGCGTGGCCCATGCAAACCCAAGGTCGAAATGTGATATCAGCCAGATACCAACGTGAAGGAATATTTGCTGTGCCATCATCCCGAAATTTCCGGGATGAGTCAGGAGATGGTTTTTGGGTGGTCTTTAATATCGTGGATCAAATG---AGTACTGTGTCTGGTTTGGAAGCGCCTTATAATGTTACTATAACTTTACTAGTTCCAGGTAACTATCAGTCTGATAGGCGCATAGTCCGCAACCTGTTCTATACACAACCTGGGGTGCATAAAATTAGATTGCCTTGTGCACCTGTACGGACCGCAGCAACCGTTGTTCTTGAGATGGTTGACAAGCACGGGTTTTACTACTTTGATGAGTTCTCTCTAACATTTTATATGCAGTATCATAGGCTGCTGAAATGGATGGTCTCCTTACCATTGTTGGGCATGTTTGCC---------------------------------------------------------------------------------------------------------------GCACTTGTTCTGTTTCAAACCCAGGAT---------------------------------------------------------------------------------------------------------------------------------------------------------------------------------------------GCTGCTCCA------------------------------------------------------------CTCCCTTCATTTTCTACCGATAAAAGGCATTCATAG---------------------------
>Isoetes_sinensis
ATGGATCGGCGCCGATGGCCCGAATTAAAAGTTCTTACCATCATCATCTTATCGTTGCAGCTGTCGATCCGTAAAGGGGAGTGTCAGCTGTCTAATCCTCTC------------------GCCCATGATGATGGTATGCAAGAAGCAATTCAATCTAACAAGTTTCTCTCTCGGCAAGCCACTGATGATATGCAAGGATATCCAAATCTA---------------GATGAAGAGGCCCTTGCAAATTCACAATGTCCTCAGCGGGTGGAACTAAGGTGGCAGGCAGAGGTCAGCTCCAGTATATATGCGACTCCGCTGATAGCTGATGTTAATGCCGATGGGAAATTAGACATTGTTGTGCCATCTTTTGTTCACTACCTCGAGGTCTTGGAAGGTGCAGATGGGGAGAAACTTCCAGGTTGGCCTGCATTTCACCAATCTATTGTGCATGCGAGTCCACTGCTCTATGATATAGACAAAGATGGTGCAAGGGAGATTCTTTTAGCAACCTATAATGGGGAGATTCTTGTTTTCCGGTCTTCCGGGTACTTAATGCCAGACAAGCTGGTGGTGCCAAGATTAAGGGTGCGAAAGGATTGGTATGTGGGATTGACCCCAGATCATATGGATCGATCTCATCCTGATGTGCATGACGAGGGGCTG------------------------------------------------------------------------ACTGGTCTGAATAATACT---ACAGTGCATTCAGATGAACGTGCTTCAGATAATGGCCATATTGGTGGGGACAAAAATGTGTCGAACACCAAATTGGCAGATGAAGCTGCTGCAGAAAAAAAAAATTTGACACATGGAAGTCTCATTACT---CCCAGTCCAATCATTAAAAATGAAAGTCAGAAGAATGACATGAGCCAGTTAAGGATTGATGAGACCTTACCATTTGATGTTTCGGGGGCTAACTTAGGAATGGCTGTT---------------------------------------------------------------------------CTCAATTTGAATAGAACA---------------------GATGGGACAGATCTGCCAGCCAATCAAACTGTTGTTCGTCGCCTTCTTCAGAGCACAGGGAATGATGACTCTGTCAATGAAAGAGAAAGTAAAGACGTCAAGGAGCATGATAGTACTTCAGATAACTTGGCTGGCACTGGGGCTGAGAACCAGCAAGAAAGTTTAGATGAGGCTGCAGATGCCTCCTATAATCTTCTTAGAGACCAA---GAT------------------GGAGATAGT---TTAACTGAT------------GAATATGCGTATGATTATGATGATTATGTTGATGAA---ACAATGTGGGGAGATGAAGAATGGCATGAGAGCAGACATGAAAAGGAGGAAGACTTCGTCAATGTTGACTCACACATTTTGTGCACCCCGGTCATTGCTGAT---------------------------------ATTGACAAAGATGGTGTA---GATGAATTGGTTGTTGCTGCTTCCTACTTTTATGATCGTGAGTATTACGAGAAGCCTGAGCATGCCCAAGAATTAGGCAAG---CTGGATATTGGGAAA------------------------TATGTGGCTGGGTCTGTGACAGTTTTTAATTTACAGACAAGACAAGTAAAGTGGAGTATTCATTTGGATTTGAGTACGGATGCAGTGAACTTCAGAGCTTACATCTACTCATCACCAACTGTGGTTGACTTAGATGGTGATGGATACCTGGACATCATTGTTGGGACGTCTTTTGGGTTTGTTTATGCTTTACACCATAATGGTACAGTGAGGGTAAATTTTCCGTTGCAAATGGGAGAAATTCAGGGGCAAATTGTAGCAGCAGATATAAATGACGATGGTAAAGTTGAAATAGTTACGGCTGACACAAGGGGCAATGTAGCTGCCTGGGATCCGAATGGAAAGGAAATCTGGGAGGTTCATTTAAAGAGCCTCATTGCACAGGGTCCAACGGTGGGTGATGTTGATGGTGATGGCAAGACTGATGTTGTTGTTCCAACAGTATCGGGAAATATTTATGTACTCAAGGGTGTTGATGGCACTTTCGTGCGTCATTTTCCCTTCCGAACGCATGGCCGAGTGATGTCTCCTGTTCTTTTGGTTAATTTG------GGGCGTGGCAGCAGTCCTCAGACTGGTCTCACTCTCGTTACTACTTCCTTCGATGGGTATATGTACCTGATTGATGGGCCCACTGGTTGTGCCGATGCAATTGATATTGGAGAGACTTCGTATAGCATGGTGGTTGCAGACAATGTTGATGGAGGAGATGACCTTGACCTGATAGTGACTACAATGAATGGCAATGTCTACTGTTTCCAAACTCCTGCTTCGCATCATCCTCTCAAGGCATGGCCCATGCAAACCCAAGGTCGAAATGTGATATCAGCCAGATACCAACGTGAAGGAATATATGTTGTGCCATCATCTCGAAATTTTAGGGATGAGTCAGGAGATGGTTTTTGGGTGGTCTTTAAAATCGTGGATCAAATG---AGTACTCTGTCTGGTTTAGAAGCTCCTTATAATGTTACTATAACTTTACTAGTTCCAGGTAACTATCAATCTGATAGGCGCATAGTCCGCAACCTGTTCTATGCACAACCGGGGGTGTATAAAATTAGATTGCCTTGTGCACCTGTACGGACCGCAGCAACCGTTCTTCTTGAGATGGTTGACAAGCACGGGTTTTACTACTTCGATGAGTTCTCTCTAACATTTTATATGCAGTATCATAGGCTGCTGAAATGGATGGTCTCCTTACCATTGTTGGGCATGTTTGCC---------------------------------------------------------------------------------------------------------------GCACTTGTTCTGTTTCAGACCCAGGAT---------------------------------------------------------------------------------------------------------------------------------------------------------------------------------------------GCTGCTCCA------------------------------------------------------------CTCCCTTCATTTTCTACTGATAAAAGGCATTCATAG---------------------------
>Ceratodon_purpureus
ATGGCC------------------------------CTCCTCCTTCTCCTCCTCCTCTTCTCCTCCTCGTCCCTTTCTCCTGCGCTCGCCGCTCCTCCTCTTCACGCTCGCCGCCATGTTGCGCACGACGACAACATGAGGGACCACGTTCAGGGCAACAAATTCCTCCAAAACCATGCGTCCGATGACGCCCTCGCTTACCCTGCCATG---------------AATGAGGAAGCTCTAGCGAACTCGCGATGTCCCAAGCAGGTGGAGTTGCGATGGCAGACGGAGGTCAGCTCCAGCATTTATGCCACTCCCCTGATAACTGACCTCAACACTGATGGCAAATTGGAGATTGTTGTTCCTTCTTTTGTACATTACCTGGAAGTATTGGAGGGCTCAGATGGGGAAAAGTTGCCAGGTTGGCCTGCGTATCATCAGTCAACAGTACACTCAAGTGCCCTAATGTATGACATTGACAAGGATGGTATAAGAGAAGTTGCTTTGGCGACATTCAATGGCGAAATTCTTTTTTTCCGGGCTTCAGGGTTCATTATGGGTGAGAAGTTAGTTGTGCCGAGGAGGAGGGTTCGAAAAGATTGGTATGTTGGTCTTAGCCCTGACCATGCAGATCGCACTCAAAATGACGTTCATGACGATTCCCTCAAC------ATTTTGATTTCGAATACGACT------------------------GACCAC---AATGCTGCTTCTCCACTA------------------CAT---------------GGAATCAATGCTTCGCTAGGTGGGGAC---------------------------------------------------------------------------------------------ATCGCTCAAATACCATCAGAGTCTAATGTGAGC---------------------------------------------------------------------------------------------------------------------------------------------------------------------------------------TCACATACACCTTCTTCTAGTGGGACAAGGCGGCGAATACTAGAGGAAGGGGAGAAGCAAAAAGCAACAGTCGAAAATGATGATGGCAATGTT---------------------------------------------------------------CTCGAGGACGAGGCAGATTCCTCATTTGATGTTTTCCGGAGTGCT---GAAGAAATTGCAGAAGAGCATGGCGATCAAGGCCTTTCGGAT------------CACTATTCTTATGACTATGATGATTATGTGGACGAG---TCCATGTGGGCTGACGACTCCTGGTCGGAAGCACAACACCTTAAGGAGGCTGATTTCATTGATATCGATGCGCACATTCTTTGCACTCCTGTTATAGCAGAT---------------------------------ATCGATAGAGATGGAGTG---GATGAGCTGATCGTAGCTGCATCTTATTTCTTTGACCGTGAATATTATGATAATCCTGAACATACTAAAGAACTCCCCGATGGATTGGATATCGGTAAA------------------------TACGTGGGTGGTTCCATTGTGGTGTTCAACTTGGATACGAAGCAAGTAAAGTGGACCGTAGAGCTAGATTTGAGCACAGACTCAGTCTCATATCGCGCGTACATCTACTCCTCTCCGACGGTGGTTGACGTGGACGAAGATGGTTTTCTGGAGATCGTTGTCGGGACATCGTTTGGCTTCCTCTATGTCCTCCATCACAACGGAACTTTGAAGTTGCCGTTTCCTCATTTGATGGGCGAAATTCAAGGGCAAGTCGTGGCTGGTGATATTAATGACGATGGAAAGATTGAGATCGTGAGCGCTGATGTTCGGGGTAATGTTGCTGCTTGGAGTGGCGATGGCAAGGAGCTCTGGACAGTTCATTTGAAGAGCATTGTTGCTCAGGGTGCCACCATTGGGGATGTTGATGGGGATGGTCATACAGACCTGGTGATCCCTACGGCATCTGGTAAAATCTTTGTCCTCAGGGGTTCAGATGGTTCGTTAGTTGCTCCATTTCCTTTTAGAACACATGGGCGCGTCATGGCACCTGCGCTTCTAGTGGATCTG------AACAAGCAGGATGCAGGAAGGAAAGGTCTTACTATTGCTGTGACATCATTTGATGGCTACTTCTACCTAATTGAAGGATCTACTGGTTGTGCTGATGCTATCGACATTGGGGAGACCTCGTATAGTATGGTACTTGCAGACAATGTGGATGGAGGTGATGACTTAGATTTGATTGTCACCACCATGAACGGCAATGTTTATTGTTTCCAAACACCAGCTCCACATCATCCTCTCAAGGCGTGGCCATCGCAGTTACAAGGGAGGAATGTGGTAGCAAGCAAGCAAAATCGTGAAGGAATATTTGTTGTTCCCAATTCACGGAATTTTCGGGACGAGGCTGGAAGCAACTTCTGGGTGCAGTTCAAAATCGTTGATCAACAT---CGACCAATGGCAGGCTCTCCTGGCAGCTACAATGTGACGGTTACTCTTTTAGTTCCCGGAAACTACCAAGGACCAAAGCGATTGGTGCAAAATATAATATACACAAAACCTGGTGCTTATCAGGTGAAGGTACCGTGCGTTTCAGTGCGCACTACAGGAAGTGTTATTGTGGAGATGGTAGATAAGAACGGTCTATACTTCTCGGATGAGTTTTCACTTACATTTCATATGCGCTACTACCGCCTACTGAAGTGGCTCATATGTCTACCCTTCCTAGGCATGGTCAGT---------------------------------------------------------------------------------------------------------------CTCCTTGTTTTAGTACATCCTCCAGAA---------------------------------------------------------------------------------------------------------------------------------------------------------------------------------------------GGCGCACCA------------------------------------------------------------CTACCATCCTTTTCT---------CATCAACTT------------------------------
>Physcomitrella_patens
ATGGCGCCTGCTCTCTCTTCCTCCGTTTTTTGCTTCCTCCCTCTCTTCCTCACTTTTTACTGCTCCCTCGTCCTCTCTGCGTCT---------------------GAGCGCCGCGCTGTTGCCCATGATGACAACATGAAGGAACACGTTCAGAGCAACAAATTTTTAGCCAACGAAGCATCCGATGATTCTCTCGGCTTCCCTACTCTA---------------AATGCGGAAGCTCTAGCGAATACGCGCTGCCCGAAGCAGGTCGAGTTGCGATGGCAGACGGAGGTCAGCTCCAGCATTTACGCCACTCCTCTTATCACCGATCTCAACACAGATGGCAAACTGGAAATTGTTGTTCCTTCCTTTGTACATTACCTGGAAGTTTTAGAAGGCTCTGATGGAGAAAAGCTGCCAGGTTGGCCTGCGTCTCATCAGTCAACCGTGCATTCAAGTGCTTTAATGTATGATATTGACAAGGATGGAATACGAGAAGTTGCCCTGGCGACATTCAATGGCGAAGTTCTATTTTTCCGGCCTTCAGGGTTTCTTATGGGTGAAAAATTAGTTGTGCCGAGAAGGAGGGTTCGAAAAGACTGGTATGTGGGTCTCAGCCCCGACCACGCAGATCGGTCGAAGAATGACGTTCACGATGATTCTCTT---------------------------ATC------------------------GACTTA---AACACGATAGCTCCTCTCAACAACACGTATTCAATACAT---------------GGTACTAATGCTTCACTAGCTGGAAACAAT---------------------------------------------------------------------------------------ACATTGCAGCAATCTGGACCAGCACCTGCCGTGAGTACA---------------------------------------------------------------------------------------------------------------------------------------------------------------------------------GGATCGCATGCGTCCAGTCAGAATGTGACAAAGCGGCGACTTCTAGAAGAGCCGGAAAAAGAA---GCCACAGTAGAGAATGATGACAGTAATGTA---------------------------------------------------------------CTTGAAGACGATGCAGATTCCTCTTTCGATGTTTTCCGAAACGCG---GAAGAAATCGCAGAAGATCATGGTGATCAAGGACTCCTGGAT------------CATGATACATATGACTATGATGACTATGTGGATGAG---TCTATGTGGTCTGATGACTCTTGGTCGGAAGCGCAACATCTCAAGGAGGCTGATTTTATCGACATTGACGCGCACATTCTTTGCACCCCCGTTATAGCTGAC---------------------------------ATTGACAAAGATGGAGTG---GATGAGTTGATTGTCGCTGCTTCTTACTTCTTTGATCGTGAATACTATGACCTTCCAGAACATGCGAAGGAACTTCCTGATGGTCTTGATATTAGCAAA------------------------TATGTTGGTGGTTCCATTGTGGTGTTCAACTTGGATACGAAGCAAGTGAAGTGGACTGTGGAGCTAGATCTGAGTACTGACTCAGTCTCGTATCGTGCTTACATTTATTCTTCTCCTACGGTTGTCGATGTGGACGAAGATGGGTTTTCAGAGATTGTCGTGGGGACATCCTTTGGCTTTCTCTATGTTCTCCAACACAATGGAACTTTGAAGGAGCCATTTCCCTTACTTATGGGTGAAATCCAAGGACAAGTCGTTGCTGGCGACATTAATGACGATGGAAAGATTGAAATCGTCGGTGCTGATGTTCGTGGTAATGTTGCCGCTTTCACCGGTGATGGCAAGGAGCTTTGGACAGTACACTTGAAAAGCATCGTTGCTCAGGGGCCCACCATCGGAGATGTTGACGGGGATGGTCACACAGATGTCGTCGTCCCTACCGCATCCGGAAAAATCTTTGTCCTTAGGGGTTCAGATGGCGTTTTCGTCGCTCCATTTCCTTTTAGAACGCATGGGCGTGTTATGGCACCTGCACTCTTAGTGGATCTG------AACAAGCGAAAAGCAGAAAGAAAAGGGCTGACCATCGCTGTCACATCATTTGATGGCTACTTTTACCTGATTGAAGGTAGTTCTGGCTGTGCTGAAGCTATCGACATTGGGGAAACCTCGTATAGCATGGTGCTAGCAGACAATGTGGATGGAGGCGATGACTTGGATTTGATTGTCACAACCATGAATGGTAATGTTTATTGTTTCCAGACACCTGCTCCACATCACCCTCTCAAGGCATGGCCGTCGCAACTACAAGGGAGGAATGTAGTGGCAAGCAAGATTAATCGACAAGGCATTTATGTTCTTCCTAAGTCAAGAAGTTTTCGGGACGAGGCTGGAACTAACTTCTGGGTGGAATTTAAAATTGTTGATCAGCAT---CGACCTATGGCTGGCTCTCCCGGAATTTATAATGTAACGGTTACTCTTCTAGTTCCAGGCAACTACCAAGGACTCAAGCGATTGGTGCAAAACAAAATTTATACATCGCCTGGTGTATATCAGGTGAAGGTACCATGTGTGTCAGTGCGCACCACAGGAAGTGTGGTAGTGGAGATGGAGGACAAGAATGGTCTGTATTTCTCGGATGAGTTTGCACTTACGTTTCATATGCGATACTACCGTCTACTGAAGTGGCTTATTTGTCTTCCTTTTGTGGGCATGGTAAGC---------------------------------------------------------------------------------------------------------------CTTCTTCTTGTCGTACAATCTCAAGAA---------------------------------------------------------------------------------------------------------------------------------------------------------------------------------------------GGCGCACCA------------------------------------------------------------CTGCCATCCTTTTCT---------CACCAACTCTAA---------------------------
>Theobroma_cacao
---------ATGAAATCCTTCGAGATTAGGGTTTTGTGGATTCTTTTCCTTTTGATTAGTCACTCGAGCTTCTCT------------------------------------------CATGGCGAGGAC---------------------TCCAAAAATAAATTCCGCCAACGAGGCGCCACAGACGATGAGCTTGGTTATCCCGAAATG---------------GATGAAGATGCCTTGTTGAACACTCGGTGCCCTAGAAATTTAGAACTTAGATGGCAAACGGAAGTCAGCTCTAGCATTTATGCAACTCCGTTAATTGCCGATATCAATAGTGATGGGAAGCTCGATATAGTGGTTCCCTCATTTGTTCACTACCTTGAAGTTTTGGAAGGTTCTGATGGCGACAAAATGCCAGGTTGGCCTGCTTTTCACCAGTCAACTGTGCATTCTAGTCCTCTCTTGTATGATATCGATAAAGATGGTGTGAGAGAAATTGCTCTGGCTACTTACAATGGCGAAGTGATTTTTTTCAGGGTTTCAGGCTACATGATGACTGATAAATTGGAGGTACCTCGTAGAAGAGTTCGTAAAGATTGGTATGTGGGATTGCATCCTGATCCAGTGGACCGTTCTCATCCAGATGTACAGGATGATTTACTC---------------GTCCAGGAAGCTGCT------------------------AAAATG---AATGCAATGAACCAAACAAATGGAAGTATACTTGAATCTAACCTTACGGGTTCAAAATCAATAGAAAATCACTCTAGCAAGGTTAACTTGTCCAATGCGGAG------GATGGAAAGAAA------ACAAATGGAAGTCAAATAGAAGATACAATCAAGCTGCCTACCATT------------------------------GTTGATAATACTTCTGTAAACACTGAA------------TCAGTCGGAAACAATGAAGCACATAATAGA------------------------------------------------------------------------------------------------------------------------------------------GCAAGTGCTGGGCGACGGCTTCTAGAAGATAACAACTCAAAA---GGTTCTCAGGAAGGTAGTTCTGATTCAAAAGATAAG---------------------GTTCAGGAAGCTACTGTGGAAAATGAACAAGGG---TTAGAAGTAGATGCAGATTCATCTTTTGAGTTATTCCGTGATAGT---GATGAA---------------------------TTGGCTGAT------------GAGTATAGTTATGATTATGATGATTATGTTGATGAA---TCCATGTGGGGAGATGAGGAGTGGACTGAAGGACAACATGAGAAAATGGAGGATTATGTGAATATTGACTCACACATCTTGTCTACTCCAGTAATAGCAGAC---------------------------------ATTGATAATGATGGGGTA---TCAGAAATGATTGTTGCTGTTTCCTACTTCTTTGATCATGAGTATTATGACAACCCAGAGCATATGAAGGAACTTGGAGGT---ATTGAAATTGGAAAA------------------------TACGTTGCTGGTGGCATTGTCGTATTCAATCTTGATACGAAGCAGGTTAAGTGGATAAAAGATTTAGATTTAAGTACAGATACTTCCAACTTTCGCGCATATATATATTCTTCTCTGAGTGTTGTTGATTTGGATGGTGATGGAAACTTGGACATCCTTGTTGGAACTTCATTTGGCTTGTTCTATGTATTGGATCACCATGGAAATGTCAGACAAAAATTTCCTCTTGAAATGGCGGAAATTCAAAGTGCAGTAGTTGCAGCTGATATCAATGATGATGGCAAGATTGAGCTAGTGACAACAGATACGCATGGAAATGTTGCAGCATGGACTGCACAAGGGGAAGAAATTTGGGAAGTTCATTTAAAGAGTCTGGTTCCCCAGGGTCCTGCTGTTGGTGATGTTGATGGAGATGGCCACACAGATCTTGTAATTCCCACGCTATCAGGGAATATTTATGTTCTGAGCGGAAAAGATGGTTCAGTAGTTCGTCCCTATCCATATAGAACTCATGGGAGAGTAATGAATCAAGTTCTTCTAGTTGATTTA------AATAAACGAGGGGAGAAAAGCAAGGGACTGACTATTGTTACAACGTCCTTTGACGGTTATCTGTACCTGATAGATGGACCTACATCATGTGCTGATGTTGTTGATATTGGTGAAACTTCGTATAGCATGGTGTTAGCAGACAATGTTGATGGTGGTGATGATCTAGATCTTATTGTTACAACTATGAATGGAAATGTCTTTTGCTTCTCAACCCCTGCCCCACACCATCCCCTCAAGGCATGGAGATCAACTAGCCAAGGAAGAAACAATTTTGCATACCGTTATAACCGTGAGGGGGTTTATGTTACGCATTCATCAAGAGCTTTCCGTGATGAGGAAGGTAAAAGCTTCTGGGTGGAGATTGAGATTGTGGATAAACAT---AGATATCCATCTGGGTTCCAAGCACCTTACAATGTCACAGTAAGC------------------CACCATGTTCATGCAAAAATTACAACTGCTAAA------------------------------------------------------------------------------------AGCAATTCAAATGTTTCTTTCTTGTCCCCTTTTATTTTCAAGTACTGCCAACTGTTTCATTCTCTGATA------------------------------------------------------------------------------------------------------------------------------------------------------------------------------------------------------------------------------------------------------------------------------------------------------------------------------------------------------------------------------------------------------------------------------------------------------------------------------------------------------TGCTGA------
>Arabidopsis_thaliana
---------ATGAAATCTCGAGCGAGGCAGTGTCTGCTGGTTTGTTTGCTCTGTCTTTCCTTAACGAATCTCTCC------------------------------------------TATGGAGAA------------------------------AATAAGTTCAGAGAGCGTAAAGCCACCGATGACGAGCTGGGCTACCCCGATATT---------------GATGAAGATGCTTTATTGAATACTCAGTGCCCGAAAAAATTGGAGCTGCGATGGCAAACTGAAGTCACTTCTAGCGTTTATGCTACACCCTTGATTGCTGATATTAACAGTGATGGAAAGCTTGACATTGTTGTTCCATCTTTTGTTCATTACCTCGAAGTTCTTGAAGGAGCTGATGGAGACAAGATGCCAGGTTGGCCTGCTTTTCACCAGTCAAATGTGCACTCGAGTCCTCTTCTATTTGATATCGACAAAGATGGTGTTAGAGAAATTGCTCTGGCTACCTACAATGCCGAAGTGCTCTTTTTCAGGGTATCAGGCTTTTTGATGTCAGATAAGCTAGAAGTGCCACGTAGAAAAGTGCACAAGAACTGGCATGTGGGACTTAATCCTGATCCTGTTGACCGTTCACATCCTGATGTTCATGATGATGTGCTT---------------GAGGAGGAAGCTATG------------------------GCAATGAAGTCATCGACCACTCAAACGAATGCAACTACCACAACACCAAATGTTACAGTCTCGATGACCAAAGAAGTTCATGGCGCTAATTCATATGTGTCAACTCAAGAG------GATCAAAAGAGA------CCAGAGAATAATCAAACAGAAGCTATTGTAAAG---CCTACTCCAGAGCTACATAATTCCTCCATGGATGCTGGAGCAAATAATTTGGCAGCAAATGCTACT------------ACAGCTGGCTCAAGAGAAAACCTCAATAGAAATGTAACCACCAATGAGGTGGATCAAAGCAAAATTAGTGGAGATAAGAATGAAACTGTTATTAAATTAAATACTAGTACGGGTAATTCCTCAGAAACTCTGGGGACATCTGGAAACAGTAGTACGGCAGAGACAGTAACCAAAAGTGGGAGGCGACTTCTGGAAGAGGATGGTTCGAAA---GAATCTGTGGACAGCCATTCGGACAGTAAAGACAACAGT------------GAGGGTGTCCGCATGGCGACAGTAGAAAATGATGGAGGC---TTAGAAGCTGACGCAGATTCATCGTTTGAGTTGTTGCGTGAGAAT---GATGAG---------------------------TTAGCTGAT------------GAATACAGTTATGATTATGACGATTATGTTGATGAG---AAAATGTGGGGTGATGAGGAATGGGTTGAGGGGCAGCACGAGAACTCAGAAGATTATGTGAATATTGACGCCCATATACTATGCACTCCTGTAATTGCTGAC---------------------------------ATAGACAAAGATGGAGTA---CAGGAGATGATTGTTGCTGTTTCCTATTTCTTCGACCCCGAGTACTATGATAATCCAGAACATCTGAAAGAGCTTGGTGGT---ATCGACATTAAAAAT------------------------TATATTGCTAGTTCAATTGTGGTTTTCAATCTTGATACTAAACAAGTCAAGTGGATCAAAGAGCTAGATTTGAGTACGGATAAAGCAAACTTCCGTGCTTATATTTATTCTTCACCAACGGTTGTTGATTTGGATGGCGATGGTTATTTGGATATCCTTGTCGGAACTTCCTTTGGCTTATTCTACGCCATGGATCATCGTGGAAACATCAGAGAAAAATTCCCACTGGAAATGGCTGAAATTCAAGGAGCAGTGGTTGCGGCCGACATAAATGATGATGGAAAGATTGAACTTGTAACTACTGATTCACACGGAAATATAGCAGCATGGACCACCCAAGGAGTGGAAATTTGGGAAGCACATCTTAAGAGCCTTGTTCCCCAGGGTCCTTCTATAGGCGATGTTGATGGTGACGGACACACGGAGGTTGTGGTTCCTACATCATCAGGAAACATATACGTTCTTAGTGGCAAGGATGGTTCTATTGTCCGTCCTTACCCATACAGGACTCATGGAAGAGTGATGAACCAACTTCTTCTTGTTGATCTG------AACAAGCGAGGTGAGAAAAAGAAGGGTCTCACCATCGTTACTACATCCTTTGACGGTTACCTGTATCTCATAGATGGACCCACCTCGTGCACTGACGTTGTTGACATTGGCGAAACTTCATACAGCATGGTCTTGGCTGATAATGTTGACGGTGGAGATGATCTCGATCTTATTGTCTCAACTATGAATGGAAACGTCTTTTGCTTCTCAACGCCTTCTCCTCACCATCCCCTTAAGGCTTGGAGATCTAGTGATCAAGGCAGGAACAATAAGGCCAATCGTTATGATCGTGAAGGCGTTTTTGTCACGCATTCGACCAGAGGTTTCCGTGATGAGGAAGGCAAAAACTTCTGGGCTGAGATCGAGATCGTTGATAAATAT---AGATATCCATCTGGTTCACAAGCACCCTACAACGTTACTACGACGCTGTTGGTTCCAGGCAATTACCAGGGAGAGAGGAGGATAACGCAGAGCCAGATCTATGACCGCCCTGGAAAATACCGGATAAAACTACCAACTGTGGGAGTGAGAACAACAGGAACTGTAATGGTGGAGATGGCAGATAAGAATGGACTCCATTTCTCAGACGAATTCTCACTAACTTTCCATATGTATTACTACAAGCTTCTGAAATGGCTTCTTGTTCTCCCGATGCTCGGGATGTTC------------------------------------------------------------------------------------------------------------------------------------------------------------------------------------------------------------------------------------------------------------------------------------------------------------------------------------------GGAGGTACA------------------------------------------------------------CATCCTCATAGAGCT---------CATCAAAAGGATCCAGGGACAATTTCGTGCTAG------
>Oryza_sativa
---------------------------------------------------------------------------------------------------------------------------------------------------------------------------------------------------------------------------------------------------------------------------------------------------------------------------------------------------------------------------------------------------------------------------------------------------------------------------------------------------------------------------------------------------------------------------------------------------------------------------------------------------------------------------------------------------------------------------------------------------------------------------------------------------------------------------------------------------------------------------------------------------------------------------------------------------------------------------------------------------------------------------------------------------------------------------------------------------------------------------------------------------------------------------------------------------------------------------------------------------------------------------------------------------------------------------------------------------------------------------------------------------------------------------------------------------------------------------------------------------------------------------------------------------------------------------------------------------------------------------------------------------------------------------------------------------------------------------------------------------------------------------------------------------------------------------------------------------------------------------------------------------------------------------------------------------------------------------------------------------------------------------------------------------------------------------------------------------------------------------------------------------------------------------------------------------------------------------------------------------------------------------------------------------------------------------------------------------------------------------------------------------------------------------------------------------------------------------------------------------GATGACCTCGATCTTATTGTTACTACCATGAATGGCAATGTCTTCTGCTTCTCCACTCCCTCTCCGCACCATCCACTTAAGGAATGGAGATCATCAAACCAGGGAAGAAACAATGCTGCATATCGTTACAACCGTGAAGGTATTTATGTTAAACACGGTTCCAGAACATTCCGTGACGAAGAGGGCAAGCATTTCTGGGTAGAGTTTGAGATTGTGGACAAGTAC---AGGGTTCCTTATGGGAACCAAGCTCCTTATAACGTGACGGTTACTCTACTTGTCCCTGGGAATTATCAAGGAGAAAGGCGCATTGTGGTTAATGCAGCTTATAATGAACCAGGCAAGCAGCGGATGAAGCTTCCCACAGTTCCTGTGAGAACCACAGGAACTGTGCTTGTGGAAATGGTTGACAAAAACGGGTTCTACTTCTCTGACGAGTTCTCGCTCACCTTCCACATGCATTATTACAAGCTTCTGAAATGGCTCGTGCTTCTTCCAATGCTTGGGATGTTTAGC---------------------------------------------------------------------------------------------------------------GTTCTTGTCATCCTGCGGCCACAAGAA---------------------------------------------------------------------------------------------------------------------------------------------------------------------------------------------GGCGCTCCG------------------------------------------------------------TTGCCATCATTTTCA---------AGGAATATTGATTAG------------------------
>Ananas_comosus
---------------------ATGAGGGTCGCCGCGCTCATCGTCCTCTCCCTCGTGCTCTTCGCGTCGTGGGGCGTCGTCGATTGTGCG---------------GGGGCCGAACCCAAGGCGGAGGACGACGGG------------AAGAAGACGAACAAGTTCCGGGCGCGAGAAGCGAGCGATGATATGCGCGGATACCCCCATTTA---------------GATGAAGACTCTTTATTGAACAGTAAATGTCCTAAACATGTCGAGTTGAGATGGCAGACGGAGGTTAGCTCCAGCATTTATGCGACTCCTTTAATTGCTGATATCAACAGTGATGGGAAGCTTGAGGTAGTGGTGCCATCGTTTGTTCATTACTTGGAAGTGCTGGAAGGTTCTGATGGAGACAAACTACCAGGCTGGCCTGCCTTTCACCAATCTACTGTGCATTCTAGTCCACTCTTGTATGATATTGATAAGGATGGGACAAGAGAAATAGCTTTGGCTACTTACAAT---------------------------GGTTATATGATGGCGGATAAGCTTGAGGTACCACGTAGAAAAGTTCGTAAAAATTGGTATGTTGGTTTACATCCGGACCCCGTAGATCGCTCTCATCCAGATGTTCATGACGAGTCCCTT---------------GTTCAGGAGTCTTCCATTACGGACTCTATATCTCGGATGGATGGA---AATAAATCTGGGTCTAGTAATTCATCGACAATTGCTAGTGTTGATTCCAAGATGAATGCG------------------------------ACTAACAAAGAG------GATGAGACCAAA---------CATAATTCTGCTGAAGAAGAACAAAACAAG------------------------------------------GGATTATCCGACAGTGTTAATACAACT------------ACTTCCGGTAATAATGTACCCATAGAAAAT------------------------------------------------------------------------------------------------------------------------TTAACAGGGGAAAATACAACGCATACTCAGCGCAGGCTACTTCAAGAAACTGATCGAAGT---GGGTCTCAAGAAGGAAACTCTGATTCT------AATGCCGGTGGTGATGGGGGGATGATGCAAGGAGCGACTGTGAAAAATGACGAGGCT---CTTGAAGAGGATGCTGACTCATCTTTTGACTTGTTCCGCGATGCA---GAAGAT---------------------------TTAGAGGAT------------GAATATCATTATGATTATGATGATTATGTTGATGAG---TCCATGTGGGGTGATGAGGATTGGACAGAACAGGAGCATGCAAAAATGGAAGATTATGTGGATGTAGATGCACACATACTATGCACCCCAGTGATTGCAGAT---------------------------------ATTGACAATGATGGTGTC---CAAGAGATGATTGTTGGTGTATCCTACTTTTTTGACCGTGAATACTATGATAACCAAGAACATCGAAAGGAGTTAGGAGGC---ATTGACATTGAGAAA------------------------TATGTAGCAAGTGGCATTGTGGTATTCAATCTCGATACAAAACAAGTAAAGTGGACTGCGGATCTTGATCTGAGTATTGATTCAGGAAACTTCCGTGCCTATATTTATTCTTCCCCAACTGTTGTCGATTTGGATGGTGATGGAAATATGGATATTCTTGTCGGAACTTCGTTTGGCTTGTTCTATGTTCTGGATCATCGTGGTAGGGTTAGAAACAAATTTCCACTTGAGATGGCTGAGATTCAGGGACCAGTTGTGGCGGCTGATGTTAATGATGATGGGAAAATTGAGTTAGTTACAGCTGATACCCATGGAAATGTTGCAGCATGGACTGCTCAAGGAGATGAAATTTGGGAAGTACATCTTAAGAGTCTAATTCCCCAAGGTCCAACTGTGGGTGATGTCAATGGAGATGGCCATACTGAAATTGTAGTCCCTACTATATCAGGAAACATATATGTTCTTAGTGGAAAAGATGGTTCGCTCGTCCAGCCCTTTCCCTATCGAACCTATGGAAGGATTATGAGCCCAGTTCTTCTACTCGATCTA------AGCAAACGAGAGGAAAAGTCAAAGGGGTTGACCCTTGTTACTACTTCGTTTGATGGCTATCTCTACTTAATTGATGGATCAACTGCTTGCACAGATGTTGTTGACATTGGAGAGACCTCATACAGCATGGTCTTGGCCGATAATGTTGATGGTGGAGACGACCTCGATCTTATTGTTACTACAATGAATGGCAACGTTTTTTGCTTCTCCACTCCCTCGCCACACCATCCACTTAAGGAGTGGAGGTCGCCATACCAAGGGAGGAACAATGTAGCATACCGACACAACCGTGAAGGGATTTATGTCACACACGGATCAAGGATGTTCCGAGATGAGGAAGGGAAACAATTCTGGGTGGAGATTGAGATTGTGGACAAGTAC---AGGGTGCCTTCAGGGTCTCAAGGACCATATAATGTCACTACAACTTTACTGGTCCCTGGGAATTACCAAGGAGAGAGGCGAATCGTGGTGAACCGGGTCTACGACCAACCCGGAAGGCAACGGATCAAGCTCCCAACCGTTCCAGTTAGAACAACAGGAACTGTTTTAGTAGAGATGGTGGATAAGAATGGATTATATTTCTCTGATGAGTTCTCACTTACATTCCACATGCATTACTATAAGCTACTTAAGTGGCTCGTTGTATTGCCGATGGCTGGTATGTTTGCC---------------------------------------------------------------------------------------------------------------GTTCTCGTCCTCCTGCGCCCGCATGAA---------------------------------------------------------------------------------------------------------------------------------------------------------------------------------------------GGTGCTCCT------------------------------------------------------------TTGCCCTCGTTTTCA---------AGGAATATAGATTAA------------------------
>Amborella_tricopoda
---------------------------------ATGTTGATCACT---------------------------------------------------------------------------------------------------------------------------------------------------------ACTCCTTACCTTTGT---------AGAGACGAAGACTCTCTGTTAAACTCCACTTGTCCTAAGCATGTAGAATTACGGTGGCAGGCAGAGGTCAGCTCAAGCATATATGCAACTCCTTTAATCGCTGATATAAATAGTGATGGCAAGCTTGATGTTGTAGTTCCTTCTTTTGTTCATTACTTGGAAGTATTGGAGGGTTCAGATGGAGACAAAATGCCAGGATGGCCTGCTTTCCACCAATCAACCGTTCATGCCAGTCCTCTTCTTTATGATATTGATAAGGATGGCGTAAGGGAGATTGCTTTAGCTACCTACAATGGTGAAGTTCATTTTTTCAGGGCCTCTGGCTACCAAATGACAGAAAAATTGGAGATTCCTCGCCGGAAAGTTCGAAAAGATTGGTATGTGGGCTTGCATCCTGATATAGCAGATCGTTCGCAGCCAGATGTCCATGATGAGGCTCTT---------------GTTCAGGATGCGGCC------------------------GATATG---AAGAAAACATCAAATATGAATGAAAGCATGGGTGCTTCAAACGTCACCAGCAAGTCTTCC------------------------------ACAAACAAGTCT------GATACCTCAAAAGAAGGGCAACAAAATGCCCCTTCAACAGAACAGAATCAT------------------------------------------ATAGATAATAAGACAATGAATCCAGTC------------TCTACGGGC---ACCATTTCTTTAAACACT------------------------------------------------------------------------------------------------------------------------AGCATATCAGAACATGCAACACATTCCCAGAGGCGTCTCCTTCAAGTTTCAGAATCTAAA---GGTTTTCAGGAGGGTGGTTCTGGGTCTAACATTAATGCCGGTGAGAATAATGGTGGAAATGAA---GCAACTGTGGAAAATGATGAGACT---TTGGAGGATGATGCTGATGCATCATTTGATTTATTCCGAGATGGAGAAGAGGAG---------------------------CTAGCTGAT------------GAGTACAATTATGATTACGATGATTATGTTGATGAG---ACTATGTGGGGCGATGAGGACTGGACAGAAGGAAAACATGAAAAGATAGAGGATTTTGTGAATATTGACTCACACATCCTTTGTACTCCAGTCATTGCAGAT---------------------------------ATCGACAATGATGGCGTG---TCAGAAATGGTTGTTGCAGTATCGTACTTTTTTGATCACGAGTACTACGACAATCCGGATCATCTGGCAGAATTGGGTGGT---ATAAATATAGGCAAA------------------------TATGTTGCTGGTGGCATTGTTGTTTTCAATCTTGATACAAAGCAAGTCAAGTGGTTCGCACCGCTAGATTTAAGCACAGATACTGGAAAATTCCGGGCGTATATTTATTCTTCTCCTACTGTGGTTGATTTGGATGGAGATGGAAACTTGGACATTATTGTGGGGACTTCTTTTGGCTTGGTCTATGTTCTAGACCATCATGGCAATGTAAGAGAGAAATTTCCTCTGGAAATGGCTGAGATTCAGGGCCCAGTTGTGGCAGCTGATATTAATGATGATGGTAAAATTGAACTAGTAACGGCAGATACCCATGGAAATGTTGCGGCATGGACTGCTCAAGGAGATGAAATTTGGGAAGTGCACGTGAAGAGCTTAATTCCACAGGGTCCCACAGTTGGTGATGTTGATGGTGATGGTCATACTGACATTGTGATTCCGACAATATCAGGGAATATATATGTCCTTAGAGGAAAAGATGGGTCAATAGTCCGTCCATTTCCTTATCGTACCCATGGAAGAGTGATGAATCATGTATTACTCCTCGATCTA------AGCAAACGAGGCGAGCAACGAAAGGGCTTGACTCTTGTCACAACTTCATTTGATGGTTATCTTTACCTCATTGATGGCGCTACAGCATGTGCAGATGTTGTAGATATTGGTGAAATCTCATATTCCATGGTCCTGGCTGATAATGTTGATGGTGGAGATGACCTTGATCTTATTGTGACAACAATGAATGGAAATGTCTTCTGCTTTTCTACTCCTGCTCCCCATCACCCTCTGAAGGCTTGGAGATCACCTAATCAAGGTAGAAATAATGTAGCTCCTCGCCACAACCGTGAAGGAATATACATCAAACATGGATCACGGGGTTTCCGGGATGAGGAAGGCAGTGACTTTTGGGTGGAGATGGAGATTGTCGACAAATAT---AGATTTCCTTCGGGCTCTCAAGCACCTTATAATGTCACGACCACGTTGCTGGTTCCCGGTAATTACCAAGGACCGAGACAGATTAAGCATAACCAGATCTACAGCCAGCCTGGAAAGCAGCGGATCAAGCTCCCGACTGTGAATGTTCGAACCACTGGCACAGTGTTGGTTGAGATGGTGGACAAGAATGGCCTCCACTTCTCAGATGAGTTTTCTCTCTCTTTTCACATGCATTATTATAAATTGTTGAAATGGCTTATGGTCCTTCCAATGCTTGGTATGTTCGGT---------------------------------------------------------------------------------------------------------------GTACTTGTAATTTTTCGGCCACAGGAA---------------------------------------------------------------------------------------------------------------------------------------------------------------------------------------------GGTGCAGCG------------------------------------------------------------TTGCCTTCCTTTTCG---------AGAAACACGGAGCTCTAA---------------------
>Pteridium_aquilinium
------------------------------------------------------------------------------------------------------------------------------------------------------------------------------------------------------------------------------------------------------------------------------------------------------------------------------------------------------------------------------------------------------------------------------------------------------------------------------------------------------------------------------------------------------------------------------------------------------------------------------------------------------------------------------------------------------------------------------------------------------------------------------------------------------------------------------------------------------------------------------------------------------------------------------------------------------------------------------------------------------------------------------------------------------------------------------------------------------------------------------------------------------------------------------------------------------------------------------------------------------------------------------------------------------------------------------------------------------------------------------------------------------------------------------------------------------------------------------------------------------------------------------------------------------------------------------------------------------------------------------------------------------------------------------------------------------------------------------------------------------------------------------------------------------------------------------------------------------------------------------------------------------------------------------------------------------------------------------------------------------------------------------------------------------------------------------------------------------------------------------------------------------------------------------------------------------------------------------------ATGTTTTTGAATGGTGCAACAGGAGCCACTGTGAAACCATTCCCATTTCGTACCCATGGGCGTGTAATGGCTCCTGTTCTTTTAGTAGACCTT------AACAGGCATGGTGCGGAGAGAAGAAGTCTTACTCTTGTGGTTATATCATTCGATGGCTACCTGTATCTTATCGATGGTTCTTCAGCATGTGCTGATGTGGTAGATGTTGGAGAAACATCCTACAGCATGGTTCTGGCAGACAACGTTGATGGAGGGGACGATCTTGATTTGATTGTGACGACCATGAATGGCAATGTGTTTTGCTTTTCCACGCCTGCTCCATATCATCCCCTCAGGTCATGGAGCTCACAGAACCAGGGGAGAAATAACCTTGCAGCTCGTCAGAGGCGCGAAGGGATATATGCTTTACCAGCATCAAGAGCCTTTCGTGACGAAGGTGGTGAAAGTTTCTGGGTGCAGTTTAGTATTGTCGACAGTCAC---CGACTACCTTCTGGCATTCAAGGACCCTACAATGTTACAGCTACTCTTCTTGTACCACATAATTATATGGGTCCAAGGCGTATAACTGAGAGTCGCCTAATTGAGCAACCTGGAAGGCACCAGTTCAAGATGCCATGTGTTTCAGTGCGATCCTCTGGAGCAGTT---------------------------------------------------------------------------AATTTTGGAAATTGGTAG---------------------------------------------------------------------------------------------------------------------------------------------------------------------------------------------------------------------------------------------------------------------------------------------------------------------------------------------------------------------------------------------------------------------------------------------------------------------------------------------------------
>Lygodium_japonicum
---------------ATGTCGCCATGGCGGATCCTTCTCGCCTTCCTGCTTCTGTCAACGCTGGCGCATTGCAAGGTCCTCACA---------------------------------GACGCAGACGAC---------------------AAGAGCAACAAATTCCGGCAACGAGAAGCCACTGACGATCAGCTCCCTTACCCTGTCCTG---------------GATGAGTTGGCATTAACAAATACTCAATGCCCTCAGCATGTTGAATTGCGATGGCAAACTGAAGTTAGTTCTAGCATTTATGCCACTCCTCTGATTGCAGACATCAATAGTGATGGAAAATTAGAGGTGGTGGTGCCTTCTTTTGTACACCATCTAGAGGTTCTTGATGGCTCAGATGGTGAAAAACTGCCAGGATGGCCAGCATCACATCAGTCCACTTCTCACTCAAGTCCATTGATGTATGACATTGACAAGGATGCTGTACGGGAAATCGCTTTAGCTACATACAATGGAGAAGTTTTGTTTTTCAGACCTTCAGGTTATATGATGACTGAGAAGCTAGTTCTTCCAAGGGAGCGTATTCGCAAAGATTGGTATGTAGGCATAGAGCCTGATCACGCAGATCGTTCTCACCCAGATGTTCACGACGAGACTCTT---------------ATAACAGAGAAGCAA---CATCACCCACCATCAGGTCTGAAAACA---CCAGATGGAGGGAGTGCTAATGGGACCGCTTCCAAGCCCACGAGTCTTGATACATCTATAAATGAGGCAGTTACAGTGAATAAGGATGCCTCCAATAACAGT------GAGAGTCAAAAT---CTCAAAGACAATGTACAGAACAAGGAGCAGACG------CCAAGTAGCCACCTT------------CTAGATCGCAAGGTTGACGAAGACTTGAGACAAGAAGGC------------ACATTAGGCATTGGTCTGGAAATGGCAGCT---------------------------------------------------------------------------GCTACTTTGAACAAGTCTGACACTTTA------------------GATACACCTATTGTGCATGGTGCACAACAAAGACGCCTCCTGCAA---------------------------GAAGGAGATTCTTCCAACAAGGATACGAAAGGAGATACAATTTCCAATGAAAAGGTTCCAACTGCAGAAAATGATCAGGATCCTCTAGAGGATGCAGCAAATGCTTCTTTTGATGTTTTTCGTGATGAGGAGGAGAAT---------------------------ATGGAGGATGGATTGACAGAGGAGTATCAGTATGATTATGATGATTATGTGGATGAA---AGCATGTGGGGTGATGAAAATTGGAGGGAAGCTCAGCATGAAAAGGAAGAAGACTATATTAATGTAGACGCACACATCTTGTGTACTCCGGTTATCGCTGAC---------------------------------ATTGATAGAGATGGTGTG---GATGAGATGGTAGTTGCTACATCTTATTTTTTTGATCGTGAGTACTATGATAAACCTGAAAATGCACAAGAGTTAGGTGGC---ATTGACATATCGAAA------------------------TATGTTGCTGGAGCTGTTGTTGTTTTTAATCTGGACACAAAACAAGTCAAATGGAAGAAGCTTCTTGATCTCAGTACAGATGATGGACAATATCGTGCATATATCTACTCATCTCCAACACTTGTAGACTTAGATAATGATGGATTCTTGGACATTTTGATTGGTACATCATTTGGTTTCTTCTATGCACTTGATCATCGTGGTGAGTTTCGTGAGAAATTCCCGCTGTTGATGGGTGAAATCCAAGGCCAGATTCTAGCCGCTGATGTAAATGATGATGGAAAGATTGAGTTGGTGACGACTGACACTCGTGGAAATGTAGCTGCATGGACAAGCCAGGGAAAAGAAATCTGGGAAGTGCATTTGAAAAGCCTTATTGCTCAGGGTCCCACCGTAGCAGATGTTGATGGTGATGGAAAGACAGATATAGTGATTCCAACCGTGTCTGGAAACATCTATGTCTTGAAAGGTGCAGATGGATCCCATGTGCGGCCGTATCCATTCCGCACTCATGGCCGTGTGATGGCTCCTGTTCTTCTAGTTGACCTT------AATAAGCCCGGTACAGAAAAGAAAGGTCTGACACTAGTAGTCACTTCATTTGATGGGTACCTATACCTTATTGATGGGCCAACAGCTTGTGCTGATGCGATTGATGTTGGTGAAACATCATACAGCATGGTTTTAGCTGATAATGTTGATGGCGGTGATGATCTTGACTTAATTGTTTCAACCATGAATGGCAATGTATTCTGCTTTTCAACTCCAGCTCCTTATCATCCTCTCAAGTCATGGTCTTCACAAAACCAAGGGAGAAATGTTCTTTCCTCTCGTCAAAGGCGGGAAGGAATTTATGTATTGCCAGCATCAAGAGCTTTCCGTGATGAGGGAGGTGAAAACTTCTGGGTACAGTTCAACATTGTAGATGAGCAT---CGCTTGCCATCTGGCACTCAAGCTCCTTACAATGTGACGGTGACACTCCTACTACCTCATAATTACATGGGACCAAAGCGGATAACAGAGACCCAAATTATTGATCAACCTGGAAGACACCAGTTCAAGCTGCCATGTGTTTCAGTACGATCCTCTGGCACCGTTGTTCTTGAAATGGTTGATAAAAATGGGTTGTACTTTAGTGATGAATATTCTCTCACTTTCCATCTGCATTATTACCGCTTGTTGAAGTGGATGGTCGTTCTTCCAATGTTGGGGATGTTC------------------------------------------------------------------------------------------------------------------------------------------------------------------------------------------------------------------------------------------------------------------------------------------------------------------------------------------------------------------------------------------------------------------------------------------------------------------TGTATA------
>Huperzia_lucidula
------------------------------------------------------------------------------------------------------------------------------------------------------------------------------------------------------------------------------------------------------------------------------------------------------------------------------------------------------------------------------------------------------------------------------------------------------------------------------------------------------------------------------------------------------------------------------------------------------------------------------------------------------------------------------------------------------------------------------------------------------------------------------------------------------------------------------------------------------------------------------------------------------------------------------------------------------------------------------------------------------------------------------------------------------------------------------------------------------------------------------------------------------------------------------------------------------------------------------------------------------------------------------------------------------------------------------------------------------------------------------------------------------------------------------------------------------------------------------------------------------------------------------------------------------------------------------------------------------------------------------------------------------------------------------------------------------------------------------------------------------------------------------------------------------------------------------------------------------------------------------------------------------------------------------------------------------------------------------------------------------------------------------------------------------------------------------------------------------------------------------------------------------------------------------------------------------------------------------------------------------------------GTTCGCCCTTACCCATTCCGCACACATGGACGCTTAATGTCTCCTGTCTTACTGGTGGATTTA------AACACACGTGGGGTAGAATCAAAGGGACTGTCTCTTGTCACCACTGCTTTTGATGGGTATTTGTATCTTATCGATGGGCCAACCGGTTGTGCTGATGCTGTTGATATAGGAGAGACCTCGTACACCATGGTGTTAGCAGAGAATGTTGATGGCGGCGATGATCTTGATTTAATTGTGAGCACCATGAATGGAAATGTTTACTGTTTTCAAACCCCTGCTCCACATCACCCTCTTAAGTCATGGCCAGCACAGGCGCAGGGCAAAAATGTGCTCACAAGCCGTGTAAATCGCGAGGGAGTTTTTGTTCTTCCTACATCACGGACTTTTAGAGATGAAGCTGGGGATAGCTTTTGGCTCCAGTTTAAGATAGTTGACAACAATGGAGCTGGCCTTTCTGGCCTGCATGCACCTTATAACATCACTGCCACACTGATGATTCCTGGCAATTATGCTGCATCTAAGCGAATAGTGCAGTACGGCAACTACACTCAGCCTGGTGTGCAAAAGATGCAGTTTTCTTGTCCATCAGTTAGAGCAAGTGCAACAGTGTTGGTGGAGATGACCGATAAGCACGGGCTGTTTTTCTCCGATGAATTTTCACTCACATTTCACATGCACTATTATCGACTACTAAAATGGCTTGTGTTTCTTCCATTACTGGGAACAGCTGCA---------------------------------------------------------------------------------------------------------------ATGCTTGTGCTGCTACAACCACAAACA---------------------------------------------------------------------------------------------------------------------------------------------------------------------------------------------GATGCTCCT------------------------------------------------------------CTCCCATCATTTACAATTGGGGCGCATGAGCTATAA---------------------------
>Selaginella_moellendorffii
---------------------------------------------------------------------------------------------------------------------------------------------------------ATGAAGAAGCTCTTGCGAACACGCAGT------------------GTCCCAGGCGTGGGGAATTGCGATGGCAGGCGGAGGTATATATTCAGCTCCACTAATAGCAGACAT---------CAATGGTTTTTTGAGTGT------------TTTGCGTGTGAATCGTTTGCCAATTTGTACAGGGACGGAAAGCTGGATGTTGTTGTG------------------CTGGATGTCCTTGAAGGTGCAGACGGTGAGAAATTGTCAGGCTGGCCAGCTTTTCATCAAGCGATTGTACATTCGAGTCCTTTAATTTATGACATTGACAAGGATAGATACAAGGAGATTCTTCTC------------GGAGAGGTTCTTATTTTCCGTTCGTCGGGTTTTTCGTCGGATGACAAGTTTGTCGTTCCTAAGCTCAGAGTTGGGAAGGATTGGTATGTTGGGCTGGATCCCGATCACGACGACCGGTCTCATCCCGATGTTCACGACGACGGTCTAGCTTCTTCCGTTCCAATTCCTGACAGGAAC---------------------ATGAACATGTCAACCACTGAACATTCGGAGAGCGCTAGTCATGTCGCAAATTCTTCTGAAACTGCACAGATCAACGCCTCCGCTGATTCCTCTGTCAACGTGAGCAAGCCAGTG------------------------GAAGTTAATGTGAGTAGCACAGGAAACGTTTCA------------------------------------------GTTACTAGAAAAGTTGTTGACGACACT---------GAGGAACCTGGAACCGGATTTAACATGGCCGCA---------------------------------------------------------------------------GCCAGTTTGAACGAATCGCGA------------------------------------AGTTCTATATCTGCAGTAAGAAAGCTTCTGGAT------------------------------------------------------------------------------------TGGACAGTT------------------ATTGGGCCAGAGGTTCGAGCGTTTGACGACGCTTTTCTTGATCGTGGAGACGAT------------------GAT------TTGAGCGAT------------------------------------------GATGAAATGTCGCGCTGGCCTCTTGACGATAAGGAAGAA---------GAGTTCGATGAATATTTCATCGACGAAGCTGTTGATGTTGCGAACAAGCCAGTGGAAGCTGATACAGGATACGTCTCAAGTGTCGGAGAAAGAACTGTTACTGAAGAAGGTGTATTGGAGGAAGCAGCCGCTTCGTTTGACGTTTTCCGTGACCATGGAAACGATGGTTTGAGCGATGAGCGACGTACCTGCGCATGC---TTCCGAGCTGGGCAAGGATGTAGACATTGGAAAATATGTTTCTGGGGAGATTGTTGTGTTCAACATGGATACAAAACAAGTCAAGTGGAA------ACGCATCTGGATCTCAGCACCGATTCCGTGAGCTTTCGAGCGTATATA---------CCCACGGTGGTTGACTTGGACGGGGAAGGCTACCTGAGCATTCTCGTCGGAACCTCTTTTGGATTCGTGTATGCTCTGCATTACAATGGATCTGTGCGAGCGAACTTTCCTTTACAAATGGGAGAAATTCACGCGCAAGTCGTTGCAGCCGATGTCAATGACGATGGGAAAGTTGAGATTCTGACTGCGGACACTAGAGGAAATGTTGCTGCCTGGGCGCCCACCGGCAAGTTGTTGTGGGAAGTACACCTGAAGAGTTTGGTTGCTCAAGCACCAACTGTGGGTGATGTGAACGGCGATGGAAGTAGCAACATTGTTGTTCCAACTGCATCAGGAAACATCTATGTTTTGCGGGGCAGTGACGGCAGTTATGTTCCTCCTTTCCCCTTCCGAACTCATGGCCGGGTCATGTCTTCGGTTCTGCTGCTCGACTTTGGTTCTAGCGAGGACACGGTGCAGACAGGCGGCTTGACTATGGTGACGACGTCCTTTGATGGATACTTGTACATGATTGATGGGAAATCTGGCTGCGCTGACACGATCGATATTGGAGAG---------------------------------------------------------------------------------------------------------------------------------------------------AAATCGAACGTGTCGTCACGCTATAACCGCGAAGGCATCTACGCTTTGCCATCCTCCAGAGCGTTTCGGGACGAAGCAGGCAGCAGGTTCTGGGTCATCTTCAAGATCGTGGATCAGCAT---------------AGCTTGCAAGGACCTTACAATGTGACTGTAACACTACTTGTTCCCGGCAATTTTCAAGGGCCTAGACAGACGAGACAGTCTCAGATCTACGATCAACCAGGGGTGCAGAAGCTTCAGCTTCCTTGCGCTTCCTCACGATCGACGGGAACAGTCAGGCTGGAAATGGTGGACAAGAATGGCTTCTACTTCGCGGGATCA---------GTTTTCCCTCACGTTTCATATGCATTACTATCGTCTTCTCAAGTGGAATCGATGGTAGGATTTACTGTATTTCACTGTAGAAACTGTGAGCTGTCCTCCCAACTTGCACAACAAGGAATCGAGGGAGAAAAAAAGAAAGATGTCCTGGATGCCCTGCACAGCGCTTCAGATGATGATCCAGTACTTGTGTTTTTCTGGAACCAGGATGCACTTGATCAGACAGGTGTGGCTAATGCCAAGCAAGTTTTGCTGACTGCACTCAGAGGTGTGGTGCCCACGGTCACACGTTCTGTTCATTTCCCGGATGAGGTTTTCAATCTCGAGCATCTGAACGACTTCTACACGATGAGGGACGAGGTTATAATGCGCAGGGTATGGGCGAGAGGAGATGTTCCAGGAGCACCCCCAATATTTAATCGACCAATAATAGCTCGTACGTTACTTATAACCGACACGAAGAAAAAAATACCAACCTTCTCC---------------------------GATGTTGGGTTATTCACATGA
>Isoetes_humilior
------------------------------------------------------------------------------------------------------------------------------------------------------------------------------------------------------------------------------------------------------------------------------------------------------------------------------------------------------------------------------------------------------------------------------------------------------------------------------------------------------------------------------------------------------------------------------------------------------------------------------------------------------------------------------------------------------------------------------------------------------------------------------------------------------------------------------------------------------------------------------------------------------------------------------------------------------------------------------------------------------------------------------------------------------------------------------------------------------------------------------------------------------------------------------------------------------------------------------------------------------------------------------------------------------------------------------------------------------------------------------------------------------------------------------------------------------------------------------------------------------------------------------------------------------------------------------------------------------------------------------------------------------------------------------------------------------------------------------------------------------------------------------------------------------------------------------------------------------------------------------------------------------------------------------------------------------------------------------------------------------------------------------------------------------------------------------------------------------------------------------------------------------------------------------------------------------------------------------------------------------------------------------------------------------------------------------------------------------------------------------------------------------------------------------------------------------------------------------------------------------------------------------------------------------------------------------------------------------------------------------------------------------------------------------------------------------------------------------------------------------------------------------ATAACTTTACTAGTTCCAGGTAATTATCAATCTGATAGGCGCATAGTCCGC-------------------------------------------------------------------------------------TGGTTGACAAGCACGGGTTTTATTACTTTGATGAGTTCTCTCTAACATTTTATATGCAGTATCATAGGCTGCTGAAATGGATGGTCTCGTTACCATTGTTGGGCATGTTTGCT---------------------------------------------------------------------------------------------------------------GCACTTGTTCTG------------------------------------------------------------------------------------------------------------------------------------------------------------------------------------------------------------------------------------------------------------------------------------------------------------------------------------------------
>Isoetes_elatior
------------------------------------------------------------------------------------------------------------------------------------------------------------------------------------------------------------------------------------------------------------------------------------------------------------------------------------------------------------------------------------------------------------------------------------------------------------------------------------------------------------------------------------------------------------------------------------------------------------------------------------------------------------------------------------------------------------------------------------------------------------------------------------------------------------------------------------------------------------------------------------------------------------------------------------------------------------------------------------------------------------------------------------------------------------------------------------------------------------------------------------------------------------------------------------------------------------------------------------------------------------------------------------------------------------------------------------------------------------------------------------------------------------------------------------------------------------------------------------------------------------------------------------------------------------------------------------------------------------------------------------------------------------------------------------------------------------------------------------------------------------------------------------------------------------------------------------------------------------------------------------------------------------------------------------------------------------------------------------------------------------------------------------------------------------------------------------------------------------------------------------------------------------------------------------------------------------------------------------------------------------------------------------------------------------------------------------------------------------------------------------------------------------------------------------------------------------------------------------------------------------------------------------------------------------------------------------------------------------------------------------------------------------------------------------------------------------------------------------------------------------------------------ATAACTCTACTAGTTCCAGGAAACTATCAATCTGATCGGCGCATAGTCCGCAACCTGTTCTATGCACAACCGGGGGTGTATAAAATTAGATTGCCTTGTGCACCTGTACGGACCGCAGCAACCGTTCTTCTTGAGATGGTTGACAAGCACGGGTTTTACTACTTTGATGAGTTCTCTCTAACATTTTTTATGCAGTATCATAGGCTGCTGAAATGGATGGTCTCCTTACCATTGTTGGGCATGTTTGCT---------------------------------------------------------------------------------------------------------------GCACTTGTTCTGTTCCAGACCCAGAAT---------------------------------------------------------------------------------------------------------------------------------------------------------------------------------------------GCTGCTCCA------------------------------------------------------------CTC------------------------------------------------------------
>Isoetes_coromandelina
--------------------------------------------------------------------------------------------------------------------------------------------------------------------------------------------------------------------------------------------------------------------------------------------------------------------------------------------------------------------------------------------------------------------------------------------------------------------------------------------------------------------------------------------------------------------------------------------------------------------------------------------------------------------------------------------------------------------------------------------------------------------------------------------------------------------------------------------------------------------------------------------------------------------------------------------------------------------------------------------------------------------------------------------------------------------------------------------------------------------------------------------------------------------------------------------------------------------------------------------------------------------------------------------------------------------------------------------------------------------------------------------------------------------------------------------------------------------------------------------------------------------------------------------------------------------------------------------------------------------------------------------------------------------------------------------------------------------------------------------------------------------------------------------------------------------------------------------------------------------------------------------------------------------------------------------------------------------------------------------------------------------------------------------------------------------------------------------------------------------------------------------------------------------------------------------------------------------------------------------------------------------------------------------------------------------------------------------------------------------------------------------------------------------------------------------------------------------------------------------------------------------------------------------------------------------------------------------------------------------------------------------AGGAATATATGCCCTGCCATCATCTCGGAATTTTAGGGATGAGTCAGGAGATGGTTTTTGGGTGATCTTTAAAGTAGTAGATCAGAGG---AGTACTATGTCT----------------------------------------------------------------------------------------------------------------------------------------------------------------------TTGACAAGCATGGGTTTTACTTCTTTGACGA--------TAACATTCCATATGCAATATCATAKGMTGCTCAAATGGATGGTTTYCTTACCATTGTTGGGCATGTTTGCT---------------------------------------------------------------------------------------------------------------RCACTRGTTCTCTTTCAAACTYAGGAT---------------------------------------------------------------------------------------------------------------------------------------------------------------------------------------------GYTGCTCCA------------------------------------------------------------CTACCTTC-----CTACTGATAAGAGGCAT---------------------------------
