# Supplementary material for: Phylogenomics indicates the “living fossil” Isoetes diversified in the Cenozoic
Source: PLoS One. 2020 Jun 18;15(6):e0227525. doi: 10.1371/journal.pone.0227525 (PMC7302493; doi:10.1371/journal.pone.0227525)
Supplement: S1 File — Folder containing fasta files for each of the individual nuclear alignments. (GZ) [file pone.0227525.s011.gz › 1_Individual_Nuclear_Alignments/Homolog_14573.orthogroup_4.fasta]

>Isoetes_lacustris
ATGTGGGAACTGAGATCAGCTTTTTCAACTTGGATCTTGCTTCTA------------GTTCATAGAAAGCTGTATGAGATGGCAGGA---------------------ATTATGACAGAAACATTGTTAACTTCCCTTGCAATTGAC------AAT---------------------------------CCATCTACATTGCTCTCTATTGACACTGGCATGCAT------------------------------------------------------------------------------------GAT---------GATTGTATGGCATCAAGGCAGTTATCTGAAGTAGGGGGCCCTCCAGACATAAATTTG---CCATTGGCAGATGAGATCCAATCC------------------GGACAGTGG---TTACCACCTAAGGAACTAGAGGGCCTTGATGTTGGCCTTGCTCCCCAA------GGAGAGGATCCTAGTAGTTCACCT------------CTTTCAAAG------------------------------------GGTAGACGTTGGCTAAGGCGCAGCGACACCATCTGGGGTGCATGGTTCTTCTTCCATCACTATTTTAGACCAGCTGTCAAGGATAAATGCCAAGGTAAACTCAGTGGAGAGGGTTTGCTA---GTAGGAGATCTTGATAAATCCGACCTCCGGCTGGATCTCTTTTTGGTGCAGCATGATATGGAGAACATGTACATGTGGGCCTTTAAGGAGAAACCAGAAAATGCACTTGGTAAAATGCAGCTTCGTAGTTATATGAATGGACATTCTAGGTTTGGTGAACCACAGTTCCCTTTTAGTGCCGAAAAAGGTTTCATACGATCACATCGAATGCAGAGGAAGCATTATAAAGGGCTGTCTAACCCTCAATGTATTCATGGAATTGAGGTGGTGAGATCTCCAAATTTGACATTCGTTAGCGAGGAAGATAGGAAAAGGTGGAAAGAATTAACGGGGCGGGATTTGAACTTCTGCATTCCTCCAAATGCTGAGGCCTTTATTGAATGGCGCACTACAACTGGTCCAGAGCATGAGTTG---GAAAGATTGGGCTTGCCATTG---CAAAGCAAAGGTTTGAATGGTTCT------ATGAAAAAATTG---CCTTCTAGGTCACCCGCAAAGCTGAATGGAGCG------TCTTTAAACCTTGCACAGCCACCAAACCAGGGAGGAGATGCTTCTTTAAATCTTTCAACACGT---CCTCCTAGCCAAGGTGGCGACAACAGTTTACATGGGTTTTCATCTTCAAAT------AAGAAAAAGAGGAAGCCTTTTTCTGCACTTTGCAAT------------------GAT---AATGAC------TCTCATGTTCAACTGATAAACTTTTCTGGAGATTCAAGTAACATG---GATGACTTTGAAGAA---------------------GAT---CCATGGTGGCTTTCAAGCTTCTCTGGAGTGATGCTTCAAGCCGCAGGTCCTGTGTGTGGAGCAAAAAGTATATATGAGGATGACAAAGGCTATCTGATTATGGTTAGTCTTCCACTGACAGATAAACATAGGTTGAGGGTCTCTTGGCGAAATACTGCTACACATGGTATAGTCAAGGTACATTGTATCAGTACAGGCAGGCAAGCCTTTGTGAAGAGGGAAGGAAGAACTTTTAAGCTCACTGACCCAAATTCTGAGCATTGTCCACCTGGCGAATTTGTGAGAGAGATTGATCTTGCTACCAGGATACCAGACAACGCAGAATTGAAAGCTGTTTACAGAGATGAACTTGCTGGCCTTGAAATTTTTGTGCCTAAGCACCATAGCTTTTCCGAG---GAGAGAGAAGTACGGGTGTTCCTGGCCCCCCAATCAAGCCATGAGCAAGCATGTACACGTCAAAGTCCAGATTATCATGATGATTGGGTACAT---AGCCAGAGTTTCTGGCCAACTTGA
>Isoetes_sinensis
ATGTGGGAACTGAGATCAGCTTCTTCAACTTGGATCTTGCTTCTA------------ATTCATAGAAAGCTGTATGAAATGGCAGGG---------------------ATCATGACAGAAACATTGTTAACTTCACTTGCAATTGAC------AAT---------------------------------CCATCTACATTGCTCTCTATTGACACTGGCATGCAT------------------------------------------------------------------------------------GAT---------GATTGTGTAGCATCAAGGCAGTTATCTGAAGTAGGGGGTCCTCCAGATATCAATTTG---CCTTTGGCAGATGAGATCCAATCT------------------GGACAGTGG---TTACCACCTAAGGAACTAGAGGGCCTTGATGTTGGCCTTGCTCCCCAA------GGAGAGGATCCTAGTAGTTCACCT------------CTTTCAAAG------------------------------------GGTAGACGTTGGCTAAGGCGCAGCGACACCATCTGGGGTGCATGGTTCTTCTTCCACCATTATTTTAGACCATCTGTCAAGGATAAATGCCAAGGTAAACTCAGTGGAGAGGGTTTGCTA---GTAGGAGATCTTGACAAATCCGACCTCAGGCTGGATCTCTTTTTGGTGCAGCATGATATGGAGAACATGTACATGTGGGCCTTTAAGGAGAAGCCAGAAAATGCACTTGGTAAAATGCAGCTTCGGAGTTATATGAATGGACATTCTAGGTTTGGTGAACCACAATTCCCTTTTAGTGCCGAAAAAGGTTTCATTCGATCACATCGAATGCAGAGGAAGCATTATAAAGGGCTGTCTAACCCTCAATGTATTCATGGAATTGAGGTGGTGAGATCTCCAAATTTGACATTCGTTAGCGAGGAAGATAGGAAAAGGTGGAAAGAATTAACGGGGCGGGATTTGAACTTCTGCATTCCTCCAAATGCTGAGGCCTTTATTGAATGGCGCACTACAACTGGTCCAGAACACGAGTTA---GAAAGATTGGGCTTGCCGTTG---CAAAGCAAAGGTTTGAATGGGTCT------ATGAAAAAGTTG---CCTTCTAGGTCACCCGCAAAGCTGAATGGAGCA------TCTTTAAACCTTGCACAGCCACCAAACCAGGGAGGAGATGCTTCCTTAAATCTTTCAACACGT---CCTCCTAGCCAAGGAGGCGACAACAGTTTACATGGGTTTTCATCTGCAAAT------AAGAAAAAGAGGAAGCCGTTTTCTGCACTTTGCAAT------------------GAT---AATGAC------TCTCATGTTCAACTGATAAACTTTTCTGGAGATTCAAGTAACATG---GATGACTTTGAGGAA---------------------GAT---CCTTGGTGGCTTTCAAGCTTCTCTGGAGTGATGCTTCAGGCCTCGGGTCCTGTGTGTGGAGCAAAAAGTATATATGAGGATGACAAAGGCTATCTGATTATGGTTAGTCTTCCACTGACAGATAAACATAGGTTGAGGGTCTCTTGGCGAAATACTGCAACACATGGTATAGTCAAGGTACACTGTATCAGTACAGGCAGGCAAGCCTTTGTAAAGAGGGAAGGAAGGACTTTCAAGCTCACGGACCCAAATTCTGAGCATTGTCCACCTGGTGAATTCGTGAGAGAGATTGATCTTGCTACGAGGATACCAGACAATGCAGAATTGAAAGCTGTTTACAGAGATGAACTTGCTGGCCTTGAAATTTTTGTGCCTAAGCACCATAGCTTTTCCGAG---GAGAGAGAAGTACGGGTGTTCCTAGCCCCCCAATCAAGTCATGAGCAAGCATGTACACGTCAAAGTCCAGATTATCATGATGATTGGGTACAT---AGCCAGAGTTTCTGGCCAACTTGA
>Selaginella_moellendorffii
---------------------------------------------------------------------------ATGGTGACGGGG---------------------AGCTTGACAGAGCCGCTACTATCATCCTTCGCCACCGAT------GTT---------------------------------CCATCCACGATCCTCTCCATGGACGCTGGCGTTCAC------------------------------------------------------------------------------------GAC---------GATTGCAGCCGCCAGCTCCAGATGCAAATGGTGGTGGAACCTCCGGACATCAACTTG---CCATTCTCCGACGAGATCCCATCC------------------AACCAGTGG---CTGCCATCCAAGGAGCTCGAGTCTCTCGACGTTGGTTTGGCTCCTCCTCTC---GGGGAGGATCCCAGCAGCTCGCCG------------CTATCCAAA------------------------------------GGACGACGCTGGCTTCGTCGCAGTGACACCATCTGGGGTGCCTGGTTCTTTTTCAACCATTACTTTCGTCCAGCGATCAAAGATAAGTGTCAGGCCAAGCTCAGCGGCGAGGGGCTGCTC---GGTGGCGACTCGGACAAGCCCGACCTCCGCCTGGACATCTTCCTCGTCCAGCACGACATGGAGAACATGTATATGTGGGCGTTCAAGGAGAAGCCCGAGAACGCGCTCGGGAAGATGCAGCTCCGGAGCTACATGAACGGCCACTCGAGGTTCCGCGAGCCGCAGTTTCCTTTCAGCGTGGAGAAGGGATTCATCCGCTCTCACCGGATGCAGAGGAAGCATTACAGGGGGCTGTCCAACCCGCAGTGCATCCACGGGATCGAGGTGGTCAGGACGCCGAACGTGGCGTTCGTGAGCGAGGAGGATAGGAAGCGGTGGAAGGAACTTACCGGCCGGGACGTCAACTTCACCATCCCTCACAACGCTGAGGCTTTCGTCGACTGGCGGACGGTCCCGAGCCCGGATCACGAGCTG---GAGAGGCTGGGACTTCCGCTGCAGCAGACCAAGTCTCCAAACGGATCG------CTCCGGAAGTGT---GGTGGTGGTGGTGGCGGTCCTCTCAACGGGACG------TCGCTGAACTTATCGACGCAGCTCTCGGATCCCGGTGCCAGTGGCTTG------------------------AGCACGAACGGGACCATGAACGGGAACGGCAGCAGCGTCGCCAACAACGCCAAGCGCAAGAGGAAGACGTACTCGCCGGTGAGGAAC------------------AAC---ACCGACGCGGAGTCGTGCGTCCCGATCGTCACCTTCTCCGGG------------------------CTGGAGGAGCTCAGTGGT---GGAAGCCCGCAG---CCGAGCTGGTACTCGAGCTTCTCGGGTGTCATCACTCAGGCGTCCGGGCCAGTGACGGGGGCCAAGACCATCTACGAGGACGACGAAGGCTACCTCATCATGGTGAGCTTACCATTCACGGACAAGCACAGGCTTCGCGTCTCGTGGAGGAACACGGCCACTCACGGCGTGGTGAAGATCCACTGCTTGAGCACCGGGAGAGCTCCGTTCGTGAAGAGGGGGGACAGGACTTTCAAGCTCACGGATTTGAGCCCCGAGCACTGCCCTCCCGGCGAGTTCCTGCGAGAGATTGATCTGGCGACTCGGATCCCGGACAACGCTGAGCTCAAGGCCTACTACGTCGAGGCGATCGCGGGGCTGGAGATCATGGTTCCAAAG---CATATGTTCTCCGAG---GAGCGCGAGGTGTTGGTGCTCTTGCCAGGA---------------------------------TCACAGGTTGGTCACACAGATTCTTGA------------------------------
>Huperzia_lucidula
------------------------------------------------------------------------------------------------------------AACATGACAGATGCATTGCTCATTTCTCTTTCCATGGAT------AAT---------------------------------CCATCCACATTGCTGTCCATGGACACTGGAACCCAC------------------------------------------------------------------------------------GAG---------GATTGCCTTGTGAGCAGACAA---ACGGAGGTTGGCAGGGCACCAGACATCAATCTG---CCTCTCACAGTGGATATTTACTCTGCA---------------GGACAGTGG---CTTTGCTCCAATGAGCTTGAAACCCTCGATGTGAGCCTGGCCCCCCAG------GTTGATGACGTGGCTTCCTCCCCT------------CTACCCAAA------------------------------------GGCAGAAGATTGATCAGACGCAGTGACACCATCTGGGGCGCATGGTTTTTCTTCAATCACTATTTTAGGCCAGCTATGAATGAGAAG---------------GGCAGGGAGGGGTTGATG---CTGGATCAGCTTGAGAAATCAGACCTTAGACTAGATATGTTTTTGGTGCAGCATGATATGGAGAATATGTACATGTGGGCTTTCAAGGAGAGGCCAGAAAATGCCCTTGGAAAGATGCAGCTCCGAAGCTACATGAATGGGCACTCCAGATTTGGCGAACCCCAGTTTCCCTTCAGTGTGGAGAAGGGTTTCAGTAGATCTCACAGAATGCAGAGAAAGCAGTACAGGGGGCTCTCAAATCCTCAGTGCATTCATGGAATTGAAATTGTGAGGTGTCCCAATTTGGCTTTTGTGGGGGAAGAGGATAGGAAGAGGTGGTTTGAACTGACGGGGCGCGATTTAAATTTCTCGATCTCGTCGGAGGCTGAATCTTTCAGTGAATGGAGG------------------------------------------------------------------------------------------------------------------------------------------------------------------------------------------------------------------------------------------------------------------------------------------------------------------------------------------------------------------------------------------------------------------------------------------------------------------------------------------------------------------------------------------------TCTCTTCCC------------------------------------------------------------------------------------------------------------------------------------------------------------------------------------------------------------------------------------------------------------------------------------------------------------------------------------------------------------AGTCCTGAT---CATGAT---------------------------------------
>Huperzia_squarrosa
------------------------------------------------------------------------------------------------------------------------------------------------------------------------------------------------------------------------------------------------------------------------------------------------------------------------------------------------------------------------------------------------------------------------------------------------------------------------------ACATGTGGGCTTTCA------------------------------------------------------------------------------------------------AGGAGATTGATTAGACGCAGTGACACCATCTGGGGGGCATGGTTTTTCTTCAATCACTACTTTAGGCCAGCTATTAAGGAGAAG---------------GGCAGGGAGGGGTTGATG---CTGGATCAGCTTGAGAAATCAGACCTGAGGCTAGATATGTTTCTGGTGCAGCATGATATGGAAAATATGTACATGTGGGCTTTCAAGGAGAGACCAGAGAATGCCCTTGGAAAGATGCAGCTAAGAAGCTACATGAATGGGCACTCCAGATTTGGCGAACCACAGTTTCCCTTTAGTGTGGAGAAGGGTTTCAGTAGATCTCACAGAATGCAGAGAAAGCAGTACAGGGGGCTCTCAAATCCTCAGTGCATTCACGGAATTGAAATTGTGAGGTGTCCCAATTTGGCTTTTGTGGGGGAAGACGATAGGAAGAGGTGGTTCGAACTGACAGGGCGCGATTTAAATTTCTCGATCTCGTCAGAGGCTGAGTCTTTCAGTGAATGGAGGTCTCTTCCCAGTCCTGATCATGATTTC---GAGAGATTGAGCTTACCCTTG---CAAAGCAATCCACAAAATGGTTCA------ACTAAAAAGCTTGCCCCTTCAAAAGTTTCTGCAAAGACAAATGGAACC------ACCTTGAATCTCTCAACACGCGTG------------------------------------------CCTTGCCAGAGAAGTGGGCTGCACTTGTCCTCTGGTTTC------------------AATAAAAAGAGGAAAGGCTTGCCGTCGCTT---------------------------------GATGTGGAACCCTCCTCTCAGTTACTCAGCTTTTCCAATGGTCTTACAGATTTGGAGGATGACGATCAAGAATTG------------------GAG---CAACAGTGGCTGTCAAGTTTCTCTGGAGTTATGACTCAGGCCTCAGGTCCAGTCACTGGGGCTAAAACTATCTATGAAGATGAGAAGGGCTACCTAATAATGGTTAGTCTTCCATTCACGGATATGCATAGAGTCAGGGTATCTTGGAGAAATGATGGAACACATGGAGTGGTCAAAATTCACTGCACAAGCACCGCATGTGCACCTTTTGTAACAAGGGGAGATAGAACGTTCAAGCTCACGGATCCCAACCCAGAACATTGTCGTCCCGGGGAGTTTGTTAGGGAAATTGAGCTAGAAACAAGGATACCAGAAAATGCAGAACTACAAGCTTTCTATGTGGAAGCTAGTGCTGGTCTTGAGATCATGGTCCCAAAGCACAACATGTTCTCAGAG---GAAAGAGAAGTCCGTGTATTTTTGCCTCCTCAATTGGGG------------------------------------CAAACCGACGGTATGCTC---TGCTAA------------------
>Ceratodon_purpureus
---------------------------------------------------------------------------------------------------------------------------------------------------------------------------------------------------------------ATGGATTCTAATGGCCAC---------------------------------------------------------------------------------AACAAG---------GAATGTGAGGATGGAGAACAA---GCGCTCTTGGGAGGACCACCTGATATAAATCTA---CCACTGTCTATTGAGATTTGCCCA------------------GACCCTTGGGGTCTAAAGCCCTCGGACTTG------CTGCATACTGGATTGGCTCCAACTCAA---AATCTTGAGTTAGGAAACTTGACA------------TCTTCCAAG------------------------------------GGACGACGGTGGGTACGACGTGGTGATACAATCTGGGGAGCGTGGTTCTTCTTTAACCATTACTTCAGACCTGCACTGAATGACGAACGTCAGAGCAAGCTTCTGCGGGAGGGAATTCTG---GCCCCTCCCTTGGATAAGTCTGATTTACGACTGGACCTATTCCTAGTGCAGCATGACATGGAAAACATGTATATGTGGGCTTTTAAGGAGAGACCTGAGAATGCCCTCGGGAAGATGCAGCTTCGTAGTTATATGAACGGTCATGCAAGATTTGGTGAACCACAGTTTCCTTTCAGTGCAGATAAAGGGTTTGCCAGATCCCACAGAATGCAGAGGAAGCACTACAGAGGCCTATCCAACCCCCAGTGTGTGCATGGTGTCGAGGTTGTACGGGCTCCAAACCTGTTGAATGTTAGTGAGGATGATCTGAAACGTTGGATGGAGCTGACAGGCAGAGAGATGAATTTTGTAATGCCTCCAGATGCTGAAGGGTTTTCAGAGTGGCGTAGTCTTCCGAATACCGACTTCGATTTG---GAGCGCACATGCTCTCCTTCT---CCAAGCAAACCCCCAAATGGGCAC------GTGAAGAAGCCG---GCATCAGCACGATCGGGGCGAATGAATGAGGGT------AACGTGAATGCTGCAAGTCAGTTGCCAAGTCCTGCAAGTAGTGGCAGT---CGCAGCTTGAGT---CCA------------------------------------------------------GGAGGGAAAAGAAAGAAGACCAATGCTTTCCTTCCGACTGGGCTCTTACCCTGTGGC---AATGAAGTTGATTCTTGTGTGCCTGTTGTCAGCTATGCGGGT------------------------GCAGAAAACTTCCATACT---GGGACG---GAA---CCGTGGTGGCTTTCAAATTTTTCAGGAGTGATGACCGAAGCTTGTGGCCCTGTCACAGGAGCCAAGAGTATTTATGAAGACGAGAAAGGTTATCTCGTCATGGTGAGCTTGCCTTTTACAGATATGCAAAGGTTGCGGGTTTCTTGGCGAAACACTGCAACACATGGCGTTTTGAAGATTCATTGCACAAGCACAGCCAGGACTCCGACTGTGATGAGGGGCGACAGGACCTTCAAGTTGACTGATCCGAATCCAGAACATTGTCCACCAGGTGATTTCGTGCGAGAGATTGGACTTGCCACAAGAATTCCCGAGAACGCAGATTTGAAAGCCTTCTACGCAGAGGCCTGTGCAGGTCTAGAGATCATGGTTCCAAAGCATAATGTGCTCTCGGAG---GAGAGAGAAGTGCGGGTTTTTCTGCCACCTCAGATGAGT------------------------------------CAGACTGAAGCTCTACTA---TTG---------------------
>Physcomitrella_patens
---------------------------------------------------------------------------------------------------------------------------------------------------------------------------------------------------------------ATGGATTCTAATGGCCAC------------------------------------------------------------------------------------AAG---------GAATGTGAGGATGGAGATCAA---ACGCTATTGGGAGGACCACCCGATATAAATCTG---CCGCTATCAATAGAGATCTGTCCA------------------GACCCATGGGGTCTAAAGCCCTCGGATTTA------CTGCATACTAGCTTGGCACCAGCTCAA---AATCTTGAGTTGGGAACTGTGACG------------TCCTCTAAA------------------------------------GGGCGCCGGTGGGTGCGACGTGGTGATACGATTTGGGGTGCTTGGTTTTTCTTTAATCATTACTTCAGACCTGCATTGAATGATGAACGTCAGGGTAAGCTTCTGCGAGATGGCATTCTG---GCACCCCCCTTGGACAAGTCTGATCTGCGATTGGACCTTTTCCTAGTTCAGCATGACATGGAAAACATGTATATGTGGGCTTTTAAGGAGAGGCCCGAAAATGCGCTTGGGAAGATGCAACTTCGTAGTTACATGAATGGACATGCAAGGTTTGGTGAGCCACAGTTTCCTTTCAGCGCGGACAAAGGATTTGCCAGATCCCACAGAATGCAAAGGAAGCATTATAGAGGCTTGTCTAATCCCCAATGTGTGCATGGTGTCGAAGTTGTAAGAGCTCCGAACTTGCTGAATGTCAGTGAGGATGACTTAAAACGGTGGATGGAATTGACGGGAAGGGAGATCAATTTTACAATGCCCCCAGACGCTGAAGGGTTCTCTGAATGGCGTAGTCTTCCAAATACAGACTTTGATTTA---GAGCGTACATGCTCTCCTTCT---CCTAGCAAACCTCCAAATGGATAC------ACCAAGAAGCAA---GCATCAGCGCGATCAGGACGAATGAATGAGGGTAATCACAATGTGAATGCTGTGAGCCAGCTGCCAAGCCCTGCCAGTAGCGGTAGTCCAAACAGCCTGAGT---CCA------------------------------------------------------GGAGGTAAGAGAAAGAAGATCAATTCTTTTCTCCCTGTTGGGCTCCTACCCTGCGGC---AACGAGGCTGATTCATGTGTGCCTGTAGTGAGCTATGCGGGC------------------------CTAGAGAACTTCCACACA---GGAACG---GAA---CCCTGCTGGCTCTCAAGCTTCTCAGGAGTGATGACCGATGCTTGTGGGCCTGTTACTGGAGCCAAGAGTATTTATGAGGATGATAAAGGTTACCTTGTCATGGTAAGCCTACCTTTTATTGACATGCAAAGGCTCAGGGTGTCATGGCGTAACACTGCTACTCATGGTGTTCTGAAGATTCATTGTACCAGCACGGCCAGGACTCCAACAGTGGTCAGAGGAGACAGGACTTTCAAGTTGACTGACCCCAATCCAGAACATTGCGGGCCAGGCGATTTTGTGCGAGAGATAGGACTGGCTACGAGAATTCCTGAGAATGCAGATCTGAAGGCTTTCTATGCGGAAGCGTGCGCTGGACTAGAGATCATGGTCCCGAAGCACAACATACTCTCGGAG---GAGAGAGAAGTGCGGGTTTTTTTGCCACCTCAAATGAGC------------------------------------CATACCGAAGCTTTACTC---TTGTAG------------------
>Pteridium_aquilinium
---------------------------------------------------------------------------------------------------------------------------------------------------------------------------------------------------------------------------------------------------------------------------------------------------------------------------------------------------------------------------------------------CCG------------------------------------------------------------------------------------------------------------------------------------------------------------------------------------------------------------------------------------------------------------------------------------------------------------------------------------------------------------------------------------------------------------------------------------------------CGCAGGTAC------GGTCATGCCAGATTTGGAGAGCCTCAGTTCCCCTTCAGCGTGGAGAAAGGGTTCACTCGGTCTCACAGGATGCAGAGAAAGCAGTATAGAGGGCTATCAAATCCTCAATGTGTTCATGGCATTGAGGTTGTGAGAAACCCGAACTTGTCTCATCTAAATGAGGAGGCGAAAAAGAGATGGGTAGAGCTTACGGGTAGAGATTTAAACTTCACACTGCCAGGAGAGGCAGGGGATTTTTCAGCTTGGCGGACACTACCATGCACAGATTTGGATTTC---GAGCGGTCAGAAGTGTGCTCATTGAGCAAGTGTTCC---AACGGGTCCTCGGTTAAAAAGCAACAATCTCCTAAATCGGGCGAGGGTGAGATTGGCAGCTCC------ACTTTAGACCTTTCATGCAAGCTCATTGGTCAGTTAGGAGGGAGTAGCTTCAGCAGCTCATCA---------------------------------------------------------TTGCAGAGGAGAAAGCGCAAAGCCGAAGCATCA---------------------TGTGGTAACAATGAAGAAGAATGCTGTGCCCCTAACAGAAGTCATTCTGGTGAGATTTTAGGG---------------GAAGAACTCCAA------CAGTGTGACCAA---CCATTATGGCTCTCAAACTCTTCTGGAGTTATATTGGATGCATCTGGCCCTGTCACGGGAGCAAAGAGCATATACGAGGATGAAATGGGTTACCTTATAATGGTTAGTTTGCCCTTTACAGACATGACACGGCTGAGGGTTTCCTGGTTGAACACGGCAACTCATGGTGTTGTTAAAATTCATGGTATCAGCACAGCACGAGTTCCAGTAGTTACAAGGGGTGACCGGACCTTCAAGCTCACAGATCTGAATCCAGAACATTGCCGTCAAGGTGAGTATGTTCGTGAGATCCCCTTAGCAACCCGGATCCCGGAAAACGCCGAGCTGAAGGCTTTTTATGCAGAGGCAAGTGCAGGCCTGGAGATTATGGTGCCCAAACACTTGCATTTCTCAACC---------------------------------------------------------------------------------------------------TGCGCG------------------
>Lygodium_japonicum
---------------------------------------------------------------------------------------------------------------ATGACAGAGGCTCTCCTCACTTCCCTATCCATAGAG------AAC---------------------------------CCCTCCACCTTGTTGTCCATGGACTCTGGTATAGCG---------------------------------------------------------------------------------CACGAT---------GATCCCGAATCATCCCGGCAA---CCTGCCATTGGCCGCCCACCTGATATCAACCTG---CCCTTGACTGGAGAGATCACTCCT------------------ACATCGTGGTTCAGTGATGCATCTGACATT------TTGGATGTTGGTTTGGCCCCTCAG------ATCCATGATTTGGATACGCTGAAT------------AGCAGCAGAATA---------------------------------GGTAAACGGAACGGGAAACGTGGTGACATTATTTGGGGCGCTTGGTTCTTTTTCACACACTATTTCAGGCCTTCTCTCACTGACAAATCCAAAGGAAAGCTTGGTCGAGATGGGATTATC---ACAGGTGTATTAGACAAGAATGACCTGAAGCTTGAGAATTTCATGGTGCAGCATGATATGGAGAACATCTACATGTGGGTTTTCAAGGAGAGACCAGACAATGCACTCGGGAAAATGCAACTCCGAAGCTACATGAATGGACATGCAAAGTATGGAGAGCCCCAGTTTCCATTCAGTGTGGATAAAGGCTTTGCAAGGTCTCACAAAATGCAACGGAAGCAGTACAAAGGACTGTCAAATCCACAGTGCATCCATGGCATTGAAATTGTCCGTTGTCCTAATCTTATGAATGTTAGTGATGATGACAAGAACAGGTGGGCGGAGCTAACAGGCAGAGAGTTGAACTTCACAATTTCTATGGATGCTGCTGCTTTTACAGCATGGAGAAGCCTTCCAAGTACTGATTTTGAGATT---GACAGGCCTGGTTTCAAAGATTTTCAAAGCTGCTCGAAAAGGAGTCTG------TACAAGAAGTCA---------------CTTGGGAAGCTGAATGGTACC------ACTTTGAATCTATCCAGTAAGCTACCTTCATCAGACCGTTCA------------------------------------------------------AATGGATATGCTGAC------------AAGAAGAGAAGAAAGGAGGTGTCCCCTGCT------------------------AGC---AGTGAT---GACTGCTTCGGTGCATTGGAAAGTTATTCTCAGAGAACATTTGATTCAGAAAGCCCTGTGGTGGAT---------------------CAA---CCGTGCTGGCTTTCAGATTTTACTGGAGTGATGACTGAAGCCTGTGGACCAGTCACAGGTGCAAAAAGCATCTATGAGGATGAGAAAGGATACCTGATACTTGTAAGCTTACCTTTCACTGACATGCAAAGAGTGCGGGTATCATGGCTCAATACAGCAACTCATGGTGTGGTTAAAATCCATTGCATAAGTACTGCCAGGACTCAGTACATCAAAAGAGGGGAAAGAACCTTTGAGCTGACCGACCCTTCACCTGAACATTGTCCGCCAGGAGAATTCATAAGAGAAATTGCTCTTGCTGCACGGATTCCAGAGAATGCAGAACTGGAATCCTTTTATGTTGAGGCTGGAGCTGGCCTGGAAATACTGGTCCCAAAACATCATGAGTTCTCAGAG---------------------------------------------------------------------------------------------------------------------------
>Pinus_maritima
---------------------------------------------------------------------------------------------------------------ATGACAGAAACGTTCTTGACAGCTCTGTCCATGGAG------AAT---------------------------------CCTTCGACCCTGCTTTCGATGGATTCAAGCGCC------------------------------------------------------------------------------------CACGAA---------GAGTGCGAAACCGCCAGACAA---ACGGTAGTTTGTAGACCCCCTGATATTAACCTG---CCATTATCGGTGGAGATAAGCCCTTTGCCA---------------TTTTGGCCGAATGATTCTTCTGACATT------TTGGAGGCCGGTTTGGGGTCCCATAAC------CAGGAGCCAGAAGGGCTC------CAGAGT---CTCTCTAAAGTT---------------------------------GGCAAGAAGTGTGCCAGGCGGGGGGATAGCATTTGGGGCGCATGGTTTTTCTTCAATTACTACTTTAAGCCCGCCCTCGTTGAAAAAGCCAAGAACAAGCTTACAGAAGAGGGTGCAAGC---TCCTGTATGTTTGAGAAATCAGACCTCCGCCTTGATTTGTTCCTGGTTCAACATGATATTGAGAATATGTATATGTGGATCTTCAAGGAGAGGCCTGAAAATGCATTGGGCAAGATGCAGCTTCGTAGCTATATGAATGGGCATGCTAGGCTTGGGGAGCCACAGTTCCCTTTTAGTGTCGAGAAAGGGTTTGTTCGATCTCATCGGATGCAGCGAAAACATTACAGAGGCTTGTCCAATCCTCAATGCCTTCACGGGATTGAGGTTTTGAGATCTCCTAACTTGTTGAATTTAAGTGAATCCGATCGGAAACGATGGATGGAGGTTACTGGTAGGGGTTTGGACTTCTCTATTCCATTGGATGCAGAGGCATTTTCATCTTGGAGGAACTGTCCTAACATTGATTTTGAGCTTGTAAACAGAAACCCTTTTAACTGCTTGAAGAAGCCTCCT---------------GCGCTGAAAAACTGT------------------------CTCAATGGGTCT------GGGTTAAATTTGTCCACTAAGTCCTTTAAT------------GATGCAGTG---GAGCTTTCT---CCA---AGT------------------------------------------------AATAAGAGGAGAAAGGAGTTAATTTCTTTG------------------------GAC---AACGAGGATGAATACTGTTTACCCACGACTTCACTTTTTGAAAGAAAC---------------------CAGGACCTTGAAATTCAAATTCAGGATCATACACCATCTTGGGCGAATGATTTTTCGGGAGTGATGAGACATTCATGTGGACCTGTTACAGCAGCAAAGACTATTTATGAGGACGACAAAGGGTATTTGATTATGGTGAGCTTGCCTTTCACTGATATCAACAGGGTGAGAGTATCTTGGCGTAATACTGTAACACATGGTCTTGTCAAAGTTCATTGTATTAGTACATCTCGGGCTCCATATATTGTGAGAGGAGATAGGAACTTCAAACTTACAGATCCATCTCCTGAGCATTGCCCTCCTGGGGAGTTTGTGAGAGAGATAGCATTGGCAACAAGGATTCCCGAGAATGCAGAACTTGAAGCTTATTATGTCGAGGCTGCCGCAGGGCTTGAAATCATGGTACCCAAGCACCATGTTTTCTCAGGA---GAGAGAGAAGTTCGAGTGTTTCTAAGATCGCAGTTGGGT------------------------------------TGCAATGAT---CTCATGAGCTGA---------------------
>Amborella_tricopoda
---------------------------------ATGTTTCTTTTGACTGTGGTGAAAATTCACATACCCACCAGCGAGGTGCAAGGAAGAAGACGAAGAGGAAGGATAAGAATGACCGAAGCTTTGATCACTGCGTTATCCATGGAG------AAT---------------------------CACCACCCCTCCACCCTTCTATCCATGGATTCAAGTTCT------------------------------------------------------------------------------------CATGAA---GACTGTGAAAGAGAACCCAATCGCCAA---ATTATTCTTTCACGACCACCTGATATCAATCTC---CCTTTATCTTCAGAGCGAAGCCCACCTCCT---CCA------------TGGCCAAATGATGCTTGTGATATA------CTAGATGTTGGCTTGGGCCCCCAATTA------TATGAAACTGAAACCCTT------TTGAAC---ATACCTAAGGTT---------------------------------GGAAGGAAGTGTGCTAAGAGAGGAGATAGCATTTGGGGTGCATGGTTCTTCTTCAATTTCTATTTCAAGCCTGTTCTTGTTGAGAAATCGAAGGGAAAGCTCACTAGAGATGGCACTGTC---CCCTCTGGTTTCGATAAATCGGACCTGAGGCTCGATGTATTCATGGTGCAGCATGATATGGAGAATATGTACATGTGGGTTTTCAAGGAGAGGCCTGAAAATGCATTAGGTAAAATGCAATTGAGGAGTTATATGAATGGGCACTCGCGTTTGGGGGAGCCCCAATTCCCATTTAGTGCTGAAAAGGGCTTTGTTCGATCACACAGGATGCAGAGGAAACAGTATAGGGGGCTCTCAAATCCCCAATGTGTGCATGGGATAGAGGTTGTAAGGTCCCCTAATTTAACCCATTTATCAGAGAGTGAGCTCAAGAGGTGGATGGATTTAACGGGTCGCGACCTCAATTTCACAATCCCACCTGAAGCTGGGGATTTTGGGTCTTGGAGGAACCTACCAAGCACCGAATTTGAGCTC---GATAGGCTCCCACCT---------AAGGCCCCAAGC---CAGCCA---------TCTCGGCGATTG------------------------CTTAATGGCTCT------GGCTTAAACCTTTCATCTCAGTCTTCTAACCATGTGATTGCTGATGGTATA---GAACTCTCT---CCCATCTGC------------------------------------------------AACAAGAGAAGGAAAGAGTTCTTCCCCCAT------------------------GGA---AACGATGATGAGTGTTGCTTGCCTTTGGGGTCTTTCTCCGATAGAATT---------------------CAGGATTTGGACATG---CACCAGGTAGAA---CCAGCTTGGGTGAATGATTTCTCTGGCGTGATGAGGCAGGCCTGTGGGCCTGTTACCGCTGCCAAAACAATATATGAGGATGAGCAGGGTTACTTGATAGTAATAAGCATGCCTTTTACTGATCTAAAGCGGGTGAAGGTATCTTGGAGAAACACTCTTACTCATGGTGTAGTAAAGATTCAATGTGTGAGCACTGTTCAAATGCCTTATTTAAAGAGGCACGATAGGACTTTTAAGCTCACTGATCCATCTCCTGAGCACTGCCCTCCTGGTGAGTTTGTTCGGGAAATAGCATTGGCCACAAGGATACCTGACAATGCCAATCTCGAAGCATATTATGATAATTCGGGTGCTGGTCTGGAGATTATGGTTCCCAAACACCAGGCTTCATCAGAGAGGGAGCATGAAGTTCGAGTTTGTCTTCGTCCTCAGATGGGT------------------------------------GCGAGTGAG---CTGCTT---TTGACTTGA---------------
>Isoetes_andicola
------------------------------------------------------------------------------------------------------------------------------------------------------------------------------------------------------------------------------------------------------------------------------------------------------------------------------------------------------------------------------------------------------------------------------------------------------------------------------------------------------------------------------------------------------------------------------------------------------------------------------------------------------------------------------------------------------------------------------------------------------------------------------------------------------------------------------------------------------------------------------------------------------------------------------------------------------------------------------------------------------------------------------------------------------------------------------------------------------------------------------------------------TTG---GAAAGATTGGGCTTGCCGTTG---CAAAGCAAAGGTTTGAATGGGTCT------ATGAAAAAATTG---CCTTCTAGGTCACCCGCAAAGCTGAATGGAGCA------TCTTTAAACCTTGCACAGCCACCAAACCAGGGAGGAGATGCTTCCTTAAATCT-------------------------------------------------------------------------------------------------------------------------------------------------------------------------------------------------------------------------------------------------------------------------------------------------------------------------------------------------------------------------------------------------------------------------------------------------------------------------------------------------------------------------------------------------------------------------------------------------------------------------------------------------------------------------------------------------GAGCAAGCATGTACACGTCAAAGTCCAGATTATCATGA----------------------------------------
>Isoetes_humilior
--------------------------------------------------------------------------------------------------------------------------------------------------------------------------------------------------------------------------------------------------------------------------------------------------------------------------------------------------------------------------------------------------------------------------------------------------------------------------------------------------------------------------------------------------------------------------------------------------------------------------------------------------------------------------------------------ACTCAGTGGAGAGGGTTTGCTA---GTAGGAGATCTTGATAAATCCGACCTCAGGCTGGATCTCTTTTTGGTGCAGCATGATATGGAGAACATGTACATGTGGGCCTTTAAGGAGAAGCCAGAAAATGCACTTGGTAAGATGCAGC--------------------------------------------------------------------------------------------------------------------------------------------------------------------------------------------------------------------------------------------------------------------------------------------------------------------------------------------------------------------------------------------------------------------------------------------------------------------------------------------------------------------------------------------------------------------------------------------------------------------------------------------------------------------------------------------------------------------------------------------------------------------------------------------------------------------------------------------------------------------------------------------------------------------------------------------------------------------------------------------------------------------------------------------------------------------------------------------------------------------------------------------------------------------------------------------------------------------------------------------------------
>Isoetes_elatior
--------------------------------------------------------------TAGARAGCTGTATGAGATGGCAGGG---------------------ATTATGACAGAAACAYTGTTAACTTCACTTGCAATTGAC------AAT---------------------------------CCATCTACATTGCTCTCTATTGACACTGGCATGCAT------------------------------------------------------------------------------------GAY---------GATTGTGTAGCATCAAGRCAGTTATCTGAAGTAGGGGGTCCTCCAG--------------------------------------------------------------------------CCTAAGGAACTAGARGGCCTTGATGTTGGCCTTGCTCCMCAA------GGAGAGGATCCTAGTAGTTCACMT------------CTTTCAAAA------------------------------------GRTWGACGTTGGCTAAGGCGCAGCGAYACCATCTGGGGTGCATGGTTCTTCTTCCACCATTATTTTAGACCAGCTGTSAAGGATAAATGCCAAGGTAAACTCAGTGGAGAGGRTTTGCTA---GTAGGAGATCTTGACAAATCCGACCTCAGGCTGGATCTCTTTTTGGTGCAGCATGATATGGAGAACATGTACATGTGGGCCTTTAAGGAGAAGCCAGAAAATGCACTTGGTAAARTGCAGCTTCGTAGTTATATGAATGGACATTCTAGGTTTGGKGAACCACAATTCCCTTTTAGTGCCGAAAAAGGTTTCATYCGATCACATCGAATGCAGAGGAAGCATTATAAAGGGCTGTCTAACCCTCAATGTATTCATGGAATTGAGGTGGTGAGATCTCCAAATTTGACATTCGTTAGCGAGGAAGATAGGAAAAGGTGGAAAKAATTAACGGGGYGGGATTTGAACTTMTGCATTCCTCCAAATGCTGAGGCTTTTATTGAATGGCGCACTACAACTGGTCCAGAGCACGAGTTA---GAAAGATTGGACTTG--------------------TTTGAATGGGTCT------ATGAAAAAATTG---CCTTCTAGGTCACCCGCAAAGCTGAATGGAGCA------TCTTTAAACCTTGCACAACCACCAAACCAGGGAGGAGATGCTTCATTAAATCTTTCAACACGT---CCTCCTAGCCAAGGAGGTGACAACAGTTTACATGGGTTTTCATCTGCAAAT------AAGAAAAAGAGGAAGCCTTTTTYTGCACTTTGCAAT------------------GAT---AATGAC------TCTCATGTTCAACTGATAAACTTTTYTGGRGATTCAAGTAACATG---GATGACTTTGAGGAA---------------------GAT---CCATGRTGGCTTTCAAGCTTSTCTGGAGTGATGCTTCAARCCTCGGGTCCTGTGTGTGGAGCAAAAMGTATATATGAGGATGRYAAAGGCTATCTGATTATGGTTAGTCTTCCACTRACAGATAAACATAGGTTGAGGGTCTCTTGGCGAAATACTRCGACAYATGGTATRGTCRARGTACA-TGTATCAGTACAGGYAGGCAAGCCTTTGTAAAGAGGRAAGGAAGGACTTTCAAGCTCACTGACCCAAATTCTGAGCATTGTCCRCCT-GCGAATTCTTGAGAGAGATTGATCTTGCTACGAGGATATCAGACAACRCARAATTGAAAGCTRTTTACAGAGATGAACTTGCTGGCCTTGAAATTTTTGTGCYTAAGCACCRTAGCTTTTCCGAG---GAGAGAGARGTAYGGGTGTTCCTAGYCCCYCAATCAAGTCATGAGCAAGCATGTACACRTCAAAGTCCAGATTATSATGATGATTGGGTACAT---AGCCAGAGTTTCTGGCCAACTTG-
>Isoetes_coromandelina
------------------------------------------------------------------AAG-TGTATGAGATGGCAGGG---------------------ATTATGACRTAAACACTGTTMACTTCATTRGCAATTGAT------AAT---------------------------------CCATCTACATTGCTCTCTATTGACACTGGTGTGCAT------------------------------------------------------------------------------------GAT---------GATTGTGTAGCATCAAGGCAGTTATCTRAAGTAGGRCRTCCCCCAGACATTAATTTG---CCTYTAGCAKATGAGATACAATCT------------------GGGSAACGG---TTACCGCCTAAGGAACTGGAAGGTCTTGA-------------------------------GATCCCAGTAYTTCACMT------------CTTTCAAAG------------------------------------GGCAGGCRTTGGCTAAGGCGCAGCGSCACAATTTGGGGYGCATGGTTTTTCTTMAATYATTAYTTTAGACCTGYTGYCAAKGAWAAATGCCAAGGTAARCTTAGTGGAGAGGGTTTGCTA---GTGGGARACCTTGATAAATCCGACCTCAGATTRGATCTYTTTTTRGTGCAGCATGATATGGRGAACATGTACATGTGSGCTTTTAAGGAGAARCCAGAAAATGCTYTTGGTAARATGCAGCTCCRTAGTTATATGAATGGSCATTCTAGGTTTGGKGAACCGCAKTTTCCATTTAGTGCAGAAAAAGGTTTCATTAGATCACATCGAATGCAGAGGAAGCACTATAAAGGGTTTTCCAAMCCTCAGTGTATTCATGGAATTGAAGTGGTCAGATCTCCAAATTTGACGTTTGTTAGTGAAGAAGATAGGAAAAGGTGGAAGGAGTTAACAGGACGAGATCTGAACTTYTGCATTCYTCCARRTGCTGAGGYCTTYATTGAATGGCGCAYTRCAACTGGTCCAGAGCACGAGTTG---RAAAGGTTAGGTCTAACATTG---CAAAGCAAAGGCTTGAATGGATCA------ATTAAAAA-------------------------------------------------------------------------------------------------------------------------------------------------------------------------------AAGAGGAAGCCTTTTTCTGTGCGTGGCTAT------------------G----------C------TCACATGTTCACATGATAAATTTATCTGGAGATTCAAGTAACATG---GATGACTTTGAGGAM---------------------GWT---CCWTGGTGGCTTTCAAGCTTCTCTGGAGTGATGCTGCAGGCTTCAGK-CCT-TGTGTGGTGCAAAAAGTATTTATGAAGATGATAAAGGATATTTGAGTATGGTTAGTCTTCCACTGATAGATAAAAACAGATTGAGGGTCTCTTGGCGAAATACTACAACACGTGGGATAGTGAAGATACAATATATCAGTACAGG----------------------------------------------------------------------------------------------------------------------------------------------------------------------------------------------------------------------------------------------------------------------------------------------------------------------------------
