# Supplementary material for: Phylogenomics indicates the “living fossil” Isoetes diversified in the Cenozoic
Source: PLoS One. 2020 Jun 18;15(6):e0227525. doi: 10.1371/journal.pone.0227525 (PMC7302493; doi:10.1371/journal.pone.0227525)
Supplement: S1 File — Folder containing fasta files for each of the individual nuclear alignments. (GZ) [file pone.0227525.s011.gz › 1_Individual_Nuclear_Alignments/Homolog_33334.orthogroup_1.fasta]

>Ceratodon_purpureus
------------------------------------------------------------ATGGCTATGGCGGACTCC---------------AAGTCGAGGGAGGCAGTGACGAAGGCGATGGCGAAGGCGAAG---------------------------------------------------------------------------------------------------------------------------------------------------------------------------------GCGCCGTCGCCG------------------------------------------------------------------------------ATGGTGTCTCCTCGAGACGGCCGATCGCGTCTCATT---------TCCTCTGCGTGTGGGTTACTTCTCTTCGACGCTGTCCTCACAGCAATTATCATCGCTCGCGTTCCATACACGAAGATCGATTGGGATGCATACATGTCACAGGTGACAGGATTTCTGGCTGGTGAGAGAAACTATGCTGAGATTCATGGCGACACGGGGCCGTTAGTGTACCCCGCAGGTTTCTTGTACATCTATTCTGGCATCCAGTATATTACTGGCGGAGCTGTATTTCCAGCGCAGATCCTTTTTGGGGTATTGTATGTGATAAACCTTGGACTGGTCCTTTTGATCTACATCAGAGCTCAAGCGGTACCATGGTGGGCACTCTCTCTGCTATGCCTTTCAAAGCGGATTCATTCGATATTTGTTCTCCGCCTGTTCAACGACTGTGTGGCCACCACTCTGATGCATGCATCTGTTGCTCTTATGCAACAGCAACATTGGCACCTGGCTCTGACAGTGTTCAGTGCTGCGGTGTCCGTGAAGATGAATGTACTGCTGCTTGCGCCGCCTGTATTGCTTCTCCTTTTGAAAAGCCTGACCGTTTGGGGCGTGCTGACATCACTTGGATGTGCCGCAATACTTCAGGTCTTGGTGGGCATGCCTTTCCTTCTTACATACCCCATGGAGTACTTCTCTAGAGCTTTCAATCTCGGTCGGGTGTTTATCCACTTCTGGTCGGTGAACTTCAAGTTTGTTCCAGAGGACTTTTTTATTTCCAAGCCGTTTGCGCTCTCACTGTTGATACTTCATCTGGGGTTTCTGTTTGTGTTCGCCCAGTACAAGTGGTGCAGACACGAAGGAGGTATCTTACGAGCATGC------GGGCCC------------------------------------CAAAATGTGCGGGAAGAGCCTAAGAAGTCAGACTTGAATGTTGTGGACAAGTTTCTC---------AGATCTGTGCAATCTCTCTCAGCCAACCACATCCTGACCGTTGTGTTCACTGGAAACTTTATCGGCATTGTTTTCGCTCGATCATTACATTACCAATTCTATTCTTGGTACTTTTACAGCTTACCGTTTCTACTGTGGAAAACAACATTCCCGACCCCTGTCCGATTGGCAATATTTTTCGGGACAGAGCTCTGCTGGAATGTGTACCCATCGACACCGGTATCATCAGTAGCGTTGTTATTGTGCCATGTTTCACTTCTCGCAGGCCTATGGTTCGCTCCATCTGAGTACCCTTATGTAGAT------------------------------------------------------------------------------------AGGACTAAAGAAATAAAGAAGAGT------------------------------------------
>Physcomitrella_patens
------------------------------------------------------------ATGGCGATGGCGGGGCCC---------------GTGACGGGTGAAGAAGTGATCAGCGCG---------------------------------------------------------------------------------------------------------------------------------------------------------------------------------------------------------CCT------------------------------------------------------------------------------CCTGCGTCTTCTTCACTCGCCCGATCTCGTCTCGTC---------CCGGCTGCGTGCGGGTTGCTTGTCCTCGATGCGCTTCTCACGGCAGTCATCATCGCTCGCGTTCCTTACACGAAGATTGATTGGGATGCCTACATGTCACAGGTAACAGGATTCCTGGCCGGTGAAAGAAATTATGCTGAGCTTCATGGCGACACAGGGCCATTAGTGTACCCTGCAGGTTTCTTGTATATATATGCAGCCATCAAGCGTATCACTGGTGGTGCCGTCTTTCCAGCACAGATAGTTTTTGGGGTGCTATATGTCGTAAACCTCGGCCTTGTTCTTTGGATCTATATCAGGGTTCAAGTGGTACCATGGTGGGCACTCTCATTGCTCTGTCTCTCAAAGAGAGTTCATTCAATATTTGTTCTCCGCCTCTTCAACGACTGTGTTGCCACTACTTTAACACATGCATCTATAGCACTCATGCTACAGCAACATTGGCACCTTGCTCTCTCAGTTTTCAGTGCTGCGGTGTCCGTGAAAATGAATGTGTTGCTATTTGCACCGCCTTTGCTGCTCCTGTTGTTGAAGAGCCTTACTATTCCAGGTGTGTTGACATCACTTGCATGTGCCGCATTATTTCAGGTCTTAGTGGGCATGCCTTTCCTCCTAACATACCCCGTTGAATATCTCTCTAGAGCTTTCAACCTTGGTCGAGTCTTCATCCACTTCTGGTCAGTGAACTTCAAGTTTTTTCCAGAGGACGTTTTTATTTCCAAACCATTTGCGCTGTCGCTCTTGATACTTCATCTCGCCTTTCTGTACTTATTTGCTCAATACAAGTGGTGTAGACATGAGGGAGGTGTTTTACAAGCGTCT------GGCCTT------------------------------------AAAGAAGTGAAGGAACATAACAGGGAGTCAGGCATCACTATTTTTAAGAGGTTTTTC---------AGGATTTCAAGGCCGCTTTCAGACAACCATATCGTCACTGTACTCTTCAGTGGGAATTTCATCGGCATTGTCTTTGCACGGTCATTGCATTACCAGTTCTACTCATGGTATTTCTTTAGTATACCATTTTTGCTATGGAAAACAAAATTTCCCACTCCTTTCCGACTGGCAATATTTGTTGGGGTGGAATTCTGCTGGAACGTGTATCCGTCAACACCGTTGTCATCAGTAGTGTTATGTTTATGTCATATCACTCTTCTCACAGGCCTTTGGTTTTCTTCATCTGAATATCCATACGAAAAC------------------------------------------------------------------------------------ATTAAGAAGGAAATCAAAAAGGTTGAATAG------------------------------------
>Isoetes_sinensis
---------------------------------------------------------------------------------------------------------------------------------------------------------------------------------------------------------------------------------------------------------------------------------------------------------------------------AAATGCCCT---------------------------------------------------------------------------------------AGAGCTATGGAGAGAAGACGCCAGATA---------------GCGATCGGTGTGATGGTCCTAGAGATTTTAGTAGTGACAGCGGTAATCGCCCGGGTTCCATACACTAAAATCGATTGGGATGCCTACATGTCTCAGGTATCTGGTTTTTTAGGAGGAAACAGAAACTATGCCGAACTTGAAGGTGATACAGGACCCTTGGTTTACCCAGCAGGCTTTCTCTACATTTATTCCGGTATTGGGTATCTTACAAAAGGTGCAGTCTTTCCTGCTCAAGTAGTTTTTGGGATCTTATACATTGTCAATCTGTCCATTGTGCTCTTGATCTACTATCGAACTCGTGTATTACCTTGGTGGACATTTGTTCTGTTATGCCTCTCCAAGAGAGTGCATTCTATTTTTGTCCTTCGTTTGTTTAATGACTGTGTGGCTTCAACACTTGCTCATGCCTCTATTGCATTGTTTCAAAGCCGCCATTGGTACGCTGGCCTAATAGTTTTCAGTTTGGGAGTTTCTGTGAAGATGAATGTGTTATTATATGCACCCCCTTTGTTGCTTTTGCTATTGAAGGCTCTCCCACTTGGAGGTGTTTTGCTAGCACTTTCTTTGGCAGCAATAGTTCAGGTTCTATTAGGTTTGCCCTTTCTGAGTTCATATCCATTGGCATATATGTCAAAGGCATTTGATCTGGGTAGGAAATTCATCCATTTCTGGTCTGTAAACTTCAAGTTTGTTCCAGAGGCAGTGTTCCTTTCTAGGCCGTTTGCAATTCTCCTCTTAGTTATCCATCTCAGCCTTCTGTTTGTCTTTGCACAGTATAAGTGGTGCAAACATGAAACAGGTATTATGAAAGCTACT------GGGTTAATAAGAAAGACAGATTTTGCTGAAGATAACAGTGGGGAAAAGATGAGAATGCATCAACTAGCACCCAAGAATACTATTTGG---------------AGCATAAATGAACGTCAATATTTATGGCCAGAACATGTAGTCACAGTTTTGTTTACTGGAAACTTCATTGGAGTTGTGTGCGCACGATCTTTGCATTATCAATTCTATTCATGGTACTTTCACAGTTTACCCTTCCTTCTATGGAAGACTCCATATGCAATGGCTCTAAAGTTGTTGCTGTTTGCGGCTATAGAAGTCTGCTGGAACATATACCCGTCAAATAGTTTCTCATCTTTGGCTCTTCTCATCTGCCATCTCGTTTTACTTTGGGGTCTGTGGCGTGCTTCTCCAGAAAAGCCTTACACATCTCAAAAC------------------------------------------------------------------------ATCCCAAAGAAATCCACATGA---------------------------------------------------
>Isoetes_lacustris
---------------------------------------------------------------------------------------------------------------------------------------------------------------------------------------------------------------------------------------------------------------------------------------------------------------------------------------------------------------------------------------------------------------------------------ATGGAGAGAAGACGCCAGATA---------------GCGCTCGGGGTGATGCTCCTAGAGATTTTAGTAGTCACAGCGGTGATCGCCCGAGTTCCATACACTAAAATCGATTGGGATGCCTACATGTCTCAGGTATCTGGTTTCTTAGAAGGAAACAGAAACTATGCCGAACTTGAAGGCGATACAGGACCCTTGGTTTACCCAGCAGGCTTTCTCTACATTTATTCCGGCATTGCTTATCTTACAAAAGGTGCAGTCTTTCCTGCTCAAGTAGTATTTGGGATCTTATACATTGTCAATCTGTCCATTGTGCTCTTGATCTACTATCGAACTCGTGTAGTACCTTGGTGGACATTTGTTCTTTTATGCCTCTCAAAGAGAGTGCATTCTATTTTTGTCCTTCGTTTGTTTAATGACTGTGTGGCTTCCACACTTGCTCATGCCTCTATTGCACTGTTTCAAAGCCGCCATTGGTATGCTGGCCTAATAGTTTTCAGTTTAGGAGTTTCTGTGAAGATGAACGTATTGTTATATGCACCCCCTTTGTTGCTTTTGCTATTGAAGGCCCTGCCGCTTGGAGGTGTTTTGCTAGCACTTTCTTTGGCAGCAATTGTTCAGGTTCTATTAGGTTTGCCCTTTCTGAGTTCATATCCATTGGCGTATATGTCGAAGGCATTTGATCTGGGTCGGAAATTCATCCATTTCTGGTCTGTAAACTTCAAGTTTGTTCCAGAGGCAGTGTTCCTTTCTAGGCCATTTGCAATTCTCCTCTTAATTATCCATCTCAGCCTTCTGTTTGTCTTTGCACAGTATAAGTGGTGCAAACATGAAACAGGTATTATGAAAGCTACT------GGGTTAATAAGAAAGACAGAATCTGATGAAGATAACAGTGGGGGAAAGAAGAAAATGCATCAGCTAGCACCCAAGAATAATATTTGG---------------AGCATAAGCGAACGCCAATATTTATCGCCAGAACATGTAGTCACAGTTTTGTTCACTGGAAACTTCATTGGAGTTGTGTGCGCACGATCTTTGCATTATCAATTCTATTCATGGTACTTTCACAGTTTACCCTTCCTTTTATGGAAGACTCCATATCCAATGGCTCTAAAGTTGTTGCTGTTTGCGGTTATAGAAGTCTGCTGGAACATATACCCGTCAAATAGTTTCTCATCTTTGGCTCTTCTCATCTGTCATCTCGTTTTAGTTTGGGGTCTATGGTGTGCTGCTCCAGAAAAGCCTTACACATCTCAAAAC------------------------------------------------------------------------ATCCCAAAGAAATCCACATGA---------------------------------------------------
>Pteridium_aquilinium
------------------------------------------------------------------------------------------------------------------------------------------------------------------------------------------------------------------------------------------------------------------------------------------------------------------------------------------------------------------------------------------------------------------------------------------------------------------------------------------------------------------------------------------------------------------------------------------------------------------------------------------CGCGCAGGT---------------------------------------------------------------------------------------------------------------------------------------------------------------------------------------------------------------------------------------------------------------------------------------------------------------------------------TATGCACCGCCTTTATTATTGCTGATGTTCAAGGGATTGAGCCTGGTAGACATAGCAGTGACTCTCTCGCTGGCAGCACTAGTGCAGGTGTTTTTGGGAATGCCATTTCTGTGGTCCTATCCTTTAGAATACATGTCAAGGGCATTCGATCTTGGCCGTGTGTTCTTACATATTTGGTCTGTGAACTTCAAGTTTGTTCCAGAGGAGTTCTTTGTTTCCAAGGGTTTTGCCCTAGCAATGTTAGCCCTCCATCTAAGTTTGCTTATTATTTTTGCGCAATTCAAATGGTGCAAGCATGAACAAGGTTTGCTTCCAGCCTTG---------------------------------------------AAACCAAGGTCCAAGCTGCAGTCATTTGCTGGTTTACTGAGCTCTACTTCCAACAACTTTTCCAGAAAAGACACCCAAGTGCTTCTAGAACCCAGACATGTTACGACTGTGCTTTTTACGGGAAACTTTATTGGCATTGTATGTGCTCGTTCTCTTCACTATCAGTTCTACTCTTGGTATTTCTACTCTTTGCCTTATCTTCTATGGAGGACGTCTTTCCCAACAGTCATGAGGCTTATCATTTTTGGGGTGGTTGAAGCATGTTGGAACGTTTATCCATCCAGTAGCATCTCATCTTTTGTACTCCTGACATGTCATTTGACCATTTTGTTTGGTCTTTGGTTTGGACAATGTGAAACCCCTTATACAAAATCACCT------------ATCAAGAAG---------TGTGAAACCCCTTAT---------------------------------ACAAAATCACCTATCAAGAAGTTTGAGTGA------------------------------------
>Selaginella_moellendorffii
---------------------------------------------------------------------------------------------------------------------------------------------------------------------------------------------------------------------------------------------------------------------------------------------------------------------------------------------------------------------------------------------------------------------------------------------------------------------TTGCTTTTTCTATTCATTTTAGAC---------------------------------------ACGAAGATCGACTGGGATGCGTACATGGCACAGGTGTTTGGATTTCTGTCTGGCGAAAGAAACTACGAGGAGCTCAGAGGCGACACTGGACCTTTGGTCTACCCGGCAGGGTTTCTGTATGTTTACTCGGCTATACGATACCTCACTGGTGGAGCAGTTTCTTCTGCTCAGGTTATCTTTGCGCTTCTTTACTTGGTGAACCTGGGTCTGGTTCTTTCAATTTACGTGAGAACTCGCGTGGTTCCTTGGTGGGCGATTTTCCTGCTGACTTTATCAAAGCGACTACATTCCATCTTTGTCCTTCGCCTATTCAATGACTGTGTGGCGATCACTCTCGCGCATGCTTCTATCGCCCTCTTCATGTCACAATGGTGGTATGTCGGTATGGCTGTGTTCAGTCTTGCCGTCTCGGTTAAGATGAGCGTGCTCCTGTATGCTCCCTCGCTTCTGCTGCTCCTGTGTAAAGCCCTATCACTCGGCGGTGTTTTTGTCGCTCTGATGGTGGCAGCACTTATACAGGTTTTCCTAGGACTCCCCTTCTTGACAACGTACCCTGCAGCATATATTTCAAGGGCTTTTAATTTGGGTCGCGTCTTTATTCACTTCTGGTCCGTGAACTTCAAGTTTGTTCCAGAGAGATTTTTCGTATCAAAAATCTTCGCTCTCCTCTTGATGGTACTGCACGTAGGCTTGCTGTTCCTCTTCTCCCAGCGCAAGTGGTGCAAGCACGAGAAGGGTATGGCAGCAGCATCT------GGGATA---------------------------------------CAAACAATGCTGCGAAGGAGCGGGAAGCGGTTGTCGTTATGGAGCAAGGCTTGG---AGCTTGCCGCGGCGACAGACGCTAGGCCAAGAACATGTCGTGGGAGTCCTCTTCACTGGAAATTTTATTGGCATAATTGCTGCGCGCTCCCTTCACTACCAGTTCTACTCCTGGTACTTTTATAGCTTGCCATATCTACTTTGGAAGGCGCCTTTGCCGACTCCAGTGAGGCTGCTCCTCTTGATCCTCATCGAAAGCGTTTGGAATGTTTATCCATCTACCGCAACCTCGTCGCTGGTACTGCTCGCTTGTCATCTCGCCATACTTTGGGGCCTGTGGCATGCACCGTCCGAGTACCCTTACAGCGCAAAGAAGCCTGCCGCAAAAGAGAAAAAAAATGTGAGTTCCAAAGCACCAGCAGGAGCCGCAGAGCCGCGCAAGAGCTTGCTCGAGAAAAAAAAAGAGGAAAAAAACAGTTGCGAGAAGACGATAAAGCGAAAGAAAGAGAGCCAGAGATAG
>Oryza_sativa
------------------------------------------------------------ATGGCGCGGGTGGGCAAG------------------------------------------------------------------------------------------------------------------------------------------------------------------------------------------------------CACGGC------------------------------GAGTCGTCGCCGCCGTCC---------------------------------------------------------------------------------------------GACCGTAGGCCGCTC---------CACTTCGCGGCGTTCCTGCTGCTCGCCGACGCGGCGCTCGTCGCCCTCATCGTCGTCTTCGTCCCGTATACCAAGATCGACTGGGACGCGTACATGGCTCAGGTGGACGCGTTTGTGGAAGGGGAGAGGGATTACACCAAGATCGAGGGCGACACGGGGCCGCTCGTCTACCCGGCCGGCTTCCTCTACGTTTACTCCGCCATCAAGCTTCTCACCGCCGGCCAAGTCTTCCCCGCGCAGATTTTGTTTGGTGTCCTGTACATTGTGAACCTTAGCCTTGTTCTGCTGATGTACGTCAAGACTGAAGTGGTA------------------------------------------------------------------------------------------------------------------------------------------GGGATGCCTGTGTTCTCT---------------------------------------CCTGGTTTGCTCTTAGTTTAG---------------------------------------------------------------------------------------------------------------------------------------------------------------------------------------------------------------------------------------------------------------------------------------------------------------------------------------------------------------------------------------------------------------------------------------------------------------------------------------------------------------------------------------------------------------------------------------------------------------------------------------------------------------------------------------------------------------------------------------------------------------------------------------------------------------------------------------------------------------------------------------------
>Littorella_uniflora
------------------------------------------------------------ATGGCACGACGACCTGCT---------------GCGATCCGAAAACAAAAT------------------------------------------------------------------------------------------------------------------------------------------------------------------------------------------------------------------CCT---------------------------------------------------------------------------------TTTCTGCGAAAGCTTGTCAAAAATCCAACTACA---------CCTTTCGCCGTCGTTTTACTATTTGCAGACGCGATCCTTGTTTCTCTCATCATCGCCTATGTCCCATATACGAAGATCGATTGGGATGCTTACATGTCGCAAGTCAGTGGGTTTCTGGGAGGGGAAAGAGATTACAGCAAATTGGAAGGGGATACGGGTCCCCTGGTTTATCCAGCTGGTTTTCTCTATATTTATTCTGCTCTTCAGTTTCTTACTGGAGGTCTAGTCTACCCTGCTCAGATTTTGTTTGGAATTCTCTACATTGTTAATCTTGGAATGGTCCTACTCATTTATTCGAAGACAGATGTGGTTCCTTGGTGGGCTCTTTGCTTGGTTTCTCTATCTAAACGAGTGCACTCCATCTTTGTGCTCCGTTTGTTCAACGATTGTTTTGCCACAACTCTCTTCCATGCCGCACTGCTTTTATTTCTACACCGCAAATGGCATCTGGGGCTTATTATTTTCAGTGGGGCTGTATCTGTGAAGATGAATGTGCTTCTTTATGCTCCTCCCTTGCTACTCCTTTTGCTGAAGGCTATGGATATTTTTGGAGTAATATCTGCTTTAGCAGGTGCGGCACTAGTACAGATTCTCGTTGGGCTACCGTTCATACTATCACATCCAGTTGCATATATCTCAAGAGCCTTCAACCTCGGTCGCATCTTCGTCCATTTTTGGTCTGTTAACTTTAAGTTTGTTCCAGAACCAGTTTTTGTGTCGAAAGGTTTCGCCCTGCTGTTATTGGCTGCTCATCTCATTCTTCTTGTGACATTCGCTCATTATAGATGGTGCAAGCAGGAAGGAGGACTGTTATCTCTGTTGCATTCTTGGCTT------------------------------------GCCCGATTGAAGCTCAAAGCTTCTACTTCCAGTTCTTCCTCACCGAAGCAATTCAATTATCGCGGATCAAGTACCAGGGTTCTCACAGCAGAGCATATTGCAACAACATTGTTTGTTGGGAACTTTATTGGGATTGTATGTGCTCGGTCTCTGCATTATCAGTTCTATTCTTGGTACTTCTATAGCTTACCATACTTATTATGGCAAACACCGTTCCCGACATGGTTACGTCTAATCTTGTTTGGAGCAGTGGAGTTCTGTTGGAATGTATACCCTTCCAACTTCTATTCATCCCTGTTGCTGCTTGCTGCCCACTTAGTCATACTAGGAGGTCTCTGGAGGGCAACACCCAGAGATCCCTACATTAACGACACC------------------------------------------------------------------------GCTGTCAAATCTCAGAACATGAAGAAGAGAAGCTGA------------------------------------
>Arabidopsis_thaliana
------------------------------------------------------------ATGGCGGGCGCCTCATCACCGGCGAGTTTGAGAGCTTCTCGTAGCCGTCGG------CTG------------------------------------------------------------------------------------------------------------------------------------------------------------------------------------------------GGGAAGGAGACG---------------------------------------------------------------------------------AATCGATCCGATCTATTCAAAAAACCTGCAGTT---------CCATTCGCATTCGCGCTAATTCTTGCTGATGCAATCCTAGTCGCACTTATTATCGCCTATGTTCCATACACGAAGATCGATTGGGATGCTTACATGTCACAGGTTAGTGGGTTTCTCGGGGGAGAGAGAGACTATGGGAACTTGAAAGGCGATACAGGGCCATTGGTTTATCCAGCAGGTTTCCTCTATGTTTACTCTGCAGTGCAGAACTTAACTGGAGGGGAAGTCTACCCTGCTCAGATTCTTTTTGGTGTTCTCTACATTGTCAATCTGGGGATCGTCTTGATCATCTACGTGAAGACTGATGTGGTGCCATGGTGGGCATTAAGTCTACTATGTTTATCCAAGAGGATACATTCAATCTTTGTTCTCCGTCTCTTTAATGATTGTTTTGCCATGACTCTCCTACATGCATCAATGGCTCTCTTTCTCTATCGTAAATGGCATCTAGGGATGCTTGTTTTCAGTGGAGCTGTTTCTGTAAAGATGAATGTACTTTTGTATGCTCCAACTTTGTTACTTCTGCTACTTAAGGCCATGAATATCATTGGAGTGGTGTCTGCTTTGGCTGGTGCAGCTCTTGTTCAGATACTCGTGGGACTGCCGTTTCTGATAACATATCCGGTTTCATACATAGCAAACGCCTTTGATCTTGGACGTGTTTTCATTCATTTCTGGTCTGTTAACTTCAAATTTGTTCCAGAACGAGTTTTTGTGTCCAAAGAATTTGCAGTATGCTTGCTCATTGCTCACCTTTTTCTCCTTGTGGCGTTCGCAAATTATAAGTGGTGCAAGCATGAAGGCGGGATTATAGGCTTCATG---------------------------------------------------CGTTCTAGGCATTTCTTCTTGACACTTCCGTCTTCACTCTCG------TTCAGT---GATGTATCAGCCTCACGGATTATTACGAAAGAACATGTCGTCACGGCCATGTTTGTTGGGAATTTCATCGGCATTGTATTTGCTCGCTCTCTGCACTACCAGTTCTACTCATGGTACTTCTATTCGCTACCTTATCTACTATGGAGAACACCGTTTCCCACTTGGCTGCGGTAA---------------------------------------------------------------------------------------------------------------------------------------------------------------------------------------------------------------------------------------------------------------------------------------------
>Theobroma_cacao
------------------------------------------------------------ATGGCAGTGAAAAACTCA---GCTTCTGCTCATGCCAAACGCTCTCGAAGAAAAGATGCT------------------------------------------------------------------------------------------------------------------------------------------------------------------------------------------------GGTGCTTTTTCT---------------------------------------------------------------------------------TTGATCCCAAAACTTCTCAAAAACCCAAAAACC---------GCAATGGCTTTGGCTTTGCTTTTCATTGACGCCCTCCTCATCTCCTTCATCATCGCCTACGTCCCTTATACGAAGATAGATTGGGACGCTTACATGTCTCAGGTAAGTGGGTTTCTCGGAGGAGAAAGGGATTACAAGAACTTGAAAGGAGACACTGGGCCGCTTGTCTACCCAGCTGGCTTCCTTTATGTTTATTCCGCTATTCAGTATGTTACAGGAGGACAGGTTTTTCCAGCTCAGATTTTGTTTGGGATTTTATACATCATAAACCTGGGAATCGTCTTATTAATCTATGTAAAGACTGATGTGCTTCCATGGTGGGCTTTGAGCTTGGTTTCTCTTTCAAAGAGAGTTCACTCAATATTTGTGCTTCGTCTGTTTAATGACTGTTTTGCAATGACACTTCTCCATGCTGCAATGGCATCCATTCTTTACCAACGGTGGCATTTGGGATTGATTATATTTAGTGCTGCAGTTTCAATAAAGATGAATGTCCTCCTTTATGCTCCACCTCTTTTAATACTCATGCTACAGGCTATGAATATCAGTGGGATAATATCAGCTTTAGCTGGTGCGGCGCTGGTGCAGATTGTGCTGGGGCTGCCCTTTCTAGTATCATATCCAATCGAATATATATCGCAAGCCTTTAATCTTGGACGTGTCTTCATCCACTTCTGGTCTGTCAACTTCAAGTTCATTCCTGAACCAATTTTTGTATCAAAGGAATTTGCTGTCTCTTTGCTGATTGCTCACCTTGTATTACTCGCATTTTTTGCTCATTATAAATGGTGCAAGCATGAAGGTGGGCTTCTTAATTTTTTGTGT---------------------------------------------TCGAGGATTAGATCTTATTTCTCAACATCTAGCAGTTCATTG------------------------------CCAAAAGCCCTCAAGAAAGAATATATCACGACAACCATGTTTGTTGGAAACTTCATTGGCATTGTATGTGCCCGCTCATTGCATTATCAATTCTATTCATGGTATTTCTATAGCTTGCCTTACCTGTTGTGGAGAACACCTTTCCCTACATTGCTTCGTGTTTTTTTGTTCCTAGGAGTGGAGCTGTGCTGGAATGTGTATCCATCAAACTCTTGTTCATCTGTTCTACTCCTTTGTCTTCACCTAGTTATATTGTGGGGTTTATGGTCTTCCTCACCCGAAAATCCCTGTGTGAGTGAT---------------------------------------------------------------------------------AAATCGCTTAGTAGAAAGGACAAATGA---------------------------------------
>Ananas_comosus
CCGTTGAGAGCCCTAAACCACGATCGCCCTTTCTCCCTCTCCCTCTCCCTCTCTCTCCCGTTCGCCTCCGCTTCCTCC---------------CTCCGACGTCGCCTGCGCTCCTCGGCTCTTCCGCAGCTCCGCTCCTACGCTCGTTCCGCCCGTATGCTGGTTCGCATCTCCGCTCCTCGCTCCGAAGCTCTGCCCCTCCCCTGCGGCCATCTTCCTCCACAGAGGAGGAGGAATTTCGGTCTTACCTTGAGGTGTTATTTTCAGTTCATCCCGCACGTATGGACGGGAATACGCCTTAGGGCAGTGCCTCGCACGCTTCCGGATAAGATCAAATCTTTATTGGAATATTTGCGTCTATTTATTTTAATCATAATCAGATTTTCTGTGCGATCTATGAGGGAAAGCCTTCCCAATGTCCTCGACAGCTATAAAATTTCTAAGCCACTCTTTGCTTTTATCTTGCTGCTCTTCGATGCCATCTTAGTTGCCCTAATCATCTCCTATGTCCCATATACGAAGATAGATTGGGATGCATATATGTCCCAGGTAGAGGGGTTTCTTGACGGAGAGAGGGACTACACTAATCTAAAAGGGGACACAGGGCCTTTGGTATATCCAGCTGGATTTCTCTATGTATACTCCATTATCCAGTTTATAACTGGTGGTCAGGTCTATCTTGCTCAGGTTTTGTTTGGCATTTTGTACATTGTTAATCTGGGCATTGTTTTCTTCATATACTTGAAGACTGATGTGCTTCCATGGTGGGCTCTTGGTTTACTTTGTTTGTCAAAGAGACTTCATTCTATATTTGTGCTTCGTCTATTTAACGACTGTTTTGCGATGATGCTGCTTCATACTTCAGTGGCTTTGCTTCTTCTAGAACATTGGTACCTGGCCATGATTATTTTCAGTGCTGCTGTGTCAATCAAGATGAACGTTCTTCTTTATGCTCCTCCTTTATTTCTGCTCATGTTGAAGGGTATGAGCATTAAAGGTGTTTTCTTTGCCTTGTTAGGAGCTGCATCATTGCAGATTCTTTTGGGCTTGCCTTTCTTGTTATTTCATCCAATTGCGTACATTTCAAGAGCCTTCAATCTTGGACGTGTCTTCATCCATTTCTGGTCAGTCAATTTCAAATTTGTACCAGACAATGTTTTTGTATCCAAGGAGTTTGCCAGTGCCTTGCTGCTTCTTCATCTTACATTGCTTCTAGTGTTTGCTCACTATAGATGGTCCAAGCATGAAGGAGGATTAATCAATCTCGTG---------------------------------------------------AAATCCAGATTAAGTAATGCTGTATTAGAATCCTCAACCATTCAGCAATTTTTCTCTCGCAAGTCCAGATTCAAAACTCCCAGTGGAGAACATATTGTGACAGTTATGTTTGTCGGCAACTTCATCGGCATTGTGTGTGCTCGGTCTTTGCATTACCAATTCTATTCGTGGTACTTCTACTCTTTGCCTTTTCTTCTGTGGAAGACACCGTATCTTACTCCTCTACGGCTTATTCTCTTTTTTGGCATCGAGGTCTGCTGGAACATTTATCCGTCAAACTTCTATTCTTCCATGTTATTACTCTTTCTACATCTGTGTATTTTATGGGGCCTTTGGATTTCCCCAAGTGAGTATCCCTATGTTGAGGAA---------------------------------------------------------------------------------AGAACTTCGCAGGGAAAAGAAGAATGA---------------------------------------
>Amborella_tricopoda
---------------------------------------------------------------ATGGGAGAAGCAGCA---------------GCACGACGATTTGTGAAACAGGAAACC------------------------------------------------------------------------------------------------------------------------------------------------------------------------------------------------CGAACTCTGCCT---------------------------------------------------------------------------------GCAAATCCCGGTTGCTTCAAATCAAGAAAAGTT------------------------------------------------------------------GTGGTTTCATATACGAAGATAGATTGGGATGCATATATGTCTCAGGTAAGTGGTTTTCTTGCAGGTGAAAGAGATTATAGGAATTTGAAGGGAGACACAGGCCCTTTAGTTTATCCTGCAGGATTTCTATATGTGTACTCTGCTGTTCAATTTGTTACAGGGGGAGAGGTATTCCCTGCTCAGATTCTCTTCGGTGTTTTATACATCACAAATTTGGCTATGATCTTCTTGATATACAATAAGACCAATGTGCTTCCCTGGTGGGCCTTGTGCCTGCTATGTTTATCGAGAAGAATACATTCCATATTTGTGCTACGCCTCTTCAATGATTGTTTTGCAATGACCCTTCTACATGCTGCAATTGCATTGCTTTTGTATCGAAGATGGCATTTGGCTATGATCATTTTCAGTGCAGCTGTGTCAATTAAGATGAATGTGCTGCTTTGTGCTCCGCCTTTATTTCTAATGTTGCTGAAGGGTTTGGGTTTGAGTAGTATCCTAATGGCCTTATCAGGTGCAGGCATGCTGCAGATCTTATTTGGATTGCCTTTTTTGTTGGTAAACCCCACTGCCTACATATCAAGAGCTTTCGACCTTGGGCGTGTTTTCATCCATTTCTGGTCTGTGAACTTCAAATTTGTCCCAGAAGCAATATTTACTTCGAAGAAGTTTGCTATCAGTTTGCTGGTAGTACATCTCATTCTGCTTGCCTGCTTTGCTCATTATAAATGGTGCAAGTATGAAGGAGGGCTTCCTCATCTCTTA---------------------------------------------------CTTTCAAAGTTC------GTTACCATGAAACACTCG---------AGATTCGACCCTAATAATAGTCACTCCAAGATTCTAAACAATGACCATATTGTTACCACAATCTTTGTTGGGAATTTTATTGGCATCATTTGTGCTCGATCTTTACATTATCAATTCTATTCATGGTATTTCTACAGTTTGCCATTTATGCTGTGGAAAACATCATTCCCAATTATAATACGTCTAATACTATTTGCTGGGGTGGAGGTTTGCTGGAACATTTATCCATCAAATGTATACTCATCTCCTTTGCTGCTATTTATTCATCTAACGATACTGTGGGGTCTCTGGATAACCCCTTGTGAATACCCTTATAAGGAGAAT---------------------------------------------------------------------------------AAAGATTCTCAGACAAAAGAGGCTTGA---------------------------------------
>Isoetes_humilior
-----------------------------------------------------------------------------------------------------------------------------------------------------------------------------------------------------------------------------------------------------------------------------------------------------------------------------------------------------------------------------------------------------------------------------------------------------------------------------------------------------------------------------------------------------------------------------------------------------------------------------ACCCTTGGTTTACCCAGCAGGCTTTCTCTACATTTATTCCGGTATTGCGTATCTCACAAAAGGTGCAGTCTTTCCTGCTCAAGTAGTTTTTGGGATCTTATACATTGTYAATCTGTCCATTSTGCTYTTGATCTACTATCGAACTCGTGTAGTACCTTGGTGGACATTTGTTCTGTTATGCCTCTCCAAGAGAGTGCATTCTATTTTTGTCCTTCGTTTGTTTAATGATTGTGTGGCTTCAACACTTGCTCATGCCTCTATTGCGTTGTTTCAAAGCCGCCGTTGGTATGCTGGCCTAATAGTTTTCAGTTTGGGAGTTTCTGTGAAGATGA-----------------------------------------------------------------------------------------------------------------------------------------------------------------------------------------------------------------------------------------------------------------------------------------------------------------------------------------------------------------------------------------------------------------------------------------------------------------------------------------------------------------------------------------------------------------------------------------------------------------------------------------------------------------------------------------------------------------------------------------------------------------------------------------------------------------------------------------------------------------------------------------------------------------------------------
>Isoetes_elatior
-------------------------------------------------------------------------------------------------------------------------------------------------------------------------------------------------------------------------------------------------------------------------------------------------------------------------------------------------------------------------------------------------------------------------------------------------------------------------------------------------------------------------------------------------------------------------------------------------------------------------------------------------------------------------------------------------------------------------------------TTGTTAATCTGTCCATTGTGCTCYTGATCTACTATCGAACYCGTGWAGTACCTTGGYGGACATTTGTTCTGTTATGCCTCTCCAAGAGAGTGCATTCTATTTTTGTCCTTYGTTTSTTTAATGATTGTGTGGCTTCAACACTTGCTCATGCCTCTATTGCATTGTTTCAAAGCCGCCGTTGGTATGCTGGCCTAATAGTTTTCAGTTTGGGAGTTTCTGTGAAGA-------------------------------------------------------------------------------------------------------------------------------------------------------------------------------------------------------------------------------------------------------------------------------------------------------------------------------------------------------------------------------------------------------------------------------------------------------------------------------------------------------------------------------------------------------------------------------------------------------------------------------------------------------------------------------------------------------------------------------------------TCTGTGRTGTGCWKCTCCAGAAAAGCCTTRCAYATMTMAAAAC------------------------------------------------------------------------ATCCCAAARAAATCCA--------------------------------------------------------
>Isoetes_coromandelina
-----------------------------------------------------------------------------------------------------------------------------------------------------------------------------------------------------------------------------------------------------------------------------------------------------------------------------------------------------------------------------------------------------------------------------------------------------------------------------------------------------------------------------------------------------------CATGTCTCAGGTATCTGGTTTCCTAGCAGGAAAGAGGAACTATGCCGAACTTGAAGGTGATACGGGACCTTTGGTTTATCCAGCAGGCTTTCTCTACGTATATTCTGCCATTGY--ATCTTACAA------------------------------------------------------------TTGTGCTGTGGATCTACTATCGAACTCATGTTGTGCCATGGTGGACATTTGTTTTRTTATGYCTCTCCARGAGGGTGCATTYCATTTTTGTYCTTYGTTTGTTTAATGACTGTGTGGYTTCAACACTTGCTCATGCCTCTATTGCGTTGTTTSAAAGCCACYRTTGGTATTCTGGTCTTATTGTTTTCAGTTTAGGAGTTTCTGTGAAGATGAATRTATTGTTGTAT---------------------------------------------------------------------------------------------------------------------------------------------------------------------------------------------------------------------------------------------------------------------------------------------------------------------------------------------------------------------------------------------------------------------------------------------------------------------------------------------------------------------------------------------------------------------------------------------------------------------------------------------------------------------------------------------------------------------------------------------------------------------------------------------------------------------------------------------------------------------------------------------------------------------
