# Supplementary material for: Phylogenomics indicates the “living fossil” Isoetes diversified in the Cenozoic
Source: PLoS One. 2020 Jun 18;15(6):e0227525. doi: 10.1371/journal.pone.0227525 (PMC7302493; doi:10.1371/journal.pone.0227525)
Supplement: S1 File — Folder containing fasta files for each of the individual nuclear alignments. (GZ) [file pone.0227525.s011.gz › 1_Individual_Nuclear_Alignments/Homolog_26923.orthogroup_1.fasta]

>Ceratodon_purpureus
------------------------------------------------------------------------------------------------------------------------------------------------------------------------------------------------------------------------------------------------------------------------------------------------------------------------------------------------------------------------------------------------------------------------------------------------------------------------------------------------------------------------------------------ATGCTGGAAGCGTTGAGGGGGTTGGAGTTCGTGAAGGATGTCTCCCCGCAGATGCGGTTCAGTCGCGCTTTGATGTCTGAGAGTGGTGAGAATGAG---CAGAATAGTGGAACAGGTAGGGAGGATTTGAACGGGAGATGT---GATGTTTCTGATCTGGAAGGTGTGGAGGAAGTGTTGGAAAGCAAGCCTCCAGGCCGGCTACGCACGAAGCTGTCATGTGAAGATGAATTTCAGGAT---------------GTCACGCCTCCTCTTCTCGCTAATGTGTCG---CTCAATCACGGCCGGAGTCTCCTTTTGCAGCGGTCTCAAATCACATCCATGTTCGAATCGGAGAAGCTGTGGGCAAAAGGGTTCACTGGTGCAAAAGTTAGGATGGCAGTGTTTGATACAGGTGTTCGTGCCGATCATCCTCATTTCCGCAACATAAAGGAGAGAACAAATTGGACTAACGAAGATACATTGAATGACAATCTTGGCCATGGCACTTTTGTTGCAGGGGTTATTTCCAGCCAAGATCCTCAATGTCTTGGGTTCGCTCCAGATGCTGAAATCTACGCCTTTCGCGTCTTTACAGATGCTCAGGTTTCATACACCTCGTGGTTCTTGGATGCTTTCAACTATGCTATTGCTACCAAGATGAATGTCCTCAATTTAAGCATTGGGGGACCTGATTACCTTGATCTACCCTTTGTCGAAAAGGTTTGGGAAATGACTGCAAACAATATCATAATGGTATCAGCCATAGGCAATGATGGACCACTCTACGGTACACTAAATAACCCAGCTGATCAGAGCGATGTGATCGGGGTTGGAGGCATAGACTACAGCGATCATATTGCCTCTTTTTCGTCACGGGGCATGAGCACCTGGGAAATTCCACATGGGTATGGCCGTGTAAAACCGGACATTGTAGCGTATGGACGAGAGGTGGTAGGGTCTAAGATAAGCACAGGGTGCAAGAGTTTGTCTGGAACGAGTGTGGCCAGTCCAGTGGTGGCTGGGGCGGTCTGTTTGCTTGCTAGTGTGATTCCAGAGAAGGATCGATGGAAACTGCTCAATCCTGCTAGTATGAAACAGGCTCTAGTTGAGGGAGCATTACGTCTGTCAGGGCCCAATATGTTTGAGCAAGGAGCCGGCCGACTTAACCTGTTAAAATCATATGAAATTTTGGCAACCTACAAACCGCGTGTGAGCATTTTGCCCAGTGCTTTAGATCTGACAGATAGCCCCTATGCATGGCCTTTCTGGCGACAGGCTCTCTACGCAGGGGCCATGCCTTTAATTTTTAATGCAACAATTTTGAACGGAATGGGTGTCGTGGGTTACATCGACACTAAACCCACCTGGGAGCCCTTTGAAGCTTCAGGGAGTTTGCTGGACATACAGTACACATATTCAGATGTGATCTGGCCATGGACAGGATTTTTGGGATTACATCTCAGAGTCAAACCTGAAGGTACTAGGTATCAAGGAACAATTGAAGGAAAAATCTCGTTTAGTGTAGTTTCTCCTCCTGCTAGGGGGGAAAGTAGTCCA---------------------------CGCAAATGGGATTGTGAGTTACCACTGAAGGTATCAATTATTCCTACGCCTCCTCGGGAAAAGCGCATCCTGTGGGATCAGTTCCACAGTGTACGGTACCCACCTGGTTATATCCCTCGTGATTCTTTAGATGTGAGAAATGATATATTGGATTGGCATGGTGACCATCTCCATACAAACTATCATGGCATGTTTGATGCCCTTCGTGACGCTGGTTACTTCGTTGAGACACTTGGTTCCCCATTAACATGCTTTGACGCCACTCAGTATGGAACATTACTCATGGTAGACTTGGAAGACGAGTACTATAGCGAGGAGATTGAGAAGTTGCAAGACGATGTTAAGATGAAAGGGCTTGGATTGATTGTTTTTGCGGACTGGTATCATGTGGAGACTATGGTGAAGATGAAGTTTTTTGATGACAACACTCGGAGTTGGTGGACTCCTGCTACTGGCGGGGCTAATATTCCAGCCCTAAACGACTTGCTTGCCCCCTTTGGTATTGCATTTGGGGACACAATACTTAAC---------------------------------------------------------------------------------------------------------------------------------------------------------------------------------------------------------------------------------------------------------------------------------------------------------------------------------------------------------------------------------------------------------------------------------------------------------------------------------------------------------------------------------------------------------------------------------------------------------------------------------------------------------------------------------------------------------------------------------------------------------------------------------------------------------------------------------------------------------------------------------------------------------------------------------------------------------------------------------------------------------------------------------------------------------------------------------------------------------------------------------------------------------------------------------------------------
>Physcomitrella_patens
---------------------------ATGAGAGCGTTCACAGGGTGGGTAGCTCCCTTGTTACTGCTACTGTTGCTCTCTTGCTCAAGTCTATTGAGCTCCAGTAATGCTTCCCTACGTCAAACTAATGCTTCAGACCCCAATCCTGGGTCGGTC------GAGCAAGTATCCAGATTTTGTACCGTAGGAGACACTGAAAGTTGTGGGATGGACTCGCATACTTGCTCCTCCTATCTGTTAACACACTGTACAGCAGGGCATGGGCAGAGTTGTAGGGCTACTACGGATGGGGAGGATACCACGGAAGGGATTGGCCTCGTGAGAACTGTTGGAGAAGTGAACGATGAGTACATTGTCAGATTTAAGGAGTACCGGCACTCGTCAGAGTTTAAACTGGCTCTGGAGCAGAAACTTGAGCACAATGATAGGGCTTGGCAATGGTTGGAGCGCAATAACCCGGCATCTGCTTTCCCCACAGATTTTGCATTGCTGAGGATAAAAAGGTCGCAACATGAGGATGTGCTAGAAGCGCTCAAGAAATTGGAGTTTGTGAAGGATGTCTCTCCACAGATGCGCTTCACCCGATCCTTGACATCTGAAAAGAGTGAAGATGAGCACGAAGGATCGGAAGTAGCGCATGAACAATTTAAACCGAAA------------------------GACAAAGAGGAATTTCTAGAGAGCAAACCTCCAGGCCGCCTACACACAAAGCTCTCTTTTGAAAGTGGAATTGAGGAT---------------GTAGTGTCTCCTGTCTTTTCAAACGTATCT---CTTGATCACGGCCGCAAGCTTCTTTTGCAGCGGTCACAAATCACATCCATGTTCGAAGCAGAGAAGCTTTGGGCCAAAGGATTCACTGGTGCAAACGTCAAGATGGCTGTTTTCGACACAGGTGTTCGTGCTGATCATCCTCACTTCCGCAATATAAAGGAAAGAACAAATTGGACCAACGAAGACACATTGAATGACAATCTAGGTCATGGCACTTTCGTTGCAGGGGTGATTTCCAGCCAAGATCCTCAGTGTCTTGGATTTGCTCCTGATGCTGAAATCTACGCTTTCCGCGTATTCACTGATGCTCAGGTATCATACACCTCTTGGTTCTTGGATGCATTTAACTATGCCATAGCTACCAAAATGAATGTCCTCAATTTAAGTATTGGAGGACCTGATTACTTGGATCTACCTTTTGTTGAGAAGGTATGGGAAATGACTGCAAACAACATCATCATGGTATCAGCCATAGGCAACGATGGACCACTTTACGGCACACTGAATAATCCTGCTGATCAGAGCGATGTAATTGGAGTTGGAGGCATTGACTATAGCGACCATATTGCCTCCTTTTCATCACGAGGCATGAGCACCTGGGAAATCCCACATGGGTATGGTCGTATAAAGCCGGACATTGTAGCTTATGGACGAGAGGTGATAGGGTCAAAGATAAGCACAGGCTGCAAGAGTTTGTCTGGAACGAGTGTGGCCAGTCCAGTAGTCGCTGGGGCAGTTTGTTTGCTTGCCAGTGTGGTTCCTGAACAGTATCGGTGGAATTTGCTCAATCCTGCCAGCATGAAACAGGCCCTGGTTGAGGGAGCGTCACGTCTGTCAGGACCCAATATGTTTGAGCAAGGAGCCGGCAGACTGAACCTGTTGAAATCTTATGAAATCCTGGCAACTTACAAACCTCGCGTGAGCATTCTACCAAGTTCCCTAGATCTTACAGATAGTCCTTATGCATGGCCTTTCTGGCGGCAGCCTCTCTATGCAGGGGCTATGCCTTTAATTTTCAATGCAACGATTTTGAACGGTATGGGCCCCGTGGGTTACATAGAGTCTGCACCTAACTGGGTGCCCTCTGGAGATTCAGGAAGGCTGCTGGACATACGATACACATATTCAGACGTGATCTGGCCTTGGACTGGGTTTTTGGGATTATATCTCAGAATTAAACCTGAAGGTAACAAATTTCAAGGAACAATAGAAGGAAAAATCACATTTAGGGTAGTTTCTCCTCCCGCGAAGGGGGAAAGTAGCAAA---------------------------CGCAGATGGGATTGCGAATTACCACTAATAGTTTCTGTCATCCCTACACCTCCCCGAGAAAAGCGTATCTTGTGGGATCAGTTCCACAGTGTACGGTACCCACCTGGTTACATCCCTCGTGATTCCCTGGATGTGAGGAATGACATATTGGATTGGCATGGGGACCATTTGCATACCAACTATCATGGCATGTTTGATGCCCTTCGTGATGCCGGTTATTACGTTGAGACCCTTGGTTCTCCTTTGACATGCTTCGATGCTACTCAGTATGGGACATTACTCATGGTGGACCTGGAAGACGAATATTACACTGAGGAAATCAAGAAATTGCAAGATGATATTCAAACGAAAGGGCTTGGGTTGATTGTTTTTGCGGATTGGTATCATGTAGATACTATGGTGAAAATGAAGTTCTTTGATGATAATACTCGAAGTTGGTGGACTCCTGCGACGGGTGGGGCTAATATTCCAGCTTTAAATGACTTGCTTGCCCCCTACGGAATTGCATTTGGAGATACAATACTGAATGGTGCTTATTCCATTGGAGGGGAAAGAGCACATTATGCCTCAGGCACAGATCTCTTACGTTTTCCTACTGGAGGCTTTGTTCACCGATTCCTTTTTCAAGACAGCTCCGGC---------------------GGTCGCTCTGGCATAACCTCATCACGCAGTTCTGTGCGAGCTCAGGTGGAATCTCCAATTTTGGGAGCAGTGGATGCAGGAAAAGGACGCATTGCCGTGTATGGCGACTCCAATTGTTTGGACAGTAGCCACATGGTGAGCAACTGCTACTGGTTGCTGAAGAAGCTATTAGATTTTACAAGTTACAACAACCAAGATCCTGTCATTTTTCCTGCGACAAACGAGTTAGGCTCTCCCCTCGGCAGTATTGACTCACCGTTACCTCAGCGGCGTAGTGATGTGGATTTTAGTGCTTACTCTCTTGTTTTAAAAAATCCTCTGCGATGTGGCTTAGATTCCCCAGTTGCAGTGCATGGCTCTAAAGGCTACATTTCTGATCAGTCTACTAGAACTATT---------------AAAATCGTACCGGAACCTAAGAATTTTGGCGGTGGGCATCTACAGCCCGATGAATTCAACAACACATCGCGAGATAGTGCATCTCCTTCCACATATAGACCATTTACAAAGAGTTTTCCAACTGATTCAAATAGGCATTCAAACACAACAGCTTCTAGATCAGGTAGCGAGAGA---------------GATCGGATGTTAGAACCTGGTGGTTTTAACGCCACAATGGTATCGAGTGAATCAATCCTTGAGATTCGGACTGCCAATGTTTCGAATTGGAAAGCCCAGAACAAA------------------------------------------------------------ACTCAAGTGGCGCTCGGT------------TGGTGGGGCCGGGATGAGCTGGATCTCACCACACAGGCAGCTGTTCAATGGCTGGCCCCAATT---------------------------------------CTTCTATGTATAACAGGATTCGTACTCATATTTGGCCTTTGGCGCGTAAGGCAAAGGAAA---CACAGGCGTGCACGAAAGGGATCAACACGGTCCTTAATAAATTTGTGA---------------
>Isoetes_lacustris
------------ATGGCAGGAAAGTCGTTAAATGCATTGTTCGGTCGAGTA---------------TTGCTGCCTCTTTTGTTAGCAGCGGCTTTAGTGCCCAGGCCTGTG------AGAACCCCCTTCGTTAATGATCCAATCAGT---------------GAAAAGGTTTCTGAGTCTGGTGCTGTC---GACAATGAAGAT------------------------GGCAAAGAGAGGTTAAATAAGACGTCTGAAGGAAACGCT---------------TCTCATGATCATGCAGAACACATAGAATCCATC------------ACTGCAGAGGAAGTAACTAACGAGTTCATTGTGAGGTTTAATGAGTATAAATTTGCTGGCGAACACAAGAGAGCACTAGAACATGAATTG------GGCACAAATGGTTGGCAGTGGATTGAGCGGAATAACCCTGCATCCGTTCTTCCCACAGACTTTGGTTTGCTGGAAATTGAAATAGGGTTTATAGACTTTATTTGTCAGCAACTAAAGGATCTGAACTTCGTAAAAGATATTTCTCCTCAAATGAGATTCACACGAGCGCCTTTGACAGAAACAAAAAATGCGAGTGATATGGATATGGATACACATCAATTTCATGTAAAGCAAGCCCCT---GTCCAAGGGGACCATGATAATGTG---------------TGGAAGCCACGTGGTCGGCCTTTAACTTGGATGAGTATAGAGGAGGATGACGAGTTT---------------AATTGGAAATTGCTGATTGGTAATACTTCT---TTTGCAAACAAAAGAAGTCTTCTGCTACAGCGGTCCCAAATTACTTCAATGTTTGGAGCTGAGAAGCTTTGGGCCAAAGGCTTTAGTGGGGCGAAAGTGAAAATGGCTGTCTTTGATACAGGAGTGCGAGCCGACCATCCTCATTTTCGGAACATCAAGGAGCGTACAAATTGGACAAATGAAGACACCTTAAATGACAATCTTGGTCATGGAACATTCGTTGCAGGAGTAATATCAAGTCAAGATCCGCAATGCCTAGGTTTTGCACCAGATGCAGAAATATACGCTTTTCGAGTCTTCACCGATGCTCAGGTATCGTACACATCATGGTTTTTGGATGCATTCAACTACGCTATAGCGAAAAAAATAAATATTTTAAACTTAAGCATTGGTGGACCAGATTATCTCGACCGTCCATTTGTTGAGAAGGTTTGGGAAATGACTGCAAATAATATTATTATGATATCAGCAATTGGGAATGATGGACCACTATATGGAACCCTGAACAATCCAGCTGATCAGAATGATGTAATTGGTGTCGGTGGTATTGATTACAATAACCATATTGCGTCCTTCTCATCACGTGGTATGAGCACATGGGAGCTTCCACATGGTTATGGTCGCATGAAGCCTGATATCGTCGCATATGGGCGAGAAGTTATAGGCTCCAAAATAAATAGTGGCTGTAAAAGTCTTTCAGGAACAAGTGTTGCCAGCCCTGTTGTTGCCGGTGCAGTCTGCCTTCTTGCCAGTACAGTTCCTGAAGAGATACGCTGGAATGTTCTGAATCCTGCTAGTATGAAACAAGCACTTATGGAGGGTGCTATAAAACTGGATGGACCCAATATGTATGAGCAAGGAGCAGGCCGTTTAAACCTGCTAAACTCTTTCGAGATACTTGCAAACTATATACCACGAGCAAGCATCATGCCAGAAGTTTTAGATTTGACCAATTGTCCTTACGCATGGCCATTTTGTAGGCAGCCGCTTTATGCAGATGCTATGCCTACAATGTTCAATGCAACAATATTAAATGGAATGGGTGTTGTTGGCTATATTCAGTCTGGTCCTTTTTGGATAGGTCATGGCCAGGAGAGCAGTCTGCTTGACATTCGTTTCACATATCCTGATGTGATTTGGCCTTGGACTGGTTACTTAGGTCTTTACATGCAGATAAAACCTGAAGGGAGGCATTTTCTAGGAACAATTCAGGGAAACGTGACATTTACCGTGGTTTCTCCTCCTCCAAAAGGGGAAACAAAATGG---------------------------AGGAGTTGTCAGTGTACCTTACCAATAAAAGTAGCTGTAATACCTACACCAGCACGAGCAAAACGAATTTTATGGGACCAGTTCCATAGTATAAGATATCCGCCAGGTTATATCCCACGAGATTCACTAGATGTCAGGAATGATATACTAGATTGGCATGGTGATCATTTGCATACAAATTTTCATGGGTTGTTCGATATGCTCTCTGATGCGGGATATTATCTGGAAACTTTGGGTTCTCCATTGACATGCTTTGATGCAAAGCAATATGGGACTTTGTTAATGGTTGATCTTGAAGATGAATTTTATAGGGAAGAGATCGACAAACTGAAAATTGATGTTGAAATTGAAGGTTTGGGCTTGATAGTATTTGCTGACTGGTATAATGTTGAGACTATGGTGAAGATGAAGTTTTTCGATGATAATACACGTAGTTGGTGGACACCTGCAACAGGTGGATCAAATATCCCAGCCTTAAATGACTTACTTGCACCTTTTGGAATTGCATTTGGAGATACAATTTTGAACGGTGCCTATTCAATTGGTGGAGAAAGGGCTCATTATGCCTCTGGTACAGATATTCGTAAATTTCCAATGGGTGGTTATTTGCACCGATTTCTTTTCCATGATAACTCTGGC---------------------AGTAATGTGTTGCTAAGCACTTCTCGATCATCAGTTCGATCTCAGGTAGAATCACCTATCTTGGGCGTAGTGAAGGCAGAGAAAGGTCGTATAGCAGCTTATGGTGATTCGAATTGTCTAGATAGCAGTCATATGATTACCAATTGCTACTGGCTACTAAGAAAACTTCTGGATTATACAAGTTATGATATTCATGATCCTGTAATATTTTCCCAAAATAATTTGCTGCTTTCTCCGTTTGGAGAACCAGAGACATCACTTCCAACTCGTCGCAGTGATCTTAACTTCTCATCATATTCCCTTGTTCTGACAAATAAGTTACAATGTGGTAAGGATTCCCCATTTTATTTTCACGAATCT------------GGGAAT---------CAGTTGCAC---------------GACTCTTTGCCACAGCGGCAGCCAAGGGGAACTGGAAATTCAAGTTCTACTTCCATGAATGAAACAACACAA------------------------------------------------------------ATGGAGAGTACCATAACTTTGGAAGAGGATGGCGGCACC---------------------AAATATGTACGTCCA------------------------------------------GAAGTGCTGCTTGTAAATAATAGCATATATGGAGAAGCCAATAAAGAAACTGGAAACAGGGAAAAAGATATCGATAAAGGTAGAACTTTTCATCGTTTTGATGGTAGATTTGTGGAGCTAGGTCTTCCCTTCGTTTGGAACAACAAAAACGAGCTTGACTGGACAGTCCTAGCACTTGTTCATTGGTTAATTCCA------------------------------------------CTTATTTGCGTAACAGGTTTTATTCTTATTCTGAATTTGTGGCGTGCAAGACAGAAAAGG---CGTAGGAGGACACGGAAGGGACCCACGCGTTTGCTATTATTTTAA------------------
>Isoetes_sinensis
------------ATGGCAGGAAAGTCTTTAAATGCATTGTTCGGTCGAGTA---------------TTGCTGCCTCTTTTGTTAGCAGCGGCTTTAGTGCCCAGGCCTGTG------AGAACCCCCTTCGTTAATGATCCAATCAGT---------------GAAAACGTTTCTGAGTCTGCTGCTGTC---GACACTGAAGAT------------------------GGCAAAGAGAGGTTAAATAAGACATCTGAAGGAAACACT---------------TCTCATGACCATGCAGAACACATAGAATCCATC------------ACTGCAGAGGAAGTAACTAACGAGTTCATTGTGAGGTTTAATGAGTATAGATTTGCTGGCGAACACAAGAGAGCACTAGAACAAGAATTG------GGCACAAATGGTTGGCGGTGGATTCAGCGGAATAACCCTGCATCCTTTCTTCCCACAGACTTTGGTTTGCTGGAAATTGAAATAGGGTATATAGACTCTATTTGTCAGCAACTAAAGGATCTGAACTTCATAAAAGATATTTCTCCTCAAATGAGATTCACTCGAGCACCTTTGGCAGAAAAGCAAAATGCGAGTGATATGGATATGGATACACATCAACTTCATGTAACGCAAGCCCCT---GTCCAAGGGGATTCTGACAATGTT---------------TGGAAGCCACGTGGCCGGCCTTTAACTTGGATGAGTATAGAGGAGGATGACGAGTTT---------------AATTGGAAATTGTTGATTGGTAATACTTCC---TTTGCAAACAAAAGAAGACTTCTGCTACAGCGGTCCCAAATTACTTCAATGTTTGGAGCTGAGAAGCTTTGGGCCAAAGGCTTTAGTGGGGCGAAGGTAAAAATGGCTGTCTTTGATACAGGAGTGCGAGCTGACCATCCTCATTTTCGGAACATCAAGGAGCGTACAAATTGGACAAATGAAGACACCTTAAATGACAATCTTGGTCATGGAACATTTGTTGCAGGAGTAATATCAAGCCAAGATCCACAATGCCTAGGTTTTGCACCAGATGCAGAAATATATGCTTTTCGTGTCTTCACTGATGCTCAGGTATCGTATACATCATGGTTTTTGGATGCATTCAACTACGCTATAGCGAAAAAAATAAATATTTTAAACTTAAGCATTGGTGGACCAGATTATCTTGACCGTCCATTTGTTGAGAAGGTTTGGGAAATGACTGCAAATAATATTATTATGATATCAGCAATTGGGAATGATGGACCACTATATGGAACCCTGAACAATCCAGCTGATCAGAATGATGTAATTGGTGTTGGTGGTATTGATTACAATAACCATATTGCGTCCTTCTCATCACGTGGTATGAGCACATGGGAGCTTCCACATGGTTATGGTCGCATGAAGCCTGATATCGTCGCATATGGGCGAGAAGTTATAGGCTCCAAAATAAATAGTGGCTGTAAAAGTCTTTCAGGAACAAGCGTTGCCAGCCCTGTTGTTGCCGGTGCAGTCTGCCTTCTTGCAAGTACAGTTCCTGAAGAGATACGCTGGAATGTTCTGAATCCTGCTAGTATGAAACAAGCACTTATGGAGGGTGCTATAAAACTAGATGGACCCAATATGTATGAGCAAGGAGCAGGCCGTTTAAACCTGCTAAACTCTTTCGAAATACTTGCAAACTATATACCACGAGCAAGCATTATGCCAGAAGTTCTAGATTTGACCAATTGCCCTTACGCATGGCCATTTTGTAGGCAGCCGCTTTATGCAGACGCCATGCCTACAATGTTCAATGCAACAATATTAAATGGAATGGGTGTTGTTGGCTATATTCAGTCTGGTCCTTTTTGGATAGGTCATGGCCAGGAAAGCAGGCTGCTAGACATTCGTTTCACATATCCCGATGTGATTTGGCCATGGACTGGTTACTTAGGTCTTTACATGCAGATAAAACCTGAAGGGAGGTATTTTCTAGGAACAATTCAGGGAAATGTGACATTTACAGTGATTTCTCCTCCTCCAAAAGGGGAAACAAAATGG---------------------------AGGAGTTGTCAGTGTACTTTACCCATAAAAGTCGCTGTAATACCTACACCAGCACGAGGGAAACGAATTTTATGGGACCAGTTCCATAGCATCAGATATCCGCCAGGTTATATACCACGAGATTCACTAGATGTCAGGAATGATATACTAGATTGGCATGGTGATCATTTGCATACAAATTTTCATGGGTTGTTCGATATGCTTTCTGATGCGGGATATTATCTGGAAACTTTGGGTTCTCCATTGACATGCTTTGATGCGAAGCAATATGGGACTTTGTTAATGGTTGATCTTGAAGATGAATTTTACAGGGAAGAGATCGACAAACTGAAAATTGATGTTGAAATTGAAGGTTTGGGCTTGATAGTATTTGCTGACTGGTATAATGTTGAGACTATGGTGAAAATGAAATTTTTCGATGATAATACACGTAGTTGGTGGACACCTGCAACAGGTGGATCAAATATCCCAGCCTTAAATGACTTACTTGCACCTTTTGGAATTGCATTTGGAGATACAATTTTGAACGGTGCCTATTCAATTGGTGGAGAGAGGGCTCATTATGCCTCTGGTACAGATATTCGTAAATTTCCGATGGGTGGTTATTTGCACCGATTTCTTTTCCATGATAACTCTGGC---------------------AGTAATGTGTTGCTAAGCACTTCCCGATCATCAGTTCGATCTCAGGTAGAGTCACCTATCTTGGGCGTAGTGAAGGCAGACAAAGGTCGTATAGCAGCTTATGGTGATTCTAATTGTCTAGATAGCAGTCATATGATTACCAATTGCTACTGGCTACTAAGAAAACTTCTGGACTATACAAGTTATGATATTCATGATCCTGTAATATTTTCCCAAAATAATTTGCTGCTTTCTCCATTTGGAGAACCAGAGACATCACTACCAACTCGTCGCAGTGATCTTAACTTCTCAACATATTCCCTTGTTCTGACAAATAAGTTACAATGTGGTAACGATTCCCCATTTTATTTTCACGAATCT------------GGGAAT---------CAGTTGCAC---------------GACTCTTTGCCACAGCGGCAGCCAAGAGGAACTGGAAATTCAAGTTCTAGTTTCATGAATGAAACAACACAA------------------------------------------------------------ATGGAGAGTACCATAACTTTGGAAGAGGATGGCGGCACC---------------------AAATATGTTCGTCCA------------------------------------------GAAGTGCTTCTTGTAAATAATAGCATATCTGGAGAAGCCAGTAAAGAAACTGGAAACAGGGAGAAAGATATTGATAAAGGTAGAAGTTTTCATCGTTTTGACGGTAGATTTGTGGAGCTAGGTCTTCCTTTCGTTTGGAGCAACAAAAATGAACTTGATTGGACAGTCCTAGCACTTGTTCATTGGTTAATTCCA------------------------------------------CTTATTTGCGTAACAGGTTTTATTCTTATTCTCAATTTGTGGCGCGCAAGACAGAAAAGG---CGTAGGAGGACACGGAAGGGACCCACGCGTTTGCTATTATTTTAA------------------
>Selaginella_moellendorffii
------------ATGAAGGCGCTCTCCCTGCTGGCG---------------------------------CTGGCTCTGGCGCTGGCGTCGCTTCTCCAGATCCGCCCAGCT------GCCGTCGCCAATCTGTGCGATGCCCTC------------------------------------------------------GACGAT------------------------CGCCAACTCCGGATCACG------------GGTAAT---------------------------------------------------------------------------GTGTCGAGCGAGCTGATTATCAGGTTCCGGGAGTACAGGCATGCGTCGATCCACAAGCGAGCGCTGCTGGAGGCGCTC---CACGGCGTGTCCGGATGGGAATGGATCGATCGGAACAACCCCGCGGCCGCATTCCCCACGGATTTCGGTCTTGTTCGGGTCGAGGATGGGTTTGCTCCCGGATTGGAGCAGCAGCTCCGGCGAGTGAGCTTCGTCTTGGATGTCTCTCCACAGATGCGTTTCACGCGCTCTCCTCTGGCCGAAGGG------------------------------------------------------------------------------------------------------AAACCTCCTGGACGACTGCGCACTGGTTTCAGCCACGATGAGCAAGAAGAG------------------------GAACCACTTCTTGGGAATGTGACG---CTCAGC---AAGCGTCACCTTCTCATCCAGAGGTCTCAAATAACATCCATGTTTGGAGCTGAGAAGCTCTGGGCGAAGGGATTTACTGGAGCCAAAGTCAAGATGGCAGTTTTTGATACTGGTGTAAGGTCGGATCATCCACATTTTCGAGACATTAAGGAAAGAACAAACTGGACAAACGAGGACACTCTGAATGACAATCTCGGCCATGGAACGTTTGTTGCCGGTGTCATCTCCAGCCAAGATCCGCAATGCCTCGGCTTTGCACCCGATGCTGAAATATACGCTTTTCGTGTCTTCACTGACGCGCAGGTCTCTTACACCTCATGGTTCTTGGATGCCTTCAACTACGCCATTGCCACAAGGATGAATATTCTCAACCTCAGTATTGGTGGCCCCGACTATCTGGATCGTCCATTCGTTGAGAAGGTATGGGAACTCACAGCCAACAACATTATTATGGTATCAGCCATTGGAAACGATGGGCCCCTCTACGGAACTCTGAACAATCCTGCTGATCAAAACGACGTGATTGGTGTTGGAGGGATCGATCACAACGACCATATTTCGTCCTTCTCATCTCGCGGAATGAGCACCTGGGAAGTTCCTCATGGGTACGGGCGCATCAAGCCCGATATCGTGGCCTACGGACGCGATGTTTTTGGATCCAAAATAACTAGCGGCTGTAAGAGCCTGTCCGGAACAAGTGTCGCGAGTCCCGTTGTTGCGGGTGCCGTATGCCTTTTGGCTAGCGTTGTTCCTGAGAGCGTCCGGTGGAGTATCTTGAATCCGGCAAGCATGAAACAAGCGCTTGTGGAGGGTGCAACTCGTTTAAATGGTCCCAACATGTATGAACAAGGTGCTGGCCGTTTGAACTTGCTGGACTCTTACGAAATTCTTGTCAATTACCGTCCCCGTGCCAGTGTGATGCCGGCCACCCTCGACTTTACAAGCTGCAATTACGCATGGCCGTTCTGTAGGCAACCGCTTTACGCTGACGCAATGCCAACGATGTTCAATGCGACCATTCTAAACGGCATGGGTGTGATAGGCTACCTGGAGTCGCTTCCTATATGGATC---CCCGGGCAGAACGGGCAACTGCTCAACGTTCGGGTGACGCACTCGACGGTGATTTGGCCGTGGACAGGATACTTGGGCATCTACTTAGAGGTGACAGAAGATGGTGCCAGTTTTACCGGTGTAGCGGAAGGAAACATCACTTTCACGGTCGTCTCTCCGCCAGCGAAAGGCGAGAACCAGTCG---------------------------AGAAGAAGCTCCGTTGTGCTACCCGTTAGAGTTGCAGTGATTCCCACTCCACCAAGGGCCAGAAGGATCCTCTGGGATCAGTTTCACAGTATACGCTATCCGCCAGGTTATATACCGCGAGATTCATTGGACGTCCGGAATGACATTCTTGACTGGCACGCGGACCATCTTCATACAAACTTCCATGCCATGTTCGACGCATTGAGAGATGCCGGCTACTATCTCGAGACATTGGGATCTCCATTAACTTGCTTCGAGGCCAGGAACTATGGGACTTTGTTGATGGTCGACCTGGAGGACGAGTTTTACCCGGAAGAGATTGACAAGCTTCAAGATGACGTGGAGAGGCATGGCCTGGGGGTGATAGTCTTTGCGGACTGGTATCACGTGGATACCATTGTCAAAATGAAGTTCTTTGACGACAACACTCGAAGCTGGTGGACTCCTGCCACGGGTGGTGCAAATGTTCCTGCCTTGAACGACCTGCTTGCACCATTTGGTATAGCTTTCGGGGATAGCATCTTGAACGGAGCCTTTTCCTTAGCAGGGGAGCGGTCTCACTACGCTTCGGGCACAGATATTCGCAAGTTTCCTGCTGGGGGGTTTATACACAGGTTCACTTTGCAAGACAATTCTGCT---------------------GCAAACAAAGCCGTC---ACATTGATCACGTCCTTGATTTTGCAGGTAGAGTCACCAGTGCTTGGAGCTGTGACGGCTGGAAATGGACGCCTAGCTGTTTATGGCGATTCAAACTGTTTAGACAGCAGTCACATGGTAACAAACTGCTACTGGCTCCTGAGAAAGCTCCTGGACTTTACCAGCGACAACGTCTATGATCCGGCACTATTCTCCTCTTCCAACGAGCTTTCCTCGCCCCTCGGCGGGCCGGACACTCATCTGCCGTTACGCAGACCGGACGTAAATCTCACGGGTTATTCACTGGTGCTCGGCCACAAGATGCAGTGTGGCAGTGACGCTCCGACTAGCATCCGGCAAGCAGTG---TACGATGGTAACATGGACAGACGCTTACAC---------------AGGTCGCTGCCACAACGCCAGCCAATGGGC------------------------------------------------------------------------------------------------------------AACAATATCAACTTGAGCTCGGAAGGC---------------------------------ACCAGGCCT------------------------------------------------------GCAAACTTGTCCTTGGCCAAAAAGCAGAGTACCATGCTGGATGATCGACATCAG---------------------------------------AGGCATTACGCGATTGGT------------AAGACTGCGCGGAATCAA------------------------------------------------------------------------------------------------ACCGGTCATGTGGCGATCTTACCAGTTTTCTGGACGCGTGATGAG------------------GTTAGTGCTCCACTATCTCTCTCTTTTTGCTCGGCCTTCTAA---------
>Huperzia_squarrosa
---------------------------------------------------------------------------------------------------------------------------------------------------------------------------------------------------------------------------------------------------------------------------------------------------------------------------------------------------------------------------------------------------------------------------------------------------------------------------------------------------------------------------------------------------------------------------------------------------------------------------------------------------------------------------------------------------------------------------------------------------------------------------------------------------------------------------------------------------------------------------------------------------------------------------------TCTGAAAAAGTGAAGATGGCTGTCTTTGACACAGGTGTTCGAGCTGATCATCCACACTTTCGCAATGTCAAGGAGAGAACCAACTGGACAAATGAAGATACTTTGAATGATAACCTTGGTCATGGAACTTTTGTAGCGGGAGTTATTTCGAGTCAAGATTCACAATGTCTTGGATTTGCTCCAGATGCAGAAATATATGCATTTCGAGTTTTTACAGATGCTCAGGTTTCATACACATCTTGGTTCTTGGATGCGTTTAACTATGCCATTGCAACAAAGATGAACATTCTTAATTTGAGCATTGGTGGTCCAGACTATCTTGATCGCCCATTTGTTGAGAAGGTCTGGGAGATGACAGCAAACAACATAATAATGGTCTCCGCTATCGGAAATGATGGTCCTTTGTATGGGACTTTAAACAATCCTGCAGATCAAAATGACGTTATTGGTGTAGGAGGGATTGATTATAATGATCACATTGCATCATTTTCATCTCGTGGAATGAGCACGTGGGAAGTACCACATGGTTATGGCCGTGTGAAGCCAGATGTTGTGGCATATGGTCGAGAGGTCAGAGGTTCCAAAATAACAACTGGCTGCAAGGGTTTGTCGGGCACTAGTGTGGCAAGTCCAGTTGTTGCAGGTGCTGTGTGTCTTTTAGCCAGTGTAGTTCCTGAACCAGTTCGATGGGAGGTCCTCAATCCTGCAAGCATGAAACAGGCACTTGTGGAAGGTGCCATTAGGCTAAGTGGTCCCAATATGTATGAGCAGGGTGCTGGTCGACTGGACCTGTTGCAGTCCTTCGAAATTCTTATGAATTATCAGCCACGCGCAAGCATCATTCCAAACATTCTGGACTTCACTGATTGCCCATATGCATGGCCTTTCTGTCGACAACCAATGTATGCAGATGCAATGCCTGTCATGTTTAATGCAACCATCTTAAATGGTATGGGTGTTGTTGGGTACATCGAGTCTCCTCCGATATGGGTT---CCTTCTCAA---------------------------------------------------------------------------------------------------------------------------------------------------------------------------------------------------------------------------------------------------------------------------------------------------------------------------------------------------------------------------------------------------------------------------------------------------------------------------------------------------------------------------------------------------------------------------------------------------------------------------------------------------------------------------------------------------------------------------------------------------------------------------------------------GCTAGT---------------------------------------------------------------------------------------------------------------------------------------------------------------------------------------------------------------------------------------------------------------------------------------------------------------------------------------------------------------------------------------------------------------------------------------------------------------------------------------------------------------------------------------------------------------------------------------------------------------------------------------------------------------------------------------------------------------------------------------------------------------------------------------------------------------------------------------------------------------------------------------------------------------------------------------------------------------------------------------------------------------------------------------------------------------------------------------------------------------------------------------------------------
>Theobroma_cacao
ATGATCACAATTCAATCTTCGTTTCCTCTCAAATCC---------------------TCCCTATTCATTCTTCTCCTCTCCCTCTCTCTTCTC------------------------CATTTCAAACTCTCTTCCGACCCCACC------------------------GTTAACCAATCCCTAACCCTA------ACCCAAAAC---------------------------------------------------------------------------AGAACCCAACCCCAACCCCAAACCACAACC------------------------------ACCCGTAACAACTACATAATCCGGTTCACCGTCTACAAACCGGCGTCCGATCACCGTTCGTACTTAGAATCCAGCCTC------CGATCCGACGGCTGGGAATGGATCGAGAGGCGCAACCCGGCCTCCAAGTTCCCGACCGATTTCGGGTTGGTTTCGATTAAGGATTCGGTAAAAGAAGCATTGATCGGCAAAATTGAGAGGCTGGGATTAGTTAAAGATGTGAACGTTGATTTGAGCTATAACAGGGGGTTGCTTGGTGCTGCTTTTGAGAATGGG---------------------------------------------------------------------------------------AAAAAACGACCCGGAAAGATTTTTACTTCGATGTCGTTTAGTGAAGAGAAAAAT------------------TGCCACGATTCGGGTTTAAGTAATTCTTCA---ATTAATTGGAGTCGCCATCTTTTGATGCAGAGGTCTCAAGTTACTTCCTTGTTTGGAGCGGATGCTCTTTGGGGAAAAGGGTATACTGGTGCTAAAGTCAAAATGGCTATTTTTGATACTGGAATACGCGCTAATCACCCACATTTTCGAAACATTAAGGAGCGTACTAATTGGACCAATGAGGATACTTTAAATGATAATCTTGGACATGGGACATTTGTGGCCGGTGTTATTGCTGGTGAAGATGCAGAGTGTCTTGGTTTTGCACCAGATACTGAAATTTATGCATTTCGTGTCTTTACTGATGCACAGGTATCGTATACTTCCTGGTTCCTTGATGCTTTCAACTATGCTATTGCAACCAACATGGATGTGCTAAACTTGAGCATAGGTGGACCTGATTACTTGGATCTCCCATTTGTAGAGAAGGTTTGGGAAATCACAGCTAATAATATTATTATGGTATCAGCCATTGGAAATGATGGGCCACTTTATGGCACTTTAAACAATCCAGCAGACCAAAGTGATGTTATTGGTGTTGGTGGCATTGATTATAGTGATCACATAGCCTCATTTTCCTCACGTGGCATGAGTACTTGGGAGATTCCTCATGGTTACGGTCGTGTTAAACCAGATGTTGTGGCATATGGACGGGAAATTATGGGATCAAAGATCAGCACTGGGTGTAAAAGCTTATCAGGCACTAGTGTGGCAAGTCCTGTAGTTGCTGGTGTCGTATGTCTGCTTGTCAGTGTCATTCCTGAGAATAAAAGAAAGGAAATTCTGAATCCTGCAAGCATGAAACAAGCACTGGTTGAGGGTGCTGCTAAACTCGCTGGACCTAACATTTATGAACAGGGTGCAGGGAGAGTAGATCTATTAGAATCATATGAAATCCTGAAGAGCTACCAACCTCGAGCAAGCATCTTCCCTAGTGTTCTTGATTATACAGATTGTCCCTATGCTTGGCCATTTTGTCGTCAACCACTCTATGCAGGTGCCATGCCTGTCATATTTAATGCTACTATTCTGAATGGGATGGGTGTCATTGGCTATGTTCAGAGTCCACCAACATGGCATCCTTCAGATGAGGAAGGGAATCTTCTAAGCATTCACTTTACTTATTCAGAAGTCATCTGGCCTTGGACTGGTTATTTAGCACTGCACATGCAAATAAAGGAAGAAGGTGCACATTTTTCTGGAGTTATTGAGGGCAATGTAACTGTTAGAATATACAGTCCTCCAGCCCAAGGAGAGAGGGCCACT---------------------------CGAAGTAGTACTTGTGTGCTTCAGTTGAAATTGAATGTGGTTCCAACTCCACAACGATCAAAACGGGTTTTATGGGATCAGTTTCATAGTATTAAATATCCTCCTGGATACATTCCAAGAGATTCATTGGATGTCCGCAATGACATTCTTGATTGGCATGGGGATCACCTACATACAAATTATCACATTATGTTCAACATGTTACGGGATGCTGGCTATTATGTTGAGACGCTTGGCTCTCCTTTTACATGCTTTGAGGCTAACCAATATGGGACACTTTTGCTGGTTGATCTTGAGGATGAATACTTCCAAGAAGAGATTGCAAAGCTCAGGGATGATGTCATTAATACTGGGTTGGGTTTGGCTGTCTTTTCTGAGTGGTATAATGTGGACACAATGGTGAAAATGAGATTTTTTGATGATAACACAAGGAGCTGGTGGACACCAGTAACTGGAGGTGCAAATATTCCAGCATTAAATGATCTTTTGGCCCCATTTGGGATTGCTTTTGGCGATAAGATTCTGAATGGTGATTTTTCTATTGATGGTGAGCAGAGTCGATATGCATCTGGGACAGATATAGTGAGGTTCCCAAGAGGTGGGTATGTACACAGCTTTCCTTTTTTGGATAGCTCAGAG---------------------AGTGGGGCCACTCAAAATGTGCTGCTGAATTCTGGGATGACCAAGGCAGACTCCCCTATCCTTGGCCTGTTAGAGGTTGGTGAAGGTCGCATTGCTGTTTATGGAGACTCCAACTGCTTAGACAGCAGCCACATGGTTACTAATTGCTACTGGCTTCTGAGAAAAATATTGGATTTCACTGGTTCAAATATTAAAGATCCAGTGCTTTTCTCAGAGTCCGTTAAGCAAGATATGCCATTGTATGAAGATGACAACAACTTACCGTCTCGAAGAACTGATGTAAATTTCTCCATGTATTCTGCTGTCATGGGAAAGGATTTAATCTGTCAGAGTGACTCTAGATTTGAAGTATGGGGAACGAAAGGATAT------------------AATTTACATGTCAGGGGGAGAAACAGAAGATTGCCTGGCTATCATGTTATTGATTTGGGGAGAGGCTTAAATTCAACTGTTGATACTACC------------------------------------------------------------------------------------------------------------------------------AAATCAAGGCGTCCT------------------------------------------AAGGTTATGGGGAAAAAT------------------AAGGGTGATTCTTTGGGAAACAGGTAC------------------------------------------------------CTGGGTCTGCTGTAC------------AGAGATGAGCTGGATGTGCCTGAACTAGTTGCTAGTCATTGGCTTGTACCTGCA---------------------------------------GTAGTTGCAGTTACAGGCTTTTTACTATTTTTAAGCATTTGGCGGATTCGACAAAAGCGG---CGGAGGCGGAGGCGATCTGGCTCGGGTCGGTTGGCCAATCTATAG------------------
>Arabidopsis_thaliana
---------ATGAAGGTGCTCGGAGAAGCTTCTTCATATCCTTACAGATCCTGTATCATCGTCGTATTTCTCTCCGTTTCTCTCTTCTGGCTC---------CGTCCCAGCACTTACCAT------------------CCCCAGCAACAAAATCTCAATCCAGAGAACGTAACTCGTTTG------------GAGTCTGAGAAT------------------------------------------------------------------------------------------------------------------------------------GAAACGAAGACTAACTATATAATCCGATTTAAGCAGTATAAGCCGGCGAAAGATCATCGAATTTACCTCGAATCGAAGGTC------CGATCCGGTGGTTGGGGTTGGATCGAGAGGATTAACCCGGCGACGAAGTATCCGACTGACTTCGGTGTTCTATGGATCGAGGAAAGCGGGAAAGAGGCCGTGGTTGGAGAGATTGAGAGGCTGGAGATGGTGAAAGACGTGAACGTTGAGTTTAAGTACCAGAGAGTTTTGCTTGGAGGATCTTTTCCCGACGGG---------------------------------------------------------------------------------------AAGAAACGTCCGGGGAAGATCTTCACTTCTATGTCTTTCGAAGAAGGAACTGAGTCC---------------TCTCCTATGGCCGATACAAGTAACACCACG---TTAAACTGGAGTCGACATCTTCTCGCTCAGAAGACTCAAGTCACGTCCATGTTTGGAGCAGATCATCTCTGGAAGAAGGGTTACACCGGCGCTAAAGTTAAAATGGCTATATTTGATACTGGAATAAGAGCTGATCACCCTCATTTTCGTAAGATCAAGGAGCGTACGAATTGGACAAATGAGGACACTTTGAATGACAACCTGGGTCATGGGACGTTTGTTGCTGGTGTTATTGCTGGTCGAAATCCAGAATGTCTTGGTTTTGCCTCAGACACGGAAATCTATGCTTTTCGAGTGTTCACAGATGCCCAGGTATCATACACCTCATGGTTTCTTGATGCTTTCAATTATGCTATAGCAACAGATATGGATGTATTAAATTTGAGCATTGGGGGACCGGATTACTTGGATCTGCCTTTTGTAGAGAAGGTTTGGGAAATAACAGCCAGCAATATCATTATGGTGTCTGCAATTGGAAATGATGGGCCACTTTACGGAACGTTAAATAATCCAGCTGACCAGAGTGATGTAATAGGTGTCGGAGGTATTGACAATGATGATCACATAGCTTCATTCTCATCTCGTGGCATGAGCACCTGGGAACTTCCTCATGGATATGGCCGTGTGAAACCAGATGTGGTTGCATATGGCCGCGACATTATGGGGTCCAAGATCAGCACTGGTTGTAAAAGCCTGTCTGGAACAAGTGTGGCTAGTCCTGTTGTTGCTGGTATTGTTTGCCTACTTGTAAGTGTTATTCCTGAAGCTAGAAGGAAGGATCTGCTCAATCCAGCAAGCATGAAGCAGGCATTGGTCGAAGGTGCTGCTAAGCTTTCAGGTCCTAATATGTATGAACAGGGTGCTGGAAGAGTTGATCTATTAGAATCATATGAAATTCTAAAGAGCTACCACCCCCGGGCAAGCATTTTCCCGAGCATTCTTGATTATAATGATTGTCCATATTCCTGGCCCTTTTGTCGTCAGCCGCTATATGCCGGGGCTATGCCCATCATTTTCAACACGACAATTCTTAATGGTATGGGTGTCATTGGCTATATTGAAAGTCCACCAACATGGCACCCTGCAAACGAGGAAGGAAATCTTCTGAGCATTCACTTTAAGTACCCGGATGTTATATGGCCGTGGACTGGTTATCTAGCTCTACACATGCAGATCAAGGAAGAAGGTGCACAGTTCACAGGTGAAATAGAGGGTAATGTAACTGTGAAAGTCTATAGCCCACCAGCCTCTGGAGAAAGTGGGCCT---------------------------AGAAGGAGTACTTGTTCTCTTCAGTTGAAACTGAAAGTGATTCCCACTCCACCACGAGCGAAACGTATTTTGTGGGATCAATTTCACAGCATTAAATATCCTCCTGGTTATATTCCAAGAGACTCTTTGGATGTCCGCAATGACATACTTGATTGGCATGGTGATCACCTGCATACAAACTTTCACATCATGTACAACATGTTACGTGATGCTGGGTACTATATCGAGACTCTTGGTTCGCCCCTTACATGTTTTGATGCTCAGCAATATGGAACCCTTTTGATGGTTGACCTTGAAGATGATTACTTTCCAGAAGAAATTGAAAAACTCAGAGATGACGTTATCAATACTGGACTGGGTCTGGTTGTGTTTGCTGAGTGGTATAATGTCGATACCATGGTGAAGATGAGATTCTTCGATGATAACACACGCAGTTGGTGGACTCCAGTCACTGGAGGTGCAAATATCCCAGCACTTAATAACCTTCTTGCATCATTTGGGATTGCGTTTGGGGACAAAATTCTGAATGGGGATTTCAGTATTGACGGTGAGCAGAGTCGATATGCTTCTGGAACAAACATAGTCCGGTTTCCTGCTGGTGGGTTTTTGCACACTTTTCCTTTATTAGACAGCTCTGAG---------------------AGTGGCGCTACCCAAAATCTACTGCTA---ACTGAGGCATCAAAGGAAGACCCTGCTGTTCTTGGGCTTTTGGAGATTGGTGAAGGTCGGGTTGGTGTATATGGAGACTCAAATTGTTTGGATAGTAGCCACATGGTCACCAACTGCTACTGGCTCCTGAAGAAAATGCTAGATTTTAGCAGTTCAAATATCAAAGACCCTGTACTTTTCTCAAAATTTGCTAAGAGATATTCACCAGTAATCATAGACGAGAAGCAACTGCCATCCCGAAGAACTGATGTAAATTTTTCAACATACTCTTCTGTGATCGGAAAGGAGCTAATCTGTGAGAGTGACTCCAGATTTGAAGTATGGGGGACTAAAGGATAT------------------AACTTACATGTCAGAGGAAGGAATCGTAGATTACCCGGTTATCATGGCATTGATTTGGGTAGAGGC------------TTGAATTTCACAGTGGAG------------------------------------------------------AGTAAAAGACCAACGCGTTGGAGATCAGCCAAGGAAGGAGGTGAGCTT------------------AGTTCTTCCAGGAGCAAGTCT---------------------------------------------------------------------------------------------------------------------------------------------------------CTGGGAGGCCTTTTC---------AATAGAGACGAGATTGACATGCCATTTCTTGTTCCTACTCGCTGGATCGTACTTGCT---------------------------------------GGTGTTGTAGCTAGTGGAGTTCTAGTGCTACTAAGCATATGGAGAATCAGGCAGAAGAGGGGTAGGCGGAGAAGAGCATCAGGGTCGAATCGATTAGCCTAG------------------------
>Littorella_uniflora
---ATGCGGCTCTCTTCCACCTCCACTCTCTCTTCC---------------------CTCACTCTCTTCCTCTCCCTTCTCCTCTACCGTTTTCTCACCCCCAACCCCCAAATC------------------------CCCTCTCCC------------------------------------------------------------------------------------------------------------------------------------------------------------------------------------------------------AACAATCACATAATCCGCTTCCTCCAGTACAAGAACGCCGAGGACCACAAACAGTATCTCCAGCGCCACGTT------AACTCGCCCGGGTGGAAATGGGTCGAGAGGAACAACCCCGCGATGCAATTCCCGACGGATTTTGCGCTGGTTGCGATCGAAGATGGGGTGAAGGAGTTGTTGATTGGAGAGATTGGGAGACTTGAGTTGGTGAAGGATGTTTCGTTGGATTTGAGTTACCAAAGAGTGGTTCTTGGGGAGGAAGAGGGGGGATTTGATTGTGGG------------------------------------------------------------------------------AAGAAGAGGCCTGGCAAGATTTTTACTTCCATGTCGTTTTCGGAAGATGAGGCG---------------------------------------AATTCGAGT---GTGTGGAGGAAGAGGAATTTGTTGATGCAGAAATCTCAAGTAACATCCTTATTTGGGGCAGATTCACTCTGGTCAAAAGGTTATACCGGTGCAAAAGTAAAAATGGCTATTTTTGATACTGGAATTCGTGTGGATCACCCTCATTTTCGTAATATCAAGGAACGAACCAATTGGACCCATGAGAATACCCTTAATGACAATCTTGGACACGGGACATTCGTTGCTGGTGTTGTTGCTGGTCAAGATGCAGAATGTCTTGGTTTTGCTCCAGATACTGAGATCTATGCCTATAGGGTGTTCACTGATGCACAGGTTTCATACACGTCATGGTTCCTTGATGCGTTCAATTATGCAATTGCCACTGAGATGGATGTGTTGAATTTGAGCATTGGTGGACCTGATTATCTGGATCTCCCATTTGTTGAGAAGGTTTGGGAAATTACAGCTAATAATATTATCATGGTATCAGCTATTGGAAATGATGGACCACTATATGGAACTCTGAATAACCCTGCAGATCAAAGCGATGTAATTGGTGTTGGTGGTATTGATTACAATGATCATATAGCATCATTTTCTTCGCGTGGAATGAGCACTTGGGAGATTCCTCATGGGTATGGTCGTGTGAAGCCTGACGTTGTTGCTTATGGCCGGGAGATTTTTGGATCCAAGATTAGTACGGGCTGTAAAAGCCTGTCGGGCACAAGTGTGGCTAGTCCTGTGGTTGCTGGTATAGTTTGTTTACTCGTCAGCGTCATTCCAGAAGACAGGAGAAGAGAAATTCTGAATCCAGCCAGTATGAAACAAGCACTAGTTGAAGGTGCTGCAAAGCTTTCTGGTCCTAATATGTACGAGCAAGGAGCGGGCAGGGTTGATTTATTGGAATCATACGAAATTTTGAAGAGTTATGAACCTAGAGCAAGCATATTCCCTGGTGTCCTTGATTACACGGATTGCCCTTATGCTTGGCCTTTTTGCCGTCAACCTTTATATGCTGGCGCCATGCCCGTGATCTTTAATACTACCATTTTGAACGGAATGGGTGTAATTGGTTATGTTGAAAGCCCTCCGTCATGGAATCCTGCCAATGAGGAAGGCAACCTTCTTAGTATTCACTTCAAGTATTCAAATGTCATTTGGCCCTGGACTGGTTTTCTGGCATTACACATGCAAATCAAGGATGAAGGAGCACAATTTTCTGGTTTAATAGAAGGTAATGTCACTGTGAATGTTTATAGCCCGCCCGGTCAAGGTGAGACACATCCT---------------------------CGAAGAAGTACCTGTGTCCTTCACCTGAAACTAAATGTCATCCCTACTCCTCCAAGATCAGAGAGAATCTTATGGGATCAATTTCATAATATTAAGTACCCACCTGGTTATCTTCCGAGAGACTCGTTGGATGTTAGGAATGACATCCTCGATTGGCATGGGGATCATCTTCACACAAATTTCCATATCATGTATAACATGTTGAGGGATGCAGGATATTACGTGGAAACTCTTGGTTCTCCTTTTACCTGCTTTGATGCTAATCAATACGGGACTCTTTTGCTGGTGGATCTTGAGGAAGAATATTTTCCCGAAGAAATAAAAAAGTTAAAGGATGACATCATTAACAGAGGACTGGGTGTAGCAGTTTTTGCTGAGTGGTACAACGTGGAGTCTATGTTGAGAATGAAGTTTTTTGATGATAATACAAGAAGTTGGTGGACTCCCATCACTGGAGGCGCAAATGTGCCTGCCCTGAATGATCTCTTGGCACCCTTTGGGATTGCTTTCGGCGATAAGATTCTAAATGGTGATTTTGTTATTAATGGCGAGCAGAGTCGGTATGCATCAGGGACTGATATAGCTAAGTTTCCCGCAGGCGGTTACTTGCACAGCTTCCCTCTCCTGGATAGCTCGGAA---------------------AGTGGTGCCACTCAGAATGTCCTATTA---TCTGGTATGAGTAAGGCAGATACCCCTATTCTTGGTCTTTTAGAGGCTGGTAATGGGCGGATTACAGTTTATGGAGACTCCAACTGTTTGGATAGCAGCCATATGGTTACGAACTGTTATTGGCTCCTGAAGAAAATATTAGAGTTTACTAGTAAGGATGTCAAAGACCCAATGCTCTTCTCAGATTCGAAGAGACAGGATAAAAGATTGCATGTGAAGGACAATCAACTTCCGACACGTAGAACAGATGTGAATTTCTCAGCATACTCTTCCGTGAAAGGTGGAGAGTTGATTTGCAGGAGTGACTCCAGGTTCGAAGTTTGGGGAACAAAGGGTTAT------------------GATTTGCGTGTCAAGGGAAGAAATCACAGACTGCCTGGATATTTCGGGATTGATTTGGGTAGAGGT------------TTAAACTCTACTGATGAG------------------------------------------ATTCCAGTT---------------------------------------------------------------------AAACTATCCAGATCA------------------------------------------------------------------ATTCAGGAGAGTGATGATAGTACTATAGGAAACAATTAC------------------------------------------------------CTGTCCGCCTTCTTT------------AAAGATGACCTGGACTTCCCGGAGTTAGTTGCTAGTCATTGGCTTATACCTGCT---------------------------------------GTTGTTGCTGTTTCTGGTATCGTGCTCCTCTGGAGTTTTTGGAAGATTAGGCAGAGACGA---AGACGAAGG---AGGAAAGGATCTGGTTCTCTACGTTCCGGTTATCCTTAA------------
>Oryza_sativa
------------------------------------------------------------------------------------------------------------------------------------------------------------------------------------------------------------------------------------------------------------------------------------------------------------------------------------------------------------------------------------------------------------------------------------------------------------------------------------------------------------------------------------------------------------------------------------------------------------------------------------------------------------------------------------------------------------------------------------------------------------------------------------------------------------------------------------------------------------------------------------------------------------------------------------------------------------------------------------------------------------------------------------------------------------------------------------------------------------------------------------------------------------------------------------------------------------------------------------------------------------------------------------------------------------------------------------------------------------------------------------------------------------------------------------------------------ATGACTACTTGGGAGCTTCCTCATGGGTATGGCCGTGTTAAACCTGATGTTGTTGCGTATAGTCGTGATATAATGGGTTCAAAGATCAGCACAGGTTGTAAAACCCTTTCAGGCACCAGTGTTGCAAGCCCGGTGGTTGCTGGTGTAGTATGCTTGCTTGTTAGTGTTATACCAGAGGAGCATCGGAAATCCATCCTTAACCCTGCAACAATGAAACAAGCCCTTGTAGAGGGTGCTTCTAGGCTTTCAGGACCAAACATGTATGAGCAGGGCGCTGGCAAGATTGACCTCTGGCAATCATACGAAATCTTGAAAAGTTACCAACCGCGTGCAAGCATCTTTCCTAATACCCTTGACTTCACTGATTGTCCCTATTTCTGGCCTTTTTGCCGCCAACCTCTGTATGCTGGAGCTATGCCAGTGGTCTTCAATGCTACAATTCTGAACGGGATGGGGGTGATTGGTTATGTTAAGGATCCTCCTGTATGGCAGCCCTCTGAGGATGTCGGCAATATTCTTAGTGTTCACTTCACCTACTCAGATGTCATATGGCCTTGGACAGGTTATCTTGCCCTGCACTTACAAGTTAAAGATGAAGGATCTCAGTTTTCAGGCATAATCAGTGGCAAGGTCACATTGTCAATTTACAGCCCAGCAGCCCATGGGGAAAGCAGTCCA---------------------------CGAAGTAGTTCATGTGTTCTTTACCTGAAGGTCAAGGTGGTGCCAACACCTGTTAGGTCCAGAAGAATATTGTGGGACCAATTTCATAATATCAAATACCCATCTGGTTTTGTTCCAAGAGATTCACTTAATGTGCATAATGATATCCTTGACTGGCATGGCGATCACTTGCACACGAATTTTCATATACTGTTCAACATGCTGAGAGATGCAGGATACTACATTGAGACCCTTGGATCTCCACTTACCTGCTTTGATGCTAGCAATTATGGGACACTGCTTATGGTTGACCTTGAGGATGAGTACTTCAGTGAGGAGATTCAGAAACTTAAGGATGATGTTGTACACAAAGGGCTTGGCGTTGTTGTTTTTGCAGAGTGGTATCATGTCGACACAATGGTTAAGATGACATTCTTTGATGAAAATACACGCAGTTGGTGGACTCCAATTACTGGGGGTGCAAATGTTCCTGCACTTAATGAACTTTTGGCACCATTTGGCATTGCTTTTGGGGACAAAGTACTAAGTGGTGACTTCTCAATCAATGGTGAGCAGACCCACTATGCTTCTGGGACTGATATAGTGCAATTCCCAGCAGGAGGTTTTTTGCATAGCTTCCAACTCCAGGACAACTCTAAAATTTCTCAGGATAACTCAAGAAGCGCAGATACACAAAATACCCCAGATAAAAGCAAGCTC------------TCTTCTATTCTTGGAATGATGGAAGCAGGCAAAGGTCGGGTTGCAGTCTATGGAGATTCAAATTGCCTTGACAGTAGTCACATGGTAACAAACTGCTATTGGCTTTTGAGAAAACTTGTGGAGTTCACTGGCAATAGAATCAAAGATCCTGTTCTTTTCTCAGAATCTGCTCAGTTAAAATTTCCAGTTTTTGAGAGCATCCATCAACTG---TCACGTAGACCAGATGTGAACTTCTCAACATATTCAACTGTCGTTGGCAATGAATTGATCTGTCACCAGGATTCCCGATTTGAGGTTTGGGGAACGAAAGGTTAT------------------GGTACCCAACAAACAGGCACAACAAGAAAGTTGCCAGAGTACCAGAAAAGTGAAGCT---------------------TACAACATTTCAACACCA------------------------------------------------------------ATAGCTTCTGACAGCACACCAGATGAAGCTGGCCTGCAAAGA------------------AATATTTCAACACCA------------------------------------------------------------------------------ATAGCTTCTAAGTTTGATAAAAGAATG---------GACTAT---------------------------------------TTTGGTTTTCTCGGG------------CACGAAGAGATTGACATAGGAATGCTAGTGGCAAGCCAATGGATGGTACCTTGC---------------------------------------TTTGCTGCTACTGCCTGCCTTATGTTGTACCTAAGT---TGCAGAGTGCAACAAAAGCGC---CGACGACGA---AAGAAGGGGTCAACAGCTGCTAGATTGTCAAGTATGGACCGTATGGTCTAA
>Ananas_comosus
---ATGACCCACAAACGAGCCTCCGCCGCCGCCGCC------GCTTGGGCG------CTCCCTCTCCTCCTCGCCCTCTCCCTCCTCCGC------------------------------------------------CCCTCTTCC---------------------------------------------GACGAGGAAACC------------------------------------CTAACC---------------------------------------------------------------------------------------------CCGTCCCGGAACTACGTCGTCCGGTTCACGGACTACCGGCGCGCGGCGGAGCACCGCGCCTACCTGGAGGAGGAGCTCCGGGCGCCGCTGGGGGCGTGGCAATGGATCGAGCGGCGGAACCCCGCCGCGGCGTTCCCCACCGACTTCGGCGTCCTCGAGATCCGGGACGTCGGCCGGAGGGCGGTGATCGGGGAGATCGAGCGGCTGGCGCGGGTGAAGGACGTGCACGTCGATGCGACCTACTCCCGAAGCTTGTTCGCGGAGGGGAGTCGGAATGGT---------------------------------------------------------------GATGGAGTC---GCTTTGGGTGCCAAGAAGCGGCCGGGGAAGCTGCTTACGTCGATGTCTTTCGAAGAGGGAGAAGAAGAAGGGAAGGAGAGGGGGCTTGGATATAGCCCAATCAGCAATTCTTCT---ATTAGCTGGAGAAGAAAGCTTATGCTTCAGAGATCCCAGGTTACATCTCTCTTTGGTGCTGAAAGACTCTGGGCAAAAGGATTCACAGGTTCACAAGTCAAAATGGCAATCTTTGATACTGGTATTCGAGCAGATCATCCACATTTTAGAAATATCAAGGAACGCACAAATTGGACAAATGAGGATACTTTAAATGATAATCTTGGTCATGGCACGTTTGTAGCTGGAGTAATTGCTGGTGAAGCTGCGGAATGCCTCGGATTTGCTCCAGACACTGAGATATATGCTTTTCGAGTATTTACTGATGCTCAGGTATCTTACACGTCATGGTTCCTTGATGCATTTAATTATGCTATAGCAACCAATATCGATGTGTTGAATTTGAGCATTGGTGGACCTGATTATTTGGATCTTCCCTTTGTGGAAAAGGTCTGGGAAATCACAGCAAATAATATTATAATGGTATCAGCTATAGGAAATGATGGGCCGCTTTATGGCACATTGAATAATCCAGCTGATCAGAGTGATGTAATTGGCGTTGGTGGCATTGATTACAATAATCATATTGCTTCATTCTCCTCGCGTGGCATGACTACTTGGGAGATACCTCATGGATATGGTCGTATTAAACCTGATGTGGTTGCATATGGCCGTGACATAATGGGCTCTAAGATCAGCACAGGCTGTAAGAGCCTTTCAGGCACTAGTGTTGCAAGCCCAGTGGTAGCAGGCGCGGTGTGCTTGCTTGTTAGTGTCATTCCAAAAGATAAGCGGAAAGCTCTTCTAAATCCCGCGAGCATGAAACAAGCCCTAGTCGAGGGCGCGACCAAACTCTCTGGGCCCAATATGTATGAGCAAGGTGCCGGGAGACTCGACCTTTGGGAGTCTTATGAAATCCTGAAAAACTACCAACCTCGCGCCAGTATCTTTCCTAGCATCCTTGACTACACTGACTGCCCCTATTCCTGGCCTTTCTGTCGCCAACCATTATACGCAGGAGCCATGCCGGTTATCTTCAATGCTACAATACTTAATGGGATGGGCGTGATTGGCTATGTGAAAGATCCGCCTGCATGGCACCCTTTTGATGAGGTGGGCAATCTCCTTAGCATCCACTTCACCTACTCAGATGTGATATGGCCTTGGACCGGCCACCTCGCTCTCCACATGCAGATCAAAGATGAAGGTTCCCAGTTCTCAGGCGTTATCGAGGGCAATGTGACTCTTACTTTATCTAGCCCTGCCCCTGCTGGAGAAAGAAACCTT------------------AATCCT---AGAATCAGCACATGTGTATTTTACTTAAAACTGAAGGTGATCCCAACCCCTCCTCGATCAAGAAGGGTTTTGTGGGATCAGTATCACAACATAAAGTACCCACCGGGATATATACCAAGAGATTCACTCGATGTTCGAAATGATATTCTTGATTGGCATGGTGACCATTTACACACGAACTTCCATATAATGTTCAACATGCTGACAGATGCCGGATATTATATAGAGACTCTTGGGTCACCATTCACATGCTTTGAAGCTAGCCGTTATGGTACTTTACTCATGGTGGACCTCGAAGAGGAGTACTTTGCAGAAGAGATTGGGAAGCTTAGGGACGATGTTGTTAATAAAGGTTTAGGGCTTGCAATATTTGCAGAGTGGTATAATGTGGATTCCATGGTGAAAATGAGGTTCTTTGACGATAATACGAGGAGTTGGTGGACCCCGATTACCGGAGGCGCGAACATCCCTGCTCTTAATGATCTTTTGGCCCCCCTTGGTATTGCTTTCGGGGACAAGATTTTGAATGGCGACTTTTCTATTAATGGTGAGCACAGTCATTATGCTTCTGGGACTGACATAGTGAGATTTCCTGGCGGAGGCTATGTGCATAGTTTCAAATTCCAGGATAACTCAGAA---------------------AGTGCTGCTGTACAGAACAGAGCGCAGAATACTGGCACGACTAAGCTT---TCTGCTATTCTCGGGCTGGCAGAAGCAGGCAGGGGGCGGGTGGCCGTGTATGGGGATTCGAACTGCCTTGACAGCAGTCACATGGTAACCAACTGCTATTGGCTTCTTAGAAAGATATTGGATTTCACTAACCGGAATATTAGGGATCCAGTGCTATTCTCGGAATCTGCGAAAATCAAGTACCCAATTTATGAGGAAGAAAGTCGGTCGCCCTTGCGTAGAACCGACGTGAACTTTTCACAGTATTCCAAAGTAACGGGAAGAGATTTGGTCTGCCACCATGATTCTAGGTTTGAGGTTTGGGGGACTAAAGGATAT------------------GGTATTCAACTGATGGGTAGAAGTAGGAAATTACCGGGATACCCTTCCATGGAACTG------------------------------------------------------------------------------------------------GTTAGCGATTCGAACATCACGACGGAATCATCTGGCTCGAGATTGGATGTACTTACAATGCAGAAGAGTGGCAGAAAT------------------------------------------------------------------TCTATTGGAGCCACCGCTCACAGATTTGGAAATAGCACA---------GATTTT---------------------------------------TTGACTTTTGTCAAC------------CGTGATGAGGTTGATGTGCGAATGTTAATGGCAAGCCAATGGATTATTCCTCTT---------------------------------------TTTCTTGCTGTGACATGTCTTCTGTTATTTCTTAGC---TGGGGAGTTAGACAGAAACGG---CGGAAGCGA---AGGAGAGGTTCGGTATCAAGTCGCCTAACAAATTTAGTGTCGCAATAA---
>Amborella_tricopoda
---------ATGAATTATCCCTCTCACCTCTCCCAT---------CCCGTC------ACTTTTCTCTTCCTATCAATTCTCCTCTTTCATTTCCATTCTCCCTCTACAAATCAACATAACATAACCCTAATTGATGATCAGACCTCTCCCTCT---------------------------------------AATGGAGAAGATCGGGGC------TCTCAC------------------------------TCTGATGGAGGAATT------------------------------------------------------------------------TCTCAGACAAGATATATTGTTCGCTTTCGGGAGTACAAGAAAGCTAAAGATCACAAGAAAATGTTGGAGAAAAATCTT------AAGGATGGAGGTTGGAAATGGATAGAGAGGAATAACCCTGCAGCGGATTTTCCAACTGATTTTGGTCTGGTTTTTGTCGAGGATTCGGTGAAATCACAGTTGGTTGAAGAGCTTGGGAAGTTAGGGTTTGTTAAAGATGTCTCTACAGAGTCAGTATATTCACGAAACTTGCTTTTTGATGGAAGATATCAAGGGGGAGCTGATTATCACGTTTATGAAGTC------------------------------------------------------------CAGAAGCAACCAGGAAAGATGTTCACTTCCATGTCTCAGGAAGATGACTATAGT---------------------------AATGTGTTTAGCAATTTTACA---TTAAATTGGAAACGCAAGCTCCTGCTTCATCGATCACAAGTTACATCGATGTTTGGAGCAGAGAAACTTTGGGCAAAAGGTTATAAAGGTGGAAAAGTCAAGATGGCAATATTCGATACAGGCATCCGAGCCAATCATCCGCATTTCCGTAACATCAAGGAACGTACAAATTGGACCAATGAGGACACTTTGAATGATAATCTTGGACATGGAACATTTGTAGCAGGAGTCATTGCTGGTCAAGATACAGAGTGTTTGGGTTTTGCTCCTGATACAGAAATTTATGCATTTCGTGTGTTTACTGATGCGCAGGTATCATACACATCTTGGTTCCTCGATGCATTCAACTATGCCATTGCAACTGGTATAGATGTACTGAATTTGAGTATTGGCGGACCAGATTACTTGGATCTTCCATTTGTTGAAAAGGTCTGGGAGCTTACTGCAAATAATATTATCATGGTTTCAGCTATTGGAAATGATGGACCTCTATATGGTACTTTGAACAATCCAGCTGATCAAAGTGATGTCATTGGTGTTGGTGGCATTGATTACGATGATCATATTGCCTCTTTTTCCTCACGTGGCATGAGTACTTGGGAGCTTCCTCATGGGTATGGCCGTGTGAAGCCAGATATTGTTGCTTATGGGCGAGATATCATGGGTTCCAAAATTAGCACCGGATGCAAGAGCCTATCGGGCACCAGTGTTGCGAGCCCTGTGGTAGCAGGGGTAGTTTGCTTGCTTGTTAGTGTCATTCCTGAAGAAGATCGTCGAGTAATTCTAAACCCTGCAAGCATGAAACAAGCACTGGTTGAGGGAGCTGCGAAACTTTCTGGTCCCCACATGTTTGAGCAGGGTGCGGGCCGGCTTGACCTGTTGGAATCATATGAAATCCTGAAGAATTACCAACCTCGTGCAAGTATATTCCCAAGTACTCTTGATTACACGGATTGCCCATACTCCTGGCCCTTCTGTCGCCAGCCACTGTATGCTCGCGCCATGCCCGTGATCTTCAATGCCACCATCCTCAATGGCATGGGTGTCACAGGGTATGTTGAATCCCCACCCACCTGGCACCCCTCTGATGAGGTTGGCAACCTATTAAGCATCCATTTCAGTTACTCCGATGTCATTTGGCCTTGGACTGGTTTTCTGTCTCTGCACATGCAAGTCAAGGAAGAAGGAGCTAGTTTTTCAGGCATAATTGAAGGCAATGTTACCATCATTATATACAGCCCTTCAGTGGGAGGAGAGAGAAACCCATTAGAGAGAGGAGAGAGAAATTCTCATAAGAAAAGCACTTGCGTGCTTCAATTGAAACTAAAGGTGATCCCTACTCCACCTAGATGGAGACGGGTGCTATGGGATCAATACCACAGCATAAAATATCCTCCAGGTTATATCCCAAGGGACTCTTTGGATGTTCGAAATGACATCCTTGACTGGCATGGGGATCATCCTCATACAAATTTCCATGTCATGTTCAATATGTTGAGAGGTGCTGGATACTATGTTGAGATCCTCGGTTCCCCTCTTACTTGCTTTGATGCCAGTCGATATGGGACTCTCCTTATGGTGGACTTAGAGGATGAGTATTTCCCTGAGGAGAGAGAAAAACTTAGGGAGGATGTGTTGGTTCGAGGCTTAGGGCTTGCTGTTTTCGGCGAGTGGTATAATGTTGATACCATGGTGAAGATGAGGTTCTTTGATGATAACACTAGGAGTTGGTGGACCCCTGTCACTGGAGGGGCAAATATTCCTGCCATGAACGAGCTCTTGAAGCCTTTTGGGATAGCATTTGGTGATAGGATTTTGAACGGCGATTTCTCGATTGATGGCGAACAGAGCCATTATGCATCAGGCACGAATATTGTGAGGTTTCCAGCTGGTGGCTTTGTCCATAGCTTTCGGATTCAGGATAATTCAGAG---------------------AGTGGTGCCACTCAGAATGTGCTGCAGGGCTCTGGTATGGTCAAGATGGAATCTTCCATCTTAGGCCTTGTGGAAGCAGGGGTTGGTCGAATCTCAGTATATGGGGACTCCAATTGCCTGGACAGCAGCCACATGGTAACAAACTGCTACTGGCTCTTGAGAAAAATACTTGATTTCACGAGCAGGAAAATAAAGGACCCAGTTCTCTTCTCAAACTCAGTTAAACTAGCCTCAGCCATGGAGAAAGAAGAAACCCAATTGCCATCTCGGAGAACCGATGTGAATTTCTCGATGTATTCTTCGGTTGTTGACAAGGAGCTGGTTTGCAGAAATGATGCGCCGTTTGAGGTTTGGGGCACCAAGGGTTAC------------------GCGTTTCAAATTACTGGGAGGAATAGAAGATTACCAGGATATGTGGGCTTGGATTCTGCTGATGGC------------------------------------------------------------------------------------------ATTGATTCAAATACAATAATTTCTGGCTTTGGGAAGAGGTTT---------------AGAAAGCTGGAGGAGCCTGAGACACCAAGTGATGGTGATTTGGGTTCA---------ATAAAAGACGATGGGATTCAAGGAGTGATGGTGGATGTAAGTAATGCTTCTTTTCCCAATCTAAGGAAA---ATGGACTTC---------------------------------------CTGGGTTTGCTCAAC------------AAGGATGAGATTGATATTCCCATT------------------CTTGTTCCTGCAGCCCTTGCCCTCACTGAGGAGCTTACAGTTCACGAGTGTCTAATTCTAGTAGAGCCCTTTGTTCTTGGATTG------------------------------------------CCTCCTGGGCTTTGTGGGCTTGGGTAA------------------------
>Lygodium_japonicum
------------------------------------------------------------------------------------------------------------------------------------------------------------------------------------------------------------------------------------------------------------------------------------------------------------------------------------------------------------------------------------------------CATGAGCATAGAGAAGCTTTGGAGAAGTCTTTG------CAGGGTGGTGGTTGGCAGTGGATCGACAGAGTCAATCCTGCATCTGCCTTTCCAACAGACTTTGCCTTGCTGAAAATAGAAGAAGCTGCTCGCATTTCCATACAAGAGCAGCTCAAGAAGTTGAGCTTTATCAAGGATTTCGCATCTCAATCACGCTTCTCAAGGGCGCCGCTTAAAGACGGTAATGCAGATAAGGAAAACCTTAAAGAGAAAGGGGATGAGAACAGTGCCGATGAATCTTCTTCAGAGTCAGATGGGGACAACATC---------------ATCATGGGACGAGGAAAACAATCCACATCGTGGTCAGAAGAGGGGGATGCAGTGGCATTTTTATCAAGG------------------------AATGTCTCACTTCTTCATGGTGGTCGCAAGCTGCTTCTGCAGAGATCACAAATTACTTCCATGTTTGGGGCTGAGAAGCTTTGGGCGAAAGGATTTACAGGTGCAAAAGTTAGAATGGCTGTCTTTGACACAGGTGTAAGGGCAGACCATCCTCACTTTCGTAACATAAAGGAAAGGACCAATTGGACCAATGAGGATACACTCAATGACAACCTAGGTCATGGGACA------------------------------------------------------------------------------------------------------------------------------------------------------------------------------------------------------------------------------------------------------------------------------------------------------------------------------------------------------------------------------------------------------------------------------------------------------------------------------------------------------------------------------------------------------------------------------------------------------------------------------------------------------------------------------------------------------------------------------------------------------------------------------------------------------------------------------------------------------------------------------------------------------------------------------------------------------------------------------------------------------------------------------------------------------------------------------------------------------------------------------------------------------------------------------------------------------------------------------------------------------------------------------------------------------------------------------------------------------------------------------------------------------------------------------------------------------------------------------------------------------------------------------------------------------------------------------------------------------------------------------------------------------------------------------------------------------------------------------------------------------------------------------------------------------------------------------------------------------------------------------------------------------------------------------------------------------------------------------------------------------------------------------------------------------------------------------------------------------------------------------------------------------------------------------------------------------------------------------------------------------------------------------------------------------------------------------------------------------------------------------------------------------------------------------------------------------------------------------------------------------------------------------------------------------------------------------------------------------------------------------------------------------------------------------------------------------------------------------------------------------------------------------------------------------------------------------------------------------------------------
>Isoetes_coromandelina
-----------------------------------------------------------------------------------------------------------------------------------------------------------------------------------------------------TGAAGAT------------------------GGCAAAGAGATGTTAAACAAGTCTTCTGAAGGAAACAGT---------------TCTCATGATCATGCAGAACA----------------------------------------------------------------------------------------------------------------------------------------------------------------------------------------------------------------------------------------------------------------------------------------------------------------------------------------------------------------------------------------------------------------------------------------------------------------------------------------------------------------------------------------------------------------------------------------------------------------------------------------------------------------------------------------------------------------------------------------------------------------------------------------------------------------------------------------------------------------------------------------------------------------------------------------------------------------------------------------------------------------------------------------------------------------------------------------------------------------------------------------------------------------------------------------------------------------------------------------------------------------------------------------------------------------------------------------------------------------------------------------------------------------------------------------------------------------------------------------------------------------------------------------------------------------------------------------------------------------------------------------------------------------------------------------------------------------------------------------------------------------------------------------------------------------------------------------------------------------------------------------------------------------------------------------------------------------------------------------------------------------------------------------------------------------------------------------------------------------------------------------------------------------------------------------------------------------------------------------------------------------------------------------------------------------------------------------------------------------------------------------------------------------------------------------------------------------------------------------------------------------------------------------------------------------------------------------------------------------------------------------------------------------------------------------------------------------------------------------------------------------------------------------------------------------------------------------------------------------------------------------------------------------------------------------------------------------------------------------------------------------------------------------------------------------------------------------------------------------------------------------------------------------------------------------------------------------------------------------------------------------------------------------------------------------------------------------------------------------------------------------------------------------------------------------------------------------------------------------------------------------------------------------------------------------------------------------------------------------------------
