# Supplementary material for: Phylogenomics indicates the “living fossil” Isoetes diversified in the Cenozoic
Source: PLoS One. 2020 Jun 18;15(6):e0227525. doi: 10.1371/journal.pone.0227525 (PMC7302493; doi:10.1371/journal.pone.0227525)
Supplement: S1 File — Folder containing fasta files for each of the individual nuclear alignments. (GZ) [file pone.0227525.s011.gz › 1_Individual_Nuclear_Alignments/Homolog_08179.orthogroup_2.fasta]

>Lygodium_japonicum
AGGCAGGCAGGCAAACAGGAGGAGGAGGAGAAGAAGAAGAAGAGGGAGCAGAAAGGAGGAAGGAAGGAGGGAAGGAGGAGCCAAAGGCCTCTTCAAGAGCTCTCGTTTCCTGTATCGGCCATGGCTCTCCAGCTGTCCATGCGTCGCGTGATGCGCCAGGGCTGTCGGGCTTTGTCTCCCATTTTCGGATCCCCCCCCTCAGGATCAGATTCATTAGAGCAATTCAGCATGCCCTTCCTTTCTTGTCACATACCCATG---------------------------------------------GCCCAGGACTTG------------------------------------------------------GTGACAAGAATGCAGTTCTCTACT---------------------------------------------GCTGTTGTTTCGGCTGAATATAAGAAACGCAATTATGCTGAAAATGCACAACAATACACAGATATGCTTTACAACTTGAGCCAGGTCAACAGGTCATTTTTACTTCGAGATGTGTATGAAGATATGCTTTTGGACGGAATTCAACCACTTTCAGACACTTTCTACCCACTTCTGGTCGGTTGCATGAAGGGTGCTCGTTTGCAGGATGCATTTTTCTTCTATGAGGAGATGAAAAGCATGGGTCTTATACCTGATGATTCGTCGTTCAATTGTCTGATTGCCACTTGTGGAAGATGTCGACAGCAGCGTCGTGCATTCCAGGTTGTAGAGGAGATGATGCAGTTTAACATGCGTCCTAATCAAAAAACTCTGACAGCACTCCTAGGAGCATGTGGTGCTGCTGGTTTACCCAAGGAAGCTGCCGGTGTCGTGCAGAGAATAACAGAATCAGGATTTAGTTTGAACAAATACTGCTATGCTGCACTTATTGCTGCAGAGAAAAATCAACTGGCCAAGAAGAGTGACACTCTTGACAAGATAATAGAACTTGTGAGACAATCTAGCAGCTGGTCAGCACAGGAGGCATTT---GGTGGAAGGGATGCACGAGACATCGTTGATGAAATC---GATGAATACCTCTATTGCCTTCCTACTGTTGACTTTGTCCGAGGAAGACGAAATATGGTTGATCGAAGGCTGACAGTATACCATGCTGCACTGTGTGCCTGTGCGGACTTAAAAAGCACATCAGCTTTAAGAACGGTCTTGGAGATGTTGAAGCAAGAAGGTTATCAAGCAGATATGTTTTGTGTGGCTCAAATTATCAGGTGCCATTTAGCATGTCGGGAGTATGGTATTGCTTTGCGAGCTTTGAATGGCTATTTAAACTCTGGGAGACCGGCTCGAGCTGAATTGTTCTTTGTCTGCATTGTGGAAGCAATGAAGGGATATACTCAAGAGGGGATGGACATGGCAAAACAGATTTTGCAAGACATGCTAAACAAAAATTTTCCTCTTACTAACAAAATGCACGCGGACCTTCTGGACTTGGCATCTCAAGAAATGAGGGGGGATTTCTCAATGGCCAATCTTTTATTTGATCTGATGGAGAAGCGCAATATGACATTACCTCTTAAGGTTATAGATTCATATTGGAGGGGCCTGAAGAGGCGAGAGATTCCTGAGGGTGATCCACGCCTGAGCCGAGTGCAGAGTATTCTGAACAGAAGA---GGGCAAGCAGGATCT------------------------------------------------------------------------------------------------------------------------------------------------------------------------------------------------------------GGAACCCAACAAAGACGATTGCAAGCCTAA---------------------
>Pteridium_aquilinium
------------------------------------------------------------------------------------------------------------------------ATGGCCCCCGAGTCTTCTCTCCTT------------------------------------TTTCTGGGCTCCTCGCCAGGAATTTTGGATCCAGGAGATCAA------------------TCAAGGCAT------------------------------------------------------GCTAAGGAACGA------------------------------------------------------GGTGAAAGGTCGCAGTCTTTTTCC---------------------------------------------TCTCTGGTTTCAGCTGACTACGACAGGAGAAACTATGCAAACGATGTGAATCAATACACTGATGTGCTATACAGTCTTAATAATTCCAATAGGCCTTTTCTACTGCGGGATGTGTATGAGGACATGCTTTTGGATGGAATCCAACCTCATTCAGATACGTTTGTACCATTGCTAGTGGGTTGTATGAAAGGGAGCCGCTTGCAGGATGCATTTTACTTTTATGAGGAAATGAAACTCATGGGTTATATTCCTGATGATCTGGCCTTCAATTGTCTTGTTGCAACTTGTGGTAGATGCCGTCATCAACGCCGTGCATTCCAGGTTGTGGAGGAGATGAGGGACTTTGGCATGCGCCCAAAGTTAAAAACGTTGACAGCTCTTTTAGGAGCGTGTGGCTATGCAGGGATGCCTAAAGAAGCGGCTGGGGTTGTTCAGAGGATAACTGAGTCAGGGCTTACTCTAAACAAGTTCTGCTATGCTGCACTCATAACGGCAGAGAAAAACCAGCCAGGAAAAAAG---GATGTGTTTGAAAAGATCATGGAGATTCTAAATCAAGCACGGAGCTGGTCGGGCATGGATTTGTTTGGAGGTGGGCGGGAAGGGCCGGACATAATTGATGAGGTC---GATGAGTATATTTACTGTCTACCCACTATGGATTTTGTAAGAGGTCGAGCAAATATAGTGGACAGAAGATTGACTGTGTACCATGCTGCTCTCGCTGCTTGTGCTGATCTCAAAAGTACTGGAGCCTTGAGAAGTGTTGTGGAAGCGTTGAGACAAGACGGATTTCAGCCAGATCTGTTTTGCATCGCCCAGATTTTAAGGTGCCATGTGGCCTGTCAAGAATATGGTGTTGCATTGAAAGCTCTGAATGGCTATTTAAACTCTGGGAGACCTGCACGATCGGAATTGTTTGTTGTCTTAATATTGGAGGCCATGAAGGGGTTTACTAAAGAAGGAATGGAGACAGCAAAGAAGGTCTTGCAAGACTTGCTGAAGAGGAATTTGCCTATCACAAATAAGATGCATAGTGACCTTCTGGAGTTGGCATCTCAGGAGCCTGGAGGGGACTACTCAGTAGCCAACCTTTTATTTGACCTGATGCAAAAGCGCAGAGTCTCTCTGCCTCGACGAATTGTTGACATGTACTTCAGAGGCCTAAAGCGGCGCCAAATTCCAGAAGGGGATTCACGAATCAGCCAAGTGACAGAATTTTTGAACAGGAGGAACGCGCAGAGAATTGGA------------------------------------------------------------------------------------------------------------------------------------------------------------------------------------------------------------GGTGGAGAGCAAAAGCAACTGGCGGCAGCTTAG------------------
>Arabidopsis_thaliana
------------------------------------------------------------------------------------------------------------------------ATGAAGTTC------------------------------------------------------------------------------------CTCATGCAA------------------TCCATT------------------------------------------------------------TCTGGGAGG---------------------------------------------------------------------------------AATCGATCTCTGGTTCGAGCTCTAGTTAGTCGGCGTTACTTCGCTTCATCGCCGGAGGAAATCGCAAAGAGAAATTACGCCAACGATCTGTCGGAATACAACACCGCTGTCAACTCCGTCACAGCTCAGCGCAGGCACTATTTGCTGAGGGATGTTTATGATGATATGAAGCTTGATGGTGTGCAGCCTACAGCTGATATCTTCCATTCATTTGTCGTGGGAACGATGAAGGGTGCTCGGTTAAGCGATGCGTTCTTTTTCCGGGAAGAAATGAAAGCCATGGGGATTGCTCCAGATGTGAACTTGTACAACTTTTTAATTTCCACATGTGGGAAATGCAAGAATGGAAAGGAGGCAATCCGAGTCTATGACGAGATGAAGAGATATGATGTAAAACCAAATGGACAGACCTTTGTCTGCCTGCTCAATGCCTGCGCTGTTTCTGGCCAGTTAGATCTTGTATATGCGATAGTTCGGGATATGACTGCTGCTGGTGTTGGTTTGAACCAGTTCTGCTATGCGGGACTCATAACTGCACACTTAAACAAGCAGCCCAGACCAGATAATCTTTCTACTAAGATTCTCGAGTTTGTGGAGCAGTCAAAAGGCTGGTCAGCAATTGAT---TCA---TCAAGGAAGAGTGCAGAAGATGTGATGTTTAGCATCAGTGAAGAAGAGCTGTACAATATTCCAACCGCTGATTATTCCCAC---AGGACCAGGTTTCTGCAGAGGAATTTGACTGTGTATCACGTAGCATTCAGTGCTCTCGCTGATCTGAAGGATGTAAAAGCAACGGAAGCTCTTCTTGAGATGCTTAAGAAAGACGGAAAAGATACTGACACTTACTGCATGCTACAAATCATGAGGTGCTATCTACATTCGCAAGACTTTGAGAATGGTCTCAAACTGTTTCAAGATTACATGAGCGCAGACAAAATCCCTGCCATGGAACTATACACGACGCTTATAGAAGGAGCTATGACAGGATACACCGATAATGGAATGAAGATTGCTCAGGACACTCTGATCCAAATGAACGAACGCAATTTCTTCTTAGACCCAAGAACTGGAAGCAATCTGTTACTCAAAGCCGCTGGTGAAAAGACGGGAGGGTACACAGTTGCAAATATGATATGGGATCTGATGCTAGCTCGGAATATTCTACCAACACTAGCTGCTGTTGAAGCTTACTACAAGGGCTTGAAAGAACGCGAAATACCAGAGGATGATCCGAGACTGATGTTAGTGACGCGAACATACAATAACTTG---CGGCTTAGGGAAGGG------------------------------------------------------------------------------------------------------------------------------------------------------------------------------------------------------------ACATTACCTAATAGGCGTTAA------------------------------
>Theobroma_cacao
------------------------------------------------------------------------------------------------------------------------ATGAGGCCCAAGAACCCTTCAAGGAAG---------------GGTAGACTAGTT------TTTGGGCCAAGTGGGTCAACA---------CCCTTATCAAAA------------------CGCACCGGTTTAGCTCAATTACTAATAATTAAAGCAGAGGGTTCTGGGTTTTCTGGTTTTGGGAGCAAAGGCAAACCC------------TCCACTGGTTTTCTTCATTTTGCTTCATCAATGAAGTTCCTCTTTCGATCCGTTTACGCTGGCTACAACAGGCCTCTGCTTCAAGCTCTG---GGTCGCCGCCGGTTTTCGGATGTAACAGCACTAAAAGCCAAACGAAACTATGCTGAAAATGTCTCTGAATACAACACTGTCCTCACTTCTCTTGTCTCTAAACGAAGGAATTTTCTGTTGAGGGATGTTTATGATGATATGATGCTGGATGGGGTGCAGCCAACTAGAGATACTTTCCAGGCTTTGATTATAGGAACCATGAGAGGGGCACGCCTGCAAGATGCTTTATATTTTAGAGATGAAATGAAGGCTATGGGATTAGTCCCTGAGGTCGCTTTGTACAACCATTTGATCTCAACCTGTGGGAAATGCAAGAATTCTGACCTTGCAATTCAGATTCTGGAAGAAATGAAGAGATATGATGTGAAGCCTAATGGACAAACTTACGTTGCTTTACTTAATGCATGTGCAGCAGCTGGACGATTAGATCGAGTGTTAGCAATAGTCCGTGATATGACTGCTGCTGGTGCTGCATTGAACAAGTACTGCTATGCTGGACTTATAACTGCACATATGAACAAGATGCCTAGAGCAGATGATATAGCAACAAAAATTATTGAGTTTGCCGAGCAGTCGAAAGGATGGTCATCTGTTGAA---GCG---TCAACTGGAAATGCTGCAAATGTGATGGCTGGCATTCCTGAAGAAGAGTTATACAACCTACCTACTGCTGACGTTGTTCAT---AGGCGCGGTTTCTTAAACAGGCAGCTAACTGTATACCATGTTGCATTTCATGCTTGTGCAGACCTTAGGAATGTAGAGGCTATTGAAACTTTACTGGAGATGCTCAAGAAGGATCGTAAAACTCCGGACACCTTTATTGTCTGGCAAACTATGAGATGCTATTTCCATGCTGGAGACATTGACCGTGGTGTTCAAATTTTTCAAGAGTACTTAAATGGAGGGAAGCCTCCTACAGTGGAACTTTATGCAACAGTTGTTGAGGGAGCCATGGTTGGGTATACTCCCAGAGGAATGCAACTTGCTCAAGAAACATTGGTCAATATGACTTCGAGGAACTTCTTCTTGAACCCTAAAATGGGAAGTGATCTCCTCCTTGTAGCTGCTGGTGAGAAGACTGGTGGATATACAAATGCAAACTATATATGGGATCTGATGCAGGCTCGTAATATAGTTCCTACTCTTCCTGCAGTGGAAGCTTATTACAATGGCCTTAAAGACCGTGAGATACCTGAAGATGACCCAAGATTGCAATTAGTTTCTCGTACTTTAAACAACCTG---CAGCGTAGATTCAGA------------------------------------------------------------------------------------------------------------------------------------------------------------------------------------------------------------ACAGGACCCGGACGACCTTAA------------------------------
>Oryza_sativa
------------------------------------------------------------------------------------------------------------------------ATGAGCCTC------------------------------------------------------------------------------------CTCAGCAAC------------------TCCCTCCTGCTC------------------------------------------------------CAAGGGCGG---------------------------------------------TTGCGGCATGCGGCGGCTTCAGCGGTGGCGGCG------------------GCGGCGATG---GGGCGGCGCGGGGTGGCGACGTCGACGGAGGAGTACAATCGCCGGAACTACGCCAACAACATCTCCGAGTACAATACCGTCTTCGGGTCCCTCACCGCGCAGCGCAGGCACTACCTATTGCGTGATGCTTATGATGACATGATGCTTGATGGGGTTCAGCCTGTGCGGGACACATTCCACAATCTCATAGTCGGTGCCATGAAAGGCAGCCGGCTACAAGATGCATTCTACTTTCGTGATCAGATGAAAGAAATGGGTTTGCAGCCTGATGTTAACCTTTACAACTTCTTGATCTCCACTTGTGGGAAAAGCAAAAACTCAGATGCAGCGATCATGCTTTTAGAAGAAATGAAGGCACATGGCGTTAAGTTGAAAGGTGAAACATACACTTGTCTTTTGAATGCACTTGCAGCAACAGGGCGTACAGATCAAGTGTATGCTATAGTTCGTGATATGACCGCTGCTGGGCTTGGATTAAACAAGTTTTGTTATGCTGGACTAATAACCGCATTCAAGAACAAGGCACCAACCACTGAGGAGACTATGACAAAAATTGTCGAGTTTGTTCAGCAGTCAAAAGGTTGGAAAAATGTTGAAAGAGTA---TCAAAAGATAGCTCCGAAAATATAATGATGAATGTGTCAGAGGAAGAGCTTTATAACCTGCCAACAGCTGAATATGTACAT---AGACAAGCATTTGTCTATAAACAGATGACAATTTATCATGTTGCTATCCATGCTTGTGCAGACCTGAAGAGCAAAGAGACACTTGAAGTACTTCTTGACATGCTTATTAAAGATGGATTTACTTATGATGCCTTCATTGCGATGCAAGCTATGAGGTGTTATCTTCAATGTGGAGATATTGATTCCGCCGTTAAGATTTTTGAAGAGTACACAAGCTCAAAATCCCCGCCTGCA---GAGTTGTATGTGACACTTGCTGAGGGAGCTATGATTGGGCATACACCAAGAGGAATGCAACTTGCTCAAGAAACCATAGAGAAGATGACTTCGAGAAATTTCTTCTTAAACGCAAGGATGGGAACTGATCTTCTACTTGCAGCTTCAGGTGAAAAGACTGGTGGATATACAATAGCAAATTATGTCTGGGATCTCATGCAAAACCGCAGAATCACTCCATCACTTCCTGCTGTTGAAGCATACTACAAGGGTTTGAAGGAACGTGAAATTCCTTCTGATGATCCACGGCTCATGAATGTTAGCCGTGTCTTGGACAATCTG---AGCATTCGTTTT------------------------------------------------------------------------------------------------------------------------------------------------------------------------------------------------------------------GGACCAAGGAGAAACAGTAACGCACAGGCATAA---------------
>Amborella_tricopoda
------------------------------------------------------------------------------------------------------------------------ATGAATCTCATCAATATTCTGAGG---------------------------------------------------------------------CTGCAGAAG------------------CGGGCGTTATTT---------------------------------------------------------------------------------------TTCCTCTCAGAGAAGCCCCCTTTGTACATGGTTTTTGCTTCTCAATACTCAACA---------------------------------------------GCTCCTTCCACTGAAGAATATGCGAAAAGGAATTATGCAAAAAATGCCTCAGAATATAACACTGTTTTGAGTTGCCTTATTTCTCAGAAAAGGCACTTCTTGTTGAGAGATGTGTATGAAGACATGCTGTTAGATGGAGTTCAGCCAGTTAGAGATGTTTTCCATTCATTGATTGTTGGTACAATGAAAGGGGCCAGACTCCAAGATGCTTTTTTCTTTAGAGATGAGATGAAATCAATGGGATTGCTCCCTGATGTTGCTCTGTATAACTTCCTGACCTCTACCTGTGGGAAATGCAAAAATTCTGACAGTGCAATTAATCTTTTGGAAGAAATGAAAAGGACTGGGGTCAAACCAAATGGGCAGACATATGTCTGTCTCCTGAATGCTTGTGCAACAGATGGTCGTATTGATCGAGTGTATGCTATTGTTCGTGATATGACCTCAGCAGGTCTTGGTTTAAACAAGTTTTGCTATGCCGGATTGATAACTGCATATAAAAATAAGGTGCCTGCAACGGAGGAAACAACAACAAAAGTCATTGAGCTTGTCAAGCAGTCCAAGGGGTGGTCATCTGTAGAT---GCT---TCAAGTGAAATTGCGGAGAATGTGATGATGGGTGTTTCTGAAGAAGAACTTTATAATTTACCCACTGCAGAATTTGTTCAT---AGGCGTGCATTTTTGAACAGGCAAATGACGGTGTATCATGTCGCACTACATGCTTGTGCTGATTTGAAGAGTATGGAGACACTAGAAACAATTCTGGAGATGATGAAGCAGGACGGATATTCTGCTGATGTGTTTGTTGTGATGCAGCAGATGAGGTGTTATTTGCACTGTGGGGACCTGGATCGTGGTGTTAGGATTTTTGAGGACTACTTCAATTCTGGAAAACCACCTATGATAGAGTTATACGTGACACTAATAGAAGGTGCCATGGTTGGATATACTCCCCGGGGAATGCAAATAGCTCAAGAAACATTGGAGAAAATGACAGCAAGAGGATTTTTCTTGAATCTGAGAATGGGCAATGATCTCCTCCTAGCAGCTGCAGGAGAAAAGACTGGAGGTTATACAACTGCCAATTACATATGGGACCTGCTTCAGAGTCGCAAGATCACCCCATCTTTTCCTGCTGTTGATGCCTACTACAAGGGCTTAAAGGACCGAGAAATACCTGCCGATGACCCTAGGCTCTTACTGGTGGCTCGAACACATGACAACCAG---CGCATGAGATTT---------------------------------------------------------------------------------------------------------------------------------------------------------------------------------------------------------------------GGAGCCAGGCCTTTGTAG---------------------------
>Pinus_maritima
------------------------------------------------------------------------------------------------------------------------ATGGCGTGGCGGCTTTTGGTCAGGCCA------------GCAGGTCGCCTCACGGCCTCATTTTTGCCTGCAAATGCAAATACATGTAAGAGTTTGGTATCG------------------GCATCAGTATTGCCTCAA------------------------------------------------CAGAATTCA------------------------TTTCCTTTAACATGTGAAGGTGCACTGCTGGTGTTTACTGCTACCTTCTCA------------------------------------------------GCTGTTGCACCTGAGGAATATGCGAAGAGAAACTATGCTAACAATATTTCAGAATACAACACAGTTCTTGGATCTCTTACTGCACAGAGAAGAAATTTCTTGCTGCGGGATGTGTATGATGACATGTTATTGGATGGAGTCCAGCCAATTCGGGACACTTTTCACGCTTTGATTGTAGGTGCAATGAAAGGAGCTAGACTCCAAGATGCTCTTTACTTCATGGATGAGATGAAATCCATGGGCCTAATGCCAGATACCACAATATATAACTTCATTATATCAACATGTGGGAAGAGCAAGAATTCGGACTGTGCTATTCAGGTTTTGGAGGAAATGAAGCGGTGTGGAGTAAGGCCAAGGGGACAAACATATATAGCACTTTTATGTGCTTGTGCATCTTGTGGCCGAGTTGATCGAGCGTATGCAATTGTCCGTGATATGACTGCTGCTGGTCTTGGTTTGAATAAGTACTGTTATGCTGGTCTAATAACTGCATTCAAGAACAGGGAACCTGTAACAGAAGAGACCACATCTAAGATTATTGAATTAGTGAAGCAGTCAAAAGGTTGGTCATCTGTGGAG---GCG---TCCAGTGGCAGCGGAGATTCTGGAATGTTTGGTGTGACCGAGGAAGAACTCTACAACATTCCTACTGCTGAGATTGTA------CGGCAACGTTACATTAATAGACAATTAACTGTTTATCATACTGCTCTTCATGCTTGTGCTGATCTGGGAAGTAAAGAGGCGGTAGAAACAATTTCGGAGATGCTGAAGCAAGATGGTTATGCACCTGATCTCTTTTGTGTGACACAAGTAATGAGGTGTTACCTACGTTGCAGGGATATTAAAGGAGCTAAACAGATATTTGATGACTACATCAGCTCTGGGAAGCCTCTTGCATTGGAATTCTATACTACACTGGTACAGGGAGCTATGATTGGATACACTCCCGATGGAATGGAGACAGCACAAGATACATTGCAAAAATTGACTGCAAGGGGGTGGTTCCCCAATGGGAGAATAGGGAGTGAACTCCTAACAGCTGCATCAGGGGAAACTTTTGGAGGATTTACAACAGCAAATTACATATGGGACATATTGCAGTCTCGTGGATTTGTTCCGACATTAAGTGCTGTGGAAGCATATTATAAAGGCTTAAAGGAAAGGGATATTCCTGAAAATGATCCTCGGCTATCTCAAGTGACTCGCGTATTAAAGGACCTG---CAGCGTAGATTT------------------------------------------------------------------------------------------------------------------------------------------------------------------------------------------------------------------GCACCAGGAAGGCCTATGTGA---------------------------
>Selaginella_moellendorffii
---------------------------------------------------------------------------------------------------------------ATGGCGTCGTGGCGCTCCCTTCGCGGCTTCCGGCAG---------------GCGCGAACGCTC---------------------------------------TTCTCAGGGAGAGCGGCT---------TCCAAGCGGCTGTCCCAT---------------------------------------------TGCTCCGGATCGTCCATT---------------------------AGAGATGGGCCTGGCACCACCGGA---CGC---TGCTACGCTACT------------------------------------------------------GCATCGGTCGCGGCCGTGAATACCTACGCGAATGACCTTGATTCGTACAATAAGGCACTGCAAACCCTCAACTTCAAGAGGAGGCATTACTTACTCCGGGACGTTTATGACGAAATGCTGGTGGATGGTGTGCAGCCTGGGCCGGCTACATTTCACTTGCTTCTCTCGGGCTGCATGAAAGGTTCACGTCTCCAAGATACAATGTTTTTCTTCGAACAGATGAGAACTATGGGAATTATTCCAGACGTGGCAACGTACAGTCTCGTCATTGCTGCGTGTGGGAAATGCAATCAACTTAGCCGCGCTTTTCGGGTGGGAGAGGAGATGGAAGCTTCGGGAGTACAACCAAAGCTGGAGACCTTCGTTGCGCTTTTGAGTGCTTGCGGAGTAGCGGGTGACACTGATAAAGCCTTCGAGATCTTACGAAGGATGACAACCTACGGAATCACTTTCAATGAGTACTGCTACAGTGCGCTGATAGCCGCTTACAAGAATCGAAAGCCCATTCAGCCTGATACGTTTGACAAGATATACGAGATTGTAAAGAAGTCGAAGGCTTTGGCCTCCGAAGATCTCAGAGCCCGTGCAGCCACCGGTGAAGCCGAGATATCTACCGATCTGCAAGACGAGTTCTGCTCTTTGATAACCGGAGAGGGT---CAGATGAGGCGCGGTGCTTTTAATCGTCGGATGCTCGTATATCATTCGGCATTGCGTGCAGCTGCAGACTTGAAAAATCTAGAGGGTCTGAAAAAGATTTGCGAGATGATGGTGACGGATCGTCTCTTTCCCGACGCGTTTTGCGTGTCTCAACTGATAAGGGGATACGTTGCTGCAGGAGACACTGAGAGCGCATTAGAGTGTTTCAACAAGCATATCAATTCTGGCCGACCTGTGAATTTGGACCTCTACATGGTGATGATTCAGGGAGCGATGACCAATTATACTCCAGCGGGTATGACCACAGCCAAAAAGCTTCTGCGGCAACTGGAGGAAAAGGGCTTCTATTTGAATCCTAAAGTTGGAAGTGATATGCTAGCGTTCGCATCGAAGGAACCGGAGGGGGATTTCACAACTGCAAACCTCATATGGGACATGATGATGCGTAAGAGCTTGAGGCCCACAAGACTGGCAAGCCAAGCGTACCTTGATGGACTTCAGGGACGTGAGATACCTGATGACGACCCCAGGATAGCCAGTGTAAAAGCTGCACTC------------------------------------------AAAACCAGCTCGCCGTTCATGGCCGAGCTGCAGCAGCAA---------------------------------------------------------------------------------CAACAGCAGAGGGGAAGGGTA---GGATTTCGGCCTGGAAATGTTCCACTAAGCATGATCAATCGCCGCCAACAGCCTGCACAACGGCCTCGCGTCTAA---------------------
>Isoetes_lacustris
------------------------------------------------------------------------------------------------------------------------------------------------------------------------------------------------------------------------------------------------------------------------------------------------------------------------------------------------------------------------------------------------------------------------------------------------------------------------------------------------------------------------------------------------------------------------------------------------------------------------------------------------------------------------------TTTTTTGAAGAAATGAAGTCTATGGGTATCGTTCCTGATACACTGCTTTACAACATTCTCATCATGGTTTGTGGCAAATGCAACCAATTTGCACGTGCATTTAGGGTGGAGAAAGATATGGAAGCTCTGGGTGCCCATCCAAAGCTGGAAACGTTTCTGGCTCTTTTGCATGCTTGTGCTGTTGCTGGCGAAACTGATAAAGCGTATGAAGTTCTCCGGAGGATGACATCATCAGGCATAACTTTCAATGATCACTGCTACAGTGCCCTTATAATCGCCTACAAAAATAAGAAGCCTACCACGGAGCAAACATACAGGAAGATCATTGAATGTTTACAACAATCAAAACAACATGCAAGTACAGACTTCAAAGCACGTGCTGTTACAGGAGAACAAGAGTTATCTACCGGGCTGCTAGACGAGTTTGCCAGCCTTGTGCTGGGAGATATT---CCCTTTAATAGGGGTACAATTAATCGCCGTTTGACAGTTTATCATGCTGCTTTGCGAGCATTTGCTGATCTGAAAAACCTAGAGGTATTG------------------------------------------------------------------------------------------------------------------------------------------------------------------------------------------------------------------------------------------------------------------------------------------------------------------------------TTTACATTGTAG---------------------------------------------------------------------------------------------------------------------------------------------------------------------------------------------------------------------------------------------------------------------------------------------------------------------------------------------------------------------------------------------------------------------------------
>Huperzia_squarrosa
------------------------------------------------------------------------------------------------------------------------------------------------------------------------------------------------------------------------------------------------------------------------------------------------------------------------------------------------------------------------------------------------------------------------------------------------------------------------------------------------------------------------------------------------------------------------------------------------------------------------------------------------------------------------------------------------------------------------------------------------------------------------------------------------------------------------------------------------------------------------------------------------------------------------------------------------------------------------------------------------------------------------------------------------------------------------------------------------------------GAAGATGAGATATGGGGGCTTGTCCTTGGAGATTTG---CAAATGAGGCGCGGTGTTGTGAATCGTCGTTTGCTGGTTTATTATGCTGCCTTTTGTGCATTTGCTCATTTTAAGAATGTCGAGGCAATCAAGAAACTTTGTGAGATTTGCGAGAAAGATGGTCACAAGCTTGATGCATTTTGTCTTCTGCAAACAATCAGATGCAATTTAGGATGTGGAGATTTCAACAATGCTCTTTCCGAGTTTGATAAATATAACAAATCTGGAAGAGAAGCAAGCCTTGATCTCTATGTGGAAATTATACGTGGTGCATTGCTAAAATGTAGCGATGTTGGCATGGCAGCAACAAAGAGACTTTTGCGAGAGATGGATGAGAAGGGATTCTTTTTGAATACCAAGATAGGAAGTGAATTGCTTGGAAGAGCATCAAAAGAAACTGGTGGTGACTTCTCTACAGCAGACCTTGTGTGGGATATGATGCAAAAGTGGAGAACAAGGCCTTTGCCTGCGGCTGTCATACCTTATTATAATTGTCTTCAGGCTCGTGGATATGCTACTACTGATCCAAGAATGTTAGCAGCTCGCAAATATATCGATGACAAC---AATCACAAGTTTAACTGG---AGTTCAAGAAAGACAGCCACTGTACAAGTCGGTCATATTGATGATGAG------------------------------------------------------------------------------------------------------------------------------------------------------CCAGATCCAGATCATGAAAATGCAGAAGCACTTGAACATGTGCTAAACTAG
>Physcomitrella_patens
------------------------------------------------------------------------------------------------------------------------ATGAGACGAGCGGTGTTGCAGCGCCTC---------------TCGCGCTGTGCGATTCGACTTAGGCCTGTCAAT---------------GCATTGTCGAGTTTTGCCGCT---------TCGGAGAAGTTAATCAAC------------------------------------------------TCAAATTCATCAGCATGGGATTCAGTGAACGTCGCATTCTCGAGGGACGATTTCACAACGTTCGGTGCCCGGCAGAACTACTCTACC---------------------------------------------AGTCAGAATGCAGCAGCCTATGCCTCGCGTAATTATGCTAACACCATTCATGAGTACGACAAGGTACTAGAAGAGCTCAATCACAACAAGCGGTCATATTTGATGCGGGATGTGTACGAAGACATGCAGTTGGATGGTGTTCGGCCTGTTCGAAACACCTTCCATATTCTTATCACGGGTTGTATGAAAGGTCAAAGGCTGCAGGATGCGATATACTTTTTTGATGAAATGAAAGCTATGGGGCTTGTACCTGATATTGTGCTCTATAACTGTATCATCTCAACATGTGGACAAGCAAATCAAATCGAGCGTGCTTTCCAGGTGGCAGCAGAGATGGAGTCGAACGGGATGAAGCCAACTCACCGCACCTTCCTCGCACTTCTCAATGCATGTGGCACAGCTGGCCGTGTAGAAGAAGCCAACGGTGTCGTGCAAAGGATGGCAGCTTTTGGTTTGACCTTGAACAGTTCATGCTATTCTGCACTTATTCAAGCCCGTAAGAACCACCGTCCTATCAATCATTTGACATTCCAAAAGATATTTGAACTCCTGGAACAGTCGAAAGGT---------------------TCTGACACGCTTCCAGGTGAAGGTGAAGGTCGGGATGATTTTGAAGAGGAGCTGGCAAATCTTGTAACAGGAGGAGGTCTTCAGCCTACCCGCAGCTTTGTGAATCGTGGACTTAATGTTTACCAGTCTGCATTACGGGCTTGCGGCGATCTGGGAAATATTGAGGCAGTAGAGAAGATTATTGGAATGATGAGACAGGATAATCTCCAACTCGATGCCATTACCATTACTGAGCTTGTCAAGGCTTACATTGGACGTGGGCAAATGGAAAAAGCTATGCAAGTTGTGGAGGATTACATTGAGAGTGGCAAGAATCCATCGTTAAGTCTTTACATTACACTCATTGAAAGCTGCCTTCAACGACGCACTGTAGCAAATATGGCAGCTGCTAAAAAGCTTCTGGATCAAATGGACGAAAGAGGCTTTTTCTTGAACACAAGCATTGGATCCAACTTCCTTTACCTTGCTTCATTGGATACAGCAGGAGACTATTCCACTGCAAATACCATATGGGACATGATGCAGAAGCGGAATCTACGGCCCTCCGTCAAATCCCTCACATCTTACAGCAGTGGCTTGCAGCTAAAAAAAGTCCCTGAAGATGATCCTCGGTTAGCAGCTACTAAAGACATCATTGCAAGAGTA---CAAAAGAAGAACAACTGGATTCGTGGAGCCCAAACCGAGTCAGCAAAAGAAGCTGATCAAGAGCAAGAACATGGAGAAGACGTTCACCAT---------------GAACATATTATGCAAGATGATGTTGCTGCAGAT------------GATCAACACATGGAGTCTGTT------------ACTACAGACAGCGATACT------------------GAAGAGCCACGTAAGGAGCCTGTTACAGCTTGA------------------
>Ceratodon_purpureus
------------------------------------------------------------------------------------------------------------------------ATGAGGCGGATGGTGGTGCAGCGCCTC---------------GGGCGCTTCACGGTTTCTCAGAGGCCTTCGCAT------------------GTGGGGAGCTTGGCAGCC---------ACTGAGAAGTTAACGAAT------------------------------------------------TCCGGTTCACCAGTATTGGATTCAGCGAACGCAGCGTTGTCCAGGGACCGTCAGACATCATTCGGTGCCCGG---AACTATTCTACT---------------------------------------------GGTCAAAATGCAGCGGCCTATGCTCTGCGGAACTATGCCAACAATATTTATGAGTACAACAAGGTCCTTGACGAACTCAACTTTAGCAGACGGTCATTCTTGATGCGGGATGTGTATGAAGACATGCAACTGGACGGAGTTCGGCCTGTTCGAAATACCTTTCATACTCTTATCACTGGTTGCATGAAAGGTCAAAGGCTGATGGATGCGATTTATTTCTTTGATGAAATGAAAGCCATGGGTCTTCAACCTGATATTGTGCTCTACAATTGTATCATCTCGACTTGTGGACAAGCCAATCAGATTGAACGTGCTTTTCAGGTGGCAGCAGAGATGGAAGCAAATGGAATCAAACCAACCCATCGCACGTTCCTTGCTCTATTGAACGCATGTGGCACAGCTGGCCGTGTAGAAGAAGCATATGGTGTAGTGCAGAGGATGGCTGCTTTTGGCTTGACCCTAAACAGTTCATGCTATGCTGCACTTATTCAAACGCACAAGAACCACCGTCCTATCAACCATTTGACATTTCAGAAGATATTTGAGCTCCTAGAGCAATCAAAGGGT---------------------TGTGACACAATGGCTGGGGAAGGTGAAGGTCGGGAGGAGTTTGAGGAAGAGCTGGCTAATCTTGTGACTGGAGGAGGCCTTCAGCCAACTCGGAGCTATGTGAATCGTCGACTTAACGTCTACTATTCTGCTTTGAGGGCTTTTGGAGAGCTTGGAAATATTGAGGCAGTGGAGAAGGTCATGGAGATGCTGAAACAGGATAACCACCAAGTTGATGCCACTTGCATGACTGAACTTGTAAAAGCTTATGTTGGGCGCGGTCAATTGGAGAAAGCTGTGCAAGCTGTGGACGAATATATCGAAACTGGCAAAAACCCGTCGTTAGCTCTTTACATTACATTGATTGAAAGCTGCCTTCAACGGCGCAACCCATTTAACATGGCAGCTGCTAAAAAGCTTTTGGATCAAATGGATGGACGGGGATTCTTCTTGAACACGAGTATTGGATCCAACTTTCTTTACCTTGCTTCGTTGGATACGGTAGGAGACTTTTCCACAGCGAATACCATATGGGATATGATGAAGAAGCGAAATCTACGACCATCTGTCAAATCGCTCACTTCCTACAGTAACGGCTTACAGGCAAGGCAAGTTCCTGAAGACGATCCCAGGCTAGCAGCTACTAAAGAAATCATTTCTAGATTT---CAAAAAAGGAACAACTTTGTTCCTGGAGCCCAAACCGAGACACAGATAGAAGGTGAACAGGAGCAAGAACATGGAGAAGACATGCACCTCGGCGCTGATGGAGATGAATCTTCCATGCAAGATCATGTTGCCGCAGACGGTGATGTTGAACACCAAACCCTTGAGCACGTTGAAGATCAAACTCCTGCAGATGTTGGAGTT------------------GAGCAGCAAACTAGAGAGCCTGTTGCAGCCACCACT---------------
>Isoetes_spp
---------------------------------------------------------------------------------------------------------------------------------------------------------------------------------------------------------------------------------------------------------------------------------------------------------------------------------------------------------------------------------------------------------------------------------------------------------------------------------------------------------------------------------------------------------------------------------------------------------------------------------------------------------------------------------------------------------------------------------------------------------------------------------------------------------------------------------------------------------------------------------------------------------------------------------------------------------------------------------------------------------------ATCATTGAATATTTACAACAATCGAAACAATATGCAAGTACAGACTTCAAAGCACGTGCTGTTACAGGAGAACAAGAGT--------------------------------------------------------------------------------------------------------------------------------------------------------------------------------------------------------------------------------------------------------------------------------------------------------------------------------------------------------------------------------------------------------------------------------------------------------------------------------------------------------------------------------------------------------------------------------------------------------------------------------------------------------------------------------------------------------------------------------------------------------------------------------------------------------------------------------------------------------------------------------------------------------------------------
>Isoetes_andicola
--------------------------------------------------------------------------------------------------------------------------------------------------------------------------------------------------------------------------------------------------------------------------------------------------------------------------------------------------------------------------------------------------------------------------------------------------------------------------------------------------------------------------------------------------------------------------------------------------------------------------------------------------------------------------------------------------------------------------------------------------------------------------------------------------------------------------------------------------------TGCTTGTGTTGTTGCTGGCGAAACTGATAAAGCGTATG-----------------------------------------------------------------------------------------------------------------ATCATTGAATATTTACAACAATCAAAACAACTTGCAAGTACAGACTTCAAAGCACKTGCTGTTACAGGAGAACAAGAGTTATCTACCGAGCTGCTAGACGAGTTTGCCAACCTTGTGCTGGGAGATATG---CCCGTTAGAAGGGGTACAATTAATCGCCGTTTGACAGTTTATCATGCTGCTTTGCGAGCATTTGCTGATCTGAAAAACCTAGAGGTATTG------------------------------------------------------------------------------------------------------------------------------------------------------------------------------------------------------------------------------------------------------------------------------------------------------------------------------TTTACATTGTA----------------------------------------------------------------------------------------------------------------------------------------------------------------------------------------------------------------------------------------------------------------------------------------------------------------------------------------------------------------------------------------------------------------------------------
>Isoetes_elatior
---------------------------------------------------------------------------------------------------------------------------------------------------------------------------------------------------------------------------------------------------------------------------------------------------------------------------------------------------------------------------------------------------------------------------------------------------------------------------------------------------------------------------------------------------------------------------------------------------------------------------------------------------------------------------------------------------------------------ACACTGCTTTACAACATTCTCATCATGGTTTGTGGCAAATGCAACCAATTTGCGCGTGCATTTAGGGTGGAGAAAGATATGGAAGCTCTGGGTGCCCATCCAAAGCTGGAAACTTTTCTGGCTCTTTTG-----------------------------------GTATGAAGTTCTTCGGAGGATGACATCATCGGGCATAACTTTCAATGATCACTGCTACAGTGCCCTTATAATTGCCCACAAAAATAAGAAGCCTACCACTGAGCAAACATACAGGAAG---------------------------------------------------------------------------------------------------------------------------------------------------------------------------------------------------------------------------------------------------------------------------------------------------------------------------------------------------------------------------------------------------------------------------------------------------------------------------------------------------------------------------------------------------------------------------------------------------------------------------------------------------------------------------------------------------------------------------------------------------------------------------------------------------------------------------------------------------------------------------------------------------------------------------------------------------------------------------------------------------------
>Isoetes_coromandelina
---------------------------------------------------------------------------------------------------------------------------------------------------------------------------------------------------------------------------------------------------------------------------------------------------------------------------------------------------------------------------------------------------------------------------------------------------------------------------------------------------------------------------------------------------------------------------------------------------------------------------------------------------------------------------------------------------------------------ACACTGCTTTACAACATTCTCATCATGGTTTGTGGCAAATGCAACCAATTTTCTCGTGCATTTCGGGT-------------------------------------------------------------------------------------------------------------------------------------------------------------------------------------------------------------------------------------------------------------------------------------------------------------------------------------------------------------------------------------------------------------------------------------------------------------------------------------------------------------------------------------------------------------------------------------------------------------------------------------------------------------------------------------------------------------------------------------------------------------------------------------------------------------------------------------------------------------------------------------------------------------------------------------------------------------------------------------------------------------------------------------------------------------------------------------------------------------------------------------------------------------------------------------------------------------------------------
