# Supplementary material for: Phylogenomics indicates the “living fossil” Isoetes diversified in the Cenozoic
Source: PLoS One. 2020 Jun 18;15(6):e0227525. doi: 10.1371/journal.pone.0227525 (PMC7302493; doi:10.1371/journal.pone.0227525)
Supplement: S1 File — Folder containing fasta files for each of the individual nuclear alignments. (GZ) [file pone.0227525.s011.gz › 1_Individual_Nuclear_Alignments/Homolog_47372.orthogroup_1.fasta]

>Arabidopsis_thaliana
------------------------------------------------------ATGGAT---------------------------------------------ACTTTCACGGCGGAGGATCTGTCGACGATCGGCGGAATAGCGACAGTATCGCTCCTTCACTCGTTTATTCCGACGCATTGGCTACCTTTCTCCATCGTCGGACGTGCGCAGAAATGGACGCTTTCGAGAACACTCCTCGTC---------------------------------------------------------------------------------------ACTGCATTTGGAGCAGTCCTACATGTTATATCCACTTCTCTCCTTGGTATAACAGCAATCACAATGGCGAATACCATCGCTGGTGAAGAGACTGTTCACAAACTTGCTTCCCTTTTGCTTGTATTTCTCGGTGGAAGCTATGTTTTGCTGTTTTTGGCTGGTAAAGGTGGTCACACTCATTCTCATAACCAACCCATGGAGAAAATGGCTGTTGCTGGACTTGTCCTTGTTCCTGCATTATCTCCTTGTGCAACAACTCTCCCGGTTTTCCTCGCTGTTGGAAATTCCAAGTCC---ATGATGGTTCTCGCCATCATAGTTCTGCTCTTCAGCACCATATTGGTTATGACATCGCTGGTTGCTCTATCGTTCTATGGTGCAAGCCAGCTCAAGTTTCACTGGGTGGAGCGGTACGACAAACTACTGGTTGGTTCAGTCCTGTGTTTGGTAGGTATCTTAACCCTTCTCTTCCATGATCATGACCATGGCGGTCATGAA---------------------------------GCACATCAACTCCACAGGAAAATCATTACTCTTTAG
>Theobroma_cacao
------------------------------------------------------ATGGAG---------------------------------------------AGTTTCACAGCGGAAGATCTGTCAACAATAGGCGGTATAGCCACCGTTTCTCTTCTTCATTCCTTCATTCCCACCCATTGGCTTCCCTTCTCCATCGTCGGTCGCGCCCAAAAATGGACCCTTTCTCGTACCCTCCTCGTC---------------------------------------------------------------------------------------ACCGCATTCGGAGCTGTTTTGCATGTAATATCTACTTCACTTCTTGGTATAACAGCCATCACTATAACGAACACGATTGCTGGTGAAGAAACAGTGCATAAACTTGCTTCACTTTTGCTCATAGTTCTTGGTGGTAGCTATATATTGTTGTTTTTGTCTGGAAAGGGCGGACACAGTCATTCTCATAACCAACCCATGGAGAAAATGGCTGTTGCTGGTCTTGTCCTTGTTCCGGCATTGTCTCCTTGTGCAACCACTCTTCCTGTGTTTCTGGCTGTTGGAAATTCATCTTCC---ATGATGGTACTTGCCATTATAGTGCTGCTATTCAGCACTATAACAGTGATGACCTCGCTGGTGGCTCTATCTTTCTACGGTGCTAGCCAGCTCAAGTTTCATTGGGCGGAGCGCTATGACAAAGTTCTTGTGGGTTCAGTGCTATGCTTGGTAGGGATCTTAACACTCATTTTT------CACGATCATGATGGAGATGAAGGT------------------------TTGCATGGACACCATGTGCACAGGAAAATCATTGGTCTTTGA
>Littorella_uniflora
------------------------------------ATGGCGGATGGAGACCTCAGTTTC---------------------------------------------AGCTTCACTGCGGAGGATCTATCAACGATCGGAGGCATTGCAACGGTTTCATTGCTTCACTCTTTCATCCCGACTCATTGGCTACCCTTCTCCATTGTTGGCCGTGCTCAGAAATGGACGCTTTCCCGTACTCTCCTAGTT---------------------------------------------------------------------------------------ACGGCATTTGGAGCAGTGTTGCACGTATTATCCACTTCACTGCTGGGCATAACAGCAATTACTATATCAAACACCATTGCAGGAGAGGAAACCGTGCATAAGCTTGCATCTTTATTGCTTGTTATTCTTGGTGGTAGTTATATTGTATTGTTTTTGACTGGAAAAGGTGGTCACAGCCATTCGCACAACAAGCCTATGGAAAAAATGGCTGTTGCTGGTCTTGTTCTTGTCCCTGCCTTGTCTCCTTGTGCAACCACTCTTCCAGTATTTCTTGCCGTTGGAAACTCATCCTCC---ATGATGGTGCTTGCTATCATAGTTCTGTTATTCAGCACAATCACTGTCATGACCTCCCTTGTGGCCCTTTCGTTCTATGGTGCAAGTCAGCTCAAGTTCCACTGGGTGGAGCGATACGACAAGCTTCTTGTTGGTTCAGTTCTATGTTTAGTTGGCATTTTGACCCTTATTTTCCATGACCATGACCATGATGGAGAAGTGAGT------------------------TCATCAAGCAATCATGTTCACAGAAAACTTGTTGGTCTATAA
>Oryza_sativa
------------------------------------------------------ATGGACGGCGGCGGCGGCGGAGGAGGAGGCGGGTTCGGACTGGGCGGCCTCCAGTGGACGGCGGAGGAGGCGTCGACGATCGGGGGCATCGCGACGGTGTCGCTGCTGCACTCCTTCATCCCCACGCACTGGCTCCCCTTCTCCATCGTCGCCCGCGCCCAGCGGTGGCCGCTCTCCCGCACCCTCCTCGTC---------------------------------------------------------------------------------------ACTGCATTTGGAGGCGTCCTTCATGTTGTTTCCACTGCTCTTCTTGGGATAACTGCTGTTACTATGGCAAATACTATAGCAGGCGAGGAAACAGTGCATAAACTTGCATCACTGTTGCTGATTGTTCTTGGTGGAAGTTATATCCTGCTGTTTGCACTGGGAAAAGGTGGCCATGGCCATGCTCATAATCATCCAATGGAGAAGATGGCAGTTGCAGGTCTTGTACTTGTACCTGCATTATCACCCTGTGCAACAACTCTTCCAGTGTTTCTTGCTGTTGGCAATTCATCCTCC---ATGATGATCCTTGCGATCATTGTGCTCCTCTTTAGTACCATCACAGTGATGACATCCTTGGTGGCCCTCTCATTCTACGGTGCTAGCCAGATTAAGTTCCACTGGGTGGAACGTTACGACAAGATCCTTGTCGGCTCGGTCCTGTGCCTCGTTGGGGTTTTGACATACGTATTC------CATCACCATGACGGCGACGAACAC------------------------TCTCTCCATGAACACGTGCACCGGAAACTCGTGGGTCTTTAG
>Ananas_comosus
------------------------------------------------------ATGGCGGTGAATGGTGGGGGTGGTGGG------------------------GGGTTGAGCGCGGAGGAGGCGTCGACGATGGGTGGGATCGCGACGGTGTCGCTGCTGCACTCCTTCATCCCCACGCACTGGCTCCCCTTCTCCATCGTCGGCCGCGCCCAGAACTGGTCCCTCTCCACCACCCTCCTCATCATTCTTCTCAGAGTTGTGCTTTCCTTCATTCTTACATTTTATGGTATGTATGTGTGGCTAAATAAAAACTCCCTTCTCAACCTCGCAGCTGCATTTGGAGGTGTCTTGCATGTGGTTTCGACCTCTCTTCTTGGCATCACAGCAGTAACTATGGCTAACACTATTGCAGGCGAGGAGACAGTGCATAAACTTGCTTCCCTTTTGCTCATATTTCTAGGAGCAAGCTATATCGTATTATTTGCTCTGGGGAAGGGAGGGCATAGTCATGCCCACAACCATCCGATGGAGAAGATGGCTGTGGCTGGGCTGGTACTTGTACCCGCATTATCTCCATGCGCAACAACCCTTCCTGTGTTTCTTGCGGTCGGTAACTCGTCCTCC---ATGATGATTCTCGCCATCATCGTGCTACTATTCAGTACAATCACGGTGATGACCTCTCTGGTGGCTCTATCATACTACGGCGCGAGCCAAATCAAGTTTCACTGGGTAGAACGGTATGATAAGCTTCTTGTCGGCTCGGTGCTTTGCCTGGTCGGTACCCTAACCTACATTTTC------CACCACCACGACGGCGACGAGCAC------------------------TCTGCTGAAGGGCATCTTCACAGAAAACTTACAGGCCTGTGA
>Amborella_tricopoda
------------------------------------------------------ATGGAG---------------------------------------------AGTTTCAGCGCAACAGAGCTGTCCACCATTGGAGGCATTGCGACAGTTTCTCTCCTGCACTCATTTATCCCCACACATTGGCTTCCATTTTCGATTGTTGGGCGAGCTCAGAAATGGACCCTCTCTCGTACTCTTATTGTC---------------------------------------------------------------------------------------ACTGCATTTGGAGCCGTTTTACATGTGGTTTCGACCGCCTTTCTTGGCATAGCCGCAATCACAATGGCAAACACGATAGCTGGCGAGGAGACTGTACATAGACTGGCTTCTCTCTTGCTTGTAATCCTTGGTGGAAGTTACATTTTGCTCTTCATTTTTGGGAAAGGGGGGCATAGTCACTCTCACAACCACCCTATGGAGAAGATGGCAGTTGCTGGTCTTGTTCTCGTACCTGCACTCTCACCTTGTGCCACAACACTTCCTGTTTTTCTCGCAGTTGGAAACTCATCTTCG---ATGCTGGTGCTTGCGATCATAGTGCTTCTCTTCAGTACGATAACTGTGATGACTTCTCTTGTCGCTCTGTCCTATTATGGGGCAAGCCAGCTCAAGTTCCACTGGATCGAGCGCTATGACAAGGCCCTCGTTGGATCAGTGCTCTGTTTGGTTGGCATCTTGACTTACATTTTC------CATGACCACGAAGGTGAAGGCCAA------------------------ACCTTGGAGGGCCATCTGCATCGAAAGCTCATAACGTAG---
>Isoetes_lacustris
TTTACTGCTCCAGTTCTAACAAGAGCAGTGAAAGATCGAGCAGAGGGGAAGGCGATGGGC---------------------------------------------GCCATTACAGCTTCGGAGATCTCCACCATCGGTGGTATTGCTACAGTTTCGTTGTTGCACTCCTTTATTCCCACACATTGGCTGCCCTTCTCCATTGTCGGCCGAGCACAGAAGTGGACAATCTCTCGTACTCTTCTTGTG---------------------------------------------------------------------------------------ACTGCATTCGGAGCAGTCTGCCATGTGATATCAACATCAATTCTGGGCATTACAGCAATAACTATGGCTAACACTATCGCAGGTGAAGATACAGTACACATGTTAGCATCCCTTCTTTTGATATTTCTTGGAGCTGGTTATGTTCTACTTTTTTTGTTTGGTAAAGGTGGCCATGGCCATTCACATAACCATTCCATGGAAAAGATGGCAGTTGCTGGTCTAATTCTGGTGCCTACTTTGTCACCATGCGCAACCACATTGCCAGTATTTCTTGCTCTGGGAGATGCTTCTTCAGGCTATGTATTGTTGGCTATCATAGTTCTTCTTATAAGTACCATGACTGTGATGTTGGTATTAGTTTCACTATCATTCTATGGTGCTAGCCAACTTAAGTTCCATTGGATTGAGCGGTATGACAAGGCTTTGGTAGGGACAGTCTTATGTCTTGTGGGTATCTTAACATACTTGTTT------CATGATCATGAACATGAGCACCATTCA------GTTGACGGGGCAGTTTCTGCCATACATGGCATCAAAAGAAAGATATTTTATCCCTAG
>Isoetes_sinensis
------------------------------------------------------------------------------------------------------------------GCTTCGGAGATCTCCACCATCGGTGGTATTGCGACAGTTTCGCTGTTGCACTCCTTTATTCCCACACATTGGCTGCCCTTCTCCATTGTCGGCCGGGCACAGAAGTGGACAATCTCTCGTACTCTTCTTGTG---------------------------------------------------------------------------------------ACTGCATTTGGAGCAGTCTGCCATGTGATATCGACATCAATTTTGGGCCTTACAGCTATAACTATGGCTAACACTATCGCAGGTGAAGATACAGTACACATGTTAGCATCCCTCCTTTTGATATTTCTTGGAGCTGGTTATGTTCTACTTTTTCTGTTTGGTAAAGGTGGCCATGGCCATTCGCATAACCATTCCATGGAAAAGATGGCAGTTGCTGGTCTAATTCTGGTGCCTACTTTGTCACCATGCGCAACCACATTGCCAGTATTTCTTGCTCTGGGAGATGCTTCTTCAGGCTATATAATGTTGGCTATCATAGTTCTTCTTATAAGTACCATGACTGTGATGCTGGTATTAGTTTCATTATCATTCTATGGTGCTAGCCAACTTAAGTTCCATTGGATTGAACGATATGACAAGGCTTTGGTAGGGACAGTCTTATGTCTTGTAGGTATCTTAACATACTTGTTTCATGACCATGACCATGACCATGAGCACCCTTCA------GTTGATGGGGCAGTTTCTGCCATACATGGCATCAAAAGAAAGATATTTTATCCCTAG
>Selaginella_moellendorffii
------------------------------------------------------------------------------------------------------------CTAACGGCCACGGAGCTCTCCACAGTCGGCGGCATCGCGACAGTGTCGCTGCTCCATTCTTTCATCCCCACGCACTGGCTGCCCTTCTCGATCGTCGGGCGCGCCCAGAAGTGGACGATTTCGCGAACGCTGCTCGTC---------------------------------------------------------------------------------------ACGGCGCTGGGAGCAGTGTGTCACGTAATCTCCACCGGGCTCCTGGGTTTCACAGCGATTACCATGGCCAACACCATCGCCGGCGAGGAGACTGTCCACACGCTGGCGTCGTTCCTCCTGATCTTCCTGGGCGCTGGCTACGTGATCCTCTTCCTGCTCGGTAAGGGCGGCCACAATCACTCACACAATCACTCCATGGAGAAAATGGCGGTGGCGGGATTGATCCTGGTCCCAACGCTGTCGCCGTGCGCCACGACCCTGCCGGTGTTCCTAGCAGTGGGCAATGCGTCGCGGGGATTCATCGTCCTCGCCATGGCCGTGCTCCTCTTCAGCACTCTGGCCGTGATGCTCACACTCGTCGCCCTCTCCTTCTATGGCGCCAGTCAGTTCAAATTCCACTGGTTTGAGCGCTACGACAAGGCGCTCGTCGGCGCCGTGCTGTGCCTGGTGGGGATTCTCACCTATTTCTTCCACGATCACGATCATCACGTCAGCCACCAG------------------------------------------------------------------
>Physcomitrella_patens
------------------------------------------------------ATGGCG------------------------------GACCTA------------------GCCAAGGAGGTGTCGACGATTGGGGGCATAGCAACAGTTTCAGTCCTGCATTCCTTCATCCCTACCCATTGGCTTCCTTTTTCGGTTGTGGGTCGCGCGCAGAAGTGGAGCATATCTCGCACTCTTCTTGTC---------------------------------------------------------------------------------------ACTGCATTTGGTGCCGTGTGCCATGTCTTGTCCACTTCAGTACTGGGAATTGGCGCAATTTATATGGCAAATACTATTGCTGGAGAAGAAACTGTCCACCTGATTGCTTCAGTGATCCTCGTTGTCCTAGGAGCGACGTACATCCTCTTGCATTTCTCTGGAAAGGGTGGCCACGGA---TCCCATAACCATTCAATGGAAAAAATGGCAGTCGCTGGACTTATTCTACTGCCAGCACTCTCACCCTGTGCGACTACGTTGCCCGTGTTCCTTGCTGTGGCCAACGGGTCGAACGCCACTCTGGCTCTGGCCATCGGCGTTCTGTTAGTGAGCACGTTGACAGTGATGCTAACTTTGGTCACTCTCTCTTTCTATGGCGCCGCCCAGCTGAAGTTTCGCTCTATAGAACGCAATGACAAGTTGCTAGTGGGCACTGTGTTATGTGCAGTGGGCATCCTCACATACTTCTTCCATGACCACGACCACGAAGGTCATGGCGCCGTGGGAAACGTGGAGGAATTGCACAAATTAAGTGCGCATGTACATCATCACTAA------------
>Pinus_maritima
------------------------------------------------------ATGGAT---------------------------------------------CCTCTTAGTGCCAAGGATTTGTCAACCATTGGAGGGATTGCAACGGTATCCCTCCTGCATTCATTCATTCCTACTCATTGGCTTCCTTTCTCAATCGTTGGACGCGCACAGAAGTGGACGCTCTCAAGGACTCTCCTTGTT---------------------------------------------------------------------------------------ACTGCATTTGGAGCAGTTTGCCATGTTATCTCAACGTCTCTACTTGGTATTACTGCATTAACTATGGCAACTACCATTGCCGGGGAGGAAACAGTACACCAACTTGCATCTCTGCTTCTAATCATTCTTGGTGCTAGTTATGTTCTATTGTTTATCTTTGGAAAAGGAGGTCACAGCCATTCCCACAACCATCCCATGGAGAAGATGGCTGTGGCAGGCCTTGTACTTGTACCAGCACTGTCACCTTGTGCTACTACACTTCCAGTTTTCCTTGCCGTAGGAAACTCATCTTCA---ATGCTGGTGCTTGCAATAATAGTTCTGCTTTTCAGTACAATCACTGTCATGATCACTCTGGTGGCGTTGTCATTTTATGGTGCCAGCCAGCTAAAATTTCACTGGGTGGAGCGATATGATAAAGCTTTAGTAGGAACAGTTCTGTGCCTGGTAGGTATCTTGACATATGTTTTC------CATGATCATGATGGTGAAAGCCATTCA------GGCACTGATTCTCTCACGATTGACGGG------CACAGGAAATTAATTGCTTTTTAA
>Isoetes_spp
------------------------------------------------------------------------------------------------------------------------------------------------------------------------------------------------------------------------------------------------------------------------------------------------------------------------------------------------------GGAGCAGGCTGCCATGTGATATCAACATCAATTCTGGGCATTACAGCCATAACTATGGCTA-----------------------------------------------------------------------------------------------------------------------------------------------------------------------------------------------------------------------------------------------------------------------------------------------------------------------------------------------------------------------------------------------------------------------------------------------------------------------------------------------------------------
>Isoetes_andicola
----------------------------------------------------------------------------------------------------------------------------------------------------------------------------------------------------------------------------------------------------------------------------------------------------------------------------------------------CTGCATTTGGAGCAGTCTGCCATGTGATATCAACATCAATTCTGGGCATTACAGCCATAACTATGGCTAACACTATCGCAGGTGAAGATACAGTACACATGTTAGCATCCCTTC--------------------------------------------------------------------------------------------------------------------------------------------------------------------------------------------------------------------------------------------------------------------------------------------------------------------------------------------------------------------------------------------------------------------------------------------------------------------
>Isoetes_humilior
--------------------------------------------------------------------------------------------------------------------------------------------------------------------------------------------GCCCTTCTCCATTGTCGGCCGAGCACAGAAGTGGACAATCTCTCGTACTCTTCTTGTG---------------------------------------------------------------------------------------A--------------------------------------------------------------------------------------------------------------------------------------------------------------------------------------------------------------------------------------------------------------------------------------------------------------------------------------------------------------------------------------------------------------------------------------------------------------------------------------------------------------------------------------------------------------------------------------
>Isoetes_elatior
-----------------------------------------------------------------------------------------------------------------------------------------------------------------------------------------------------------------------------------------------------------------------------------------------------------------------------------------------TGCATTWGGAGCAGTSTGCCATGTGATATCGACATCAWTTCTGGRCCTTACAGYCATAACTMTGGCTAACACTA-YGCAKGTGAARATACMGTACACATGTTAGCATCCCTCCTTTTGATATT----------------------------------------------------------------------------------------------------------------------------------------------------------------------------------------------------------------------------------------------------------------------------------------------------------------------------------------------------------------------------------------------------------------------------------------------------------
>Isoetes_coromandelina
--------------------------------------------------------------------------------------------------------------------------------------------------------------------------------------------------------------------------------------------------------------------------------------------------------------------------------------------------------------------------ATCAACATCAATTTTGGGCATTACAGCCATAACGATGGCTAACTCTATCGCAGGTGAAGATACAGTACACATGCTAGCATCCCTTCTCCTGATAGTTCTTGGAGCTGGTTATGTTCTGCTTTTT------------------------------------------------------------------------------------------------------------------------------------------------------------------------------------------------------------------------------------------------------------------------------------------------------------------------------------------------------------------------------------------------------------------------------
