# Supplementary material for: Phylogenomics indicates the “living fossil” Isoetes diversified in the Cenozoic
Source: PLoS One. 2020 Jun 18;15(6):e0227525. doi: 10.1371/journal.pone.0227525 (PMC7302493; doi:10.1371/journal.pone.0227525)
Supplement: S1 File — Folder containing fasta files for each of the individual nuclear alignments. (GZ) [file pone.0227525.s011.gz › 1_Individual_Nuclear_Alignments/Homolog_10737.orthogroup_1.fasta]

>Ananas_comosus
------------------------------------------------------------------------------------------------------------------------------------------ATGTCG---------------------TCGTCGCCCTCCACCAAGCGGTGGCTTCCTCTCGAAGCCAACCCCGATGTCATGAATCAGTTTATTTGGGGATTGGGAGTTCCCGAGGATGAAGCGGAGTTCAACGATGTGTACGGATTGGATGAGGAGCTCTTGGAGATGGTGCCTAAACCGATTCTCGCAGTGTTGTTCCTTTTCCCCTACTCTTCGGAGATTGAAGCTGAGAGG------CAAGCTGATAGAGAACTGTGGTCCAAGGGTGAAACGAAGGAAATA------AACGGGAAGGTGTACTTTCTTAAACAAACAGTGGATAATGCTTGTGGAACAATTGGGGTACTTCATTCTATAGGAAATGCTACT---------------------TCAGACATCAAGCTAGTGGAGGGATCATACCTGGATAGATTTTATAAAGCAACAGCTAAAATGGATCCTTTTGAGCGTGCTGCTTTTCTCGAAAATGACAGAGAAATGGAGGATGCACACTCCGTTGCAGCTACTGGAGGGGATACAGAGGCC---------AAACCGGAAGTCAATGAACATTATATTTGCTTCACATGTGTTGATGGAGAACTTTATGAGCTTGATGGAGAAAAATATCAACCAATATCACATGGTCCTTCGTCACCTGGTACCTTATTGCAGGATGCTGCAAAGGTCATAAAAGCCATGATCGAGAAAAATCCCGACTCGATTAACTTCAACGTCATGGTGCTCTCAAAGAAAGAGCAGTGA---------
>Oryza_sativa
------------------------------------------------------------------------------------------------------------------------------------------ATGGGG------------------------------------AAGCGGTGGATCCCTCTCGAGGCCAACCCCGACGTCATGAACCAGTTCATGTGGGGGCTGGGAGTCGCCGAGGGGGAGGCGCAGTTCTGCGACGTCTACGGCCTCGACGACGAGCTGCTCGCCATGGTGCCCCAGCCCGTGCTCGCCGTCCTCTTCCTCTACCCGCTCACTTCCCTGGACGACGACGAGGAG------GAATCAGGCGCTGCTGCCACTTCCACGGCTGGGGACAAGGATTTG------AGCAAGAGGGTATACTTTACAAAGCAGACTGTTGGCAACGCATGCGGAACAGTTGGTGTTATCCATGCAATAGGGAATGCTGCA---------------------TCCAAACTCAAGCTGGTTGAGGGATCCTATTTTGATAGATTTTATAAACAAACTGTTGATATGGATCCAGTCCAGCGTGCTGCCTTTCTTGAGGAGGATGATGAGATGGAGGATGCTCATTCCGTTGCTGCTTCGGCTGGCGACACTGATGCT---------AATGTTGAGGTGAACGAGCACTTTGTATGTTTCTCTTGTGTTGATGGTGAACTTTATGAGCTTGATGGACGAAAATCGCAACCAATATGTCATGGCCCTTCATCACCAGATACTTTGTTACAGGATGCTGCAAAAGTCATCAAAGCCAGAATTGCGTCCAACCCTGACTCAATGAACTTCAACGTCATGGCTCTTTCGAAAGTTGTGTAA------------
>Lygodium_japonicum
------------------------------------------------------------------------------------------------------------------------------------------ATGGCAACATCT---------CGGGACGAGCGATCTGGTGCCAAGCGATGGCTGCCCCTCGAGTCCAATCCAGACGTCATGAATCAGTTTGTACAGGGTTTAGGATTTCCCCCT---GATGCAGAGTTTGTGGACGTATACGGCTTTGATGATGAACTGCTTGCTATGGTTCCAACACCTGTTCTGGCTGTGCTGTTCCTGTTCCCTATAAATGCTGAGACAGAAGCAGCAACT---CGGGCTGAACAGGAAAAGATTGAGAGGGAGAAG------CAAAATGTA------AGTGACAACATTTATTTCATGAAACAGACAGTGGGAAATGCTTGTGGAACAGTTGCTCTACTACATGCTGTAGGGAATAATTTG---------------------TCCCGAGTTAAATTGGTTCAAGGATCATACTTTGAAAGGTTCTTCCATTTGACTGCAAAATTGACACCTGATGAGAGAGCCGAGTTTCTTGAAAAAGATGAACAAATAGAGGGAGTACATTCTGTTGCTGCAAGTGCAGGTGATACCGCTCCTCCTGACTTGAGCACTTCCGTGGATCTGCATTTTGTATGCTTTGTTTGTGTTGATGGTGGTCTCTATGAACTGGATGGAAGAAGACCCCAACCTATCTACCGCGGGTCATCCACACCAGAGACACTTCTACAAGATGCTGTGAACATCATCAAACAGTTCATTGAAAGAAATCCACAATCTGTTAATTTCAATGTCATTGCTCTTTCAAACGCATCATGA------------
>Pteridium_aquilinium
------------------------------------------------------------------------------------------------------------------------------------------ATGGCATCATCC---------AGAGATGAACGCTCGGGCGCCAAGCGCTGGTTGCCCCTCGAATCCAACCCCGAAGTCATGAATCAGTTTGTTCAAGGTCTTGGTGTTTCTCCT---GATACAGAGTTTGTGGATGTTTATGGTTTTGACAATGAGCTACTTGCGATGGTTCCTGCTCCCGTTTTGGCCGTATTGTTTCTTTTTCCACTCACAGACGAGTTTGAAGCAGCT------CGAGCCGAACAGAGGAAGTGTGACATGGAGGAC------AAAAATGTC------AGCAACAAAGTGTATTTTATGAAACAAACAGTGGGAAATGCTTGCGGTACGGTGGCTCTGCTTCATGCTGTTGGAAACAATTTG---------------------TCTCAAGTAGCATTGACACAGGGGTCTTATTTTGAGAGGTTCTTTGAAGCTACTGCAAGATTGACACCAGATGAGAGAGCTGAAGCCCTTGAAAAAGATGATGAAATTGAAAGTGTGCACTCAGTTGCTGCAAGTGCAGGAGATACTGCTCCTCCAGATCTTAACACTTCGGTGGACCTACACTTCATATGCTTTGTTTGTGTTGATGGTGGCCTTTATGAACTTGATGGAAGGAGATCAGAGCCAATTCACCATGGTAGCTCTGCTCCAGAGACCCTCCTTGAGGATGCTGTGAAAGTCATCAAATCCTTTATTGAAGCCATACCAAATTCTGTTAATTTCAATGTTATTGCTTTCTCCAAAATCTTGTAA------------
>Isoetes_lacustris
---------------------------------------------------------------------------------------------------------------------------------------------------------------ATGGACGAAGCTCCAGGCGCTAAAAAATGGCTCCCTCTCGAGGCAAATCCCGACGTTATGAACCAATTTTTGCAGGGTCTTGGTCTCTCTAGTGGAAGTGCCTCCTTTTTCGATGTGTATGGGTTTGATGATGACCTTTTAAGTATGGTGCCAACACCAGTACTTGCCGTGCTTTTTCTGTTTCCAATAACTGCGCAGTCAGAAGCAGCAGCT---GAAATACAAAAGCAAAAGAGACAAGAAGAG---------AAAAAGGTA------AGCGACAATGTATACTTCATGAAGCAGACTGTTGGAAATGCCTGTGGAACAATTGGGCTACTGCATGCTGTAGGCAACAATTTG---------------------TCGGAACTTACTTTTGATGAAGGTTCTAATTTACAGAAGTTTTACAGTGCTACAGCACGTTTATCCCCTTATGAGCGGGCAAGCTATTTAGAGAAGGCAGTAGAAATAGAGGGTGCACACACAGTGGCTGCTTCAGCTGGGGATACCCTCCCGCCAGCACCAAATGTGCCTGTGGATCTTCATTTCATTTGTTTTGTTTGTGTTGATGGCGGCGTTTACGAGCTGGATGGAAGAAAGGAAGGTCCTGTATATCATGGCAGTTCTTCTCCAGAAACCTTTTTAAAAGATTCGGTACAAGTTATACAAAAGTTTATAGCCAGAAATCCGGATTCAGTTGATTTTAATGTTATAGCATTCTCTAAAGGACCTTGA------------
>Isoetes_sinensis
------------------------------------------------------------------------------------------------------------------------------------TTTCATTTGGCGCTCAGACCCCTAACCATGGATGAGGCTCCAGGCGCTAAAAAATGGCTTCCTCTCGAGGCAAATCCCGACGTTATGAACCAATTCTTGCAGGGTCTTGGTCTCTCTAGTGGAAGTGCCTCCTTTTTTGATGTGTATGGATTTGATGATGACCTTTTAAGTATGGTACCAACACCAGTACTCGCCGTGCTTTTTCTGTTTCCAATAACTGCGCAGTCAGAAGCAGCAGCT---GAAATACAAAAGCAAAACAGACAAGAAGAG---------ACAAAGGTG------AGCGACAATGTATACTTCATGAAGCAGACTGTTGGGAATGCCTGTGGAACAATCGGGCTACTGCATGCTGTAGGCAACAACTTG---------------------TCAGAAGTTACTTTCGATGAAGGTTCTAATTTACAGAAGTTTTACAATTCAACAGCACATTTATCTCCTTATGAGCGGGCAAGCTATTTAGAGGAAGCAGTAGAAATAGAGGGTGCACACACAGTGGCTGCTTCAGCTGGGGATACCCTCCCGCCAGCACCAAATGTG------------------------------------------------------------------------------------------------------------------------------------------------------------------------------------------------------------------------
>Selaginella_moellendorffii
------------------------------------------------------------------------------------------------------------------------------------------ATGGCT------------------GACGAAGCTCCCGTGGCCAAGCGATGGCTGCCGCTCGAGGCCAATCCCGACATCATGAATCAGTTTTGCCACAGCCTTGGATTGAGCGAA---GCTGCTGCTTTCTACGATGTCTATGGCTTTGATGACGATCTGCTGGCTATGGTTCCGGCGCCTGTGCTCGCCGTGCTCTTTCTTTACCCGATCAATGCCGAGTCGGAAGCTGCGAGT---AAATCCCAGGAAGAAAAACTTCGTCGAGAGGGA------CAGAAC------------GAGAGCGTTTATTTCATGAAACAGACAGTCGGGAATGCTTGTGGCACCATCGGTCTGCTACATGCGATTGGAAACAACACTTCTCAAATTCAGCACGGCAATACTAAAATCTTTCCAGCAGAGGGGTCGTACTTCAAACGTTTTTTTGAGTCGACCAGCAAGTTATCTCCTTCTGAAAGAGCGAGCTATCTCGAAAACGATAGGGAACTCGAGGGTGCTCACTGCGTCGCAGCAGCTGCCGGAGACACTGCGCCTCCAGCGATTGACACTCCAGTGAACCTGCATTTCATTTGCTTTGTCTGCGTGGATGGTGGTCTCTACGAGCTAGATGGCCGTAAAGAACAACCAGTCTACCATGGCCCTTCCTCTCCATCATCAGTGCTCAAGGATTCCGTGAAAGTCATCCAAAACTTCATCTCCATGAACCCCGGATCGCTAGACTTCAACGTCATTTCTCTCTCCAAGACCGAGAATCCGGAAACTTAG
>Ceratodon_purpureus
------------------------------------------------------------------------------------------------------------------------------------------ATGGGCGAC------------------------GTTGCCAAGAAGCGCTGGTTGCCCCTGGAGGCCAACCCAGACGTCATGAACCAGTTCTTGCATAAGCTGGGGTTTCCAACT---GATGCAGGGTGTTACGATGTGTTTGGATTCGACGACGACCTCCTGGCCATGGTTCCATCCCCTGTTCTTGCAGTGCTCCTTCTCTTCCCCATTACCAAAGAGTCTGAGGAGGCGAGC---CACGCAGAGCAGGCTAAGCTTGAAGAGTCAGGA------GCGAAAGTT------AGTGAGAAGGTTTATTTCATGAAACAAACAGTTGGGAACGCTTGTGGTACGATTGGCCTGCTTCACGCTGTCGGCAATCTGGCCTGC---------------AGTTCTCTTGTTAACCTTGAGGAAGGCTCCTATCTGCAACGCTTCGTCAAGCGAACTTCTACGATGTCTCCTGATGAGAAAGCGCACTTTCTCGAGACAGACACTGAGTTGGAAGATGCACATTCGTTGGCTGCGAGTGGTGGCGATACCACGCCTCCAGATATTTCGAGCTCAGTGGACCTTCATTTCATTTGCTTTGTGTGTGTTGATGGTGGTTTATATGAGCTCGACGGTAGGAAGAAACAGCCTATCTACCATGGACCTTCCTCACAGGAGACAGTGCTCAAGGATTCCGTGAAGGTGGTTCAGGAATTCATAGCTCGCAATCCTGAGTCAGTGAATTTCAATGTCATAGCTGTTGCGAAGGACGAC---------------
>Physcomitrella_patens
------------------------------------------------------------------------------------------------------------------------------------------ATGGGCGAC------------------------GTGGGGAAAAAGCGATGGCTGCCTTTGGAGGCTAACCCTGACGTGATGAACCAGTTCTTACACGGCCTGGGGTTTCCAAGT---GACGTAGGGTGTCATGATGTGTTTGGATTCGACGATGACCTGCTGGCTATGGTTCCAACCCCTGTCCTTGCTGTGCTTCTTCTGTTTCCTATTACCAAAGAGTCTGAGGAGGCGAGC---TTGGTGGAGCAGACCAAGATTGCAGAGGCAGGA------CAGCAAGTC------AGTGAAAATGTTTACTTCATGAAACAAACTGTGGGGAATGCTTGTGGTACGATTGGCCTGCTTCATGCTGTTGGCAACGTAGCC---------------------GCTCAAGTTGACCTTGCGGAAGATTCCTATCTTCAGCGCTTTGTCAAGAAAACTTCTGTGATGTCTCCTGATGAGAAAGCGCATTTTCTTGAGACGGACACTGAGTTGGAAACTGCACACTCCGTGGCTGCATGTGGTGGCGACACCGCGCCTCCAGATATTTCAAGCTCCGTGGATCTTCATTTCATCTGCTTTGTGTGTGTTGATGGAGGTTTGTATGAGCTTGATGGAAGGAAGAAGCAACCCATTTATCATGGACCTTCCTCACAAGAGACGCTACTCAAGGATTCGGTGAATGTGGTTCAGGAATTTATGGCTCGCAATCCTGAATCAATGAATTTCAATGTCATAGCTCTTGCTAAGGAGAGTTGA------------
>Huperzia_lucidula
GCTTGCTTATTGCTCTTCTTTTTCTTCCGTCGAACTCCCAAAAAAAATATAAAGGATTTTACTCATTTCTTCGTCTTCTTCGTCGATTCAATCGAACGTAAATTTCTCACGCTCGCGCGCATTTATCAGCGATTAGCGATGGCC------------------GACGAGGCTCCAGGTGCCAAGCGCTGGCTCCCCCTCGAAGCTAACCCCGACATCATGAATCAATTTGTGCAAGGCTTAGGATTACATGAA---GACACTGTATTTGGTGATGTTTATGGCCTTGATGATGAGTTGCTTAGCATGGTTCCAACACCAGTCTTAGCTGTCCTGTTTTTGTATCCTTTGGATTCC---------------------------------------------------------------GAGGCA------AGCAACGAAGTTTACTTCATGAAGCAAACTATTGGAAATGCATGTGGAACAATTGGTCTTCTGCATGCCATAGGCAACAACCTC---------------------ACTAAAATCAACCTTGCAGAGGAATCTTACCTTCAAAGGTTTTTCATGTCAACAGCAAAAATGTCTCCAGTCGAAAGAGCCAAGTTTCTTGAAAATGACTTGGAGTTAGAAGGAGCTCATTCTTTTGCTGCTATTGCTGGTGATACTCTGCCACCAGATCTGAGCACTTCCGTGGACTTTCATTTCATCTGTTTTGTCTGTATTGAAGATGGACTCTATGAGCTAGATGGGAGACAGTCGCAACCTATTTATCATGGGAAGTCATCCCCGGAATCCATTTTGAAGGATACTGTCAGGGTTTTGCAAAATTTCATTTCAAAGAACCCAGACTCCATCAACTTCAATGTCATTGCTTTATCTAAGCTAGCTTAA------------
>Huperzia_squarrosa
------------------------------------------------------------------------------------------------------------------------------------------ATGGCG------------------GACGAGGCTCCAGGCGCCAAGCGTTGGCTCCCCCTCGAAGCTAACCCTGACATCATGAATCAATTTGTTCAAGGTTTAGGATTACATGAA---GACACTGTATTTTGTGATGTTTATGGCCTTGATGATGAGTTGCTCAGCATGGTTCCAACACCTGTCTTAGCTGTCCTGTTTCTGTACCCTTTGAAGGCTGAT---------GCTCCA---ACCCATGAAGATCAAATTTCTTTTGCAAAAGGA------CAACAAGCA------AGCAACAAAGTTTACTTCATGAAGCAAACTATTGGAAATGCATGTGGAACTATTGGTCTTCTGCATGCCATAGGCAACAACCTC---------------------ACTAAAATCAACCTTGCGGAGGAATCTTACCTTCAAAGATTTTTCATGTCAACAGCAAAATTGTCTCCAGTCGAAAGAGCAAAGTTCCTTGAAAATGACTTGGAGCTAGAAGGAGCTCATTCTTTTGCCGCTACTGCTGGTGATACTCTGCCACCAGATCTAAGCACTTCTGTGGACTTTCATTTCATCTGTTTTGTCTGTATCGAAGATGGACTCTATGAGCTAGATGGGAGATACTCAAAACCTATTTATCATGGGAAGTCATCCCCAGAATCCCTTTTGAAGGATACTGTCAGGGTTTTGCAAACATTCATTTCAAAGAACCCAGACTCCATCAACTTCAATGTCATTGCTCTATCTAAGCTAACTTAA------------
>Pinus_maritima
------------------------------------------------------------------------------------------------------------------------------------------ATGGAGGTA---------------TCTAGAAGACCGTCTGCTAAACGATGGATTCCGCTCGAAGCCAATCCTGAAGTGATGAGTCAGTTTGCGTGGGGCCTTGGTATACCGGAACAAGAAGCTGAGTTCTATGATGTTTACGGTTACGATGACGAGTTGTTGGATATGGTGCCGAAACCTGTGTTAGCTGTAATCTTCCTTTATCCACTTAATGATGCGACTAATGTTAAGAGA---TCACCCGAGGAGCAACAAGTTGCCGATGATGGACAG---AAGGGAGTG------AGCAACAATGTTTATTTCATGCAACAAACTGTTGAAAATGCCTGCGGAACAGTTGCCATCGTCCATGCAGTAGGCAACATTTTA---------------------CCACAGCTCCATATCCGTAATGGATCTTTTTTTGAAAGATTCTTTACATCCACTGCAGAGATGACCCCAGCAGAGCGGGCTGAATTCCTCGAAAATGATACAGAATTAGAGAGTGCACATTCTGTTGCAGCAAGCGCAGGTCATACTGTTGCTCCTGATCTGAGCGTTAATGTGGATCTGCATTTTGTTTGCTTAACTTGTGTCGATGGAAAATTATATGAACTTGATGGAAGGTGGCCTTCTCCTACATGCCATGGACCCAGTTCACCTGAAACCTTATTGAAGGATGCTGTCGGAGTCATTCAAAATGTTAGCAAGAAAATTCCTGATTCAGTGAATTTTAGTGTCATAGCCCTTTCAAAGAAAACCTGA------------
>Amborella_tricopoda
------------------------------------------------------------------------------------------------------------------------------------------ATGGGATGC---------------------------------------TATCTT---------------------ATCTGCCAAACTTTTCTATGGGGGCTTGGTCTTCCAGAGGAAGAGGCAGAGTTTTATGATGTATATGGTTTAGATGAAGAACTCTTGGAAATGGTGCCCAAGCCTGTCCTGGCAGTGCTTTTCCTATACCCCATCACAGCTGAGAGTGAAGCTGAGAGAAAATTGGAGGAAGAACAAGAAGTTCTGGAGAAAGGG------AAGGAGGGA------AATGATGAAGTATATTTTATGAGACAAACAGTGGGCAATGCATGTGGAACTGTTGGGCTTCTTCATGCTATGGGGAATGTACAT---------------------TCTGAAATTAAGCTCATCGAGGGGTCTTACTTGGACAAGTTCTTTAAAGCAACGGCAAACATGGATCCATTGGAGCGTGCAAATTTTCTTGAGAAGGACACGGAAATGGAAGCTGCACACAGTGTAGCAGCTACTGCTGGGGACACAGAGGCCCCAGATGTGAACACCAATGTTGACACTCATTTCATATGCTTCACGTGCGTGAATGGAGGACTTTATGAGCTTGATGGGAGGAAGTCTCAGACTGTGTTGCATGGTCCATCATCACCCAACACTTTGCTCGAGGACGCCGCAAAGGTTATAAAAGAATTCATTGAGAAGAATCCTGGCTCTTTGAATTTCAATGTCATTGCTCTCTCAAAGAAAACATAG------------
>Theobroma_cacao
------------------------------------------------------------------------------------------------------------------------------------------ATGGCAACGCCA------------GACGAAAGTCCTTCTGCTAAGAGATGGCTTCCTCTCGAAGCTAACCCCGATGTCATGAACCAGTTTCTTTGGGGCCTGGGTCTTCCAGAGGATGAGGCAGAGTGCTGCGATGTTTACGGCTTGGAGGATGAACTCTTAGCTATGGTCCCACAGCCTGTTCTTGCTGTGCTTTTTCTTTTTCCAATAACTTCTCAGACTGAAGAAGAGAGA---TTGGAGCAGGAAAATGAGAAG------------------AGGGATGCT------AGCAACAAAGTTTATTTCATGAAACAAACTGTGGGAAATGCTTGTGGAACGATTGGGCTTCTTCATTCTGTTGGAAATATCACT---------------------TCAGAAATCAAGCTTCAAGAGGGATCATTTTTAGATAGGTTTTTCAAATCTACTGCAAGCATGGATGCATTGGAGCGTGCAGCATTTATTGAGAAAGACAGAGAAATGGAAGTGGCTCACTCAGTTGCAGCTACAGCTGGTGAAACAGAGGCT---------TCTGACAATGTGGACACTCACTTTATCTGCTTCACTTGTGTTGATGGGGAACTTTATGAGCTTGATGGAAGGAAGTCAGGACCAATATCTCATGGTGCTTCCTCACCAAGTAGCTTATTGCAGGATGCGGCCAAAGTCATACGGGGCATGATCCAGAAAAATCCCGAGTCACTCAACTTCAATGTTATTGCACTTTCTAAGAAAGTGGGGGGTGGATTTTAA
>Arabidopsis_thaliana
------------------------------------------------------------------------------------------------------------------------------------------ATGGCGACCGCA------------AGCGAGAGTTCTTCATCTAAGAGATGGCTTCCACTTGAATCTAACCCAGATGTTATGAATCAGTATCTCTGGGGACTTGGTCTTGCCCCTGATGAAGCAGAGTGCAATGATGTGTATGGGTTAGACGATGAACTTCTAGAGATGGTTCCAAAGCCTGTTCTTGCTGTTCTCTTCCTTTACCCAATCACCAAAAAGAGTGAAGAAGAGAGA---ATCGAGCAAGACAAGGAAATT------------------AAGGAAAAGGTGCATAGCGATAAAGTTTACTTTATGAAACAAACTGTTGGTAATGCTTGTGGAACCATTGGTCTTCTTCATGCTATTGGGAATATTACC---------------------TCTGAAATCAAACTCTCCGACGGATCGTTCTTGGATAGATTCTTCAAATCCACTGCCAACATGACTCCTATGGAGCGTGCCAAGTTTCTCGAGAATGACAGTCAAATAGAAGATGCTCATTCTGTAGCTGTTATAGCTGGTGATACACCTGCT---------TCAGAAGACGCAGACACGCATTTCATTTGTTTAGCTTGTGTAGAAGGTGAGCTCTATGAACTTGATGGAAGAAAGGCAGGACCGATTTCACACGGTGCTTCCTCTCCAGCTACCCTCCTGAAGGACGCAACAAAAGTGATAAAGAAGATGATCGAGAAGAATCCGGGCTCTCTCAACTTCAACCTGATAGCCATCTCTAAGAGAACCTGA------------
>Littorella_uniflora
------------------------------------------------------------------------------------------------------------------------------------------ATGGCT---------------------GAAAGCGCTTCTGCAAAGAGATGGCTTCCTCTCGAAGCTAACCCTGACGTCATGAATCAGTTTCTCTGGGGACTTGGTGTTGCACCTGATGAGGCGGAGTGTTTTGATGTTTATGGGCTAGATGAAGAGCTCTTGGAAATGGTTCCCAAGCCGGTACTCGCTGTATTGTTCCTCTATCCCTTGACATCCAAGACCGAAGAGGAAAGG---GTTCAGTTAGACAGTTCTCTG------------------AAGGAACCC------AGTGGTGGTGTTTACTTCATGAAGCAAACTGTGGGAAATGCCTGTGGGACAATTGGGCTTCTTCATGCTGTTGGAAACATCACT---------------------TCAAAGATCAATCTTGTTGAGGGATCTTACTTGGACAACTTCTTCAAATCCACTGCAAAAATGGATCCCTCTGAGAGGGCAGCATTCCTTGAAAATGACAGAGAGATGGAAGTTGCTCATTCAGTTGCAGCAACTGCAGGTGAAACAGAGGCA---------TCAGATAATGTAGACACACATTTCATCTGCTTAGCATGCGTAGATGGACAACTATATGAGCTCGATGGGAGAAGGGCCGGTCCTGTAGTACACGGTGCATCGTCTCCTAGCACTCTACTGCAGGACGCTGCAAAAGTCATTCAGAAGTTCATGGAGAAAAATCCAGAATCCAACAACTTCAACGTTATGGCGATTTCAAAGAAAGTATGA------------
>Isoetes_spp
---------------------------------------------------------------------------------------------------------------------------------------------------------------------------------------------------------------------------------------------------------------------------------------------------------------------------------------------------------------------------------------------------------------------------------------------------------------------------------------------------------------------------------------------------------------------GATGAAGGTTCTAATTTACAGAAGT-TTAC------------------------------------------------------------------------------------------------------------------------------------------------------------------GGCGGCGTTTACGAGCTGGATGGAAGAAAGGAAGGTCCTGTATATCATGGCATTCCTTCTCCAGAAACCTTTTTAAAAG--------------------------------------------------------------------------------------------------
>Isoetes_andicola
----------------------------------------------------------------------------------------------------------------------------------------------------------------------------------------------------------------------------------------------------------------------------------------------------------------------------------------------------------------------------------------------------------------------------------------------GCGACAATG----CTTCATGAAGCAGACTGCTGGGAATGCTTGTGGAACAATTGGGCTACTGCATGCTGTAGGCAACAATTTG---------------------TCGGTACTTACTTTTGATGAAGGTTCTAATTTACAGAAGTTTTACGGTGCTACAACACATTTAT---------AGCGGGCAAGMTATTTAGAGGAGGCAGTAGAAATAGAGGGTGCACRCACAGTGGCTGCTTCAGCTGGKGATACCCT----CCATCACCAAATGTGCCTGTGGATCTTCATTTCATTTGTTTTGTTTGTGTTGATGGCGGYGTTTACGAGCTGGATGGAAGAAAGGAAGGTCCTGTATATCATGGCATTTCTTCTCCATAAACCTTATTAAAAG--------------------------------------------------------------------------------------------------
>Isoetes_humilior
------------------------------------------------------------------------------------------------------------------------------------------------------------------------------------------------------------------------------------TTGCAAGGTCTTGGTCTCTCTAGTGGAAGTGCCTCCTTTTTTGATGTGTATGGATTTGATGATGACCTTTTAAGTATGGTACCAACACCAGTACTTGCCGTGCTTTTCCTGTTTCCAATAACTGCGCAGTCAGAAGCAGCAGCT---GAAATACAAAAGCAAAACAGACAAGAAGAG---------ACAAAGGT---------CGACAATGTATACTTCATGAAGCAGACTGTTGGGAATGCATGTGGAACAATCGGGCTACTGCATGCTGTAGGCAACAATTTG---------------------TCAGAAGTTA--------------------------------------------------------------------------------------------------------------------------------------------------------------------------------------------------------------------------------------------------------------------------------------------------------------------------------------------------------------------------------------
>Isoetes_elatior
-------------------------------------------------------------------------------------------------------------------------------------------------------------------------------------------------------------------------------------------------------------------------------------------------------------------------------------------------------------------------------------------------------------------------------------------------------------------------------------------------------------------------------------------------------------------------------------------------------------------------------AGCGGG-AAGCTATTTAGAGCAAGCAGTAGAAATAGAGGGTGCACACACACTGCCTGCTTCAGCTGGGGATACCCT------AGCACCAAATGTGTCTGTGGATCTTCATTTCATTTGTTTTGTTTGTGTTGATGG-------------------------------------------------------------------------------------------------------------------------------------------------------------------------------
>Isoetes_coromandelina
-----------------------------------------------------------------------------------------------------------------------------------------------------------------------------------------------------------------------------------------------------------------------------------------------------------------------------------------------------------------------------------------------------------------------------------GGTA------AGTGACAAGGTGTACTTCATGAAGCAGACTGTTGGGAATGCTTGTGGAACAATTGGACTACTGCATGCTGTAGGCAACAATTTG---------------------TCAGAACTTACT---------------------------------------------------------------------------------------------------------------------------------------------------------------------------------------------------------------------GATGGAAGGAAAGAACGTCCTGTATATCATGGCAGTTCTT-----------------------------------------------------------------------------------------------------------------------
