# Supplementary material for: Phylogenomics indicates the “living fossil” Isoetes diversified in the Cenozoic
Source: PLoS One. 2020 Jun 18;15(6):e0227525. doi: 10.1371/journal.pone.0227525 (PMC7302493; doi:10.1371/journal.pone.0227525)
Supplement: S1 File — Folder containing fasta files for each of the individual nuclear alignments. (GZ) [file pone.0227525.s011.gz › 1_Individual_Nuclear_Alignments/Homolog_03794.orthogroup_1.fasta]

>Isoetes_lacustris
---------------------------------------------------------------------------------------------------------------------------------GAATATTCATTT------TCTTCGCACAGGCGCCCGGCTATGGCGATATCTCCGACCACCAAT---GGAAAGGCGAAGAATTCTGGCTTTAGAAATGGGACAAATGACGAAAATCGTGCTATTAAAAGTGAAGCCGAACGTATCTATGCTGATGCTGAAGAAAGGGTGCGGGAG---TCCTTCATGTTTGGAAAG---------TTGGGTAACCGTCGTTATAGAAGGTGGGCAAACGATCGTCTCTTAAGAGAGCTGGCTCCCCCTTTAGATGCATCTGAAATTGGAGGCCTCTTCTCTCCTCCCCCTTGGGGAGAACGGAGTGTGCCAACCCCTTTCGAGCAGCTAACTGAGCTTGGAGTTCATACAGCAGAAATCATGGCTGCATGGGAGCCTTTCCGA---ACAATTGATATGGATGTTCAG------------------GCA---------CGATGGCTACAC---------------AATGCATGTTCACAAGGGAATAGTGGG---------CATGAGAAAAGCTCAGCAGCTATGGTTGCATGGCACAAAGTGGAAAAGCAAGCACGAAATGCTTTACGTCGT---TCCTCTTCACCGTTGCTACAGCTATTTGAGGCTAAAATTCTAGCATTTCTTGAAGAAATTGATAATGGAGGA---AATAGAGAACTAGTATTAGAAGTAACACTACCTTATCACCGATTACTTCTTCATGGCATGAGCCAGTTTTATGGGTTAATATCTCGCACGGTCGCATCATCAGCTTGTGATCAAACT------------------CCAGTGATGAAGATGCATATTACAAAAGCAACA---TGCAGGGCACAGCAACAGGATCATTTTACAACTGGAAGACAGCTGAGTTTATGCAGGTTTCTAGAAGAAGCACATAATCATCGCTGTCTTTCTGCTGCTGCTGCATGA---
>Isoetes_sinensis
------------------------------------------------------------------------------------------------------------------------------------TACATTTTCTTGACGTTTTCGCCCAGGCGCCCGGCTATGGCGATATCTTCGACCACCAAT---GGAAAGGCGATGAATTCTGGCTTTAGAAATGGGACAAATGACGAACATCGTGCTATTAAAAGTGAAGCGGAACGTATCTATGCTGAAGCTGAAGAACGGGTGCGGGAA---TCCTTCATGTTTGGAAAG---------TTGGGTAACCGTCGCTATAGAAGATGGGCAAACGATCGTCTTTTAAGAGAGCTGGCTCCCCCTTTAGATGCATCTGAAATTGGAGGCCTCTTCTCTCCTCCCCCTTGGGGAGAACGGAGTGTGCCAACTCCCTTCGAGCAGCTAACTGAGATTGGAGTTCATACAGCAGAAATCATGGCTGCATGGGAGCCTTTCCGA---ACAATTGATATGGATGTCCAG------------------GCA---------CGATGGCTACAC---------------AATGCACGTTCACAAGGGAAGAGCGGG---------CATGAGAAAAGCTCAGCAGCTATGGTTGCATGGCACAAAGTGGAAAAGCAAGCACGAAATGCTTTACGTCGT---TCCTCTTCGCCATTGCTACAGCTATTTGAGGCTAAAATTCTAGCATTTCTTGAAGAAATTGATAATGGAGGA---AATAGAGAACTAGTATTAGAAGTAGCACTACCTTATCACCGATTACTTCTTCATGGC---------------------------------------------------------------------------------------------------------------------------------------------------------------------------------------------------------------------------------
>Selaginella_moellendorffii
------------------------------------------------------------------------------------------------------------------------------------------------ATGGCATCTGTTAGGAGGAGCGCATTTCTCGATCGCAGCACCTGGCGTCTCCCCAGAGGTGATGTTTCTCTCTTGAGGAGATTTGGAAATTTGATAGCAAATTTTGGGGCTCTAGAGGGCGAGGGTGTGTATGCCGAGGCGGAAGAGCGAGTGCGCGAG---GCTTGCGCGGATGGAAAG---------ATGAGCAATCGTCGCCTTAAAAGATGGGTGAATGATCGGCTACTTCGCGAGCTCGCTCCGCCTCTGGACTCGATCGAGATTGGCGGACTCTTCGCACCTCCTCCTTGGGGAGAGAGGAACTATCAAACACCGCTGGAGAAATTGACGGAAGGTGGA------GGAGCAGCCATGGCCGCCGCGTGGGAACCCTTTCGTGATAACGTAGACATGGATTACCAG------------------GCC---------GATGTGTTG------------------------AGAAAACTTGAGAAGACCGGG---------AAACGTAAAGAAGCTGCGGCTCTTTGCGCATGGCGAGCAGTGGATCACAATGCTCGCGATGCACTAAAGCGGCTCTCCGATTCGCCACTGCTTCCTATTCTTGAGAACCAATTGCTCGAATTTGTG------------AGCGGGAGA---GACGACGAGCTCGTACTGGAGATGCCGGCACCGCACCACCGACTGCTTGTGCATGGTCTCAGTCAATTTCATGGCTTG---------------GCTTCGCAGTCGGAGCCAGCACCG------------------CCACCACCCCGTGTACACATCACCAAGAGAACAAATTGCCGAAGCGAGGCA------------GCAAAAGATTCTGGCTTGAACCTGATGAAGTTCCTCCAGGACTGCAGGCAGCCTCCTGTATTACCCCCGACTTCCAGATTATGA
>Huperzia_squarrosa
------------------------------------------------------------------------------------------------------------------------------------------------------------------------------------------------------------------------------------------------------------------------------------------------------------------------------------------------------------------AAATGGGTAAATGATCGAATTTTGCGCGAGTTAGCTACTCCTTTGGATGCTATTGAAATTGGAGAGCTTTTTACTCCTCCTCCTTGGGGTGTTCAAGGCAAGCTATCTCCCTTTGAGAGAATAACAGAGCTTGGAGCT---AGCGCAACAGATATAGCTGCATGGGAACCTTTTGCGAACAATGTTGATATGGATTGGCAG------------------ACC---------AAAGCCCTTCAACAATCAAGAACT---------TCTCTGAAAAAAGTTGGTGAT---------CTTAGTCATCGTGAAGCTGCTATGCTAGCATGGCGTAAGGTGGAGCATCATGCACGACATGTATTGAAGCGCAATTCTTCTTCTCCATTACTGCTAGCATATGAGGGAATGCTTCAAGCGTACCTACAAGAGCTGGAAAAAGAGAAAGTTGTTAAAGATTTGATATTAGATGTAGATGCACCTTACAATCGGTTGTTACTCCATGGATTAAGTCAGTTTTATGGGTTGGTCACAAGAAGT---GTTGACTCACATGAAGCAACTGGGACAACACAAAGCATGTCTACAACAAAAAAGGTCCACATAAGAAAGAGGCAGAGTTGCATGGAGCAAAGC------ATTGTTAGCTCCAATGCA------------------------------------------------------------------------
>Physcomitrella_patens
------------------------------ATGGCG---------------------------------------------------------------------------------------TACCAGCCGGGGGATTGGTTATCGGGTGTTGCCTTAGCACGAGGCAGGCTCGAGGCATCCGAGGTTGTG---AGCCATAAAAAGAGTCGCGCTCACCGCCAGCGATCTGACTCTGGAGGTCAAAACGATGGCAAGAGG------------TACACTGATCAAGAGATGCGG------------GAGATGCGAGATACTAAG---------TTAGGGAGGCGGCGGTATCGTCGATGGGCTAATGACAATATGCTGCGAGAACTTGCTCCTACGTTGACAGCTTCTGAAATTGGAAATCTCTTCGCTCCACCCCCTTGGGGTGACAAGAGTGTCCAATCACCATTGGAAACTGTAATGGTC------------TCTTCGCGTGACATGGCGATTTGGGAACCTTTTAGAAACAATGTAGACATGGACTTACAG------------------GCT---------AAGGTTCTGCACCAAGGTGTGCCT------------AGGAAAGCAGTAGGTGAGCTGGGAATGGAGAGAAGGCAAAGTCCAGCCATGAAAGCTTGGAGTGGTGTGGAACGCAACATGCGTGCTGCTCTTCGTCGTAATTATGCATCTGCCTTCTTGATGGACCTCGAGGAGAAGCTGGTTCCTTTTATT------------GAAGGAGAT---GATCAAGATCTTGTTGTGTCTGCTGTGTCTACTTATGACAGACTACTTGTACATGGTTCAAGTCAGTTTCATGGGCTTAAATCGATCACA---CTGCAAGTGCCAGTTGCTGCCACTGGG---------------TCAGAAATGGAAACCTGCATATTGATCAAGAAAACAGAGAAAGCACTGTCC------------------------AATGTGAACCTACCTCAATTCTTGAAGAAGCTGAAGGAAAAAGATATTGCTGCCGCAGCTTAA---------
>Ceratodon_purpureus
------------------------------ATGGCG---------------------------------------------------------------------------------------TACCAGCCAGGAGACTGGTTGACGAGTGCTGCGTTTGCACGAGGGAGGAATGAGGCGGCTGAGGTTGTT---GGTCGGAAGAAGAGTCGCGCTCACCGTCAGCGATCTGACTCTGGAGCTCAAAACGAGGGC---AGG------------TTCTCTGATGTCGACATGCGC------------GAGATGCGAGATTCGAAGTCAATGCAGTTGGGCAGGCGGCGGTATCGTCGATGGGTTAATGATAACACGCTGCGGGAGCTTGCTCCTGCTTTGACTGCATCTGACATTGGAAGTCTCTTTGCTCCACCTCCTTGGGGTGATAAGAGTGTACAATCCCCACTGGAAATTGTAATGGCC------------TCTTCTCGCGACATGGCTATTTGGGAGCCCTTCAGA---AACGTAGACATGGATTTGCAG------------------GCT---------AAAGTTCTGCAGCAGGGTCTTCAC------------AGAAAATCGGTGGGTAGCGTAGAC---ACAGGAAGACAGAGTCCAGCGATGAAAGCATGGTGCGGAGTGGAGCGCAATTTGCGTTCTGCTCTTCGCCGGAATTTCGCGTCTTCCTTCTTGCAGGAGCTCGAGGAGAAGTTGGTATCTTTTATT------------GAAGGAGAT---GGACAAGATCTTGTTCTTGCAGTTGGATCAACCTATGACAGATTGCTTGTTCACGGATCGAGTCAGTTCCATGGGCTGAAATCGCTCACA---GTAGATGTACCAGTTGATTCAAGTGGA---------------TTAGAAGTGGAAACGTGCATCCTGGTCAGGAAGACAGAGAAAGCACATTCT------------------------GAATTCAACCTCCCCGAATTCTTGAAGAAAATTAAGCAAAAGGATAGCGCTGCCGCAGCT------------
>Lygodium_japonicum
CACACACACACACACACAGACCTCCTCTCTCTCTCTCTCTCTCTCTCTCTCGCTCGGTCGCTCGCGACACGCGCACACAGTGACCTCCAGTCGATGGCAGACAAGGTCAGAGGCCATGGCGGTACTTCCTTCCACGACTGGCTCGCCGCCTCAGCGTATGTGAAAGGAGAGGATCAGATGGCCAGGGTCGTG---AGCAGGAAGAAGCACCGGTCGAAGCGAAATGCCACGCCATCCGACATGGACACAGCCAGA---------------------CTCGAATTGGAGCAGAGGGTTCGC------------GTGTTTTGGAAG---------TTGAGTAATCGGCATTACCGAAGATGGATGAATGACCGCCTGCTTTGGGAGCTTGCTCCACCTTTGGATGCCCAGGAGATTGGAAGCCTCTTCGCACCCCCTCCTTGGGGTGAGAGGTCTGTTCTGCGTCCATTTGAGAGAGTGATAGGACTTGGAGAGACAGCAGCTGAAGACATAGCTGCGTGGGAGCCATTTAGAAACAACGTGGACATGGATGTAGAG------------------GCA---------AAAGCATTAGTT---CAAAGACCTAGGCTTCATAGAAGGGAGGAAAACACTAGA---------GTCTCAAGGCGTAGTGCTGCAATAGTTGCCTGGCAAAGCATTGGACACCAGTCCAGAGCTGCATTGCGGCGTTCATCGTCCTGGCATCTGGTCCAGCTTTTTGAGGAGAAGATTATTGCATTCCTGAGAGAAATGCAGAAAGGAGGT---TCCAGACTGCTGGTGTTGGAGGTGAATGATGCCTATCATCGGTTGCTACTTCATGGAGTTTGTGAGTTCCATCAGCTTTCTTCTCAAACA---GTCACAGGTTTGGAGGATAAGGAAGGGAATGGCACACTTTCTGCAGTTACTAGAGTGCATGTAAGAAAGAAGAAG------GGTTCCAAAATA------GATGTGCAGGAAGAAACTTCACTCTCTCTTTTGGAGTTCCTTTCAGATACAAAAAGGGAGGTATCTTAA---------------------
>Pinus_maritima
------------------------------ATGGCGCAGCCCAGGGCTTTATTCAGGGAT---------------------------------------GACAAG---------------------TCTTTATACGAGTGGCTAACCGACTCGAAT---TGCGGGAGTGTAGAACAGCGTGCCACAATTGTA---AGCAAGAAGAAATTCAGTGGACGGCGTAGATGTGGATCATCTGGTCGAGATGCTGAAGAGGAAAATCAA---------AATACAGAGGCACAGCAACGGTTACGC------------CAACTTTTGCAG---------ATCAGTAACCGCCGGTACTGTAGATGGGTAAATGATCGCCTCCTCAGGGAACTTGCTCCTCCATTAGATGCAGAAGAAATAGGGGGGCTGTTTTGCCCACCTCCTTGGGGTGAAAGGGATGCCTTGACACCACTTGAGCGAATTACAGGGGCAGGAAATGATTGTGTCAGTGATATGGCTGTCTGGGAGCCTTTTAGAAATAATGTGGATATGGATAAGGAG------------------GAACACATGCTAAAATCCTTAGTAAAAGAAAGGCCA------------AAGAAGGATGAAAGTAAC---------ATTACTGGAAGTATGGCCGCCATGAAAGCCTGGCACACTGTTGACCGACGTGCACGAGAGGCATTGCGGCGCAATTCACATTTGCCACTTGTTGAAGCTTTTGAGGAAAGGATCTTAGAATATGTAAAAAGTGCCGAAGCTGGT---------CGAGTCCTTACTCTGGAAGTTCAAGATCCTTTCCATCGTCTGGTGCTCCATGGCATTTGTGAGTTCTATGGCTTGGCATCTAACACG---GTTTCCAAGTGGGAGGATACGGAAGGAGGGTCTTCATTG------GTAAGTAGAACCCATATCCGGGAAAAAAAGCATCCTAAAAGTTCAGAT------TCTGTTCAG---------CCTGTGAGGCTGGTTGATTTTCTGAGCACAATGAAGAATGGTGTGCCAAATTCTGAAGCAGCAGCTTAG---
>Amborella_tricopoda
------------------------------ATGGCGAGTTCAGGGCTTGTGGCCAGAGAA---------------------------------------------------------------GGAATCCCATTTCCCCATGTTGTCTCTGACCCT---------------------------------------AATTCAGGAGAGAGTTCAAGATCACGT---------------------------------------------------GGGGCCCTCATCGAAAAGAAAATTGAATTTCTTGAAAGTTTTTCCAATAAG---------ATTAGCAACCGAAGATCGCGCAGATGGCTGAATGATCACTTATTGATTGAGCTTGTTCCTCCATTGAGTGCAGATGAAATTAGGGGTCTCTTTGCCCCACCTCCATGGGGTGAGGGTACAACATCATCACCATTT---------------------------TGCATGAGCAACATGGGCGACTGGGATTCATTTAGA---AATATTGACATGGATAAAGAG------------------GCAAGTCTGGTAAAGTCTATGGAAAACTCTGCAACA------------GAGAGGAAACAACATAAT---------GTTAGTGATAGGATGGCTGCGTTGAGAGCTTGGCAACGAGTCGATCATCGGACCAGAGATGCACTGAGGCATAGCTTTCTTTCTAATCTCATCGACAGTTATGAGGAGCGCATAAGGACGTATGTGAAGGAG------GGTGGAGAT---GGAGAGGTACTTGTGCTACAGGTCGAAGACCCATTTCATCGACTATTACTCCATGGAATATGCGAGTTTTACGACTTGGTCTCTGTGACA---GTCGACAATTTTACGGGCACTAGG------------------------------AAGGAAGCTAAACCCAGTAAGGTTGGTGGCCAACATTCTCCT---------------------------------------TTCTATGAATTGTACAAATGGACTTCCAATAGGAATGCTTGCTTTCCTTAA---
>Ananas_comosus
------------------------------------------------------------------------------------------------------------------------------------------------------------------------------------------------------------------------------------------------------------------------------------------------------------------------------------------------------------------------------------------------------------------------------------------------------------------------------------------------------------------ATGACAAATATTGGAGAATGGGATGCATTTAGG---AATACTGACATGGATGTTGAG------------------GCAAGAATGATTAAAAACATGGAAAGGTCATCAACA------------AAAAGAAAAGATCATGTT---------GATAGCGATAAGATGATCGCACTGAGTGCTTGGCATCGTGTGGATTGCCGAACAAGACAAGCTCTAAGGCGGAACTTTCTGTCTGATCTGATCGAGGGATATGAAGAGCGGGTGCGTGCCTTTATCAGAGAT------GGCGGTGAT---AAAGATGTGCTTATGCTACATGTTCAGGACCCATTTCATAGATTGCTGCTTCATGGCGTTTGTGAGTTTTACAATCTGATATCAATAACT---GTTACGACCCTGAGAGACGGGAAG------------------CTCTGGAAGACAACGCGGATTAAG---AAGAAAGCAGGCTCGCCCGAGATGCCT------------------CCAAACATTACGCTTGTCCAGTTCCTCAAAATGGCAAAAGAGGGGACTCTGTAG---------------------
>Oryza_sativa
------------------------------ATGGCGAGCGCGGATCTGCTGCGGAGGGAG---------------------------------------------------------------GAGGAGTTCTACGCCTCCTTGTTCGACTCCGCC---------------------------------------AAAGGTGGAGATGCCGTCAAGTCGCGT---------------------------------------------------GGGCAGATGATTGAGAGGAAGATTGAAGTTCTTGAGGACATGGCCGCCAAG---------GTTAGTAATCGGAGATCTCGTAGGTGGTTGAATGACCGGTTGCTCATTGAACTTGTCCCCCGTCTTCATGTGGAAGAAATCAAAGGCCTTTTTGCTCCTCCACCATGGGGTGAGGAACTGCCCGTTTCTGCATTC---------------------------TGCAGGACAAGTGTCGGTGAATGGGATGCCTTCAGG---AGTATTGACATGGATGTTGAG------------------GCACGATTGGTGCAACAGATGAAACAGTCTTCTACA------------AAACAGAAGAACCATTTG---------GACAGAGATGAATTGGTTGCTCTCAATTCTTGGCATCATATAGATCGTCAAACAAGAGAAGCCATAAAGAGAAATTTCCTCCCAGATCTTCTTGAAATATACGAAGAACGAGTTAGGACCTTCATCGAAGAC------ACTAGTGGT---AAAGATATGCTTGTACTGAATGTCCAGGACCCATTTCAGAGATTGCTTTTGCACGGTGTATGCGAGTTCTATAATGTATCATCTACAACC---ACGACTACCGTAAGAGATGGAAAG------------------CTGTGTAAAACGACAGCAATCAAG---AAGAGATCAGGC---ACAGGTGCTCCC------------------TCCAGAATCACATTGGTTAGCTTCCTAAGGATGAAGAAAAAGTCCCATTAA------------------------
>Theobroma_cacao
---------------------------------------------------------------------------------------------------------------------------------------------------------------------------------------------------------------------------------------------------------------------------------------ATGATTGAGAAGAAGATTGAGCTTCTCGAGACCTTGACCGGAAAA---------GTTACAAATCGACGTTCTCGAAGATGGCTAAATGATCGTTTGTTGATGGAACTTGTTCCCCGCTTGAGTGCAGAAGAAATCAGAGGCTTATTTGCTCCGCCACCATGGGGTGATGATGTGCCACCATCAGCATTT---------------------------TGCATGACTAACATTGGAGAATGGGACAAGTTTAGG---AATATAGACATGGATAAAGAG------------------GCAAATATTATTGGTGCCTTAAGTAACTTATCTACG------------AAGAAGAAATTTCATGGT---------GATGGTGATAAGATGGCTGTCTTGAATGCATGGCAAAGAATTGATTGTCGAACAAGGGAGGCACTACGACGTAGCTTTCTTTCAGAGCTTATTGCAGGCTATGAGGATTGCATAAGAACCTTCATCAAGGAA------AGTGGAGAT---GGAGATGTCCTTGAATTACAGGTCCAAGATCCTTTCCATAGATTATTGCTGCATGGTGTCTGTGAGTTCTACAACTTGGTCTCAGTAACA---GTTACACAGTCGAAGGATGCAAAG------------------TCACTGAAGGTGACAAGGATAAAGAGGAAGAAGACGGGT---GTGGTTGAGCTT------------------CCGAATATCACGTTGTCCCATTTCCTGAAAATGTCAAAGGAGGGCATTTGGTAG---------------------
>Arabidopsis_thaliana
------------------------------ATGGCGGCTACCAATGTCATGCGGCGAGAC---------------------------------------------------------------GAG------------AGCCTTCTTATTGATCCC---------------------------------------CAAAGAGGAGATACAAGTGTTTCTCGT---------------------------------------------------GGCCTCTCGCTTGAGAAGAAAATTGAGGCCCTTGAGAGCCTGGCCGGACAA---------GTTAGTAACAGGCGATCTCGGAGATGGTTAAATGATCGTATTCTGATGGAACTTGTTCCTCGTTTGGATGCCCAAGAAATCAGAGGCTTGTTTGCTCCACCACCGTGGGGTGATGATGTCCCACCCTCAGCATTT---------------------------TCTTTGACTAATGTTGGAGAATGGGACAAATTTAGA---AACATAGACATGGACAAGGAGGAATTGTGTTTTTTTCAGGCCAACATCATGGATTCCTTGAATAGGTCATCCGTA------------AGGCAGAAAGGTAGCGTG---------GACGGTGATAAAATCGCTGTCTTAAATGCTTGGAGAAGAATAGATTGTAGGACAAGAGATGCTCTTCGACGTAGCTTTTTACCAGAACTAATCGAGGGATATGAGAGCTGTATAAGTCACTTCATCGAGGAA------GGTGGTGAA---GGAGATGTTCTTGAGCTCAAGGTTCAAGACCCATTCCATAGATTGCTTTTACACGGTGTTTGTGAGTATCACAATTTGGTATCAACAACT---GCAACAGAACAGATAGGAAGGATA------------------GCAATGAAGACAACGAGCATCAAATGGAAGAAGAGTGGCGATTCAGGGGAGAAA------------------CCAAGCATCAGCCTAGCGCATTTCCTTAGGATGTCAAAGGAAGGAGCTTGGTAA---------------------
>Isoetes_andicola
---------------------------------------------------------------------------------------------------------------------------------------------------------------------------------------------------------------------------------------------------------------------------------------------------------------------------------------------------------------------------------------------------------------------------------------------------------------------------------------------------------------------------------------------------------------------------------------------------------------------------------------------------------------------------------------------------------------------------------------------------------------------------------------------------------------------------------------------------------------------------------------------------------------------------------------------------------------------------------ATGCATATTACAGAAGCAACA---TGCAGAGCACAGCAACAGGATCATTTTACAACTGGAAGACATCTGAGTTTATGCAGGTTTCTAGAAGAAGCATATAATTATCGCTGTCTTTCTGCTGCTGCT---------
>Isoetes_humilior
-------------------------------------------------------------------------------------------------------------------------------------------------------------------------------------------------------------------------------------------------------------------------------------------------------------------------------------------------------------------------------------------------------------------------------------------------------------------------------------------------------------------------------------------------------------------------------------------------------------------------------------------------------------------------------------------------------------------------------------------------------------------------------AGGMTAAAATTCYAGCATTTCTTGAAGAAAWTRATAATGGAGGA---AATAGAGAACTAGTATTAGAAGTAGCACTM--TTATCACCGATTACTTCTTCATGGGATGAGCCA------------------------------------------------------------------------AGTGATAAGGATCCATATTACAAAAGCAACA---TGCAGGACACAGCAGCATGATCATTTTACAAGTGGAAGACAGCTGAGTTTGTGCAAGTTTCTAGAAGCATCACATAATCATCG----------------------------
>Isoetes_elatior
---------------------------------------------------------------------------------------------------------------------------------------------------------------------------------------------------------------------------------------------------------------------------------------------------------------------------------------------------------------------------------------------------------------------------------------------------------------------------------------------------------------------------------------------------------------------------------------------------------------------------------------------------------------------------------------GCAGCTATGGTTGCATGGCACAAAGTGGAAAAGCAAGCACGACACGCTTTACRTCGT---TCCTCTTCGMYGTTGCTACARCTATT-GAGGCTAAAATTCYAGCATTTCTTGAAGAAATTGATAATGGAGGA---AATAGARAACTAGTATTAGAAGTAGCACTACCTYATCA--GATTACTTCTTCATGGCATGAGCCAGTTTTATGGGTTAATATCTCGTGMGGTCGCATCATCAGCTTGYGATCAAAYT------------------CCARTGATAAGGAYGYATATTACAAAAGCAACA---TGCAGGACRCARCAGSAGGATCATTTTACAAGTGGAAGACAWCTGAGTTTGTGCAGGTTTCTAGAAGCASCACATAATCATCGYTGTC-----------------------
>Isoetes_coromandelina
---------------------------------------------------------------------------------------------------------------------------------------------------------------------------------------------------------------------------------------------------------------------------------------------------------------------------------------------------------------------------------------------------------------------------------------------------------------------------------------------------------------------------------------------------------------------------------------------------------------------------------------------------------------------------------------------------------------------------------------------------------------------------------GCTAAAATTCTAGCATTTCTTGAACAAGTTGACAATGGAGGA---AGTAAAGAATTACTASTAGAAGTAGGGCTGCCATATCACCGGTTACTTCTTCATGGCATGAGCCAG------------------------------------------------------------------------------------------------------------------------------------------------------------------------------------------------------------------------
