# Supplementary material for: Phylogenomics indicates the “living fossil” Isoetes diversified in the Cenozoic
Source: PLoS One. 2020 Jun 18;15(6):e0227525. doi: 10.1371/journal.pone.0227525 (PMC7302493; doi:10.1371/journal.pone.0227525)
Supplement: S1 File — Folder containing fasta files for each of the individual nuclear alignments. (GZ) [file pone.0227525.s011.gz › 1_Individual_Nuclear_Alignments/Homolog_24561.orthogroup_2.fasta]

>Ananas_comosus
ATGTCTGATTCAAACAACAACGTTCATTCGGTG------------------------------------------------------------------------------------------------------------------------------------------------------------------------------------------------AGCACTCTTTCTGGTGGAAAGACAAGC------------------------------------AAAAACACTCTAGTGGCTTCTTCCCCAGGAAGCATTTCACCAAAGACCTTCAAGCACATGATACCTTCAAAGCATATAATA------------------------------------------------AGGCTGAGAAAGGGATCAGCAAGTCATACAATA------------------------------TCTTTTCTACTCAAAGTTGTG---------------------GCTCTAGAA---------------------------------------------------------------------------------------------------------------------------------------------------------------------------------------------------------------------------GCAGTTAGAAGAATCTCAAAAGCGAGGTGTCCATTTATA---------------------------------------------------------------------------------TGGCGTGCCATTCAAGCATTGCAAGTTTTTGGATATCCT---------------------------------------------------------------------------------------------------------------------------------------------------------------------------------------------------------------------------------------------------------------------------------------CCATTCAAATGGATTCAACGATGGGAACCTCTCAAATTTATTGTCAAAGGT------------------------------------------------------------------------------------------------------------------------------------------------------------------------------------------------------------------------------------------------------GTTCAGAATTTTTCGCGACCATTATTATTTCTCTCC---------GTCACCACAGCGTTATCTGAGCAC------------------------------------------------------------------------------------TTTGAAAGTTGTAATAAAACCGAC---------GATACTTCAGATGATTCTCAACCACATCCCGAA------------------------------------------------------TCACCTAGAAGATCA---------------------------------TCAACTTCCGAAATAAGGTGTTCTGATGAGATTGTTAAGGATACTGCAACAGAAAAT---------------------------------------TGGTTGGTGCAACTTTTTGGGGAACTGGAGAAACAGGGAATCAATTTGCCTGAGAGGATCAATGAGGATGAACTTCGCAGATTCTATGGTGCAGCGAATGGCGATCTTTCATGCTTGCTCTCATCACTTAAGAAGACC------------------------------ATTCGTTGGAGGGAAACTTTTCAT------------------ATACTTACATTGCAAGAGCTTGAGACA------TGGTCCCATTTAGTGTTTTGGCATGGATTTGATGTATTGCTTCGTCCTTGTCTAGTCATCCGCCTTGGACATGCGTGCTCTAATCTAGTTCCGCATGATAGGCCTCGATTTGCTCAGGCAATTGTTTCTCAAATTGAACACGGTGTCCTGCATTTG---GTCAATGAAGAGGACCCACGTATTACGGTTGTGATGGATTGTCAAGGACTCTCTCCATTCAGATTT---CCCATGCAGATGATGAGGTCATTCTCTGCTATTGTTCAAGATCATTATCCGAATCGTCTAGGTACTCTATTCGTCGTACGTCTTCCACCGGTTGTCAGAGTTATTGCCCAAACATTTATTCAAGTT------------------CTGAAGCCAACAACAAAGCAAAAAATGCGTTTTGAGGGA---------------------------------------GAAGCATATCAAAAGGCATTAAATGATTTCCTCCAGATTGTT---------CCAGCTTTTCTCGGTGGTAAATGCAGTTGCTCGCAATGCAGTCAGATTCTTTCTGCCAAAGTAAAA------------------------ATTCAGGCAAATGAGACTAGCAAAAGCCAGCATGGCCAGAATGATGACATGGATGAGGAGTCA------GCAGGTACTAGCCTGACTCAATCTGATATT---------------CCCTTGAATAATAAC---------------------------------TGCGAAAATGTATTAAGGGCTGCCATCGTAGCTTTCCTCATGCTGTGGATATTCATTGCATTTCTTGCTGGGATGAGTGATGGA------GAATCTCTTTCCTCTCAGTAG---------------
>Oryza_sativa
ATGGCCAGTTCAAGCAAAAACTTCCAGTCATCA------------------------------------------------------------------------------------------------------------------------------------------------------------------------------------------------AGCAAACCAGGCAGTGACAGGAAGTAC------------------------------------CAGGGTGCATTGGTTGCTTCTCCAGCAAAAGCCATTTCACCCAAGACAGTCAAGCAGATCGTGCCAGGAAAACATTTAATC---------------------------------------------------TTGAGCGGGGAGTCTACAAGTCATCTGGCA------------------------------TCTTTTTTGGTAAAGGTTATT---------------------GCCTTGGAA---------------------------------------------------------------------------------------------------------------------------------------------------------------------------------------------------------------------------GTAGTAAGAAGATTTTCAAAAGCAAGATGCCCTTTTATA---------------------------------------------------------------------------------TGGAATTCTATTCAAGCATTGCAAGTTCTTGGGTACCCT---------------------------------------------------------------------------------------------------------------------------------------------------------------------------------------------------------------------------------------------------------------------------------------CCATTTAGGTGGATTCAACAGTGGGCGCCACTCAAATTTATTGTGCAAGGC------------------------------------------------------------------------------------------------------------------------------------------------------------------------------------------------------------------------------------------------------ATTCAGAAATTATCGACACCACTGTTGTTTCTTTCT---------GTCACAACAACATTATGTGAC------------------------------------------------------------------------------------------CGGTCCTCTAAGCGCAATGAT---------GAATTGGGTAGCAATACAGAAGCT---CCTGAT------------------------------------------------------GTACCTTCTGAATCAGAT---------------------GAAACAGCATCAACTTCTGGTATAAGGGATGTTGCTGATGGCACAAAGGATACCGAGCCAGATAAC---------------------------------------TGGCTCATATCACTGTTCAAGGAACTTGAGAAACAAGGCATCACTTTGCCTGAAAGGTTCAATGAGGATGAACTACGCAGATTTTACATTGCAGCCAATGGTGACTTTTCAAGTTTGCTCTCTTCAGTTAAGAAGACA------------------------------ATTCGTTGGAGGGAAACCTTCCAT------------------ATACTTACATTGCACGAACTCGAGAAG------TGGTCCCATTTAGTTTTTTGGCATGGATTCGATACTATGCTTCGGCCCTGTTTAATAGTCCGTCTTGGTCTTGCATGCTCTAGTCTAGCCCCTTCTGATAGACCTCGGTTTGGGCAAGCAGTAGTTTCTCAAATCGACAATGGTATTGTATACTTG---ACCAACAAAGAAGATCCGAGAATAACTGTTTTGCTGGATTGTCATGGGATTTCTCCATTCAGATTT---CCAATGCAAATGATGAGGTCGTTTATCACTATAGTTCAAGAAAACTATCCAAATCGTCTTGGGGTACTATTTATTGTGCGTCTTCCTCCTGTTGTCAGAGTAATTGCGCAGACTCTTATTCAGGTT------------------CTGAAACCATCCACAAAGCAGAAGTTGCGTTTTGAGGGA---------------------------------------GAATCATATAAGAAGACATTAGCCGAGTTCTTGCAGATTGTG---------CCAACTTTTCTTGGTGGCAAATGCAGCTGCCCGCAATGTGAGAAGCCGCGTAATATTTCAGTA---------------------------ATACAGGCAGGGGAAGGCAGCAAGAGCCAACCTCGCCAG---ATAACCATTGATGATGGATCACCTGTCGCAAGCATGAACTTTGATGAGGCGGAGCTT---------------CCATCTCCTTATAGC---------------------------------TGCGAGAATGCCATAAGGGCTGCCATCATTGGTGTTCTAATGCTGTGGGTCTTCATTGCATTTCTCGCTGGGATGAACGACCCA------GAGTCCATCTCGTCCCATGCCCCCTAA---------
>Theobroma_cacao
ATGGAAGAGAAAAGAGGTTACAAAGGAAAT---------------------------------------------------------------------------------------------------------------------------------------------------------------------------------------------------TTAGGTGTTTCGAGT------------------------------------------------------------------------CCCAAAACATATCCTAAGAGTATTTGCAGGCAAATAACTGGAATAAGCAATGGTAGA---------------------------------------------------GATCTTAAGGGTGCAGCAGGTCATGTAGCA------------------------------ATATTTTTACTCAAAGTTGCT---------------------GCATTGGAA---------------------------------------------------------------------------------------------------------------------------------------------------------------------------------------------------------------------------ACTGTTAGAAGGGTCTCGAAGGCTAAATGTCCCTTTTTA---------------------------------------------------------------------------------TGGCGCGGTATCCAGGCTTTGCAAGTTGTATGCTATCCA---------------------------------------------------------------------------------------------------------------------------------------------------------------------------------------------------------------------------------------------------------------------------------------CCCGTTAGTTGTATTCAGAAATTGGCTCCCTTTAAGGGTTTGGTTAAAGGA------------------------------------------------------------------------------------------------------------------------------------------------------------------------------------------------------------------------------------------------------ATGCAGATGTTGTCGAGGCCATTATTGGTGCTTTCA---------ATCGCGACAGCATTTTCAGAT------------------------------------------------------------------------------------------CAAGAAGAGTGTAAGGATGAAGCCCCGGATGGTACT---AGTGCTTCTCCGGCGTATTCAGAA------------------------------------------------------TCACGTCCTGAGGAATAC---------------------GCTGTGCAGTCTGACTTGGATACAAGGATCAGTAATGAAGCTTCCCAAAATCTAGAATGCGAAAGC---------------------------------------TGGTTGGATCAACTCCACAAGGATCTGGAAAATCAAGGAATTAGTTTACCAGAGAGAATCAATGACGAAGATCTCCGTAGATTTCATGCTGCTGCAAATGGTGACTTTTTAGTTTTGCTATCATCAATTAAAAAGACA------------------------------ATCAGATGGAGGGAGACATATAGA------------------ATTCTTTCTCAAGAAGAGCTTGAGACA------TGGGCGAACATGGTATTCTGGCATGGATATGATGTCATGCACAGACCTTGCCTCATAGTACGGCTTGGGCTAGCTTGCTCCAGCTTGCCATCTCATGACAGACCTCGTTTTGCTCAGGCAGTCATATCTCAAGTAGAGCATGGAGTGATGCATTTA---GTCAGTCCAGAAAAACCTGAAGTTACAGTTCTAGTAGACTGTGCAGGATTAACTCCTTTCAGAATT---CCCATGCAAATAATGAGATCCTGTTCTTCCCTCTTGCAAGACCATTACCCCAACCGTCTTGGCTGCTTGTTTGTTATACGGCTTCCTCCAGTTGTTCGTGTTATTGCTCAGACTTTTATTCAGATCTGTGGCTTTTCTCAGGTTCTGAAACCAGTTACTAGGAAAAAGTTAAAAATTGGAGGA---------------------------------------GAAATGTATCGCAAGGTTCTCTTTGAGAATCTACAGACACTC---------CCATCATATCTTGGTGGAGATTGCAGGTGCACAAAATGTTTAACTATTGGTGTTCATGAT------------------------------GTGAAGCGTTCACACAGAGACCAGATCAACAAGATACAGGCAAGTGAAGATGTTAGCAACAGC---------------------------GAGGATATA---------------CCCACAACCAGTATGATTTGTCAGGATGATATTCATGAGAGTGGGAGCTGTGACCAGGTATTGAGAACTGCCATAGTAGGCCTGCTCATGTTCTGGGTTCTTATAGCGTTAATTGCAGGATTATATGATCCT------GAAAGCCATCCCTTTCAATCTCAATAA---------
>Arabidopsis_thaliana
ATGGGGGATAATTCTGGTAGAAGTAGAAACTCTATG------------------------------------------------------------------------------------------------------------------------------------------------------------------------------------------ATGGCAACTGTTTCTTCTGGGAAAGAGTTGTTA------------------------------CCTAAAAGAAGCTTAGTAGCTGCTATTCCAAGAGCTGTTCAGCAGACAATCTCTAAGCATGTTTCTTTTGGGAGTAATGGTAGA---------------------------------------------------TTTGGAAGTGGAACCGCTCGTAATGCAGCT------------------------------GTGTTTCTGCTTAAAATCGCT---------------------GTTTTAGAA---------------------------------------------------------------------------------------------------------------------------------------------------------------------------------------------------------------------------GTTGTTCGAAGGGTTTCAAAGGCTAAATGTCCTCATTTG---------------------------------------------------------------------------------TGGAATAGTCTTCAGGCGTTGCAATGTCTTTGTTATCCT---------------------------------------------------------------------------------------------------------------------------------------------------------------------------------------------------------------------------------------------------------------------------------------CCTCTTAAGTGGATTCAAAGATGGGCTCCTTTCAAGGAGTTGATCAATGCAATG------------------------------------------------------------------------------------------------------------------------CAGTTATTGTGT------------------------------------------------------------------------GTGATC------------------------------GTTATGCAGATGTTGTCTCGGCCATTGTTGGTCATCACG---------ATAGCTGAGGCTCTGACAGAC------------------------------------------------------------------------------------------CAGTCAGAGTTAAAGCAAGAAGCCTCAGGTGGTACCAATTCTCATGCATCTTCAGAATCAGAA------------------------------------------------------TCACAATCTGACTCGCAG---------------------ACTTTACAGTCTCCATCAGATATAAGAATTGAAGATGAGGCTCCACTTCCTGTAATTTCACAAGAC---------------------------------------TGGCTTAGAAAACTCTATGAAGAACTGGAAAAGCAGAGACTTAGCTTACCAGAGAGACTCAATGAAGACGAGCTTCATAGATTCTACAGGGTGTCAAATGGAGACTTCACATCCTTACTATCTTCGATAAAAAAGACA------------------------------ATTCATTGGAGGGAGACTTACAGA------------------ATTCTTTCTGAAGAAGAACTTGAGACA------TGGTCAAGTTTACTCTTTTGGCATGGATATGATAAGAACCAACGACCTTGCCTCATTGTTCGTTTGGGGCTAGCTTTTCTAAAGTTGCCATCTCATGAGAGACCTCGTTTCGCTCAGGCAATCATATCTCAGGTAGAGCACGGCGTTTTGCATCTT---CTGACCCCTGAGAATTCAGAACTTACAGTGTTAGTCGATTGTGAAGGATTATCTCCTCTGAGGATT---CCCATGCAGATGATGAGATCTTGTTCTTCCATTCTTCAAGATCACTTCCCTAACCGTCTTGGCTGCCTATTCATCATTCGCCTCCCTCCTGTTGTCCGTGTCATTTCCCAGACTTTCATCCAAATT------------------CTTAGACCAACCACACGCAAGAAGCTGAGAATTGAAGGG---------------------------------------GAAACTTTCCATCGAGTCCTCTCTGAATACCTCCAGACACTT---------CCTTCATACCTTGGTAGCAACTGCAACTGCAAAAGATGCTCAAATCTCAACGAACAAGATCCACCACAGCCACAAACACACCCA---AGAAGAAAGAGAAGAAGCTCGAGTGAAACAGAGAAGCTAGACGACAGCCACTGGAGTTACAATGCC------CAGACACCTGATTTATCCTATGAAGACGAG---------------CCGAGCCTGAACATA---------------------------------TGCAGCCAAGTTCTGCGAACAGCAGTCGTGTTCTTACTCATGATATGGCTCTTCGGTGCACTACTAGCTGGATTTGCTGATCCT------GAGAGCAGACCCTTTTAA------------------
>Littorella_uniflora
ATGAGTGACTCAATTGACAAGATTGATTCTTGGAGTAAACCT---------------------------------------------------------------------------------------------------------------------------------------------------------------------------------GAAATGGCCAACTTTTTGAGCTCTAAAAATGCG---------------------------------CAAAAAAGTTCTCTAAGAAAATTTGCCGCTAAATCTTTAGCATGTTTGCCCATAAAACCAATAACAGCAGTAAAAGATTGGAAA---------------------------------------------------GTTGGAAAGAGAACAGGTGGTGAGGCAGCA------------------------------TCGTTTCTTATCAAAGTTCTT---------------------GTATTAGAG---------------------------------------------------------------------------------------------------------------------------------------------------------------------------------------------------------------------------GCTATCCGGAGAATCTCAAAGGTAAAATGTCCATTTGTT---------------------------------------------------------------------------------TGGACTGGCCTGCAAGCTTTGCAAGTTTTGTGTTATCCT---------------------------------------------------------------------------------------------------------------------------------------------------------------------------------------------------------------------------------------------------------------------------------------CCCTTTAAGTGGATCCAGCGCTGGAAGCCTTTTGAGTTTGTGGCTAAAGGA------------------------------------------------------------------------------------------------------------------------------------------------------------------------------------------------------------------------------------------------------ATGCAGGTATTTTCGCGGCCGCTGTTGGTGCTCTCT---------GTTGTGAATGCTATTTCTGATTTT------------------------------------------------------------------------------CCAGACCGCAGTAATTTGGTATCAGATGACTCCGATAATAGCTCGGATGGTAATTCTGAATCTGGTTTAGAG------------------------------------------------------TCTCATCCTGGGGCCCAT---------------------TCTCTTCAGGGACCTAGTAAT---------------GAGGATCATCAAGTTGTGCAGCCTTCTAGC---------------------------------------TGGATGAACCATCTTTCTGAAGAGCTCGATAAACTGGGGATTACTTTGCCAGACAGAATTACCTACGAGGAACTCCAGAGGTTTTACATAGCTGCAAATGGTGATTTCCCGAACTTCCTATCATCTGTAAAGAAGACG------------------------------ATCCGTTGGAGGGAGACTTATAGA------------------ATACTATCAGCAGAGGAACTGGAGATG------TGGACAAGTATGATCTTTTGGCATGAATTGGATTTTAAGGGTCGACCCTGTCTTATTGTCCGCCTTGGCATGGCTTGCAGC---TTGCCAGCTAAGGATAGACCTAGCTTCGTGCAGGCAGTGGTATCTCAGGTGGATAACGGCATCCTGCATTTG---GTGGATGGACAAAATCCTCAAATTACTGTCTTATTGGATTGTTTCGGGGTGTCACCTCTGAGATTT---CCAATGCAAATGATGAGATACTGCTCTAATCTTTTGCAAGAGAACTACCCAAATGTTTTGGGCTGTCTATTTATCATCCGACTTCCTCCAGTTGTTCGAGTTATTGCTCAAACATTTATAAAAGTT------------------CTCAAGCCTGTAACGAAGCAAAAGCTAAGGATTGAAGGA---------------------------------------GAGACGTACAAAAAGGTACTGCTCGAGTGTCTCCAGTCGCTC---------CCAGCATATCTCGGTGGACAGTGCACTTGCAGAAGGTGTTCCAAACTCGACACAGGCCGAACCCGTGAAACTTTGGATATTGGT---CGTGTCACACGTATAGAG---TCAGATACAGACCCCGTGAGTGGTGAGAATTTCCTAGAAGAGCAA---------------------------------------------------CCAACTTATCAGGAC------------GACATGATGGTGGATGGTTATTGCACTCGAGCACTGCGCTCTGCTGTCATAGGTATTCTCATCTTCTGGGTTCTTCTTGCTTTTATCGAGGGCATATATAATCTG------GAAACCGAGCCAGATTTACCCATTTGA---------
>Physcomitrella_patens
ATGCATCGGGGCCGCAGCCGGAATCATTCGCACTGTCATGATAGGAGTAATCGTGAATCTCTGAAGAAGTCTCTGGGCGTGGATGAAGAGTGTGGAGCCCAGGGCACGAACAAGCCATGGAAACTTACTTGGAACTTGTCCCTCGGCAGGGGTAAAAATTCTGCAGTATCCTCAAATTTGGCTGTGGGGAAGCATAAGAGGATAGTGATCATCAGGGAACAGAGTGCAAATGTGGTAGCGCAAGAAGAGGCGCGATTAGATCTAAAGGATGTAAACAACGTCATTGCCTTCCTTTCTACTTTGCAGCAGGTTCCAAATTGCTTAGGAACAAAAAGTCTTCACAACGTCTTAGCTAAGCCTGATATTCAAGGGCGTGCACGTGCTGTGTTATCTACATTACATAATGAATGTAAAAAGCAATTGAAGCGGAATGACAGCGCCAAAGGCACTATGGAAAGCGAGTTAGGTTCG---------TCATTCTCATGTAAGGTTTCGAGAGGACCTACTTTGAATCATTCCTTGGAGTGGCCAGGTCGCCATAACCAATTGCAAAAACAAATCTGTCTGGGGATCTCTTCACTAAATCCAAATTTAGCGGCCAATGGTGTCGATTTCTCCTCTTTTCTCCTTCTCGAAGGTGACGAGACTGGGGAACCGAGGGCATGGGAGCGACGGAATGACATGCAGCAGCGACAACCAAGTGGTTGGTGGCGGCGAACTTTGTTAGGCAGTCTAGCGGGTGCAGTTGTCCTAAGAATAATGTTCTTCAGATTCCCTTGGCTTCTCCTTCCTCATCTATTCACCTTACCATGTTTCAGGCGTAGTAGTCGCCCAACGCACAAGAAAATTATGGAGAGGAAAAATTGGTGGCACCTGCCTGGGAAGCTCATTACAACAGTTTCAATTCGCTTCTGCGGTTCCCTTTCGAATTCCGTTGTTGCTGCAAACCTGCTGCTTCTGATATTTGAGCTTCGCAATATGATAGATTCAGGGCGCTTAGCTGATGTAGACCTCACAATGCTTCAGGGTCGTTTTCAAAGAGGTCGAGGGTGTTGTAGCTGCGCGTCGTCTTGTAATCAGGGCGGTTCTAACATTGAACCTTCTGGTTTTTCAAGGCCTTGCGGAACCTGCTGCCTCAATTCATGCGGAGCTTTAGATCAAGCTGTGATAGATGATAAACTACCCTTGAACTGGAAGGAGGGAATTGGTCATTTGATAGATCTTGCTCAGAAAGGACGCGACGTGAGAGACAAGTCAGCCGTTCTGACTAGCCGAGAAGACATCGTGCACTTGGCAGAACTTATTCATGCGGCTCTTTCGATGCCAAAGGATTGTTTTGATAAATTGTTACACGCCCAGCTTCGAGCTCCGGCACCCTCATTAGAATTGAAGACAGATTTTGAAGTAGAAAAGGGCTTCGTTACTATTGAGACTGAAGACGTAATCGACCAGAAGGCAGATTCAGAAGATACAAATTTGCGGGGAGAACTAAGCAATCCAATGGTAGTGGTAACGAATCCTGGATGCCAGAATACACTAACAGATTCTTCAAACTCTATTGAAGGACATCCGGAAGAAACTGAAAACTCAGCTCTACTGAGATCCATTTTGTTGGGAAAACATAAAACTTACCTTCATAGCTTCAAGTCTTCTGCCTGTCCATCAGATGTGGAATCGGAATGTTTCTTTGAGACCTCCATGAGTTTACCTGACTTGGAAAATCTAGGGTATCAGCAGGTCTATGAGTTGGATACGAATTCAGACAAGTCG---------GAGAATTGGAGAAGTGCTCATTCGGATGCATCGACTATTGACGTAGATGAACATGTCCTTGCCCAAGAACCGAATGCAGGTCACTGCCATCAGGGGTCTGACTGTCTGGACGATCAATCAGTGGTAATTCTAAATAGAGAAGAATCGTTTCAGACTATAAACAGTGAAGACAGTGTTTCAAAATGTCAGCCTCATTCTTTGTCCACGACGGCGGAGTGTGGTGCAGCGATGATTCTTTCTGACCCTTCAAGTGATTGTCATCATTTCTCCGATCACCCTACTTGCATTTCTCTTCGTGAGCGGCGACATGAACATGGAGATCAAAAGTATCTGAGTATAGATGAATTGAATTCTTTGCGTTGGCGAGAGCTGGTTTTCTGGCACGGTCATTGTCGTCGAGGCAACCCGACGCTACACATACTTTTAGGAAAGGCTATACAGAAATTGCCTCCGAAAGAGCTTCAAACAATTAGCTCAGTCATTATTTCTCATTTGGAGTACGCTGAATTGAATTTT---TTCAAAGCTTCAGCTAAGCAAATAAACATCATCATGGATTTGTGGGGAATTGGACTAATGAGAATTCCACCATTGGAGGTTCTGTCCCATGTTGGAATGATCATGAATCGAGACTATGCAGGCCGTGGGGGTTCAATGCTTTTGGTCAATGCGCCAATGATGCTGTCGCTGGTGATAGGCGGCATTAAAAGAGTT---------------TTGCTGCGCCCCGGCTACAACAACAGTGCTATGATCGAGAAAGGATTTTTCGAAAACAAGGATCGAATTCTGTTCCTCAATCGGAATTACAAACATGCTCTAGAGGAACATTTCGAGTTGACC---TCGTTGCCGTCGATGTTCGGAGGAAAGTGCAGTAACAAATTTTGTCCA------------------------------------------------------------------------------------GAAGGTTGTAATCTACAAGGTGAGTAT---------------------------------------------TATAGCGAGACTGAATCGTCA---------------------------GGTCTTCACCAACATGACCTGAGATTGAAAATTGTTGGA---------------------------------------------------------GAGTCGAAAAATTAG---------------------
>Pinus_maritima
ATGGATGACTCAACTAGTAATTCAATCTCATGCACGAGTCCA---------------------------------------------------------------------------------------------------------------------------------------------------------------------------------GAGCTAAGAAATGTTAAGGGAAAGAATTTGGCATCC------------------------------AGAAAACCTTTTTTGGTTGCATCATTTCCTAAAGCTCTTTTGCAGAATGCAGTTGCGCCTTTCATTTCTTTGAAGCAAGTCAAA---------------------------------------------------GTAACAAGAGAAACTACAGGTCAATTTGTT------------------------------TTCTTTCTATTGAAAGTTGCA---------------------GCTTTAGAG---------------------------------------------------------------------------------------------------------------------------------------------------------------------------------------------------------------------------GTGGTACGAAGGATTTCTGAAGCAAAATTTCCAGTATTA---------------------------------------------------------------------------------TGGAGGGGTATACAGGGACTTGGGTTGCTTAAATGCCCA---------------------------------------------------------------------------------------------------------------------------------------------------------------------------------------------------------------------------------------------------------------------------------------CCTTTTAGCTGGTTGCAGAGGTGGACTCCATTCAGACTTCTTGCTAAGAGC------------------------------------------------------------------------------------------------------------------------------------------------------------------------------------------------------------------------------------------------------ACACAGGAATTCTCAAGGCCAGTGTTGTTTCTTTCA---------ATTGCTACCACATTTCTGGGT------------------------------------------------------------------------------------------CAGTCC---------AAGGATTGTGACTGGTCTGCAGATTCTCAAGCAAATTATTTACCAACT------------------------------------------------------ACAGATTCATTTGCT------------------------ACGGAACAAATAGAGGTTGTTGAAAGGGATCATGTTGAGAATATAGAGAATGCCAATCAAAAACAA---------------------------------------TGCTTTCAACTACTTAAGGAGGAGTTGGAGAAGCAGGATATTGTTTTACCTGACAGGTTAAATGATGATGAACTAGAAAGATTTTATGTTGCAGCAAGTGGGCACTATTCACATTTCATGTCATTAGTTAAGAAGACG------------------------------ATCAGATGGAGGGAAACATACTAC------------------TTTCTCTCACCACAGGAATTGGATAGC------TGGTCACACCTGGTATTTTGGCATGGTTGTGATATTCAATTAAGACCTTGCCTGGTTATTCGCCTCGGCCTTGCTTGCTCTTGTTTGCAACCAGATGAACGACCTCGATTTGCCCAGGCAGTTGTTTCCCAGGTAGAGTATGGAGTGCTGCACTTG---TTAAATTTGGAAGATCAAAGGATTACAGTGCTAATGGACTGTGAGGGAGTACCTGCCTTTGGATTC---CCAGTGCAAATGATGAAATCTTGTTCTATCCTTGTACAACTGCACTACCCAACTCGTCTTGCTTCATTGCTTGTTGTTAATCTCTCTCCCGTTGTGCGGGTTATTGCAAAAGCTATTATTCAGGTT------------------TTGAAGCCTGTTACACGGAAAAAGCTACATATTATGGGA---------------------------------------GATAATTATCAAAGGGCACTTGCTGAATATCTTGAGTCGGTT---------CCCTCCTTTTTGGGTGGTGATTGTACATGCTCTCACTGTAGAGGGCCTTCTGCCGACAGTGGTAGGGATGTTTTAACTCCCGGCAGAGAATTGTTACGTGGTGAA---TATGACAGAGAAGAAGAACAAGGGAGCTACTATGAGGATGAACTG---------------------------------------------------TCTACAGATCGTAGC---------------------------------TATACTCATATTTTAAGGGTTGCCGTAGTAGGGCTCTTAATGGTTTGGATGATTGTTGCTTTACTTGCAGGTTTTTATGACCCC------GAACAACATTTTTTTTGA------------------
>Isoetes_sinensis
---------------GACAACAAAAGGCAACACCTGTAT------------------------------------------------------------------------------------------------------------------------------------------------------------------------------------------CGC---------CGCTGCTGTAAGCTC------------------------------------CGTTCCGCCACAGCGATGGCGGACGGGAGCACTGTTGCTCGA---------------------ACAATTAAACTCTCGACC---------------------------------------------------AACAACAAGAGATCCAGTTCTAGCTTCAAACCAGCTCGTGGCCACGCTTCCAACGCCTTGTTTTTTCTTGTTAAAGTAGCT---------------------GGATTGGAA---------------------------------------------------------------------------------------------------------------------------------------------------------------------------------------------------------------------------CTCATCCGACAAGGAAGTAGAAAGACATGTCCCAAGCTA---------------------------------------------------------------------------------TGGTGGGGACTTCAGGGGATTTTCATTTTACAAGCTCCT---------------------------------------------------------------------------------------------------------------------------------------------------------------------------------------------------------------------------------------------------------------------------------------CCCTTTGTCTGGCTTCAGCGTTGGGCTCCTTTCCGGTGGCTGATTCGAGGC------------------------------------------------------------------------------------------------------------------------------------------------------------------------------------------------------------------------------------------------------TCTCATATATTTTCAAAGCCAATGCTTTTTCTTTCT---------TTGGTGACTGCAATCACAAGT------------------------------------------------------------------------------------ATTTCTGATAAGGACACTGAA------GAGGATTCCACTTTACCTAAAGAACTGGAACATTCACCA---------------------------------------------------------AGTCTTCCTTCTTCAAGCATTATTGTACAT---------TCCCAACAAAGTGTGCGCAGTTTCGAACCTTTAAGTGAG------------------------------------------------------------------------------CTTCAGCAGGAGCTGAAAAAAGAGGGTGTCATTATGTCGGACAGGATA---TTTGATGAGCTGGAGAAGTTCCTGGTAGCTGCAAATGGCGATATAAGGAAATGCGTTCTTGGAATCAAGAAGTCA------------------------------ATACGTTGGAGGGAAACATTCTAT------------------TTTTTTCCTCCTGCAGAGTTGGAAGCT------TGGTCAAAATTAGTCTGTTGGCATCATCGTGATTCTCATGGGAGACCAATACTTGTTATGCGTCTTGGCCTGGGCTCT---TCACTTCCTCCCTCCGAGCGTCCTCGTTTTGTCCAAGCAGTTGTGTCCCAGATAGAATTTGGCATTCTCAATCTG---CTCAATAGCACAGATCCCAGAATCACAGTTTTATTGGATTGTTCTGGTACACCAGCTGTTGGATTT---CCAATACAGATGACAAAGTCATCTTGTAGACTGATACAAGAAAACTATCCCACGCGCTTGGCAGCGTTGTGGATTATTAATCTCTCTCCAGTCCTCCGTATGATCTTGAATACTATCATCCAGGTT------------------TTAAAGCCAGCAACACGAGAAAAAGTATTCATAGGCAAG---------------------------------------GAT------------CTGTTAGTAGACCATCTTGGTGGCATTGAATTTTTGCCTTTATACCTTGGTGGGGGTTGTAAATGTGATGTTTGTCTTGGAGCTCAGGAGATTGAGAACACAACCATTTCTCCTCGACCT---AACTCGTCTCGGTTGCAAAGCGTGAGCTCTCCTCTTATTCAAAACGTT------------------------------------------GAGCGGGATGAA---------TTTGAATTCACAGAGAATACC------AAT------------------CAAAATTGGACTTCTAGAATCAGATTTGCTATCATAGTCCTCCTAATGTTCTGGTTTGGTGTAGCTTTGGTGGTGGCA------------------------GCTCCCAACTCATCGAAGGAGAAACAGTAG
>Isoetes_lacustris
---------------------------------CTGTAT------------------------------------------------------------------------------------------------------------------------------------------------------------------------------------------CGGCCACCTCAGTCCTGCTGTAAGCTC------------------------------------CGTTCCGCCACAGCGATGGCGGACGGGAGCACCTTGGCCCGA---------------------ACAATTAAGCTTTCGTCC---------------------------------------------------AACAACAAAAGCTCCATTTCTAGCTTCAAACCAGCCCGTGGTCACGCTTCCAACGCCTTGATTTTTCTTGTTAAAGTCGCT---------------------GGATTGGAA---------------------------------------------------------------------------------------------------------------------------------------------------------------------------------------------------------------------------CTCATCCGACAAGGAAGTAGAAAGAAATGTCCCAAGCTA---------------------------------------------------------------------------------TGGTGGGGACTTCAGGGGATTTTCATTTTACAAGCTCCT---------------------------------------------------------------------------------------------------------------------------------------------------------------------------------------------------------------------------------------------------------------------------------------CCCTTTGTCTGGCTTCAGCGTTGGACTCCTTTCCGGTGGCTGATTCGAGGC------------------------------------------------------------------------------------------------------------------------------------------------------------------------------------------------------------------------------------------------------TCTCGTATATTTTCAAAGCCAATGCTTTTTCTTTCG---------TTGGTAACTGCAATCACAGAT------------------------------------------------------------------------------------ATTTCTGATAAGGACGCTGAA------GAGGATTCTACCTTACCTAGAGAAGAGGAACCTTTACCA---------------------------------------------------------AGTCATCCTTCTTCGAGCATTATTGTACAT---------TCCCAGCAAAGTGTGCAAAGCCTGGAACCCTTAAGTGAG------------------------------------------------------------------------------CTTCAGCAGGAGCTGAAAAAGGAGGGTGTCATTTTATCGGACAGGATA---TTTGATGAGCTGGAGAAGTTCCTGGTGGCTGCAAATGACGATATAAGGAAATGCGTCCTTGGAATCAAGAAGTCA------------------------------ATACGGTGGAGGGAAACATTCTAT------------------TTTTTAACTCCTGCGGAGTTGGAAGCT------TGGTCAAAATTAGTCTGTTGGCATCATCGTGATTCTCATGGGAGACCAATACTTGTTATGCGACTTGGTCTGGGCTCG---TCACTTCCTCCCTCCGAACGTCCTCGTTTTGTCCAAGCAGTTGTGTCCCAGATAGAATTTGGCATCCTCAATCTG---CTCAATAGCACAGATCCAAGAATCACAGTTGTATTAGATTGTTCTGGAACACCAGCTGTTGGATTC---CCAATACAGATGACAAAGTCATCTTGTAGACTGATACAAGAAAACTATCCCACGCGCTTGGCAGCGTTGTGGATTATTAATCTCTCTCCAGTCCTTCGTATGATCTTGAATACTATCATCCAGGTT------------------CTAAAGCCAGCAACACGAGAAAAAGTATTCATAGGCAAG---------------------------------------GAT------------CTGCTAGTAGATCATCTTGGTGGCATTGAAGTTTTGCCTTTATATCTTGGTGGGGGTTGTAAATGTGACGTTTGTCTTGGAGCTCAGGAGATTGAGAACACAACAATTTCTCCTCGATCT---AGCTCGTTTCGCTTGCAAAGCGTGAGCTCTCCTCTTATCCAAAATGTT------------------------------------------GAGCGGGATGAA---------TTTGAATTCACAGAGAACAGC------AAT------------------CAAAATTGGACTTCTAAAATCAGATTTGCTATCATAGTCCTCCTAATGTTCTGGTTTGGTGTAGCTTTAGTGGTGGCA------------------------GCTCCCACCTCATCGAAGGAGAAACGGTAG
>Selaginella_moellendorffii
ATGAGCGTGGAGCTCCGCACGGGCAGGGATGAGCTCCAG------------------------------------------------------------------------------------------------------------------------------------------------------------------------------------------GCG---------AATAAGAAGAAGCTG------------------------------------CGATTGTCGCTGGCATCGCTGCCGCGAGCTGCCGTGGCGCGAGCTGCG------------ATCTCGCTCAAGCGCGTCAGG---------------------------------------------------GTAAACAGGGATTCCACCGCGCAGCTTGCG------------------------------GTCTTCATGCTCAAGGTCGGG---------------------GCGCTCGAG---------------------------------------------------------------------------------------------------------------------------------------------------------------------------------------------------------------------------GCCTTGCGGCGAGGTCTCCAGCACCGATGCCCGCCCCTG---------------------------------------------------------------------------------TGGTGGATCATCCAGGCGATCCCTCTCTTCCGCGCGCCT---------------------------------------------------------------------------------------------------------------------------------------------------------------------------------------------------------------------------------------------------------------------------------------CCATTCGCGTGGCTCCAGCGATGGTATCCCTTTCGCTGCCTGATCCAGGGC------------------------------------------------------------------------------------------------------------------------------------------------------------------------------------------------------------------------------------------------------ACGCAGATCTTCTCCAAGCCTGTGGTCTTCCTGTCG---------ATCGCCACGGCTCTCACGAAT------------------------------------------------------------------------------------GCGTGGGATCAGCACGGGCGGCAGGGCGAGGGGAGTATTTTCCCAGCGCCG---CCGCCATTGCCG---------------------------------------------------------TCGCCTCCTCCCAGTCCT---------------------CGATCGCCTTCTCCAAGATCGCTGCAAGACAGGGAAGACTCCCAG---------------------------------------------------------------GCGATGGCCTTGAGGAAAATGCTGGAAGAACACGGCATATTCGTACCCGACAGGATAAGCAACGATGAACTGCACAGGTTCTATCAAGCAGCCAACAAAAGCAACAAACGTTTTGTAGCGCTTGTGAAGAAGAAC------------------------------GTCGGGTGGCGGCAAAACTTTCGA------------------TTCCTTTCCTGCCGAGAGCTCGACGAA------TGGTCCGAGCTCGTCTACTGGCACCACCACGACTCCCAAGACAGGCCTTTGCTCATCATCCGTCTGGGCCTCGCTTCTACTACGCTCGTTTCGTCCCAGCGGCCACGCTTTGCGCAGGCAATCGTCTCCCAGATTGAATTCGGCGTCGTCAACTTG---CTAAGGGGCGAGGATCCTCGAATCACTGTTGTCCTCGACTGTGCCGGAGCTCCAGCTGTGGGATTT---CCGCTCCAGATGACGAAGTCCTGCTGCGTCCTTGTACAGGATAACTATCCGACCCGACTTGCCGCACTATTTATTGTCAACCTTCCGCCTTTTGTTCGAGTAGTCGCCACCGCGATTGTTCAGATT------------------CTCAAGCCTGCCACCCGCGACAAGATTTATGTGGAAAGC---------------------------------------GACGACTGTGCACGAATCCTGGCGGAGCATTTGGGTGGACTCGATTGGGTTCCGATTTACCTCGGGGGCAACTGCAAGTGTTCTCTTTGCAACGAGGCTCGCGCTGCCTTGGAC---------------GAGGAA---AGACAGGATCGTCTACACGAG------------CTGGTCCAAGGCGTCGGCAACAATCGTCAGCAG---CAACAGCAAACCTCTTTCGGACAAAGAGAT------------TATCTATTCAGTGACCAAGAC------GAGGAGGACGTGACTCCCTTCCAGTCATGCACTCGAGTTCTGCGAGTGGCCATCATCGGCCTGCTGATGCTGTGGATTGTGGTCGCCCTCGTCGCTGGTTTGTACGAGCCTCACCTGGATGAGCTTCCGACTTGA------------------
>Huperzia_lucidula
ATGTCAAAGGATGATTCGAGCCGGTGTACAAATAAAAGC------------------------------------------------------------------------------------------------------------------------------------------------------------------------------------------TTGACTGTTGGAGACAACAAAAGGCTATCC---------------------------TTTTTAAGGAGCAGCAAGTTAGTATGTTATCCTAAGGCTTGGATAAAGCATGCAGTTGCCCCACTCATTTCCTTAAAGAAGGTGCAG---------------------------------------------------CTTACAAGAGTTTCTGCAGGAAGCGTTTTT------------------------------CTTTTTTTCTTGAAGTTGACA---------------------GCATTGGAG---------------------------------------------------------------------------------------------------------------------------------------------------------------------------------------------------------------------------CTGTTAAGGCGGGTTTCAAGGGCGAGATGTCCAGAATTG---------------------------------------------------------------------------------TGGTGGGGATTGCAGACCATTCCATTGCTTCATATTCCT---------------------------------------------------------------------------------------------------------------------------------------------------------------------------------------------------------------------------------------------------------------------------------------AAATTAAGTTGGCTCCAGAAATGCGGTCCTTTGAAATATTTTTTGACAGGG------------------------------------------------------------------------------------------------------------------------------------------------------------------------------------------------------------------------------------------------------ACTCAAGCATTCTCAAAGCCAATGATATGCCTTTCC---------TTGGCCAACACTGTCAGCAAC------------------------------------------------------------------------------------GTGCTTGAGTGGGTAAAAGATAAGGAC---------TGTGTGGAGTCTTCAGCAGGAGTTTCATCA---------------------------------------------------------TCAAATGAACAAGTGTCTGTT------CACAGGTATTTGCATGAAGAGGAAGGG---ATAAGCAGA---CCGTCCACTTGTGAACATGCT------------------------------------------------------------------TTACGCCAAGTGCTTGACAAAGATGGTGTCATTCTAATAGAAAGGATAAGTGATGATGAGCTTGAAAATGTTTTGCTGGCTGCACGTGGAAATGTTAAAAGAGCTGCAGAAAACGTGAAGAAGATG------------------------------ATGATTTGGCGTGAAAATTTCCAA------------------TTTCTCCCTTCTTTAGAACTGGAAAAA------TGGTCTTATTTGGTCTTTTGGCATGGACATGATGCCAAGCTGAGGCCGATACTTGTGATTCGTCTTGGGGCTGCATATTCAAATCTTTCCTTGCAATGGCATCCTGAGTTTGCACAAGCAGTTATTTCTCAGGTAGAGTATGGAGTGCTGAATTTG---GTCCATCAAGAAGACCCCAGGATTTTGGTGGTAATGGACTGTGTTGGAACATCTGTCTTGCGGTTT---CCAGTGCATTTGATGAAATCATGCTGTGTTTGTCTTCAACAAAACTACCCAACTCGTCTTGCATGCCTCATTGCTATTAATGTTCCTGCTGTTGTTCGAGTTATTGCCACAACAATTATCCAGGTT------------------CTTAGACCGGAGACACGTCGAAAAGTAATTGTAGAAGGA---------------------------------------GAGAAC---TACACAAGGCTGTTTGAAGGTCTTGAAGGTTTTGATCATATATCTTTATGTGTGAATGGAAGTTGCACATGCTGA---------------------------------------------------------------------------------------------------------------------------------------------------------------------------------------------------------------------------------------------------------------------------------------------------------------------------------------------------------
>Lygodium_japonicum
ATGGAAGAGCGCGAGGCAGACAGG------------------------------------------------------------------------------------------------------------------------------------------------------------------------------------------------------------ACGCCTGCAAACGGGAAG------------------------------------------AGGAAGATCCCTGTCGTCGCATTCGGAAACGCTCTGGTCAGGCGAGCCGTGGAGCCTATCGCCTCTCTCAGGCACAGCCGTGGCAGG------------------------------------------TTGATCAGCAGGGACGCCGGGGGCAAGCTTTTG------------------------------GCGTTCTCCTTGAAGGTTGCA---------------------GCGCTTGAA---------------------------------------------------------------------------------------------------------------------------------------------------------------------------------------------------------------------------GTCGTCAGACGACAGTCCGTCGCTCGCTTTCCTCAGTTA---------------------------------------------------------------------------------TGGAGAGCGATCCAGGCCCTTCCCTTGCTTCAAGCCCCT---------------------------------------------------------------------------------------------------------------------------------------------------------------------------------------------------------------------------------------------------------------------------------------CCTCTCTCATGGTTACAGCATGTCGCCTGCTTGCGCTTCCTCTTCAACAGC------------------------------------------------------------------------------------------------------------------------------------------------------------------------------------------------------------------------------------------------------TCTCAGGTTTTCTCAAAACCAATCATGCTTCTTTCC---------CTTGCCACAACTATTGCTGAC------------------------------------------------------------------------------------AAGGTAGATGAGTTAAAAGCTGCAGAGCTATCTACAATCACAGAGGATCAGATCACAGTTAACAACGAA---------------------------------------------------TTAACCAATGGAGATAGTGCAGTG------CATGGTACTCTGACACTTTGGTCTGGAAGCATCGAAAGGGAACCTAGTGATGCCCAAGGGTCTGAGAGTGAAGATAAT---------------------------------------AATCTTCTGATGGTGAAAGAAGAGCTTGAGAAAGGTGGAGTTACACTACCTGAGAGGATCAGCGATGATGAGCTTGAAAGGTTCCTTGTAGCGGCCAATGGGAATGTGAAAAGGTGTGCTGCTGTTGTAAAGAGAAAT------------------------------GTTCGGTGGCGGGAGTCTTTTTAT------------------TTCTTTTCACCTTATGAACTGGAAAAC------TGGTCACCTCTTGTTTTTTGGCATGGTTACGATGCTCAGATGAGGCCCTCGCTTGTTATTCGGATAGGTGTAGCCTGTTCTATATTGAATGCACATGAACGGCCACGTTTTGTTCAAGCTATATTGTCACAGGTTGAATTTGGAGTTACGCACTTG---GTGCAAGCAGATGATCCGAGGATAACAGTCGTAATAGATTGTGAAGGAACACCTGCACTTGGTTTT---CCTGTGAACATGCTAAAGTCATGCTGTGCTCGAGTTCAAGAGAATTATCCAACTCGACTTGCTGCACTCTTTGTTGTCAACCTCCCCCCAGTTGTACATATGATTGCACAGGCCATTATCCAGGTC------------------TTGAAGCCAGCCACTAAACGGAAAATTCGTGTTGAGGGT---------------------------------------GATAAGTTAACTACTGCACTGGCTGAGCATTTTGGAGGAATTAATTTTACACCTAATTTTTTGGGTGGGCGCTGCTCATGTTCTAAGTGTGAAAAAGCTGCATCAACAAGTGAAAGAACATGTTTG------------CTTATCACTCAAAAGGACGATGAGCTGTTTGATGATAACGAGGGTTCTGGTACTGATGAGTTTTCT---------------------------------------------------------------------------------------------------GGAGAGAGGGAGGTCAAT------------------------------------------------------------------------------------------------------------
>Amborella_tricopoda
ATGGGTGGAAGGACTAAA---------------------------------------------------------------------------------------------------------------------------------------------------------------------------------------------------------------------------------GAGGCCTAT------------------------------------GATAGATGCTTAGTAGCATCACGGCATGATAATTTTTGGCAGAAAACCTTGAAGAATGTGGCCTCACTAAAGAATGCTAAA---------------------------------------------------ATAGGAAGTGATACTAGTGTCCAGTTAATA------------------------------TCATTTTTGTTGAAAGTTGCA---------------------GCTTTGGAT---------------------------------------------------------------------------------------------------------------------------------------------------------------------------------------------------------------------------GTAGTGAGAAGGTTCTCAAAAGCAAGGGTCCCGTTCTTA---------------------------------------------------------------------------------TGGAGGGGGATTCAAGGACTTCACGTTCTTAGTTGCTTA---------------------------------------------------------------------------------------------------------------------------------------------------------------------------------------------------------------------------------------------------------------------------------------CCGTTCAAATGGATGGAGAAATGGAGGCCCCTTAGGAATTTGGTCAGAGGA------------------------------------------------------------------------------------------------------------------------------------------------------------------------------------------------------------------------------------------------------ACTCAGAAACTGTCTGCACCATTATTTTTCCTTTCA---------ATTGCGACAATTTTCTCCGAT------------------------------------------------------------------------------------------CAGTCTGATGATCAAAATGATTCTCCAAACAGTCTGGCTGCTACTACAGAACTT---CCTGAG------------------------------------------------------TCGTCTTCTGAGAAA---------------------------------TCAACTTCCAGTACAAGGAGTTCT---------------GATGTATCCCAGAGTTGT---------------------------------------CGTGCGATTTGGCTTCGAAAGGAGCTGGACAAACATGAAATTACTTTACCTGAAAGGATTGATGAAGATGAGCTCCTCCGGTTTTATGCTGCATCAAATGGTGATTTTTCATGCTTTCTTTCGTCAATCAAGAAAACG------------------------------ATTAGATGGAGGGAGACATTATGC------------------ATTCTTTCAACTGAGCAGTTAGAGACG------TGGTGCCATTTGGTGTTTTGGCATGGATATGACATAAAGTTTCACCCATGCCTTGTTATTCGACTTGGGCTTGCCTGCTCTATGTTAGAATCTCATGACAGACCTCGACTTGCTCAAGCTATGGTTTCCCAGATAGAGCATGGTGTACTGCATCAT---GTTATGGAGAAAGATCCTCGAATTACAGTTTTGATGGACTGTGAAGGCCTATCAACACTCAAATTT---CCAATGCATATGATGAAATCTTTGTCTACCCTTGTGCAAGATCATTTCCCAAACCGGCTCGCTACACTTTATGTGATCAGGCTCCCTCCAGTTGTTCGAATAATTGCACAAAGTTTTATCCAAATT------------------CTAAAGCCTGTGACTCGAGAGAAGCTGCGATTTGAAGGG---------------------------------------AACACATACTTGAGAGTCCTGATGGAGCAATTTGAAACAGTC---------CCATCATTTCTTGGGGGCCAATGCTCATGTCCAAAGTGTGCACTTATTGATAATCAAATGGGCAGT------------------------TTGACTAGGAATAACAGAGGCCAGACCCGTGGGGCCCAAGGGAGCACGAGCAATGGTGGGGCTCCCGAGGCTTGCGGAGAAGATGAAGTGGAGGACCTTGGGTTTTATCGTGAACCATACAATGACAGC---------------------------------TGTGATCAGATGCTTAGGACCACTATATTGAGCATCCTCATGGTGTGGATCTTCATTGCTTTCTATGCGGGTATGCGTGATCCT------GAAAGTGATTCCTGGTTGTAG---------------
>Isoetes_andicola
----------------------------------------------------------------------------------------------------------------------------------------------------------------------------------------------------------------------------------------------------------------------------------------------------------------------------------------------------------------------------------------------------------------------------------------------------------------------------------------ACGCCTTGATTTTTCTTGTTAAAGTAGTT---------------------GGATTGGAA---------------------------------------------------------------------------------------------------------------------------------------------------------------------------------------------------------------------------CTCATCCGACAAGGAAGTAGAAAGAAATG----------------------------------------------------------------------------------------------------------GGGATTTTCATTTTACAAGCTCCT---------------------------------------------------------------------------------------------------------------------------------------------------------------------------------------------------------------------------------------------------------------------------------------CCCTTTGTCTGGCTTCAGCGTTGGGCTCCTTTCCGGTGGCTGATTCGAGGC------------------------------------------------------------------------------------------------------------------------------------------------------------------------------------------------------------------------------------------------------TCTC-----------------------------------------------------------------------------------------------------------------------------------------------------------------------------------------------------------------------------------------------------------------------------------------------------------------------------------------------------------------------------------------------------------------------------------------------------------------------------------------------------------------------------------------------------------------------------------------------------------------------------------------------------------------------------------------------------------------------------------------------------------------------------------------------------------------------------------------------------------------------------------------------------------------------------------------------------------------------------------------------------------------------------------------------------------------------------------------------------------------------------------------------------------------------------------------------------------------------------------------------------------------------------------------------------------------------------------------------------------------------------------------------------------------------------------------------------------------------------------------------------------------------------------------------------------------------------------------------
>Isoetes_humilior
----------------------------------TGTAT------------------------------------------------------------------------------------------------------------------------------------------------------------------------------------------CGGCCACCTCAGTCCTGCTGTAAGCTC------------------------------------CGTTCCGCCACAGCGATGGCGGACGGGAGCACTGTTGCCCGA---------------------ACAATTAAACTCTCGACC---------------------------------------------------AACAACAAGAGCTCCAGTTCTAGCTTCAAACTAGC-------------------------------------------------------------------------------------------------------------------------------------------------------------------------------------------------------------------------------------------------------------------------------------------------------------------------------------------------------------------------------------------------------------------------------------------------------------------------------------------------------------------------------------------------------------------------------------------------------------------------------------------------------------------------------------------------------------------------------------------------------------------------------------------------------------------------------------------------------------------------------------------------------------------------------------------------------------------------------------------------------------------------------------------------------------------------------------------------------------------------------------------------------------------------------------------------------------------------------------------------------------------------------------------------------------------------------------------------------------------------------------------------------------------------------------------------------------------------------------------------------------------------------------------------------------------------------------------------------------------------------------------------------------------------------------------------------------------------------------------------------------------------------------------------------------------------------------------------------------------------------------------------------------------------------------------------------------------------------------------------------------------------------------------------------------------------------------------------------------------------------------------------------------------------------------------------------------------------------------------------------------------------------------------------------------------------------------------------------------------------------------------------------------------------------------------------------------------------------------------------------------------------------------------------------------------------------------------------------------------------------------------------------------------------
>Isoetes_elatior
-------------------------------------------------------------------------------------------------------------------------------------------------------------------------------------------------------------------------------------------------------------------------------------------------------------------------------------------------------------------------------------------------------------------------------------------------------------------------------------------------------------------------------------------GATTGGAA---------------------------------------------------------------------------------------------------------------------------------------------------------------------------------------------------------------------------CTCATCCGACAAGGAAGTAGAAAGACATGTCCCAAGCTA---------------------------------------------------------------------------------TGGTGGGGACTTCAGGGGATTTTCATTTTACAAGCTCCT---------------------------------------------------------------------------------------------------------------------------------------------------------------------------------------------------------------------------------------------------------------------------------------CCCTTTGTCTGRYTTCRGCKTTGRGCTCCTTTCCGGTGGCTGATTCGAGGC------------------------------------------------------------------------------------------------------------------------------------------------------------------------------------------------------------------------------------------------------TCTC-----------------------------------------------------------------------------------------------------------------------------------------------------------------------------------------------------------------------------------------------------------------------------------------------------------------------------------------------------------------------------------------------------------------------------------------------------------------------------------------------------------------------------------------------------------------------------------------------------------------------------------------------------------------------------------------------------------------------------------------------------------------------------------------------------------------------------------------------------------------------------------------------------------------------------------------------------------------------------------------------------------------------------------------------------------------------------------------------------------------------------------------------------------------------------------------------------------------------------------------------------------------------------------------------------------------------------------------------------------------------------------------------------------------------------------------------------------------------------------------------------------------------------------------------------------------------------------------------
>Isoetes_coromandelina
------------------------------------------------------------------------------------------------------------------------------------------------------------------------------------------------------------------------------------------------------------------------------------------------------------------------------------------------------------------------------------------------------------------------------------------------------------------------------------------------------------------GCT---------------------GGWTTGGAA---------------------------------------------------------------------------------------------------------------------------------------------------------------------------------------------------------------------------CTCATCCGWCRAGGAAGTAGAAAGAAATGCYCCAAGCTA---------------------------------------------------------------------------------TGGTGGGGTCTTCAAGGRATTTCCTTTTTCCAAGSTYCT---------------------------------------------------------------------------------------------------------------------------------------------------------------------------------------------------------------------------------------------------------------------------------------CCCTTTGTCTGGCTTCGTCGTK-GACTCCTTTYYGGTGGCTRATTCGAGGC------------------------------------------------------------------------------------------------------------------------------------------------------------------------------------------------------------------------------------------------------T--------------------------------------------------------------------------------------------------------------------------------------------------------------------------------------------------------------------------------------------------------------------------------------------------------------------------------------------------------------------------------------------------------------------------------------------------------------------------------------------------------------------------------------------------------------------------------------------------------------------------------------------------------------------------------------------------------------------------------------------------------------------------------------------------------------------------------------------------------------------------------------------------------------------------------------------------------------------------------------------------------------------------------------------------------------------------------------------------------------------------------------------------------------------------------------------------------------------------------------------------------------------------------------------------------------------------------------------------------------------------------------------------------------------------------------------------------------------------------------------------------------------------------------------------------------------------------------------------
