# Supplementary material for: Phylogenomics indicates the “living fossil” Isoetes diversified in the Cenozoic
Source: PLoS One. 2020 Jun 18;15(6):e0227525. doi: 10.1371/journal.pone.0227525 (PMC7302493; doi:10.1371/journal.pone.0227525)
Supplement: S1 File — Folder containing fasta files for each of the individual nuclear alignments. (GZ) [file pone.0227525.s011.gz › 1_Individual_Nuclear_Alignments/Homolog_14170.orthogroup_1.fasta]

>Theobroma_cacao
------ATGGAGAAA------------------------------ACTCTAATCCAACCGTTAATCGCGATGTTAATCTCTTTCCTAATCGCGATTAGATCCTACGGAAGAAAGTCTCTCGATTTATCTGGAGCTCTTTCCGGGTTTATCGTCATGACAATTCACTTCGCTGTCGGATACAGGTTTGGAGCAATGTTGCTGGCCTTCTTTTTTACTTCATCGAAGCTCACCAAAGTTGGAGAAGAGAAGAAGCGACGAGTTGATGCT---GATTTCAAGGAAGGTGGACAAAGAAACTGGATA---------------------------------------------------------------------------------------------------------------------CAAGTTTTATTCAATAGTGGTGTTGCAACAGTTTTGTCTGTGATTATTTGGAGTCTGACTGGAGGGGAGGATAAGTGCCTAGATTCAAAAGAGTCTGTTCTTATCACATCCTTAATTGGTGGTATAATCGGTCACTATTCCTGCTGCAATGGTGACACTTGGTCCTCAGAGATTGGGGTTCTTAGTGATGCCCAGCCGCGGTTGATCACAACTTTTAAGACTGTTCGAAGGGGCACAAATGGAGGTGTGACAAAAACAGGACTTCTAGCAGCTTTGGCAGCAGGGAGTGTCATTGGGTTGACATTTGTTCTTGTTGGATTTTTCACTACAACATGTTCAACTGGTATGGCCATGAAGCAGCTACTGGTTATACCCCTCTCTGCAGTGGCAGGACTTTTAGGAAGTATCATAGATTCGCTGTTGGGAGCAACCCTTCAATTCAGTGGGTTCTGCAGTGTTAGAAATAAGGTAAATTTAAAGTAA---------------------------------------------------------------------------------------------------------------------------
>Littorella_uniflora
------ATGGATACC------------------------------CCAGTGTTCCAACCGTTAGTTGCAGCAATAATCTCTGCTGCCATTGCTGCCAGATCGTATAGAAAGAAGTCCCTTGACCTCTCTGGGGCTATTTCCGGATTTGCAGTCATGACCATTCATATAGGCGTTAATTACAGATTTGGAGCGATGCTGCTGGTCTTCTTTTTCACTTCTTCAATGTTCACAAAGTTTGGAGAGGACAAAAAGCGAAAGGTTGAGGCT---GACTTCAAGGAAGGTGGTCAACGCAACTGGACG---------------------------------------------------------------------------------------------------------------------CAAGTTCTATTTAACAGCGGTATTGCGACATTTATAGTCTTGGTTGCTTGGAAGTTGGTGGGTACACAGGACTATTGCCTAAATTCAAAAGAATCAAGTCTTATGACTTCCCTGATTGGTGCTATCATAGGTCATTATTGTTGCTGCAACGGAGACACCTGGTCATCGGAACTCGGGATTCTTAGCGATGACCAACCACGACTAATCACGACTTTCAAGCCAGTTCGGAAGGGCACAAATGGAGGTGTAACAAAAGCAGGGTTTCTAGCAGCTGCTGCTGGAGGCAGTGTAATTGGAGTAACATTTGTTCTGTTTGGATTTTTCACCACCAGCTGTCCTTTCAACATAGCTCTGAAGCAGCTCTTAGTAATACCACTCTCAGCTGTGGCTGGATTGTGCGGAAGTGTTATTGATTCTTTATTAGGAGCAACTCTTCAGTACAGTGGTTTCTGTACTGTCCGTAATAAGGTTGTTGGAAAGCCAGGACCAACTGTAAAGAAAATATCTGGTCTTAGCTTACTTGACAACAATGCAGTGAACCTCGTTTCTGTACTATTGACGAGTGTGCTGACTTCGATCACTTGCATGTACATTTTCTGA------
>Arabidopsis_thaliana
------ATGGAAACGTCG---------------------------CCGCAATTCAGACTTATCTTCGCCGTAATCATTTCTTCTCTCATCGCTTTCCGATCGTACAAGCGGAAGTCGCTCGATCTCTCCGGTGGAATTGCTGGATTCCTCGTTATGACCATTCACTTCACCGCCGGTTTCAGGTACGGAGCTCTGCTGCTTGTATTCTTTCTTACTTCCTCGAAACTTACCAAAGTTGGCGAAGATAAAAAAAGACGCGTTGATGTT---GAGTTCAAAGAAGGTGGACAAAGGAACTGGGTA---------------------------------------------------------------------------------------------------------------------CAAGTGCTATGCAATAGTGGAATTGCTTCAGTTCTAGTTGTAATTGCTTGTACTTTAACGGGTTGGAAGGACAAGTGTTTGGACTCGAAGCAGTCAGAAATTGTAACAGCTCTTATTGGTGGGATCATTGGTCATTACGCCTGCTGTAATGGAGACACTTGGTCCTCAGAGCTTGGGGTTCTTAGTGATGCCCAGCCTCGACTAATCACAACGTTTAAGCCGGTGAAGAAGGGCACAAATGGTGGAGTTACAAAGGCAGGACTCTTAGCTGCCTTGGCAGCAGGCACCACTGTTGGATTAACATTCCTTATCTTCGGACTCTTTACCGCGAGTTGTGCAAGTGATGTAGCTCTAAAGCAACTCTTAGTCATACCACTCTCTGCACTAGCTGGACTATGTGGGAGTCTTATTGATTCTATACTAGGAGCAACCATTCAATTCAGTGGTTTCTGCTCTGTCCGGAACAAGGTTGTAGGGAAACCGGGTCCAACCGTAAAGAAGATTTCAGGTGTGGACATTCTTGACAACAATGGTGTGAACTTTGTCTCCATACTCTTGACATCTTTTCTGACTTCCATTGCTTCTGTGTACATTTTCTGA------
>Pteridium_aquilinium
------------------------------------------------------------------------------------------------------------------------------------------------------------------------------------CGCGCAGGT---------------------------------------------------------------------CTAGAAGGTGTTGACTACAAACATGGGGGACAACGAAACTGGTTG---------------------------------------------------------------------------------------------------------------------CAGGTTCTAGTCAATAGCTCCATCGCAACTGTTTTGTCCTTGTTGATCGCCTATCGCACAAACTGGGAAGACAAGTGCCTAGATTCCATGAGATATCCATTGGTAACAGGGTTCCTAGGTGGGCTTCTGGGACACTACGCCTGTTGCAATGGAGATACATGGTCATCAGAGCTTGGAGTTTTGAGTTCAAGTCAGCCGCGCTTGATCACGACCATGCGGATAGTGCAGCGTGGTGTGAATGGGGCCGTCACTCTGTCGGGTCTCCTTGCAGCAGCAGCAGGTGGAGCTTTTATAGGTCTTATTTTTGCCCTTGTTGGGCTCATCACTGCCAAATGTGAAGGCTCATTGGCATATAAGCAATGGCTGGTCCTTCCAGTAGGAGCCTTCGCTGGCTTATTCGGAAGTGCTTGTGACTCTTTATTGGGTGCAACGTTGCAGTATAGTGGTTTTTGTGTAGTAAGGAAGAAGGTGGTTGAGAAGCCTGGGCCTACAGTAAAGAGGATAACAGGACAAGACATTCTTGACAATGATGGAGTGAACTTTGTGTCTGTGCTGATTACCACCATAGCAACTGCTGCCATTTGCCTATACATCTTCTGA------
>Lygodium_japonicum
------ATGGCAGGCTTG---------------------------AATCCGCTCTGGGCACTCGCCTCTCTGCTCATCGCGGCCTTCGTTGCGTACAGAGCCCTGCGCCGCAAGTCTCTCTCCAAATCAGGCGCCATCGCCGGCTTTGTTGTCCTCTTCCTGTCCATCTTGTCAGGCGCTCGGTCTGGTGCATTGATTCTCGCCTTCTTTTTCAGCTCCTCTAGACTCACTAAGTATGGATCTGAAGAGAAGAAGAAGATGGAGCTGGATGAATTTAAAGAGGGTGGGCAACGGGATTGGGTG---------------------------------------------------------------------------------------------------------------------CAAGTGCTCGTAAACAGCATCATTGCCACTACATTGTCATTGATCATCGCATTACATAGTAACTGGGAAGATCGATGCTTGGATTCACAACGTGATCCTCTTATAACAGGTCTTTTAGGGGGCATTTTGGGGCACTATGCTTGTGCTAATGGAGATACATGGTCATCAGAAGTTGGAGTTTTAAGTGGTGATCAACCAAGACTTATTACTACAATGCGGCGTGTTCAGCGTGGTGTGAATGGGGCAGTCACTTTATCGGGCTTATTAGCAGCAACAGCTGGTGGAGCTTTCATAGGTTTCGTCTTTGCATCTTTTGGATTGCTTACAGCAAAATGTGTAGGGATACTGGCTGTGAAGCAGTGGCTAGTGCTTCCACTGGGTGCCCTAGCAGGCCTTTTTGGGAGCTTATGTGATTCTCTGCTGGGTGCGACAGTTCAGTTCAGTGGGTATTGTGCTGTAAGAAAGAAGATTGTTGAGAAGCCAGGTCCAACTGTGAAACGAATAGCAGGCCAAGATATCCTTGATAACAATGGAGTAAATTTTGTATCCGTGTTGATTACAACTATAGCCACTGCTGCAGTGTGCTCATACATCTTTTAG------
>Ceratodon_purpureus
------ATGGAGATGGTGAGCGGTTTGGGA------------------GTGGTTCGGCCGCTTGTTGCTGCTGGGGTGTCGGGTTTGATCGCGCTGCGATCGTGGCGGAAGAAGTCGTTGTCGACGTCTGGGGCGTGGGCTGGTGTGGTGGTGCTCACGCTCTCCTTGATGGCTGGGCCCAGGTTTGGAGCGGTGATACTCGCATTTTTTTTCAGCTCTTCTCAGCTGACTAAGTATAAATCTGATGTGAAGAAGAGCATTGAAGAG---GATTTCAAGGATGGTGGGCAGCGTGACTGGTCG---------------------------------------------------------------------------------------------------------------------CAGGTGCTGGCAAATGGATTAGTAGGAATGTTGCTGTCGGTTGGCGTTGCAGTAATGACTGGATGGCAGGATGCATGCTTGGATTCAAAGACGGCTCCGTTGGTAACGGCCATGATGGCTGGCGTTCTCGGACACTACGCTTGCTGCAACGGCGACACATGGTCTTCGGAAGTGGGTGTGTTGAGCAAGAGCCAGCCGCGCCTCATCACTTCATTCAAGACAGTGCCTCGAGGGACGAATGGAGGCGTCTCAGTGTTGGGCACGGCTGCTGCAGCGGCAGGAGGAGCGTTCATAGGTTTAGTGTTTGTGGTGGTGGGATTGTTTTCCGCTCCATGTGAAGGCCATGTTTGGCGAATGCAGTTGCTGGCTCTTCCGCTGGGCACACTCTGTGGATTGCTCGGAAGCGTGCTAGATTCGTTTCTTGGAGCCACTGTTCAATTCAGTGGAAACTGCGTTGTTCGGAAGAAGGTGGTAGGAAAACCGGGGCCTACAGTTCAGAGGATATCAGGGCATGATTTCATGTCAAACACGGACGTTAACTTTGTATCTGCACTTGTTACTGCGCTAGCGTCAGCAGCCGCTTCTCGG------------------
>Physcomitrella_patens
------ATGGACATTGGGAGCAAATTGGGA------------------ATAGGGCGGCCCCTTATTGCTGCTGCTGTGTCGAGTTTAATCGCTCTGCGATCGTGGCGCCACAAGTCTTTGTCTACGTCTGGGGCTTTGGCTGGTTTAATGCTCCTCACGATCTCTTTGACTGCCGGTCCGCGGTTTGGAGCGGTGATACTCGCATTCTTTTTCAGCTCTTCGCAGCTGACCAAATACAGGTCAGATGTGAAAAAGAGTATAGATGAA---GATTTCAAGGCGGGAGGCCAGCGTGACTGGTCA---------------------------------------------------------------------------------------------------------------------CAGGTGCTTGCAAATGCATTAGTGGGAACGCTACTGTCATTAGGTGTGGCAGTATCAACGGGCTGGCAGGATACATGCTTGGATTCGCAGAGAGCTCCGTTGGTAACAGCGATGCTGGCTGGGGTTCTTGGTCACTATGCGTGCTGCAACGGAGACACATGGTCTTCGGAATTGGGAGTACTAAGCAAAATTCAGCCTCGACTCATCACCTCGTTTAAGCCAGTGCCGCGGGGGACGAATGGAGGTGTGTCTGTGTTAGGCACGGCTGCCGCAGCTGCCGGAGGAACGTTCATAGGTTTAGTATTTGTGCTGGTAGGATTGTTTTCTACTCGCTGCGAAGGCCCAGTTTGGGGAATGCAGTGGCTGGCTCTCCCACTGGGTACTCTGTGTGGCTTGCTTGGAAGCGTGCTGGATTCATTCCTTGGAGCCACTGTTCAATTTAGTGGAAACTGCGTCGTTCGGAAGAAGGTGGTAGGAAAACCAGGCCCAACAGTGCAGAGGATAGCGGGGCATGATCTCATGAGCAACACTGGTGTCAATTTTGTATCTGCACTTGTCATTGCTTTAGCTTCAGCGACAGCTTCTCTATATTTATTCTGA------
>Huperzia_squarrosa
---------------------------------------------------------------------------------------------------GGCCTTGCGCACAAATCTCTCTCACCCTCAGGAGCAATCACGGGCTTCCTAGTCCTCTCCCTCACAATGTCTGCCGGTGCCAGATTGGGAGCTATCCTTCTTGCATTCTATTTCAGCTCTTCCAGGCTGACCAAATACAAATCAGAAGAGAAGCGAAATGTGGAAGAA---GATTTCAAGGACGGAGGGCAACGAGACTGGTTG---------------------------------------------------------------------------------------------------------------------CAGGTGCTTACAAATAGCTTAGTACCAACGGTGCTTTCCATGTTTTTTGCCTACTCCACAAGATGGCAGGACAAATGTCTGGATACAAGGAGCAGTCCATTGGCTACGGGCCTTTTGGGTGGCATTTTGGGGTATTATGCATGCTGCGCTGGGGACACTTGGTCCTCGGAATTAGGAGTGCTG---------------------------------------------------------------------------------------------------------------------------------------------------------------------------------------------------------------------------------------------------------------------------------------------------------------------------------------------------------------------------------------------------------------------------------------
>Huperzia_lucidula
ATGGCGATGGAGGCT------------------------------------CTGCGGGTGGTGCTGGCAATGCTACTGGCAGCGGTCGTGGCTGCAAGAGGCCTTGCGCACAAGTCGCTGTCACCGTCAGGAGCAATCACGGGCTTCCTAGTCCTCTCCCTCACAATGTCTGCCGGTGCCAGATTGGGAGCTCTCCTTCTTGCATTCTATTACAGCTCTTCCAGGCTAACCAAATATAAATTAGAAGAGAAGCGAAATGTGGAAGAA---GATTTCAAGGACGGAGGCCAACGTGATTGGTGG---------------------------------------------------------------------------------------------------------------------CAGGTGCTAGCAAACAGCTTACTAGCGACTGTTCTTTCCATGTTTTTGGCCTACTCCACGAGATGGCAGGACAAATGTCTGGATACGAGGAGCAGTCCGTTGGCAACAGGCCTTTTGGGTGGCATTTTGGGGTATTACGCATGCTGTGCTGGGGACACTTGGTCTTCAGAATTAGGAGTGCTGAGCAAGACCCAGCCACGTTTGATCACAACTCTGCAGGTTGTACCTAGGGGTACTAATGGTGGAATAAGCCTGCTTGGGCTTTTGGCTGCAGCTTGTGGAGGAGCATTTATAGGTTTGACATTTTTTGTTATGGGAATGCTTACCACCAAGTGTGAAAGTCACATATGGTCCGAGCAGTGGAAAGCAGTACCTTTAGGTGGTCTGGAAGGTCTGCTAGGCAGCCTAATGGATTCTTTACTGGGTGCCATAGCTCAATATTCTGGGTATTGTGTTGTTCGCAAGAAGATTGTTCGGAAACCAGGACCAACCGTAAAGAGAATTTGTGGTTATGATATTCTTAGCAACAATGCA------------------------------------------------------------------------
>Isoetes_sinensis
ATGGCGATGTCGAATCAGTCTATATTGGCAGGATGGGACGCTTACTTTCTTCTTCGATTAGCCATGGGCTTGCTTATCTCCTCAGTTCTTGCATTCCGAGGCTTCTCCCACAAATCTCTCTCGCTTTCTGGAGCACTAGCTGGGTTTCTTGTAATGGCCATCTCCATATCAGCTGGTATCAGATTTGGAGCTCTTATTGTTGTGTTTTATATGAGTTCCTCGATGCTTACCAAGTATAAATCTGAAGAGAAAAAGATTGTGGAGGAT---GGCTTTAAAGAAGGTGGTCAAAGAGACTGGGTG---------------------------------------------------------------------------------------------------------------------CAGGTGTTTGCAAATAGTTTGGCAGCAACTTTGTTGTCTTTATTAGTTGCCTATATTACTGGGGGCCGGGATCAGTGCTTGAACAAGCAGGAAAACCCTCTTGTCACAGGATTATTGGGTGCTATTCTTGGATACTATGCCTGCTGTAATGGGGATACATGGTCATCTGAGCTCGGAGTTCTCAGCAAGAGCCAGCCTCGTCTAATTACAACAATGCAGCCTGTTCCTCGGGGGACAAATGGCGGAGTCACAACTCTCGGGCTTCTTGCAGCATTTGCTGCTGGTGGTTTAATTGGGCTGGTGTTTTTCATCGTTGGTTTATTCTCTACAACTTGCCATGGAAGTATTTGGAGTTACCAAATTTTGGTAATCCCTTTGGGTTGCTTTATGGGTGTTCTTGGAAGTTTGATCGATTCATTTCTGGGGGCTATTTTTCAATTCTCAGGCATGTGTGCAGTTCGTAAAAAGGTTGTAGGAAAGCCAGGTCCTACGGTGAAACGTATTTCAGGTGAAAATATCTTGAGTAATGATGCTGTGAACTTCTTCTCAGCTATTGTTACTTCATTGCTTACTGCAGCAATAACTTTACACATATTTTGA------
>Isoetes_lacustris
ATGGCGATGTCGAATCAGTCTATAATCGCAGGATGGGATGCTTACTTTCTTCTTCGATTAGCCATGGGCCTGCTTATCTCCTCACTTCTAGCATTCCGAGGCTACTCCCACAAATCTCTCTCGCCATCTGGAGCATTAGCTGGGTTTCTTGTAATGGCCCTCTCCATATCAGCTGGTATCAGATTTGGAGCTCTTATTATTGTGTTTTATATGAGTTCCTCGATGCTGACCAAGTATAAATCTGAAGAAAAAAAGGTTGTGGAGGAT---GGGTTTAAAGAAGGTGGTCAAAGAGACTGGGTG---------------------------------------------------------------------------------------------------------------------CAGGTGTTTGCAAATAGTCTGGCAGCAACTTTGTTGTCTTTGGTAGTTGCATATGTTACTGGGGGCCAGGATCAGTGCTTGAACAAGAAGGAAAACCCTCTTGTCACAGGATTATTGGGTGCTATTCTTGGATATTATGCCTGCTGTAATGGGGATACATGGTCATCTGAGCTCGGAGTTCTCAGCAAGAGCCAGCCTCGTCTAATTACAACAATGCAGCCTGTTCCTCGGGGGACAAATGGCGGTGTCACGACGCTCGGACTTTTTGCAGCATTTGCTGCTGGTGCTTTGATTGGGTTGCTTTAT---------------------------------GGGTGTTCTTGGGAGTTT------------------------------------------------------GATCGATTC---------------------------------------------------------------------------------ATTTCTGGGGGCTATCTT---------------------------------------------------------TCAATTCTCAGGCATGTGTGCTGTTCGTAA
>Selaginella_moellendorffii
------ATGGAGGCG---------------------------------ATGCTGAAAATCGTCCTGGCGATGCTTGTGGCGGCTCTCGTCGCCGCGCGGGGACTTGTGAAGAAATCCCTCTCGCCATCGGGAGCTGTGGCGGGTTTCGTGGTGCTATCGCTGTCCATGGCCTCGGGAATCCGGTTTGGAGCTCTCGTCCTGGCGTTTTACTTGAGTTCCTCGTTCCTCACGAAGTATAAGTCCGATGAAAAACGAGGCGTGGACGAC---GATTTCAAGGAGGGTGGCCAACGAGACTGGCTC---------------------------------------------------------------------------------------------------------------------CAGGTTCTTGCCAACAGTGCGGGTGGAACTTTGCTATCGCTCGCTGTGGCATATTATACTGGCTGGGAAGACAAGTGTATGGATTCCAAGGGGGATGCTCTTGTCACTGGCCTTCTCGGAGGAATTCTCGGCTACTATGCTTGCTGCGCGGGAGATACTTGGTCGTCCGAGGTTGGAGTCCTTAGCAAAAGCCAACCACGCTTGATCACGACAATGCAGGTGGTACCTCGAGGTACCAACGGTGGAGTTACACTGCTGGGAACTGCTGCTGCTGCTGTTGGAGGAGCTTTCATCGGTCTGGTTTACGTTCTAACAGGGATGCTCACGACTCCATGTCGAGGAAGCACGATGCTTCGCCAGTGGGAGGCTTTGCCGCTTGGATGCCTCGCAGGATTCATTGGTAGCTTAATGGATTCGCTGCTTGGAGCAACCGTCCAGTTCTCTGGAATGTGCAAAGTGAGAAAGAAGGTTGTGGGAAAACCAGGGCCGACTGTAAAACGAATTACGGGAGAGGATTTTCTGAGCAATAACGGTGTGAATTTCGCCTCCGCGTTGCTTACTTCTTTGGTAACTGCTGCGATTAGCCTTCTCGTCTTCTAA------
>Pinus_maritima
------ATGGAGGATGTA------------------------------GCGCTAAGAGGTTGCGTTGGGGTGGTGATTGCATCACTCATAGCAGGATGGGCTTTCCGACGGAACTCTCTAAATCTGTCCGGTGCTTTTGCTGGGTTCATGGTAATGGCAACATCCATTACGGCTTCTTACAGGTTTGGAGCTCTTCTACTCGTGTTTTTCTTCACCTCCTCAAAGCTCACCAAACGTGGCGCTGAAAAGAAGCGCGAAATCGATGCT---CACTATAAAGAAGGAGGGCAGCGGGACTGGTTA---------------------------------------------------------------------------------------------------------------------CAGGTGTTAATTAATAGTTCACTTGCCACAACATTAGCATTAGGAGTTGCATTTTTGACAGACTGGAATGACAGCTGTTTGGATTCAGAAAAGGCTCCTTTGGTGACTTGTTTAATTGGAGGTATTCTTGGGCACTATGCTTGCTGCAATGGTGACACTTGGTCCTCAGAAGTTGGTGTTCTTAGTAGCAGCCAGCCTCGTCTCATCACTACTTTCAAGCATGCTCCGCGTGGTACAAATGGAGGAGTGACTATTTTAGGCCTTGTTGCAGCTGCAGCTGGAGGTGCTGTGATTGGGCTAACCTTTGTAATGGCAGGGTTGTTCACAGCAAGTTGTGATGGCCGGTTAGCATCAAGGCAATTACTAGCATTTCCAATTGGTGCTTTTGCAGGCCTTTTTGGTAGCGTTATTGACTCTCTGTTGGGCGCCACAGTGCAGTATAGTGGGTTTTGTGCTGTGCGGAAGAAGGTCGTAGAAAAACCAGGGCCAACTGTCAAGAAAATCTCTGGGGAAAATATTCTTAGCAACAACGGAGTGAATTTTGTTTCAGTGCTGTTGACGACACTGGGAACATCTGTTGTTTGTTTATATTTGTTCTAA------
>Amborella_tricopoda
------ATGACGCCA------------------------------TTAGGTTTGAGAGTTTTTGTGTCTGTGATGTTATCAGCTGCAATCGCCATTAGAGCTTTGAGACGCAAGTCTCTCGACTGCTCCGCGGCAATCATAGGGTTCATTGTGATGTCTATACACCTAGCAACTAGTTACAGATTTGGGGCTCTTTTACTGGTTTTCTTCTTCACTTCCTCACTTCTTACAAAGCTTGGAGAGGAAAAGAAACGGAGTATTGATGCT---GATTTCAAAGAGGGAGGTCAACGTAACTGGGTT---------------------------------------------------------------------------------------------------------------------CAGGTACTTGCAAATAGTGGCATTGCGTCGGCTTTGGTATTGTTCGTAGGGCATTTGACAGGATGGGAAGAACCTACTCTAAGTTCAGAGGGATCCCCACTTGTAAAATGTTTGATTGGTGGGATCATTGGTCACTATGCCTGCTGCAATGGAGATACATGGTCGTCTGAAGTTGGGATGCTTAGTGAATCTCAGCCTCGACTTATCACAACCTTCAAGAGTGTCCCAAAGGGTACTAATGGTGCTGTGACGACAACAGGACTCCTTGCAGCGGCAGCAGCAGGCTGTGTGATTGGCCTAACCTATCTTTTGGTTGGATTCTTCACAGGTGATTACAGA---------GGTCTAAAGCCACTCCTCGTAATACCTCTCTCTTTATTAGCAGGAGTCTTTGGAAGCCTAATTGATTCTGTTTTGGGCGCAACTGTGCAATACAGTGGCATCTGCCAAGTCCGGAAGAAGGTTGTCGGAAAAAAGGGGCCTACAGTGAAGCGGATCTCAGGCAGTGCCATCCTTGACAACAATGGCGTCAATTTTGTCTCAGTGGTTTTAACCACCTTCGTCACTGCCATTTTATTTTTGTATGTCTTTTGA------
>Oryza_sativa
------ATGGATCACGGCGGCGGAGGAGGCGGAGGA---------GTTTGGATCCGGGCGGCGGTGGCGGTGGCGGCGGGCGGCGCCATCGCGGCGCGCGCGGTGCGGCGCAAGTCCGTCGACTCCACCGCGGTGTTCGTCGGCGTTCCGGCCATGGTGGCCCACACCGTCGCTGGGTACAGGTTCGCGGGGATGCTGCTGGTGTTCTTCTTCACGGCGTCGCGGATGACGAGGGTCGGCGAGAAGAGGAAGCGCGCGCTTGATCCC---GACTTCAAGGAAGGAGGGCAGCGCAACTGGTTTACATTCAGAGTGGAAGCTTCAGATTTTGGTTCTGATTGTAGTAGAGTAGGGGAATGTGGTAAATCTCTAGAAAGGCAAAATAGCTATCTGGTGCACACCACTCTTATTGGCAGGAAGCAAGTTTTGTCAAACAGTGGCATTGCAAGTGTCTTGGTAGTTTTGATAGCACTTGTCACAGGAGGGAGCGATAGGTGCTTGGATACGAGAGAATCTAGTCTTGTAACTGCCCTCATTGGTGGTGTTATTGGACATTATGCTTGCTGCAATGGTGATACATGGTCTTCTGAGCTCGGCATTCTCAGCAAAGCGGAACCACGAATTATCACAACATTCAAGAGAGTACGGAAGGGTACCAATGGCGGGGTAACCATTGATGGACTTCTCGCAGCAGCGGCTGCTGGATTCTCGATTGGGCTTACATTTGTGCTACTAGGATTCTTAACCACTCAGTGTTCTTCTGATGTATTCTGGAGGCAGCTGCTGGTTATACCCTTAGCTACAGCAGCTGGCCTATGTGGAAGTCTGATCGATTCGTTGCTGGGCGCAACACTCCAGTACAGTGGGTACTGTAGTCTTCGTAAAAAGGTGGTTGGAGTAGACGGTCCGACGGTCACCAGGATTTCAGGACGGAATATACTGGACAACAATGGTGTCAATGTAGTTTCTGTGTTCTTGACTACTCTGATCACTGCATTGGCGTGCGTATACATCTTCTGA------
>Isoetes_andicola
-------------------------------------------------------------------------------------------------------------------------------------------------------------------------------------------------------------------------------------------------------------------------------------------------------------------------------------------------------------------------------------------------------------------------------------------------------------------------------------------------------------------------------------------------------------------------------------------------------------------------------------------------------------------------------------------------------------------------------------------GGTTGCTTTAT---------------------------------GGGTGTTCTTGGGAGTTT------------------------------------------------------GATCGATTC---------------------------------------------------------------------------------ATTTCTGGGGGCTATCTT---------------------------------------------------------TCAATTCTCAGGCATGTGTG----------
>Isoetes_humilior
-------------------------------------------------------------------------------------------------------------------------------------------------------------------------------------------------------------------------------------------------------------------------------------------------------------------------------------------------------------------------------------------------------------------------------------------------------------------------------------------------------------------------------------------------------------------------------------------------------------------------------------------------------------------------------------------------------------------------------------------GGTTGCTTTAT---------------------------------GGGTGTTCTTGGAAGTTT------------------------------------------------------GATCGATTC---------------------------------------------------------------------------------ATTTTTGGGGGCTATTTT---------------------------------------------------------TCAATTCTCAGGCATGTGTGCTGTTCGTAA
>Isoetes_elatior
----------------------------------------------------------------------------------------------------------------------------------------------------------------------------------------------------------------------------------------------------------------------------------------------------------------------------------------------------------------------------------------------------------------------------------------------------------CAGCAACTTTGTTGTCTTTATTAGTTGCCTATATTACTGGGGGCCGGGATCAGTGCTTGAACAAGAAGGAAAACCCTCTTGTCACAGGATTATTGGGTGCTATTCTTGGATACTATGCCTGCTGTAATGGGGATACATGGTCATCTGAGCTCGGAGTTCTCAGCAAGAGCCAGCCTCGTCTAATTACAACAATGCA-----------------------------------------------------------------------------GGTTGCTTTAT---------------------------------GGGTGTTCTTGGAAGTTT------------------------------------------------------GATCGATTC---------------------------------------------------------------------------------ATTTCTGGGGGCTATTTT---------------------------------------------------------TCAATTCTCAGGCATGTGTGCTGTTCGTA-
>Isoetes_coromandelina
------------------------------------------------------------------------------------------------------------------------------------------------------------------------------------AGATTTGGTGCTGTTATTATTGCATTTTATCTGAGTTCCTCGATGCTCACCAAATATAAATCTGACGAGAAGAAGGTTGTGGAGGAT---GATTTCAAAGAAGGTGGT---------------------------------------------------------------------------------------------------------------------------------------GTGTTTGCAAATAGTCTGGCAGCAACTTTGATGTGTTTGCTAGTTGCATACGTTACTGG----------------------------------------------------------------------------------------------------------------------------------------------------------------------------------------------------------------------------------------------------------------------------------------------------------------------------------------------------------------------------------------------------------------------------------------------------------------------------------------------------------------------------------------------------------------
