# Supplementary material for: Phylogenomics indicates the “living fossil” Isoetes diversified in the Cenozoic
Source: PLoS One. 2020 Jun 18;15(6):e0227525. doi: 10.1371/journal.pone.0227525 (PMC7302493; doi:10.1371/journal.pone.0227525)
Supplement: S1 File — Folder containing fasta files for each of the individual nuclear alignments. (GZ) [file pone.0227525.s011.gz › 1_Individual_Nuclear_Alignments/Homolog_29791.orthogroup_1.fasta]

>Oryza_sativa
---------------------------------------------------------------------------------------------------------------------------------------------------------------------------------------------------------------ATGGGGTGGAAGGCT---------------------------------------------------------------------GCCGAGAAGCTCATCAGGCACTGGAAG------------------------------------------------ATCCTCCGCGGTGACAACGTGATGATTATAAGAGGCAAGGACAAGGGGGAGAGCGGGCTCATCAAGCGGGTCATCCGGTCGCAGAACCGTGTCATC------------------------------------------------------------------------------------------------------------------------------------------------------------------------------------------------------------------------------------------------------------------------------------------GTCGAGGGAAAGAATTTGGTTAAGAAACATATCAAG---CAAGGAGAAGGACATACAGGTGGGATTTTCTCAATTGAAGCTCCACTTCATGTTTCAAATGTTCAAGTACTTGATCCAGTCACTGGG---------AAACCATGTAAGATTGGATACAAGTATTTGGAAGATGGGACTAAAGTCAGGTTTGCTAGAGGAATGAATGCATCTGGTGCTGTGATACCCAGGCCAGAAATTTTGAAGGAGCGAAGAAAGCCAAGACCTACATCACCTGGCCCAAAGGATACACCAATTGAGCATGTGCTGGAGAAAACCTATGAT------GCCAAGGCTGGAATTGGG------------------------------------ATGCCTGATCTATAG------------------------------------------------------------------------------
>Ananas_comosus
---------------------------------------------------------------------------------------------------------------------------------------------------------------------------------------------------------------ATGGGGTGGAAAGCA---------------------------------------------------------------------GCGGAGAAGATCATCAAGCATTGGAAG------------------------------------------------ATCCTCCGAGGAGACAACGTGATGATCATAAGGGGGAAAGATAAGGGCGAGACGGGGATCATCAAGCGCGTCATCCGATCCCAAAACCGCGTCATCGTCGAGGGCAAGAATTTGGTCAAAAAGCACATCAAGCAGGGGCAAGGACATGAAGGTGGGATCTTTTCAATTGAAGCTCCTCTTCATGTTTCGAATGTCCAAGTTCTTGATCCAGTCACTGGAGAGAGAGAGAGAGAGAGAGAGATGGGGTGGAAAGCAGCGGAGAAGATCATCAAGCATTGGAAGATCCTCCGAGGAGACAACGTGATGATCATAAGGGGGAAAGATAAGGGCGAGACGGGGATCATCAAGCGCGTCATCCGATCCCAAAACCGCGTCATCGTCGAGGGCAAGAATTTGGTCAAAAAGCACATAAAG---CAGGGGCAAGGACATGAAGGTGGGATCTTTTCAATTGAAGCTCCTCTTCATGTTTCGAATGTCCAAGTTCTTGATCCAGTCACTGGG---------AGACCTTGTAAGATTGGATACAAGTATCTAGAAGATGGGGCTAAGGTCAGAGTCTCTAGAGGGCAAGAAGCATCTGGAGCCGTAATTCCGCGCCCAGAAATACTAAAAGAGAGGAGAAAACCTAGACCAACCATACTTGGTCCTAAGGATACACCGATGGAACTTGTTCTAGAGAAGACATACGAT------GCTAAAGCCGGGATTGGA------------------------------------ATGCCCGATCTTTAG------------------------------------------------------------------------------
>Arabidopsis_thaliana
---------------------------------------------------------------------------------------------------------------------------------------------------------------------------------------------------------------ATGGGCTGGAAAGCT---------------------------------------------------------------------GCTGAGAAACTCATCAGACACTGGAAG------------------------------------------------ATACTTCGAGGAGACAATGTAATGATAATTCGTGGGAAAGATAAGGGTGAGACTGGAACCATAAAGCGTGTCATTCGATCCCAAAATCGTGTCATC------------------------------------------------------------------------------------------------------------------------------------------------------------------------------------------------------------------------------------------------------------------------------------------GTTGAAGGGAAGAATCTGATCAAGAAACATATAAAG---GGAGGCCCTGATCACGAAGGTGGAATTTTCACTGTAGAGGCTCCTCTTCACGCCTCAAATGTCCAAGTTGTTGATCCTGTCACTGGG---------AGGCCTTGTAAGGTTGGTGTAAAATACCTAGAAGATGGAACAAAAGTAAGAGTAGCCAGAGGCACTGGCACATCTGGTTCCATAATTCCCCGACCAGAGATTCTAAAGATAAGGGCAACGCCGCGACCCACAACTGCTGGCCCTAAGGACACACCAATGGAGTTTGTCTGGGAGCAGACATATGAT------GCTAAAACTGGAAAGGGC------------------------------------ATGCCTGATCTTTGA------------------------------------------------------------------------------
>Theobroma_cacao
---------------------------------------------------------------------------------------------------------------------------------------------------------------------------------------------------------------ATGGGTTGGAAGGCA---------------------------------------------------------------------GCTGAGAAGCTCATTAGGCACTGGAAA------------------------------------------------GTTCTCAGGGGTGACAATGTGATGATAATTAGGGGCAAAGATAAAGGTGAAACTGGCATTATCAAACGCGTTATTCGATCTCAGAATCGGGTTATT------------------------------------------------------------------------------------------------------------------------------------------------------------------------------------------------------------------------------------------------------------------------------------------GTTGAAGGGAAAAATCTGGTAAAAAAGCACATTAAG---CAAGGACCTGGTCATGAAGGTGGTATATTTACGGTTGAGGCTCCACTTCATGCCTCAAATGTTCAAGTTGTTGACCCCGTTACTGGG---------AAGCCTTGTAAGGTCGGAGTTAGATATCTAGAAGATGGAACTAAGGTGAGAGTATCTAGAGGTATAGGAGCATCTGGTTCTATAATTCCTCGCCCTGAGATCTTGAAGATAAGGACAACACCAAGACCTACAGTTGCTGGTCCCAAGGATACTCCAATGGATCTTGTATTGGAGAAGACATATGAT------TCTAAAACCGGGAAGGGT------------------------------------ATGCCCGACCTTTAA------------------------------------------------------------------------------
>Amborella_tricopoda
---------------------------------------------------------------------------------------------------------------------------------------------------------------------------------------------------------------ATGGGTTGGAAGGCT---------------------------------------------------------------------GCTCAAAAGCTCATCCAGAACTGGAAA------------------------------------------------ATCATAAGAGGTGACAATGTTATGATAATCAGGGGCAAAGATAGAGGTGAAACAGGCATAATCAAGCGAGTGATTCGATCACAAAATCGTGTTATT------------------------------------------------------------------------------------------------------------------------------------------------------------------------------------------------------------------------------------------------------------------------------------------GTTGAGGGAAAGAATCTGGTGAAGAAGCACATCAAG---CAGGGACAGGGTTATGAAGGTGGGATTTTCACTGTGGAAGCCCCTCTTCATGTTTCCAATGTCCAGGTGCTTGACCCAGTCACAGGT---------AAACCTTGTAAGACTGGAATCAAGTACCTAGAAGATGGCACAAAAGTACGAGTCTCTAGAGGAATAGGAACATCGGGATCCATCATTCCTCGACCTGAAATCTTAAAAATAAGAACAACATCAAGGTCCAATATAGTTGGCCCAAAAGATACCCCTATGGACCTGGTTTTAGAGAAGACATACGAT------GCTGAAACTGGAAGAGGG------------------------------------ATGCCCGAGCTTTGA------------------------------------------------------------------------------
>Pinus_maritima
---------------------------------------------------------------------------------------------------------------------------------------------------------------------------------------------------------------ATGGGTTGGAAGGCC---------------------------------------------------------------------GCTGAAAAGCTTATTAAGACCTGGAAA------------------------------------------------ATTCTTAGAGGGGATAAGGTCATGATAAATGCAGGGAAGGATAAAGGTCAGACGGGTGTGATCAAGCGAGTAGTTAGATCCCAAAACCGAGTTATT------------------------------------------------------------------------------------------------------------------------------------------------------------------------------------------------------------------------------------------------------------------------------------------GTCGAGGGAAAGAACTTGGTAAAGAAGCATGTCAGG---CGAGGAGAGGGCCATGAAGGTGGAATCTTTACAGTGGAGGCACCAATTCATGTTTCTAATGTACAAGTACTTGATCCTGTTACAGGT---------GCTCCATGTAAGATTGGATACAAGTTTTTGGAAGATGGTAGCAAAGTAAGGATATCCAGAGGACAAGGGGCTTCAGGGAGCATCATTCCTCGCCCTGAAATTTTGAAAGTCAGGGACAAGCCACGGATAAATGTTGTTGGCCCGAAAGATACTGTTGAGGAAGATGTTAGAGAAATTACATATGAT------GCAAAAGCTGGAAGAGGA------------------------------------CTTCCAGATATTTAA------------------------------------------------------------------------------
>Physcomitrella_patens
---------------------------------------------------------------------------------------------------------------------------------------------------------------------------------------------------------------ATGGGTTACAAGGCG---------------------------------------------------------------------GCGGTGAAAGTGTTTAAGCAATGGAAA------------------------------------------------ATTCTCCGCGGCGACAAGGTGATGCTCATGGCAGGAAAGGATGCAGGGCTCACGGGGACTGTCATGAAAGTGATTCGCTCTCAGAATCGCGTCATT------------------------------------------------------------------------------------------------------------------------------------------------------------------------------------------------------------------------------------------------------------------------------------------GTCGAAGGACGGAATCTGGTTAAAAAACATATCAAA---AGGACAGAAGGAAACCCTGGGGGGATCATAACCATGGAGGCTCCCTTGCACGTCTCTAATGTGCAGTTGGTCGACCCTGTCAATGGT---------GCTCCCTGCCGAGTTGCTTATAGATTCTTGGAGGACGGAACTAAGGTTCGAGTTTCAACTGGAGGTTCAGCATCAGGCAGCATCATACCGCGTCCTGCAATATTGCTCGAAAGACGGAAACCACGACCTACTATAGCTGGGTTGAAGGACACATCCAAAGAGGTGGTTTTAGAGAGGACTATCGGT------ACAGTGGAAGGAAAGCCTGGGCTT---------------------------------CCGCAGCTTTTGAATTGA------------------------------------------------------------------------
>Ceratodon_purpureus
---------------------------------------------------------------------------------------------------------------------------------------------------------------------------------------------------------------ATGGGGTACAAGGCG---------------------------------------------------------------------GCGGTGAAGGTGTTCAAGAATTGGACG------------------------------------------------ATTCTGCGTGGGGATAAGGTTATGGTTATGGCAGGGAAGGATGCAGGGCTTACCGGGACTGTGATGAAAGTGATTCGCGCCCAGAACCGGGTTCTT------------------------------------------------------------------------------------------------------------------------------------------------------------------------------------------------------------------------------------------------------------------------------------------ATTGAAGGGAGAAATCTGGTTAAAAAGCATTTGAAG---AAGACAGAGGGCAACCCTGGAGGTATTATTACCATGGAGGCTCCTATGCATGTCTCGAATGTGCAGCTGATCGATCCTGTCAACGGT---------GCCCCCTGCCGAGTTGCGTACAGATACTTGGAGGACGGCACCAAGGTTCGGGTGTCGACGGGAGGCACAGCGTCAGGGAGCATCATTCCTCGCCCAGCAATATTGCTGGAGAGACGGAAACCACGCCCTACCATAGCTGGTCTAAAGGACACATCGAAGGATGTTGTGTTGGAGAGAACTATTGGC------TCAGAGAATGGGACCCCTGGGCTT---------------------------------CCACAGCTTTTGAAG---------------------------------------------------------------------------
>Isoetes_lacustris
---------------------------------------------------------------------------------------------------------------------------TTAAACCCTGACTATTCT---------------------------------------------CTCTACCCTAACGTATCAGCTATGGGATGGAAGGCT---------------------------------------------------------------------GCACAGAAGAGCTTCTCGCAATGGAAG------------------------------------------------ATCCTCAGAGGGGACAAGGTCATGATCATGACTGGCAAGGATAAGGGTTTAACAGGAACTGTTAGGAAAGTATTCCGGAGAGACAACCGTATTATC------------------------------------------------------------------------------------------------------------------------------------------------------------------------------------------------------------------------------------------------------------------------------------------GTAGAAGGCAGGAATTTGGTCAAAAAGCATTTAAAA---AAAACAGCAGATAGCCCTGGGGGAATCGTAACGATGGAGGCCTCCATCCATGTTTCAAATGTCCAGCATATTGATCCTGTGTCAGGG---------TCTCCATGCAGAATAAATTTTCGATTTTTAGAGGATGGAACGCGGATTCGTATATCAGCTGGTAATGCTGCATCTGGTAGCATCATTCCAAGGCCCGAAATTCTTGCTCAGAGGAAAGTC---------AGGGAAGCTGGCCCATCAGATACACGGAAAGAGGATGTTCATGAAAGGACATATGAC------CCAATTACAAGACAGGGTTTTCTACCAAGCTGTGATATCTTTTCAGCATTGAAGATTTCTAAATTTCTACATGGATCT---------------------CCACTACAGTCAGATGATCATAACGACATTGTTTAA------------
>Isoetes_sinensis
---------------------------------------------------------------------------------------------------------------TTTCGTCTATTCTTAAACCCTGACCATTCT---------------------------------------------CTCTGCCCTAACGTATCGGCTATGGGATGGAAGGCT---------------------------------------------------------------------GCACAGAAGAGTTTCTCGCAATGGAAG------------------------------------------------ATCCTCAGAGGGGACAAGGTCATGATCATGACTGGCAAGGATAAGGGTTTAACAGGAACTGTTAGGAAAGTATTCCGGAGAGACAACCGTGTTATT------------------------------------------------------------------------------------------------------------------------------------------------------------------------------------------------------------------------------------------------------------------------------------------GTCGAAGGCAGAAATTTGGTCAAAAAGCATCTTAAA---AGAACAGCAGATAGCCCTGGGGGGATCGTAACTATGGAGGCCTCCATCCATGTTTCAAATGTCCAACATATTGATCCTGTGTCAGGG---------TCTCCATGCAGAATAAATTTTCGATTTTTAGAGGATGGAACACGGATCCGAATATCAGCTGGTAATTCTGCCTCTGGTAGCATCATTCCAAGGCCCGAAATTCTTGCCCAGAGGAAAGTC---------AGGGAAGCCGGCCCATCAGATACACGGAAAGAGGATGTTCTTGAAAGGACATATGAC------CCAATTACAAGACAGGGTTTTCTACCCAGCTGTGACATCTTTTCAGCGTTGAAGATTTCTAAATTTCTACATGGATCT---------------------CCATTACAGTCAGATGGTCATAATGACATAGTTTAA------------
>Selaginella_moellendorffii
---------------------------------------------------------------------------------------------------------------------------------------------------------------------------------------------------------------GTGGGCTTCAAGCGC---------------------------------------------------------------------CCGATCGTCACATTCAACAGATGGAAG------------------------------------------------ATTTTGCGAGGCGACAAGGTGAAGATCATCACTGGAAATGATAAAGGCCTGACTGGGACGGTTAAGGAGGTTTTCCGGAAGAGAAACAAAGTGATT------------------------------------------------------------------------------------------------------------------------------------------------------------------------------------------------------------------------------------------------------------------------------------------GTGGAGGGCAGGAATCTGGTGAAGCGGCATGTCAAG---CGCACCGTAGACAATCTGACCGGCGTTGTGACCAAGGAGTCTCCGATCCACGTTTCCAACGTCATGCTTGTGGATCCAGTTAGCGGGTGCATGAGAAGCAAGTGTGGC------------TTCCTGCAGGACGGGAGCAAAGTGAGGATATCCGTTGGCACGCTTGCGACAGGGAGCGCCATACCCAGGCCTGCCTGCCTAGCGTTCAAAAAAGTT------CGTCTGGATGGTGGCCCCAAGAATACACTCAAGGACGACGTGTTGGAGAGGACCTACGAT------CCTGCCATAGGCCTGGGC------------------------------------ATC------------------------------------------------------------------------------------------
>Huperzia_squarrosa
---------------------------------------------------------------------------------------------------------------------------------------------------------------------------------------------------------------ATGGGGTGGAAGGCA---------------------------------------------------------------------GTACAGAAGGTTTTCAAGCATTGGAAG------------------------------------------------ATCCTTCGTGGTGATAGAGTGATGATTATTGCTGGCAAAGACAATAGACAGACTGGAACTATAACAAGGGTAATTCGCAAGGATAACCATGTCATT------------------------------------------------------------------------------------------------------------------------------------------------------------------------------------------------------------------------------------------------------------------------------------------GTTGAAGGAAGAAATCTAGTGAAGAAGCATATTAAA---AGAACTGAAAGCAATCCAGGTGGGATAGTTACCATGGAAGCTCCAATTCATGTTTCTAATGTACAACATATTGATCCTGTGACTGGA---------TCACCTTGTCGAGTGACTTATAGGTTCTTGGAGGATGGCACAAAGGTCCGAGTTACATCAGGAAGTTTAGCATCTGGTAGTATTATCCCTAGGCCTGAAATATTAAAAGTTCGGAAAACACCTCGGTCTGTTGAAGGTGGTCTAAAAAATACAGCTAAGGAGGATGTATCGGAGAAGACATATGAT------CCAGCGACTGGAAAGGGGACGATT---------------------------------------------------------------------------------------------------------------------------
>Huperzia_lucidula
---------------------------------------------------------------------------------------------------------------------ATGCACCTGCAGCCATTTTCATCACAGGAAGGGCAATGGGTGTTTAAGCGT------------TGTGAAATTGAGAAGGCATTGGGTGGAATGGGGTGGAAGGCG---------------------------------------------------------------------GTACAGAAGGTTTTCAAGCATTGGAAG------------------------------------------------ATACTTCGTGGTGACAAAGTAATGATTACTGCTGGCAAAGACAACAGACAGACTGGGACTATAACAAGGGTAATTCGCAAGGATAACCATGTCATT------------------------------------------------------------------------------------------------------------------------------------------------------------------------------------------------------------------------------------------------------------------------------------------GTTGAAGGAAGAAATCTGGTGAAGAAGCATATAAAA---AGAACAGAAAGCAATCCAGGTGGGATAGTTACCATGGAAGCTCCAATTCATGTTTCTAATGTACAACATATTGATCCTGTGACTGGG---------TCACCTTGTCGAGTGACTTATAGGTTTTTGGAAGATGGCACAAAGGTCCGAGTTACATCAGGAAGATTAGCATCTGGCAGTATAATCCCTAGGCCTGAAATATTAAAATTACGGAAAACGCCCCGGTCTATTGAAGGTGGTCTAAAAAATACAGCTAAGGAAGATGTATTGGAGAAGACTTATGAT------CCAGCAACTGGAAAGGGGATGGTTCTTAGCTACGACATT---------------TTCAGACGTCTAGCTAAGAAC------------------------------------------------------------------------
>Lygodium_japonicum
---------------------------------------------------------------------------------------------------------------------------------------------------------------------------------------------------------------ATGGGCTGGAAGAAA---------------------------------------------------------------------CCCCAAGTGGTATTTAAGCACTGGAAA------------------------------------------------ATCCTTCGAGGTGACAAGGTGATGATAAATGCTGGGCGTGACAAGGGGCTGACTGGTATTGTAACTCGAGTTATTCGCTCTCAGAATCGCGTACTT------------------------------------------------------------------------------------------------------------------------------------------------------------------------------------------------------------------------------------------------------------------------------------------GTTCAGGGGAGGAATTTGGTGAAGAAGCATGTGAAG---GGAACTGAGACGCAGCAGGGTGGTATATTTACCAAAGAGGCTCCCCTGCATGTGTCAAATGTGCAGCTGCTTGATCCTGTCACAGGT---------GCTCCATGCAAAGTGGGTTATTGCTTCTTGGAGGATGGAACGAAAGTCCGCGTTTCTAGAGGCATGAATGCTTCAGGAAGCATAATCCCAAAGCCAGAAATCCTCAAGGAGAGGAAGAAACCACGCATTAGAGAGTGTGGGCCAAGAGACACTCCAAACGAAGAGGTTTTAAAGAGGACATATGATCCTTTTGAGGATGGGAAAAAGGGT------------------------------------TTGCCTGAGCTCTTAAGATATAGCATTATGAAAATTGGAGCGGCACATCTGCAGAAGCGGCCAGAGATTTCAATACCAGGGTTTGATGGCTGA
>Isoetes_spp
---------------------------------------------------------------------------------------------------------------------------------------------------------------------------------------------------------------------------------------------------------------------------------------------------------------------CAATGGAAG------------------------------------------------ATCCTCAGAGGGGACAAGGTCATGATCACGAATGGCAAGGATAAGGGTTTAACGGGAA--------------------------------------------------------------------------------------------------------------------------------------------------------------------------------------------------------------------------------------------------------------------------------------------------------------------------------------------------------------------------------------------------------------------------------------------------------------------------------------------------------------------------------------------------------------------------------------------------------------------------------------------------------------------------------------------------------------------------------------------------------------------------------------------------------------------------
>Isoetes_andicola
------------------------------------------------------------------------------------------------------------------------------------------------------------------------------------------------------------------------------------------------------------------------------------------------------------------------------------------------------------------------------------------------GTCATGATCATGACTGGCAAGGATAAGGGTTTAACAGGAACTGTTAGGAAAGTATTCC-GAGAGACAACCGTATTATC------------------------------------------------------------------------------------------------------------------------------------------------------------------------------------------------------------------------------------------------------------------------------------------GTAGAAGGCAGGAATT-GGTCAAAAAGCATCTTAAA---AGAACAGCAGATAGCCCTGGGGGAA--------------------------------------------------------------------------------------------------------------------------------------------------------------------------------------------------------------------------------------------------------------------------------------------------------------------------------------------------------------------------------------------------------------------------
>Isoetes_humilior
------------------------------------------------------------------------------------------------------------------------------------------------------------------------------------------------------------------------------------------------------------------------------------------------------------------------------------------------------------------------------------------------------------------------------------------------------------------------------------------------------------------------------------------------------------------------------------------------------------------------------------------------------------------------------------------------------------------------------------------------------------------------------------------------------------------------------------------------------------------------------------------------------------------------------------------------------------------------------------------------------------------------------------------------------------------------------------------------------------------------------------------------------TTTTCAGCATTGAAGAT-TCTAAATTTCTACATGGATCT---------------------CCACTACAGTCAGATGGTCATAATGACATAGTTTA-------------
>Isoetes_elatior
-------------------------------------------------------------------------------------------------------------------------------------------------------------------------------------------------------------------------------------------------------------------------------------------------------------------------------------------------------------------------------------------------------------CTGGCAAGGATAAGGGTTTAACAGGAACTGTTAGGAAAGTATTCCGGAGAGACAACCGTGTTATT------------------------------------------------------------------------------------------------------------------------------------------------------------------------------------------------------------------------------------------------------------------------------------------GTCGAAGGCAGAAATTTGGT-------------------------------------------------------------------------------------------------------------------------------------------------------------------------------------------------------------------------------------------------------------------------------------------------------------------------------CAGGGTTTTCTACCCAGCTGTGACATCTTTTCAGCATTGAAGATTTCTAAATTTCTACATGGATCT---------------------CCACTACAGTCAGATGGTCATAATGACATAGTTTA-------------
>Isoetes_coromandelina
------------------------------------------------------------------------------------------------------------------------------------------------------------------------------------------------------------------------------------------------------------------------------------------------------------------------------------------------------------------------------------------------GTAATGATCATGACTGGCAAGGATAAGGGTTTAACAGGAACTGTAAGAAAAG---------------------------------------------------------------------------------------------------------------------------------------------------------------------------------------------------------------------------------------------------------------------------------------------------------------------------------------------------------------------------------------------------------------------------------------------------------------------------------------------------------------------------------------------------------------------------------------------------CTGGCCCATCAGATACACGGAAAGAGGATGTTCTTGAAAGAACATATGAC------CCAATAACAAAACAGGGATTTTTACCCAGTTATGATATCTTTGCAGCATTGA-----------------------------------------------------------------------------------------------
