# Supplementary material for: Phylogenomics indicates the “living fossil” Isoetes diversified in the Cenozoic
Source: PLoS One. 2020 Jun 18;15(6):e0227525. doi: 10.1371/journal.pone.0227525 (PMC7302493; doi:10.1371/journal.pone.0227525)
Supplement: S1 File — Folder containing fasta files for each of the individual nuclear alignments. (GZ) [file pone.0227525.s011.gz › 1_Individual_Nuclear_Alignments/Homolog_38699.orthogroup_1.fasta]

>Physcomitrella_patens
------------ATGGCAGTTTTAGTCTCATTTTTGTTGACGCAGGCAGTTCCAACGCTCCTGTCATGTCTCGCGTTAACTTCTCTCTCGCCCCTGTTCTTTGTGGGGTCGTTTCCTTTCTCATTGCTCTTCGTATCGCTCTCGGTCCTCATCAGCGTGGTCTCTTGGTGCTGGGGCTTGCACGATGGAGCTTGTCTAGCGGAAGATAATGATGCAAATTACAGTAGTCTTTGCGGCGATCGCTCCCGGGTGAGCTCGAAGCAGGGACGCCGATCATGGTGGTGCTGCTGTGAAGCGTTTGGCGGGTTTCAGCTGGCAATG---TTTCTCACGTGGGCGCTCCTCTTTCTGTTACTTTGCATTCCA------------------------------------------CCTATGGCAAATGCTGAG---AGCAAAGTGCAGCTAAACATGGAGCAG------------------CTACGATCCATTGGTGAC------------------------------------------------------------------------------------------------------------------------------------------------------------------------------------------------------GATCCTGAAATCGACTCT---------------------------------------------------------------------------------------------------------------------------------------------------------------------------------------------------------------------------------------------------------------------------------------------------------------------------------------------------------------------------------------------------------------------CCCTCC---------------------------------------------------------------------------------------------------------------------------------------------------------------------------------------------------------------------------------------------------------------------------------GAAGGGGTCGTATCT------------------------------------------------------------------------------------------------------------------------------------------------------------------------------------------------------------------GAAGTCATT------------------------------------------------------------------------------------------------------------------------------------------------------------------------TGG------------------------------------------------------------------------------------------------------------------------------------------------------------------------------------------------------------------------------------------------------------------------------------------------------------------------------------------------------------------------------------------------------------------AAAGGTAATGTTTTG---------------------------------------------------------------------------------------------------------------------------------------------------------------------------------------------------------------------------------------------------------------------------------------------------------------------------------------------------------------------------------------------------------------------------------------------------------------------------------------------------------------------------------------------------------------------------------------------------------------------------------------------------------TGCAGCATCATACTT---------------------------------------------------------------------------------------------------------------------------------------------------------------------------------------------------------------------------------------------------------------------------------------------------------------------------------------------------------GAACCGAGTTAC---------------------------------------------------------------------------------------------------------------------------------------------------------------------------------------------------------------------------------------------------------------------------------------------------------------------------------------------------------------------------------------------------------------------------------------------------------------------------------------------------------------------------------------------------------------------------------------------------------------------------------------------------------------------------------------------------------------------------------------------------------------------------------------------------------------------------------------------------------------------------------------------------------------------------------------------------------------------------------------------------------------------------------------------------------------------------------------------------------------------------------------------------------------------------------------------------------------------------------------------------------------------------------------------------------------------------------------------------------------------------------------------------------------------------------------------------------------------------------------------------------------------------------------------------------------------------------------------------------------------------------------------------------------------------------------------------------------------------------------------------------------------------------------------------------------------------------------------------------------------------------------------------------------------------------------------------------------------------------------------------------------------------------------------------------------------------------------------------------------------------------------------------------------------------------------CTTTATTTATTGATCAGAGCA---------------------------------------------------------------------------------------------------------------------------------ATAAGGATGTTATCTCGCCTGTAG---------------------------------------------------------------------------------------------------------------------------------------------------------------------------------------------------
>Ceratodon_purpureus
ATGGAGGAAATTCGGGAAGGGATTGTGTGGAGGATGACAGTGCAGGCAGTGCCGACACTTCTGTCTTGTCTCGCTTTCACTTCCTTTTCGCCCTTGTTTTTCGTTGGCTCCATTCCGTTCTCCTTGCTGTTCGTTACGCTCTCAGTCCTTATCAGCGTGGCGTCCTGGTGTTGGAGTCCGCATGAAGGTGTTTTCTCAGCGGATGAAAATGAAGCCAAGTACAGCAGCCTTTACATAGACTGCTCCCGTGTGAGCTCGAAGCTGGGAAATCGGTCATGGTGGTGCTGCGGTGAGGCACCCCGCGGGTTTCAGCTGGCAATGCTGTTTCTTACGTGGGCGCTGTTGTTTCTGCTACTTTGCATGCCA------------------------------------------TCGATGGCAAATGCCGAGATCGGCAAAGCTCAAGCAGACACAGATAGT------------------CTATCATCCCTTGGTGACGGGCAGGAGATTTTAGAAGTTACT------TTTAAAGATTTGGATGTTGAGACAGCCTCCCAAAGCGTCGATAGTGGAGGTCCTGAGAAGAGAAATGACGATGTGACCAGTGGACCTGTAGTAGAGAATGCACAGGAGGAG---------------------------------CAAAATAGCGAGCAGAGCAGTTTTGACTCCTCTGTAGATTCATTTCAGTCT------------------------------GAAGCGCACATTCCAGCACTAGACGGAAAGGTTGAGCTACAATCATGTAGAGCCCTT---------------------------------------------------GTTCGATCTGGCCAGCAAGTGACATGTGCT------GCTCCTGATTTGTTTCCTGCTCTTGAAGCCGATGGGGCTTCTGAATTGTGTGATTGTTCCAAGGTATCC------------------TCCGAGGACAGAAGCTCCTCGTGT---------------------------------------------------------------------------------AATTCGGACGGTCCT---------GTTTTCCCTTCTCTACTTGAGTTTGGGCAACAACCCTTGCACCAGCGCCAGGTGGCCTTCCTGACTATCATGAACTCATGCAATGGCTCAAAACTATCACTATTAGCGGCTAAAAGTGATAACAGACAGTTTTTTGTCACTGGATTC------TCTGAGAAATTTCTTGCACCCGGTGGAACTCTAAAACTTCCTGTGTATTACTTACCTGCATACGTGGGAGCAGCCAGAGGGAGTATAATTATAGAAACCAGAACAGAACCGCTAGTAGTGCAATTACAAGGGGAAGGCGTTGCATCTCTGTACAAGATGAAG------------------GTTAGGGTGCATGAGAAGTCGCACTATGTGATTTCCATCTTCAACCCTTTTAAAGAT------------ACCTTATTTGTGGAGGAAGCTGTAGTCACGCCGAAAAGGGATGATGAGAGCAGTGAAGAAAGGAAGAGATCTCCGGATCTTGTTAGCTTATCCACCTTA---GAAAATGAAATTGTTATTGAAGCA------------------------CAAGAAGAGTGCTTGAAACAAGACGGGAATAATAGTCAGAATGAA------------------------------------------------------------GATGGACTTTTGATGAGAGTAGGGGAAACATGGGAACTTCCAGGTCAAACCAGTGGGGACATCTTAGATTTCAAAATATGCCTG---AATCAAGGGGAAGTCTTTAGGGGGTTGTTTCACATTCGAGTTACTGGG------------CCATCTCTCGATAGTAAGGGGATTACTTTAGTATACCCGTTCAGCTCAAGAGTCTCTCGGCCGTCA---------CCTGTGCTGTCAGTTCCTCATACATTGGACTTTGGGATGCTGGTTGGTGAT---------CAGGCAAGCTCGCAGCCCTTGGTCCTTCAAAATTCCGGCGAGCAGTTAGTGCAGGTAGAGGATGTATATGAAGTGCCTGTT---------------------------------------------GATTCGAAAATTAAAATTGATTACAAAAAGGGTAAAATCTTGCTACCAAATTCGGAGACCGAAGTAGCTAATGTCACGTACAGTGGC---------------------------CAGAATCAGCCTTACGAGTCCAGCGCGTGCAAGAGGTCGCAAAAGATCATCGTCCGCACCAACAGCACCATCGGTCACCTAATCGAGATTCCGTACAGGGCTATGGTGTTGCAGTGTTTACAGTCCCCTCCT------GCGATGGCGTTTGGG------------------------------------------------------ACTGGAAGCCTAGGAACAGGTGGGGACCTCGAAGGCTCTCACACAGGTCAACTGGGTATCACTGACTTGCTTATGGATTACAAGGTGTTCATG---------------------------------------------------------------------------------------------------------------------------------------------------------------------------------------------------------------------------------------------------------GGTTTGCTCATTTGTGGACTTTTGGTAGGGACA------------------------------------------CTGGTTTTCTTCCATGTAGTTGTACATGACACAGAATTACCTACACTGTCGGGCGACATTGGAAAAGGCGGCGGA---------------------------------------------TGTCATCGAAGAAGCATGAGTCGAGTCAGCCCTCTTATA---AAGAAGAGAAATAAGATCCTGAAGATGTGGGGCTGGGGAGCTCTTGCTACGGTCGTAGATGGTATC------------TGGACAGCATTT---------GGATCCTCGTTATGGACGAAGGATTGTAATACGCCCTCCCCGGACTATAGTCTTCCTCGCTCT------GTGACACCAGCGCCGACACCTGCACCATCTGCCACACCACTGCCGAAGTCATCAACAGGGGGGTCTGGTGCATCTGGGCCAGGATCAGTGCAGACAGGGGGTCGGAAAGGAAGCGCAGATAGGAAAAATAGTGGCTCTGCTAAGTCCGAGCAGAGCCGGAATAGTAAAGGTAATGGTGAGCCGTCGGGTGGTGGTTCACCTGTTACGCCTAGGGACTCAAACCATCATCCATCCTCTGTGAAGCAGCCTAAGGCGTCAAAGTTTTTGAGGCCAGAAAATACTTCAGCAAAGCATGCCGTTTGCGTGGAGGAT---TCTGTCGATGTCAGCAGAGTTGTGAAGGATGAAACAGTAGCAACTGCTCCCGTGCAAGAAATAGAACCAATACAAGTGATAGCACCTGCACAAAGT---------------------------------------------------------------------------------------------------------------------------------------------------------------------------------------------------------------------------------------------------------ACAGGTCCTATTATCGATTCTTCCATCAAAGAG------------------------------------------------------------------------------------------------------------------------------------------------------------------------------------------------------------------------------------------------------------------------------TCACCTAAGAATATT---------------------------------------------------------ACAAGCACCTATTCA------------------------------------------TGCGTCCCAGTGGCTCAGAAGACAGGTTCACCTTGCGCTCAACCAGTTGAACGTGAGAAGAGGAAGCGAAGGAAGAAATCT---------------------------------AGCAAGCATGATGTGGCTTCACATTTGGGTACTAGTGGAGGTGTGTCACCTGCATCACCTACCTCTCCAGTGGCACCCTTCCGTTCCACATGGCCT---------------------------------------------------------------------------------------------------------------------------------------------------------GTTAGTCCTCCATCTCCTGATAAGAAATCTGATCAATCAACAGCG---------------------TCGCTGAGCCCACGAAGCATGGGATCT------GTAGACCTTGCAGAGGCTGCACCACTTCCAAAGCTG------------------------------------------------------------AAGGTGAAAATACTTAACTCACCAAAAGTTACC------------------------------------------------------AACCGTGCACCGGTCACCTCAGCG---------ACCGAGAGTCCTCGGCGTAGTATTGCTACCCCTTCTCAGTTGCAACCGAGGCTGCAAGGCAAAGCAGCGGAGCATCGCAGGCCATCACCTTTGGAGAGGGGCCGGGGCCAAGTGTTAGCAGGAAGAGCAATTTTAGTG------------------------------------------------------------------------------------------------------------------------------------------------------------------------AATGGGCTGCCGTTGCTCGTAAGAAGCCGTCAAGCACTGGCTCTAGCAAGG---------------------------GGTCAGAATCTGGCGATGGAAGCCACTCGTATA---------------------------------------GAGCGAGTCGTCATCCTCACCAGAAGG------------------------------------------------------------------------------------------------------------------------------------------------------------------------------------------------------
>Isoetes_lacustris
---------------------------------------------------------------------------------------------------------------------------------------------------------------------------------------------------------------------------------------------------------------------------------------------------------------------------------------------------------------------------------------------------------------------------------------------------------------------------------------------------------------------------------------------------------------------------------------------------------------------------------------------------------------------------------------------------------------------------------------------------------------------------------------------------------------------------------------------------------------------------------------------------------------------------------------------------------------------------------------------------------------------------------------------------------------------------------------------------------------------------------------------------------------------------------------------------------------------------------------------------------------------------------------------------------------------------------------------------------------------------------------------------------------------------------------------------------------------------------------------------------------------------------------------------------------------------------------------------------------------------------------------------------------------------------------------------------CAGGACGCAAATGCTAATTCTAGCTGGTGTACTAAAAAAAGTTTGCGACTCTGTAGCTGT---------GCTTTACTGGAAAGCAAAACTTGTAATCATTTGTCTAATGCAGATAAGAAT---GCTTCAATCCATTTGAAGGCCATAGAATCATGGGGTATTGTCCCTCATTATAGCTCTGAAGTTGTGGATTTTCATATGGTAACT---CTCAACGAGGGAAAGTGGTCAGGTTTTATTTGTATCAGATTGTTCTTGTATGCATTG---------------GACTCTGAGGAGATCCTTATACTCCCATTGGATGTACATATACAGAAAGGAAGTCATATTCCTCCTATACTTCCTCTACCAGATATTCTCGACTTCGGTCTATTCACCAAGAAAGGG------CAACAAAAGAAGAAACCCATTATCTTGCATAATACTGGGCAACAACCTATAAAGATAAATAACATCTATAAAAATTCTGTTGAC------------------------------------------AGGAACTTGGCGATTGTGTGGTACAGAAAAGGACATATTGTGCCCTCAGGTACAGAAGCTCAGATTGGCACTATATTTTATAAGGCATACGAGGAAACATTTTCCACAAGAGCATCAAACTCCCAGAAA---------------------------AAGCTTATAATACAAACTAACAACACAGCAAATCCAGATGTTGAAGTC---CTATATGATGCAGTGGTCCTTCATAGTTCCGTTGAGTGC------------------------AAACTACAGACTTTGAAGATGGCCAATGATGGAGTGATAGAAGAAGATGACAGTTCACGGGTCTATTTTGGTGATGGCATCAGTATT---------------AAGCTTTCATCGTTTAAGGAGCTGGAGAACAGAATACTT---------------------------------------------------------------ACTGAGATGGATTCGGGAAATGGTATTATTATCTCAGGGCCAATCTCCCTGGTTGGAGATGAAGATGCGTTCCAATTACATTTCACTCAGAGCAAATCGTCTGTGTTGTTGGCATCAAAGGTACAGTACTCTACAGTTCAAGTTGGAAGCCATAAAATGGAATGGGTGGATGTGTTCAACCCAAGTGAAGACACAATTTTGGTGCAGCTTATGCTAAGTCCAACTATAGAGACCACTGATTGCCGAGTTAATCTTGAGCAACGGTTCCATCATGTCAGCTCAATCCAAGAATATGCTCAAAGC------------------------------------------GTGTTTTTCACTCCTCCTAATGCAATAACAGAAGTGGTAGTCCCACCACACTCAAGGGCCAGTCTCGGTCCAGTAATATTTTCGCCCCGAGAACAATGCATT------------TGTACTGGATTGTCACTTGTTAAAAGCAATTCTTCAATCGTGCAGTTGATGCCATTGCTTGGAAGAGGTGGTATTGCTGCCCTGAGTTTCTTGGATGGTGCTGTCCAAGTTCAGGAATTTAAACTAGAC---------------------------CTTGATATGACAATGCATGCATCATTATTTCCACTTGCAGATAGAGGGGACCTATCATCGGCATGCCAAAATAAGTTTTCTCGTAATTTTTGGGCC------AAGAATACAGGGGACATGACATTAGAAATTTATGGACTAGAGTTAAGTACTGGTGGTTGTAGTGCGAGTGGACTTCAGATA------------GACACTTGTCATGGTTTT---------------------------------------------------------------------------------------------------------------------------------------------------------------------------------------------------------------------------------------------------------------------------------------------------------------------------------------------------------------------------------------------------------------------------------------------------------------------------------------------------------------------------------------------------------------------------------------------------------------------------------------------------------------------------------------------------------------------------------------------------------------------------------------------------------------------------------------------------------------------------------------------------------------------------------------------------------------------------------------------------------------------------------------------------------------------------------------------------------------------------------------------------------------------------------------------------------------------------------------------------------------------------------------------------------------------------------------------------------------------------------------------------------------------------------------------------------------------------------------------------------------------------------------------------------------------------------------------------------------------------------------------------------------------------------------------------------------------------------------------------------------------------------------------------------------------------------------------------------------------------------------------------------------------------------------------------------------------------------------------------------------------------------------------------------------------------------------------------------------------------------------------------------------------------------------------------------------------------------------------------------------------------------------------------------
>Isoetes_sinensis
---------------------------------------------------------------------------------------------------------------------------------------------------TCTACTGCGATACGACAGAAGGACATGTCTCAGAAAGGG------------------------------CATTTCAAGCGGGCT------CATTGGCGACAAAGGCACGTT---------TCCAGGTGCTCTTGGCTTTGTTGCAGGGAAGTTTCAGGATTAGTA------GGA---TTGTGGACATGGATGTTGTTCTTACTATTGATTTTTACACCC---------------------------------------AGCCTGGCAAGGGCTTTAGATGCCATGGGCTCTGTCTTAGAACATGAAAAGTATTATATAAGTCTTAAAGATGATCAGTACATTAAAGGCAATGAGGCGCCTGATGTTTCATTTCCCTCTAAAGATTACACAGTACAGGAAGATGATCAGAGTATTACAGATGGTCAG---------------------------TTACCTAGGGCCATTGACAAGAAT------------------------------------------CCTGATTCAGAACGGTTTACGATTCCCGTTGAACTAGAA------------------------------------------------------------------------------------CACCAATCTGAATTGCATGGTGCAGCAAAGGTGCCATGTTTCCCAGAAACACAGCTTAGATTT------------------------------GCGATGTATAAACCTGATGAGACAAGATCATTTCCATCACCAAGATCACATGCAACAAAAAATTAT---------------------------------------------------------------------------------------------------------------------------------------GGGCATGTCATGCCAAATATTGTTATTAACCCCCCAGTCCTTGACTGGGGTCCCCAGCCTTTATTTTCCCCTTCAATTATGGTCCTGAATGTTGTAAATACATGCAATGAGACTTGGGCTCGGGTTTTCCATCCCTATAGCACTGCCATTCAATTTTATGCTGTTGGGTTC------CAAAGCAGCCTTCTTGGGCCTGGTGAGAAAGTCTCCCTTAACATAGTGTTTCTTCCGAGGTCCTTTGGTGCTTCAGATGGCGTGATCATAGTCCAGACCAATGTAGGAGGCTTCTTGGTTGAGGCACATGGGAAGGGAATTAGTTCTCCTTACAGACTGAAACCATTGTCAGGTCTCCACACAGGAGTGGGGAAGATATTACAGCAGTCAGTACATCTATACAACCCTTTCGACAAA------------CAGCTTGAGGTGCGTGAAGTTTATGCTTGGCCAGCTGATTCTGAAAACCGGACAGTT---------------------------TGTCTGAGC---------AATGTAGATGGCATGGGAAGTGATTGTTTTCAGGATGCAAATGCTAATTCTAGCTGGTGTACTGAAAAAAGTTTGCGACTCTGTAGCTGT---------GCTTTACTGGAAAGCAAAACTTGTAATCATTTGTCTAATGCAGATAAAAAT---GCTTCAATCCATTTGAAGGCCATTGAATCATGGAGTATTATCCCTCATTATAGCTCTGAAGTTGTGGATTTTCATATGGTCACA---CCCAATGAGGGAAAGTGGTCAGGCTTTATTTGTATCAGATTGTTCTTGTATGCATTG---------------GACTCTGAGGAGATCATTATTCTCCCATTGGATGTACATATACAGAAAGGAGGTCATATTCCTCCTATACTTCCTCTACCAGAAATTCTTGACTTCGGTCTATTCACCAAGAAAGGG------CAACAAAAGAAGAAACCCATCATCTTGCATAATACTGGGCAACAACCTATACAGATAAATAACATCTATAAAAATTCTGTTGAC------------------------------------------AGGAACTTGGCAATTGTGTGGTATAGAAAAGGACATATTGTGCCCTCAGGTACAGAAGCTCAGATTGGCACTATATTTTATAAGGCATATGAGGAGACGTTTCCCACAAGAGCATCAAACTCCCAGAAA---------------------------AAGCTTATAATACAAACTAACAGCACAGCAAATCCAGATGTTGAAGTT---CTATATGATGCAGTGGTCCTTCATAACTCCGTTGAGTGC------------------------AAACTACAGACTATGAAGATGGACAGAGATGGAGTGATAGAAGAAGATGACAGTTCACGGGTCTATTTTGGTGATGGCATCAGTATC---------------AAGTTTTCATCGTTTAAGGAGTTGGAGAACAGAATATTT---------------------------------------------------------------ACTGAGATGGATCGGGGAAATGGTATTATTATCTCCGGGCCAATCTCCCTGGTTGGAGATGAAGATGCCTTCCAATTACACTTCACTCAGAGCAAATCGTCTGTGTTGTTAGCATCGAAGTTACAGTACTCTACAGTCCAAGTTGGAAGCCATAAAATGGAGTGGGTGGATGTGTTTAATCCAAGTGAAGACACAATTTTGATGCAGCTTATGCTAAGTCCAACTATAGAGACCACCGATTGTCGAGTGAATCTTGACCAAAGGTTCCATCATGTCAGCTCAATCCAAGAAGATGCTCAAAGC------------------------------------------GTGTTTTTCACTCCGTCTAATGCAATAACAGAAGTGGTAGTCCCACCACACTCAAGGGCCAGTCTCGGTCCAGTCATATTTTCGCCCCGAGAACAATGCATT------------TGTACTGGATTGTCAGTTGTTAAAAGCAATTCTTCAATCGTGCAGTTGATGCCATTGCTTGGAAGAGGTGGTATTGCTGCCCTGAGTTTCTTGGATGGTGCTGTCCAAGTTCAGGAGTTCAAACTAGAC---------------------------CTTGATATGACAAGGCATGCATCATTATTTCCACTTGAAGATAGAGGGGATCTATCATCTGCATGCCAAAATAAGTTTTCTCGTAATTTTTGGGCC------AAGAATACAGGGGATATGGCATTAGAAATTTATGGACTAGAATTAAGTACTGGTGGTTGTAGTGCGAGTGGACTTCAGATA------------GACTCTTGCCATGGTTTTTCTTTGGAGGCAGGGAAAGCTGCCGTTCTAAAATTTTCTTATCAGCCA---GAGTTTCTGGCAGGATCTGTTAACTGG---GATATTGAACTTTCGACATCAATT---GGACTCGTCAGGATT------CCTGTGGTGGCAAATTTGCCTAATTATATGCTCTCACTTTGTGGAGAT------GCACGAGCAGGTTCCAAATACACAAATTTTATGAACCTGATGTTCTGCATCAGCTGTATTCTAGTCCTGGTTGTCCTTTTTTTCAGGCTCTTC---------------------------------------------AACCAAGAGGAGGTATTTGATTCCGAAGTCTGGAATTCCAGCAAGTGT------------TCAAAACAGAGAAGGCAATCTTTCAGCATCCTACCTTCTGGACACATGCCTCCTAAAATGGACGGAAAACAGAAAACATTTGGGACCCCCATGAAACCTGATGGCAGTAAAGAAATTGCAAGTAGAACACCTATGGATGAAAATGTACCTGCTCATAGTCCAGTGGATCCTCAAACTATAGGTTCTTCAGAACCAAATCTTTCCAAGATTAGAGTGAAAATGGTGCAGGATTCTTCCAGTTTA------ATTACAGATTCATCTCACTCTTTGGAAAACTTATCTGAGAATAGATGTGCAGAAATAGATGAAAACAGCGGCAATGAAGTTTTACATAGTCTTACACACTCCCCTGCATGCTCT------------------TCAAATGTTGTTGGAAGACACAGCGATAAAGCTCACAAGTCCTCAGTGAGTTCTATATCTCCAAAAAGCTCTCCAAATTCATCTCCTAAGAAGGATACATTGCTTGAGCCATCTGGTTCTTCCAGTTCTTCTAAGTTCCAGGTTGAAAAAGAGAAATCCAAGAGGAAGAAAAAAAGAAATGGTGTTTCAAAGATAAAG---CAAGACCCTGCTTTGAAAGGAAAAAGTGGAGGA------TCTTCTCCAGCATCATCTCCAGCTTCTCCTGCAACTCCAGTAAGTCCACAGAGGCCTGTCAGCCCCTTGCTCTTTGATAGTGGAGGAAAAGTTCTAGCAAGCAGTACAAACTCAACATTGAGAAGCATTCCCAATCATCCAGTACCTTTGCATCCTCTGTCCCGGTTGGATGTAGAAGTTAGCCAGCGAATGACATTAGGGCACCATGCAGGATGTACTGATAGAGATTCTGGTTTCAAG---------------------------------------------TCTACAAAGCATGATCAGATTGCTGGTGATGCTGCAGATGTACAAAAGTGGGCAGATACTCATAAAATT---------------TCAGATGATCGGGCTTCAGTTGCCAAAAAACCATTTGAAGGTTCTCAGGAGAAAAACTGTGCAACACGAGTTGGAAAA------------AAACGACACCACGGGCCAATGTTGACAGCATCT---------GCATCATTTCCATGCTGTAAGCTCCGTGGGCAGAGTTTCCAGCTTGAAAATGATGTTTCTTCACCTTCTTTACTAAATTCC---------TCCCAGATTGCT------------------CCTTCTGCACGTGCACCTGGAACAAAAATTTTGAAGAATGAGCTCAGCTTAGAATATAACAGTTATGCTCCACAGTTGAATAATTTGGTATCTTGCCAATCTGTTGGTCGAGGCAGTTGTGGTAGCAGTGGAAGGAATGGCCGGGAA---------GAATCTGGGAATCCTGGTAGTGATTCTGATAAGTTGTTATATGATATATGGGGTGATCATTTTGGAGAAATTTCCAGGCAGTCACAGAATCAGGGGCTGACTAGCCCTAGGTTACGCTTAGACAATGCTACTTGCAAC---AATAATAGCCTGTTTTCAAGCCCAGTGTTTTCT---CTGCTGAGGCAAGAC---CTTGCTGGTCCAGAG------------GGCTTAACATCCAGCTTGCAAAGCTCAGAATTTTCAATGTTCTCATTTACGCCTGATGTCGCTTAT---------GCTATGGCTGGAACCAGGAACTCTGACACTGGAGAAACACCTTCACGACATTACTTAGAATTACCACAGTATGGTGTCCCATACAGC------ATGCATATCCATCTCCCAGAAACTGTCATCCTAAACCATAATGGCTGA
>Selaginella_moellendorffii
---------------------------------------------------------------------------------------------------------------------------ATGGTGCTGCTGGCACTGATATTTCTCCTCTCCCTGGCATCGTCTTCCTCCGGGGCATCG------------------------------------ATTTCGAGTCCCTTGCAATCATGGATGCTCGCGTCGGTGCCGTCGGGTCGCCATTCCTCCATCCCCAGGTCGCTGCCAGCGTCGTCGCAATTTCTGCCGCTC---CTGGCTTCTTGGTTCGCGATACTTGTCTTGTTGTGCATTTCT---------------------------------------------------------------------------------------------------------------GGCTCGGTGGGGGGCGATCAAGCGCAAGAGACT------------GGGAGGAATCTAGTCGTGGACAGCAGCAAGCACGAATCGGGCACTGGTAAGCCT---------------------GCTGTGCCACTGGCGGACGAGCAGACAAGGGTACCC------------------TGCGAGATCGTCGTTTCCCAACCGGGTTTTGTTGGCTTCCCTGCGCCGCTGCAGTCA------------------------------------------------------------------------------------------------------------------------------------------------------------------------------------------------------------------------TCGGCAGCAGCCCTCAGGGATCAT------------------CGCCATCGC---TATCAGGATGATCTT------------------------------------------------------GATGCCACTGCTGCTGCTGCTCCGGGACCAGCATCGACATCGTCCTCTCCCAAAGTTGGGATTTTTCCTCCGTTCTTGGAGTGGGGGGATAGGCCGCTCTTCTCGCCGTCGGCATTGACGGTCACCGTATCCAATCGTTGCAACAGCACGCTGCTCAAGATCTTTACTCCTTTCAGCTCCAGCATCCAGTTCTATGCCGCCGCTTTCGCTCCAACCCCATTGGATCTCCGGCCCGGGCAAGAGGTTTCGCTAGACATCGTCTTCTGGCCCAGGTCGCTAGGACAGGCTCAAGCGGTGGTTTTGCTACAGACCAGCCTCGGTGGTTTCTTCGTCCAAGTACAAGGGAATGGTATCGCTTCTCCCTTTGGCCTTGCTCCCTTGGGAAGAAGGACCGTGACCCGCGGACAAACTCTTCGGTTCTCCATCTCACTTCACAACAAGGCTGGTGATCAAGGTGGCCGAGTTATCAGAGTCAAGGAAGCCCGCGGCTGGCCTGCGGATTCGAGCAACAGGTCGTTG---------------------------ATCCTGACGAATCCTCATAACAACGATGTTGGTGTCACTCGGTGT---TGTTCCTCGGACAGTTCCTCGTGCAGCTGCGTGGGTCATCACCGAGAGCAG------------------------------------------------------------------GGA---AGCTATCTCACCTTGAAACCGGTGGCTCCGTGGGAGATAAGTCCCGGTTCCGTGTCGGACGTTCTCGAGGTTCACTTCAAAGCTGCCGAATCAACAGGGACCTGGAGCGGATTCATCTACCTCGGACTGTCCCTCTTTTCTACATTGGCAGCGAAAGAAGTGGACGAGGAAAAGCTTTTGATTCCATTTAACGTGAGAGTTGGAAGTCAAGGACAGGTT------TTGGAGCCGGTCCCAGAGGTGATCAATTTTGGTTTTCTTAGCAGCAGGAGA------GAGGTGAAGAAGCAGGCTGTAACGTTACTCAACACAGGGCCCGACAGTTTAGTGATCAGGCTCGTAAGTCGGGGTGATGCTGTGGATAGTCCGAGTAGA---------------------------AAAAATCTGATAGCAGTTCGGTACAGGAAAGGCCTTGTTGTTCATCCCGGAACGCAAGCACAGGTAGCGGTCGCGTGGTACCAGGGC------------------------------------------------------------ATCGAGGAAACCTTGTCTTTGGTGACCGATGATGCGGACTCTCCAGGCTTGGAGACG---------------CTGATCATTCACACCAACGGCAGCAGC---------------------------------------------------------------------CCTCAAAGTAAGATCATCCGAGTTCCATTTCATGCTGTGGTCTTGCATGGATCAGCGAGCATGGGAGACGACGGCGAAGTTGATGAGCGAGTCCTTTTCGCTGAAGCTGGAGTTGATATAAAGTTGTCGCAGTTAGAGAAGCTGGAACGTAGAACACTTGGGCAAAACGATATTGAGAGTGGTACTTTTCCCTCCGGTGGTGTTGAGGTGAATGACCATCAACAGCTGGTT---------------------GCGCAATCCCTTTTCGTGCAGTCTGGACTGATTCTTCCTACCGTCCAAGTTGGAGGGTCCGAGGCAGTCTGGCTACATTTCAAAAATCCCAGTGATGGACCCGTTTCCGTGAAGCTGTTGCCGAGCCACGAGTGGGAAGCCTCTGGTTGTCAATGTTCCATC---------------------------------------------------GGGTTGTCCGGCGATTGCAAAGCTCGGGACGACAGAAGTCCGTTCGTTTTACAGGAAGGTGGACTTTCTGATACGGTTCTCAGAGCTTATCAGGAAGCTGATCTGGGGCCTCTCTTGTTCCGTCCGACTCAGAGATGCACT------------TGGACAGGTCTTCTAGCTGTGAAGAACAACCTCACAGCAATCGACTGGATACCGGTACGCGGTACCGGAAGCTCAGCCGAATTGAAGTTCTTGGAGGACAACGTACCGGTCGAGACTCTTCGGCTGGTTGGCACGACATTGCGAATTGTCTCAACTGTGACATCAGGGATTGACGAGAATCTATCGAGCCTATCCGAG---AAGATCAACTCGGAATCTTGCAAGCAGCCTGTGAACGGAAGCTTCGTAGCC------AGGAACACAGGTGACATTCCTCTCAGAGTGCACTCGGTGTCACTTATGAGTGGTGGATGCAGCTCGCAAGGATTTGAGCTT------------GGTTCTTGCGGTGGATTCCTCCTGGCGGCTGGAGAAACCACTCTGATCGAGCTCTCGTACAGGTCAAACGACTTCGTCTCGCCGCAAGTACGACACAACAATCTCCAGCTCGTTACTTCGATC---GGGACTGTCAACGTC------CCTGTGATGGTGGTCCTGCCTGATCACATGCTTCGTCTCTGTGCCAACATCCCTGCCTACTTCAAG---------TACCGAAAGCTCTTTGTCTACGTCGGATTCGTCGGCCTGCTTTGCACGGTACTGGTTCTCCCAGCCAAAGTTGGCAGCAAGAAACTCAGT------AGCTCCGACTGC---------------------------GACAGTGGTTCCGCAATGGCAGGCAGCCTG---CCGCTGTTCAGGGACTTCTCACCGAGCAGCATCATCGCT------GAAGAGACGACAGGCCCATCAAACTTGTCGAAGATACGTGTC------------------------------------------------------------------------------------------------AAGGTAACTGAAGAG------------------------------------------------------------GTGGCCGAAGAT---------------------------------------------------------------------------------------GGTCGACACCAGACG---------------------AGCGACGACGGGATTTCTAAAGGCGAGCTTGGCGCTGGCTCCACGTCTTCTGATTTTCTCCAAGCTACGAAGCAGCAGCACAGCATA------------GCGATGTCTCCAACCTCGTCTCCGAGG---------AAGACGCAGCTGGAACGAGGTGGCAAACGCAAGAGGAAGAAGGGCCCGGTGTCGCTG---------------GTGAAACACGAGGCTTCTAGAAGCGGAGCTTCTTCACCGAGTTCCTCACCAGCTTCTCCACTGAGCTCGCAG------------------AGGCCCGCCCTCTTCTCCTCCGACGATCACCACCACCACTCCGCCGCCGACTCAAAA---------------------------------------CTTTCGAGGCTGGATATCGAAGTTGGCCGAAGA---------------------------ATGACGTCGGCGCCGTCACTGTCATCTTCCTCATCCAACACTTCAGCAGCACACTGGGTTCCGAAGGACGAGATACGCAAGAAAGTGGTGGCCAGC---------------GAGCTCAAGCCAAGCAAGGAGAAG------CAGCGCCACCATCACGCTTCCAAAGCTTCGGGGAATGGAGAATGGGTGACGGTCGCTCGAAAG------------------TCAGTTACTGATGGTGGTGGTGATGGTGGTGGAAACCCAAAAGCAGGAACATCAACACACGACGATGGAGTTCCAGCCAACAAG------------------AAGAAAACGCTGGTGCAGTCCGCTAGCTTTCTAAACAGTTCACGGCTCCAGTCGCAGATAAGT------------------CCGTCTGTCCGAGCTCCAGGGAGCAAGATTCCCAAGAACAGCAGCAGCGATACTACGAGT------GCGAGCGAGCTCAACGAT------------------TCCAGCAGCAGCAGTTGCAACACGAGCAGCAGGTTCTCGAGCGATGACGTAATCGATCAGGCCTCCTGCTCGTCACCGACAGTCGATCTCGTCTACGACATCTGGGGGGATCAC------------------CTGGGAGAGATGACACGC---------------------------------------------CAGTCCAACTTTGGTGGCGAGGAAACCCAGAGC---CTGTTCTCGGTGCCGGCCTTCACGCTCCCCAGCAAGCAAGATCACCACCTCTCGGCAGTGGAGAGCTCACCCGAGTTCTCCATGTTTTCTGGGAACGTCGTTGCAGCTTTCAACCGGGTGGTGATGCCGGACGACGAGCAGCAGCCGCAGCAGGACTATTCTTCCAGCTATTTTCTTCTCTCGCCA---TTCGATTTGTCATACAGCAAGCGTATGCAATTCTCCACCGCGGATGAAATGAAGCTCTAA------------
>Oryza_sativa
---------------------------------------------------------------------------------------------------------------------------------------------------------------------------------------------------------------------------------------------------------------------------------------------------------------------------------------------------------------------------------------------------------------------------------------------------------------------------------------------------------------------------------------------------------------------------------------------------------------------------------------------------------------------------------------------------------------------------------------------------------------------------------------------------------------------------------------------------------------------------------------------------------------------------------------------------------------------------------------------------------------------------------------------------------------------------------------------------------------------------TCGAGCAGGTCCCCTGAAGTT---------------------------------------------------------------------------------------------------------------------------------------------------------------------------------------------------------------------------------------------------------------------------------------------------------------------------------------------------------------------------------------------------------------------------------------------------------------------------------------------------------------------------------------------------------------------------------------------------------------------------------------------------------------------------------------------------------------------------------------------------------------------------GACTCAACAGAGACT---------------------------------------------------------------------------------------------------------------------------------------------------AGATTTGGCTTC---------------------------------------------------------------------------------------------------------------------------------------------------------------------------------------------------------------------------------------------------------------------------------------------------------------TCATTAAGT---------------------------------------------------------------------------------------------------------------------------------------------------------------------------------------------------------------------------GATGCAGCAATCACTGAGGCCATTGTT------------------------------------------------------------------------------------------------------------------------------------------------------------------------------------------------------------------------------------------------------------GGTCCTTTG------------------------------------------------------------------------------------------------------------------------------------------------------------------------------------------------------GAGAGTGCTTTACTTGGTCCTATCATCTTCCGTCCATCAAATCAGTGCATG------------TGGTCAAGCATGGTGTTGATCAGAAGCAATATTTCAGGCATGGAGTGGCTGCCTCTTCAAGCACATGGCGGACGGCAATCTATTGTCCTTCTGGAGGAATCTGAACCTGTTTGGAAGCTAGAG---------------TTTAACCTCATTTCCGATATT---------------CAGAATAAGTCAGCATTGTCTAAATCAGAGTTCACCAGCCCTTTGTGCGGTCAACATTTGTCGAAAGAAATACATGTC------AAAAATAGCGGTGACCTTCCTCTTCAAGTGACAAAGGTTAAAATCTCTGGAGCTGATTGTGCTGTGGATGGATTTTCAGTA------------GATAACTGCAAGGGATTTAGCTTAGCGCCAAGTGAATCAATAAGAATGCTTGTTTCTTTTAAAGCT---GACTTCTCTTCAGCTATGGTTCAGAGA---GATCTTGAATTGGCTATGACTACC---GGGATTTTCATAATC------CCTATGACTGCAAACATTCCTGTTTGTATGCTTGACCAGTGCAGAAAG------TCGTACCTCAGATCCATCCATTGGAAAACATTGATATTCCTTTTTGGAACTGTATCCGTGTTT------GTTCTGGTGTTCGCGAGAGGTGTCCCAACT---TCTTTGTCAGGGGGCTCTCAAGATTGCTATATC------------AAGATTCATGAT------------------GGGAAAGGT---ACCATCGACAAGCCTGTTAAGCCCTCTTTCCTTCAGTGT------AGCAGCAAAACTTCCAGGTCAACAAGGGAGCACAAAAGAGAC------------------------------------------------------------------------------------------------AAAGAAACTCATAAA------------------------------------------------------------TACCCTGCGGATATTCATAAT------------------------------------------------------------------------------AGCCCCAAGAGGACA---------------------GAAGACAAGAACAATGCAGATGAACAACTGAATACAACTTCAACTATGTCTCTGCCCCCTAGTAATACTGTGGAAGACAAGGTATCA------------ATTGAAGCTCCAGAAACTAGTGGAAATCTAACCATCAGAGTTGCTAGAGACAAAGGGAAGAGAAGAAAGAGGAAAGTCGGTGGCGCAGGACTCGCA------------GCAAAGTTTGAGGTTTCTAGCAGC------CACAGTGGGAATTCGACACCGTCTTCGCCATTGTCACCT------------------------------------------------------------------------------------------------------------------------------------------------------------------------------------AGTTCAACCCCAAAACAAAGCTGGTCTTTCTCTGGCACACCATCA---------------------GAACTGAAGCACAGCAGTAAACTTGAGAATGGATCTGACATTGAGGCAAGGCCACCATCTGCTAGG------AATAACCATGAGAAGAGTTCT---------------------TGGTTGCAAACTGCTAAAGAGCAACCTGCTCCACCACCTTCAGTAACA------------------TCAGGAAATCCATCGCCGTCGCCATCG------------------CCTTCACCTACT------------------GCACCAACCAATGCATGGCGCTCGCCATTGTTGTCCTCGCCT---------TCCCCGATCGCG------------------CCTCGTTCTCGCGCTCCTGGATCCAACCTGATGAAAGATAAGGCTGTGAAGAGAACC------------------------------------------------GAGGGCGCCGCGACGACGACAACAACGAGG---------------------------------------------AAGAAAGACTTCACATATGACATCTGGGGGGACCATTTCTCCGGC---CATCTGCTGGGGAAGGCAAGGGAGGTGGCGCCGCCATGCTACAAGATGTTTGCTGCTTCTGAAGGCGCCTCCAATAGCTTCTTCGCGAGGGAGCCCCAGGCC---CTGGTGACGAAGCCGCCATCTCCATCTCCATCT------------------TCATCTTCATCTTCTTCGCCTCCGGTGACCCGCGGTCGCGGGTCG---------------------------CTGCCG---------------------TCCGATGTAGCATCTGGTTATGGAATAAATTAA------------------------------------------------------------------------------
>Arabidopsis_thaliana
---------------------------------------------------------------------------------------------------------------------------------------------ATGTTCTTTTCAGACATGGAGCGAAAAACCCTAGCGATTACG------------------------------------CCTCCTTCCTTC---------------------------------------------------------TTCTTCCACCTTGGAGGAGGAGCATTTGGTTCA---TCAAAGGCGTTTCATTGTCTTCTCCTTCTCTCATGTCTATTG---------------------------------------------CTTTCATCAGTCAATACATTGCATAACTTAGCTGAATATGGT------------------------------TACAACACTGGTTCTGCTGCTATGGAG------------TTTCAGGGCTTTATTAATGGTGAAGATTCTGGGAGTGTAGCAATCCAGAAA------------------------------------TCTGACCAGAATGTT---------------------------TGT------------CCTAGTTCACAGCTGTTTTGTTTCCTTTCAGCTTTA------------------------------------------------------------------------------------------------------------------------------------------------------------------------------------------------------------------------------GGATCAGAGAATCGGTCTGATCCA---------------------------------------------------------------------------------------------------------------------------------------------------------------------------------------------------------------------------------------------------------------------------------------------------------------------------------------------------------------------------------------------------------------------------------------TTTGTGTTG---------------------------------------------------------------------------------------------------------------------------------------------------------------------------------------------------------------------------------------------------------------------------------------------GCTTGTCCCAAAGAA---------------------------------------------------------------------------------------------------------------------------------------------------------------------------------------------------------------------------------------------------------------------------------------------------------------------------------------------------------------------------------------------------------------------------------------------------------------------------------------------------------------------------------------------------------------------------------------------------------------------------------------------------------------------------------------------------------------------------------------------------------------------------------------------------------------------------------------TCACGGAGT---------------------------------------------------------------------------------------------------------------------------------------------------------------------------------------------------------------------------------------------------------------------------------------------------------------------------------------------------------------------------------------------------------------------------------------------------------------------------------------------------------------------------------------------------------------------------------------------------------------------------------------AGCTCTGCTCTGATCAGAAAAAATCTATCTGGTGTTGTGTGGCTATCTCTG---------------------------------------------AAGCCTGTCCACATCATAGAGTTTCAG---------------------------------------CCATTTACTGGATTCTTTCACATTGGAGAC---------ACT---------TGTTACGAGCCTATGTCCAAAGAGCTCTATACT------AAGAAGACC------------ACAAGGGAGTTAAGTATTACGGTTTCAGGAAAACAATGTGGAGGAAATGGTTTTATGGTG---------AACCATCCATGTGAAGGATTTTCATTAGAACCAGGGGATTCCATAAAGTTTCTCTTTTTCTACCAGAGT---------------------------------------GAACTCTCTTGGGCATCT---GGAGTTGCTGTTTTTGCAGTACCTATGAAGGCGACCGCACCTGTTTTGATGCTTAGTCTCTACAAAAAA------CCGGTCTTTTGGGTGCGGACGAAGAAATTCGCAATTGCGGTTCTTATTGCTGCAGCTCTACTC------ATTCTGATATTTTGC---------------------------------TTCAATGATCACTTCATCGAGGAGAACAACAAGAGAAACAATAGCAACCACATGGAGTCGAGAGAAGTT------------------GAGAAACCATCTACGATCACA------------------ATATCCCCTGAAATGGATTCTCTGCTAAGATCC---------------------------------------------------------------------------------------------------ATAAGCAAA------------------------------GAAAGCCTGCAA---------------------GTGTTCGATGAGGTT---------------------------------------------------------------------------------------CCCAAGAACAGC------------------AGCAGCGTTAAGCCAGTTGCTTCTTCACAC------------------------------------------------------------------------GAAGAAGAAGCATCAGAAGCTGTGAATCTCACTGTAAAGACAGCGAAAGACAAGAAGAGGCGCCGTAACAAGAAAAAGAAGAAAGGAGGAATCAACGGATTAACACCAGAGTGCACAGATGTTTCAAGCAGT------TACAGCGGAAACTCAACTCCTAGGTCTCCAATATCACCA---------------------------------------------------------------------------------------------------------------------------------------------------------------------------------------GAACCACCTACTACTCAA------------------------------------------------------------------------------------------------------------------------------------------------------------------------------GCCGCAACGAAGCTAGTAAAGCCTCCTACT---------------------------AAACCGGTCCTATCGCACTCA---------GCAACGTTTCCGGTTTCAGGG------------------------------------GTTAAGTCAATGATCATACAACGA---------AGCTCACTGGCT------------------CCAAATGTGAGAGCACCTGGAGCGAAA---TCAAGAACCGAAGTGAAAGAA------------------------------------------------------------------------------------------------------------------------GAGAAAGCGAAAGAGTATAGGTACTATGATATCTGGGGAGATCACTTGACAGGGCTTAATTTGATGGATAAGTTAAAGGAAGTGAGAGAAGGTAAAAGCTCAGGTTTTGATGGAGAGGAG------TGTGAGAGTTTCTTTGTTAAGGGTCCTCAGAAC---TTGTTAGCAGACTCT------------------------------------CACACCAGGTTTGTAAGT---------------------------------------------------------------------------------------TTCTGTAACCAATGGGGCTAA------------------------------------------------------------------------------------
>Littorella_uniflora
------------------------------------------------------------------------------------------------------------------------------------------------------------ATGGTGCATCAAACCCTAGGATTCAAA------------------------------------------------------------------------------CCTCAGCGACGTCAGCAGCTTCTCTCCATGTTTCACCTCCGGGGACTCGCTTGC---TCC---GGCAATGACTTTTACCTTCTGGTGGTTCTTTTATGTGCTGTTTCCGTTCTCGTGACATGCAAACAACATGCA------------------------GTAAAGGAAGGTGAAAGTCAGCTTGATTTCGAGGCATGCAGGTTGAAT------AGGGGAAATTTTGGTGCCAGCTCTGTGGATATG---------------TGTGATGATCTTGTTACTTCAGAATCCGTGTCAAAATTTCCAGTCCAGCAAAGT---------------------------------AGTCTTGAAAACATA---------------------------TGC------------CCATCTTCAAATTTGTTCTGTTTCCCCTCAACCTTA---------------------------------ATTGGACACGGTGAAGTTGATTCTGTGTCATCAGATGCTAATGTTGGTTTT------TCGTCTGGAGTGAAGCAAATTACAAGTAACCTAACCTGGTCAAGGAGACAGAATAATTTCAGGTTATTGGATGGTACACTTGTTTTGTGTTCTTTGTATCAGCTAGATGATTTGAGTCATATTCTA---CCTAGTGATGGCAACACTGGAGATAAC------------------------------CAACAAACCGACGTTTCTTCTTGTATTAGCCCATTAGTCAACGGTAAAACTCACAATTTGGAATCAAGACACTCCATTTTGTCAGTGGAGGCTGGTTTCTTGGAGGGATTGTCTACACCGACTGTGGAAATAAAACCTTCTCTGATGGACTGGGGACAGAAGAATATGTATAACCCATCCATAGCCTTTTTAACGGTGAAAAATGTAGATTCAGATAAGGTTTTGACTGTCTATGATCTTTACAGTAGCAACTCTCAGTTTTATGCGTGCAATTCT------AGTGAAATGATTTTGGCTCCTGGTGAAGTCACATCAGTATGTTTAGTCTTTTTCCCCACAACGCTTGGTGCATCCTCTGCTCAATTAGTTTTGCAGACAAATTTTGGTGGTTTCCTTCTTCAGGCAAAAGGTTCTGCTGTCGAGTCGCCTTACTTGATAAAGGCTATTGGTGGCCTTGATGTTTACTCTAGTGGAAATTGGAGAAAGAATCTGTCTTTGTTTAATCCTCACGATGAT------------GCTTTCCGTGTGGAGGAAGTAACTGCTTGGTTATCTACTACCTCCGGGAAGACC---------------------------------------------------------------------------------TCACTCTCATCG---GCAGCAAAATGTGTTGCTGAA------------------------------ACAATGGATGTTCCTGAAGACTGGATAAATGGTAGAGGGGTTGAAGTTGGT---CCTAAAATTTCTATGAGGCCACATGATAATTGGGTGGTTGGTCCTCAGAAAACCATGGCCATTGTAGAATTGGACATCTCTTAC---AAGTTTGAAGGGAAAATTTTTGGTACCTTGTGCTTGAAGTTATCA---------------AGATCTTCAAACAATGATTTGGACACTGTTATGGTACCAATTGAAGCAGAA------------------------------------GCGCCTCCAAGGTCATCTTCAGAT------GCAGATTCTGTT------TCAGTAACCCTAGAATCTCTAGTTCCATGTGATACAGGT---GGATCATTAGATGTTGCTCTCTTAGTTCGAAATGACAGTCCAAACATAAAGAGCTTTATAGAAGTCCAAGTTGTCTCAGACAATACAAACGCTTTCCAAATTAAGTCTCTAGATAGGCTCTTACTCTATCCACATTCTGTCACTCTAGTTGCCATT---------------------------------------CTTAATTATGATCATGCGGGAGCTCCTGAAGTAAATGTGGATTGCGAATTACGCATACTGATTAATGACACGAGTAATACTCGGATAGAGATCCCTTGCAAAGATGTGACCACTGTTTGCTCTGGGAGTCAA---------TCTCATTCTTTTGTTGCAAATGCAGAAGTG------TTCAGCGATGTTGATATTACAAGAAAACAGAGATCTTCCAGAAGCAGTGAGCCACTAGATTTTGAT---------AGC------AAGGGAATGGATACGAGAAAAGCGGATGAGGCAGTATTG------------------------------------------------------------------AGGAACTGGAAATCCCAAGCTTCT------CCGAGTCCCATGTCTGTTCTGGATGCAAATGAA------------------------------------------------------ATACAATTTCCAATTGTTCAGGTCGGAAATTATACTTCTCACTGGATCACTGTTAACAATCCGAGCCCAGAACCGATTGTCATGCAGCTTATACTAAATTCTGGGGAAATCATTGATGAGTGCAAGAAACCT------------------------GATGTGGTTTTGCAACCCTCTTCTTCCACTGCTCTGATGGGTAACAAATCAATTGCGCCAACAAGATATGGTTTTTCAATAGCAAAAGATGCTGTATCTGAAGCTTTTCTTCATCCTTATGGTAGTGCAACTGTTGGTCCAATTCTCTTTCAACCGTCCAATAGATGTGAA------------TGGAGAAGCTCAGTGCTTATTAGGAATAATTTATCTGGTGTAGAGTGGTTATCTCTGCGAGGCTCCGGAGCCTCGCTCTCGGTTGGATTGCTTGAAGGTTCTGAAGTGGTGCAGAGTTTGCAGTTCATG---------TTAAACTTGCCAACTCAGATAAATGTATCTTCTCCAGAGATTCTCTACTCTATGGGTAGC---------AAAAGCCCTTTCTGTTCTGGTCTCTTGACAAAAGCGGTTCATGCC------AAGAACATGGGTGACCTCCCCGTGGAAGTTAGGCGAATTGAAGTTTCTGGAGCGGAGTGTGGTTTAGATGGGTTTCGAGTG------------CATAATTGTACAGGTTTTACTCTTCAACCTGGAGAGTCAGTAAGGCTTCTATTATCATACCGGAGT---GATTTCTCCATAGACACAATCCAGAGA---GATCTTGAACTGGTTTTGGCAACT---GGCATTCTTGTGATA------CCTATGAAAGCTAGTTTACCAATCTACATGCTCAACTTTTGCAAAAGA------TCAGAGTTTTGGGTGCGGTTCAAGAAAGTTACATTTGTGCTCATTTTGGCTGCAGCTGTGTCA------TATTTGCTAGTTGGT---CTCTTGCTT------CCCTTGGTGACATCCTTCGCTTCTGAAGAATTA---AAGAATGGGAAAATCTCCTTTTCTACGGTGCTTAGATCATTTGATTCT---------------------AAGAATATGCAGTTTAATTTG------------AAAACAAGTGGTGCCCTGGCCTCCAAAATGAACAGCTTT------------------------------------------------------------------------------------------GTCAGAATTGGTGAAGAAGAA------------GCTCTGCTATTGGAATCTGCTACCAGATCTTCTCATGGTAAA---CTTGCCGACCAGATACATGTAAAAAGC---------------------------------------------------------TCTGGACTT---------CCGAAGCAAAAA---------------------------GGCTCTTTACTGGATTCTCAACCAGAAACTACGTCAGTGTGCTCTGCCGCGATCAATTCTTCGCCAGTTGAGAATTCCAAT------------CCGCAAGAGGCACCGGATTCCCTAAATCTGAGAGTAAAAGTTGGAAAAGAGAAAGGAAGAAAACGGAGGAATAAGAGGCACTCTGGTGCGGGAGGA------------GTACTTCTTGAGGTGTCGAGCAGT------CAGAGTGGCAATTCAACCCCATCTTCACCGTTGTCACCTGCTTTATCT---ACACTAAGACGACCATGGTCGCTTTCTCCTGGT---------------------------------------------------------------------------------GTGGACAAATCTGTTGAA------------------------------------GCTAGAAACCCATTTACTCAG---GCACCCAGCCAGCAATGCAACAAAGGTGGATGCGCTGAACCTTCCTTTAAGGTCAGTACCTTGGCTAAT---------GATGTGACTTCGAGGCGTGAGAACCACAAT------------------------TCTGGCTTGACCGCC------------------------CGTGAGAAGCCTAATTTAACAAGGAAAGTTGCT---------------GGC------CGAGCAGCTCTTTTGCCTTCT---------GCAACCTTTCCTAGTCCTAGTAAA------------GTAGTCCCAGCTCGGTCATGTCATTCTCCCATTCTGGCTGCAACA---------TCCGCAATCGCT------------------CCTCAAGCAAGAGCTCCTGGGACTAAAATTAGCAACCTGAAAACGGCTGAAATTGAG------------------------------------------------------------------------------------------------------------AAAAAGATTGGTGTTGAGGAGAAGTTTACTTACGACATATGGGGAGATCATCTCTTTGGTCAAGCTTTGATTCCCAAGTCAATAGAAGTC------------------------CCTAGTAATGAT------TCTCACAGCTTCTTTGTAAGGGGCCCACAATGC---CTTGGGAAAAACTCT------------------------------------CTGCTCAAATCTGTAAGTCCT------------------------------------------------GTTATGGGG---------------------GATAATTATAATAATAACTAA------------------------------------------------------------------------------------------
>Theobroma_cacao
------------------------------------------------------------------------------------------------------------------------------------------------------------------------------------------------------------------------------------------------------------------------------CGAAAACAGCTCGTCACGTTCAACTCTCTCCGGGGAATGTATCAG---CGG---GCTAAATCATTCCTTTTTTTCTTGGTTCTGTCATGTACCCTTTTTTGCTTAACTACATGTGAACCATGTTCT------------------------GTAAACGGGGTGCCAAAAATGGAGGAATATGACGGGTGTGAGTAC------------------TATGGAGATAATCATCATACTGGT---------------TTTCAAGAAACTATTATTGGTGATTCAAATTCTGGCTATGATACAGGAACTTCA---------------------ATGACTGGTTTAACTGTTGAGAGTATC---------------------------TGC------------ACCGATTCTCATTCATTCTGTTTTCCTTCAACATTGCCTGGCTTTTCAACTGAAGAGACTAAACTTGAAGTAGGCAGTTTAGAAGTTTCTAGGAGTCAGTCTGATAGTGCTTCATCTTATATAGAACCAAGTAACCTTAGGGGGCAGGCAAATAACAAAAGTTGGTTCTCTAATCACGGTATGTTTAAATTATTAAATGGCAGGATGGTTTCTTGTTCTTTGTCTTCGAGAGATGGCATCCATGAGTTT---------TCATCTACTTTTACTGATGATGCT------------------------------AATCAAAATGATATT---TCGTGTAGAGGATCTTTACAATATCAGGAGAGTGCAAATGTTAGGATGAAAAACAACAGGGAGGTGACCAAATCAGGTTCTTTTGATGTATCGTCTTTCCCTAATGTAGATGTAAGTCCTCCTGTATTAGATTGGGGACAAAAATATTTGTTTTTACCTTCAGTGGCTTACTTGACTGTAGCAAATACATGCAACGAGAGTGATTTACATGTCTATGAACCATTTAGTACCAATATGCAGTTCTATCCCTGCAATTTT------AGTGAGCTTTTGCTAGGACCTGGTGAAGTAGCTACAATATGTTTTGTTTTTTTACCTAGATGGGTGGGCTTGTCATCAGCTCACCTTATCTTGCAGACAAGCTCCGGTGGTTTCCTGGTTCAGGCTAGGGGTTTCGCTGTTGAGTCCCCTTATGAGATTCAGCCATTAGTAAGCCTGGATATTCCTCCTAGTGGACAGTTGAGTAAGAATCTGTCTTTGTTTAATCCTTTTGATGAA------------ACCGTCTACTTGGAGGAAATAACTGCATGGATATCAGTTTCTCTAGGGAATACT---------------------------------------------------------------------------------ACCCATCATAGT---GAAGCAGTTTGTAGTAAAGAAAACTTCCAGGGTTATAATGGG------CACAGCTTACTTAGTGCTGAGGATTGGTTGGTCATGAACAGTGGTAAATTTGGTTTTCCACTTATGGCTATGAGGCCGCACAGGAACTGGGAGATTAACCCTCAAAGCAGTGAAACCATCATCGAGATTGATTTATCCTTT---GAAGCAAAAGGAAAAATTTTTGGTGCTTTTTGTATGAAGTTGGGG---------------AGGTCTTCACAAGACAAGTCTGATACAGTTATGGTTCCTCTTGAAGTTGAT------------------------------------TTAGATAAGATAGCATCCTATGAGGATCACTCAAGTACTCTT------TCAGTTTCTCTTGAGGCTCTGGTGCCATATGATGGCAGT---GAAACTGTTTTCATTGCCATCTCTGTGGAAAATGCTGCTCCTGATGTGCTCAATTTTGTCAAAATTAGTGAAGTTGCAGAT---ACAAAGATTTTCCATATCAAGTACATGGAAGGGTTGCTGCTGTTCCCTGGTGTTGTTACCCAGGTTGCTGTGATTCCCTGCAATAAA------------TTTCCAGTTGAAATTCAAAATTCTGCTTCTGAAGCATCTGACACGATCAGAAGTTGTAAATTGCTTATAATGACAAACGATTCTATTAGCCCTCAGATTGAAGTTCCTTGTGAGGATATAATCCATATTTGTAAGGAACATCAGAAAGGTTTGTCTATGGGTTTTGAGCATCAGTCTGAAAAGGTTAACTTTGGCAAT------------------TCAAGGACAGGGTCCTTGGGCGATGGCATGCGGTTGGCA---------TCATGGGCCAAGGTGTTGGAGATAGCAGAAGCAGATGAATTGGTACTT------------------------------------------------------------------GGAAATTGGAAATCTCAAGGTACC------ACAAATGGCATGTCAGTGCTTGATGATCATGAG------------------------------------------------------GTACTGTTTCCAATGGTTCAAGTTGGAAGTCACTGCTCCAAGTGGATCACTGTGAAAAATCCTAGCAAGCAGCCAGTTATAATGCAGCTCATTCTGAACTCAGGAGAAATTGTTGATGAATGCAGGAGCCAA------------------------GATGTTTTTATGCAGCCTCCTCCTGGT---AGCTTGAGTCACAATTTGTCTGCTATACCAATGAGATATGGGTTCTCAATAGGAGAGAGTGCACGGACAGAGGCCTATGTTCAACCGTATGGGACAGCATCTTTTGGGCCGATTTTATTTCACCCTTCAAATCGTTGTGGG------------TGGAGAAGTTCCGCATTGATAAGGAACAATCTTTCTGGTGTAGAGTGGTTATCTTTGAGGGGATTTGGAGGGTCAATTTCTCTAGTCCTGTTTGAGGGTTCAGAGCCCATCCGGAGTGTAGAATTTAAC---------CTTAACTTACCAACTTCTTTAAACATCTCTCCTCCACAAATGTTTTTTCACATAGAAGAG---------ACTACTTATGCCTGTTCTCAGCCATTTTTAAAAGAGCTGTATGCC------AGGAACACTGGAGACTTGCCGCTTGAGGTAAGAAGCATTGAGGTTTCTGGGACAGAGTGTGTACTTGATGGTTTTATGGTG------------CATACTTGTAAAGGTTTCTCTCTTGAACCTGGAGAGTCAACAAAGCTTCTGATATCATACCAGCCA---GATTTTACAGCAGTAATGGTACATAGA---GAGCTTGAACTGGCTTTGGCTACA---GACATTCTTGTCATA------CCAATGAAGGCAACTCTCCCTGTTCATATGCTTAATCTTTGTAAGAAG------TCAGTGTTCTGGATGCGGCTAAAGAAACTCTCTATTGCTGTTCTTCTTTCTGTTTCGTTATTG------TTTCTCATATTCTGT---TTCATCTTTCACCAAGCAATGGTCTTGGGCTTCCAAGATTATTTATAC---AAGAGTGAGAAGAACCCCATCACTACAATCAGGACTGGAGGAAAATCTTCTCGTGTCAATCGTAGTCAAAGAAACAGTAGGTTTTCT------------------ACGTCAGCTGAAATGGATGGTATGTTAAGTTCA---------------------------------------------------------------------------------------------------GTTGGGGAT---------------------------GTTAAATCTTTGAAGGAGGGATCCAATGGTAGATGCCTAAATGGTCAGGTTAGGACCAAGGAA---------------------------------------------------------CAGGGGCTAACT---GATCCAAATGCAAAACTAACTCCTGAAAATGACAGGGAAATTAACAGTTTCTTAGATCCTCAA---GGTAATAGTTCATTGCCATCTTTGCCCTCAAAATCTGCAGTGGCTGAGAACCCTGAT------------ACAAAGGAAGCACCTCAAGCTGGTACCCTCACAATCAGGACTGGGAAAGAAAAGGGAAGAAGGCGAAGGAAAAGAAAAGGTCGATTTACTGGA------------------TTGATTGAAGTTTCAAGTAGT------CAAAGTGGAAATTCTACACCTTCATCCCCCTTGTCCCCTATAACATCTGTAACATCTAATCGAACATGGTCGTTCTCTCTTGAG---------------------------------------------------------------------------------TTGGACCAATCTGTTGAG------------------------------------GCCAGAAATCCTTTTACTCAA---TTGGCTGACCAAACCTGTGAGAAGGTTCAAGTTCCTGAACCTATTTCCAAAGCAAACGTGTTGGGACCT---------AAGGTTTCTGTGGAACATGGCAGCAACAAC------------------------TGGTATTCTTCGACC------------------------CAAGTCCAGTCTACAGTATCAAAACCTGTT------------------------------------CTATTGCCCTCT---------GCTACTTTTCCTTCTGCTGGTAGG------------GCTACTCCCAGCTTGTTGAGCTCCTCTCCTCCTTTGGCTTCAACA---------TCTGTTATGGCT------------------CCTCATGCTCGAGCTCCTGGGTCCAAACTCTGTGACCAGAAAACCATAAAAGCAGTA------------------------------------------------------------------------------------------------------------GGAAAGGCTAGACTAGGAGATGAATATACATATGATATTTGGGGTGACCATTTTTCTGGACTTCATTTAATGGATAGTTCAAAGGATGTTGTCGCCATGAATTCCAGC---ACTGCAGAAAATGAC------TCTGATAGTTTCTTTGTAAGGGGTCCACAAACC---CTCATGAAAAAATCT------------------------------------CAACCAAGATTTGGTCACCCC------------------------------------------------ATGCTG------------------------------TTTGCAACATCACTA------------------------------------------------------------------------------------------
>Amborella_tricopoda
---------------------------------------------------------------------------------------------------------------------------------------------------------------ATGCATGTGGAGTGGGGTGTAAAAGGC------------------------------CACCCAGGCAGTGGTCTGGAGGCAGGGCAGTGGAAAACTGCACAGCCAGGGCCGGGCAGGTCATGTTGGTGTTCTTGCTCACTTAAAGGATGCCAT------------------------GTGTATCTGGTTCTTCTATTGTGCGTCTTGTTTTCTGTGGTTCTATCTTTGCCTTGTGCATCGAATAACCATTTAATTTCTCATGCAAAAGGTATGAAGTCGGTCTTGGATGATAATGCATGTGTC---------------------TTTTGCAGCGGAAGTGATGAAAGT---------------CTTCTGGATTTACTTGTGGGTGATGTGAGATCAACTTAT------------------------------------------------GCTCAAGAAAATTTAAGGGTGACTCCCATCCATGGTAGTTCTTGT------------ACCGAATCTGACTTCATGTGCTTTCCATCAATGCTGCATGATTTTGTGGCTGAGAAAAAACCCTGCAGAGCAGCTTCTCCAGAAGTGGTGTCCAAGGAATTAGATGGCACACTCTGTCAT---CATATTGGGGACGTT---------------AACTCTACTAGGTCTATGGAGAATATGTTATTTAAATTATTGAATGGAATGGTTGTTTCCTGTTTTTTATACTCTGATAGGGATTTTGGTAGA------------AATTCGCCCTTCCAGGTTGATAATGTCGATCTTGCTGGGTTCCCACATGGATATTCAGACCCTAATGTT---------------GCACTGAAAAAATCAAGCACTCTTAATCTAGATTCA------------------------TATGGAATTAAGGGGGGTTCTTCATCACCACATGTGGTAATTAGCCCACCTTCCTTAGACTGGGGGTGTAAATATTTATTTTCCCCATCTGTAGAATTTCTAAATGTCACAAACACATGCAATGATAGTATTTTGCATATTTATAGACCATTCAGCTCCGATCTGCAGTTTTATGCATACAATTTT------GATGATACGTTGGTGGCACCTGGTGACACAGTTTCAATTTCTGTTGTCTTCTTTCCAAAATTTTTGGGCTCGTCATCTGCTCACCTTGTATTGGAAACTAGTTCTGGGGGATTCATAGTTCATGTCAGAGGCGAAGGAGTAGAGTCCCCCTACGGTATACAGCCTTTAGTATGGCATGATGTGATATCAGATGGCAGTTTGCTTAAGAATATAACCATCTACAACCCTTCTGATGAC------------ATTCTTCGTGTTGAGGAAATAACTGCATCGATTTCAGTTTCATCTTCTGACAAT---------------------------------------------------------------------------------GGAGAAGATTCTGTACATGCAGTTTGCAGAAGAGATTTACGTCATGAGTTGGACGACCAACTTCATCCAGTCCCAAATTCTAAGGAGCGCTTGAACTTCAAGACTGGTCAACTGGGATTGCCATCACTTGGTTTAAGGCCATATAAACAGTGGGAAGTTGATCCTCACAGCAGTGAAACTATCATGGAGATTGATATTTTTTCC---CATATGGAAGGAAAAATTTCCGGGTTCTTTTGCATTAGACTCTGG---------------AATGCTTTCGAAAATAGCATCGATACTGTAATGGTTCCTCTTGAAGCAGAA------------------------------------ATTTTTGGCATAGAAGCATATGGT------GCATCTGAGGTTTTCTTTTCCATATTTCTAGAATCTCTTACCTCCTGTGATGGTAAG---GAATTTTTTGTTATTGCCCTTTCTCTGAGGGACGGGGCTTCAAATTTACTTAGGTTGTGTGAAATTATTGAAGTAACAGAAGGCACGAAGGTGTTCCATGTCCAATACGTGCACGGATTAATACTTCTTCCAGGGACCACCACGCGTATGGCCGTTGTGACCCTCAAC------------------CCTGTTCCTTCTCAAGATCCTGAACCCAGACCTCCAACTCTTTCACCAGATTGTAAGCTCGTTATAGTGACAAATGATTCTGTTAACCCAAGAATCGAGATTCCTTGCCCAGATTTTTTCCAGATTCATCAGGAACATCACCGT------GGTCCAGTTTTTTATAACTCATATCAAGTGATGGATGTCCAAAGT------------AAAAAAGCGGAATCTGGCACTCTAAGACTTGGCCTTTCGAGAAGCGTAAGCAAATCATATGCGTCAAAGGCAGAGGTTGCAGAAGCAGACGAGTTGATACTA------------------------------------------------------------------AGAAACTGGAGGTCGCAAAGCACC------TCAAGGAACATTTCTGTGCTGGACAGTCTTGAG------------------------------------------------------TTGCCATTCCCCATAGTCCCAGTTGGCAAAAAGTGCTCCAAATGGATCAATGTAAGAAACCCAAGCAAAAAACCTGTTGTGATGCAGCTCATTCTTAACTCAGCAGTGATTGTTGATCAATGCAAAGGGGGCAGTGATGAG---------CCCATTAACATCTGGGCTCAGACAAGTATCAAT------------------------------------------ACATTCTCAATGGAGGAAAATGCAATCACTGAAGCATATGTCCATCCTAATAGCACAGCTTCATTTGGGCCAATATTCTTTCATCCAACAGATCGTTGTCTT------------TGGAGAAGCTCAGCTTTAATCAGGAACAATCTGTCTGGTGTAGAATGGTTATCTTTGTGGGGCTTTGGAGGGCTAGTTTCTTTGATTTTGCTTGAGGAATCAGAGCCTGTTGAGAGCCTAGACTTCAAG---------ATGAACATGCCACAAACCCTTAATGTCACTCCTCAAGAGTTGTTGGTCCACATGGAGGGC---------ACAAGGGCTGCATGCATTCACCCAATTTCGAAAGAGCTCTATGCA------AAGAATGCTGGTGATTTGCCCCTTGAAGTCGAGAGAATTGAAGTCTCAGGCACCACATGTGGTTCAGATGGGTTCACCGTA------------CATGGTTGCAGTGGGTTTTCTCTTAATCCAGGGGAATCAACTAGGCTCCTTATTTCTTATCAGACA---GATTTCTCAGCTCCAGTGGTTCACAGG---AACTTGGAACTGTCACTGTCTTCGATGGGTATTCTTGTATTC------CCCATGGAAGCAAGCCTTCCTGCTTACATGCTGAGCCTGTGCAAGAAA------TCCTTCTTTTGGATGATGGTGAGGAAGGCATCAGTAGTGGTCTTGGCTGCTGCTTCAATAACC------TTCCTCGTGTTTTCCCGCTTCTTCCTCCCTCAAATGACTGCCTCCAACACGCATACCCATTTGCCC---AAAAGCAATAAGAGCTCGATCGCTACTTCAACCAGAAGTCTTAAAATA------------CGCTCACAACATCAGAACCACATTAGT---------------CCCAGGTCTGTGTCAAAACATGGGTATTTGGATGCA---------------------------------------------------------------------------------------------------TTAGGCCAT---------------------------------TCTTTGCGTCACCCAAGCGAC---------GTTGCGGAAACAGTAACAGCTGCTTCT---------------------------------------------------------CAGCATACAAATTGGGGGCCTAGTAACCAG------------------AACAGAGTCTCAGCTTGCTTGGATGAGAGA---GAGGGTTCCCCATTG---TCATTGAAAGGTAGGGATACAATGGAGGAGTCAGCCTCAGCCCCATGCCAAACCCATCAACAAAACAGCACCAGCAACCTCACTGTCAGAGTTGAGAAACTGAAAGGA---AAGAGAAGGACGAGAAGGGGCATTGGAGCCAAG---------------------CGTGATATCTCTAGCAGC------CAGAGTGGGAATTCTACCCCATCTTCCCCCGTCTCTCCTCTCACACCCTTAGTAACTTCTCGACCG------------------------------------------------------------------------------------------------------------------------------------------------------------AACAGCCCACTTGTAAAGGGGTTCCCCACACGCACTTCTACTTCCATA---------------TCATCTGAGGCTTCTCCAGCAGTGGTA---------GACATTTGTTCTAAGCCAGAAACTCATAATTTTGTGAATAGAAGTTACGATGACAGTTATCCGAGCACATCATCATCATCATTGGAGCAGTTGAAAGAGAAGAGCTTTGTGCACAGGCCAAGAAGT---------------GGTGGATCCAGGCCTGTCTTGATGCCTTCT---------GCTACATTTCCTTCAATGGGT------------------------TGGCGTGAGTCAAGCTTGCCAGTACGGGCTTCATCA---------TCAATCTCTGCAATT------GCACCGCCACCGTATCCTCGTGCACCAGGGTCCAGGATTGGGGCACCAAATATAGTGGAG------------------------------------------------------------------------------------------------------------------------GAGGGCCACCCTGATAACTTCACCTATGACATTTGGGGTAACCATTTCTCGGAGCTCCGGCTAATGGATCAAGGAAGGGCATGTTTTCCTGGC---------------GTGCTGGGTGAT------TCTCAGAGTTTCTTTGCGAGGACACCACATGCTCAGGTCGAAAAGGGTCCT------------------------------------CTGGCACGTGCTGGTTCTCCA------------------------------------------------GCTCCTCCC---------------------AAATAG---------------------------------------------------------------------------------------------------------
>Isoetes_andicola
---------------------------------------------------------------------------------------------------------------------------------------------------------------------------------------------------------------------------------------------------------------------------------------------------------------------------------------------------------------------------------------------------------------------------------------------------------------------------------------------------------------------------------------------------------------------------------------------------------------------------------------------------------------------------------------------------------------------------------------------------------------------------------------------------------------------------------------------------------------------------------------------------------------------------------------------------------------------------------------------------------------------------------------------------------------------------------------------------------------------------------------------------------------------------------------------------------------------------------------------------------------------------------------------------------------------------------------------------------------------------------------------------------------------------------------------------------------------------------------------------------------------------------------------------------------------------------------------------------------------------------------------------------------------------------------------------------------------------------------------------------CTCTGTAGCTGT---------GCCTTACTGGAAAGCAAAACTTGTAATCATTTGTCTAATGCAGATAAGAAT---GCTTCAATCCATTTGAAGGCCATAGAATCATGGGGTATTATCCCTCATTATAGCTCTGAAGTTGTGKWWTTTCAT-TGGTARYT---CYCAATGAGRRAAAGTGGTCAGGTTTTATTTGTATCAGATTGTTCTTGTATGCATTG---------------GACTCTGAGGAGATCATTATTCTCCCATTTAATGTACATATACAGAAAGGAAGTCATATTCCTCCTATACTTCCTCTACCAGATATTCTCGACTTCGG----------------------------------------------------------------------------------------------------------------------------------------------------------------------------------------------------------------------------------------------------------------------------------------------------------------------------------------------------------------------------------------------------------------------------------------------------------------------------------------------------------------------------------------------------------------------------------------------------------------------------------------------------------------------------------------------------------------------------TTACATTTCACTCAGAGCAAATCGTCTGTGTTGTTGGCATCAAAGGTACAGTACTCTACAGTTCAAGTTGGAAGCCATAAAATGGAATGGGTGGATGTGTTCAACCCAAGTGAAGACACAATTTTGATGCAGCTTATGCTAAGTCCAACTATAGAGACCACTGATTGCCGAGTTAATCTTGAGCAAAGGTTCCATCATGTCAGCTCAATCCAAGAATATGCTCAAAGC------------------------------------------GTGTT-------------------------------------------------------------------------------------------------------------------------------------------------------------------TTGCTTGGAAGAGGTGGTATTGCTGCCCTGAGTTTCTTGGATGGTGCTGTTCAAGTTCAGGAATTTAAACTAGAC---------------------------CTTGATATGACAATGCATGCATCATTATATCCACTTGAAGATAGAGGGGACCTATCATCGGCATGCCAAAATAAGTTTTCTCGTAATTTTTGKGCC------AAGAATACAGGGGATATGRCATTAGAAATTTATGGACTAGAGTTAAGTACTGGTGGTTGTAGTTCGAGTGGACTTCAGATA------------GACTCTTGTCA----------------------------------------------------------------------------------------------------------------------------------------------------------------------------------------------------------------------------------------------------------------------------------------------------------------------------------------------------------------------------------------------------------------------------------------------------------------------------------------------------------------------------------------------------------------------------------------------------------------------------------------------------------------------------------------------------------------------------------------------------------------------------------------------------------------------------------------------------------------------------------------------------------------------------------------------------------------------------------------------------------------------------------------------------------------------------------------------------------------------------------------------------------------------------------------------------------------------------------------------------------------------------------------------------------------------------------------------------------------------------------------------------------------------------------------------------------------------------------------------------------------------------------------------------------------------------------------------------------------------------------------------------------------------------------------------------------------------------------------------------------------------------------------------------------------------------------------------------------------------------------------------------------------------------------------------------------------------------------------------------------------------------------------------------------------------------------------------------------------------------------------------------------------------------------------------------------------------------------------------------------------------------------------------------------------
>Isoetes_humilior
--------------------------------------------------------------------------------------------------------------------------------------------------------------------------------------------------------------------------------------------------------------------------------------------------------------------------------------------------------------------------------------------------------------------------------------------------------------------------------------------------------------------------------------------------------------------------------------------------------------------------------------------------------------------------------------------------------------------------------------------------------------------------------------------------------------------------------------------------------------------------------------------------------------------------------------------------------------------------------------------------------------------------------------------------------------------------------------------------------------------------------------------------------------------------------------------------------------------------------------------------------------------------------------------------------------------------------------------------------------------------------------------------------------------------------------------------------------------------------------------------------------------------------------------------------------------------------------------------------------------------------------------------------------------------------------------------------------------------------CTGGTG-ACTGAAAAAAATATGCGACTCTGTAGCTGT---------G------TGGAAACCAAAACTTGTACTCATTTGTCTAATGCAGGTAAAAAT---GCTTCAATCCACTTGAAGGCCATTGAATCATG--------------------------------------------------------------------------------------------------------------------------------------AGGAGATCATCATTCTCCCATTAGATGTACATATACAGAAAGGAAGTCATATTCCTCCAATACTTCCTCTACCTAAAATTCTTGAATTTGGTCTATTCACCAAGAAAGGG------CAACAAAAGAAGAAACACAT----TTGCATAATATTGGGCAACAACCTATACAGATAAATAACATCTATAAAAATTCAGTTGAC------------------------------------------AGGAACTTGGAAATTGTGTGGTATAGAAAATGACGTATTCTGCCCTCAGGTACAGAAGCTCARATTGGCAYTATATTTTAKAAGGCATATGAGGAGACRTTTTMCACAAGAGCAYYAAACTCCYARAAA---------------------------ARGCTTATAATACAAACTAACARCACAG------------------------------------------------------------------------------------------------------------------------------------------------------------------------------------------------------------------------------------------------------------------------------------------------------AGATGGATTCGGGAAATGGTATTATTATCTCCGGGCCAATCTCCCTGGTTGGAGATGAAGATGCCTTCCAATTACACTTCACTCAGAGCAAATCGTCTGTGTTGTTAGCATCACAGATACAGTACTCTACAG--------------------------------------------------------------------------------------------------------------------------------------------------------------------------------------------------------------------------------------------------------------------------------------------------------------------------------------------------------------------------------------------------------------------------------------------------------------------------------------------------------------------------------------------------------------------------TTTTCTCGTAATTTTTGGGCC------AAGAATACAGGCGATATGGCATTAGAAATTTATGGACTAGAATTAAGTACTGGTGGTTGTAGTGCGAGTGGACTTCAGATT------------GACTCTTGCCATGGTTT----------------------------------------------------------------------------------------------------------------------------------------------------------------------------------------------------------------------------------------------------------------------------------------------------------------------------------------------------------------------------------------------------------------------------------------------------------------------------------------------------------------------------------------------------------------------------------------------------------------------------------------------------------------------------------------------------------------------------------------------------------------------------------------------------------------------------------------------------------------------------------------------------------------------------------------------------------------------------------------------------------------------------------------------------------------------------------------------------------------------------------------------------------------------------------------------------------------------------------------------------------------------------------------------------------------------------------------------------------------------------------------------------------------------------------------------------------------------------------------------------------------------------------------------------------------------------------------------------------------------------------------------------------------------------------------------------------------------------------------------------------------------------------------------------------------------------------------------------------------------------------------------------------------------------------------------------------------------------------------------------------------------------------------------------------------------------------------------------------------------------------------------------------------------------------------------------------------------------------------------------------------------------------------------------------
>Isoetes_elatior
---------------------------------------------------------------------------------------------------------------------------------------------------------------------------------------------------------------------------------------------------------------------------------------------------------------------------------------------------------------------------------------------------------------------------------------------------------------------------------------------------------------------------------------------------------------------------------------------------------------------------------------------------------------------------------------------------------------------------------------------------------------------------------------------------------------------------------------------------------------------------------------------------------------------------------------------------------------------------------------------------------------------------------------------------------------------------------------------------------------------------------------------------------------------------------------------------------------------------------------------------------------------------------------------------------------------------------------------------------------------------------------------------------------------------------------------------------------------------------------------------------------------------------------------------------------------------------------------------------------------------------------------------------------------------------------------------------------GCAAATGTTAATTCTAGCTGGTRYACTRAAAWA-RTTTRYRACTYTSYARCTGT---------GCTTTACTGGAAAGCMRAACTYRTARTCATKTGY-TAATGCAGAKMAAAAT---GCTKCAATCCATTTRAAGGYCATWGAATCATGG-GTATTATCCCTCRTTRTMGCTCT-AAGTTGTSGATTTTCATATGGYAAST---CCCAMTGRGGGAAAGTGGTCAGRCTTTATTTGTATCMGATTGTTCTT-TATGCATTG---------------GACTCTRAGGAGATCATTATTCTCCCATTGGATGTACATATACAGAAAGGAAGTCATATTCCTCCCATACTTCCTCTACCAGAACTTCTCGACTTTGGTCTATTCACMAAGAAARGG------CAACRAAA-AARAAACCCATCATCTTGCATAATACTGGGCAACAACCTATACAGATAAATAACATCTATAAAAATTCCGTTGAS------------------------------------------ASGAACTTGRCRAYTGTSTGGTATAGAA-RGGACATATTGTGCCCTCAGGTAYAGAAGCTCARATTKKCACTATATTKTATWAGGCATATGASGAGACGTTTTCCACAAGAGCATCAAACTCCCAGAAA---------------------------AAGCTTATAATACAAACTAACARCACRGCRAATCCAGATGTTGAAGTT---CTATATGATGCAGTGGTCCTTCRTAACTCCRTTGRGTGC------------------------AAACTACARACTRTRAAGATGGCCAAAGAKGGRSTGRTAGAAGAAGATGACAGTTCACRGRTCTWTTTTGGTGATGGCATMRGTATC---------------AAGTTTTTGTCGTTTAAGGAGCTGRAGAACAGAATATTT---------------------------------------------------------------ACTGAGATGGATTYGGRAAATSGTATTATTRTCTCC-GGCCAATCTCCMTGKTTGGAGATGAWGATGYYTTYCAATTRCAMTTYAYT-AGAG-ARATYGTCTGKRTTRTTARCATCAAAGAYACAGTA-TC-ASAGTCCAAGTTGGAAGCCATA-AATGRAGTGGRYGSATGTGTTTAATCCAAG-----------------------------------------------------------------------------------------------------------------------------------------------------------------------------------------------------------------------GGGCCAGTCTCGGTCCAGTAATATTTTCGCCCCGAGAACAATGCATT------------TGTACTGGATTGTCACTTGTTAAAMGCAAYTYTTCMATCGTGCAGTTGATGCCATTGCTTGGAAGAGGTGGTATTGCTGCCCTAAGTTTCTTGGATGGTGCTGTCCAAGTTCAGGA----------------------------------------------------------------------------------------------------------------------------------------------------------------------------------------------------------------------------------------------------------------------------------------------------------------------------------------------------------------------------------------------------------------------------------------------------------------------------------------------------------------------------------------------------------------------------------------------------------------------------------------------------------------------------------------------------------------------------------------------------------------------------------------------------------------------------------------------------------------------------------------------------------------------------------------------------------------------------------------------------------------------------------------------------------------------------------------------------------------------------------------------------------------------------------------------------------------------------------------------------------------------------------------------------------------------------------------------------------------------------------------------------------------------------------------------------------------------------------------------------------------------------------------------------------------------------------------------------------------------------------------------------------------------------------------------------------------------------------------------------------------------------------------------------------------------------------------------------------------------------------------------------------------------------------------------------------------------------------------------------------------------------------------------------------------------------------------------------------------------------------------------------------------------------------------------------------------------------------------------------------------------------------------------------------------------------------------------------------------------------------------------------------------------------------------------------------------------------------------------------------------------------------------------------------------------
>Isoetes_coromandelina
------------------------------------------------------------------------------------------------------------------------------------------------------------------------------------------------------------------------------------------------------------------------------------------------------------------------------------------------------------------------------------------------------------------------------------------------------------------------------------------------------------------------------------------------------------------------------------------------------------------------------------------------------------------------------------------------------------------------------------------------------------------------------------------------------------------------------------------------------------------------------------------------------------------------------------------------------------------------------------------------------------------------------------------------------------------------------------------------------------------------------------------------------------------------------------------------------------------------------------------------------------------------------------------------------------------------------------------------------------------------------------------------------------------------------------------------------------------------------------------------------------------------------------------------------------------------------------------------------------------------------------------------------------------------------------------------------------------------------------------------------------------------------------------------------------------------------------------------------------------------------------------------------------------------------------------------------------------------------------------------------------------------------------------------------------------------------------------------------------------------------------------------------------------------CAACCTGTAAAGATAGAGAACATATATAAAAGTTCTGTTGAC------------------------------------------AKRAACTTGGCAATTGTGTGGTACAGAAGGGGYCATWTTGTGCCCTCAGGTACAGAAGCTGAAGTTGGCAYTGTATTTTACAAGGCATACGAGGAAACATTTTCTACACGATCATTGAACACTCAGAAG---------------------------AAGCTTATAATCCAAACCAATAGCACAGAAAGTCCAGATGTCGAAATT---CTTTACGATGCAGTG----------------------------------------------------------------------------------------------------------------------------------------------------------------------------------------------------------------------------------------------------------------------------------------------------------------------------------------------------------------------------------------------------------------------------------------------------------------------------------------------------------------------------------------------------------------------------------------------------------------------------------------------------------TAGTCCCACCTCGCTCAAGGGCTAGGCTTGGTCCAGTAATATTCTCACCCCGAGAACGGTGCATG------------TGTACTGGATTGTTGCTTGTAAAAAGCAAT-------------AGTTGATGCCCTTGCTTGGAAGAGGTGGTATTGCTTCCCTCAGTTTCTTGGATGGTGCTGTCCAAGTACAGGGATTTAAACTAGAC---------------------------CTTGACACGGCAATACATGCATC-------------------------------------------------------------------------------------------------------------------------------------------------------------------------------------------------------------------------------------------------------------------------------------------------------------------------------------------------------------------------------------------------------------------------------------------------------------------------------------------------------------------------------------------------------------------------------------------------------------------------------------------------------------------------------------------------------------------------------------------------------------------------------------------------------------------------------------------------------------------------------------------------------------------------------------------------------------------------------------------------------------------------------------------------------------------------------------------------------------------------------------------------------------------------------------------------------------------------------------------------------------------------------------------------------------------------------------------------------------------------------------------------------------------------------------------------------------------------------------------------------------------------------------------------------------------------------------------------------------------------------------------------------------------------------------------------------------------------------------------------------------------------------------------------------------------------------------------------------------------------------------------------------------------------------------------------------------------------------------------------------------------------------------------------------------------------------------------------------------------------------------------------------------------------------------------------------------------------------------------------------------------------------------------------------------------------------------------------------------------------------------------------------------------------------------------------------------------------------------------------------
