# Supplementary material for: Phylogenomics indicates the “living fossil” Isoetes diversified in the Cenozoic
Source: PLoS One. 2020 Jun 18;15(6):e0227525. doi: 10.1371/journal.pone.0227525 (PMC7302493; doi:10.1371/journal.pone.0227525)
Supplement: S1 File — Folder containing fasta files for each of the individual nuclear alignments. (GZ) [file pone.0227525.s011.gz › 1_Individual_Nuclear_Alignments/Homolog_29919.orthogroup_1.fasta]

>Huperzia_squarrosa
---------------------------------------------------------------------------------------------------------------------------------------------------------------------------------------------------------------------------------------------------------------------------------------------------------------------------------------------------------------------------------------------------------------------------------------------------------------------------------------------------------------------------------------------------------------------------------------------------------------------------------------------------------------------------------------------------------------------------------------------------------------------------------------------------------------------------------------------------------------------------------------------------------------------------------------------------------------------------------------------------------------------------------------------------------------------------------------------------------------------------------------------------------------------------------------------------------------------------------------------------------------GGGTTGGATCCCGAAGGTATCAGAGTTAGA---------------------GCTGTGTCGGGCTTGGTGGCAGCAGACTATTTTGCACCTGGATATTTT------------------GTCTGGGCTGTTATCATTGAAAATCTAGCAAAAATAGGTTACGAGGAGAAATCAATGTACATGGCTGATTACGATTGGCGACTTTCTTTTCAAAATTCTGAGATCCGAGACAAATCTCTTACCCGACTGAAGAGGAGTATAGAGGTATTGAAGCAAACCAATGAAGGCCGAAGGGTGGTTGTGATTCCTCACTCTATGGGTACCCTGTATTTTCTACATTTTCTCAAGTGGGTGGAGGAACCC---TTGCCAACAGGAGGT---GGTGGAGGCCTTGATTGGGTTGCCAAGCACATAAAAGCAACTATGAACATTGCTGGCACTTTTCTTGGAGTACCAAAAGCTCTTCCAGGGCTTTTATCGGCAGAAGCCAAAGATATTGCCGTTGCCAGGTCCATTGCTCCCGACCTTCTGGATTCTCGTCTGTTTGCTCTCCAAACCCTAAGAACTATTATGAGTCTTACTAGAACTTGGGATGCAACAATGTCCATGATTCCTCGAGGTGGCGAGACTATATGGGGTACCTTAGATACATCCCCCGATTATGAC---TTTAACTGC------------TCAGATCAACGTCTCAATTCTGAAGACACGGAAACTCATCAGTCGTATGAGTTGGAACCTTCATCTGGGCAAGAGCCACCCTCAGAT------GGAAAGCCTTTGACACACTATGGCAGAATGATATCATTTGGAAAAGAAGCAACGGATATCCCAGATTTAGCTGAATTGAACAAATATCTTGAG------------------------------------------------------------------GATGGT---GAGCCATCCCCAAAAAATGTA---TCATGT---GGAGAT---TGGATAGAATATGATGAGTTGGACAGAGATAAATTGGCAGCTGCTCTGGAAGGAAAAACATTTACTGCAAATGCTGCAGTGGATCTCCTAAGGTTTGTG------------------------GCACCAAAAATGATGCAACGAGCTGACGCTAATTGGGCATATGGTATAGCTGATGATTTAGATGACGAGAAGTACAAAGATCGG------------------------------------------------------------------------------------------------------------------------------------------------------------------------------------------------------------------------------------------------------------------------------------------------------------------------------------------------------------------------------------------------------------------------------------------------------------------------------------------------------------------------------------------------------------------------------------------------------------------------------------------------------------------------------------------------------------------------------------------------------------------------------------------------------------------------------------------------------------------------------------------------------------------------------------------------------------------
>Huperzia_lucidula
------------------------------------------------------------------------------------------------------------------------------------------------------------------------------------------------------------------------------------------------------------------------------------------------------------------------------------------------------------------------------------------------------------------------------------------------------------------------------------------------------------------------------------------------------------------------------------------------------------------------------GGCCCTCCACCA---GATCCTCCTGGGGTG------------AAGCTAGCC------------------------------------------------------------------------AAAGAGGGAGTGCGTGCTTTTCATCCAGTGGTGTTTGTT---------------------------------------------------------------------------------------------CCTGGAATTGTTACTGGAGGTCTG---------------------------------GAGCTGTGGGAGGGGCGGCCTTGTGCA---------------------------GATGGGTTA---------------------------------------------------------------------------------------------------TTTCGAAAGCGTCTG------------------------------TGGGGA---GGCACATTCGGAGAAGTCTACAAAAGGCCATCATGCTGGGTGGAGCACATGGCATTGAAC------------AATATAACAGGGTTGGATCCCGAAGGTATCAGAGTTAGA---------------------GCTGTGTCAGGCTTGGTGGCAGCAGACTATTTTGCCCCTGGATATTTT------------------GTCTGGGCTGTTATTATTGAGAATCTAGCAAAAATAGGTTACGAGGAGAAATCAATGTACATGGCTGATTATGATTGGCGACTTTCTTTTCAAAATTCTGAGATCCGAGACAAATCCCTAACCCGAATGAAGAGGAGAATAGAGGTGTTGAAGCAAACCAATGAAGGCCGAAGGGTGGTTGTGATTCCTCACTCTATGGGTTCTCTGTATTTTCTACATTTTCTCAAGTGGGTGGAGGAACCC---TTGCCAACGGGAGGC---GGTGGAGGCCCCGATTGGGTTGCCAAGCACATAAAAGCAACTATGAACATTGCTGGCACTTTTCTTGGAGTCCCAAAAGCTCTGCCAGGGCTTTTATCAGCAGAAGCCAAAGGTATTGCTGTTGCCAGGTCCATTGCTCCCGACCTTCTGGATTCTGGTCTCTTTGCTCTCCACACCCTAAGAACTATTATGAGCCTCACTAGAACTTGGGATGCAACAATGTCCATGATTCCTCGAGGTGGCGAGACTATTTGGGGTACCTTCGAGACATCCCCTGATTATGAT---TTTAACTGT------------TCAGAGCAACGTCTCAATTCTGAAAACATGGAAGCTCATCAATTGTATGAGTTGGAACCTTCATCTGGGCAAGAGCTACCCTCAGAT------GGAAAGCCTATGACCCACTATGGCAGACTGATATCATTTGGAAAAGAAGCGATGGAAATCCCAGATTTAGCTAAATCGAACAAATATTTTGAG------------------------------------------------------------------GTTGAT---GAGTCATCCCCAAGAAATGTA---TCATGT---GGAGAT---TGGATAGAATATGATGAATTGGACAGAGATAAATTGGCAGCTGCTGTGGAAGGAAAAGCATTTACTGCTGAAGCTGCATTGGACCTCTTAAGGTTTGTG------------------------GCACCAAGAATGATGCAACGAGCTGATGCTAACTGGGCATATGGTATAGCTGATGATTTAGATGATGAGAAGTACAAGCAACACAAATATTGGTCAAATCCACTTGAGACCAAATTACCCAATGCTCCAGATATGGAGATGTATTGTCTATATGGGGTGGGAGTCTTGACTGAAAGGTCATATGTTTACAAATTGTCA------CCTCGAAAT---------------------------------------------------------------------------------------------------------------------------------------------------------------------------------------------------------------------------------------------------------------------------------------------------------------------------------------------------------------------------------------------------------------------------------------------------------------------------------------------------------------------------------------------------------------------------------------------------------------------------------------------------------------------------------------------------------------------------------------------------------------------------------------------------------------------------------
>Isoetes_lacustris
---------------------------------------------ATGTTGAGAAGAAGGCCCAATACAGGAACAGTGGAA------------------------------------GATTCGAAGCAA---GAAATTCAG------------------AATGATGAGAATGATGAGAAGCATGCAAAAAGCGACCTTGATGAATATGAA---------------------------------------AAGATGAAGAAAACTGACAAAGAGGGGCAGAATACAAATCGGAAACATGCTGTTTATCCC------------------------------------------------------------TTGAAGATTGAAAGAAAACCAAAATGGCGCTGTGTGGATACATGCTGTTGGCTAATCGGTTACATGTGTGTGCTATGGTGGCTCTTCCTTGTTCTGTATAATGCCTTGCCT---------------------------------------------------------------------------------------------TCATTGCCACAGTATGTGACGGAGGCTATAACAGGCCCCTTGCCA---GATCCTCCTGGTGTG------------AAACTTGCC------------------------------------------------------------------------AAAGATGGTCTAAAAGCTCATCATCCTATTGTTTTTGTG---------------------------------------------------------------------------------------------CCTGGCATAGTTACTGGTGGTATG---------------------------------GAGTTATGGGAAGGGCGCCCTTGTGCT---------------------------GATGGCTTG---------------------------------------------------------------------------------------------------TTTCGCAAAAGGCTT------------------------------TGGGGC---GGTACTTTTGGTGAAGTATATAAGAGACCTTTGTGCTGGTTGGAACACATGAGATTGTGT------------AATGAGACTGGTTTGGATCCCCCAGGCATCAGGGTCAGG---------------------CCTGTGTCAGGACTTGTAGCAGCTGATTATTTTGCACCTGGATACTTT------------------GTGTGGGCAGTGCTTATAGAAAACCTTGCTAGGATAGGCTACGAAGAGAAGTCAATGTATATGGCTGCTTACGACTGGCGCCTCTCGTTTCAAAATACAGAGGTTCGGGACCAGACTTTAACTCGGCTTAAGGTTACAATAGAGATGTTAGTAAAAACAAATGAGGGCAGGAAGGTTGTTGTTATTCCGCATTCTATGGGAGCTCTTTACTTTATGCATTTCATGAAATGGGTAGAGGCCCCT---TCTCCAATGGGGGGT---GGAGGAGGTCCTGGATGGGTTGCAAAGCACCTAAGAGCAATTATGAACATTGGTGGACCAATGCTTGGAGTTCCAAAGGCTTTTGCAGGACTCTTTTCTTCTGAAGCCAAGGACATTGCTGTTGCAAGGGCAATTGCTCCAGGGGTAATGGACTCGGAGTTATTTGGGCTACAAACGTTGCAGCATATCATGGCTGTCACTCGGAGTTGGGATGCGACTATGTCTATGCTACCAAAAGGAGGAGAGGCAATCTGGGGAAATATTGATATGTCGCCAGAGGAGGGG---TTTGATTGT------------TCGGCCAAGAAGGCCAAAAATGGGGATAAGGAAGATTGTATTGTACAAGTGACAAATACTACAGATGGCAAACAACTGGGACCTCAT------GGAAAGCCCTTGGGACATTATGGGAGACTAGTTTCATTTGGAAAAGAAGCTCTCCAAATGCCATCGTCTGATTTGGTTGACAACAGCATTAAGCTTCGTGATTTAGAA---------------------------------------------AAAACTAAAAGT---ACACCTTTAAGGGAGAATGCA---TCGTGT---GGAGAATGCTGGACAGAATATCAAGATATGACATGGGAGAGTGTGCAGGCTGTAGCAGAGGGGAAAGTTTATACAGCCAAAACTATTATTGATCTCCTAAGATTTGTT------------------------GCTCCAAAAATGATGAAACGGGCTGATGCGAACTGGGGCTATGGAATTGCTGACAAGCTTGACGATCCAAAATATCAGCACTTCAAATACTGGTCAAATCCACTTGAGACCACGCTACCAGATGCTCCTGATTTGGAAATTTACTGCATGTATGGAGTTGGGATTCTTACAGAGCGGTCATATGTTTATAAGCTAGCT------TCTCATAATGATACATGT---------TATATACCATTCCGCATTGATTCTTCTGCTGATGGGGAT------------------------------TCAGAGGGT---TGCTTGAAGGGTGGGGTTCATTTTGTT---------GATGGAGATGAGACTGTACCTGCATTGAGTGCAGGTTTCATGTGTGCAAAGGGATGGCGTGGA---------------------------------AAGACAAGA------------------TTCAATCCAAGCAATGCTCACACATTTGTTCGA---------------GAATTCGACCACGCTCCGCCTGCAAATCTTCTAGAAGGCCGCGGCACTCAAAGTGGGAGCCATGTGGATATT---------ATGGGAAACTTTGCTTTGATAGAGGATGTACTTAGAGTAGCAGCAGGAGAACGA---------------------------------------------------------------------------------------------------------GGTGAAGATATTGGAGGTGACAAGATCGTTTCAAATCTCATGAAATGGTCAGAGCGTATTGAGTTGGAG------------------------------------------------------------------------------------------------CTTTGA------------------------------------------------------------------------------------
>Selaginella_moellendorffii
---------------------------------------------ATGGTG---------CCTGGAATC---------------------------------------------------------------------------------------------------------------------------------------------------------------------------------------------------------------------------------------------CCC------------------------------------------------------------GTTCGAGCTCGCGAGAAGCCAAAGTGGCGCTGCCTGGATACATGCTGCTGGCTCATCGGCTATATGTGTGTCATGTGGTGGCTCTTTCTGGTGCTCTACAATGCGGTCCCT---------------------------------------------------------------------------------------------TCGCTGCCACAGTACGTGACCGAGGCTATCACAGGGCCATTGCCG---GAGCTTCCCGGGACA------------AGGCTGGCC------------------------------------------------------------------------AGAGAGGGGCTCCGTGTCAAGCACCCCGTTGTTTTTGTT---------------------------------------------------------------------------------------------CCTGGGATTGTCACGGGTGGCTTG---------------------------------GAGCTCTGGGCTGGACGTCCTTGCGCG---------------------------GAAGGATTG---------------------------------------------------------------------------------------------------TTTAGAAAGCGACTC------------------------------TGGGGT---GGAACGTTTGGAGAAGTCTACAAAAGGCCTTTGTGCTGGCTAGAGCACATGAGACTAGAC------------AATGAGACTGGCTTAGATCCGGCCGGCATTCGAGTGAGA---------------------GCTGTGTCCGGCCTTGTGGCCGCTGATTACTTTGCACCGGGATATTTT------------------GTGTGGGCTGTTCTTATAGACAATCTGGCTCGGCTGGGATACGAAGAGAAGTCAATGCATATGGCTTCCTACGACTGGAGGCTGTCCTTTCAGAATACAGAGAGTCGTGATAAAAGCTTGAGCCGGCTGAAAAGCACCATTGAGCTTCTCGTAAGCACGAACAACAACGAAAAGGTGGTTGTCATACCGCACTCTATGGGGGCGTTGTATTTTCTACACTTTATGAAGTGGGTGGAAGCGCCG---ATTTCTGCAGGTGGTGCCGGTGCCGGCGAAGGCTGGGTTGCAAAGCACATCAAAAGCGTGATGAACATCGGTGGCCCTTTTCTGGGCGTTCCTAAAGCATTCGCTGGTCTGTTCTCCGCTGAAGCGAAAGATATAGCTGTTGCAAGAGCTGTCGCACCAGGTGTTCTTGACTCCGAATTGTTTGGACTACAGACGCTGCAGCATATCATGTCAGTTACTCGTACGTGGGATGCTACGATGTCGATGCTCCCAAGAGGAGGGGAGGTAATCTGGGGAGATTTGGATTCATCGCCAGAAGAAGGA---TACGATTGT------------TCAGGCAAGAAGCCGAAGGTCGAGGAAGTTACCGAATGC------CAAACGAAGAACATAACGGATGGGAAAGAGCTGGGACCGCAT------GGAAAACCAATGGCACACTACGGGAGGATGGTATCTTTCGGAAAAGATTCAGTGCAGAAAGCTTCTTCTGCTCTC---GATAGAAAGATTGACTTTAAGAATATAGAT---------------------------------------------------AAACAA---ACGCCCGTGCGAGAGAATGTC---TCTTGC---GGAGACGTGTGGACGGAGTATCACGAGATGAGCTGGGAGAGCGTTCAAGCCGTGGCCGATGGCAAAGTGTACACATCTTCGGGGATGCTTGATGTTTTGAGGTTCGTG------------------------GCACCGCAAATGATGAAGCGAGCTGATGCAAACTGGGCTTACGAGATTGCTGACGACCTTTCGGATCCGAAGTACCAGCATTACAAGTACTGGTCAAATCCTCTCGAGTCGACACTGCCAAACGCCCCGGACATGGAAATCTTTTGCCTGTACGGTGTCGGTATCCTGACCGAGAGAAGCTACGTCTACAAGCTATCG------TCAGACAACGACACTTGC---------TACATCCCGTTTAGAATCGACGCATCGGCCGAGAAGGAT------------------------------TCGGAAGGA---TGTCTCAAAGGCGGAGTCCACTTCGTC---------GACGGCGACGAGACGGTGCCAGTCCTCAGCGCAGGCTTCATGTGTGCCAAGCCGTGGCAAGGC---------------------------------AAGACTCGC------------------TTCAACCCAAGCAACATCTCCAGCTTCACCCGG---------------GAATTCCAGCACGCTCCTCCGGCGAATTTGCTCGAAGGCCGCGGCACGCAGAGCGGCAGCCATGTCGACATC---------ATGGGAAACTTTGCGCTGATCGAGGATGTTCTCCGGGTTGCCGCTGGCGCGTCG---------------------------------------------------------------------------------------------------------GGCCGGGACCTCGGTGGCGACAGGGTCGTCTCGAATCTTCCAAAGTGGTCGGAGCGAATCAAGCTGAAA------------------------------------------------------------------------------------------------CTCTGA------------------------------------------------------------------------------------
>Ceratodon_purpureus
---------------------------------------ATGAGCACCGCGATTCGCCGGAAGGGGAGTAAGCAGGTGGAAGATGAA---------GGTACTGCTGTGTCGTCCGGGCACTCAAACAAG---GAG---------------------------------GAGAAATTGAAAGACTCCGATAGTGAGAGCACCAAGGCAGAG---------------------------------------AAAGAGAAGCAGGTCAAGAAGCACAAGAAG------------------------------------------------------------------------------------------TCTAAGAAGTCCAAGGTCTCGGCCTGGGGTTGCATAGATTCATGCTGCTGGTTAGTAGGTTACATCTGTGTAACCTGGTGGATTTTAGTTGTCCTGTATAATGCACTACCACAT------------------------------------------------------------------------------------------TCCCTGCCGCAATATGTAACAGAGAGGATTACAGGTCCCCTTCCC---GACCCCCCGGGCGTG------------ACTATGAAG------------------------------------------------------------------------AAAGAGGGCTTAACTGCGAAACATCCCGTAGTGTTCGTT---------------------------------------------------------------------------------------------CCTGGAATTGTTACAGGAGGATTG---------------------------------GAACTCTGGGAAGGGAAGGCTTGTGCC---------------------------GATGGGCTC---------------------------------------------------------------------------------------------------TTTCGGAAACGTCTC------------------------------TGGGGT---GGAACGTTTGGGGAGATTTACAAGAGGCCAAGATGCTGGATGGAGCATATGTCTCTCGAC------------AATGAGACTGGGTTAGATCCGGAGGGCATTAGAGTTCGA---------------------CCAGTATCAGGTCTTGTTGCAGCTGATTACTTCGCTCCAGGTTATTTT------------------GTATGGGCAGTACTCATTGAGAACCTTGCACGCATTGGGTACGAGGAGAAATCTATGTATATGGCTGCTTATGACTGGCGACTCACTTTCCAAAACACAGAGGTGAGAGATCAGTCTTTGAGCAGGTTGAAAAATCAAATAGAGTCCATGGTACAAACGTCT---GGTCACAAGGCGGTAGTAATACCGCACTCTATGGGCTCTCTTTACTTCATGCACTTTTTGAAATGGGTTGAGGCTCCT---ACGCCCATGGGTGGT---GGAGGTGGACCTGATTGGGTAGCTCGCCATATCAAAGCAAATATGAATATCGCAGGTCCCTTCTTGGGTGTACCCAAAGCTTTTGCAGGCATCTTCTCTGCGGAAGCTAAGGATATTGCAGTTGCCAGAGCGATAGCGCCTGGGGTTTTGGACAACGATATATTTGGGCTTCAAACGATACAGTACATCATGAAGGTGACACGTACCTGGGACTCTTGCTTGTCTATGCTTCCAAAGGGGGGCACCACCATTTGGGGCAATGCTTCTTGGTCACCAGAAGAAGGT---TACGATTGC------------TCAACAAAG------AAGTCAAACGAA---ACTGATGGAGCTGTAAAGGAGCAAACT---GAATCTGGGTTGCAGATTGGGTCACAT------GGTAAACCTGCTGCCCATTATGGTCGTATGGTTGCTTTTGGAAAAGAAGCTGCAGCAACCTCTTATGAAGTTATTGCGGAACGAAAGAAGGAGGTCAAGGCTCCAACA------------------------------------------------------AAT---ACCACATTGCGGAATACCACC---GCCTGT---GGTGATGTTTGGACAGAATACCAGGAACTTACTTGGGAGGATGTGGAGGATATAGCAAACCGTGAAATCTTTAATGCCGATGATCTTGCCGAAGTTCTGAGGAAGGTG------------------------GCTCCAAAACTCATGGCTCGTGGTGATGAAAACTGGAGTTTTGATATTGCTGATGATCCCAGTGACAAAAAATACGACCATTACCGCTATTGGGCAAACCCTCTTGAAACTACGTTGCCTAATGCGCCAGATATGGAGGTCTACTGTCTCTACGGGGTGGGCATCCCGACAGAGCGGTCATATATTTACAAAGTGTCA------CCTTCCTCAGATAATTGC---------TACATCCCCTTCCGCATTGACACCTCAGCAGATGGAGAC------------------------------TCTGAAGGT---TGCTTGAAAGGTGGTGTACAGTTTGTA---------GATGGAGATGAAACTGTTCCAGCGCTTAGTGCTGGATACGTCTGTCATGCACCATGGAAAGGA---------------------------------AAGACAAAG------------------TTTAACCCCGGAGGAAGTCCAAGTTATGTCCGA---------------GAATACAAACACGCTCCGCCTGCGAATTTGCTCGAGGGGCGGGGTACGCAGAGTGGGAGTCACGTTGACATA---------ATGGGTAATTTTGCCTTGATCGAAGACATTCTGAAGGTTGCTGCAGGATGGACT---------------------------------------------------------------------------------------------------------GGTGACAAAGTAGGAGGTGACCGAATCTACTCAGACCTGCCAAAGTGGTCAGAACGTATTAAATTGAAG------------------------------------------------------------------------------------------------CTG---------------------------------------------------------------------------------------
>Physcomitrella_patens
---------------------------------------ATGAAT---------CGTCGGAAAGGGAACAAGTCGGTGGAGGAGGAGGAC------GGTACCCCAGCGTCGTCGGGGAATCAGAAGAGA---GAGAAAGAG------------------CGAGAGACTGAGAAATTGAAAGACTCTGACAGTGATGTGAGTAAAGTGGAG---------------------------------------AAGCAG---CAGCACAAGAAGCATAAAAAG------------------------------------------------------------------------------------------AAATCTAAATCTAAATCTTCGTCGTGGGGTTGTGTGGATTCGTGCTGCTGGTTAGTGGGTTATATCTGTGTGACTTGGTGGATTTTGGTTGTTTTTTACAATGCATTGCCCCAC------------------------------------------------------------------------------------------TCGCTGCCGCAGTACGTGACGGAGAGAATTACTGGTCCCCTTCCT---GATCCCCCGGGTGTG------------ACCCTGAAG------------------------------------------------------------------------AAGCAAGGGGTTCATGTGAAGCATCCTGTGGTATTCGTT---------------------------------------------------------------------------------------------CCTGGTATTGTTACGGGAGGGTTG---------------------------------GAACTCTGGGAAGGAAAGCCTTGTGCG---------------------------GACGGACTC---------------------------------------------------------------------------------------------------TTCCGCAAACGTCTC------------------------------TGGGGT---GGGACATTTGGGGAGATTTACAAGAGGCCGAGATGCTGGATGGAGCACATGTCTCTCGAC------------AACGAGACAGGGTTAGATCCGGAAGGTATTAGGGTACGA---------------------CCAGTGTCTGGTCTTGTTGCAGCTGATTACTTCGCTCCTGGCTACTTT------------------GTGTGGGCTGTATTGATCGAGAACCTCGCGCGTATTGGTTACGAGGAGAAAAATATGTACATGGCTTCTTACGATTGGCGACTTACCTTTCAAAACACTGAGGTACGAGATCAATCACTAAGCAGGTTGAAAAGCACAATCGAGTCAATGGTACGGACCAGT---GGTAACAAGGCTGTAGTAATACCGCATTCTATGGGCTCCCTTTATTTCTTGCACTTCTTGAAATGGGTTGAAGCGCCC---GCCCCCATGGGTGGT---GGAGGCGGACCTGATTGGGTAGCTCGTCATATCAAAGCAACCATGAACATTGCTGGGCCTTTTCTGGGCGTGCCCAAAGCTTTTGCAGGCATCTTCTCTGCAGAAGCCAAGGACATTGCTGTCGCCAGGGCAATCGCGCCAGGAGTCTTAGACAATGACATCTTTGGGCTGCAAACGCTCCAGTACATCATGAAGGTGACACGTACTTGGGACTCTTGCTTGTCCATGCTCCCAAAAGGTGGCAAAACTATCTGGGGTGATGCTTCTTGGTCACCAGAAGAAGGC---TACGATTGC------------TCCACGAAG------AAATCAGATGACGCTGCAGATGGGTTGGTGAAGGGCCAAACT---GAATCCGGGGTGCAGGTTGGGGCACAT------GGGAAACCCTCTGCCCACTATGGACGTATGGTTGCCTTCGGCAAAGAGGCTGCTGCAATGTCCCATGAAGTCATTGTCAACCGAAAGAAGGAGATCAAGACGCCAACA------------------------------------------------------AAC---ACTACATTGCGGAACACCACA---GCCTGT---GGGGATGTGTGGACGGAATATCAAGAACTTACTTGGGATGATGTGGAAGAGATAGCCAGCCGCGAAATCTTCAATGCTGATGACCTTGTTGAAGTACTGAGGAAGGTA------------------------GCTCCAAAGCTCATGGCTCGCGGCGAGGACAATTGGAGTTTTAATATTGCTGATGATCCGAGTGACGAAAAGTATCAGCATTATCGATACTGGGCAAATCCTCTTGAAACCACGCTACCCAATGCGCCAGATATGGAGGTCTACTGTCTCTATGGTGTGGGCATTCCCACAGAAAGGTCTTATATTTACAAAGTGTCG------CCCTCTGCAGACAATTGC---------TACATACCCTTCCGCATTGATACATCGGCCGATGGGGGT------------------------------TCAGAGGGT---TGTTTGAAAGGTGGCGTACAGTTCGTG---------GATGGAGATGAAACCGTTCCAGCGCTGAGTGCTGGGTACCTTTGTCACGCACCGTGGAAAGGA---------------------------------AAGACAAAG------------------TTCAACCCTGGCGGAAGTCCAAGTTACGTAAGA---------------GAATATAAACATGCCCCCCCTTCGAACTTGCTGGAGGGGCGTGGTACACAAAGTGGGGCTCACGTTGACATA---------ATGGGCAATTTTGCTTTGATTGAAGATATATTGAAGGTTGCTGCAGGAATGACC---------------------------------------------------------------------------------------------------------GGTGAAGATATTGGTGGCAACCGAATATTCTCAGACCTACGCGAATGGTCAGAACGTATTAAACTGAAG------------------------------------------------------------------------------------------------TTGTGA------------------------------------------------------------------------------------
>Arabidopsis_thaliana
------------------------------------ATGTCTCCACTTCTCCGGTTTAGAAAACTA---------------------------TCGTCCTTCTCTGAAGATACCATTAACCCTAAACCC---AAACAATCG------------------------GCAACCGTCGAGAAACCA------------------------------------------------------------------AAACGGCGCCGTTCCGGGAGA---------------------------------------------------------------------------------------------------------------------------TGTAGCTGCGTTGACTCATGTTGCTGGTTGATTGGTTATCTCTGTACGGCGTGGTGGCTTCTCCTCTTTCTTTACCACTCTGTTCCGGTCCCG---------------------------------------------------------------------------------------GCGATGCTT---------------------------CAAGCTCCG---GAGTCTCCGGGAACT------------CGGTTGAGT------------------------------------------------------------------------CGAGACGGTGTCAAGGCGTTTCATCCGGTGATTCTTGTT---------------------------------------------------------------------------------------------CCGGGGATTGTAACCGGCGGGCTC---------------------------------GAGCTTTGGGAAGGTCGGCCTTGCGCT---------------------------GAAGGACTC---------------------------------------------------------------------------------------------------TTTCGTAAACGTCTT------------------------------TGGGGT---GCTAGCTTCTCCGAGATTCTTAGAAGGCCATTGTGCTGGTTGGAGCACTTATCTCTAGAC------------AGTGAGACCGGTCTCGATCCATCGGGAATCCGTGTCCGA---------------------GCAGTCCCAGGACTAGTGGCTGCAGACTATTTCGCACCATGCTACTTT------------------GCTTGGGCAGTTCTCATAGAGAATTTGGCAAAAATTGGATATGAAGGCAAGAACCTTCACATGGCCTCTTATGATTGGAGACTCTCTTTCCATAACACCGAGGTACGTGACCAATCGTTAAGTAGACTGAAGAGCAAAATCGAGCTAATGTATGCCACCAATGGGTTTAAGAAAGTTGTGGTGGTTCCGCATTCAATGGGGGCTATCTATTTCCTTCACTTCCTTAAATGGGTAGAAACACCTCTTCCTGATGGAGGCGGT---GGGGGTGGTCCAGGTTGGTGTGCCAAACACATCAAATCCGTCGTCAACATTGGACCCGCCTTTTTAGGTGTTCCTAAAGCCGTCAGTAATTTACTTTCTGCTGAAGGCAAAGACATCGCTTACGCCAGATCTTTGGCTCCAGGTCTCTTGGACTCGGAACTTCTCAAGCTGCAAACACTCGAACACCTTATGCGGATGTCACATAGCTGGGATTCAATAGTATCTTTATTACCAAAGGGCGGTGAGGCAATTTGGGGCGATCTAGACTCGCACGCTGAAGAAGGA---CTCAATTGT------------ATTTACTCCAAGAGAAAATCATCGCAGCTATCGCTAAGT------AATCTCCATAAACAAAACTACAGCCTTAAACCGGTGTCACGG------GTGAAAGAACCCGCAAAGTACGGAAGAATCGTATCTTTCGGGAAACGAGCATCAGAACTGCCTTCCTCACAACTC------TCTACGCTAAACGTCAAGGAACTGTCA---AGAGTA---------------------------------GATGGCAATTCAAAT---------------GACAGTACA---TCATGT---GGAGAGTTTTGGTCAGAGTACAATGAAATGAGCCGAGAAAGCATAGTAAAAGTAGCAGAAAACACAGCTTATACAGCCACCACTGTTCTTGATCTTCTTCGATTTATA------------------------GCCCCTAAGATGATGAGACGAGCCGAAGCTCATTTCTCTCACGGCATTGCTGATGATCTTGATGACCCTAAGTATGGACATTATAAGTACTGGTCTAATCCACTCGAGACCAAATTACCGGAGGCACCAGAGATGGAAATGTACTGTCTTTACGGAGTAGGGATTCCGACCGAGAGATCTTACATATACAAGCTCGCA------ACCTCTTCCGGTAAATGCAAG---AGCAGCATTCCCTTCCGGATAGATGGATCTCTGGATGGAGAT------------------------------GAC---GTT---TGTCTTAAGGGAGGAACACGGTTTGCG---------GACGGAGACGAGAGTGTACCGGTGATAAGTGCGGGGTTTATGTGCGCAAAGGGATGGAGAGGA---------------------------------AAAACACGG------------------TTTAACCCGTCAGGGATGGATACATTCTTGCGG---------------GAATACAAACATAAGCCGCCGGGAAGTCTACTAGAAAGTCGAGGAACGGAAAGCGGAGCTCATGTAGACATA---------ATGGGTAATGTTGGACTCATTGAAGATGTTTTGAGGATAGCTGCCGGAGCTTCA---------------------------------------------------------------------------------------------------------GGCCAGGAGATTGGTGGCGATAGAATTTACTCGGATGTGATGAGGATGTCGGAGAGAATTAGCATCAAG------------------------------------------------------------------------------------------------TTGTGA------------------------------------------------------------------------------------
>Theobroma_cacao
------------------------------------ATGGCTTCTATTCTCCGGTTTAGGAAACTATGCTATGTAGAGCAAGCAGTTAAGTGCGCTTCAGTGGGGTTTGAATCTTTTGATCAGTCTCCA---AAGATTGAT------------------------CAAAAGCTGGACAAGAAAGAAGAAGAGGTCATTTCTGCTAACAATTTTGCC---------------------TTGGAAATCATCAAGAAGAGAAAGCAACCAAGG------------------------------------------------------------------------------------------------------------AAGCAGCCCAAGGAATGGAGACGCTTAGATTCTTGTTGTTGGATGATTGGTTACCTTTGCTCCACTTGGTGGCTTCTTTTGTTCTTGTACCACAGTTTGCCGGTC------------------------------------------------------------------------------------------ACATTGCTT---------------------------CAGGTTCCT---GAATCACCAGGGGTC------------AGGCTTAAA------------------------------------------------------------------------CGTGAAGGCTTGGCAGCTCTTCACCCAGTGGTTTTAGTC---------------------------------------------------------------------------------------------CCTGGCATTGTGACTGGTGGCCTA---------------------------------GAGCTATGGGAAGGCCAGCCTTGTGCT---------------------------GATGGTCTG---------------------------------------------------------------------------------------------------TTTCGTAAACGACTT------------------------------TGGGGT---GGTAGCTTCACTGAAATCTTCAAGAGACCTTTGTGTTGGTTGGAGCACTTGTCTTTGCAC------------AGTGAAACTGGCCTTGACCCACCAGGAATCCGGGTTCGT---------------------GCTGTTCCAGGGCTGGTTGCGGCTGACTATTTTGCTCCGGGATATTTC------------------GTGTGGGCTGTTCTCATTGAAAATTTGGCAAAAATTGGTTATGAGGGGAAGAATTTGCACATGGCTGCTTATGATTGGAGGCTCTCTTTCCAGAATACAGAGATTCGGGACCATGCTCTTAGTAGGCTGAAGAGTAAAATTGAGCTAATGTATTTAACCAATGGCTATAAGAAAGTGGCTGTGGTGCCCCATTCCATGGGGGTTATCTATTTTCTTCATTTCCTTAAATGGGTTGAAACACCT---CCTCCTATAGGGGGT---GGTGGTGGTCCAGGTTGGTGTGCCAAGCACATCAAGGCAATCATGAACATTGGTCCAGCTTTTCTGGGTGTTCCAAAGGCTGTTAGTAATATATTCTCTGCTGAAGGCAAAGACATTGCTTATATCAGAGCTATGGCACCTGGACTATTGGATTCTAAGATTTTAGGGCTACAAACATTAGAACATGTCATGCGGGTGTCTCGGACATGGGACTCCATTGTGTCATTGGTGCCCAAAGGGGGAGAGACTATTTGGGGCAACATGGACTGGTCTCCTGAAGAACGG---CATGCTTGT------------GACTTCTCGAGGAAAAGACACTCTCAACCCTCTCCAATT------GACAATAATGTCAACAACAGTGATGTGAAGAGAGGTTTTCGA------GTGAAAGATCCAGTTCAATATGGAAGAATAATCTCTTTTGGCAAGACAGCATCACAGTTACATTCTTCACAGCTT------CCCACTATTGATTCAAAGGAATTTTTG---CGGACA---------------------------------AGTGCTTCCCAAAAT---------------TTAAACTTT---TCCTGT---GGAGAGGCCTGGACTGAATATGATGAGATGAGCAGGGAAGGCATCCAAAAAGTTGCAGCAAATAAAGCTTACACAACTCAAACCCTTCTTGATCTGCTTCGCTTTGTG------------------------GCACCAAAAATGATGCTACGGGCTGAAGCTCATTTTTCACATGGAATAGCCGACGATCTAGACAACCCTAAATACAACCATTACAAATACTGGTCTAATCCACTTGAAATGAAACTACCTGATGCTCCGGACATGGAGATATACTGCTTGTATGGTGTTGGAATTCCCACTGAGAGATCATACGTGTACAAACTGTCA------CCTACCAGCGGG---TGCAAA------AGCATTCCATACCAGATTGATAGCTCAGTCAATGGAGAA------------------------------GATGGTAGC---TGCTTGAAAGGTGGAGTATACTTTGCA---------GATGGAGATGAGAATGTACCTGTTCTAAGTGCTGGATTCATGTGTGCTAAAGGATGGAGAGGA---------------------------------AGAACCCGG------------------TTCAATCCATCTGGCATTGCTACATACATAAGG---------------GAGTACCGGCACAAGCCACCATCTAGTCTGCTAGAAGGGAGGGGCATCGAGAGTGGGGCACATGTTGACATC---------ATGGGAAATGTTGCGCTCATTGAAGACATATTGCGCATTGCATCTGGAGCCACT---------------------------------------------------------------------------------------------------------GGGAAAGAGATAAGAGGTGATAGGATTTACTCAGATATCCTAAGAATGTCTGAGAGAATAAACCTTCGG------------------------------------------------------------------------------------------------TTGTGA------------------------------------------------------------------------------------
>Littorella_uniflora
------------------------------------ATGGGTTCGATTATTCGGTTCCGAAAACTCTGTTTTCTTGTTCCA------------GCAAAGAGTAGTACTTCTCCTTGTAACGAAAAACCAGTATCTGAAGAG------------------------AAGCAAGTTGATCAGAAAAGTTATCCTGTTGTATTAGAAGAAGAGCCG------------------------------------CAAAAGAAGAGGCAAAGGAGG------------------------------------------------------------------------------------------------------------TCTAATCGGAAAGAATGGCGGTGCATAGACACATGTTGCTGGACAATTGGATACTTGTGTTCGATTTGGTGGCTGCTGTTGTTTATGTACCATTGTCTGCCGCCC------------------------------------------------------------------------------------------AGTTTGTTGGGT---------------------ATTCAGACACCG---GAACCGCCTGGGACG------------CGGCTGAAG------------------------------------------------------------------------AGGGAGGGGGTAACTGCGCTTCATCCGGTGGTCTTGGTG---------------------------------------------------------------------------------------------CCCGGCATTGTCACCGGTGGGCTG---------------------------------GAGCTGTGGGAAGGGAGACCTTGCTCT---------------------------GAGGGCCTT---------------------------------------------------------------------------------------------------TTTCGACAGCGGCTT------------------------------TGGGGTACTGGTAGCTTTGGTGAAATTTTCAAGAGGCCTCTGTGCTGGCTGGAGCATCTATCGTTGGAC------------AATGAAACAGGGCTTGATCCGCCTGGCATTCGGGTTCGG---------------------GCAGTGCAGGGCCTGGTGGCAGCTGATTACTTTGCTCCTGGATACTTT------------------GTTTGGGCCATACTGATTGAGAATCTGGCTCGCATTGGGTATGAAGGGAAGAACATGTACATGGCTGCTTATGACTGGAGATTGTCATTTCAGAACACAGAGACGAGGGACCAAGCTCTGAGTAGATTAAAGAGCAAAATCGAGCTTATGTATGTGACAAACGGAAACATGAAAGTTGTGGTGGTGCCTCATTCAATGGGTGTGATATATTTTCTCCATTTCATGAAGTGGGTCGAGTCTCCT---CCGCCTATGGGAGGC---GGTGGTGGCCCAGATTGGTGTTCGAAGTACATTAAGGCTGTGGTGAACATTGGTGCGGCATTTCTTGGTGTTCCGAAAGCTATTGGCAACATTTTGTCTGCTGAGAGCAAAGATGTTGCGTTTATCAGAACTATGGCTCCTGGTCTCTTGGATTCTGAGATTCTTGGGCTTCAAACATTGGAACATGTCATGCGCGTGTCTCGAACATGGGATTCCATTATTTCTTTGTTTCCTAAAGGTGGAGATACTATTTGGGGTGGCATGGATTGGTCTCCCGAAGAAAAT---CATTTCTGT------------GATTCATCAAAGACTAAGGACCATCAG------CCTTTT------GATGTGACACAGAACACCACTGATGTTAAGGGGTTGAGTAGATTCCAAGTCCTAGAGCCTACAAGGTATGGAAGGATCGTCTCGTTTGGACAGGAAGCATCAGAATTACATTCGTCAGAGCTC------TCTAGTCTT---GCTTCCCAGGCGCAG---AAACTG---------------------------------GATTCTTTGCAGAATAGAACGTCGTTGGTGTCTAATTCA---TCATGT---GGAAAAGTATGGACGGAGTATGATGAATTAAGTGACGAAACTATCTCGAAAATTGCTCAACACAAGGCATATACAGCTAGCACTTTGTTGGATCTTGTTAGGTCTATT------------------------GCTCCAAAGATGATGAAGCGGGCTGAAGCTCATTTCTCGCACGGTGTAGCTGAAAACTTGGATGATCCAAAGTATGAGCATTATAAGTACTGGTCCAATCCGCTTGAGACCAAATTGCCTAATGCTCCTGACATGGAGATCTATTGTCTCTATGGAGTCGGAATTCCAACAGAACGATCATACGTTTACAAGCTATCA---------TCCTCCGGTAAGTGCAGA------AGCATTCCTCTGCAAATCGATGGCTCTGCAGATGGAGGT------------------------------AAAAATGGA---TGCCTAAAGGGTGGAGTATACTTCGTT---------GACGGAGATGAAAGCGTACCAGTTTTGAGTGCCGGTTTCATGTGTGCCAAAGGTTGGAGAGGC---------------------------------AAAACAAGG------------------TTCAATCCCTCGGGAAGTCCTGCATATGTAAGA---------------GAGTACAAGCACAAAGCACCGGCAAATTTGCTTGAGGGAAGGGGTCTGGAAAGTGGTGGACATGTTGATATA---------ATGGGGAATGTCGCGTTAATTGAGGATGTATTGCGTGTGGCGGCTGGAGCATCT---------------------------------------------------------------------------------------------------------GGTCTAGAGCTTGGAGGAGATAAAATTTATTCTGACATCATGAAAATGTCGGAGAAAATAAATCTTCGC------------------------------------------------------------------------------------------------TTATAA------------------------------------------------------------------------------------
>Amborella_tricopoda
------------------------------------ATGGCACCGGTCCTT------CGCAAGCTTCTCTATGTGGAAGCGGTGATCAATTACAAGAAGAGCAGCTTC------------------------CTCAGTGAG------------------------AAGGAGAAGGAGAAGAAG---------GTGGTGTGGGATGGGGAC---------------------------------------AAGAAGAAGGACGATGAGAGGCTGCGG---------------------------------------------------------------------------------------------TTGGTGGTGAAGAGGAGGAAGGATTGGAGATGCGTCGACTGGTGCTGCTGGCTGATCGGCTATATATGCACCGCGTGGTGGCTCCTCCTCTTCTTATACAACACGCTCCCCTCT------------------------------------------------------------------------------------------CACTACCTG---------------------------CAGCTGCCCGTGGAGCCACCCGGGTTG------------AAGCTGAAG------------------------------------------------------------------------AAGGAAGGGCTGAGGGAGCTTCATCCCGTCGTGTTTGTG---------------------------------------------------------------------------------------------CCTGGTATCGTCACAGGGGGTCTC---------------------------------GAGCTGTGGGAAGGACGCCCCTGTGCC---------------------------CACGGTCTC---------------------------------------------------------------------------------------------------TTCAGGAAGAGAGTG------------------------------TGGGGC---GGAAGCTTCACTGAAATATTCAAGAGGCCTCTTTGCTGGCTGGAGCACATGTCTCTGGAC------------AACGAGACCGGGCTGGACCCTCCAGGGATCAGGGTGCGG---------------------CCTGTTCCTGGCCTTGTTGCTGCCGATTACTTTGGTCCCGGCTACTTT------------------GTTTGGGCGGTGCTCATCGAGAACCTGGCTCACATTGGCTACGAGGGGAAGAACATGCACATGACTTCTTACGATTGGAGGCTCTCCTTCCAGAATACAGAGGTGCGCGATCAATCCCTGAGTAGGCTGAAGAGTAAGATAGAGCTGATGGTGAGGACCAACGGCCAC---AAAGTGGTTGTGGTGCCACACTCCATGGGGGTGCTTTACTTCCTTCACTTCATCAAATGGGTGGAGGCACCC---ACTCCCATGGGAGGG---GGAGGGGGTCCACACTGGTGCCATAACCACATTAAAGCCGTTATGAACATTGGACCTGCATTTCTTGGCGTTCCTAAAGCCCTCAGTGGTATTTTCTCTGCCGAAGCAAAAGACATCGCTTTCGCCAGGGCCATGGCCCCTTATGTTCTGGATTCCGATATTCTTGGCCTTCAAACTCTTGGGCACATCATGCGTGTCTCTCGCACTTGGGACTCTATCATGTCTCTGCTGCCAAAGGGTGGAGAAACAATCTGGGGTGACTTGGATTGGTCTCCTGAAGAGGGT---TATTGCTGCAATTCACTGAAGGACTGTTCCAAGGCATATGTGAATCAG---CAATCTGGC------TCAGGCAACTCCAGTAATGGCAAGTTGGATGCCACCAGAAAC------------GAGAAAGTCCACTATGGAAGGATCATCTCCTTTGGCAAGCTATCATCGCAGTTACCTTCTTCCATTCTA------GAAAGACCTGACTCCAAGGTGGTGCTGTTTGGATTG---------------------------------AACTCACCCACTGGC---------------CGCAATTCA---TCATGTGGAGGAGAAGTATGGACTGAGTATCATGAGATGAGCAAGGAAAGCATCAGAGCAGTTGCAGAGGGGAAAGCATACACGTCTGGAAACATCGTGGATCTGCTGCGCTTTGTT------------------------GCCCCCAGGCTGATGAGGCGTGCGGATTCTCAGTTCTCTCATGGAATTGCAGATGACTTGGACCACCCAACGTATAACCACTACAGATACTGGTCAAATCCGCTCGAGACCAAGCTGCCGAATGCTCCAGAGATGGAAATGTACTGCTTATATGGGGTGGGTATCCCAACAGAGAGGTCTTACGTGTACAAGGACTCG---------CCCTCTGACAAGTGC---------AGCATCCCTTTCAAGATTGACAGTGGGGCGAGTGGTGGT------------------------------GGT---GGT---TGCCTGAAAGGTGGGGTATACCTGGTG---------GATGGGGACGAGAGTGTGCCGGTCCTCAGCGCCGGCTTCATGTGTGCCAAAGGATGGCGTGGG---------------------------------AAGAACCGG------------------TTCAATCCTGAAGGCATGCCCACGCACGTGAGG---------------GAGTACCGCCATCTGCCACCTACCAATCTGCTGGAAGGCAGGGGGATGCAGAGCGGGGCTCATGTGGATATC---------ATGGGTAATGTTGCCTTAATTGAGGACATTATGCGTGTTGCTGCTGGTGCGACT---------------------------------------------------------------------------------------------------------GGGAGAGACATCGGAGGTGACAGGATCTACTCCCAAATACTCCAATTCTCTGAGCGTATTAACCTTCCT------------------------------------------------------------------------------------------------TTGTGA------------------------------------------------------------------------------------
>Isoetes_spp
--------------------------------------------------------------------------------------------------------------------------------------------------------------------------------------------------------TGAATATGAA---------------------------------------AAGATGAAGAAAACCGACAAAGAGGGGCAGAATACAAATCGGAAACATGCTGTTTATCCC------------------------------------------------------------TTGAAGATTGAAAGAAAGCCAAAATGGCGCTGTTTGGATACATGCTGTTGGATAATCGGTTACATGTGTGTGCTATGGTGGC-CTTC-TTGTTC-G-------------------------------------------------------------------------------------------------------------------------------------------------------------------------------------------------------------------------------------------------------------------------------------------------------------------------------------------------------------------------------------------------------------------------------------------------------------------------------------------------------------------------------------------------------------------------------------------------------------------------------------------------------------------------------------------------------------------------------------------ACATGAGATTGTGT------------AATGAGACGGGTTTGGACCCCCTAGGCATCAGGATTAGG---------------------CCTGTGTCGGGACTTGTAGCAGCTAATTACTTCGCACCTGGATA-------------------------------------------------------------------------------------------------------------------------------------------------------------------------------------------------------------------------------------------------------------------------------------------------------------------------------------------------------------------------------------------------------------------------------------------------------------------------------------------------------------------------------------------------------------------------------------------------------------------------------------------------------------------------------------------------------------------------------------------------------------------------------------------------------------------------------------------------------------------------------------------------------------------------------------------------------------------------------------------------------------------------------------------------------------------------------------------------------------------------------------------------------------------------------------------------------------------------------------------------------------------------------------------------------------------------------------------------------------------------------------------------------------------------------------------------------------------------------------------------------------------------------------------------------------------------------------------------------------------------------------------------------------------------------------------------------------------------------------------------------------------------------------------------------------------------------------------------------------------------------------------------------------------------------------------------------------------------------------------------------------------------------------------------------------------------------------------------------------------
>Isoetes_andicola
-----------------------------------------------GTTGAGAAGAAAACCCATCATAGGAACAGTGGAA------------------------------------GATTYGAAGMAA---GAAATT-AG------------------AATGATGAGAATGATGAGAAGCATGCAAAAAGYGACCTTGATGAATATGAR---------------------------------------AAGATGAAGAAAACTGACAAAGAGGGGCAGAATACAAATCGRAAACATG-TGTTTATCCC------------------------------------------------------------TTGAAGATTGAAAGAAAGCCAAAATGGMGYTGTTTGGATACATGCTGTTGGCTAATCGGTTACATGTGTGTGCTATGGTGGCTCTTCCTTGTTCTGTATAATGCCTTGCCT---------------------------------------------------------------------------------------------TCATTGCCACAGTATGTGACGGAGGCTATAACAGGCCCCCTGCCA---GAT---------------------------------------------------------------------------------------------------------------------------------------------------------------------------------------------------------------------------------------------------------------------------------------------------------------------------------------------------------------------------------------------------------------------------------------------------------------------------------------------------------------------------------------------------------------------------------------------------------------------------------------------------------------------------------------------------------------------------------------------------------------------------------------------------------------------------------------------------------------------------------------------------------------------------------------------------------------------------------------------------------------------------------------------------------------------------------------------------------------------------------------------------------------------------------------------------------------------------------------------------------------------------------------------------------------------------------------------------------------------------------------------------------------------------------------------------------------------------------------------------------------------------------------------------------------------------------------------------------------------------------------------------------------------------------------------------------------------------------------------------------------------------------------------------------------------------------------------------------------------------------------------------------------------------------------------------------------------------------------------------------------------------------------------------------------------------------------------------------------------------------------------------------------------------------------------------------------------------------------------------------------------------------------------------------------------------------------------------------------------------------------------------------------------------------------------------------------------------------------------------------------------------------------------------------------------------------------------------------------------------------------------------------------------------------------------------------------------------------------------------------------------------------------------------------------------------------
>Isoetes_coromandelina
-------------------------------------------------------------------------------------------------------------------------------------------------------------------------------------------------------------------------------------------------------------------------------------------------------------------------------------------------------------------------------------------------------------------------------------------GTTACATGTGTGTGCTGTGGTGGTTCTTTCTTGTTCTGTATAATGCCTTGCCA---------------------------------------------------------------------------------------------TCATTGCCACAATATGTCACTGAGGCCATTACAGGCCCTTTGCCT---GATCCTCC-------------------------------------------------------------------------------------------------------------------------------ATTGTCTTTGTG---------------------------------------------------------------------------------------------CCGGGTATCGTTACTGGTGGTATG---------------------------------GAGTTATGGGAAGGACGTCCTTGTGCT---------------------------GATGGCTTG---------------------------------------------------------------------------------------------------TTCCGTAAGCGGCTT------------------------------TGGGGT---GGTACCTTTGGTGAAGTTTATAAGA--------------------------------------------------------------------------------------------------------------------------------------------------------------------------------------------------------------------------------------------------------------------------------------------------------------------------------------------------------------------------------------------------------------------------------------------------------------------------------------------------------------------------------------------------------------------------------------------------------------------------------------------------------------------------------------------------------------------------------------------------------------------------------------------------------------------------------------------------------------------------------------------------------------------------------------------------------------------------------------------------------------------------------------------------------------------------------------------------------------------------------------------------------------------------------------------------------------------------------------------------------------------------------------------------------------------------------------------------------------------------------------------------------------------------------------------------------------------------------------------------------------------------------------------------------------------------------------------------------------------------------------------------------------------------------------------------------------------------------------------------------------------------------------------------------------------------------------------------------------------------------------------------------------------------------------------------------------------------------------------------------------------------------------------------------------------------------------------------------------------------------------------------------------------------------------------------------------------------------------------------------------------------
