# Supplementary material for: Phylogenomics indicates the “living fossil” Isoetes diversified in the Cenozoic
Source: PLoS One. 2020 Jun 18;15(6):e0227525. doi: 10.1371/journal.pone.0227525 (PMC7302493; doi:10.1371/journal.pone.0227525)
Supplement: S1 File — Folder containing fasta files for each of the individual nuclear alignments. (GZ) [file pone.0227525.s011.gz › 1_Individual_Nuclear_Alignments/Homolog_38680.orthogroup_2.fasta]

>Isoetes_sinensis
---------------------------------------------------------------ATGGTCGGAATT---------------------CGTGGTGCCAAATTGGGA------------------------------------------------------------------------------------------------------------------------------------GCTAGAGCTGGACCCGCT------------------------------------------------------------------------------------------------------------------------GAACCTCCAGTAGCT------CGG---ATTGTTGTTAAAACAGCTAAATCGGTCGAGATCTGCAATGCAGTT------------------------------------------------------------------------------------------------------------------------------------------------------------------------------------------------------------------------------------------------------------------------------------------------------TCAGGAGTATCTCCATCAGTT------------------------------------------------------------------------------------------GTTCGGGATAATCTGGCCCAATATTTGGTG------------------------TCGAGTGCGCATTTGGAAGCCAAT------------------------------------------------------------------------------------------------------------------------------------------------------------------------------------------------------------------------------------------------------------------------------------------------------------------------------------------------------------------------------------------------------------------------------------------------------------------AAAATTCCCTCGACTAATCTGGCCCAAGAAAGAGAGAAGATA------------------------------------------------------------------GATTATGAGATCCCT---GTG---GAAGGGAAGATGCTATGTATGGAGGTTTGG------------------------------------------------------------------------------------GGTGGCGGAAGT---------------GAGAGGAAGTATTTGTGGAAT---------------------CATGGGCCAGAT------------------------------------------------------GGGAAGGGTAGATTC---------------------------------------------------------------------------------------------------------------GAGATTGTCAATTCCAAAGCCAATCCTAACCATTTTTCTAAT------------------GTCTTATCATTTATACGTGCACATGTAGTGCCAGAAGGGTATCCC---------------------------------------------------------------------------------------------------------------------------------------AATAGCGTTGCACCATCATACACACCATACATGCAATGGAGGTCACTTCAGCATTTTTTTGGAGGTGCTATGGGGGTTTTCACCACACGATCA------------------------TTACTCCATGCCCTAGGTGTC---AGA---------------------GGTGGTGCTACTTCATCTGCAGTAGCTGTTAATTGGGTTATCAAGGATGGTGCTGGTCGAATTGGAAAG------------ATGCTATTTGCTCGGCAT---GGAAAAAAATTTGACTGCGACCTCAAACAGCTTAGG---------------------------------------------------TTTGCAGGAGATATTTTGATGCAACTAGCTGCTGCAGTTGAGCTGGCAACCATAGCAGCACCACAA---------------------------TTTTTTCTACCTCTGGCTTGCACAGCTAATGTGGCAAAG---------------------------AATGTTGCTGTTGTGACATCGACTTCAACACGTGCACCAATATACAAAGCATTCGCCCGGCAGGAAAACATTGGTGATGTAACAGCAAAAGGAGAATGCGTTAGCAACATTGCTGATTTGCTTGGCACTGCACTAGGAATTTGGCTGTCAAGA------------------AGAAATCTCTCTTTATTAGGAGCATTTATT---------------GCTCTCTCATGTGGTTATGTTTTCAGCTCTTATAAAGAGGTTAAAGCTGTTCAGTTGCCTACATTGAATCGGGCAAGGTTCGGGCTTGCTGTCGAATGCTTTCTCAATACAGGGAAAGTTCCATCACTAGTGGATGCAAACAGAAGAGAGAGAATAATTCTTCCTCCA---------------------------------------------------------------------------------------------------------TGG---------------------------------------------------------------------------------------------AAGCAG------------------------------------------------------------------------------------GAATATCCGCTGGAAGTTGGTGCCCATGTACATGATGCATTTTCAAGTCCGGAGGAACTACTGTCAATC---------AGGCCATTATTTGAGAAAGAGAGGTATATCATTGGCTATCAACCA------------------------------------AAGCAT---AAGCGTGGATAT---ATTGTATTGAGA---------GAAACAGCAAAACCTGAGGATGTTATACGGGCAACCTTTCATGCCCATGTACTACTATATATGATTGGTAAG------------TCGAAT------------------------------------------------------------------------------------------------------------------------------------------------TCGAAGAAGGAAGCGTATGTAAGAAGTTGTCAGATCGCTTCTACACTCTATGAAAGTTTC---AAGCATGAGGCATTAACTCAGGGCTGGGTTATG---TCCGAGTCACTG------------CTCAATCCTGGGGATGCTCGCATTAGGATGTGA------------------------------------------
>Isoetes_lacustris
---------------------------------------------------------------ATGGTCGGAATT---------------------CGTGGAGCCAAATTGGGT------------------------------------------------------------------------------------------------------------------------------------GCTAGAGCTGGACCGGCT------------------------------------------------------------------------------------------------------------------------GAACCTCCAGTAGCT------CGG---ATTGTTGTTAAATCAGCTAAATCATTTGAGATCTGCAATGCAGTT------------------------------------------------------------------------------------------------------------------------------------------------------------------------------------------------------------------------------------------------------------------------------------------------------TCAGGAGTATCTCCGTCAGTT------------------------------------------------------------------------------------------GTTCGGGATAATCTGGCCCAATATTTGGTG------------------------TCGAGTACGCATTTGGAAGCCAAT------------------------------------------------------------------------------------------------------------------------------------------------------------------------------------------------------------------------------------------------------------------------------------------------------------------------------------------------------------------------------------------------------------------------------------------------------------------AAAATCCCCTCGACTAGTCCGGCCCAAGAAAGAGAGAAGATA------------------------------------------------------------------GATTATGAGATCCCT---GTG---GAAGGGAAGATGCTATGTATGGAGGTTTGG------------------------------------------------------------------------------------GGTGGTGGAAGT---------------GAGAGGAAGTATTTGTGGAAA---------------------CATGGGCCAGAT------------------------------------------------------GGGAAGAGTAGTTTT---------------------------------------------------------------------------------------------------------------GAGATTGTCAATTCCAAGGCCAATCCCAACCATTTTTCTAAT------------------GTCTTATCATTTATTCGCGCTCATGTAGTGCCAGAAGGGTATCCC---------------------------------------------------------------------------------------------------------------------------------------AATAGTGTTGCACCATCATATACACCATACATGCAATGGAGGTCACTTCAGCACTTTTTTGGAGGTGCTATGGGGGTTTTCACCACACGATCA------------------------TTACTCCATGCCCTAGGTGTC---AGA---------------------GGTGGTGCTACTTCATCTGCGGTAGCCGTTAATTGGGTTATCAAGGATGGTGCTGGTCGAATTGGAAAG------------ATGTTATTTGCTCGGCAT---GGAAAAAAATTTGACTGCGACCTCAAACAGCTTAGG---------------------------------------------------TTTGCAGGAGATATTTTAATGCAACTAGCTGCTGCAATTGAGCTGGCAACCATAGCAGCACCACAA---------------------------TTTTTTCTACCTCTGGCTTGCACAGCCAATGTGGCAAAG---------------------------AATGTGGCTGTTGTGACATCGACTTCGACACGTGCACCAATATACAAAGCATTCGCCCGACAGGAAAACATTGGTGATGTAACAGCAAAGGGAGAATGCATTAGCAACATTGCTGATTTGCTTGGCACTGCACTAGGGATTTGGCTGTCAAGA------------------AGAAGTCTCTCTTTAGTAGGAGCATTTATT---------------GGTCTTTCATGTGGTTATGTTTTCAGCTCGTATAAAGAGGTTAAAGCTGTTCAGTTGCCTACGTTGAATCGTGCAAGGTTTGGGTTTGCTGTCGAATGCTTTCTCAATACAGGT------------------------------------------------------------------------------------------------------------------------------------------------------------------------------------------------------------------------------------------------------------------------------------------------------------------------------------------------------------------------------------------------------------------------------------------------------------------------------------------------------------------------------------------------------------------------------------------------------------------------ATTATTTTTCTCATAAAGTGA------------------------------------------------------------------------------------------------------------------------------------------------------------------------------------------------------------------------------------------------------------------------------------------------------------------------------------------------------------------------
>Selaginella_moellendorffii
---------------------------------------------------------------------------------------------------ATGCAGGGCTTGGGA------------------------------------------------------------------------------------------------------------------------------------GGAGGGCAGTGCGCTAGCGAT------------------------------------------------------------------------------------------------------------GGCGGCACAGCC------------------------------------------------------------------------------------------------------------------------------------------------------------------------------------------------------------------------------------------------------------------------------------------------------------------------------------------------------------------------------------------------------------------------------------------------------------------------------------------GCGAGGATTGCCGATGCTAGAGCCACTCGC------------------------------------------------------------------------------------------------------------------------------------------------------------------------------------------------------------------------------------------------------------------------------------------------------------------------------------------------------------------------------------------------------------------------------------------------------------------------------------------------------------------------------------------------------------------------------------------------------------------------------------------------------------TCCACACTGTGCTTGGAGAGAATC---------------------------------------------------------------------------------------GGAGACGTG---------------CAATGGAAATACGTTGCAAAG------------------------------------------------------------------------------------------GGGCAGGTCTTA---------------------------------------------------------------------------------------------------------------CAGAGCGAGAAATTGTTTCCTCACCAGAGCGCCCTTGCGGAG------------------ATTATGGACTTTGTGCGATCGCATGTTGTGCCGGAAGGCTTTCCG---------------------------------------------------------------------------------------------------------------------------------------GACAGTGTTCTTCCGTGCTACACGCCTTACATGCAATGGCGATGCCTCCAGTATTTCTTTGGAGGTGCCATGGGCGTCTTCACGACCCGGTCG------------------------CTGCTTCATGCTCTTGGTGTC---CGG---------------------AATGGAGCTTCGTCTTCGGCCATCGCTGTAAACTGGGTTGTCAAGGATGGTGCTGGCCGAATTGGAAAA------------ATGATTTTTGCTCGGCAT---GGAAAGAAGTTCGATTGTCACCTTAAGCAGATTCGA---------------------------------------------------TTTGCTGGTGATGTCTTAATGCAATTAGCTGCAGCACTGGAACTAGCTACATCTGCCACACCACAA---------------------------TTTTTTCTCCCTCTGGCTTGTATAGCTAACATTGGAAAG---------------------------AACGTTGCTGCAGTGGCGTCTACTTCGACTCGAGCACCCATATACAAGGCCTTTGCGCGTCGAGAAAACATTGGAGACATAACTGCAAAAGGAGAGTGTATCGGAAACATTGCGGATCTGCTAGGTACTGGCATGGGAATTCTGATGTCCAAA------------------AATTTTCCT---GTCTTTGCTCCATTTAGT---------------GCGTTGGCTTTTGGATACGTCTACAGTTCCTTTCGAGAGGTGAAAGCAATTCAGTTGCCGACATTGAACCGGCACAGATTCGGGATTGCTGTCGACACTTTTCTAGAGACAGGGAAAGTTCCAGGTTTGGTTGAAGCAAATGAGAGAGAGCGAATTATCGTTGGTCCGCAA------------------------------------------------------------------------------------------------------TGG---------------------------------------------------------------------------------------------TCACTA------------------------------------------------------------------------------------GAGAAA---CTAGAACTAGGCGCACGGGTATCTGATGCCTTCTCTGCTCCTCAAGACTACCAGTACATA---------GACTCTTTATTTAAGGGGGAAAACTACCTTGTAAGCTACAATCCT------------------------------------AAACGT---CAGCGCACCTAT---GTTGTTCTAAAG---------GAAAGAGCCAACGGTGATGACGTCCTTCGAGCAGCATTTCATGGCCAATTGTTCGTCAACATTTTTGATAAA------------TGTTCT------------------------------------------------------------------------------------------------------------------------------------------------TCTGCCGAAGGAGCGTATCAAGAAAGCTGCAAATACATATCTCCCCTCTATGAACATTTC---AAACTCGATGCCGAAAAACTGGGCTGGATAATG---TCAGAGACGCTA------------TTAAGTCCTGGAAATGCTCGGGTTTGCACCTGA------------------------------------------
>Pteridium_aquilinium
------------------------------------------------------------------------------------------------------------------------------------------------------------------------------------------------------------------------------------------------------------------------------------------------------------------------------------------------------------------------------------------------------------------------------------------------------------------------------------------------------------------------------------------------------------------------------------------------------------------------------------------------------------------------------------------------------------------------------------------------------------------------------------------------------------------------------------------------------------------------------------------------------------------------------------------------------------------------------------------------------------------------------------------------------------------------------------------------------------------------------------------------------------------------------------------------------------------------------------------------------------------------------------------------------------------------------------------------------------------------------------------------------------------------------------------------------------------------------------------------------------------------------------------------------------------------------------------------------------------------------------------------------------------------------------------------------------------------------------------------------------------------------------------------------------------------------------------------------------------------------------------------------------------------------------------------------------------------------------------------------------------------------------------------------------------------------------------------------------------------------------------------------------------------------------------------------------------------------------------------------------------------------------------------------------------------------------------------------------------------------------------------------------------------------------------------------------------------------------------------------------------------------------------------------------------------------------------------------------------------------------------------------------------------------------------------------------------------------------------------------------------------------------ACCCGTGCCTCCATTTACAGAGCTTTTGCACGGGGTGAGAACATTGGGGATGTGACAGCTAAAGGCGAATGCATCAGCAACATTGCTGATTTGCTAGGGACAGGCCTGGGCATTTTCATTTCGAAA------------------AGAAATCCATCATTGATGGCTACATTTCTG---------------GTGCTGTCCTGTGGCTATCTGTGCTGCTCATACGAAGAGATCAAATCAGTCATGCTTCCAACTTTGAATAGAGCAAGGTTTAGAGTTGCTGTACAGTCGTTCCTCAATACAGGTCCGGTTCCATCATTGTTTGAGGGTAATCAGAAAGAGATTATATTCACACATCCA---------------------------------------------------------------------------------------------------------TGG---------------------------------------------------------------------------------------------GCTAGG------------------------------------------------------------------------------------GACAAGCCAACTGTTCTTGGGGCACGTGTTAATGAAGCTTTTGAGAGTCCACACAAGTTTCTAGATCTC---------TTGTCTCTTTTTCAGAAAGAAAACTATATAGTCACATACAATGCG------------------------------------AAGAGG---AGGCGAACTTAT---GTGGTTCTCAAG---------GAGAAAGCTAATTCAGAGGACGTCTTAAAAGCTACATTTCATGCACAGGTAGTGGCAAGCATTTTACAGAGG------------CCGTTATCCTGGAACACTAACTCCAGT------------GGTGTC------------CAAATCAAGGGGACAGATCCTCTC---------------------TCTGAGCTCAAGAGGAACTCCAAG------TCGGAC---------ATAGGCGARGAAGCTGCCATTAGAGAAAGC------------------------------------------------------------------------------------------------TTACAACCATGTGAACGAGCTCTTTGA------------------------------------------------
>Lygodium_japonicum
---------------------------------------------------------------ATGATGAAGAAG---------------------GTCGCTGTCCCTATAGGT------------------------------------------------------------------------------------------------------------------------------------GCAGCTGTCTCCTCTCCT---------------------------------------------------------------------------------------------------------------------------------------------------ATGGATCACTTCTCGTCAGTGCATTTCTCACTTGCTCAAAAACAA---------------------------------------------------------------------------------------------------------------------------------------------------------------------------------------------------------------------------------------------------------------------------------------------------------------TCTGGACAGGAG------------------------------------------------------------------------------------------GTCCACAAACTCATGAAAGAGGCAGTTGCT------------------------AGCACTGCCAAATGCCATTCAACAGCCGATTTTCCTATGCAG------------------------------------------------------------------------------------------------------------------------------------------------------------------------------------------------------GGGGAGGACAGCTTGCAAACT------------------------------------------------------GATGTT---------------------------------------------------------------------------------------------TTCCAATCCAAGAAG---------------------------------------TCCATGAAAGCTTCTGGGAGTCAGAATTCAAAGAGATCTGTCAAG------------------------------------------------------AAAGCTGTCAGGCATGATTCTGCAATCAAT---ACAGATAAGGGACAAGTTATGTGCATTGAAGTTTCA------------------------------------------------------------------------------------GGAAGAGGCAGT---------------GAGTGGAAGTACTTTACAAACAATCAG---------------GAAGGAGTGAAA------------------------------------------------------ACAAGTACCAGGTTT---------------------------------------------------------------------------------------------------------------CACATGGTCGATGCGAAAACAAACCAAAACCCTTTGTCTGAC------------------CTAATGGCATTCATAAGATCCTGTGTGGTTCCGGAAGGATATCCA---------------------------------------------------------------------------------------------------------------------------------------GGCAGTGTTGCACCCTCATACACACCTTATATGCGCTGGAGGGCACTAAAGTATTTCTTTGGTGGTGCAATAAGCGTATTCACCACAAGGTCA------------------------TTATTGCATGCCGTAGGAGTGTCTCGA------------------------GGTGCTACTTCTACTTCAGTGGCAGCCAATTGGGTGATAAAGGATGGTGCAGGACGTGTTGGTAAA------------ATGCTGTTCGCTCGGCAT---GGGAAAAAGTTTGATTGTGATATGAAACAGCTGAGA---------------------------------------------------TTCATGGGCGATTTGTTGATGGAGTTTGGAGCAGCTATAGAGCTGGGCACTGCTGCAGCACCTCAC---------------------------CTGTTCTTACCTTTGGCATGTGCAGCAAATATTGCTAAG---------------------------AATGTTGCTGCAGTAACATCAACTTCAACTCGGGCTCCCATCTACAAAGCGTTTGCACAGGGCGACAATATAGGAGATATCACAGCCAAAGGAGAATGCATCAGCAACATAGCAGACTTGGTGGGAACTGGCCTGGGGATTTTCATGTCCAAA------------------AAGAATCCATCATTGTTAGCCTCATTTATG---------------GTGCTTTCTTGTGGCTATCTATGCTGTTCTTATCAAGAAATCAAATCGGTCTTGCTTCCAACATTGAACAGGGCAAGATTTGGAGCTGCAGTTCAGTCGTTTCTTCAGACAGGGCAAGTTCCATCCTTGGCTCAAGGAAACTTGAAAGAAAGAATCATTACGCTTCCA---------------------------------------------------------------------------------------------------------TGG---------------------------------------------------------------------------------------------AGTAGT------------------------------------------------------------------------------------GATAAGCCGTGTGTGCTTGGAGCAAGAGTCAATGAAGCATTTGAAAACCCACAAAAATTTCTAGATATT---------GTACCATTATTTCAGAAAGAAAATTATTTGGTCACGTACAATGCG------------------------------------AGGAAG---AGACGAGCATAT---GTTGTTTTGAAA---------GAGAATTCTAAATCTGACGATGTTCTGAGAGCTACATTTCATGCACATCTACTCGTGAATATTCTCCAGAGT------------CCTGTACTGCAAGATCTAGGATCTGAA------------AATATAGCGAACGTGGCACATCATAACAATGTAGGCAGGCTG---------------------TCTGAGTTTAGGAAGTGGAATGTC------TCAAAT---------ATGAGTGTAGAAGAAGCAATTGCTGAGAGCCTCAAGCAGGTCTCAGAACTTTTTGAGGCTTTC---AGAGACCAAGCTACAGCACAGGGTTGGATGATG---GCAGAGTCATCA------------CTAAACCCTGGCAATGCACGATTGCGCGCTTGGAAAGGGAATTAA------------------------------
>Oryza_sativa
------------------------------ATGGGTGCGCGTAGCGAAGGAAAGCGCCTCCACTATAAAACGCTC---------------------CACCCTCTCTCTCTCTCACCTCCATCTTGGCATTGCGTTCTCCGCCATATACAACTCTCTCTCTCTCTCTCCAACCACTGCGTCGTCTCGCATCGGTCGGTGTCGCGACCACCCGGTCGCCGCCGGTGGAGGTTTCGGGTCGGCCACCTGACTAAGCCGCGGCCACGCAGGTCGCCGGCGCCGGTGCGCGCG---------------------------------------------------------------------------------------GCAGGGATGGCGCCGACGGTGGGGATCAAGCGGTCGGCGGCGGCGGTGGCGACGCAGACCATCAGCGTGCCGCCGCCCGAC---------------------------------------------------------------------------------------------------------------------------------------------------------------------------------------------------------------------------------------------------------------------------------------------------------------------------------------------------------------------------------------------------------------------GCGCGGTTCGCGGTGCGGGAGGCCGTGCGG------------------------------GCCACCATCGCG---TCGCCGCCGGTCGAGGCG---------------------------------------------------------------------------------------------------------------------------------------------------------------------------------------------------------------CCCCCC------------------------------------------------------------------------------------------------------------------------------------------------------------------------------------------------------------------------GCCGCCGCCGGGAAGGCGGCGGCGCCGGCGCCCGCGGTGGAG------------------------------------------------------------------------------------------------------GGGTTCCTGTGCCTGGAGGAGGTG---------------------------------------------------------------------------------------GACGGGAGG---------------CGGTGGAGCTACGTGGTGGATGGGGGA---------------CAGGGGAAAGGGAAG---------------GGGAGGGGGAGGGGGAGGAGCGGCGCGGCCGTTCCCATGGGGGCCTCCGTT---------------------------------------------------------------------------------------------------------------AGGGCCGTGCCGCTGCAGTCGCCGCTGCCGCCCGCCGAGGAA------------------GTTATGGCATTCATAAGATCATATGTTGTGCCTGAAGGCTTTCCG---------------------------------------------------------------------------------------------------------------------------------------GATAGTGTTACTCCGTCATACGTCCCATACATGACCTGGAGAGCCCTGAAGCATTTCTTTGGTGGAGCTATGGGTGTTTTTACAACAAGAACC------------------------TTGCTGAGCTCTGTTGGAGTCTCTCAA---------------------AGCAAAGTAACACCAGGAGCCATTGCTATCAACTGGATCCTCAAGGATGGTGCAGGTCGTGTCGGAAAA------------ATGCTTTTTGCACGTCAA---GGAAAGAAGTTTGACTATGACCTAAAGCAGCTCCGC---------------------------------------------------TTTTCTAGTGATCTATTGCTGGAGATTGGAGCTGGAATTGAGTTAGCAACTGCAGCCTTTCCTCAA---------------------------TTTTTCTTGCCCATGGCTTGCGTAGCAAATGTTGTAAAG---------------------------AATGTCGCGGCTGTTACATCAACATCAACTCGAACTCCAATTTATAAGGCCTATGCAAGAGGAGAAAACATTGGAGATGTCACTGCTAAAGGCGAATCTGTTGGGAACATTGCAGATCTGCTGGGCACTGGCTTGAGCATCTTCATTTCAAAA------------------CGGAATCCATCATTGGTGACTTCATTTGCC---------------TTCCTTTCATGTGGTTATCTTTGGAGTTCATATCATGAGGTGAGATCGGTCGTGCTAAATACTTTAAACAGAGCAAGGTTTACTGTTGCGGTGGATTCCTTCATTAAAACTGGGCATATCCCCTCATTGAAGGAAGGGAACTCACAGGAGACGATATTTAATCCACCT---------------------------------------------------------------------------------------------------------TGG------------------------------------------------------------------------------------------------CGG------------------------------------------------------------------------------------CATGAGCCAGTTGCAATAGGATCACGATTTGGAGAAGCGTTTCAAGAACCTGCTTCATTTGTTGCCATA---------CGGCCATTGTTTGAGGATGAGAGATACATGGTAACATATAACCCC------------------------------------GCAAAG---GATAAGGTATAT---GCTTTGCTCAAG---------GATCAAGCAAAGTCAGATGACATTATCAAAGCGGCTTTCCATGCTCATGTATTACTGCATTTCATCAATGCG------------TCA---------------------------------------------CATGCACGGAAGCAGATGAACTCCAGGAGATCA---------------------------GATCCTTATGGAAACCCA------TGTAAC---------ATGGATTTCATGGCACACATAGCTGAGTCCTGCAAAATTGTTTCTTCCTCTTATGGAACTTTC---AAGAAGAAAGCTAGAGAACAGGGTTGGATAATG---TCAGAATCACTG------------CTCAACCCTGGGAAAGCTCGGTTGTGTCCTGCAAGGCCATAA---------------------------------
>Ananas_comosus
------------------------------------------------------------------------ATG---------------------GCGCCGATCCCGTTG------------------------------------------------------------------------------------------------------------------------------------------AAGCAGTCCCCGAGCTCCGCACAGACCCTCGCCCGCGGC---------------------------------------------------------------------------------------GGCGGCGGGGCC---------------------------------------------------------------CCGGAG---------------------------------------------------------------------------------------------------------------------------------------------------------------------------------------------------------------------------------------------------------------------------------------------------------------------------------------------------------------------------------------------------------------------ACGCGCGGGATCGTGCGCGAGGCCGTGCGC------------------------------GCCACCCTCGCCTCCTCACCACCGGCGGTGGCG---------------------------------------------------------------------------------------------------------------------------------------------------------------------------------------------------------------CCGCCGCCGCCGATT------------------------------------------------------GATCAG---------------------------------------------------------------------------------------------ATCCAGGCCGAGGTCAGGTTC---------------------------GGGGCCCCCGTGGCGGGGCTCGCCGCGGCGCCCGCCGCGGCGGCGGAG------------------------------------------------------------------------------------------------------AGGGTGCTGTGTTGGGAAGAGGTC---------------------------------------------------------------------------------------GATGGGAGG---------------AGGTGGAGCTACGTGGTGGATGTGGGG---------------GAAGGGCGAGGT------------------GGGAGGGGGTCGCGGAAG---------------------GGGTCGGCGGTG---------------------------------------------------------------------------------------------------------------AGGGCCGTGTCGATGCAGACCCCGGTGGCTCCCCTGGAGGAA------------------TTAGTGTCATTCATAAGATCCTATGTCGTTCCGGAAGGCTTTCCA---------------------------------------------------------------------------------------------------------------------------------------GATAGTGTTACCCCATCATATGTTCCATACATGACATGGAGAGCTTTGAAGCATTTCTTCGGAGGAGCAATGGGTGTTTTTACGACGCAGACA------------------------CTGTTAAGCTCTGTTGGAGTATCTAAA---------------------AATAGAGCTACTCCAGGTGCTGTTGCCATTAACTGGATACTCAAAGATGGAGCTGGGCGTGTTGGCAAA------------ATGCTTTTTGCACGGCAG---GGCAAGAAGTTCGACTATGATTTAAAGCAGCTTCGC---------------------------------------------------TTTGCTGGTGATCTTATAATGGAGTTAGGGGCTGGGGTAGAGTTAGCAACTGCTGCTGTTCCACAC---------------------------CTCTTTCTACCATTGGCTTGTGCGGCCAATGTGGCAAAG---------------------------AATGTTGCTGCGGTCACATCAACATCGACGCGCACTCCAATCTACAAGGCCTATGCGAGAGGAGAAAACATAGGGGATGTCACCGCAAAAGGAGAATGTGTTGGGAATATTGCAGATCTG---------------------------------------------------------------------------------------------------------------------------------------GTGAAATCAGTTGTGTTGAATACATTAAACAGGGCAAGGTTCACCGTGGCGGTGGAATCCTTCATTAAGACAGGTTATGTACCCTCATTGAAGGAAGGGAATTCGAAGGAAAATATATTCAGCCCACCA---------------------------------------------------------------------------------------------------------TGG---------------------------------------------------------------------------------------------GTTAAA------------------------------------------------------------------------------------CATACACCAGTTGTGTTAGGACCAAGATTTGGGGAAGCATTTCAGGAGCCTGCCTCATTTGTTGCTATA---------GAGCCGTTGTTTGAGAAAGAGAGATATATGGTGACATATAACCCA------------------------------------TCAAAA---GATAAAATCTAT---GCATTGCTCAAG---------GATCAAGCAAAATCCGACGACATTCTTAAAGCTGCTTTCCACGCTCATGTTCTACTGCATTTCATTCATTCA------------ACAAATGCAAACCGA---------------------------------CATTCAAGGAAACGGATGAGCTCTAACAAATCG---------------------AAACTAAATGAGACCATAGACCCT------AGAAAC---------TTGGACTTTCTAGCTCACATAGCAGAATCATGCAAGATTGTGTCGTCATCGTATGGAGTTTTC---AAGGAAAAAGCAGCTGAAGAGGGATGGATAATG---TCAGAATCGCTG------------CTTAATCCTGGGAGAGCTCGGTTGTGTGGACTAAAGGAACAATAA------------------------------
>Theobroma_cacao
------------------------------------------------------------------------------------------------ATGAAGGTGAAGGTG------------------------------------------------------------------------------------------------------------------------------------------AAGCAATCCCCGCCCAACCCC---------------------------------------------------------------------------------------------------------------------------------------------------AACGCCACCGCCCAAAGCCTGACC------TCCCAGGAG---------------------------------------------------------------------------------------------------------------------------------------------------------------------------------------------------------------------------------------------------------------------------------------------------------------------------------------------------------------------------------------------------------------------TCTCGCCTCCTCGTCCGCGAAACGCTGCGT------------------------ATCAGCGCCAACCTGGCGACGAATGCGGGTGTAACTAGCAGC------------------------------------------------------------------------------------------------------------------------------------------------------------------------------------------------------AGCGGAAGCAGCATGAAT------------------------------------------------------------------------------------------------------------------------------------------------------------------------------------------------------------------GAT---------GGAGCGGCGATCCCATTGATGGATGAAAATCGGAGG------------------------------------------------------ATGGGATTGGTGGGGGAGGAATTTGTG---GAATCGAGCTTGAAATTGATATGTTGCGAGGAAATC---------------------------------------------------------------------------------------GACGGCAGG---------------AGATGGAAGTACATGGCGGAGAAAGAT---------------------------------------------CCTTTTGGAAATCTCAAG---------------------AACAATTCCATT---------------------------------------------------------------------------------------------------------------CGCGCTCTCAGCTCGCACACCCCTCAGGCCCCTGTTGATGAA------------------TTGATGTCGTTTGTGCGATCATATGTGGTGCCTGAGGGTTTTCCT---------------------------------------------------------------------------------------------------------------------------------------GACAGTGTTACTCCTTCGTACGTGCCATACATGACATGGAGAGCATTGAAGCACTTCTTTGGTGGAGCAATGGGTGTTTTCACAACGCAAACC------------------------CTTTTGAGCTCAGTTGGGGTCTCTAGA---------------------AATAGAGCTACTCCTGGTGCTGTCGCTATCAATTGGATTCTCAAGGATGGCGCCGGCCGTGTTGGTAAA------------ATGCTTTTTGCCCGGCAA---GGAAAGAAATTTGATTATGATCTAAAACAGCTGCGG---------------------------------------------------TTTGCTGGTGACCTTCTTATGGAGCTGGGTGCTGGGGTCGAGTTGGCAACTGCAGCTGTGCCTCAT---------------------------CTTTTTCTTCCTATGGCTTGTGCTGCAAACGTGGTGAAG---------------------------AATGTTGCTGCCGTAACATCAACATCGACTCGGACACCAATTTACAAGGCCTTTGCTAAAGGAGAAAACATCGGAGATGTCACAGCTAAAGGAGAATGTGTTGGCAATATCGCAGATCTGCTGGGAACTGGACTGAGCATTATGATCTCGAAA------------------AGAAACCCATCCTTGATTACAACATTTGCA---------------CTCCTTTCATGTGGATATGTCTTCAGTTCTTACCAAGAGGTTAGATCTGTAGTGTTACACACATTAAATAGAGCGAGATTCAGTGTGGCAGTAGATTCCTTCCTTAAGACTGGGCAAGTTCCCTCATTGCAGGAGGGAAATCTGCAGGAAAATATATTCAGTTTTCCA---------------------------------------------------------------------------------------------------------TGG---------------------------------------------------------------------------------------------TTGAAG------------------------------------------------------------------------------------GATAGACCTGTTGTTCTTGGGTCAAGATTTAAGGATGCTTTCCAAGATCCAAGTCCCTATCTTGCGATA---------GAACCTCTCTTTGAGAAAGAAAGATATTTAGTGACATATAATCCT------------------------------------TCAAAG---GGAAAAGTATAT---GCATTGCTCAAG---------GATCAAGCAAAGTCAGATGACATTATAAAAGCAGCATTTCATGCACATGTGCTCTTGCATTTCATTCAT---------------TCATCAAATAATGGTCAA---------------------------TATTCATCTAGAAGTCAGCAAGAACATGATCACTCA---------------------------------AACCTCATGCCC------TCAACT---------ACTGATTTTGCGGCTCATATTGCTGATTCATGTAAGATGGTTTCAACATCATATGGAATTTTC---AAGAGCAAAGCTGCAGAACAGGGTTGGAGGATG---TCAGAGTCACTT------------CTTAATCCTGGTCGAGCTCGACTGTATTAA---------------------------------------------
>Arabidopsis_thaliana
------------------------------------------------------------------------ATG---------------------CCAAGCGTCAAGCTC---------------------------------------------------------------------------------------------------------------------------------------ACACACCATTCTCCACCTGAC---------------------------------------------------------------------------------------------------------------------------------------------------------------------ACTATTGCC------TCCGACTCC---------------------------------------------------------------------------------------------------------------------------------------------------------------------------------------------------------------------------------------------------------------------------------------------------------------------------------------------------------------------------------------------------------------------GTCCGTCTCCTTTCCCGTGAAACTCTCCGA------------------------ATCAGCGCCTCTCTCGCTTCT---------------------------------------------------------------------------------------------------------------------------------------------------------------------------------------------------------------------------------CCTCCCGTTGAT------------------------------------------------------------------------------------------------------------------------------------------------------------------------------------------------------------------GATCTC---CCTCCTCACTCTCCTCCACCTCCAGAT---------------------------------------------------------------------------------TCTCAATTTCTT---CATTCGACTCTGAGATTGATCTGTTGCGAAGAAATC---------------------------------------------------------------------------------------GATGGCCGT---------------CGGTTTAAGTATGTCGCTGAGAGCGAT---------------------------------------------GGTTCTGGGAGATTCAAG---------------------AAGAATTCAGTT---------------------------------------------------------------------------------------------------------------CGTGCTATTAGCTTGGAGTCTCCTCAGACTCCTTTTGATGAA------------------GTGGGTTCGTTTCTTAGATCTTACGTTGTACCTGAAGGCTTTCCT---------------------------------------------------------------------------------------------------------------------------------------GGGAGTGTTAATGAGTCTTATGTTCCTTATATGACTTGGAGAGCTTTGAAACATTTCTTTGGTGGAGCTATGGGTGTGTTTACTACTCAAACT------------------------CTTCTTAATTCTGTTGGAGCTTCAAGA---------------------AACAGTTCTGCTTCTGCTGCTGTTGCCATCAATTGGATTCTCAAGGATGGTGCTGGGCGTGTTGGGAAA------------ATGCTTTTTGCGAGGCAG---GGAAAGAAATTTGATTATGATTTGAAACAGTTACGG---------------------------------------------------TTTGCTGGTGATCTATTGATGGAGCTCGGTGCTGGTGTAGAGTTGGCGACGGCTGCAGTTCCACAT---------------------------CTTTTTCTTCCACTGGCTTGTGCTGCTAATGTTGTTAAG---------------------------AATGTTGCAGCAGTAACATCAACGTCTACTCGTACACCGATCTATAAAGCCTTTGCTAAAGGAGAAAACATAGGAGACGTAACTGCTAAAGGAGAGTGTGTTGGTAATATTGCAGATCTGATGGGAACTGGGTTTAGCATCCTGATATCAAAA------------------AGAAATCCTTCGTTGGTCACAACATTTGGT---------------CTTCTATCATGTGGCTATCTCATGAGCTCGTACCAAGAGGTTAGATCTGTAGTATTGCATACACTAAACCGTGCTAGATTTACAGTAGCAGTGGAGTCCTTTCTTAAGACGGGGCGGGTTCCCTCATTGCAGGAAGGTAATATCCAAGAAAAGATATTCACTTTTCCA---------------------------------------------------------------------------------------------------------TGG---------------------------------------------------------------------------------------------GTGGAT------------------------------------------------------------------------------------GATCGGCCAGTGATGCTTGGAGCCAGATTTAAGGATGCATTCCAAGACCCCAGCACGTATATGGCTGTA---------AAGCCTTTTTTCGATAAAGAAAGATACATGGTAACGTACAGCCCT------------------------------------ACCAAG---GGTAAAGTCTAT---GCACTGCTCAAA---------CATCAGGCTAACTCAGATGACATTCTCAAAGCAGCATTTCATGCACATGTGCTTCTTCATTTCATGAAT---------------CAATCAAAAGATGGT---------------------------------AACCCAAGATCGGTGGAGCAATTAGATCCTGCG------------------------------------TTTGCTCCT------ACGGAA---------TATGAGCTCGAGTCTCGTATTGCTGAGTCGTGTGAAATGGTTTCCACATCATATGGCGTCTTC---AAAAGCAGGGCTGCAGAACAGGGTTGGAGAATG---TCAGAATCTCTG------------CTTAATCCTGGCCGGGCTAGGTTATGTCATGTGAAGGAGGGGGAGTAA---------------------------
>Littorella_uniflora
------------------------------------------------------------------------------------------------------ATGAAGATT---------------------------------------------------------------------------------------------------------------------------------------------AAGAATCCGTCTAGT---------------------------------------------------------------------------------------------------------------------------------------------------------TCGGCTTCCCAAACCCTAACC------TCCTCCGAC---------------------------------------------------------------------------------------------------------------------------------------------------------------------------------------------------------------------------------------------------------------------------------------------------------------------------------------------------------------------------------------------------------------------ACGCGCCTGCTCGTGCGGGAGACGCTTCGT------------------------ATCAGCGCGAACCTCGCCTCGGCGCCT---------------------------------------------------------------------------------------------------------------------------------------------------------------------------------------------------------------------------CCACCGTCGCCG------------------------------------------------------------------------------------------------------------------------------------------------------------------------------------------------------------------TCA------GCTGAGGCTTTGCTGCCGACGGAGCGGCGTGATTCGAGC---------------------------------------------------TTCGGGGGGCTTGTGGAGCCGCAGTATCTG---GATTCGAGCTTGAGGCTGATCTGCTCGGAGGAGATC---------------------------------------------------------------------------------------GATGGGAAG---------------AGGTGGAATTACTTTGCTGAGAATAATTACGATGCTGGCAGGAGAGGGAGTAGTACT---------------GGCTCCAAGCGGTTGAAG---------------------ACCAATTCGATT---------------------------------------------------------------------------------------------------------------CGTGTTGTCAGCTTGCAGAATCCAATGACACCTGTTGATGAG------------------TTGATGGCATTTGTGAGATCCTATGTTGTGCCGGAAGGTTTTCCT---------------------------------------------------------------------------------------------------------------------------------------GATAGTGTCATACCTTCTTATGTGCCATATATGACATGGAGAGCTTTAAAGCACTTCTTTGGCGGAGCAATGGGTGTTTTTACAACTCAAACC------------------------TTGCTTACATCAGTTGGAGTAGCCAGA---------------------AGTAGATCTGCACCTGGTGCCGTCGCTATCAACTGGATTCTTAAGGATGGTGCTGGACGGATTGGAAAG------------ATGCTTTATGCTCGGCAA---GGAAAGAAATTTGATTATGATCTGAAGCAGCTTAGA---------------------------------------------------TTCACGGGAGATCTCCTTATGGAGCTGGGAGCGGCAATGGAGTTGGCAACTTCAGTTGTTCCACAT---------------------------CTGTTTCTTCCATTGGCTTGCGCTGCCAATGTTGCTAAG---------------------------AATGTTGGTGCTGTTACATCAACCTCAACTCGAACCCCGATCTACAAAGCCTTTGCTAAAGGAGAGAATATTGGAGATGTGACGGCGAAGGGAGAATGTGTAGGAAATATTGCCGATCTGCTTGGAACTGGACTTAGCATTATGATGGCAAAA------------------AGAAATCCATCCTTGGTTAACACATTTGCT---------------CTGCTGTCATGTGGATATGTTATGAGCTCTTATCAAGAGGTGAAGTCTGTTGTGTTGCGTACACTAAACAGTGCAAGATTCACTGTGGCAGCAGAATCTTTCTTGAAGACAGGGCGAGTTCCAACTTTGCAAGAAGGAAATTCAATGGAACATATATTTAGTCCCCCG---------------------------------------------------------------------------------------------------------TGG---------------------------------------------------------------------------------------------AAAAAA------------------------------------------------------------------------------------CACAGACCTATAGTTCTTGGGCCACGATTTAAAGATGCCTTCCAGGACCCTAATTCATATCTTGCTGTG---------GAACCCATCTTCGAGAAGGAGAAGTACATTGTAACTTATAATCCT------------------------------------AACAAG---GGAAATATATAT---GCGTTGTTTAAG---------GATCAAGCAAAGTCTGATGACATATTGAAAGCTGCTTTTCATGCACATGTGCTTCTTCATATCGTTCACACA------------TCCGACAAGAACCAG---------------------------------TCTGCCTCTAAGAAGAAAGAGAATGATCTTTCA---------------------------------GCTGTATTACCA------ACACTC---------GCAGATCTTCAATCTCATATTGCAGAGTCATATAAGATGGTGTCAGCTTTATATGTGCCTTTT---AAAAACAAAGCTAAGGAACAGGGGTGGGTTATG---TCAGAATCATTA------------CTGAATCCTGGCAGAGCTCGGCTATGTGAATTGGTCAGTTGA---------------------------------
>Amborella_tricopoda
------------------------------------------------------------------------ATG---------------------CCTCCTATCCAGCTG------------------------------------------------------------------------------------------------------------------------------------------AAGCAATCTCCGGCCTCG---------------------------------------------------------------------------------------------------------------------------------------------------------------ACCCAAACCCTGACTGGCTCGAGTCAAGAT---------------------------------------------------------------------------------------------------------------------------------------------------------------------------------------------------------------------------------------------------------------------------------------------------------------------------------------------------------------------------------------------------------------------GCGAGGATGCTGGTTAGAGAGACCATGAGG------------------------ATCAGTGCAAACCTTGCTTCATCT------------------------------------------------------------------------------------------------------------------------------------------------------------------------------------------------------------------------------AGGTCAGCGAAC------------------------------------------------------------------------------------------------------------------------------------------------------------------------------------------------------------------GAGCTTGTCGCTGAGAGTGCTGTGCAACTCGGTGGTAGAGATGAGAGC------------------------------------------------------TCTCTGCAACTTGGTGGCAGAGAGAGC---GCGAATGATGTCAGGGTTTTGTGTTGTGAGGAGTTG---------------------------------------------------------------------------------------GATGGGAGG---------------AGGTGGAGGTATGTTGCAGAGCCTGAT---------------------------------------------GGGTCGGGGAGATTTGTC---------------------AAGGGTTCGATG---------------------------------------------------------------------------------------------------------------CATGCCATTGCTTTGCAAACACCGAGCAATCCAGTCGATGAA------------------TTGGTTTCTTTTGTAAGATCCTATGTAGTACCCGAAGGGTTCCCA---------------------------------------------------------------------------------------------------------------------------------------GACAGTGTGGCTCCTGCATATGTGCCTTATATGACTTGGAGAGCTTTAAAGCATTTCTTTGGGGGAGCCATGGGTGTTTTCACAACACGCTCG------------------------TTATTGCATTCAGTTGGGGTTTCGGGA---------------------AATGGAGCCACTTCTGCTGCTGTTGCTGTTAACTGGGTCCTCAAGGATGGGGCAGGGCGTGTTGGGAAG------------ATGCTTTTTGCTCGTCAA---GGAAAGAAGTTTGACTATGATTTGAAACAGCTTCGC---------------------------------------------------TTTACTGGAGATCTACTTATGGAATTAGGTGCCGGGATAGAATTGGCAACTACTGCAGTGCCCCAT---------------------------CTTTTTCTTCCATTTGCTTGTGTTGCCAATGTAGCAAAG---------------------------AATGTTGCTGCAGTAGCATCAACATCTACGCGTGCTCCAATCTATAAAGCATTTGCTAGAGGAGAGAATATTGGTGATGTGACTGCCAAGGGAGAGTGTGTGGGCAATATTGCTGATCTGTGTGGGACTGGACTAAGCATCATGATGTCCAAA------------------AGAAATCCTTCCTTGGTGGTTACTTTTGCC---------------CTCCTTTCATGCGGATATGTTTTCAGCTCGTATCAAGAGGTGAAATCAGTTGTACTGCAGACATTAAACAAGGCAAGATTCACTGTAGCTGTGGAGACTTTCCTCAAGACAGGACATGTTCCCTCATTGCAAGAAGGGAATTCAAAGGAAACTTTATTTGATCCCCCT---------------------------------------------------------------------------------------------------------TGG---------------------------------------------------------------------------------------------TCAAAA------------------------------------------------------------------------------------GGGAGGCCTGTTGTCTTAGGATCAAGATTTAGGGATGCATTTCAGGATCCAGCTTCATATTTAGCGATT---------CAGCCTCTATTTGAGAAAGAGAGATACCTTGTGACATACAATCCT------------------------------------TCAAAA---GGTAATGTGTAT---GCATTGCTCAAG---------GACCAAGCAAATTCAGATGACATACTGAAAGCTGCTTTCCATGCTCATGTGCTTTTGCATCTAATCCACTCG------------TCAAGCAAGAATGGA------------------------------------------TCTTGGAAAAAGAATGATGATTCCATACGAACAAACGTAGATGGTCCCTTGGTGACCAATTCCCCTCTT------TCAACC---------TTGGATTTCGAGGCTCACATTGCAGAGACTTGCAGAATAGTTTCGACTTCCTATGGACTCTTC---AAGAGGAAAGCGGCAGAGCAGGGATGGAAGATG---TCGGAATCACTC------------CTAAATCCTGGTCGAGCTCGTTTAACTTAA---------------------------------------------
>Physcomitrella_patens
---------------------------------------------------------------ATGCTTATAAAC---------------------------------------------------------------------------------------------------------------------------------------------------------------------------------------------------------------------------------------------------------------------------------------------------------------------------------------------------------------------------------------------------------------------------------------------------------------------------------------------------------------------------------------------------------------------------------------------------------------------------------------------------------------------------------------------------------------CCTAGCTTT---------------------------------------------------------------------------------------------------------------------------------------------------------------------------------------------------------------------------------------------------------------------------------------------------------------------------------------------------------------------------------------------------------------------------------------------------------------------------GATGCC------------------------------------------------------------------------------------------------------------------------------------------------------------------------------------------------------------------------------------------------------------------------------------------------------------------------------------------------------------------------------------------------------------------CGGGGGAGAGTATTCTTTAACTGCATCTGGCAACATATCCGTAACCCTAATATCCGCAAG---------------------------------------------------------------------------------------------------------------------------------------------------------------------------------------------------------------------------------------------------------------------------------------------------------ATACCA---------------------------------------------------------------------------------------------------------------------------------------TTCACAGTTAGTGTTGTAACTGTAACAGTAATGACGTGCCGC------------TTCGTTTCACAATATGTCTCCATGGGGGATACAAATGAC---AATCGGGCACTGAGCAACATTCTGGATAAGCTTCCGAACATATCCAACGAATTCCCGGAATCAAAGAAGCTGCAGCAAACGAAAAAAGTTGCTGCTGCAAACGAAATTCTT---------------------GGAAAAAAACTCCCACGCATAAAACTTCGCAGAAAGGTAAAATCTCATATCAGAAGTAGCAGTAGCATCCGACGACGA---------------------------------------------------------------------GAGTTCAGTGTCACAGACGAGAGTGAAACAGAAGCGGTACCAAGCCCCAAAAAAGTCCACGCAGACGGCAGATTCGGAGAACAGATAGCATCGGCAGCAAAACTCAGGAAGGTTGAAATAAAAAAACAGGAGGTGGTTGCTGAGGCCTCCAGGCTGCAAGCAGCCACCCGGAAAGCACACGCCGAAGTGGCCAGACTGTCGAGAGAGATCGAAAAACTGGAGGCATCAAAG---------------------------CTGCGAGTGGGGGTTGGAAAATCACAATCAGAGGTG------------------------------------------------------------------------------------------------GAGCGACTGGCAGAAGAGCTTCAAGTGTTGGAGAACAGGCAATCGTCATGTCCTTCGATTGCTTCGACTGCAACAACAACAACGCCGAGTCCAGCG---------------------------------------------------------------------------------CTGAGTACTAGTCCTGGAGCCAAGAGA---------------------------------TGG------------------------------AGC------------------------------------------------------------TCTGAG------------------------------------------------------------------------------------AAACTGAATGTGCGCATGGGC---------------------------------------------------------AACAAGAAGCTCAACCCAGAGGAATACGTGATGGAAGTGCAG---------------------------------------GACAAAGGCAATGAAATTGAC---ATCAAGCTCAGGATC---------------------------------------------------------------------------------------------------------------------------------------------------------------------------------------------------------------------------------------------------------------------------------------------------------------ATGTAA---------------------------------------------------------------------------------------------------------------------------------
>Isoetes_spp
-----------------------------------------------------------------------------------------------------------ATTGGGA------------------------------------------------------------------------------------------------------------------------------------GCTAGAGCTGGACCGGCT------------------------------------------------------------------------------------------------------------------------GAACCTCCGGTAGCT------CGG---ATTGTTGTTAAATCAGCTAAATCATTTGAGATCTGCAATGCAGTT------------------------------------------------------------------------------------------------------------------------------------------------------------------------------------------------------------------------------------------------------------------------------------------------------TCAGGAGTATCTCCGTCAGTT------------------------------------------------------------------------------------------GTTCGGGATAATCTGG-----------------------------------------------------------------------------------------------------------------------------------------------------------------------------------------------------------------------------------------------------------------------------------------------------------------------------------------------------------------------------------------------------------------------------------------------------------------------------------------------------------------------------------------------------------------------------------------------------------------------------------------------------------------------------------------------------------------------------------------------------------------------------------------------------------------------------------------------------------------------------------------------------------------------------------------------------------------------------------------------------------------------------------------------------------------------------------------------------------------------------------------------------------------------------------------------------------------------------------------------------------------------------------------------------------------------------------------------------------------------------------------------------------------------------------------------------------------------------------------------------------------------------------------------------------------------------------------------------------------------------------------------------------------------------------------------------------------------------------------------------------------------------------------------------------------------------------------------------------------------------------------------------------------------------------------------------------------------------------------------------------------------------------------------------------------------------------------------------------------------------------------------------------------------------------------------------------------------------------------------------------------------------------------------------------------------------------------------------------------------------------------------------------------------------------------------------------------------------------------------------------------------------------------------------------------------------------------------------------------------------------------------------------------------------------------------------------------------------------------------------------------------------------------------------------------------------------------------------------------------------------------------------------------------------------------------------------------------------------------------------------------------------------------------------------------------------------------------------------------------------------------------------------------------------------------------------------
>Isoetes_humilior
------------------------------------------------------------------------------------------------------------------------------------------------------------------------------------------------------------------------------------------------------------------------------------------------------------------------------------------------------------------------------------------------------------------------------------------------------------------------------------------------------------------------------------------------------------------------------------------------------------------------------------------------------------------------------------------------------------------------------------------------------------------------------------------------------------------------------------------------------------------------------------------------------------------------------------------------------------------------------------------------------------------------------------------------------------------------------------------------------------------------------------------------------------------------------------------------------------------------------------------------------------------------------------------------------------------------------------------------------------------------------------------------------------------------------------------------------------------------------------------------------------------------------------------------------------------------------------------------------------------------------------------------------------------------------------------------------------------------------------------------------------------------------------------------------------------------------------------------------------------------------------------------------------------------------------------------------------------------------------------------------------------------------------------------------------------------------------------------------------------------------------------------------------------------------------------------------------------------------------------------------------------------CAGCATTTTTTTGGAGGTGCTATGGGGGTTTTCACGACACGATCA------------------------TTACTCCATGCCCTAGGTGTC---AGA---------------------GGCGGTGCTACTTCATCTGCGGTAGCTGTTAATTGGGTTATCAAGG-----------------------------------------------------------------------------------------------------------------------------------------------------------------------------------------------------------------------------------------------------------------------------------------------------------------------------------------------------------------------------------------------------------------------------------------------------------------------------------------------------------------------------------------------------------------------------------------------------------------------------------------------------------------------------------------------------------------------------------------------------------------------------------------------------------------------------------------------------------------------------------------------------------------------------------------------------------------------------------------------------------------------------------------------------------------------------------------------------------------------------------------------------------------------------------------------------------------------------------------------------------------------------------------------------------------------------------------------------------------------------------------------------------------------------------------------------------------------------------------------------------------------------------------------------------------------------------------------------------------------------------------------------------------------------
>Isoetes_elatior
-----------------------------------------------------------------------AATT---------------------CGTGGTGCCAAATTGGGA------------------------------------------------------------------------------------------------------------------------------------GCTAGAGCTGGACCGGCT------------------------------------------------------------------------------------------------------------------------GAACCTCCAGTAGCT------CGG---ATTGTTGTTAAAACAGCTAAATCAGTCGAGATCTGCAATGCAGTK------------------------------------------------------------------------------------------------------------------------------------------------------------------------------------------------------------------------------------------------------------------------------------------------------TCAGGAGTATCTCCGTCAGTT------------------------------------------------------------------------------------------GTTCGGGATAATCTGGCCCAATATTTGGTG------------------------TCGAGTGCGCATTTGGAAGCCAAT------------------------------------------------------------------------------------------------------------------------------------------------------------------------------------------------------------------------------------------------------------------------------------------------------------------------------------------------------------------------------------------------------------------------------------------------------------------AAAATCCCCTCGACTAATCTGGCCCAAGAAAGAGAGAAGATA------------------------------------------------------------------GATTATGAGATCCCT---GTG---GAAGGGAAGATGCTATRTATGGAGGTTTGG------------------------------------------------------------------------------------GGTGGCGGAAGT---------------GAGAGGAAGTATTTGTGGAAT---------------------CGTGGGCCAGAT------------------------------------------------------GGGAAGGGTAGATTC---------------------------------------------------------------------------------------------------------------GAGATTGTCAATTCCAAGGCCAATCCTAACCATTTTTC--AT------------------GTCTTATCATTTATTCGTGCACATGTAGTGCCAGAAGGGTATCCC---------------------------------------------------------------------------------------------------------------------------------------AATAGCGTTGCACCATCATACACACCATACATGCAATGGAGGTCACTTCAGCATTTTTTTGGAGGTGCTATGGGGGTTTTCACCACACGATCA------------------------TTACTCCATGCCCTAGGTGTC---AGA---------------------GGCRGTGCTACTTYATCTRCGGTAGCTGTTAATTGGGTTATCAAGGATGGTGCTGGTCGMATTGGAAAG------------ATGCTATTTGCTCGGCAT---GGAAAAAARTTTGACTGCGACCTCAAACA----------------------------------------------------------------------------------------------------------------------------------------------------------------------------------------------------------------------------------------------------------------------------------------------------------------------------------------------------------------------------------------------------------------------------------------------------------------------------------------------------------------------------------------------------------------------------------------------------------------------------------------------------------------------------------------------------------------------------------------------------------------------------------------------------------------------------------------------------------------------------------------------------------------------------------------------------------------------------------------------------------------------------------------------------------------------------------------------------------------------------------------------------------------------------------------------------------------------------------------------------------------------------------------------------------------------------------------------------------------------------------------------------------------------------------------------------------------------------------------------------------------------------------------------------------------------------------------
>Isoetes_coromandelina
-------------------------------------------------------------------------------------------------------------------------------------------------------------------------------------------------------------------------------------------------------------------------------------------------------------------------------------------------------------------------------------------------------------------------------------------------------------------------------------------------------------------------------------------------------------------------------------------------------------------------------------------------------------------------------------------------------------------------------------------------------------------------------------------------------------------------------------------------------------------------------------------------------------------------------------------------------------------------------------------------------------------------------------------------------------------------------------------------------------------------------------------------------------------------------------------------------------------------------------------------------------------------------------------------------------------------------------------------------------------------------------------------------------------------------------------------------------------------------------------------------------------------------------------------------------------------------------------------GT--GGAATTTTGG------------------------------------------------------------------------------------GGTGGTAGGAGC---------------GAGAGGAAGTATTTGTGGAAA---------------------CACGGGTCAGAT------------------------------------------------------GGTAAAAGCAGGTTC---------------------------------------------------------------------------------------------------------------GAGATTGTCAATTCCAAGCCCA--------------------------------------------------------------------------------------------------------------------------------------------------------------------------------------------------------------------------------------------------------------------------------------------------------------------------------------------------------------------------------------------------------------------------------------------------------------------------------------------------------------------------------------------------------------------------------------------------------------------------------------------------------------------------------------------------------------------------------------------------------------------------------------------------------------------------------------------------------------------------------------------------------------------------------------------------------------------------------------------------------------------------------------------------------------------------------------------------------------------------------------------------------------------------------------------------------------------------------------------------------------------------------------------------------------------------------------------------------------------------------------------------------------------------------------------------------------------------------------------------------------------------------------------------------------------------------------------------------------------------------------------------------------------------------------------------------------------------------------------------------------------------------------------------------------------------------------------------------------------------------------------------------------------------------------------------------------------------------------------------------------------------------------------------------------------------------------------------------------------------
