# Supplementary material for: Phylogenomics indicates the “living fossil” Isoetes diversified in the Cenozoic
Source: PLoS One. 2020 Jun 18;15(6):e0227525. doi: 10.1371/journal.pone.0227525 (PMC7302493; doi:10.1371/journal.pone.0227525)
Supplement: S1 File — Folder containing fasta files for each of the individual nuclear alignments. (GZ) [file pone.0227525.s011.gz › 1_Individual_Nuclear_Alignments/Homolog_47374.orthogroup_1.fasta]

>Oryza_sativa
---------------------------------------------------------------------------------------------------------------------------------------------------------------------------------------------------------------------------------------------------------------------------------------------------------------------------------------------------------------------------------------------------------------------------------------------------------------------------------------------------ATTGTTCTATTTCTG------------------------------------------------------------------------------------------------------------------------------CAGGCAACATCCTTGTCTAATGCATTTACTGAGTGGCGTAAATCAAGTGAAACAACAGTTGTTCCATTCTTTCTGATCAATATATCCCCAGATTCATCTGCTACTATAAGACAGCTGAAGGATTGGAAAGCTTGCCAGGGCAATGGCCAGAAGTTGCTATTCGGATTTTATGATCATGGTAAT---CGAGGTTTTCCTGGATGGGCTCTTAGAAATTATATTGCATTCGTGAGCCTGCGTTGGAAGATTGAGAAAGTTCATTTTTTCTGCTACCGAGAAAAACGA---GGACGTCCTGACATACAGCAGTCCCTTGTCGGCGAAGCATCATTTCCGGCACCTCATGGCTGGGATGAACCTGATTATGTGCCTGAAGCAATTGGATGGGAAGGAGAAACG------------------------GCCGGGAAGGAATCGAAAGAGATGAAACCGAAAGAAATTGATCTT---TCTTCAATTAATCCAGCAAGTCAAGATGAAGAAAAACAGCTGATGCACTTGAAGCTTATGGGATGGCGCCACTTCCCT---GTGAATCTTGACAAGTTAGCTGGGGTCCGTTGTCTTTTGTTGGGTGCTGGAACTCTTGGATGTGAAGTCGCACGCCTACTTATGACCTGGGGTGTTCGGAAACTAACAGTGGTTGATGATGGTTGCGTTTCCATGTCTGATCTAGTCAAACAATCCCTCTACACGGATAAGGATTGTGGTGTCCCAAGAGTGACTGCAATAGTCCCACATCTAAAAGAAAGATGTTCTGCGGTGGAAGTTGAAGGCATCCAAATGGGAATACCAAAGCTTGAGTATAATATTTCTGCCAGCAAAATATCAAGTATTACTGATGATTGCAAGCGTCTCCAAACATTAGTTGATTCCAATGATGTGGTCTTCTTGTTGAATGAAACATGGGAGGGAATGTGGCTTCCAACTCTTTTATGTGCAGACAAAAACAAGATTGCCATTACTGTGTTGTTAGGATATGACAATTACCTTGTCATGCGACATGGTGCTGGTCCAGGAACAAAAAGTGGAGGTATGGATGAAGGGATTGCTCAGATAGAGAATTTGTCCACACAAGACGCTCTCGGTCGGCAAAGATTGGGCTGCTGTTTCTGCAGTGATACTACTTCCCTTGTTAATTCAGATCATAATGGAGCACTGGATCAGCAGTCGGCAGTAATATTACCTGGGCTGACCTCAGTTGCATCTGGCAAAGCAGTGGAGCTCTTTGCTAGGATGTTACATCATCCAGATGAAATTCATGCTCCAGGAGATATTGCTGGTACAGACACTGAGCATCAGCTTGGTCTATTGCCACATCAGATGCAAGGATCGCTCTCAAAGTGTGTCTTGTCAACTGTGCTGTGCAATTCCTCAAGCAACTGTATTGCATGTTCCAATGCTGTTTTATCAGAATATAGAAGAAGAGGATTTGATTTTGTAACGCAGGCCATCACCTGTCCAACATATTTGAAAGACCTTACAGGCATATCTGATTTGAAAAAACCATTTGCTTCTAAAATTTCAGCCAGCATTCCTGTTTCTAAAACTTCGGCCAGCATTCCTGTAAACCTAGAGAAGCTGTCCAGTGCCCGATGTCTACTTTTAGGTGCTGGAACACTTGGATGTGATGTTGCTCGTATTCTTATGGACTGTGGTGTGCGGAAACTAACAGTAGTTGACAGTGGTCGAGTTGTTGTGTCGAATTTGGCAAGACAGTCACTCTACACATCTGATGATCGTGACAGCCCAAAAGCATCAGCAATACTAGGGCGTTTGAAAGAGAGATGTCCTTCAGTGGATGCAAAAGGAATTAAAATGGAAATACCAATGCCAGGCCATCCTGTATCACCTAATGAAGCAGTCAGTGTGCTTGAAGATTGCAAACGCCTCCAGGAGTTGGTATCTTCTCATGATGCTGTCTTCTTGCTGACCGACACAAGGGAAAGTAGGTGGCTTCCAACACTTCTCTGCGCAAATGAA------AACAAGATTGCTATTACTGCAGCATTAGGATATGACAGTTACCTTGTCATGCGACATGGGGCTGGTCCAGGCACGAATTGTGGAAGTCCAGATGTGGTTGCTGCT------------------------------GCTGATACACTGTCTGCAGAA---GATGTTCTTGGTCGTCAGAGACTAGGATGTTATTTCTGCAATGACGTCGTTGCTCCTGTTGATTCCGTGTCCAACCGAACACTGGATCAACAATGTACAGTAACACGGCCTGGATTGTCCTCCATTACATCTGGCTGTGCGGCAGACCTCTTCACAAGAATGTTACATCATCCAGATGGGATCCATGCTCCAGGAGAGATTGCTGGC---------ACAAGCAGTGAG------GGTCCACTTGGTCTATTGCCGCATCAGATACGAGGATCACTCTCGCAGTACAACTTACTAACCCTATTGGGCTATTCCTCGAGCAATTGTACCGCATGTTCCAATGCAGTGTTGTCTGAATACCATAGGAGAGGGATGGATTTTGTGATGCAGGTGATCAACGAACCAACCTATCTGGAAGACCTCACCGGCCTTACTGACTTGATGAAATCAGCGGCCTATTCTCAGGTCGAGTGG---ATTGATGAAGTTGACGATGACGACGAGATGGATATATGA------------------------
>Amborella_tricopoda
------------------------------------------------------------------------ATGGCGGAGTCAACT------------------GTACTGCAATTTTCTCCTTTTCAAAGCCACGTCGAAGAAGGATTTTGGAAGAGATTGTCATCTCTCAAACTGAATACTCTTGGTCTGGATGAAACCCCTGTTAAAATCACAGGTTTTTATGGACCATGTTCTCATGCTCAAGTTTCAAGCCATTTGTATCTACTCGATGAATCCCTACCAGCAAATTTAGCGGAAGAGTCCTCATCATCAGAAATGGTTCTAGGGAATAGGAATCGCTGTCCTATACCTGGGACCCTCTATAACACAAATACACTGGAGAGCTTCCGTGGCCTTGATAAGCAAAGCTTGATAAGAAAAGAAGCAAAGAAGATATGGGAGGAGATTTGTTCTGGAAGAGTGGAAGCAGCCTGTGCAGTACTTTCTAGGTTTCTGGTGATCTCATATGCTGATTTGAAGAAGTGGACATTTCATTACTGGTTTGCATTCCCTGCTTTAGTTCTCAATCCTTCCGCCTTAGTCAGCAAGTTGCAACCAGCTTCAGAATGGTTCAATCTAGAAGAGGGAAAATCTCTGTCTGAAGCATGCAATGAGTGGCGCAAGTCAAGCTTAACTGCAGCAGTACCATTCTTTTTGGTTATTATAACCGCCGATTCACATGTCACTCTCAGGCCATTGAAAGATTGGGAAACTTGCCAGCGTGATGGACATAAGTTGTTATTTGGTTTTTATGACCCATGCCATCTTCCAAGCAACCCTGGTTGGCCTCTTCGCAATTTCCTTGCCTTTATCTGTTCAAGATGCAAGATTGAAAAGATTCAATTTTTATGCTATCGAGAGAGACAT---GGTTTAGCAGATTTGACACACTCCCTTGTTGGTGAAGCTTTGGTTTCAATCTCACAAGAGTGGAAGAATCCTCAATTTATTCCTGAGGCAGTGGGTTGGGAGAGAAAT---------------------------------------GGATCAAAGTTGGCACCAAGACGCATTGATCTTGCTACTTCCATGGACCCGATTAGGTTAGCCATGTCTGCAGCAGATTTGAATTTGAAACTCATGAGATGGAGAGCTTTGCCATCTCTGAACTTAGACAAACTCTCAGCTACCAAGTGTCTTCTCTTGGGAGCTGGTACCCTAGGATGCCAAGTAGCACGCATGCTTATGGCTTGGGGTATCAAAAAAATCACGCTGGTTGATAATGGACGAGTTTCTATGTCGAATCCATTGAGGCAGTCTCTTTATACTTTGGAGGATTGC---------------------------------------------------------------------------------------------------------------------------------------------------------------------------------------------------------------------------------------------------------------------------------------------------------------------------------------------------------------------------------------------------------------------------------------------------------------------------------------------------------------------------------------------------------------------------------------------------------------------------------------------------------------------------------------------------------------------------------------------------------------------------------------------------------------------------------------------------------------------------------------------------------------------------------------------------------------------------------------------------------CTCAATGGTGGTGAT---------------------------------------------------------TGGAAGGCTGATGCAGCAGTGAGAAGCCTAAAGAGTATATTTCCTGGTGTGGAGGCAGAAGGTTTCACTTTTGCCATCCCAATGCCAGGGCATCCTGTGCAAGCCAAAGAGACAGCCGGTGTGCTTGAGGATTGTAGACGCCTTCAAAATCTGATTTCTTCCCATGATGTTATATTTCTTTTGACCGATACCAGAGAGAGTCGTTGGCTTCCAACACTTCTGTGTACAAATGCT------AACAAGCTTGCCATCACTGCTGCACTGGGATTTGACAGCTATGTTGTCATGCGCCATGGGGCTGGTGTA---------------TCGGCAGACGATAAAGATGCT------TCATTTTCTGTCTGCTCTTCTGGGATTGAGGGTCAT---------------------GAAAGCAGGCGACTTGGCTGTTACTTTTGCAATGATGTTGTTGCTCCAAATGACTCGACTTCAAACCGCACATTAGATCAGCAATGCACTGTAACCCGACCAGGGCTTGCTCCCATCGCTTCTGCTCTTGCGGTGGAACTCATGATAGGAATCTTACACCATCCAGAGGGGATGAATGCTCCAGGAGAGATGGCGAGTTCCATTTCAGAAAGTAGTTCT------CAACCACTTGGTATTTTGCCCCATCAAATACGAGGCTCTCTTTCTCAGTTTTCCCAGATGGTACTTGTTGGAAGCTCATTCAATCGATGTACAGCGTGCTCCAACTTAGTGGTGTCAGAGTACAGGAGAAGGGAACTGGAGTTTGTCATCCAAGCGTTAAACCACCCTAATTATCTCGAGGATCTCACAGGCTTAACTGAGTTGATGGATAAGGCAAGGTCTTTCAATTTGGACTGG---GAGGAGGATGATGAGACCGACATCGAGACGGTGCTGTAG------------------------
>Arabidopsis_thaliana
------------------------------------------------------------------------ATGGCTGAGAAAGAAACTCCAGCA------ATCATACTTCAATTCGCTCCATTGAACAGTTCCGTCGACGAAGGTTTCTGGCATAGCTTCTCCTCTTTGAAACTCGACAAACTCGGAATCGATGATTCTCCGATTTCAATCACCGGTTTCTATGGACCATGTGGACATCCACAAGTCTCAAATCATTTGACTCTTTTATCAGAGTCATTGCCTTTAGAT------GAACAATCATTGATTGCTAGTACTAGTCATGGAAATAGGAATAAGTGTCCTGTTCCTGGGATTTTGTATAACACCAATACCGTTGAAAGCTTCAATAAACTTGACAAACAAAGTCTGCTAAAAGCAGAAGCAAATAAGATTTGGGAGGATATTCAATCAGGAAAAGCTCTTGAAGACCCTTCTGTGTTACCAAGATTCCTCGTTATCTCCTTTGCAGACCTTAAGAAATGGAGTTTTCGGTATTGGTTTGCGTTCCCTGCGTTTGTACTTGATCCTCCTGTAAGTTTGATTGAATTAAAGCCAGCTTCAGAGTATTTTAGTTCTGAAGAGGCTGAATCAGTATCCGCTGCTTGTAATGATTGGCGCGACTCAGATTTAACTACTGATGTTCCATTCTTTTTGGTTTCGGTTTCTTCTGATTCAAAAGCTAGTATCAGACATCTTAAAGACTTGGAAGCGTGCCAAGGTGATCATCAAAAGTTGCTTTTCGGTTTCTATGACCCGTGTCACCTTCCTAGTAATCCTGGCTGGCCACTTCGAAACTACTTGGCACTGATTCGCTCAAGATGGAACCTCGAGACAGTTTGGTTCTTCTGCTACAGAGAGAGTCGT---GGTTTCGCTGACTTGAACCTTTCTCTTGTTGGTCAAGCCTCAATTACACTTTCATCAGGT---GAATCAGCTGAGACTGTACCTAACTCAGTGGGATGGGAGCTTAAC---------------------------------------AAAGGGAAACGTGTACCCCGATCCATTAGCCTTGCTAATTCCATGGATCCAACAAGGTTGGCTGTTTCTGCTGTCGATTTAAACTTAAAGTTAATGAGATGGCGAGCATTACCGTCTCTTAACTTAAATGTATTGTCCTCTGTCAAATGCCTTCTTCTTGGAGCTGGTACATTGGGTTGCCAAGTTGCTCGTACCCTTATGGGTTGGGGAATCCGCAATATCACCTTTGTTGACTATGGAAAAGTTGCCATGTCTAATCCAGTCAGGCAATCTCTCTATAATTTTGAAGATTGT---------------------------------------------------------------------------------------------------------------------------------------------------------------------------------------------------------------------------------------------------------------------------------------------------------------------------------------------------------------------------------------------------------------------------------------------------------------------------------------------------------------------------------------------------------------------------------------------------------------------------------------------------------------------------------------------------------------------------------------------------------------------------------------------------------------------------------------------------------------------------------------------------------------------------------------------------------------------------------------------------------CTAGGTCGTGGTGAG---------------------------------------------------------TTTAAAGCTGTTGCTGCTGTTAAAAGCCTTAAACAGATATTTCCAGCAATGGAAACTAGTGGAGTTGTTATGGCTATACCGATGCCCGGACATCCGATTTCTAGCCAAGAAGAAGATTCTGTTCTCGGTGATTGTAAACGCCTTAGCGAGTTGATTGAATCTCATGATGCGGTGTTCTTGTTAACCGATACAAGAGAAAGCAGGTGGTTACCGTCTCTTCTTTGTGCTAATGCC------AATAAGATCGCTATAAACGCGGCTTTAGGTTTTGACAGCTACATGGTAATGCGCCATGGTGCTGGCCCC------------------------------------------------ACCTCTCTGTCTGATGATATGCAGAATCTTGACATAAAC---AAGACA---AATACACAGAGACTTGGTTGTTACTTCTGCAACGACGTGGTTGCACCTCAGGATTCAATGACTGATCGAACTCTAGACCAACAATGCACTGTTACACGCCCGGGTCTAGCTCCTATTGCAGGAGCTCTCGCCGTTGAACTCTTAGTCGGAGTCCTACAACACCCACTTGGTATCAATGCAAAAGGCGACAATTCGAGCTTGAGTAATACAGGAAACAATGATGATTCGCCTCTCGGGATATTACCTCATCAGATACGAGGCTCAGTTTCTCAGTTCTCACAGATCACGCTGCTTGGTCAAGCTTCCAACAGCTGTACCGCTTGCTCTGAAACCGTGATATCGGAGTATAGGGAGAGAGGAAACAGTTTCATACTTGAAGCTATTAACCATCCTACATACCTGGAGGATCTTACTGGTTTAACCGAGCTTAAGAAAGCTGCTAATTCATTCAACCTCGACTGG---GAAGACGATGATACTGATGATGACGATGTAGCTGTAGATCTTTAA------------------
>Littorella_uniflora
------------------------------------------------------------------------ATGGCGGATCAAGCCAAACAATCG---------ATTCTTCAATTTGCACCCTTCGAAAGTCAAGTGGACGAAGGTTTCTGGCACAGATTGTCATCGTTGAAGCTCAACAAGCTCGGAATTGATGACTCGCCTATTCCTATCACGGGTTTCTTTGCACCTTGCTCGACTCGTCAAGTGTCAAATCATTTAACTCTTCTAGCTGAATCTTTACCTCCTGAATCTAGTGACCAATCATTTATACCAGCAGTAAGTCGTGGGAACAGGAATAGATGTCCCCTCCCAGGCACTATTATTAATACTAACACATTGGAGGACTTTAAGGCTCTTGACAAACAGAGCCTCATGAAAGCAGAAGCAAGAAAGATTTGGGATGACATTCATTCGGGAAAGGTGGAGCAGGACAGCAGTGTTCTCTTAAGATTTCTTGTTATATCATTTGCCGACTTGAAGAAGTGGAACTTCCATTACTGGTTTGCCTTCCCAGCCTTTGTTTTTGATCCGCCTGCAACTGTTATTGATCTGAAGCCAGCTTCTAAGTGGTTTAGCTCAGAAGAGGCTGAATCACTAAAAGTTGCTTGTAATGATTGGCGCAATATGAACTCCACAACAGATGTTCCATTCTTCCTGGTGTCTATTGCTTCTAATTCAGCTGTGACTGTTAGGCATCTTGCTGACTTTGAGGCCTGCCAAAAGGATGGCCATAAGGTTTTGTTTGGATTTTATGATCCTTGTAATCTTCCAAATAATCCGGGTTGGCCTCTTCGGAACTTTCTACTGTTTATTTTCACCAGATGGCGTTGTCAGAAGGTTCAGTTTTTGTGCTATCGTGAGAGTCGT---GGTTTCGCTGATCTGGAATCCTCGCTGGTCGGTGAAGCCTCAGTTTCAAAGTCCCAAGCATGGAGTGACAACCAGAATATGCCTAATGTTGTTGGATGGGAACTTAACAACATAGAGGAACTTAACGACAGAGGGGAAGTTAAGATCAGAAGACGAAAGGTGTCAAGATGCATAAGCCTTGCCCAGATGATGGATCCAATAAGATTATCAACTGAAGCTGCAGATTTGAACTTGAAGCTAATGCTATGGCGTGCATTGCCCTCATTAAATCTCAGTGTCTTGTCGGCTACAAGATGTCTCCTTTTAGGAGCAGGTACTCTTGGATGCGAGGTTGCTCGACGGCTTATGGGATGGGGTGTCCGCAAAATTACGTTGCTTGACAGTGGCAAAGTGTCCATGTCTAACCCAATCAGACAGTCCCTCTATACCTTTGATGACTGC---------------------------------------------------------------------------------------------------------------------------------------------------------------------------------------------------------------------------------------------------------------------------------------------------------------------------------------------------------------------------------------------------------------------------------------------------------------------------------------------------------------------------------------------------------------------------------------------------------------------------------------------------------------------------------------------------------------------------------------------------------------------------------------------------------------------------------------------------------------------------------------------------------------------------------------------------------------------------------------------------------CTGAACGGTGGTGAA---------------------------------------------------------TTTAAGGCCACAGCAGCTGTTAGGAGTCTAGGTAGAATATTTCCAGCAGTGGAAGCGGAAGCTGTAATTATGTCTATTCCAATGCCTGGACATCCAGTGACTAGCCAAGAAGAGAATAATGTGCTTGGGGATTGCAAGCACTTACATGATTTGATTGATGCTCATGATGCAATATTTTTGCTTACTGACACACGTGAAAGTAGATGGCTGCCAAGTCTTCTTTGCGCAAATGCA------AATAAGATTACGATTAATGCTGCACTGGGGTTTGATAGCTTTCTTGTTATGCGCCATGGAGCTGGGCCAGTGAAC------CCGTCTCATGATACGAAAGCTGAA------GCTGTGAATGATTTATCAGCCGGAATTAGAAACATCTTCCCTAAA---GAAGACATTGGGAAGCAGAGATTGGGTTGTTACTTCTGCAATGATGTAGTTGCACCCATTGATTCAATGAGCAATCGTACATTAGACCAGCAATGCACTGTTACACGCCCTGGGCTGGCTCCTATTGCATCTGCTCTCGCAGTTGAACTACTTGTTGGACTTTTGCATCATCCTTCTGGGATATTAGCCAAAGCTGAGTTTGCAAACTCAGTCGATACCTGCAGCAGT---GAGCAGCCTCTTGGTATTTTGCCCCATCAAATTCGTGGCTCCCTTTTTCTGTTTTCTCAGATGACGCTCGTAGGCCATGCCTCAAGTAGTTGCACAGCTTGCAGCTCTACTGTGGTGTCTGAGTATCGTAAAAGGGGATTGGAATTCATACTTGAAGCAATTAACCATCCTACGTACCTGGAGGATCTAGCCGGTCTAACCGAACTGATGAAGTCCGCAGCCTCTTTCAACCTGGACTGG---GAAAATGAAACTGGCGACGACGATGATGAAGAGTTTGCTGAAATTTAA---------------
>Theobroma_cacao
------------------------------------------------------------------------ATGGCAAAAGAGGGGAGTGGATCC---------ATACTGCAATTCGCACCGTTTCAAAGTTCAGTAGACGAAGGATTTTGGCACCGATTATCTTCTTTGAAGCTCAACAAGTTTGGCATCGACGATTCTCCCATCCCTATCTCCGGTTTCTTTGCACCTTGCTCACATCCTCAGGTATCGAATTATTTAACTCTTCTCGCTGAATCACTGCCGTCTGATTCAAATGAGGAATCATCAATTCCAGCTTTTAATCGAGGCAATCGGAATAGGTGCTCTGTTCCGGGCATTCTTTACAACACTAATACGATGGAAAGTTTCCATGGTTTGGATAAACAAGGTCTGCTCAAGGCAGAAGCAAAGAAGATTTGGGAGGATATTCATAGTGGAAAAGTTCTGGAGGATTCTGCAGTATTATCAAGGTTCCTTCTTATCTCATTTGCAGACCTGAAAAAATGGAGCTTTCATTATTGGTTTGCTTTCCCTGCTCTTATACTTGATCCTCCTGCTACCTTGGTTGATTTGAGGCCGGCTTCTCAATGGTTCACCTTGGAAGAGGCAGAATCTGTATCAACAGCATGTAATGAATGGCGAAACTCAAGTGTAACTGCTGATGTGCCATTCATTTTGGTCAGTGTCGGTTCTGATTCACGTGCTGCCGTTAGGCATCTTAAGGATTGGGAAACCTGTCAAGATGATGGTCAAAAGTTGCTATTTGCATTTTATGACCCATGTCATCTTCCAAACAATCCTGGCTGGGCTCTCCGCAACTTCCTAGCATTTATTTGTGCTAGATGGAATCTCAAAACAGTTCACTTTTTGTGCTATAGAGAGAACCGT---GGTTTTGCTGATTTGAGTTTGTCCCTTGTTGGTGAAGCCTTGATTACAATTTCACAAGGATGGAGGGAACATCAATGTGTGCCCAATGCTGTAGGATGGGAACTTAAC---------------------------------------AAGGGGAGAAAAGTACCAAGGTGTATTAACCTTGCAAAATCCATGGATCCAACCAGGTTAGCTATATCTGCTGCAGACTTAAATTTGAAACTGATGAGATGGCGTGCTTTGCCATCTCTTAACTTAGACATCTTGTTTTCTATCAAGTGCCTTCTCCTTGGCGCAGGTACACTTGGATGCCAGGTTGCTCGAATGCTTATGGCTTGGGGTGTCCGCAAAATCACTCTAGTTGACAATGGCAGGGTGGCCATGTCTAATCCATTGAGGCAGTCCCTGTACACATTGGATGACTGC---------------------------------------------------------------------------------------------------------------------------------------------------------------------------------------------------------------------------------------------------------------------------------------------------------------------------------------------------------------------------------------------------------------------------------------------------------------------------------------------------------------------------------------------------------------------------------------------------------------------------------------------------------------------------------------------------------------------------------------------------------------------------------------------------------------------------------------------------------------------------------------------------------------------------------------------------------------------------------------------------------CTCAGTGGTGGTGAT---------------------------------------------------------TTTAAAGCCACAGCAGCAGTGAGAAGCCTACAGCGAATATTTCCTGCAGTGGTAGCAGAAGGTGTTGTTATGGCCATTCCTATGCCTGGACATCCAGTGTCCAGCCAAGAAGAGAACAGTGTGCTTGAAGATTGTAGACGACTCAACGATTTGATTGGTTCTCATGATGTAATTTTCTTGTTGACTGATACTAGAGAGAGTCGGTGGCTCCCTACACTTCTCTGTGCCAACACT------AACAAGATAACCATTACTGCAGCCCTTGGGTTTGACAGCTTCTTGGTTATGCGCCATGGACCTGGTCCTTTTAAC------TCCACTCCTGACTTGAAAGTTGAA------ATGCCAAATTCTTTATCTGCTGTCATGGACAACCTTGCCCTAACA---AATACAGATGGAAAGCAGAGACTGGGTTGTTACTTCTGTAATGATGTGGTTGCCCCAACAGATTCAACTTCGAACCGCACATTGGATCAGCAGTGCACTGTTACACGTCCAGGGCTTGCACCTATTGCTTCCGCACTTGCAGTTGAGCTTTTAGTAGGCATATTGCATCACCCTTATGGGTAA------------------------------------------------------------------------------------------------------------------------------------------------------------------------------------------------------------------------------------------------------------------------------------------------------------------------------------------------------------------
>Ceratodon_purpureus
------------------------------ATGGGGATCACTTCGCCTGCGGGGGAGGACCGG---CATGGCGGTGGGGAGCCCGCGGAGCCCATG---------CCGTTCAAGTTCGTAGCGTGGGGCGGATCGGCGGACGTCAGTTTCTGGCATCGCCTTGCGGATTTCAAGCTCGACACGCAGAAGCTCACCGAGGAGCCTGTCAATATCTCCGGTTTTTTTGCGCCGTGCAACCAGCCGCATGCGCCGTCGTACTTGCAGCTGATGATGGAATCTTTGCCACCTGATCCTGGGGTTAATGATGGA---CCAATAGAAGTTCCTTACAATCGGAATCGTCTCCCAGTACCGGGGACTCTTCATAATACGAATACGGTGGAGACTTATAATGCGCTTGATAAGCCGGCTCTGTTGCGAAGTGCAGCGGACAAGATATGGGATGATATCAAATCTGGAAGGGCAGAGGAAGACTGCAGCCTGTTGAGCAGGTTTCTCGTTGTTTCATACGCTGATTTGAAGAAGTGGACGTTCACGTATAGGTTTGCTTTTCCAGGGTTGAGGATGTCACCTCAGGCTACTGCTGCCTCTTGTCAGCCTGCCTGCGACTTT------------------------------------------------------------------------------------------------------------------------------------------------------------------------------------------------------------------------------------------------------------------------------------------------------------------------------------------------------------------------------------------------------------------------------------------------------------------------------------------------------------------------------CATGAGGCTGCAGGGCTCAGCATGAAGGTGGAAAGG---------------------------------------------------------------------------------------------------------------------------------------------------------------------------------------------------------------------------------------------------------------------------------------------------------------------------------------------------------------------------------------------------------------------------------------------------------------------------------------------------------------------------------------------------------------------------------------------------------------------------------------------------------------------------------------------------------------------------------------------------------------------------------------------------------------------------------------------------------------------------------------------------------------------------------------------------------------------------------------------------------------------------------------------------------------------------------------------------------------------------------------------------------------------------------------------------------------------------------------------------------------------------------------------------------------------------------------------------------------------------------------------------------------------------------------------------------------------------------------------------------------------------------------------------------------------------------------------------------------------------------------------------------------------------------------------------TCATCC---------------------------------------------------------------------------------------------------------------------------------------------------------------------------------------------------------------------------------------------------------------------------------------------------------------------------------------------------------------------------------------------------------------------------------------------------------------------------------------------------------------------------------------------------
>Physcomitrella_patens
------------------------------ATGGGGATTACTTCGCCGCCTACAGAGGATTCTGGTGGAGGAGGAGGAGAATTGTCTGAACCGATG---------CCTTTCAAGTTCGTGGCGTGGGCGGGATCTGCCGACGCGAGTTTTTGGCACCGGCTTGCAGATTTCAAGCTTGATACGCAGAAACTTACCGAGGTGCCCATTAGCATTTCGGGTTTTTTTGCACCCTGCAACCAGCCACATGCCCCGTCGTACTTACAGCTGATGATGGAATCTTTACCGCTGGATACCGGCGCCAGCAATGAA---CCCACAGAAGTCCCTTACAATCGAAATCGCCTCCCAGTACCGGGAATGCTGTATAACACGAACACTCTCGAGTCCTACAATGCTCTCGACAAGCCGGCACTGTTGAGAGCCACTGCAGACCAGATATGGGATGATATCAAATCTGGCAGGGCAGAGGAAGACACCAGTCTTCTGAGCAGGTTTCTCGTTGTTTCATACGCTGATCTGAAGAAGTGGACTTTCACTTATAGGTTCGCTTTTCCAGGGTTGAGAATGTCACCACAAGCAACTGCTGCTGCTTGTCAGGCTGCTCGTGATTTTTTCTCTAAAGATGAGATTGCAGGAGTGTTGGCGGCATGCACCGAATGGCGAGCTTTGCCATCTGGTGCAAGTTTAACCTCGTTCTTGATCAATATAACACCTGATGGCAGTATAAAATCACAATCTTTGAAGGAATGGCACACTGCTCAACAAGAAGGTGGAAAGATCGTTTTAACGTTTTATGATCCTTCAAATCTTCCGGCGAATCCCGGGTGGCCGCTTCGTAATCTGCTCGCTTTGGCAAGTGTCAGATGGGGGGTCTCACGCCTGCAAGTCCTGTGCTATCGAGAGAACAGGAGTGGTCAACTAGATCTCGAACACTCGCCAGTGCTCGACATCATCCTGCCTGCTAAGATAGAGTGGATGGAACCA------------------GTAGGCTGGGAGCTTAATGCT------------------------------------AGAGGCGGTAAAGGCTCTAAGTTTGTTGATCTCGGTCAATCCATGGATCCTCTCAAGTTGGCTGAGTCTGCAGCCGATTTGAACTTGAAATTGATGAGATGGCGATTGCTTCCATCTCTTGATTTACCTCGGATGGCTTCCACGAAGTGCCTGTTATTAGGAGCTGGTACTCTTGGTTGTCAAGTTGCACGTACGCTGATGGCGTGGGGTATGCGGCATATTACACTGGTGGATTATGGAAGAGTTGCTTTTTCGAATCCTTTGAGGCAGTCGCTGTTTACCCACGAAGATAGC---------------------------------------------------------------------------------------------------------------------------------------------------------------------------------------------------------------------------------------------------------------------------------------------------------------------------------------------------------------------------------------------------------------------------------------------------------------------------------------------------------------------------------------------------------------------------------------------------------------------------------------------------------------------------------------------------------------------------------------------------------------------------------------------------------------------------------------------------------------------------------------------------------------------------------------------------------------------------------------------------------CTGCATAACGGAAAG---------------------------------------------------------CCAAAGGCTGAAGCGGCTGCCGAGAATTTGAAGCGAATCTTCCCTGGTGTGAATGCTGTAGGAGTGCAGATGTCGATCCCCATGCCTGGCCACTCTGTTGGCAAAAATGAAATTGCGGGGGTGGTTGAAGATTGTCGGCGACTAAAAGAGCTTGTGGACACGCATGACGTGGTGTTCCTACTCACAGACACTCGTGAAAGTCGATGGTTGCCCACTCTTTTGTGTGCCGATGCA------AACAAGGTGGCAATCAATGCTGCGTTAGGCTTTGACACGTACCTAGTCATGCGCCATGGGGCAGCTCCT---------------TCACTTGATTCTAACAGC---------------------------------------------------------AGCTCCGATGGACAACCTAGACTGGGTTGCTACTTTTGTAATGATGTTGTTGCTCCATTGGACTCTACAGCAAACAGGACACTTGATCAGCAGTGTACAGTGACAAGGCCAGGTCTAGCTCCCATTGCTGCTTCTCTCGCCGTTGAGTTAGCAGTGGCCCTTCTTCATCATCCCCTAGGGGTGTCAGCTCCTGGTGACCAAGCCACTTCTCTAACAGATAACACTGAG------CACCCATTGGGGATTATGCCACATCAAGTGAGAGGTTTTATTGCTCATTACGCCCAGTTGGTAGTGACGGGTCAAGCATTTGACAAATGCACAGCCTGCTCTGCTTCTGTCGTGAGAGAATTCAGGGAAAAAGGCGTAGAGTTTATTCTGGAGGTTCTGAATCGCCCTAATTACTTGGAAGATTTGACAGGGCTGACGGAGCTACTCAGAATTACTGATGATGAACCCCTGGTCTGGGACGACGATGCAGACTTTTGA---------------------------------------------
>Huperzia_squarrosa
---------------------------------------------------------------------------------------------------------------------------------------------------------------------------------------------------------------------------------------------------------------------------------------------------------------------------------------------------------------------------------------------------------------------------------------------------------------------------------------------------------------------------------------------------------------------------------------------------------------------------------------------------------------------------------------------------------------------------------------------------------------------------------------------------------------------------------------------------------------------------------------------------------------------------------------------------------------------------------------------------------------------------------------------------------------------------------------------------------------------------------------------------------------------------------------------------------------------------------------------GCCACAAAATGCCTGCTTTTAGGAGCTGGTACTCTAGGTTGCCAAGTTGCACGTGGCCTTATTGCATGGGGTGTTCGACAAATAACCTTTGTGGACTGCGGGCATGTTTCCATGTCGAATCCTGTTCGACAATCTTTGTACATCTTGAATGACTGC---------------------------------------------------------------------------------------------------------------------------------------------------------------------------------------------------------------------------------------------------------------------------------------------------------------------------------------------------------------------------------------------------------------------------------------------------------------------------------------------------------------------------------------------------------------------------------------------------------------------------------------------------------------------------------------------------------------------------------------------------------------------------------------------------------------------------------------------------------------------------------------------------------------------------------------------------------------------------------------------------------CTTCATGGTGGAAAA---------------------------------------------------------CCAAAAGCTGAAGCAGCTGCTGAGAATCTAAGGCAAATCCTTCCAGGTGTGCATGTGACAGGTGTAAAACTAGCGATCCCAATGCCTGGTCATAGTGTTGGAAAAAATGAGATTCCTAGACTTTTAGAAGACTTAAATCAGCTGAAGGACTTGGTGCATGATCATGATGTAGTCTTCTTACTAACCGACACTAGAGAAAGCCGCTGGTTACCAACTCTCTTATGTGCTGAAGCC------AACAGGATAGCAATCAATGCCGCTTTAGGTTTTGACAGCTACCTGGTTTTGAGGCATGGGGCCGGCCCTTGT---------CCTTGCAATGACACAGTCTCTGCTTCAGTGTCTATTCAAGATGGAAAGGAAACAATAGAGAAACTTGATCAATGT---AATAAAAGCAGAGGTTTGAGGTTGGGCTGTTATTTCTGCAACGACGTAGTAGCTCCTGTAGATTCAACAGCTAATAGGTCACTTGATCAGCAATGCACTGTGACGAGGCCTGGTCTGGCACCCATAGCAGCAGCTCTTGCTGTTGAGCTTGCTATTGGCATTCTTCATCATCCTGATGGGTTATATGCCCCTGCGGATCAAGAGATTCCTGTAACTGCTATGACTGAT------CAACCTTTTGGACTTCTTCCTCATCAAATTCGGGGTTTTCTTGCACATTATGCCCAGTTGATTGTTGTCGGGCATGCTTTTGATAAGTGTACAGCTTGCTCTGAAAAGGTTGTACAAGAATTTCGGCTGCATGGAAATGAATTTATACTTAAAGTTTTGAATGAACCAAGTTACTTAGAGGATCTGACAGGTTTGAGTGAGATGCTTCTGGCGACTAAGTTAATTTCGTTGGATTGGGATGAAAATAGTGAAGGCTCTGACTCAAACACACAAATGCCTCACGATAGCATAAACTCGTTATAG
>Lygodium_japonicum
---------------------------------------------------------------------------------------------------------------------------------------------------------------------------------------------------------------------------------------------------------------------------------------------------------------------------------------------------------------------------------------------------------------------------------------------------------------------------------------------------------------------------------------------------------------------------------------------------------------------------------------------------------------------------------------------------------------------------------------------------------------------------------------------------------------------------------------------------------------------------------------------------------------------------------------------------------------------------------------------------------------------------------------------------------------------------------------------------------------------------------------------------------------------------------------------------------------------------------------------------------------------------------------------------------------------------------------------------CACGTAGCAATGTCGAATCCAGTACGGCAATCACTTTATACATTCCAGGACTGT---------------------------------------------------------------------------------------------------------------------------------------------------------------------------------------------------------------------------------------------------------------------------------------------------------------------------------------------------------------------------------------------------------------------------------------------------------------------------------------------------------------------------------------------------------------------------------------------------------------------------------------------------------------------------------------------------------------------------------------------------------------------------------------------------------------------------------------------------------------------------------------------------------------------------------------------------------------------------------------------------------CTGAATGGTGGAAAG---------------------------------------------------------ATGAAGGCAGAAGCAGCTGCTGAAAGTCTGAAACACATCTTTCCCGGTATGGAGGCAAAAGGTGTCCAACTAGTAATTCCCATGCCTGGCCATGGTGTGATGGAGAATGAGGTGCCAGAAGTTGAGAAAGCCTGCAAGCTGCTGCATGACCTTGTAGATAAACACGATGTAGTTTTTCTTTTGACAGATACACGAGAAAGTCGTTGGCTTCCCACTCTTCTTTGTGCAAATGCC------AACAAGATTGCCATCAATGCTGCCTTGGCCTTCGACACTTTCCTTGTGATGAGGCATGGTGCTGCACCT------------------------------------------AGCGTGCATGAT------------CTTGAACATGCTGAT---------------ACTAGAGTAACAAGGTTGGGATGCTACTTTTGTAATGATGTTGTTGCCCCTGAAAATTCTACATCAAATCGAACATTGGATCAACAATGCACTGTGACTCGACCAAGTGTCGCACCAATTGCAGCAGCACTTGCTGTGGAGCTCACCATCAGTCTCCTCCATCATCCA---------------------------------------------------------------------------------------------------------------------------------------------------------------------------------------------------------------TTAAAGTAG---------------------------------------------------------------------------------------------------------------------------------------------------
>Isoetes_sinensis
------------------------------------------------------------------------ATGGCCGAATGCGAAGCACGCGGCGGA---ACTGTTCTCCAATTTGCACCATGGGAAAGCTCTGTGAACGAGGGTTTTTGGCACCGCTTTGCAGATTTGAAGCTCGACTGGCTTGGTCTTGACGAACGGCCCATTGAAATTTGTGGATATTTTGTACCCAATTCTCATGCACAGCTATCAAGTCATTTGCAGCTTCACTTCGAGTCTCTGCCAGCTAATCCTGCAGAA------------AGAATTGTCCTATCAGGAAACAGAAATAAATGCCCTGTTCCAGGGGTTCTCTATAATACAAATACCAAAGAGGATTTTACGACTCTTGACAAATCTGCTTTGCTGCAAAGTGAAGCTGATAAGATATGGGGCTCAATATGTTCTGGTGAAGCAGAGAAGGATTGCAGGCTCTTGAACCGTTTTATACTGATTTCCTATGCAGATCTGAAAAAATGGACTTTTGTCTATTGGTTTGCATTCCCTGGCTTGAAACTTCAACAACCAGCATACTCAACTGTGGTCCAACCTGCATCCAGTGTTTTCAGCAAGAACGAGGCTGCAGGCGTATTAGCGGCATGTATTAACTGGCGTGAATCTATTAATACATCAGGCTTTCCATTTTTTCTCTTACATATCACATCAGAAGCTCACGTGACATCCAGATCTTTAAGTGACTGGGAAGAAATCCATCAAGAAGGTTCCAAGGTATTCCTTGCTTTTTATGACCCATGTCATTTGCCAACAAACCCTGGATGGCCATTACGGAACTTGCTTGTATTAGCTGCTGTTCGGTGGCATGTGAAGGCAATAAAAGTCCTTTGCTACCGCGAAAGGCGA---GGCAAGCCAGACTTGGATCAATGTTTAGTAATTGATGTCAACCTTGCTGATCCTGGAGAGCAGTCAAGTGCTGATTATAAACCTGAGGCCGTTGGATGGGAAAAAAATGCA------------------------------------CGTGGTAAATTGGGTCCTCGAATGCAAAATCTTGCATCATCTATGGATCCTACCAGGTTGGCCACTGCGGCCGCAGACTTAAATTTAAAACTGATGAGATGGCGTTTCTTGCCATCACTTGACTTGTCTCGCCTTTCAAGCACAAAATGCCTTCTTATTGGATCTGGTACACTTGGTTGTCAAGTTGCCCGTGGCCTGATGGCATGGGGAATTCGAAGGATTACCATGGTGGACTCTGGGCGGGTGGCGATGTCAAATCCAGTTCGACAGTCCTTGTATTTCTTTGATGATTGT---------------------------------------------------------------------------------------------------------------------------------------------------------------------------------------------------------------------------------------------------------------------------------------------------------------------------------------------------------------------------------------------------------------------------------------------------------------------------------------------------------------------------------------------------------------------------------------------------------------------------------------------------------------------------------------------------------------------------------------------------------------------------------------------------------------------------------------------------------------------------------------------------------------------------------------------------------------------------------------------------------CTTGAAGGTGGCAGG---------------------------------------------------------CCAAAAGCTGAAGCAGCGGCTGATTGCCTCAGGCGCATATGCCCTGAAGTGGATGCAAAGGGTGAACAATTTGCCATTCCAATGCCTGGTCATTATGTTGGAGAGGAGCAAGTTCCGGCTGTGATGGAAGATTACATAAAACTTAAGGGTCTGGTAGACGATCATGATGCCATTTTCCTTCTTACAGATACTAGAGAA------------------------------------------------------------------------------------------------------------------------------------------------------------------------------------------------------------------------------------------------------------------------------------------------------------------------------------------------------------------------------------------------------------------------------------------------------------------------------------------------------------------------------------------------------------------------------------------------------------------------------------------------------------------------------------------------------------------------------------------------------------------
>Isoetes_lacustris
------------------------------------------------------------------------ATGGCCGAATGCGAAGCACGCAGCGGA---ACTATTCTCCAATTTGCACCATGGGAGAGCTCTGTGAACGAGGGTTTTTGGCACCGCTTTGCAGATCTGAAGCTCGACTGGCTTGGTCTTGACGAACGGCCCATTGAAATTTGTGGATATTTTGTACCAAATTCTCATGCACAGCTATCAAGTCATTTGCAGCTTCACTTCGAGTCTCTGCCAGCTAATCCAGCAGAA------------AGAATTGTTCTATCAGGAAACAGAAATAAATGTCCTGTTCCGGGGGTCCTTTATAATACAAATACCAAAGAGGACTTTACGACTCTTGACAAATCTGCTTTGCTGCAAAGTGAAGCTGACAAGATATGGGCCGCAATATGTTCTGGTGAAGCAGAGAAGGATTGCAGGCTTTTGAACCGTTTTATACTGATTTCCTACGCAGATTTGAAAAAGTGGACTTTTGTCTATTGGTTTGCATTTCCTGGCTTGAAACTTCAACAACCAGCATTCTCAACTGTGGTCCTACCTGCATCCAGTGTTTTCAGCAAGAACGAGGCTGCAGGCGTATTAGCAGCATGTATTAACTGGCGTGAATCTATTAGTACATCAGGTTTTCCATTTTTCCTTTTACATATTACATCAGAAGCTCACGTGACATCCAGATCTTTAAGTGAATGGGAAGAACTCCATAAAGAAGGTTCCAAGGTATTTCTTGCTTTTTATGACCCATGTCATCTGCCAACAAACCCTGGATGGCCATTACGGAACTTGCTTGTATTAGCTGCTGTTCGGTGGCGTGTGAAGGCAATAAAAGTCCTTTGCTACCGCGAAAGGCGA---GGCAAGCCAGACTTGGATCAATGTTTAGTAGTTGATGTCAACCTTGCCGATCCTGGAGGTCTGATGAGTGCTGACTATAAACCTGAGGCCGTTGGATGGGAAAAAAATGCA------------------------------------CGTGGTAAATTGGGTCCTCGAATGCAAAATCTTGCGTCGTCTATGGATCCTATCAGGTTGGCCACTGCAGCCGCAGACCTAAATTTAAAACTGATGAGATGGCGTTTCTTGCCATCGCTTGACTTGCCTTGCCTTTCAAGCACAAAATGCCTTCTTATTGGATCTGGTACACTTGGTTGTCAAGTTGCCCGTGGCCTGATGGCATGGGGAATTCGAAAGATTACCATGGTGGACTCTGGGCGGGTGGCAATGTCAAATCCAGTTCGGCAATCCTTGTATTTTTTTGATGATTGT---------------------------------------------------------------------------------------------------------------------------------------------------------------------------------------------------------------------------------------------------------------------------------------------------------------------------------------------------------------------------------------------------------------------------------------------------------------------------------------------------------------------------------------------------------------------------------------------------------------------------------------------------------------------------------------------------------------------------------------------------------------------------------------------------------------------------------------------------------------------------------------------------------------------------------------------------------------------------------------------------------CTTGAAGGTGGCAGG---------------------------------------------------------CCAAAAGCTGAAGCAGCGGCTGATTGCCTTAGGCGCATATGCCCTGAAGTGGATGCAAAGGGTGAACAATTTGCCATTCCAATGCCTGGTCATTATGTTGGAGAGGAGCAAGTTCCGGCTGTGATGGAAGATTACATAAAACTTAAGGGTCTGGTAGACGATCATGATGCCATTTTCCTTCTTACAGATACTAGAGAAAGCCGTTGGCTTCCGACGCTTCTGTGTGCTGCAGCT------AACAAGGTAGCCATTACTGTTGCTTTGGGCTTTGATTCATTTTTAGTTATGCGCCATGGATGTTCTCCA------------CCGTTGCCAGAAAGTTCAACATCC------TCTATGGCTGATGGA---------------------------------ATTAAGATAAATGGTCGCCGGCTTGGTTGCTACTTCTGCAATGATGTAGTGGCACCAGTAGATTCAACACTACATCGT---------------------------------------------------------------------------------------------------------------------------------------------------------------------------------------------------------------------------------------------------------------------------------------------------------------------------------------------------------------------------------------------------------------------------------------------------------------------------
>Selaginella_moellendorffii
ATGGCGCCACCGGGAGCGCCTTCCTCCTCGCCCTCCTCCTCCTCCGCCTCCACTGCCACTGCTGGATCGGGATCGGGTTCGGCGACGGCGCCTACGCAATCGCGCATCCTCAAGTTCGTGCCGTGGCAGAGCTCCGTCACGGCTGATTTCTGGCATGGTCTTGCGAATCTCAAGCTCGATGTTCTTCGTCTCGACCGGCGGCCGCTCCAGATCCAAGGATTCTTCGCTCCGTGTAGCCATCCCAGGATTTCTAAGCCATTGCAGCTGACCTACGAGTCTCTGTCGCTGGAGCTCGGCACGGAGAGTCCT---------------GCGAGCGATCGAAATCGATGCCCTGCGCCAGGAACACTATACAATACCAATACGAGTGATGAGTTTAATTCCATAGACAGGGATGCTTTGATGAACGAGGAGACTGCAAAGGTGTGGGACGATATCTGCTCGGGTCGGGCAGAGGAAGACTCCAACCTTCTAAATCGGTTCTTCGTCATCTGCTATGCCGATTTGAAGGAATGGCGATTCAAGTATTGGTTTTCTTTCCCGGCATTACAGTTTACTCAAGCTGTGAAGCACACCATGTTCCAGCCGGCCTCGGATTATTTTACTGCTGAAGAGTCCTTGCGAGTTGTTTCAGCTTGTACGGCCTGGAGAACGTCTCCATTGACAACATGTCTTTCGTTTTTTCTCCTGCACCTTTCATGTGATGGT---GTCACGGTTAGGCCTTTGAGTGACTGGGAAAAATGCCAAGGAAGTGGA---AAGATTCTACTGGGCTTTTATGATCCTTCACATTTGCCAACGAATCCCGGATGGCCTGTCAGGAATTTGCTTGTTCTAGCCGCTGTCCGGTGGGGCTTAAAGAATGTGGATATCTTGTGTTGGCGTGAGCTACAA---GGACGAACTGACTTAAGACATTGTTTTGTCACGTCAGCTACCTTTGAAGAATTCGGTGAAAATACGAACGCC------GTGCCTAAAGCAGCTGGATGGGAACCTTCTGCG------------------------------------------------------CGATCAGTCGATCTTTCTTCCTTAATGAATCCTGATATGCTCGCGAAGTCAGCGGCTGACTTGAATCTTAAGCTTATGAAATGGCGCAGTCTTCCGTCCTTAAATCTCTTGCTACTGTCCAAGACGAAATGTTTGCTTCTTGGTGCTGGTACACTTGGGTGTGAAGTTGCTTTGAGGCTTCTGGCGTGGGGTATTCGCGACATAACTTTTGTAGACTATGGCAAAGTTGGATACTCGAATCCATTGCGGCAACCTTTATACCAGATCAAAGATTGT------------------------------------------------------------------------------------------------------------------------------------------------------------------------------------------------------------------------------------------------------------------------------------------------------------------------------------------------------------------------------------------------------------------------------------------------------------------------------------------------------------------------------------------------------------------------------------------------------------------------------------------------------------------------------------------------------------------------------------------------------------------------------------------------------------------------------------------------------------------------------------------------------------------------------------------------------------------------------------------------------------------GGCCGT---------------------------------------------------------TCAAAAGTTGAAGCTGCTCAAGAAGCTCTAAGGACGAAATGTGTCGATGTGAGGGCGCAAGGGCATCAAATATCAATACCAATGGCTGGACATAGCGTGAGCGGGAATCAGGTTGAAGAAACCTTTGATAACTTCACTAAGCTGCAAAGCTTGATAGAGGAACATGACGTTATTTTCCTTTTAACCGATACAAGGGAAAGTCGCTGGCTTCCAACTATTTTGTGTGCAGCGGCTGAGCAATCTAAGATAGTTATAAATGCTGCACTTGGCTTCGACTCCTTCGTCGTCATGCGGCATGGAGAGGGACCTTTC---------------------------------------------------------------------------------------AATTCCACGCAAGACCCGCGACTTGGATGCTATTTCTGCACTGATGTCGTAGCACCTACTGATTCGACTGTCAACCGAACGCTCGATCAGCAATGCACAGTGAGTCGTCCTGCGCTAGCTCCTATTGCCGGTGGGCTAGCTGTAGAGATGGCGGTGGTTGTAATGCACCATCCACTTGGGCCAGCTGCTCCCGCTGATCAAGCGGTTTCTGTGACGACGAGCATCGAG------CAGCCCATGGGAATACTGCCCCACCAGATTAGAGGCTTTCTCGCACACTACGCACAACTCGTCGTTTCCGGGATTGCTTTCGATGGCTGCACTGCTTGCTCACCAAAGATCGTCTCGGAGTTCAAAGCAAGAGGCTTCGCTTTTATCCTAGAGGCCTTGAATTCCCCAAATTATCTGGAGGATGTTGCTGGCCTGACTGACCTTTTGCACGCAACGAACTCAATGTCCCTGGATTGG---GAAGGTGAG------GGGGACTCGGATTTAGGTGTCCCTGACATGGCCTAG------------
>Pinus_maritima
---ATGACGCGCGGGGACGAGAACGAAGATATGGAGACTCGACCGGTGTTCGGATCTTCTTCAGCAGTGGGAGGATCTTCTTCCAGCGGCCATTCT---------ATCTTGCAGTTTTCGCCGCTGCAGAGTACCGTGGACGAGGGTTTCTGGAGAAAATTAGCTGACCTAAAGCTCGAGGTCCTCGGCATCTCTGAAAATCCGCTCGACATCACAGGGTTCTATGCTCCAATGTTTCATGAACAGGTGTCAAATCATCTGAAATTGCTTTCTGAATCACTACAGCCTGATACTGGTAGGGAAACATCGGTCTCGATCAAATTTTCAGGGAACAGAAACCTATGTGCTGTTCCAGGAATACTACACAATATGAATACACTGGACTCTTTCAAGGCTCTTGACAGGCGTGCTCTGTTTAACTTGGAAGTGCAGAAGATCTGGGAGGATATTCATTCTGGAAAAGTGGAGGAGGACAGCAGCTTGCTTTGTAGATTTTTGCTAATTTCATATGCGGATTTAAAAAAATGGAACTTCTATTATTGGTTTGCATTTCCTGCATTGGTTCTTGAACCTCCTGCAATGTTGACTGATCTGCGAAGAGCATCAGAAGTTTTCAGCATAGAAGAGGGCAAAGCCTTATTAACAGCTTGTAATGAATGGCGCCAGTCAACATCAACTGCAGGTGTTCCTTTCTTTTTGGTTCACATAATCTCTAATGTTGTTGTTAGACTAAGGCCATTAAGAGACTGGGAAGCATGCCAACAAGAAGGTGGGAAGGTGCTTCTTGGTTTTTATGACCCATGCCATCTTCCAACCAATCCTGGTTGGCCACTTCGCAACTTTCTTGCATTTGCTGTGGTGAGGTGGGGCCTAGAAAGGGCCACAGTTCTATGCTACAGAGAGAAAGGA---GGGTTTGGAGATTTGCAGCAATGTCTTGTTGCTGATATCTTGGTGTCTACTCCACCAGGTTGGAGTAATCGTGAACTCGTTCCTAAGGCAGTTGGATGGGAACTGAATAGC------------------------------------CATGGCAAGATGGGACCTAGATTGATTAATCTTGCAACTGAGATGGATCCCAAGAGGTTGGCTATATCAGCAGCAGATCTAAATTTGAAACTTATGAGATGGCGTGCTCTACCATCTCTAGACTTGAAATGCTTATCATCCACAAAATGCCTTCTTCTTGGAGCTGGTACACTTGGTTGTCAGGTCGCTCGTAATCTTATGGCTTGGGGCGTTAGACATATCACACTAGTTGACCGTGGTCATGTGGCTATGTCGAATCCTCTGCGTCAGTCTTTATATACTCATGATGACTGC---------------------------------------------------------------------------------------------------------------------------------------------------------------------------------------------------------------------------------------------------------------------------------------------------------------------------------------------------------------------------------------------------------------------------------------------------------------------------------------------------------------------------------------------------------------------------------------------------------------------------------------------------------------------------------------------------------------------------------------------------------------------------------------------------------------------------------------------------------------------------------------------------------------------------------------------------------------------------------------------------------TTGAATGGAGGTCAA---------------------------------------------------------CTAAAAGTCAATGCAGCAGCAGAGAATTTGAAGTGCATTTTTCCTGGTGTGGAGGCAGAGGGTGTTTCCATGACCATTCCAATGCCTGGACATTTTGTGACAGCAGATGAACTATCGAATATTAGGAAGGACTGTATGCAGCTTAAAGATTTGATTGACAGCCATGATGTCATTTTCTTGCTGACGGATACAAGAGAAAGTCGTTGGCTTCCAACACTTCTATGTGCTGATGCT------AACAAGGTAGCAATCACAGCTGCTTTAGGATTTGATACCTTCCTTGTGATGCGACATGGTGCTGGTGTAACC---------TTATCAATTGATACCGACACTCCGAAAATGTTGGGACAGGATGGCCCTTCAGAATTTGAGGATCTGGCAGCTTCTGCATCAGAACGCAGAGAACAAAGATTAGGCTGCTATTTTTGCAGTGATGTTGTTGCTCCAGTGGATTCAACCCGGAACCTAACACTGGACCAACAGTGCACCGTAACACGTCCTGGGCTTGCTCCTATTGCCGCAGCTCTTGCAGTGGAGCTTACAGTGTCCATTCTTCACCATCCTTTTCGGATTAATGCTCCAGCAGATGAGGCAGGTTCTGATGATTCTAGTGTTGAA------CAACCTCTTGGTATTTTGCCCCATCAAATCCGTGGGGATATTGCTCACTTTTCGCAAATGTTAATTAAAGGTTATGCATCTAAAAGATGTATAGCCTGCGCTGAAACGATTGTGTCAGAATACCGTGCCAGAGGAATCGACTTTGTATTGGAGGCTATAAATCAACCAACTTATCTGGAAGATCTTACAGGACTTACAGAATTAATGAATCTTGCGAAGCATTTCAACTTAGATTGG---GAGGATTGA------------------------------------------------------
>Isoetes_andicola
--------------------------------------------------------------------------------------------------------------------------------------------------------------------------------------------------------------------------------------------------------------------------------------------------------------------------------------------------------------------------------------------------------------------------------------------------------------------------------------------------------------------------------------------------------------------------------------------------------------------------------------------------GGCTGCAGGCGTATTAGCAGCATGTAGCAACTGGCATGAATATATTAATACATC----------------------------------------------------------------------------------------------------------------------------------------------------------------------------------------------------------------------------------------------------------------------------------------------------------------------------------------------------------------------------------------------------------------------------------------------------------------------------------------------------------------------------------------------------------------------------------------------------------------------------------------------------------------------------------------------------------------------------------------------------------------------------------------------------------------------------------------------------------------------------------------------------------------------------------------------------------------------------------------------------------------------------------------------------------------------------------------------------------------------------------------------------------------------------------------------------------------------------------------------------------------------------------------------------------------------------------------------------------------------------------------------------------------------------------------------------------------------------------------------------------------------------------------------------------------------------------------------------------------------------------------------------------------------------------------------------------------------------------------------------------------------------------------------------------------------------------------------------------------------------------------------------------------------------------------------------------------------------------------------------------------------------------------------------------------------------------------------------------------------------------------------------------------------------------------------------------------------------------------------------------------------------------------------------------------------------------------------------------------------------------------------------------------------------------------------------------------------------------------------------------------------------------------------------------------------------------------------------------------------------------------------------------------------------------------------------------------------------------------------------------
>Isoetes_elatior
---------------------------------------------------------------------------------------------------------------------------------------------------------------------------------------------------------------------------------------------------------------------------------------------------------------------------------------------------------------------------------------------------------------------------------------------------------------------------------------------------------------------------------------------------------------------------------------------------------------------------------------------------------------------------------------------------------------------------------------------------------------------------------------------------------------------------------------------------------------------------------------------------------------------------------------------------------------------------------------------------------------------------------------------------------------------------------------------------------------------------------------------------------------------------------------------------------------------------------------------------------------------------------------------------------------------------------------------------------------------------------------------------------------------------------------------------------------------------------------------------------------------------------------------------------------------------------------------------------------------------------------------------------------------------------------------------------------------------------------------------------------------------------------------------------------------------------------------------------------------------------------------------------------------------------------------------------------------------------------------------------------------------------------------------------------------------------------------------------------------------------------------------------------------------------------------------------------------------------------------------------------------------------------------------------------------------------------------------------------------------------------------------------------------------------------------------------------------------------------------------------------------------------------------GATGCAAAGGGTGAACAATTTGCCATTCCAATGCCTGGTCATTATGTTGGAGAGGAGCAAGTTCCGGCTGTGATGGAAGATTACATAAAACTTAAGGGTCTGGTAG----------------------------------------------------------------------------------------GGTAGCCATTACTGTTGCTTTGGGCTTTGATTCATTTCTAGTTATGCGCCATGGATGTTCTCCC------------CCGTTACCAGAAAGTTCAGCATCC------TCTATGGCTGATGGA---------------------------------ATTAAGATAAATGGTCGCCGGC-----------------------------------------------------------------------------------------------------------------------------------------------------------------------------------------------------------------------------------------------------------------------------------------------------------------------------------------------------------------------------------------------------------------------------------------------------------------------------------------------------------------------------------
>Isoetes_coromandelina
-----------------------------------------------------------------------------------------------------------------------------------------------------------------------------------------------------------------------------------------------------------------------------------------------------------------------------------------------------------------------------------------------------------------------------------------------------------------------------------------------------------------------------------------------------------------------------------------------------------------------------------------------------------------------------------------------------------------------------------------------------------------------------------------------------------------------------------------------------------------------------------------------------------------------------------------------------------------------------------------------------------------------------------------------------------------------------------------------------------------------------------------------------------------------------------------------------------------------------------------------------------------------------------------------------------------------------------------------------------------------------------------------------------------------------------------------------------------------------------------------------------------------------------------------------------------------------------------------------------------------------------------------------------------------------------------------------------------------------------------------------------------------------------------------------------------------------------------------------------------------------------------------------------------------------------------------------------------------------------------------------------------------------------------------------------------------------------------------------------------------------------------------------------------------------------------------------------------------------------------------------------------------------------------------------------------------------------------------------------------------------------------------------------------------------------------------------------------------------------------------------------------------------------------------------------------------------------------------------------------------------------------------------------------------------------------------------------------------------------------------GGTAGCCATCACTGTTGCATTGGGCTTTGATTCATTTTTAGTTATGCGGCATGGAAGTTCTCCA---------------------------------------------------------------------------------------------------------------------------------------------------------------------------------------------------------------------------------------------------------------------------------------------------------------------------------------------------------------------------------------------------------------------------------------------------------------------------------------------------------------------------------------------------------------------------------------------------------------------------------------------------
