# Supplementary material for: Phylogenomics indicates the “living fossil” Isoetes diversified in the Cenozoic
Source: PLoS One. 2020 Jun 18;15(6):e0227525. doi: 10.1371/journal.pone.0227525 (PMC7302493; doi:10.1371/journal.pone.0227525)
Supplement: S1 File — Folder containing fasta files for each of the individual nuclear alignments. (GZ) [file pone.0227525.s011.gz › 1_Individual_Nuclear_Alignments/Homolog_00888.orthogroup_1.fasta]

>Oryza_sativa
------------------------------------------------------------------------------------------------------------------------------------------------------------------------------------------------------------------------------------------------------------------------------------------------------------------------------------------ATGAGGGAAGGGGGA------------GCGGGCGAGGGGCAGGGCGCG---GCCGTGGATGAGGCGACGGGGTTCGAGGTCGGGATCGTCGTGCCCAAG---------------CTCTACCGCGGCGCTGCGGCCGGGTGCGGCGAG---GTCGAGAACTGCGTGGCGCGGCTGGTGCGGGAGCTGGAGGACGTAGGGCTGATCGTCGAGCGCGTCCGCGGCGTC---CCCGCGGAGTTCATCAAGCTG------------------------------------------------TCTGCGCCCATGGGGACCCTGGGGAGAGTTGCAGCGGAGATGAACATGAAGAAGCTAACTTATATCGGAATGGAACTGCAGTTTGAATGGGACCAGGTTGGAGCATTCGTCAGGCAGCCC---GACGGGTCCCTGTTTAGCTGGCGAGAGCGGTTTGCCTGCTTCCGGCACTTGATATACAGCATCGTGAACAAGACCGATTCTGATATAACTCTCAGCTTTGACGAT------AAAGAGTTCCACTGGACTCAAAATGAGTCACTCTTAACCAGGCTGGAAGATGAAGGAATCGTAAAGCTAGTCTTCCCTTTGCATGATGAAATTAAAAGGAAGCAACTCCTGAGAAGCTGGGCACTCAAGTGGTTTGATTTCACATGGCAACCTATTGATGAAATTTACTCTTACTTTGGAACAAAGATTGCAATATATTTTTCTTTCCTCGGAATGTATACACGTTGGCTGTTCTTTCCAGCTGTTTTTGGACTTGCAACCCAGCTGATAGATTTTGGGTCA------------------TTACAGTGGTTGGTTCTTCCAGCTTTCTTTTTCTTCGTTATTTCTTGGGCTGTCTTCTTTTTGCAATTTTGGAAACGGAAGAATTCAGCTGTCCTTGCT------------------------AGATGGGGTATAAATTATTCATTTTCGGAATAC---------------------AAAACTATGGGCAATGAACTGGACCCTTTA------AGCTTTTCTATGGCTGATGACAATGTTCAGCAGAGGAAATTTGGTGCTCCCAAG------GAGAAAAGTATAGTACAAAGAAATGAGTGGTTTGGTGTTCTCCTTAGAATTAGGAATAATGCTATCATTGTTTTGGCTATCATTTGTCTTCAGCTGCCATTTGAGTTGGCCTATGCTCATCTATATGCGATTACAAAAACTGAGGCGCTAAGGTATGTGTTAACTGCAGTGTATCTTGCTGCAATTCAGTATTACACAAGGATAGGTGGCAAGGTGTCTGTCACTCTAATAAAGTATGAAAACAACCAAGGGGAACAGTCTAGTGCTGATAGTTTGGTTTATAAGGTCTTTGGTCTTTACTTTATGCAATCATATATTGGATTGTTTTACCATGCTTCACTGCACCGCAACATTATGGCACTCCGGCAAGTCCTAATCAAGCGTCTCATTGTGTCCCAGGTATTGGAAAATCTGATTGAGAATTCCATTCCTTACCTCAATTATAGCTATAAAAAGTATAGAGCTGTTCAC---------------------AAGAAAAAACATGAGAAAGAATCGCCAGCTGGGAAGTCAGTTCGGTTATCTACAAGA---------GTAGAGAAAGAATATCTAAAACCCTCGTATACTGCAAGCATTGGAGAAGAACTTGAAGATGGTTTATTTGATGATTTTCTTGAGCTAACTCTTCAGTTTGGGATGATCATGATGTTTGCTTGTGCATTTCCGTCGATATTCTGCTTTGCTGCTCTGAATAATGTGACTGAAATTAGAGCGGATGCATTGAAGTTGTTGGTCATGTTGAAAAGACCTGCTCCCCGTGATGCAGCTACGATTGGAGCTTGGCTGAACATATTCCAGTTCTTGGTTGTTATGGCAATCTGTACAAACTGCTTGCTTCTTGTTTGTCTGTATGATGAGGAGGGTAAATGGAAAATTGAGCCAGGACTGGCAGCCATCCTCATAATGGAGCATGCTCTCTTCTTAATCAAGTTTGGTTTCTCACACTTTGTTCCCGAGGAACCTGCATGGGTGAAAGCAAATCGTGGGCGATATGTAGCTCAGGCGCAGAATGTCTGCTCCAAACAACTCCTGAGAAGCATTGCAAAACTGGATGCGAAATTG---------------GAGTGA------------------------
>Ananas_comosus
------------------------------------------------------------------------------------------------------------------------------------------------------------------------------------------------------------------------------------------------------------------------------------------------------------------------------------------ATGAATGGGGGAGGC---------------------------------------------GAGGAGACGGGGTTCGAGGTGGCGATCGTTGTCCCGAAGAGGAGC------GAGAGGGAGAGGGATGAGAGCTCCGGT------------------GATTGTGTGGAGTTCCTTGTTCGCGAATTGGAGAAAGCCGGGTTGATCGTGGAAAGATTTCGTGGTGTT---CCAGCCGAGTTCATTAAGGTG------------------------------------------------GCAGCACCACTTGAAACTTTGGGAAGAGCTGCTGCTGATTTGCAAATGAAGAAATTGACCTACATTGGGATGGAATTACAGTTTGACTGGGATCAGGTTGCAGCATTCGTCAGACAGCCA---GATGGATCTTTGTTTAGCTGGTGTGAGCGGTTTAACTGTTTTCGCTATTTGATTTATGGGATTGTGAACAGGACAAACACTGAGTTAACATTGAAATTTGATGAT------AAAGAGTTCCTTTATGAGAGAAATGAGTCATTACTAGGAAAGATGGAAGCTGTAGGAATTGTCAAACAAGTCTTCCCTTTGCATGATGAAGTTAGGAGGAAACAACTTTTGGGGAATTGGGCTCTTAACTGGTTGGACTTCACATGGCAGCCAATAGATGAAATTTACTCATACTTCGGGACCAAGATTGCAACATATTTTGCTTTCCTTGGTATGTACACACGCTGGCTGTTTTTCCCTGCTGTATTTGGACTTGCTATGCAGATTATTGATTTTGGACCA------------------TTGCAGTTATTGGTTCTTCCTGCTTTCTTCGTTTTTGTTATTTCATGGGCTGTGTTTTTCTTCCAATTTTGGAAGCGAAAGAATTCAGCACTTCTAGCC------------------------AGATGGGGTATCAATTATTCACTATCTGAATAT---------------------AAGGCTATTGACACTCAAATGAGC------------------TCTTTAACTCAAAAGACGGATTGGGAAAAGAAATGTGACACTAATAGGCTGGTAGAGAAGACAAGATTGCAAAGAGATGAGTGGCTTGACCTTCTTCTGAGATTTAGAAACAATGCCATCGTTATCTTGGCTATAATTTGTCTCCAGCTGCCATTTGAATTGGCGTATGCTCATTTATATGAGATTACAGAAACTGAGGTGTTGAGGTATTTGCTCACAGCAGTTTATCTTTTTGCAATTAATTATTACACGAGAATTGGTGGCAAAGTGTCTGCCATTCTCATCAAATGTGAAAACAACCAAGGCGAGGAATCTAGTGCTGCAAGTTTGGTCTATAAGGTATTTGGCCTTTATTTTGTGCAATCATATATTGGGTTGTTCTATCATGCCCTATTGCACCGTAACATTTCAACTCTTCGTCAAGTCCTGATCCAGCGTCTAATTGTTTCTCAGGTACTGGAAAATCTGATAGAGAATTCCATCCCCTATCTCAAGTACAGCTATAAAAAATACAAAGCTGTTCAC---------------------AAGAAAAAGCATGAAAAAGGGTTGACACCGGAAAAGTCAGTTCGCTTGTTTACTAGG---------GTGGAGAAAGAGTTTCTGAAACCTTCTTATACTGCAAGTATCGGAGATGAGCTTGAAGATGGCTTATTTGATGATTTTCTCGAGTTGGCTCTTCAGTTTGGGATGATTATGATGTTCGCTTGCGCATTTCCTCTCATATTTTGCTTCGCTACTCTGAACAATATCACAGAGATAAGAGCAGATGCACTTAAGCTGCTTGTAATGTTGCGGAGGCCTGTTCCTCGTGCCGCTGCGACAATTGGAGCTTGGTTGAACATATTTCAGTTCCTAGTAGTAATGGCAATCTGCACCAACTGCTTACTGCTCGTTTACTTGTATGATCAAGAGGGTAAATGGAAAATTGAGCCCGGTCTCGCGTCCATCCTTATAATGGAGCATGTTCTCCTACTCATCAAATTTGGGTTCTCCCACTTTGTTCCTGAGGAGCCTGCATGGGTGAGAGCGCATCGTGTGAGAAATGTGGCACAGGCTCGAGACGCATGCTCCAAGCAACTCTTGAGGAGCATTTCCACTTTGGACAGGAAATGG---------------GACTGA------------------------
>Arabidopsis_thaliana
------------------------------------------------------------------------------------------------------------------------------------------------------------------------------------------------------------------------------------------------------------------------------------------------------------------------------------------ATGAATGGGAGTAAT---------------GGGGAG------------------------GAGCGAGTTGTTCACGAGGTTGCAATGGTGGTTCCTAAGAGGGTTCTGGAAGAAGAA---GAAGGA------------------------------GACTGTGTTGAGGTTTTGGTGACTGAGCTAAGGAAGAAAGGGATGGTTGTTGATAGAGTCGTCGGTCTT---GCTCATGAGTTTCTCAAGGTA------------------------------------------------GCAGCTCCTTCGGAGATCTTGGGCAATGCAGCTGCAGAGCTTCATATACGCAAACCTACTCGTCTCGGAATTGATCTTCCCTTTGAGATGCAAGGGTCTGAGGCTTTCATTCGGCAACCT---GATGGGTTATTATTCAGCTGGTTTGAACGTTTTCGGTGCTATCAACATCTTATTTATGGAATTGTAAACTCTGGTGGACACGATGTCACTCTGAAACTTGACGGC------AGAGAGTTTTGTTGGACAGCAGGGGAATCATTACTTCGAAGGTTGGAATCAGAGGGCGTCATTAAACAAATGTTTCCTCTTCATGATGAACTCAAGAGAAAGGAACTTCTCCAAAATTGGGCATTAAATTGGTGGAACTGCACAAACCAACCAATTGATCAGATCTACTCTTACTTTGGTGCAAAGATTGGAGTCTACTTTTCGTTCTTGGGAATGTATACGCAATGGTTGATATTTCCAGCCTTACTTGGGTTTATAGTGCAGATGGTTGATTTTGGATCC------------------TTGCAGTTTCTTGCTCTCCCAAGTTTCTTTGTGGGCACAATACTCTGGGCTGCCTTGTTTCTTCAGTTCTGGAAACGTAAAAATGCGGCCTTGTTAGCC------------------------AGATGGCAGATAAATTGTTTAGTTGGCCCCAGC---------CAAGGATAT---AGATTTCTCGGAATGGAATGGAGTTCCCTT---CCTTTTCCAAAGGAGCTTATTAAGAATCTCGGAAATGAGAGA---------GCCAAA------GAGAAGGAAGCCTACCAGAGATATGAATGGTTTGCTTATCGCAAGAGGTTTAGGAATGATGTTCTTGTTATCATGAGCATTATCTGCCTCCAACTTCCATTTGAGCTCGCGTATGCTCATATTTTCGAGATTATCACATCTGATATAATCAAGTACGTATTGACAGCTATCTACCTTCTAATCATTCAGTACCTCACTCGGCTAGGAGGGAAAGTATCTGTCAAGCTGATAAACCGAGAAATCAACGAGAGTGTGGAATACCGAGCTAACAGCTTGATTTACAAAGTTTTTGGGCTCTATTTTATGCAGACATATATTGGGATCTTTTATCATGTTCTTTTACATCGAAACTTCATGACACTTCGACAAGTATTGATCCAACGGTTAATAATCTCACAGGTTTTCTGGACTTTGATGGATGGTTCTTTACCTTATCTTAAGTACAGCTACCGAAAATATCGAGCT---AGGACG------------------AAGAAGAAAATGGAAGATGGATCATCAACAGGGAAA---ATTCAAATAGCCTCAAGA---------GTGGAGAAGGAATATTTCAAGCCTACATATTCAGCAAGCATTGGGGTAGAACTTGAAGATGGACTTTTCGATGATTCCCTCGAGCTGGCTTTGCAGTTTGGAATGATTATGATGTTTGCTTGTGCCTTCCCTCTTGCTTTTGCCCTTGCTGCAGTGAGCAATGTAATGGAAATAAGAACAAATGCTTTAAAGCTTTTGGTGACACTTCGAAGACCTCTTCCTCGTGCTGCTGCAACAATTGGAGCTTGGTTAAACATCTGGCAGTTTCTAGTAGTTATGTCCATATGCACAAACTCGGCACTCTTGGTATGCTTATATGATCAAGAAGGCAAATGGAAGATTGAACCGGGACTCGCCGCAATTCTCATCATGGAACATGTACTCTTACTTCTGAAATTTGGACTCTCTCGTCTCGTCCCTGAAGAGCCTGCTTGGGTTAGAGCCAGTCGTGTGAAGAACGTGACACAAGCACAAGACATGTACTGTAAACAGCTCTTAAGAAGCATTTCTGGTGAATTTAATTCCTTGACAAAACCTGAACAAGAACAACAACAAGACTCAGAGCGCTTTTGA
>Theobroma_cacao
------------------------------------------------------------------------------------------------------------------------------------------------------------------------------------------------------------------------------------------------------------------------------------------------------------------------------------------ATGAATGGGGTT------------------GGAGAA------------------------GACCAAATTGTGTTCGAGATTGCTGTGGTGGTTCCAAAAAGGAACCTAAAGGAAGAAAATGAGGGTTAT---------------------------GATTGTGTTGAGGTTCTTGTAAATGAGTTCAGGAATGTGGGCTTCGTTGTTGAGAGAGTTATTGGCCTT---TCAGATGAGTTTATCAAGCTG------------------------------------------------GCGGCACCTTTAGAAACTTTGGGAAGGGCTGCAGCGAAGTTGCATATGAAGAAGCCCACTCGTATTGGGATTGATTTACAATTTGAGTGGGAAGAGGTCGAAGCTTTTGTGCGGCAGCCT---GATGGCTCATTGTTTAGTTGGTGTGAGCGTTTCCAGTGCTACCATCACTTGATATATGAAACTGTTAATAAGAAGAATTCATGCATAACTTTAAAATTTGATGGC------AAAGAGATCCAATGGGAAGTGGGGGAATCATTATTGCGGAGACTGGAATTGGAAGGAATTGTTAGACAAGTTTTCCCTTTACATGATGAAACAAAGAGGAAGAAGCTACTCAGGAATTGGGCATTAAATTGTTGGGACTTCACGAATCAACCAATTGATGATATTTATGCATATTTTGGGACAAAGATTGCAGTCTATTTTGCTTTCCTTGGAATGTATACGCGCTGGATGATTTTTCCAGCTGCATTTGGGCTTATCTTACAGTTGGTTGATTTTGGATCA------------------TTGCAATTACTAGTGCTTCCCGCTTTCTTCATAAGCATAGTATTGTGGGCTGTGTTGTTTTTCCAGTTCTGGAAACGTAAAAACTCTGCACTTTCAGCC------------------------AGGTGGCATCTTAATTTTTCTGTCAGCACAAGC---------CAAGGATAT---AAACTATTGGGGAGGGAGTGGGGCTCCCTA---CAGTCTCCAATGGAACTTACGAAAAATTTGGGAACTGATAAA---------ACAAAA------GAGAAAGAAGCATTTCAAAAATATGAATGGTTTAGTTATCTCAAGCGATTCAGAAATGATGCTATCATTATTTTGAGTATTATCTGCCTCCAATTACCATTTGAGTTGGCTTATGCTCATCTCTATGAGGTCATCAAGTCTGATATTGTGAAGTTTGGGTTAACTGCAGTTTATCTTCTTGTAATTCAGTACTTTACAAAGATTGGGGGGAAGATATCAATCAGGCTCATTAAGTATGAAAACAATGAAAATACTGAATATAAGGCTGACAGCTTGGTCTACAAAGTGTTTGGTCTTTATTTTATGCAATCATATATTGGGGTTTTCTATCATGCCCTTTTACATCGCAACTTTATGACCCTTCGCCAAGTGTTGATCCAGCGTCTTATACTTTCTGAGGTGTTGGAAAATCTGTTGGAGAATTCTTTGCCATATCTGAAGTACAGCTATAAAAAATATAGAGCTGTTAGAAAC------------------AAGAAAAAACGTGAGAAAGGT---TCGACTGGGAAG---ATCCAATTCACTTCCAGG---------GTGGAGAAAGAGTACCTGAAACCCACATATTCTGCAAGCATTTGTGAGGAGCTGGAAGACGGGCTGTTTGATGATTTTCTGGAGTTAGCACTGCAGTTTGGAATGATCATGATGTTTGCCTGTGCGTTTCCCCTTGCATTTGCCTTCTCT---------------------------------GCCTTGAAATTA------------------------------------------------------------------------------------------------------------------------------------------------------------------------------------------------------------------------------------------------------------------------------------------------------------------------------------------------------------GAACAGACGCCCTGA---------------
>Littorella_uniflora
---------------------------------------------------------------------------------------------------------------------------------------------------------------------------------------------------------------------------------------------------------------------------------------------------------------------------------------------------AAATTG---------------GGAGAA------------------------AGCAAAGTT---------------------------------------------GATAATGATAAT------------------------------GATTGTGTTCAAGTTCTTATTGACGAGTTGAGGAAAAAGGGACTCATTGTTGAGAGAATTCTTGGCCTT---CAAAATGAGTTTATTAAGTTG------------------------------------------------GCAGCGCCTCTGGAGATTTTGGGAAAAGCTGCAGCTGAGTTGCATTTTAGGAAACGGACGCATATAGGAATGGATTTTCCTTTTGAATGGGACGAGGCTGAAGCTTTCGTAAAGCAGCCG---GATGGTTCATTATTCAGTTGGTGTGAACGGTACCGTAGCTACAATCACATAATACATGGAATTGTCAATGCAGGAAACTCGGTCATTATTCTAAAGTCTGATAGC------AGAGAGGTTGATTGGGTACCAGGAGAATCTCTACTCCGGAAACTGAAATCAGTGGGCATTGTCAAGGAAATATTTCCTTTGCATGTTGATAAGACACGGAAGCTGCTCCTGAGAAGCTGGGCGATGAACTGGCTGGACGTCACATCACAGCCAATAGATGATATATGTTCATACTATGGAATGAAGATAGCTACGTATTTTGCATTTCTTGGGATGTATACGAAGTGGATGTTATTTCCAGCAGCCCTAGGACTTACAGTGCAACTAGTTGATTTCGGATCA------------------CTACAGTTGTTGGTTCTGCCTTTTTTCTTCATATGCCTTATATCATGGGCTGTTGTGTTTTTCCAATTCTGGAAACGCAAAAGCTCGGCCCTTTCAGCC------------------------AGGTGGCAGATATATCACTCAACTACTGCAGAA---------TTTGCACAT---AAAACTGTGCAAGCTGAACCAAATACGTCC---AGATCTCCTACAGAGCACATGAAGAAAATAGGGACAGACAAA------------AAA------GAAAAAGCAGTTGTGCAAAGAGAGGAGTGGTTCAGATGGCTCATGAGATTTAGAAATGATGCCTTGATCATAATGAGTATCATATGTCTACAGCTACCATTTGAATTGGCTTATGCTCATCTCTACGAAGTTATAGCCTCTGATCTTCTAAAGTTTTGTCTGACAGCAGTGTACCTCCTTGCTATACAGTACTTCAACAAAATAGGGGGGAAGATCTCAGTGAAGCTTATTAAATATGAGAATAACGAGAATTTGGAGTATCGAGCCAACAGCTTGGTTTATAAGGTGTTTGGTCTTTATTTTATGCAATCTTATATTGGAATATTCTACCATGCTCTACTGCATCGCAACATCAAGACCCTTCGGCAAGTTTTAATCCAGCGTCTAATTATCTCTGAGGTGATTGAGAATCTGCTGGAAAATTCTATACCTTATCTATCATACAGCTTCAGGAAATTTAGAGCTGTCAGATCGGTGTTGCTCCGAAGGATCAGGCGCAAGCGTGACTCTGGATCATCAAGTGGGAAG---TCCCGGTTGATTCCAAGA---------GTTGAAAAGGAATATCTAAAACCTTCTTATGCAGCGAGTATCGGCCAGGAACTTGAAGATGGTCTGTTTGATGATTTCCTGGAGCTAGTACTGCAGTTTGGGATGATCATGATGTTTGCCTGTGCATTCCCCCTTGCATTCGCCTTTGCTATAGTGAATAACCTAACGGAAATCAGAACAGATGCCCTGAAATTGCTTACTGTCATGAGAAGGCCGATTCCCCGTGCTGATGCAACTATTGGAGCGTGGCTGAATATATTTCAGTTTCTGATAGTGATGTCAATATGTACCAATAGTGCTCTCCTAGTATGCTTGTATGATCAGGAAGGGAACTGGAATTTGTCACCGGGCCTTGCAGCAATTCTCATCATGGAACATCTGCTACTATTCATTAAATTCGGATTTTCGCGAATTGTTCCTGAGGAACCTGCGTGGGTCAAAGCTGCTCGTATGCAAAATGCAACACAAGCAGAACAGATCTGTTCAAGGCAACTGTTGAGGAGCATTTCTGGAGATGAGCAAAGGTTC---------------CAAGAAATGAAAAAGACTGAATAG------
>Amborella_tricopoda
------------------------------------------------------------------------------------------------------------------------------------------------------------------------------------------------------------------------------------------------------------------------------------------------------------------------------------------ATGAATGGGGTGGCG---------------------------------------------GAGGAGACTGTTTATGAGATATGTATAGTGGTTCCTAAGAGGAGTTTTGACGAAGACAATAACGGTGACAATTTGGGT------------------------GTGGCTCGCTTAATTAAGGAATTGGAGAAGTTGGGTCTGCAAGTTGAGTGTTTTCATGGCATT---TCTGAGGTGTTTATTAAGTTG------------------------------------------------GCTGCACGACAAGATATTATTGCCAAAGCTGCTGCAGAGTTACAGATAAAGAAACCCACTTACATTGGTATGGATTTACAGTTTGAGTCAGACCAAGCTGCTGCATTTGTGCGACAGCCT---GATGGAACCTTGTTTAGTTGGAGTGAACGCTTTTGTTGTTACAATCACTTGATCTATGCAATTGAAAACAAAACTGGAGGAACTGTAAAACTAATGACCAATACC------AAAGAATTTGAGTGGAGAACAGGGGAGTCTTTACTTAAAAGGATGGAAGCTGAAGGAATTGTTAAACAAGTCTTCCCCTTGCATGATGAGAAGAGGAGGAAGCAGCTCGTGAGAAACTGGGCGCTTAATTGGTTGGATTTCACCTCTCAACCAATTGATGAAGTTTACTCATATTTTGGTACAAAGATTGCCACGTATTTTGCATTTCTAGGTATGTACACACAGTGGCTTTTTGCTCCAGCTGCTTTTGGGCTTGTTTTGCAGTTGTGGGATTTTGGATCA------------------TGGCAGCTTTTTGCACTTCCTTTCTTCTTCATTTTCGTGATATCATGGGCTGTTCTACTTTTCCAATTCTGGAAGCGCAAGAATTCTGCTTTGTTGACA------------------------AGATGGCATATTAGCCTTTCCAATGACTCAATGTCATTGGAACCTGGATATAAAAAGAGTAGTGATTCAGAGTTTAGTTCCTTCATGGAGTCTCATGTGGAACTTGAGAAAACAATATGGACTGAGAAG---------CCCAAGGGAATGGCCAAAGCA---TTTCCAAGTGATGAGTGGCTTGGAAATTTCCGGAAGTTCAGGAATAATGCAATTGTTATCATGGGTATTGTTTGTCTCCAGTTGCCATTTGAGTTGGCTTATGCTCATTTCTATGAGGTTATGGATTCTGACATAATGAAGTTTGGATTGACGGCCTTGTATCTGTTGGCCATTCAATATTATACTAGGCTTGGTGGTAAGGTGTCGGTGTGTCTTATAAAGAATGAGGACAACAAAAGCCGGGAGTCTAGTGCTGATAGCTTAGTTTACAAGGTTTTCGGCCTCTACTTTATGCAGTCCTATATTGGTTTGTTCTATCATGCACTTCGTCATCGTAACTTTATGACACTTCGCCAATTTTTAATACAGCGACTAATTGTATCGCAGGTGTTGGAGAATCTTGTAGAAAACTCCATTCCTTACCTGAAGTACAGTTGTACAAAATTCAGAGCCTCACGA---------------------AAGAGAAAACATGAAAAAGGATCATCAGAAGGCAAGCCGATGCTGCCAGTAACAAGA---------GTAGAGAAAGAATACATGAAACCCACATATTCTGCAAGTATTGGGGATGAAGTTGAAGATGGTTTATTTGATGACTTTCTGGAGTTAGCCTTGCAATTTGGAATGATCATGATGTTTGCATGTGCATTCCCTCTTGCATTTTCTTTTGCAGCCCTGAACAATATTACAGAGATCAGAACAGATGCATTGAAGTTGTTGGCCATGTTACGGAGGCCTGTCCCACGTGCCGCGTCAACAATTGGGGCATGGTTAAACATATTTCAATTCTTAATCATGATGTCCATTTGCACAAACTGTGCACTCCTGGTTTGCTTATATGATCAAGAAGGGACATGGAAAATAGAACCTGGTCTTGCAGCAATTCTCATAATGGAACACATATTGCTTCTGATCAAATTTGGTTTCTCTCGCGTGGTGCCCGAGGAACCGGCGTGGGTAAAGGCTAACCGCGTGAAGCAC---GCTCAGGTGCAGGAAATGTGCTCCAAGCAATTGCTCAGAAATATTTGCAACAGTCCTGAGAAGAAG---------------AGAGAATGA---------------------
>Isoetes_lacustris
ATGGTTTTTCTGCTCCTACTGAATCTCCTTAGAGGAATGGGACCTCCTTGTGTTGTATCTTCCTCAAGATCAACGTCTTGGTCTGCCTCATACCATTCAAGGGTGCTGGATTTGTCTTTCTTCGCAAGGAAAAAGGGCTTTCAAGCTCTGCATCATAATAGGTCATTCGAGCTTGTGCAACTTTTAGGACAATGTAATAGAAAAACAACTACGTGTCAATGTACGTCAACACGTAAAGTTTACTCCGGCACCTCGAAAGTTTTAGCACAGCTTCTGAACCTGAAACTCGATTGCACCCACGCTTGCACCGGAATCCATGCAGCTAGTTGGATGGCTACTTCTGCTGAATATGAAAATATTTCTCAGGATGACAGTGAA---CATCTAAATGCTGCCACTAGCTTTGAAATATGTATAGCTTATGATAAGCACAGGGTTGAAGCAGGAAGCTTCCTGGATCAACCTGAA------GATAAAACCAATGATGCAGTGTGCTACCTCTTCAAGCGTTTGAAGGATTCGGGCCTTATTGTTGAGCACGTTGAAGGAGTT---TCTGCAGACTTTATCAAGGTT------------------------------------------------GCAGCTCCGCTTCAGTTGATTGGTCATGCAGCTGAAAAACTTCGGATTAAGAAGGCCACTTATCTAGGATTAGATGTAGTGTTTGACTGGGAACAGCGTGATGCTTTTATAAGACAGCCAAACGATAATTCACTGTTTAACTGGACTGACCGTTATCACTGTCTTGCCTTTTTGCTTCATGAGGTGGTACATCCTTTTGATTCTTCGAGGAAATTAAAGGCTGGAGTAGAA---CAGGAAATTGATATGAAGCCTGGGGACCATGTCTTGTCGGTCTTAAGGTCTGTTGGAGTTGTGAAAGATATCTTCCCACTTCATGATGAGATCATGCGCAAGAGACTTCTAGATGAATGGGCATTGAATTGGTGTGGTCTTGCTTCCCAACCCATTGATGCCATCTATACATACTTTGGTGGGAAGATAGCTGTTTACTTCGCATTTTTGGGAATGTTCACAGAATGGCTTTACATACCAGCCATCTTGGGGGTACTTATATACATCAAAGAACTAGGGTTCTCATCCTTGAGCAGGACATGGGAGTTGTTAATGCCCCCTGTTTTCTCATTGCTTGCGGTTGTATGGTCAGTTCTATTTTTGCAATTTTGGAAGCGAGAGAATGCAGGTCTTTTGACC------------------------AGGTGGGGTATGAGCTCAAATGCTAAAGCAGAGATACCTGAT---------------------GATTTTCATCCTGAAGAACTA---CGTCAGTCATCCCAGAGTGAGAGGATCCTGGAAACACAGGCT---------GCGAAT---TATCAGAAAGAACGGTTTCAAAAGGAGGAATGGCTGGCACAACTTGTACATTTCAGGAATAACGCCATTGTTATGATTGGACTGCTGTTTATTCAGCTGCCTTTTGAATTGGCATATGCTCATCTGGATAAGATTTCCCCTAATCTAGTAGTGAGGTTAGCACTTACAATTGGATATCTCTTGTTGATCCAATTATTCACGACCATTGGAAGCAAAATAGCTGTAATGCTGACAAAGACAGAACATTACGCTACAAGAGAAGCTCGTGCAGATGCACTTATTTATAAAGTTTTTGGATTATATTTCTTGCAGTCATATATTGGACTTTTATATCATGCTTTGTTACATCGTGACTTTGTTGTTCTTCGCCAGTTTTTGGCACAAAGACTGGTGGTCTCCCAGATAATGAACAACCTTTTTGAGAATTTGGTACCTTATGTTACTTATCACTATGCAAAGTTCAAGGCTAAGAAG---------------------AGCGAAGAAGAATTGAAAAGTGTTACTGGTGAAAAA------ATCTGTCTCACAAAA---------ATCGAGGAGGAATATTTGAGACCTTCGTATACGGCGAGCATTGAGGATCCATCAGAGGATGGTGTTTTCGACGACATTTTAGAGTTGGCCTTGGAGTTTGGGATGGTGACCATGTTTGCATCCGCTTTTCCTCTTGTTTTTGTGTTTGCCTTGATAAACAATTTGATGGAGATACGGTCCGATTCACTGAAGCTCTTGGTAATGTTCAGGAGACCTGTGCCATTTAATGTATCCTCTATTGGTGCCTGGCTTAACATTTTCCAGTACTTGGGCGTGGTGGCAATATGCACGAACTGTGCATTGTTGGTTTGTTTATATGATCAAGCAGGGACATGGAGTTTGGAGCCTGGTTTGGCAGCCATCCTGGTTATAGAACATTTGCTATTGTTAGCGAAGTTCGGATTCTCTTGCTTCGTTCCAGAGGAACCAGCTTGGGTGAAGGCCAAGAAGGAGAGGAAC---GCCCGTCTACAAGAGCATTACTCTGTGCATCTCTTACGCAGCATTTCCAAGAAACATTTGTAA------------------------------------------------
>Selaginella_moellendorffii
------------------------------------------------------------------------------------------------------------------------------------------------------------------------------------------------------------------------------------------------------------------------------------------------------------------------------------------ATGGAGTCATCG---------------------------------------------GATGCAGCACCGCGCTTCGAGATTTGTATCGCGGTTGCGAGCAGCAAGCACAGCCCCGGGTCT------------------------------GACGACGATGCTGTGGCGAGCTATATCAAGGCGTTGAAGAATACTGGCCTCGTCGTTGAGATCGAAGAGGGCTTGGATTCGATCAGATTCATCAAGGTAAGTTTGCTTATACGCTTTTGCTTTCGTTTACTTGTGGCTTTTCAGATCGCGGCACCTATCGAGGTTGTCGGTCGCACAGCGGAGAAGCTCAACATCAAGAAATCGACTTACCTTGGATTAGAAGTACCATTTGTTTGGGAGAAGCGAGATGCATTTGTGCGACAAGCAATCAGCAACTCGTTGTTTACCTGGACAGAAAAATACAGTTGCATGGAGTACCTGTTGTATAGTGTGGCTAATGAGAAAGACCATCCTGTGAAGTTCACGGTGGGTGAATCA---TCGGAGCTAGAGCTAAAACCGGGAGAGAACATCCTTGCAGTGCTCAAGGCTTCTGAAGTTGTTAAGGATGTCTTCGTGCTTCACGATGAAACTACGCGTAATGAATTGTTGAAAGGTTGGGCAATGAACTTCAAAGGGCTTACGTCGCAACCTGTAGATGCCATCCACGCGTATTTCGGTGCCAAGGTGGCTATATATTTTGCGTTTCTTGGAATGTATACGCAGTGGCTTGTCATTCCGTCTATAGTGGCGGCTTTCTTTTATTACAAGGAA------------------TCAAGACCATGGGGAACTGCTCTCCCTGTAGTCCTTTCTGTAATGACTGTGGTTTGGTCAGTGCTCTTCTTGCAGTTTTGGAAAAGAAAAAACGCAGCACTGCTTACAAGGTTTGTTTGGGAATTAAACTTCAGGTGGGGAGTTTCTTTAGAT---CGCAGCGAAGGGCCTGAGGAGGCG------GAGAACATAGATTTTGCGGCGGTGACAAAC---GAGGGCGGGATACAGGCAGGAAGAATCCATGAGATGGATATC---------AACAAG---CTGCAGAAGCAGGCATTTCAGAAGAAGGAATGGCTGGAACAGCTGAAAAGTGCGAGAAATAATGCGATTGTTATTGTGGGAATCATATTCGTTCAACTTCCTTTCGAGCTTGCATACGCACACATGAACAAGATGGCATCATATGAAGTACTAAGGTATTTTTTAACGGTGATATATCTCTTAGGAATTCAAGTGTTTACCAATCTTGGAGGGAAGATTGCAGTGAAGCTTACCAAGACCGAGCACTATGGTAGCAAAGAGGCTGAATCAGATGGACTCATCTATAAGGTGTTTGGGATTTATTTCATGCAGTCTTACATCGGCTTGTTTTACCACGCATTGTTTCATCGAGACTTCATTGTGCTACGGCACTTCCTTGTTCAACGACTGATAATCGCCCAGATAATGAGCAACATTTCTGAAAATGTGGTACCATGGTTCTCGTATTTGTATGCGAAACATAAAGCTACGAAC---------------------AGGCATGACGAGGAACATAAAAAATCGGATGACAAG------AAAATACGCTCGCCA---------GTCGAAGAGGAGTATTTGAAACCAGAATATAGTTCCAGTGTTGGAGACGATCTGGAAGATGGACTATTTGACGATTTCCTAGAACTCGCGCTACAGTTCGGCATGGTTACCATGTTTGCTTGCTCGTTTCCCTTGGTCTTCGTTTTTGCTCTCATCAACAATTTGGTGGAGATACGCTCGGATGCAATCAAACTCTTGCTGATGTTTCGAAGGCCCAGACCACGAGAGGCGGCATCCATTGGAGCGTGGCTCCAAATCTTTCAGTACATGGGTGTGGTGGCTATCTGTACAAACTGTGCACTGCTGGTGTGCCTATATGACGAAGCTGGCCAGTGGAACGTAGAACCGGGGATGGCCGCTATACTCGTGATGGAACACCTCTTGTTACTCGCAAAATTTGGTTTCAAGTGCTTTGTTCCTGAGGAGCCCGCGTGGGTCAAGGCAAAGCGCGCGAGACGA---TCCCGTCTCCAGGAGAAGTACACATTGCAAATCCTGAAAGATGGAAAACATAGAGACTTGTAA------------------------------------------------
>Physcomitrella_patens
------------------------------------------------------------------------------------------------------------------------------------------------------------------------------------------------------------------------------------------------------------------------------------------------------------------------------------------ATGGAGGAGGCGTTTCGGAAGGAGGATTTCGATGTGGGTGTGAAGTCGATGGAGATGCGGCAGACGCCACCTTTCGAAATTGCAATAGTGATTGATTCCAAAAATCTTGAAAGCAAAAGTCAT---------------------GAGTTTGGGGGAGATGTCGTCGGACATCTGATCACAGAATTATCGAATGCAGGCTTAATTGTTGAGAAGGTTGATGGCGCAAATTTCCTCACATTTCTCAAGATT------------------------------------------------GGAGCGCCGGTGGACGTCATTGGCAGGGAAGCATCCAGACTGAAGCTCAGGAAGCCTACAAATGTCGGACTTGACGTGGTATTCGATTGGGAGCGTCGGGACTCGTTTGTTCGACAACCCTTGGGGGATGCACTTTTCAGCTGGACTGAACGCTACCAGTGCATAATCAGTATCATTGACTCGGTGTATGGTCCTGACAACGTT---------------------------------------------------------CCGCTCGTAAAGAAATTACAAGATGGTGGGGTTATCAAGGAAGTGATGGCACTACATCAAGAGCAGCAACGACAATGGTTGCTAAAGCACTGGGCCTTGAGGTTTATGGACCTGACACGCCAGCCCCTTGATGTCCTGAGTGCATACTTCGGTGCAAAGGTGGCGATATACTTTGCCTTCTTAGGAATGTACACTAGATGGCTCCTTTTCCCAGCTGCTCTTGGAATTTTCTTGCATTTTACAGATCAAGGACCA------------------ATGGAACCCGCAGTTCCTCCAATTTACGCTATGATCGTCGTTATTTGGGCTGTCGTGTTTCTTCAATTTTGGCGCCGCCAGAATGCAGCTCTTCAGAAC------------------------AAATGGGGGCTGAGTTATGAGAGCGAGGAGATT---------CAAACGATCAAGTCATTGACTCGAGAGCAGAGAGGGGTCTTGCTCCAAAAAACGTCA---CAACAACAGGCGTACGGCGCAAACGTC---------TCCGAA---CAAGAGGCACAGATTTTGGGCAGAGAAGAGTGGCTGTCTCGTATCCGGAGCGTCAAGAACAGCATGATCGCTGTTACATGTATTCTGTGTGTGCAATTTCCTTTTGAGCTCCTTTACGCCCACCTCAACAAATATGCTCCTAACGACATCATCAAGTACATTTTCACAGGAGTTTACCTTCTAATAGTCCAGTACCTCACAAAGATCGGAGGTCAGGTGGGCATAGCGTTGACGAAGTCGGAACACTTGGTCAGCAAGGAGGCCGCTGCAAACAGCATGATATACAAGGTGTTTGGTTTATATTTTTTTCAATCGTATATTGGTCTATTCTATCAAGCCATACTGCACAAAGACTTTAATACTCTCCGATCAATGCTGGCACAGCGCCTAATCGTGTCTCAGTTGATGAGCAACGTGGTGGAGGATTTGATTCCTTACATGACTTATAGGTGGACGGAGTACAAGGCTATGAAGGCTGACGCA------------CAGATTAAAAAAGACATGGGTGAGAAGCCCCATGAC------AGCCATGACACCCATAGCTTATCCGTTGAGAAGGAGTTTTATTCTCCCAAATACGAAGCTAGTGTTGGGAATGAATTCGAAGACGGCCTTTTTGATGATTTCTTAGAGCTTGCCGTGCAGTTCGGGATGGTGACCATGTTCGCTAGTGCCTACCCGCTTGTGGCCATGTTCGCCTTCATGAATAACTTGGTTGAGATTCGCTCCGATGCGTTGAAGCTCCTCGTTACCATGCGGCGGCCGGCCCCGAGGCGACCAGCCTCCATCGGAGCGTGGTTGACCATCTTCCAAAACCTTGGAGTGGTGGCAATTGTCACAAACTGTGCATTGCTGGTGTGCCTTTACGACGACGCTGGCCGTTGGAAGATCGAGCCAGGCCTAGCGGCCATTCTCCTACTGGAACACTTGCTGCTTCTCGCCAAGTTTGGATTCTCGTGGTTTGTTCCTGAGGAACCTGCATGGATCAAAGCTCGCCGTATCAAGAAG---GCCTTCATTCAAGACCATGTGTCTCACCGGCTGCTTGAGATGCTGGAGAAGAACACAGAAGATGAAATTTTG---------CATGATATACAAAACCCAATGTTAGGTTAG
>Ceratodon_purpureus
---------------------------------------------------------------------------------------------------------------------------------------------------------------------ATGGAA---------------------------------------------------------------------------------------------------------------------------------------------------------------ATGGAGGAGTCTGCTAGAAAATCGACGTGGGATGTGAATGCGAAG------GAGACGAATTCTGCGCCACCTTTTGAGATTGCCATAGTGATTGACTCTAGAGAAGTGGAAAACAAACGAAAT---------------------GAATTGGGAGGGGATCCCATTAGGCATCTGTCCACAGCGTTATCGAATGCTGGCTTAGTCGTTGAGACCGACGATGGCGCGAACCACTTGGTTTATGTCAAGATC------------------------------------------------GCAGCTCCACTTGAGGTTATTGGCCGAGCAGCGGAGAAGCTGAGGCTCAGGAAGCCCACGAATGTAGGGCTTGATGTGGTGTTCGATTGGGAGCGTCGGGATGCTTTTAGCCGACAGCCATTGGGGGATGCTCTGTTCAGCTGGACGGAACGCTACCAGTGTCTCATAGCCATCGTCAACACCGTGACCGGCACTGGCAACACCTCA---------------------------------------------------GAACCCCTTGTGAAGAAATTGCAAGATGCTGGGGTTATCAAAGAAGTCATGCCTTTGCATCAGGAGCAGCAACGAAAGTGGCTGGTGGAACATTGGGCCATGAGGTGGATGGACTTCACTAGTCAGCCCCTCGATGCTATATATGCATACTTCGGTGCGAAGGTGGCTATCTATTTCGCCTTCTTGGGCATGTATACACAGTGGCTCATTTTCCCGGCCGTTTTGGGAATCATACTGAACTTGACAGATCAGGGAGCA------------------TTGGAGCCAGCGGTGCCTCCAGTTTACGCCATGATTGTCGTCGTCTGGGCAGTTGTGTTCCTCCAGTTTTGGCGTCGGAGGAATGCAAGCCTCCAGAAC------------------------AACTGGGGGATGAGTTACGAGAGTGAGGAGCTT---------CAGACAATCAAAGCCCTCACGAAGGAGCAGCAAGGGGCGCTCCTCAGAGGAGCTGCGGATCAAGAGGAGGTGTATGGCGCCAACGTC---------TCCGAT---TATGAGGCCAAGGTCCTGGGCAGAGAGGAATGGCTGACTCGCATCCGCACATTGAAGAACAACATGATTGCTGTCACTTGCATTTTGTGTGTCCAGTTGCCGTTTGAGCTTCTATATGCTCACCTCAACAAATTCGCTCCCAACGACCTCATCAAGTACATCCTTACCGCAGTTTACATCCTATCAATCCAGTACCTTACCAAGGTCGGAGGCCAAGTCGCCATAGCGCTGACGAAATCGCAGCAGCTGGTGAACAAGGAGGCCGCAGCAAACAGCATGATTTACAAGGTGTTTGGAGTTTATTTCTTGCAATCGTATATCGGCCTCTTCTATCAAGCCATCCTGCACAAAGATTTCAGCACCCTCCGTTCCATGTTGGCACAGCGCCTCATCGTCTCTCAGTTGATGAGCAACGTCGTGGAGAATCTGGTGCCTTATGCGACATACCGGTGGGCGGAGTACAAGGCCAGGAAGGCAGAGGAT------------CAAATTAAGAGAGAAACGGGAGAGAATGCACCTGAC------AGCCATGTGTCCCGC---------ATGGACAAGGAGTTCTTGACACCGAAATACGAAGCCAGTATTGGAAGCGACTTCGAAGACGGCCTGTTCGATGATTTCTTGGAGCTTGCCGTGCAGTTTGGAATGGTGACCATGTTTGCGAGCGCTTACCCGCTTGTTGCCTCCTTTGCCCTTCTCAACAACCTCGTGGAGATCCGGTCAGACGCACTGAAGCTCCTGGTGACGATGCGGCGGCCGGCTCCGAGACAAGCAGCCTCCATCGGTGCCTGGCTATCCATCTTCCAAAACCTCGGAGTGGTAGCCATCGTCACCAACTGCGCATTGCTGGTATGCTTATACGACGACGCAGGACGGTGGAAGATCGAGCCAGGCCTGGCCGCCATCCTCCTGCTAGAGCACTTGCTTCTCCTCGCCAAGTTCGGATTCTCGTGGTTCGTCGCCGAGGAGCCTGCATGGCTGAAAGCTCGCCGCATCAAGAAG---GCGTACATCCAAGACCATGTTTCCCACCGGCTGCTTGGGATCCTGGAGGAGAGCTCCCAAGAGGAAATTTTG---------CAAGCTGTGCAAAATCCTGCTCTTGCC---
>Lygodium_japonicum
------------------------------------------------------------------------------------------------------------------------------------------------------------------------------------------------------------------------------------------------------------------------------------------------------------------------------------------ATGCCTGAAGAC---------------ATTGACAAAGGACTTAATGAC---AAGTCATCGGAGTCTCTTGTCTGTGAGTTAGCTGTTGTGTATACCAGACCAGCAAAAGAGGAGAGAGAGGGCAACCCTTTGCCTGAA------GAG---CCAGAGGATGCAATTGACTGCTTGGCAAACAGCTTGAGAAAGCAGGGTCTCGTACTGGAAGATGTCGAGGGGGTCGCGTCCGAGCACTTTTTGAAGATT------------------------------------------------GCAGCTCCAATTGAAACATTGGGACGCGTTGCAGAGAAGATTCAATTACGGAAACCAACCCTCATTGGCCTTGAGGTGCCGTTTGATTGGGAGAAGAAAGATGCTTTCATATGGCCATCTGAAGATAATTCCTTACTCAGCTGGACAGAGAGGCACAAATGCTTGCATCATTTACTATATGGCGTGGTTAATTCCAGTGATGAAGAGGTAGCTTTGAGATTTCCAAGTGAAATGAGACAACTGACATGGAAACCCAAAGAGAGCCTCTTATCAAAGCTGCTGTCAGAGAAAATCGTAAAAGACATTCTTGTTCTTCATGAAGAGAGCACTCGAAAAATGCTTCTGGAGAAATGGGCATTGAAGTGGACAGACTTCACGTATCAACCTATTGATTCCATATATGCATACTTTGGACCCAAGGTGGCAATTTATTTTGCGTTCTTGGGAATGTATACGAAATGGCTTGTTTTGCCTGCCATACTTGGCGCTGTTTTTTACTTCAAGAATTTTGGATTA------------------TGGGAATCACTGGTACCTCCCTTCTTTTCCATGCTTGCTGTTTCTTGGGCAGTCCTTTTCCTCCAGTTTTGGAAGCGAAAGAATGCTGCACTTTTGGCA------------------------AGGTGGAATCAAAGCTCTAGCTTTAAACATGAAGCTGGCACT---------------------GACCTTTCAGCATCTTCAAAT---GATGCTCTTGCACAA------AAGATCCAGGGACTGAATGTA---------TCTAAG---GCTCAAAAGGAAATCTATCAGGAGGAGGAATGGATCGAACATTTTAGGTCTTTCAGAAATAATGCAGCTGTGATTGCGGGAATTCTTTGTTTACAACTTCCATTTGAAATCGCATATGCTCATCTGAGCTACATAATAAAATCCAGTCTACTCAACTTCCTAGTCACAGGATTATATCTGTTATTAATCCAATATTTCACAAAACTTGGAGGGAGGTTTGCTGTAAGGCTGACGAAATCTGAGCATTACTCAAGCAAAGAGGCTGAGGCTGATAGTCTTATTTACAAGGTGTTTGGTGTATATTTTATGCAGTCATACATCGGGCTCTTTTATCATGCATTGTTCCAGCGGGACTTCTCTATGCTGCGTCAGTTTCTTATTCAGCGTCTAGTAATTTCCCAAGTCATTAACAACATCGTAGAAAGTCTACTGCCCTACATTGCATATCGCTATGCCAAGTACAAAGCTATGCGA---------------------CAAGAAAATGAGGAGAAGCGTGAAACACAAGAAAAGCCAAGACAGCATATGATACGA---------ATTGAAAAGGAATATTTGAAGCCTTCTTATACTGCAAGCATCCAAAATGATTTAGAGGATGGACTGTTTGATGACTTCTTGGAGTTGGCTTTGCAGTTTGGGATGGTGACAATGTTTGCAAGTGCATTCCCTTTGGTGTTCGCATTTGCACTGATAAACAACTTGATTGAGATGCGGTCAGACGCTATGAAGCTGCTTGTGATGCTAAGACAGCCTGTACCACGTGCTGCCTCCTCCATTGGAGCATGGCTTAACATCTTTCAGTACTTGGGGGTCATAGCCATCTGTACAAATTGTGCCCTTTTAGTATGCTTGTACGACCAGCAAGGAAAGTGGACAATAGAACCTGGACTTGCAGCCATTCTTCTAATGGAGCATGTGTTGCTGTTGGTGAAATTCGGCTTTTCTTGCTTTGTCCCTGAGGAGCCAGCCTGGGTAAGGGCCAAGAAAATAAGGAGC---AAGGTTATGCGGGACAAGTATTCACGCAGATTCTTGCACAATCTTGATGTAAATACAGTGCTCTCA---------------AACTAA------------------------
>Isoetes_spp
-------------------------------------------------------------------------------------------------------------------------------------------------------------------------------------------------------------------------------------------------------------------------------------------------------------------------------------------------------------------------------------------------------------------------------------------------------------------------------------------------------------------------------------------------------------------------------------------------------------------------------------------------------------------------------------------------------------------------------TAGTGTTTGACTGGGAACAACGTGATGCTTTTATAAGACAGCCATATGATAATTCGCTGTTTAACTGGACTGAGCGCTATCACTGTCTTGACTTTTTGCTTCA-------------------------------------------------------------------------------------------------------------------------------------------------------------------------------------------------------------------------------------------------------------------------------------------------------------------------------------------------------------------------------------------------------------------------------------------------------------------------------------------------------------------------------------------------------------------------------------------------------------------------------------------------------------------------------------------------------------------------------------------------------------------------------------------------------------------------------------------------------------------------------------------------------------------------------------------------------------------------------------------------------------------------------------------------------------------------------------------------------------------------------------------------------------------------------------------------------------------------------------------------------------------------------------------------------------------------------------------------------------------------------------------------------------------------------------------------------------------------------------------------------------------------------------------------------------------------------------------------------------------------------------------------------------------------------------------------------------------------------------------------------------------------------------------------------------------------------
>Isoetes_andicola
-----------------------------------------------------------------------------------------------------------------------------------------------------------------------------------------------------------------------------------------------------------------------------------------------------------------------------TGCAGCTAGTTGGATGGCTACTTCTGCTGAATA------------------------------------------------------------------------------------------------------------------------------------------------------------------------------------------------------------------------------------------------------------------------------------------------------------------------------------------------------AGGATTAGATGTAGTGTTTGACTGGGAACAACGTGATGCTTTTATAAGACAGCCATATGATAATTCRCTGTTTAACTGGACTGAGCGYTATCACTGTCTTGMCTTTTTGCTTCATGAGGTGGT----------------------------------------------------------------------------------------------------------------------------------------------------------------------------------------------------------------------------------------------------------------------------------------------------------------------------------------------------------------------------------------------------------------------------------------------------------------------------------------------------------------------------------------------------------------------------------------------------------------------------------------------------------------------------------------------------------------------------------------------------------------------------------------------------------------------------------------------------------------------------------------------------------------------------------------------------------------------------------------------------------------------------------------------------------------------------------------------------------------------------------------------------------------------------------------------------------------------------------------------------------------------------------------------------------------------------------------------------------------------------------------------------------------------------------------------------------------------------------------------------------------------------------------------------------------------------------------------------------------------------------------------------------------------------------------------------------------------------------------------------------------------------------------------------------------------
>Isoetes_humilior
--------------------------------------------------------------------------------------------------------------------------------------------------------------------------------------------------------------------------------------------------------------------------------------------------------------------------------------------------------------------------------------------------------------------------------------------------------------------------------------------------------------------------------------------------------------------------------------------------------------------------------------------------------------------------------------------------------------------AGGATTAGATGTAGTGTTTGACTGGGAACAGCGTGATGCTTTTATAAGACAGCCATATGATAATTCACTGTTTAACTGGACTGAGCGTTATCACTGTCTGGACTTTTTGCTTCA-------------------------------------------------------------------------------------------------------------------------------------------------------------------------------------------------------------------------------------------------------------------------------------------------------------------------------------------------------------------------------------------------------------------------------------------------------------------------------------------------------------------------------------------------------------------------------------------------------------------------------------------------------------------------------------------------------------------------------------------------------------------------------------------------------------------------------------------------------------------------------------------------------------------------------------------------------------------------------------------------------------------------------------------------------------------------------------------------------------------------------------------------------------------------------------------------------------------------------------------------------------------------------------------------------------------------------------------------------------------------------------------------------------------------------------------------------------------------------------------------------------------------------------------------------------------------------------------------------------------------------------------------------------------------------------------------------------------------------------------------------------------------------------------------------------------------------
>Isoetes_elatior
--------------------------------------------------------------------------------------------------------------------------------------------------------------------------------------------------------------------------------------------------------------------------------------------------------------------------------------------------------------------------------------------------------------------------------------------------------------------------------------------------------------------------------------------------------------------------------------------------------------------------------------------------------------------------------------------------------------------AGGATTAGATGTAGTGTTTGACTGGGAACAACGTCATGCTTTTATAAGACARCCATATGATAATTCACTKTTTWACTGRAGTGAGCSTKATCACTGTCTTGACTTTTTGCTTCAT------------------------------------------------------------------------------------------------------------------------------------------------------------------------------------------------------------------------------------------------------------------------------------------------------------------------------------------------------------------------------------------------------------------------------------------------------------------------------------------------------------------------------------------------------------------------------------------------------------------------------------------------------------------------------------------------------------------------------------------------------------------------------------------------------------------------------------------------------------------------------------------------------------------------------------------------------------------------------------------------------------------------------------------------------------------------------------------------------------------------------------------------------------------------------------------------------------------------------------------------------------------------------------------------------------------------------------------------------------------------------------------------------------------------------------------------------------------------------------------------------------------------------------------------------------------------------------------------------------------------------------------------------------------------------------------------------------------------------------------------------------------------------------------------------------------------------
>Isoetes_coromandelina
------------------------------------------------------------------------------------------------------------------------------------------------------------------------------------------------------------------------------------------------------------------------------------------------------------------------------------------------------------------------------------------------------------------------------------------------------------------------------------------------------------------------------------------------------------------------------------------------------------------------------------------------------------------------------------------------------------------------TTAGATGTAGTGTTTGACTGGGAACAGCGTGATGCTTTTATAAGGCAGCCATATGATAATTCGCTGTTCAACTGGAC----------------------------------------------------------------------------------------------------------------------------------------------------------------------------------------------------------------------------------------------------------------------------------------------------------------------------------------------------------------------------------------------------------------------------------------------------------------------------------------------------------------------------------------------------------------------------------------------------------------------------------------------------------------------------------------------------------------------------------------------------------------------------------------------------------------------------------------------------------------------------------------------------------------------------------------------------------------------------------------------------------------------------------------------------------------------------------------------------------------------------------------------------------------------------------------------------------------------------------------------------------------------------------------------------------------------------------------------------------------------------------------------------------------------------------------------------------------------------------------------------------------------------------------------------------------------------------------------------------------------------------------------------------------------------------------------------------------------------------------------------------------------------------------------------------------------------------------------------------------
