# Supplementary material for: Phylogenomics indicates the “living fossil” Isoetes diversified in the Cenozoic
Source: PLoS One. 2020 Jun 18;15(6):e0227525. doi: 10.1371/journal.pone.0227525 (PMC7302493; doi:10.1371/journal.pone.0227525)
Supplement: S1 File — Folder containing fasta files for each of the individual nuclear alignments. (GZ) [file pone.0227525.s011.gz › 1_Individual_Nuclear_Alignments/Homolog_21534.orthogroup_1.fasta]

>Arabidopsis_thaliana
------------------------------------------------------------------------------------------------------------------------------------------------------------------------------------------------------------------------------------------------------------------------------------------------------------------------------------------------------------------------------------------------------------------------------------------------------------------------------------------------------------------------------------------------------ATGCGTCAGAGGCTTGAAGCAAGAAAATTGTTGGTGGACAAGACATCAGTTGCTTGCAAAGTTACTGAGCAGGATGTTAAAAAGAAAGAGGAGAATCTTAGTACAGAAGTGAGGTCTTTGCTAGTAGGCGGAACAACTCTTTCGATCGCTAAAAGCAAATTGCAGGAATCAAACTGCCAACTAGAAGGAGAAAGTGGTTATGCACATTTAAAGATTGTAACGAATAAGCTGAGAAAGAGGCAGCAGTTCATGGTATCTCAAGTTTCATTTATCTATCCCTTGAAGATTGAAGCT------------GGACCTTCACAAGACCAAGAACTGGAATCATTTCCTGGTGGCAGTAGATTAGGA------------------------------ACTAAGCCTCTGAGT------------------------CAAGGATCTGTGAGAATTCTGGGGTTGCCTTTTAGTATGGCCCCGTTTACAAAGATGAGCTTCTTCACCGAC------AAGAAAGAAGTTCAGAAGTCTGCAACTGCCCTAGGATATGTAGCCCATGCCGTGTCACTAATAGCTCCTTACTTGAGAGTGCCAATTCGTTATCCTTTGTGCCTGGGGGGTTCCAAAACATACATTCGAGACTATGCACCTTACATTGAGCCTTCACCATCAGACATGTCTCCGATTACC---ACGCTTTCCCAAAATATTAACTTT------GTAGAGTTTCCTCTGTTTCTGGATGGTCAA------GATACAACACGAGCTGCCTATGCTGTCTTCTTACTAAACAAGAACATCGAGCAACTCTTGAACTTTGTGGGGGAAAATAGTCTAGGACCACGTCAGGTTCTAGCAAACCTGAAGGAGCTAATTCGAATCATCCAATCTCCAGATTATATCGATTATTTATGA------------------
>Theobroma_cacao
------------------------------------------------------------------------------------------------------------------------------------------------------------------------------------------------------------------------------------------------------------ATGGAAAATCAAGAACAACAA---------------------------GACCGAAGCAAAACCCTAATTACCGAC---CCCAAGCAAATCAATGCAGCAGAAGGAAAA---GCGAAAGTAATTGAATGGGAAGATTTCGAGCATGAGCTCGCTAGATTGTGGAGTTTAACTTCTGCCCTTAAAGAAGCTAATGAGAAGAAGCAAAGTCTTCAAGAAAAGCTCCAGTCTTTTATTCAG---GTCAAAACTGAGTCATTGAATCAACTGAATGAGCTTGAGGAAATGCGTGAGAGACTAGAGGCGAGAAAATTAGTGATTGGGAACATGTCAATGCGTTGCAAGCTTGCAACAGAGGATGCTAAAAAACAGGAGGAAATGCTTAGTACTGAAGTGAGATCCTTGTTGGTTGCTGGTACCTCACTTTCTGTGGCAAGGAAGCGATTGCAGGAATCAAATAGATTACTCACTGAAGAAAGGGGTTACATTAAGCTCCAAAATGTGCAGAGGAAGCTTCGAGCTAGGCAACAATATATGATATCACAAGTTTCATTGCTCTACCCCGTAAAGATCTTGGTT------------GGACCCGCACAAGAGCAAGAACTTGAATCCTATCCAAGCAGTAGTAGACTAGGGAAT------------------TATTCTGTATCGAAGCCCATTAAT------------------------CAAGGATCCTTGACGATTTTAGGTCTGCATCTCACTATGCTTCCTTTCACAAAGATGAGTTTTTTCACTGAC------AAAAAGGAGGTTCAGAGATCTGCAACTGCCTTAGGATATGTTGCACATGGTGTTTCACTAATTGCATCCTATTTACAAGTTCCCTTGCGTTATCCTGTGCACTTGGGTGGTTCCCGCTCATATATTAACGACTATGCACCTTCAGCGGAGCCTACTTCTTCTGATTTGTCATGGAATACT---GCACTTTCTGTAAATGTAAAGCCT------GTAGAATTTCCCTTGTTTTTAGAAGGTCAA------GACACAACAAAAGCAGCATATGCTGTATTCTTGTTAAACAAGGATATAGAGCAACTTTTGAATTTCGTCAGTGGCAAGAGTTTAGGACCACGACATGTACTAGAAAATTTGAAGGAACTTCTGAGGACTGTCCAATCTTCAGAATATATAGATACCTGA---------------------
>Physcomitrella_patens
------------------------------------------------------------------------------------------------------------------------------------------------------------------------------------------------------------------------------------------------------------ATGGAAGGAACTCCAGAAGGT---------------------------CAAGAGAAAGGAGGAGCTGCGGCTGGG---AATGGCAAGGGGGAGATTGTGAAG---------GCCAAGGTTGTGGAATGGGAGGAATTTCAGGATGTCCTTGCGCAAATGTGCGGCAGGGGATTGGTTTTGAAGAAGTCTTTAGTGGATAGAGAAGCACTGTCGCAGCAGCTGGAGGCCGCACTGGAG---ATTCGGAAAGTGTCTTTGGAACGGGTGGATGCTCTTGAAGCCATGCATCGACAGGTTCATGCAAAGAATCTTAGACTGAAGAGCGCTCAAGAAGCATTGCGCAATCTTAGGGAAGAGCTTGCAAAAAAGACGGGGTTTCTGGAACCATCTACTCGGACTCTGCACATTGCTTTCAGAGCTGTGGCAGATGCCCAGCGTCGCTTGCAGGTCGCAAAATCATTATTAGCCGGTGATGGTGGGCTTGAGAGGCTGCGAAAGCTTTGTTACTCACTTGATTCGAGGAGACGGAGAATGCTGGCTCAGCTTGCTTTTGTCTATCCCCTAGCCTCGTTG------------------AAACCCGAAAATTCGACTTCGCAAGGGGTTGAAAGGGAGACTGCAAACAAGGAC------------------------------------------------------------------GGTTCATCTTTGATCATAGCGGGCATGCCTCTATCGGAACCAGGAAAGAAGCTGACAGGACATGCCAAGGAC------AAGAGTGAAAGCGACATGTCTGCAACTGCCCTTGGATATGTTGGTCATATGGTAACCCTGGTAGCACAATACCTTGATGTACAATTGCGATACCCTATTCGTCAAATGGCTTCACGATCCTTCATTCAAGACTATTGCCCAGCCATTGAG---CCTGCAGTGGATGCTGTAACAGCTGCAGTTGCTCCACAGTATGGCTCCCAAAGA---ACTGTTGAATTTCCTTTATTCTCTGAGGGTCAG------GATACGACGAGGACT---------------------------------------------------------------------------------------------------------------------TGGAGCAGATTTTGA---------------------------------
>Ceratodon_purpureus
------------------------------------------------------------------------------------------------------------------------------------------------------------------------------------------------------------------------------------------------------------ATGCGGCGTGCCATGGAAGGG---------------------------GCTTCGTCCGGGGGTCAAGAGAGAGGGTTCAATGGCAGGGCGGAGGCTGCGGAG---------CCCAAGGTGGTGGGATGGGAGGATTTTCAGGACGTGCTGGCGCGAATGTGCGGCCGAGGGTTGGTTCTGAAGAGGGCTTTAGTCGATAGGGAGGCGTTTTCGCAGCAGCTGGAGGCTGCGCTTGAG---GTTCGAAAAGTAGCGTTGGAGCGGGAAGATGCTCTTGAGGCCATGCAACGGCAAGTTGATGCGAAGAAGCTGAGATTGAAGAGTGCTCAGGAGGCACTGCGGAAAGACAGAGAAGAGCTTGCTAGGAAAACGGAGTGTGTTGTGCCAGCTACTCGGGCCCTGCAGGCTGGCTTTAAGGCTTCGGCGGATGCCCAGCGTCGTTTGCAGGTTGCAGAATTATTATTATCTGGTGAAGGTGGGCTTGAGCGATTGCGAAGGCTTTGTTACTTATTAGATGCTAGGAGACGGAGAATGGTGGCTCAGCTTGCTTTTGTTTATCCACTTGCCTCGTTG------------------AATCCTGAAACTTCGTCTACAGAAGGAGTTGAAAGGGAGGCTGTAAATAAAGAT------------------------------------------------------------------GGTTCATCTTTGATCATAGCGGGCATGGCATTGTCGGAACCAGGAAAGAAGTTGTCTGGACATGCTAAGGAT------AAAAATGAAAACGACATGTCTGCAACTGCTCTTGGATATGTTGGCCATGTTGTAACTCATCTCGCACAGTACTGCGATGTGCAATTGCGATATCCTATTCGTCAAATGGGCTCTCGTTCCTTCATTCAAGACTATTGTCCAGCTATTGAGCCTCCTGCTGTGGACGCTGTAACAGTTACAGTGGCCCCACAGTATGGCTCGCAGAGAGCAGTTGTTGAATTCCCGTTATTCTCCGAGGGACAA------GATACGACGAGATCCGCATATGCGGTGTTTTTGTTAAATAAGGATTTGGAGCAGATTTTAAATCACTTAGGGTTAGAAAGCGTGGGACCTCGCCATACGTTGTTGAATCTAGAGAAGCTCCTAAAGGTAGTCTTCTCTCGAAAATATCCGCTAGCT------------------------
>Isoetes_sinensis
---------------------------------------------------------------------------------------------------------ATGGCGATGGCGACGGCGTTGCCT---------------------------------------------------------------------------------------------------------------------------TTTCAAGAAGAGCAGGAGCTC---------------------------TCAGCAGAATCGGATGTAGTATATTTA---CAAGGTGAAAAGGAAAATGAGGAAACCAGAATTGCTAAGGTAGTGGAATGGGAGGATTTTCAGGATGCTCTTGCTCGTTTGTGCGGTCTGAAAATCGTGCTTGATAAAGCTCGTGCCAAAAAAACGATACTTGCCCAGGAACTCTGCAACTTTGTGGAG---ATCCGAAAAAACTCTCTAATGAGGGTGGATGCGCTGGAAGCATTAGAGAAGAAGCTTCAGCAGAAACATATTTATTTCCAAAATTTAAAAACAACTCTGCAAGAAAGTGCAAAGCGGTTGGTACAAGAAAGAGAGGAATTGCATTTACGTGCAAATTCATTGCTTTATGCTGCTCGAGCGCTTGAGCGTGCTCGCAGACACCTTCAGGATGCCAAGAGGCTTTTGGCTGGAGAAGGGGGGTCTGGTCGGCTTGTGCAGTTGCAGAAATTATTAACCGCAAGGCGTAGGTGCATGGTTGCCCAGGTAGCAGCATTATACCCTCTT---------------------------GCACCGTGCAGCTATTCCAATGAGTCATTCATGAAACCAACCTGTTCTGGAAGAGATGGGCTATCA------CACAATTCAGGTGATACATTGGAC------------------------TCCAATGCGATGACTGTTGCTGGACTACATTTGATTGTTCCTGCATCTAAAAAATTCTTAATGTTGAATGAC------AAACATGATTATGAGACCTCTGCAGTAGCACTTGGCTATGTTGCACATGCAGTATCTCTCTTAGCATCCTATTTGGATGTCTATTTGCGGTATCCTATACACTTTGGTGCATCACATTCATTTATTCAAGACTGCTCTCCTTTGAAGGAGCCGACAGTGGTAAACACTGGTGCAATATTACTGCCACCTGAGAATCCCACGAGACAA------GTTCAGTTTCCCCTTTATTCAGCTGGTCAA------GATCCTACA---------------------------------------------------------------------------------------------------------------------------------------------------------------------------
>Isoetes_lacustris
------------------------------------------------------------------------------------------------------------------------------------------------------------------------------------------------------------------------------------------------------------------------------------------------------------------------------------------------------------------------------------------------------------------------------------------------------------------------------------------------------------------------------------------------------------------------------------------------------------------------------------------------------------------------------------------------------------------------------------------------------------------------------------------------------------------------CAAGTAGCATCATTATACCCTCTC---------------------------GCACCGTGCAGCTATTCCAATGACTCATTCATGAAACCAACCTGTTCTGGAAGAGATGGGCTATCA------CACGCGTCAGGTGATACATTGGAC------------------------TTCAACGCAATGACTGTTGCTGGACTACATTTGATTGTTCCTGCATCTAAAAAATTCTTTATGTTCAATGAG------AAACATGATTATGAGACCTCTGCAGTTGCACTTGGCTATGTTGCGCATGCAGTATCTCTCTTAGCATCATATTTGGATGTCTATTTGCGGTATCCTATACGCTTTGGTGCATCACATTCATTTATTCAAGACTGCTCTCCTTTGAAAGAGATGACAGTGGTGAACACTGGTGCAATATTACTGCCACCTGAGAATCCCTCGAGACAA------GTTCAGTTTCCCCTCTACTCAGCTGGTCAG------GATCCTACAAGGGCTGCTTATGCTGTGTTTTTGTTAAACAAGGACCTGGAGCAGGTCTTGAACTACTTAGGTGTTGAAAGTGTTGGACCAAGGCATGTACTTCCCAATCTGCATAGAATTATCAAAACTGTATTTTCAGAAGGCAAGCTGCTAGCTTGA---------------------
>Selaginella_moellendorffii
ATGGTGCTGGCCTGTTCTATATCGCCAAAATTCTGCGACGTTTCCGTCACATGGGTCGACCCAATTGTCCAATCAGTGCTGACTGTGGAGAGGTTGAACATATCTCCGACTCTTGTGGAAGTTCTTCCCCATGCCTTTAGACGTGAATATATCATTTCTCTCGGTTCTAGACTGGATGGCTTCGATCTTTGGCACCTTGCAGTAGAAAACGAAAGAATTAGATGCTGGAAAGATGAGGCGGGAGTGGATCGCATGGACAAGGTGGAGGAATCGGTGGCCACCGTGCTGACGCAGTGCTGCTCGGAGCTCGGACTCGCCGACGCCAGCGACGACGGTGAGAAGAAGAAGAAGCCCTCTCCTCCTCCCCACCTCTTCCAATGGGAAGAATACGAAAACTCCCTCGCTCGTCTCTGCGGCCTCGCCACTCTCCTCTCCAAAGCCCGCGCATCCAAGGAATCCGCCGCTCGCAAGCTCGAGACTCTTGTGGAAACTGTGAACTTGGTCGAGCTCAAACGGATCGACGCGTTGGAATCTCTACACAAGAAGGTGGAACTCCGGCGAAAAGCGGTGGAGGATTCGACGTCCTCTCTGGAAGAAAAAAACCAGCAGCTCAAGGATGCCAGGGACAAGTTGGCGTTGTCCGGGAATTCTTTGCTTCACGCTGCTAGATCCTTGAATGCAGCGCAGTTTCGATTGCAGGAGGCCCAGAAGCTTTTGTCTGGTGATGGTGGCTATGGCAGACTTGCTCGCCTCAAGGGGCTTCTCACCGTTCGAAGGCGTGCCATGGCTGCGCAAGTTGCTGCTTTGTATCCACTC---------------------------ATTCCATGCACAAACGAGAAGAAGTGTCCGCCTCTTGCTCACGCAGGCGAAGGTGAC---------------------------------------------------------------AGCGTTCCACTTACTATCTCGGGTCTGCACGTCATTGCTCCTGTCAAAAAGGAAGCCGCGCTCTTCACCGAC------AAGCGAGAGTACGAAACATCGGCCACAGCACTCGGACACGTCGCTCATATGCTCTCCCTGTTGTCTCGCTTCCTGGACATCCGGCTTCGCTACCCCGTGAGATACCGAGCCTCTCGATCTTACATCCAAGACCCTTCACCTCCGACCGAGCCGTCGACCAGCGGTGGTGCCATTGTCTTG------CCGGCTGTAGAGAATCAGCTA------GTTGAGTTCCCTCTTTTTTCAGATGGCCAA------GAGCCTACGAGGGCGGCTTATGCAGTCTTTCTTCTAAACAAG---------------GTCTCGTTCCTTTTCATCCAAACT------------------------AAGTTGGCATTGACAGTGTTCTTCCTTTTCTCTTTGTTTTGA---------------------------------
>Oryza_sativa
------------------------------------------------------------------------------------------------------------------------------------------------------------------------------------------------------------------------------------------------------------------------------------------------------------------------------------------------------------------------------------------------------------------------------------------------------------------------------------------------------------------------------------------------------------------------------------------------------------------------------------------GCCGCGCCACGTCATCACCCCACCCACCCCGCTCTCCTCTTTGCTTCCGCTCCCCCGAAAGAAGCG------------------------------TTGTCTGGAGAGAAGGCG------CGGCTTGGGGATTTGCAGAGGCTGTTAAGGATGAGGCAGCAGAGTATGATTGGCCAGGTTGCTGCATTGTACCCTGTGAAGGTATTCCATGATCTGCCGCATGGGCGAAACCTCAATTCCAATACTAATGGAGCACATAGGTCTCTTTCGGAAGAAAATGGAACACTTCCAGAA---GAGAATGGAACACATCTACTCAAT------GTTATCAAACTACCACAAATACATGCTTTGACATTTTTGGGTTGGCAAATTGGTAAGCAAAGAAGAAAACAA------------AATGATATATGTGAGAAGGATCTTCAGCGGTCCGCAGCTGTTCTGGGATATGCAGCGCATGCAATTTTGCTCATAGCCTCCTATCTTCATGTTCCCCTCCGATACCCTTTGCACTTTGGAGGATCGCGATCTTATGTGAGTGATTGTTTGCCTTCAGCTGAAACAGCATCCATTGCTTCAGCAGAGCGTACATGTATCAACATGACCGACCCAAAACTG------ACAGTTTACCCCCTTTTCGTGGAATGTCAAGAAGATGACCCCACTAAGGCATCCTATGCAATCTACTTGTTGCACAAGGATACAGAGCAGCTTTTGAACTACATTGGAGCTGAGAGCTCTGGA---AGGCGCGTATTTGATAATCTGCAAGAGCTTATTAGGATCATACAATCGGATGAGTATGTATACAGTTGA---------------------
>Ananas_comosus
------------------------------------------------------ATGGACCCG---------------------------------GATCGATCGGACGCACTAGATCTCGCGGCGCCCGGA---------------------------------------------------------------------------------------------------------------------TCCATGGCGGGGGAGGAGGAGGAA---------------------------GAGGCGTCGGGATGGGCGATCGTGGCC---GCGGAGGACGTCGAGGGCGCCGAGGCT------CCGAAGGTGGTGGAGTGGGAGGACCTGCAGCAGGAGCTCGCGCGCCTCTGGAGCCTTGTCGCGGCGCTCGGGAAGGCGAAGGAGCGGAAGGAAACCCTCGCGCGGAGGCTCGAATCGATCATCGAG---GTAAGGAGAAAATCACTACACCAGACTAATGAGCTGGAGGAAATGAGGCAAAAGCTGGAAGCTAGAAAAGTTGCCATGCAGAATATGCTGATGCATGTGAAGAAAGAAAAGGAGAATGTTGAGGGCCAGAGGGAGAAACTTCTTCCTAAGATCAAAATGTTGTTGGTAGCTGGCAAGACTCTCTCCGCAGCTCACCAACAACTTCAGGAAGCTAATAAGTTGTTATCTGGAGAGAAGGGTCTTGGCCATCTGAAAAATCTACAAAAGATGTTACGGATGAGGGAAAGGTATATGGTAGCGCAAGTTGCTAGCCTCTATCCTGTGAAGACCTTGAAA------------GATAAAGCACCAGTTGAGACTCTTGATTCAAGTTCTGGTGGCACCAAAACTAGAGATGATGAT---TCTTCTTCACCTAATATGTCTAGATCTATGCAA------------------------TTGTCACATTTGGCAATCTCGGGTTTACAATTAACCACGCTCCCGATGCAAAAGATGAGTTTTTTCACTGAT------AAAAAGGAGGTCCGGAGGTCTGCAACTGTTCTGGGTTATGTTGCACATGCAGTCTTGCTTATTGCTAAATACTTAGACGTTCCTCTCCGCTACCCATTGCGATTGGGAGGTTCACGTTCATATATTCAAGATCATGCACCTTCAGTTGAGTCTACGTCAGCAGAATCGGCTGTAAATTCAATTACTACGTCCACAAATTCTAGACCT------ACAGAATTTCCCTTATTTCTAGAGGGCCAG------GATACAACGAGAGCTGCTTACGCAATGTTCTTATTGAACAAGGATTTAGAGCAGCTTTTAAATTACGTCGGCGCAGAAAGCTTGGGACCAAGACATGTATTAGCAAATCTGAAGGAACTTGTGAAAATGATCCTGTCGCAGGAATATGTTGATAATTGA---------------------
>Amborella_tricopoda
------------------------------------------------------------------------------------------------------------------------------------------------------------------------------------------------------------------------------------------------------------ATGGAAACAGAAAAGGAA---------------------------------------------TCTGTATCTTCC---TCCAAAGACAAAGAAATTGGGGAG---------CCCAAGGTCATTGCATGGGAGGATTTGGAGCAGGAGCTAGCTAGGTTATGGAGCCTGTCTTCTGCTTTGAAAAAGGCCAAAGAGAAGAAACAAGCCCTTGTTGAGAAGCTAGAGCCACTCATCAAG---GTAAATGCAGAATCAGCTTGCCGGTCAAATGAACTCCAAGATATGCTTCAGAGGCTGGAGTCTCGAAAATGGGCGATGGGGAACTCATTGTTGCACTTAAAGATGACTAAAGAGGAGCTCCAAAGACATGAGGAGCAGCTTCCCTCAGCAGTTCGGTCGTTGCTACTTGCCAGCAAACAATGCTCTCTGGCTTCTAGGCAGTTAGATGAAGCTGAGAAGTTGCTAGCTGGGGAAAGAGGTTATGGCCATCTCCAGCATTTGCAAAAGCTGCTGAGAATTAGGCAGCAATACATGGTTACCCAAGTTTCTTCAATTTATCCTGTAAAGTGTTTAGTG------------GGAAAGACATCTGAAGAAAAGATCAATTCGGATCATCGAGGAAATACATCAGAGGAGGATTCTGTATCATCTTCATCACATGTCTCGAAGCCTAATAACAACAATAACAATAATACAGAGGCAGCTTCATCTCTGACCATTTTGGGTCTGCCACTTCCCACACCTACTTTAAGAAAACCAAGTTTTTTCAGTGAT------AAGAAGGAGGCTCAGAGGTCTGCAACTTCTCTTGGCTATGTAGCACATGCTGTTTCTCTTATTGCGTCTTACTTGGATGTTCCGCTTCGATATCCTGTGCACTTGGGAGGTTCACGCTCATACATTCATGACAATGCACCATCTGTTGACCCTGTGTCATCTGATTTGTCATTATCATCTTCAGAGGTTGTTGTGAGCCCAAAGCCT------GTTGAATTCCCTCTGTTCTTGGAAGGCCAA------GATACAACCAGAGCAGCTTATGCTATATTTTTGTTAAACAAGGATTTAGAGCAGCTCTTAAACCACATCGGAGTAGAGAGTCGGGGGCCTCGTCACGTATTGGCGAACTTGAAGGAGCTGATCAGTAGAATTCTGTCTCATGGCTTCACAGATGAGGACCCCCAGGAGACCATTGCTTGA
>Littorella_uniflora
------------------------------------------------------------------------------------------------------------------------------------------------------------------------------------------------------------------------------------------------------------ATGGAATCA---------------------------------------TCGAAGAAGCCGGCTGTGAAGGTACAA---GAGGAGAAGCTAAACGTACAAGAAGATCAGTTTGCTAAGGTGGTAGAATGGGAAGATTACGAACAGGAGCTTGCCCGATTGTGTAGCCTGACCTCTGCACTTGACGAAGCCAATAAGAAGAAGTCAATGCTTGAAGAGAAGCTCCGGGAACATATTCGA---GCAGAGGCTGAGTCATTAAGCCGTTCAAATGAGCTTGATCAGATGTGTGAAAAATTGGAATCTCGTAAGCTGGTGATGGGAAGCATGTCAATGAACTCAAAGGTTGTTAAGGAGAAAGTAAGAAAACAGGAAGAACAACTTAGTACTGAAATTAGATCCCTATTAGTTGGCGGAACTAACCTTTCCGTTGCCAGCAAACGTATTCAGGATTCGAGTAGGTCTGTTGCTGGAGAGAAAGGTTATGATCGTCTGAGAAACTTGCAGAAGTTATTGAGACAGAGGCAACAACATATGGTATCACAGGTTTCTTTACTGTATCCGGTGAAGGTCATGATG------------GGAAAAGCTCCTGAACAAGAACTCGAATCATTTAGTAGCACTATTAAGCCAGGTGTA------------------CCTGCTGGTTCAAAACCTGTTGAA------------------------CAGGGCACATTGACCATCTCCGGTCTGCATTTAACCGTGATCCCTCTTACAAAGCTGAGTTTTTTCTCTGAC------AAGAAGGAGGTTCAGCGATCTTCAACTGCACTGGGATATGTTGCTCATGCTGTCTCACTTGTTGCTTCTTACTTGCATGTTCCTTTGCGTTATCCATTGCGATTGGGTGGTTCTCGCTCTTATATACGTGACTATGCACCTTCAGTTGAGCTTTCAGCATTGGATTCTACTTCTGATTCT---GATTTGTCAACAAGTTCCAAGCCT------GTAGAATTTCCTCTCTTTATTGAAGGTCAA------GACTCGACAAGAGCAGCGTACGCTGTATTTTTGCTTAACAAGGATTTGGAGCAGCTTTTGAATTTTATTGGTGTGAAGAGCTTAGGACCGCGCCAAGTATTAGCAAATTTAAAGGAGCTTTTCAGAACAATTCTTTGTCCGGAGTATATAAATATGTGA---------------------
>Isoetes_andicola
-------------------------------------------------------------------------------------------------------------------------------------------------------------------------------------------------------------------------------------------------------------------------------------------------------------------------------------------------------------------------------------------------------------------------------------------------------------------------------------------------------------------------------------------------------------------------------------------------------------------------------------------------------------------------------------------------------------------------------------------------------------------------------------------------------------------------------------------------------------------------------------------------------------------------------------------------------------------------------------------------------------------------------------TTG-TCCTGCATCTAAAAAATTCTTTATGTTCAATGAC------AAACATGATTATGAGACCTCTGCAGTWGCACTTGGCTATGTTGCRCATGYAGTRTCTCTCTTAGCATCKTATTTGGATGTCTATTTGCGGTATCCTATRSGSTTYRGTGCATCACATYCATTTATTCAAGACTGCTCTCTTTTGAAAGAGATGACAATGGTGAACACCGGTGCAATATTACTGCCACCTAAGAATCCCTCGAGACAA------GT-----------------------------------ATCCTACAAGAGCTGCTTATGCTAT-------TTATACACGGACCTAGAGCAAATGKTGAACTACTTARGTGTTGAAAGTSTTRGACCAASRSATGYAYTTYMCAATCTRCATAGAATTATCAAAACTGTATTTTCAGAAGGCTAGCTGCTAGCTTG----------------------
>Isoetes_humilior
-------------------------------------------------------------------------------------------------------------------------------------------------------------------------------------------------------------------------------------------------------------------------------------------------------------------------------------------------------------------------------------------------------------------------------------------------------------------------------------------------------------------------------------------------------------------------------------------------------------------------------------------------------------------------------------------------------------------------------------------------------------------------------------------------------------------------------------------------------------------------------------------------------------------------------------------------------------------------------------------------------------------------------------------------------------------------------------------------------------------------------------------------------------------------------------------------------------------------------------------------------------------------------------------------------------------------------------------------------------------------------------------------------------------------GTGTTGGACCAAGGCATGTACTTCCGAATTTGCATAGAATTATCAAAATTGTATTTTCAGAAGGCAAGCTGCTAGCTTG----------------------
>Isoetes_elatior
--------------------------------------------------------------------------------------------------------------------------------------------------------------------------------------------------------------------------------------------------------------------------------------------------------------------------------------------------------------------------------------------------------------------------------------------------------------------------------------------------------------------------------------------------------------------------------------------------------------------------------------------------------------------------------------------------------------------------------------------------------------------------------------------------------------------------------------------------------------------------------------------------------------------------------------------------------------------------------------------------------------------------------------------------------------------------------------------------------------------------------------------------------------------------------TATACGCTTTGGTGCATCACATTCATTTATTCAAGACTSCTCTCCTTTGAAGGAGCCGACAKTGGTAARCAMTGGTGCAGTATTACTGCCACCTGAAAATCCCACGAGACAA------GTTYAGTTTCCCCTTTACTYRGCTGGTYAK------GAYCCTACAAGGGCTGCYTATGCTGTWYTTTTGTTAAAGAAGGACCTRGAGCAGATTKTGAACTACTTAGGTKTTGAAAGTRTTGGACCAAGGCATGTACTTCCMAATCTGCATAGAATTATCAAAACTGTATTTTCAGAAGGCAAGCTGCTAGTTTGA---------------------
>Isoetes_coromandelina
------------------------------------------------------------------------------------------------------------------------------------------------------------------------------------------------------------------------------------------------------------------------------------------------------------------------------------------------------------------------------------------------------------------------------------------------------------------------------------------------------------------------------------------------------------------------------------------------------------------------------------------------------------------------------------------------------------------------------------------------------------------------------------------------------------------------------------------------------------------------------------------------------------------------------------------------------------------------------------------------------------------------------------------------------------------------------------------------------------------------------------GTATCACTCTTAGCATCATATCTAGATGTCTATTTGTGGTATCCCATACRGKTTGGTGCATCACATTCATTTATTCAARAC---TCTYCTTTGARAGAGATG----TGGTGARTA-TGGTGYAATATTATTGCTAYCTGAGAAYCCC----------------------------------------GTCAG------GAY----CAAAGGCTGCTTATGCTGTGTTTTTGTTAAATAAGG-----------------------------------------------------------------------------------------------------------------------------------------
