# Supplementary material for: Phylogenomics indicates the “living fossil” Isoetes diversified in the Cenozoic
Source: PLoS One. 2020 Jun 18;15(6):e0227525. doi: 10.1371/journal.pone.0227525 (PMC7302493; doi:10.1371/journal.pone.0227525)
Supplement: S1 File — Folder containing fasta files for each of the individual nuclear alignments. (GZ) [file pone.0227525.s011.gz › 1_Individual_Nuclear_Alignments/Homolog_34428.orthogroup_33.fasta]

>Ceratodon_purpureus
---------------------------------------------------------------------------------------------------------------------------------------------------------------------------------------------------------------------------------------------------------------------------------------------------------------------------------------------------------------------------------------------------------------------------------------------------------------------------------------------------------------------------------------------------------------------------------------------------------------------------------------------------------------------------------------------------------------------------------------------------------------------------------------------------------------------------------------------------------------------------------------------------------------------------------------------------------------------------------------------------------------------------------------------------------------------------------------------------------------------------------------------------------------------------------------------------------------------------------------------------------------------------------------------------------------------------------------------------------------------------------------------------------------------------------------------------------------------------------------------------------------------------------------------------------------------------------------------------------------------------------------------------------------------------------------------------------------------------------------------------------------------------------------------------------------------------------------------------------------------------------------------------------------------------------------------------------------------------------------------------------------------------------------------------------------------------------------------------------------------------------------------------------------------------------------------------------------------------------------------------------------------------------------------------------------------------------------------------------------------------------------------------------------------------------------------------------------------------------------------------------------------------------------------------------------------------------------------------------------------------------------------------------------------------------------------------------------------------------------------------------------------------------------------------------------------------------------------------------------------------------------------------------------------------------------------------------------------------------------------------------------------------------------------------------------------------------------------------------------------------------ATGTTTGTCCTCGCCCATCTGTACACCAATCGTGTAGAG------------------------------------------------------------------------------GTGGCTTACAGGGAAGCAGTTGCACTG---------------AAGAGGCAAGAAGAGCTAATACGTGAGGAGGAGGCTGCAGGGCTAGCTGAA---ACCGAACTTCGAGCGAAACGGGAGGCGGCC------------------------GAGAAAGAGAAGCGGTCAAAGAAGAAG---------------------------------------------------------------------------------------------------------------------CAGGCAAAGCAGAGGAGGAAAGATCGG------------------------------AAGGACAAAGATAAAGAAGCTGAAGAG---------------------------------------------------------------------------AAGCGTGTGCGGGTAGAACAGGAGAACCGGCAACGG------------------------------------------------------------------------------------------------------------------------------------------------------------------------CAGTCAGAGTCGTCTAGGGCAAAAGATCGGTCGTCGAAGGAG---------------------------------------------AGAGTGGCGATTTCACTGACCCCGGTAGACGGCGGGGAGGAAGATGATGAGCTGAGCTGTGTAGATGCAGTGGAC------------------------------------GATGTGGTGGGCACC---------CTGGGACCCGCTACAGAGGACGGCGATGTGGATCGGGCGAGCTGGGAGAGAGACGTCTCGTACGGTCAGAGTGGCATGGACACCGCCGGGTTCAGCGGGGCGGTCCTG------------------GAGGACGGGTCGACTCGGAACGGC---------------------------------------------------------------------AGAGCGGGGAGGAAGAACCAG------GCATCT------------------------------------GCATTGGACGACAGCTCGTCT------------------------------------------------------------------------------------------------------------------------------------------------------------------------------------------------------------------------------------------------------------------------------------------------------------------------------------------------------------------------------------------------------------------------------------------------------------------------------------------------------------------------------------------------------------------------------------------------------------------------------------------------------------------------------------------------------------------AGAATGGATCGT---------------------------------------------------------------------------------------------------------------------------------------------------------------------------------------------------------------------------------------------------------------------------------------------------------------------------------------------------------------------------------------------------------------------------------------------------------------------------------------------------------------------------------------------------------------------------------------------------------------------------------------------------------------------------------------ACAGCGTGCGGCCAAGCTTGC------------------------------------------------------------------------------CGGAACAGAATC---------------------------------------------------------------------------------------------------------------------------------------------------------------------------------------------------------------------------------------------------------------------------------------------------------------------------------------------------------------------------------------------------------------------------------------------------------------------------------------------------------------------------------------------------------------------------------------------------------------------------------------------------------------------------------------------------------------------------------------------------------------------------------------------------------------------------------------------------------------------------------------------------------------------------------------------------------------------------------------------------------------------------------------------------------------------------------------------------------------------------------------------------------------------------------------------------------------------------------------------------------------------------------------------------------------------------------------------------------------------------------------------------------------------------------------------------------------------------------------------------------------------------------------------------------------------------------------------------------------------------------------------------------------------------------------------------------------------------------------------------------------------------------------------------------------------------------------------------------------------------------------------------------------------------------------------------------------------------------------------------------------------------------------------------------------------------------------------------------------------------------------------------------------------------------------------------------------------ACGCAGTGC------------------------------------------------------------------------------------------
>Physcomitrella_patens
---------------------------------------------------------------------------------------------ATGGCATGCCATTCAAGAGGAGAGTCGCTGGGA------------------------------------GGGAGTGTGCCGTCAGCGGATGCAGCC------GTGTCGAAGCTGTATCCGATGGCGGATCTACCTCCAGAGTGGCGCTCGCGGGAACAGCTGGAGCCTTCGCCACCCTCGACGTCGCCTGCTTACTGGGACACTGATGATGATGACGATTCCAATTCGTCGTGCATGAATGGACCTAAGCCCACAGACCTGTATGGGAAG---TTCACT------------------------TGGAAAATAGAGAATTTTTCGGAGATCAGCAAG---CGAGAACTGCGC---AGCAATGTCTTCGAAGTTGGTGGCTACAAGTGGTACATTCTGGTGTATCCACAAGGATGCGATGTTTGC------------------------------------------AATCATTTATCCCTCTTTCTGTGTGTTGCAGACTAC---GAC------AAGCTTTTGCCTGGC---TGGAGTCACTTTGCGCAGTTTACTATTGCTGTTGTTAACAAGGACCCC------------AAAAAATCTAAATATTCC---GACACCCTACACCGATTCTGTAAAAAAGAACACGACTGGGGTTGGAAGAAATTCATGGAGCTCTCCAAAGTCTTAGAT------------------------GGTTTTACA---------GTT---------------------------------------GCT---GATACTCTCGTCATAAAGGCTCAAGTACAAGTTATCAGAGATAATCCC---------------------------------------------------------------------------------------------------------------------------------------------------------------------------------------------------------------------------------------------------------------------------------------------------------------------------------------------------------------------------CACCGCCCA------------------------------------------------------------------------------------------------TTCCGATGCCTGGAT------------------------------------------------------------------------------------------------------------------------------------TGTCAGTATCGGAGGGAGCTTGTTCGAGTATACCTG------------------------------------------------------ACTAACGTTGAGGGAATCTGCCGACGT---------------TTTGTTGAAGAGAAAAGAGAAAAGCTG------------------------------------------------------------------------------------------------------------------------------------GGGAAGCTTATGGAAGATACAGCTCGATGGAACAGTTTCCAAGCCTTTTGGTCAGCTGTTGAAGAAGGC------ACTCGTCGGCGCCTCGCACGAGAGAAGACGGATGTGATTTTGAAAGCTGTAGTGAAGCGCTTTTTCAATGAGAAGGAGGTGACATCAACATTGGTTATGGACGCACTT------------------------------------------------------------------------------------------------------------------------------------------------------------------------------TACAGTGGATGCAAATCGCTGGATTATAGGAGCAGGAACAAGAAGGGTAAAATTAGCGGTGTG---------------------------------------------------------------------------------------------------------------------------------------------------------------------------------------------------------------------------------------------------------------------------------------------------------------------------------------GACGTGGAGGAAGCCATTAATCCCATAGTGTGGGTGGAC---------------------------------------------------------------------AAGGATGCTTTTGTACTTGCTGGTGAT---------------------------------------------------------------------GTGTTGCTCTTGCTTGAGCGGGTGGTCTCTGAAATCTTGCCA------------------CCTTACAAGGATGACAAGGGACCGCAAAATCGAACGAAGGATGGTAGC---------TTTGGC------------------------------------GATGATTTTGGCAAAGACTCAGTGGAGCGTGACGAACGGCGGTTAACTGAACTTGGCAGACGAACTGTTGAAATGTTTGTTCTGGCTCATTTATACACCAATCGTGTAGAG------------------------------------------------------------------------------GTCGCTTACAGAGAGGCAGTTGCATTG---------------AAGAGGCAAGAAGAGCTTATTCGTGAAGAGGAGGCTGCTGGGTTAGCGGAA---ACTGAACTTCGAGCTAAACGCGAGGCAGCT------------------------GAGAAGGAAAAGCGGTCAAAGAAAAAA---------------------------------------------------------------------------------------------------------------------CAGGCGAAGCAAAGGAGGAAAGATCGC------------------------------AAGGACAAAGATAAAGAAACAGAGGAA---------------------------------------------------------------------------AGACGTGTGCGGGTAGAACAAGAAAATCGTCAACGC------------------------------------------------------------------------------------------------------------------------------------------------------------------------CAATCTGAGTCTTCCAGGCCTAAGGAACGAATGCCAAAGGGG---------------------------------------------CGGGGGATTATTTCACTCATT------------------------------------CCAGCAGATGCAACGGAC------------------------------------GATGTT---GGGACT---------CTGGGACTCGCTACAGAGGACGGTGATGTAGATCACACCACCTGGGAAAGAGACGTATCATACGGTCATAGCGGCATGGAGACCGCTGAATTCAGCGGAGCACAT---------------------GAAGGAAGTTCGACACGTAACGGC---------------------------------------------------------------------AGAGCGGCACGAAAGAATCAG------GCATCC------------------------------------GCATTTGACGATAGTTCCTCTACATGCTCGTCTGACTCTCTT------------------------------------CCTTCGGTGAGGCCT---------TCTATGAACGGATCATATAGC---ACACGACCAAGCTTGTCCGAGCAGAATCATACAGTTCTCAACAGAGGGAGGAGTAGAGGAGACAGCGATGGGTATGAACAAGACGGGAGGTTTTTAGAA---------GCTGATGGTACCATCATGCGTGCGACT------GGTCTGGATCCTAGTGGTCCTGATGAAGCTAGCAGTAGTAGTTCT---GCAGGAGTGGATAATGAGACTGTA------------------------------------------------------------------------------------------------------------------------ATTCTTTCACTTAAGGAGCGTGTCCGATGGCTTGAGCAACGTCTTTGTGAAAAG---------------------------------------------------------------------GATGAGGAGGTTGTAATGCTACAAGAGCAGGTTAGCCTCTTCCAACATCAAATGAGA---------------------------------------------------------------------------CTGGACCGACCGTCT---------------TCTCATGAGCGTCTACCAGAGGAAGCGTATGGAGGGTCTATGCCTGGTGCATCGAGTGCAGCAAGTTCCTCACCAGCCGATGAAAGTAGCAGCTGCTTTTCCTCTGCAACCCTTGATGTGGAAAAGCTGACTGGCCAGCAGATTAGATCAAGTAAAACAATAGCAGGTACGACCAACGCAAGTGGTCATTCATCAACATTCAATGCCAACGGAACAACTGCAGGTGGCGCAGGCAGTAACGGTGACAGCAATAGCAGGTGGTTTCTAGCTTTTGCAGTCAATAATGTTGACAATAGTAGTAGGCATGGTATGAATCCAGCTAAAGTGGATGTTGGTACGCCCAAACCGTCTGCCCCAGTAAAAGCTCGTAGCATTGAAGGATCCAGGCCGCCTCGTGTAGGGATGCCTCCA---TCATCATCAGGAACCAGTTTG---GCCGCTGGGATC---------------------GAAGAAACAAGCTCAAGTTGTTCCGCCACCTTATCTGCAACTTCACCTGTGATTACCCGTCCCGCAAGTGCACCCGGTTTGGTACCTACTCAGCGATCAGGAATGCTTGGCCCCGTT---------------------TTGGAATCTCAACCTCCGCTATCACGATCTTTGAGTGCAGCAGGCCGATTGGCC---TTGGGCCCAGGCCCCTCTGTAGGAGCCCACTGCAATGGAAATGCACATATTAGCCCTCCAGTGTCACCTTCGTACAGAAATGCTGCTGCAGGGAAG------ATAAGAAGCTTAGCAGGCTTAGCT---------TCATATCCTGTTTCAAGTTCTGGAAGTGTGCAC---------------------------AGTGGAGTTTCAGCTTCCATGTCAGGAGCAACC---------------------------ACTTCAGCTGTAATTCTGGACACTCCCGCAGTGCCAAGCCCATCTCATGGAAGTGCTCCATCGATGTATTCGACTGCACCTACGGTCTCAGCGTCCTCTCCTCTGACGCCTGCTTCCAAGGTGCGGATAGACCCCGTGCAGGGTACCCAAAGTGGAAGAACAGAGGCAGCTACCTCCCCTTCGACCACACCAGCGCTTTTGCAATGCCCAGTG---GTTCCGGATGCTTTACCAGAACCCTTGTCGAATGGTTTGCTTCCACAAGAGTACATCTGTAGCCAGGGCGTTGCAGGTGGGAGGCGATCACCAGTCGGCATCACTTTTGGGACCGTGACTCCAGAG---GTGCTGCACCAGCAGCAGCAGGAGGAGGACCAAGAG------------------CATATGCAACCACGACAGAAAGATGAGCAAGCACAAGCACAACATCAGACACTGCCACAACTTCATAAACAAGAATCCGTGGATCCTCACAAGCAAGAGAACGTAGTCTTTCAGGAGGGCCTTTCAAGACATCACTGTTATGGGCAGCAAGCCAATCAGAGGCCTGCCCATTCAAGCCTGTTACGT------------GAAAATGGAGTTTTGAGTGGGGATAGGCATAGCATG---ATGTCCATAGTGGAACCCGTTAATAATGGA---GGTATGGGAGAAGAATTCCCGCATCTTGACATTATTAATGATTTGTTAGAGGATGATCCTGGCTGC------------------------------------------------------------------------------------------------------------TTTGGGTTGGCACTAAGTGCAATGCTCCATCAACCAGGGTCT------------------------GCTCAGTTC---TCCAACCGTCAT---------------------CTTAGTATGCCAGGTCAC------------------------------------------------TCTGGTATGTTCAAGCACAGC---CAATATGGCCAGGTTCGTTCAGACAGC------AGTGCTGTGAATAGTGATGGAAGT---------------------------GATAGAGGGAGGACATCAGATGATGAACGAATGCTTATGCACGAAGGAAACGCTGCCAGCATAAGGGTTAACAGACGTTTATCTGTTGCATTCTCTCAT------------------------------CAACCTTTGCGCAGAGTGCAGAGTCAGCATAGTGGA------------------------------------------------------------------------------------------------------------------------------------------------------CACCTTGATAGTATAGCGTCTCAT------------------------------------------------------------------------------------------------------------TATTGG------------------------------------------------CCAATC------GTGAGTGCAGGATTACCGGCAGGAGACAGTGTAAGAAATGGT------------CTGGACAGT---CGCGTGCGTTATCCTCTAGTGCAAAGTCAT---CATGTTTCTGTTCAGGATTGCTCAGGA------------------------------------------------------------------------------------------------------------------------TTCTCCTTGAGGCATAATGGTTATTCTGTACATGCTCCTGCTCAGCGGCCATAG---------------------------------------------------------------------------------------------------------------------------
>Huperzia_lucidula
---------------------------------------------------------------------------------------------------------------------------------------------------------------------------------------------------------------------------------------------------------------------------------------------------------------------------------------------------------------------------------------------------------------------------------------------------------------------------------------------------------------------------------------------------------------------------------------------------------------------------------------------------------------------------------------------------------------------------------------------------------------------------------------------------------------------------------------------------------------------------------------------------------------------------------------------------------------------------------------------------------------------------------------------------------------------------------------------------------------------------------------------------------------------------------------------------------------------------------------------------------------------------------------------------------------------------------------------------------------------------------------------------------------------------------------------------------------------------------------------------------------------------------------------------------------------------------------------------------------------------------------------------------------------------------------------------------------------------------------------------------AAGCTT------------------------------------------------------------------------------------------------------------------------------------GGAAAACTGATGGAAGATACTGTACGATGGGGAAGTTTTCGAACTTTCTGGATGGCTGTTGAAGTGCCC------ACAAGGCATCGTTTGGCACAAGAGAAAACAGATGTTGTATTCAAAGCCGTTGTGAAGCGTTTTTTCAATGAGAAAGAAGTTACTTCAACTCTGGTGATGGACGCTTTG------------------------------------------------------------------------------------------------------------------------------------------------------------------------------TATAGTGGTTGTAAGGCACTGAGTTCTCGAAATACAAACTGGAAAGGAAAGCTGGATAGATCA---------------------------------------------------------------------------------------------------------------------------------------------------------------------------------------------------------------------------------------------------------------------------------------------------------------------------------------AACTCAGGACAAGCATCTGTTCCAATAGTTTGGATTGAT---------------------------------------------------------------------AAAGATGTTTTTATTCTATCTGGTGAC---------------------------------------------------------------------ATACTGACGTTACTAGAGCGAGCTTCCACAGAATCCTTACCT------------------TCATACAAAGATGAAAAAGGTCCTCAGACCAGAGTAAAGGAGGGAAAT---------TCAATG------------------------------------GATGACACAGGAAAGGATTCTTTCGAAAGAGACGAGCTTTGGTTAACGGATTTAGGAAGGCGTACTATTGAAATGTTTGTGTTA---------------------------------------------------------------------------------------------------------------------------------------------------------------------------------------------------------------------------------------------------------------------------------------------------------------------------------------------------------------------------------------------------------------------------------------------------------------------------------------------------------------------------------------------------------------------------------------------------------------------------------------------------------------------------------------------------------------------------------------------------------------------------------------------------------------------------------------------------------------------------------------------------------------------------------------------------------------------------------------------------------------------------------------------------------------------------------------------------------------------------------------------------------------------------------------------------------------------------------------------------------------------------------------------------------------------------------------------------------------------------------------------------------------------------------------------------------------------------------------------------------------------------------------------------------------------------------------------------------------------------------------------------------------------------------------------------------------------------------------------------------------------------------------------------------------------------------------------------------------------------------------------------------------------------------------------------------------------------------------------------------------------------------------------------------------------------------------------------------------------------------------------------------------------------------------------------------------------------------------------------------------------------------------------------------------------------------------------------------------------------------------------------------------------------------------------------------------------------------------------------------------------------------------------------------------------------------------------------------------------------------------------------------------------------------------------------------------------------------------------------------------------------------------------------------------------------------------------------------------------------------------------------------------------------------------------------------------------------------------------------------------------------------------------------------------------------------------------------------------------------------------------------------------------------------------------------------------------------------------------------------------------------------------------------------------------------------------------------------------------------------------------------------------------------------------------------------------------------------------------------------------------------------------------------------------------------------------------------------------------------------------------------------------------------------------------------------------------------------------------------------------------------------------------------------------------------------------------------------------------------------------------------------------------------------------------------------------------------------------------------------------------------------------------------------------------------------------------------------------------------------------------------------------------------------------------------------------------------------------------------------------------------------------------------------------------------------------------------------------------------------------------------------------------------------------------------------------------------------------------------------------------------------------------------------------------------------------------------------------------------------------------------------------------------------------------------------------------------------------------------------------------------------------------------------------------------------------------------------------------------------------------------------------------------------------------------------------------------------------------------------------------------------------------------------------------------------------------------------------------------------------------------------------------------------------------------------
>Huperzia_squarrosa
---------------------------------------------------------------------------------------------------------------------------------------------------------------------------------------------------------------------------------------------------------------------------------------------------------------------------------------------------------------------------------------------------------------------------------------------------------------------------------------------------------------------------------------------------------------------------------------------------------------------------------CTTCTACCAGGT---TGGAATCAATTTGCTCAGTTTACAATTGCTGTTGTGAACAAAGATCCA------------AAGAAGTCAAAATATTCA---GATACACTTCATCGTTTTTGCAGAAAAGAACATGATTGGGGCTGGAAAAAGTTTATGGAGCTTTCTAAAGTGCTGGAT------------------------GGTTTTACT---------GTA---------------------------------------GCG---GATACTTTAGTCATCAAAGCTCAAGTTCAAGTAATCAGGGAAAATTTG---------------------------------------------------------------------------------------------------------------------------------------------------------------------------------------------------------------------------------------------------------------------------------------------------------------------------------------------------------------------------AACTGTCCT------------------------------------------------------------------------------------------------TTTCGTTGCTTAGAT------------------------------------------------------------------------------------------------------------------------------------TTTCAGTATAGAAGAGAATTAATCCGAGTTTATATT------------------------------------------------------ACAAATATTGAAGCTATTTGTCGCCGT---------------TTCGTGGAAGAGAAACGTGAGAAGCTT------------------------------------------------------------------------------------------------------------------------------------GGAAAACTGATGGAAGATACTGTACGATGGGGAAGTTTTCGAACTTTCTGGATGGCTGTTGAAGTGTCC------ACAAGGAAACATTTGGCACAAGAGAAAACAGATGTTGTATTCAAAGCCATTGTGAAGCGTTTTTTCAATGAGAAAGAAGTTACTTCAACTCTGGTGATGGACGCTTTG------------------------------------------------------------------------------------------------------------------------------------------------------------------------------TATAGTGGCTGCAAGGCACTGAAT------TCTCGAAACACG------------------------------------------------------------------------------------------------------------------------------------------------------------------------------------------------------------------------------------------------------------------------------------------------------------------------------------------------------------------------------------------------------------------------------------------------------------------------------------------------------------------------------------------------------------------------------------------------------------------------------------------------------------------------------------------------------------------------------------------------------------------------------------------------------------------------------------------------------------------------------------------------------------------------------------------------------------------------------------------------------------------------------------------------------------------------------------------------------------------------------------------------------------------------------------------------------------------------------------------------------------------------------------------------------------------------------------------------------------------------------------------------------------------------------------------------------------------------------------------------------------------------------------------------------------------------------------------------------------------------------------------------------------------------------------------------------------------------------------------------------------------------------------------------------------------------------------------------------------------------------------------------------------------------------------------------------------------------------------------------------------------------------------------------------------------------------------------------------------------------------------------------------------------------------------------------------------------------------------------------------------------------------------------------------------------------------------------------------------------------------------------------------------------------------------------------------------------------------------------------------------------------------------------------------------------------------------------------------------------------------------------------------------------------------------------------------------------------------------------------------------------------------------------------------------------------------------------------------------------------------------------------------------------------------------------------------------------------------------------------------------------------------------------------------------------------------------------------------------------------------------------------------------------------------------------------------------------------------------------------------------------------------------------------------------------------------------------------------------------------------------------------------------------------------------------------------------------------------------------------------------------------------------------------------------------------------------------------------------------------------------------------------------------------------------------------------------------------------------------------------------------------------------------------------------------------------------------------------------------------------------------------------------------------------------------------------------------------------------------------------------------------------------------------------------------------------------------------------------------------------------------------------------------------------------------------------------------------------------------------------------------------------------------------------------------------------------------------------------------------------------------------------------------------------------------------------------------------------------------------------------------------------------------------------------------------------------------------------------------------------------------------------------------------------------------------------------------------------------------------------------------------------------------------------------------------------------------------------------------------------------------------------------------------------------------------------------------------------------------------------------------------------------------------------------------------------------------------------------------------------------------------------------------------------------------------------------------------------------------------------------------------------------------------------------------------------------------------------------------------------------------------------------------------------------------------------------------------------------------------------------------------------------------------------------------------------------------------------------------------------------------------------------------------------------------------------------------------------------------------------------------------------------------------------------------------------------------------------------------------------------------------------------------------------------------------------------------------------------------------------------------------------------
>Theobroma_cacao
---------------------------------------------------------------------------------------------ATGGCT---GGGGTTGCAAGTGAGGAGTCTGGA---GTG---------------GGAAGGTCTGTGGAGGGGATTTCGAGTGGGCAA------------------------CGTTGCCAATTAGGGGAAGCATTGGCAGAATGGCGGTCTTCTGAGCAGGTGGAAAATGGAACACCTTCAACCTCACCCCCTTATTGGGACACTGATGACGATGATGATGGT------------------GGGCCAAAACCTTCTGAATTATATGGAAAG---TATACA------------------------TGGAAGATAGAGAAATTTTCACAGATTAACAAA---AGAGAACTTCGC---AGTAATGCATTTGAAGTTGGTGGCTACAAGTGGTACATCTTAATTTATCCACAAGGATGTGATGTTTGC------------------------------------------AATCATCTCTCCTTGTTTCTCTGTGTTAATAATCAT---GAC------AAACTTCTTCCAGGT---TGGAGTCATTTTGCACAGTTTACGATAGCTGTTGTGAATAAAGATCAA------------AAGAAATCAAAATATTCA---GATACTTTACATCGGTTCTGTAAGAAAGAGCATGACTGGGGGTGGAAAAAGTTTATGGAACTCTCAAAAGTTTATGAT------------------------GGATTTATA---------GAA---------------------------------------TCT---GACACGCTAATCATAAAAGCTCAAGTTCAAGTCATCAGGGAGAAAGCA---------------------------------------------------------------------------------------------------------------------------------------------------------------------------------------------------------------------------------------------------------------------------------------------------------------------------------------------------------------------------GATCGCCCT------------------------------------------------------------------------------------------------TTTCGTTGCCTTGAT------------------------------------------------------------------------------------------------------------------------------------TGTCAGTATAGGAGAGAACTTGTTAGGGTCTATTTG------------------------------------------------------ACAAATGTAGAGCAAATTTGTCGCCGT---------------TTTCTGGATGAGAGACGAGGCAAGCTA------------------------------------------------------------------------------------------------------------------------------------GGGAGGTTGATAGAGGACAAAGCTAGGTGGTCAAGCTTCTGTGCTTTCTGGCTGGGAATTGACCAAAAT------GCTAGGCGCCGAATGTCCAGGGAGAAAGCAGATGTGATTTTGAAAGTAGTTGTGAAGCACTTTTTTATAGAGAAGGAAGTGACATCTACTTTGGTAATGGATTCACTT------------------------------------------------------------------------------------------------------------------------------------------------------------------------------TATAGTGGGTTGAAGGCTCTAGAAGGCCAGAGTAAGGGCAAGAAAGCAAAGCTAAAATTATTG---------------------------------------------------------------------------------------------------------------------------------------------------------------------------------------------------------------------------------------------------------------------------------------------------------------------------------------GATGCTGAAGAAATGCCAGCTCCGATTGTTCGTGTGGAA---------------------------------------------------------------------AAAGATATGTTTGTGTTAGTGGATGAT---------------------------------------------------------------------GTGCTACTACTTCTAGAAAGGGCTGCTTTGGAACCATTACCT------------------CCG---AAAGATGAGAAAGGTCCTCAAAACCGAACAAAGGATGGGAAT---------TCCGGA------------------------------------GAGGATTTCAACAAGGATTCAATTGAGCGTGATGAAAGGCGTCTTACTGAATTGGGTCGCAGGACAGTGGAAATATTTGTTCTCGCACATATTTTCAGCAATAAAATAGAA------------------------------------------------------------------------------GTTGCCTACCAGGAAGCTGTTGCTTTG---------------AAGAGGCAAGAAGAACTCATCCGT---GAAGAAGCTGCTTGGCTGGCTGAA------AGCGAGAAGGCTAAACGAGGAGCATCT------------------------GTAAAGGAGAAAAAATCAAAGAAAAAA---------------------------------------------------------------------------------------------------------------------CAGGCTAAGCAAAAACGGAATAATAGG------------------------------AAAAGCAAAGATAAAGGGAGGGAGGAG---------------------------------------------------------------------------AAGGCGAGTGTGGCAGCACAGGATAAGCACCAAGAA------------------------------------------------------------------------------------------------------------------------------------------------------------------------GACCACCCTGGTGATGAAAAGGAAGTGTCTATGATGGTC---------------------------------------------------GAGGTGCAACCAGTGCCTGAAAAGTCTGATGTTCTG---GGTGAT---------GTTTCCGATGTTTCTGAC------------------------------------TCAGTTGATGGTGCCACTGAAGTTCTTCAGCCTGACTCAGAAGACAGAGATGCTAGTCCTGTTAATTGGGATACAGATACATCTGAAATTCATCCTCCCGCAGAAGCTAGTAGCAGTGGAATAAGT------------------------GGACTATCATGTGTACAAAATGGA------------------------------------------------------------------------ATAGCTGATAAAAGGAGC------CTATCT------------------------------------ATAATGGATGATAGTTCATCAACATGTTCGACGGATTCAGTA------------------------------------CCGTCAGTGGTA---------------ATGAATGGGCCCTAT---------AAAGGGAACTCATTTTCAAACAACCAAAATCAAAAATCACCTAGCAGAGGAAATTACCAGCGAAGTAAAACATCAAGTGATGGCAGTAGTTGGACC---------ACCGAGATT---GATAATCGGCCTTCTTTTCCTGCAATAGATGCAGGGGACCATAATGATGTTTCTGAAAGTAGCAAGGCTGGTGAATCTGAGTCTGAGGCTGCC------------------------------------------------------------------------------------------------------------------------GTTTCCTCCTTACCAGATCAGACAAAGTGGGTTGAGCCGGATGCTGTTAAGAAG---------------------------------------------------------------------------------------------GAAGAAGTTGTTTTGCTGCAAAAGAAACCGAGCACTCAAGAT---------------------------------------------------------GCAGTTGATTTAGAAAGACCTAAA---------------GAGAAG---------------------------------------------ACGGCTGCTATACCGTGCTCTCCAAGAAGCCCTCCC------------------------------------------------AAAAATCTGCCACCTACTGCCCAGTTTAGGTCAGAGTACAGGAGTGCTGGCAGTGTAGATTCTATGCCAGGTAGGAAGGCATCTTCA---------------------------------------------------------------------AACAGCCTGCAACAG---------------------------------------------------------------------------------------------AGCGATCAACCT---GCATCTTCAAGTACTTCATTCCAAATGACCGGTATATCTAAATCTGAGACTCAGAAGGCTGCAACTCCAAAACCAATGGAAAAACCTATGACCCCACAATTGCCTGTGATGTCAAGGCCCTCCAGTGCTCCT---CTAATTCCTGGTCCTAGGCCAACTGCT------------------CCTGTTGTTTCTATGGTTCAAACAACTCCTTTTCTTGCTCGTTCAGTTAGTGCAGCTGGTCGTCTAGGT---CCTGACCCATCACCAGCT---------------------------------ACTAGCTATGTTCCTCAATCTTACAGAAATGCTATAATGGGTAACCATGTTGCGTCTAGTTCAGCTGGTTTT------------------------ACTCATCCTAACTCCCCTAAC---------------------------TCAGGTGTCAAC------------------------------------------------------------------CCATCACCAGCATACTCACAACCA---------------------------------------------------------------------------------------------------------------------------------------------------CCTGCCTTGGTATCTGCTCCAGTGTATATGCCCCAGAGC---------------TCTGAGAGGATAGAGCCAAATTCTGTC------------------------------------CAATCAGGCTTTCCATATGGCATGGTAGCTAGAGAT---ACCTTGCCAAATGCACCTCAGTGGATG------GAG------------------AGTTCTCAAAGGGATGGCAGCAGAAATATGCACTCTGATCCTTCTTCATTGCTTAGCGACATCCAAAAT---------CTTGACTTGTACAAG------------CCAGTGCATAATGGATATCGGGAACACTTC---------------TCGACTGAGTTTCCAGCCTGTACATCTGGACTTCAG------------------------------------------------------------------------ACACAAGGT---GTCTTGGCAGATGAGTTTCCACACCTTGATATCATCAATGACTTGCTTGATGAGGAACACAAT---------------------------------------------------------------------------------------------------------------GTTGGGAGGGCAGGAACAGGC------TTCCAGTCTCTTGGCAATGGG------------------TCACATTTA---TTAAACCGGCAT---------------------TTTTCTTTTCCATCCAAT------------------------------------------------TTTGGCATG---------------------------------TCGGGTGAGATGGGATCATCGAGTGGCTCTTGCAGGTTT---------------------------------------------GAGCGAGCACGGAGTTACCAAGATGATGGA------------------TTCCAACGGGGTTACAGTAGCTCCTCAGGCAAC------------------------CATTTTGATACACTGAGGGAATTTATTCCGCAAGCTAGCCCC------------------------------------------------------------------------------------------------------------------------------------CTAACGTATGCCAATGGACAAATTGATGGATTGGTCCCAACC------------------------------------------------------------------------------------------------------------CAGTGG------------------------------------------------CCAATG------GCCTCTTCCGATCTGTCTTTA---CTTGGCATGAGGAATGCAGAG---------GGAGACAGT------------TACCCATATTACAGCCCA---------------------GACTATTCCAAT------------------------------------------------------------------------------------------------------------------------CTAGCATGTGGCGTCAATGGCTATACGGTATTCCGGCCTTCCAATGGACACTGA---------------------------------------------------------------------------------------------------------------------------
>Arabidopsis_thaliana
---------------------------------------------------------------------------------------------ATGTCCGAGATCACTAATAATGAAACTTCTGGA------------------------------------------------------------------------------------------------------------------------------------------------------------------------------------------------------------GAAGGG---------------------------------------------------------------------------------------------------ACTTTAACT---AACAACGTGAATGATTGT------------------------------------GGGGTTGATGTTTCC------------------------------------------AACTGTCTCTCTTTGTTTCTCTGTGTTGCAAACTAC---GAA------AAACTTCTTCCAGGT---TGGAGTCATTTAGCTCAGTTTTCTGTAGCTGTTGAGAATAAAGATCCG------------AAGAAATCAAAGATTGCA---GATACGTTACACCAGTTTTGGAAGAAAGAGCATGATTGGGGATGGAAAAAGTTTATTGAGTTACCTAAATTACAGGAT------------------------GGATTCATA---------GAT---------------------------------------AAGTTTGACTCTCTTTCACTTAAAGCTCAAGTTCAA------------------------------------------------------------------------------------------------------------------------------------------------------------------------------------------------------------------------------------------------------------------------------------------------------------------------------------------------------------------------------------------------------------------------------------------------------------------------------------------------------------------------------------------------------------------------------------------------------------------------------------------------------------------------GAAGGAACTTCTTACGGTTTATTTGGA---------------------------------------AAAAGTGGAGAAAATGTTCATGAGCTTTGTGGAAGAGAAAAGAAGCAAGCTTATGAAGGTGATAGACGACAAAAA---------------------------------------------------------------------------------------------------------------------------------------------------------------GAGATGGAAGAGCTTATGTGTCTTTGGTTAGGGATGGACCATAAT------GCGAGGCTCGAAATATCTAGCGAGAAAATGGATGTGATTCTGAAACAAGTTGTGAAACACTTCTTCGTCAAGAATGAAGTAACATCCACTCTTTTGATGGATTTCTTG------------------------------------------------------------------------------------------------------------------------------------------------------------------------------TTTTATAGGTTAAAGTCTCTTGAAGAAAAACGCAGAAGGCTCGAAACACTTGTAAGAGTGGTCGCAAAAGAAGTGATCAACAGT---------------------------------------------------------------------------------------------AACCAAAGTGAATCCGCTATGAAGAATCTTGAAGAG---------GAAACTAAGAAAGAGAGAACAAATGAT---------GACAAAGAATTCGCTTTAAAGATTAATGAA---------------------------------------------------------GACGAAACTAAGAATGAA------------------AGAACAATTGACGCCATGGAATTTGAAGCTTCAATTGCTTATGTGGTC---------------------------------------------------------------------AACGATATGCTTGGTGTTACA---GAT---------------------------------------------------------------------CCGTTGTTACGTCTAGAGAGATTTGTTCTTGCACCATTGCCTGAAATGGGT---------TCTCCAAAGCTTCTGCAGGTTTCCAATCTCCGTATACAGCAT---------------------------------------------------------------------------AATATGGAACCCGATGAGAAGCAATTAGCTGATTATGGTAGATGGGCCTTGGAGGTATTTGTTCTTGACCATATATTCTGCAACAAAATTGAA------------------------------------------------------------------------------TTCACATATGAAGAAACTATTGCATTG---------------AAAAGGCAAGAAGAACTTATTCATGAAGAGGAAGCA------------------------------------------------------------------------------GAGAAGAACACTAAACTCAAAAAA---------------------------------------------------------------------------------------------------------------------------------------------------------------------------------------------------------------------------------------------------------------------------------------------------------------------------------------------------------------------------------------------------------------------------------------------------------------------------------------------------------------------------------------------------------------------------------------------------------------------------------------------------------------------------------------------------ACATTTGTTGGTAAA------------------------------------------------------------------------------------------------------------------------------------------------------------------------------------------------------------------------------------------------------------------------------------------------------------------------------------------------------------------------------------------------------------------------------------------AAAGTGAACTAA------------------------------------------------------------------------------------------------------------------------------------------------------------------------------------------------------------------------------------------------------------------------------------------------------------------------------------------------------------------------------------------------------------------------------------------------------------------------------------------------------------------------------------------------------------------------------------------------------------------------------------------------------------------------------------------------------------------------------------------------------------------------------------------------------------------------------------------------------------------------------------------------------------------------------------------------------------------------------------------------------------------------------------------------------------------------------------------------------------------------------------------------------------------------------------------------------------------------------------------------------------------------------------------------------------------------------------------------------------------------------------------------------------------------------------------------------------------------------------------------------------------------------------------------------------------------------------------------------------------------------------------------------------------------------------------------------------------------------------------------------------------------------------------------------------------------------------------------------------------------------------------------------------------------------------------------------------------------------------------------------------------------------------------------------------------------------------------------------------------------------------------------------------------------------------------------------------------------------------------------------------------------------------------------------------------------------------------------------------------------------------------------------------------------------------------------------------------------------------------------------------------------------------------------------------------------------------------------------------------------------------------------------------------------------------------------------------------------------------------------------------------------------------------------------------------------------------------------------------------------------------------------------------------------------------------------------------------------------------------------------------------------------------------------------------------------------------------------------------------------------------------------------------------------------------------------------------------------------------------------------------------------------------------------------------------------------------------------------------------------------------------------------------------------------------------------------------------------------------------------------------------------------------------------------------------------------------------------------------------------------------------------------------------------------------------------------------------------------------
>Littorella_uniflora
---------------------------------------------------------------------------------------------ATGGCT---GGGGTTGCAACGGAGGAGTCTGGA---CCC---------------GGGAGGTCATTTGAAGGGGTATCAAGTGGAACAAATCAG---------------CTGCATCGTCAATCTAGTGATGCAATGGCAGAATGTCGGTCCTTTGAGCAAGTTGAGAATGGGGCTCCATCTACTTCTCCCCCATATTGGGACATTGATGACGAGGAAGATGGA------------------GGACCAAAACCTTCTGAGTTATATGGAAAA---TATACA------------------------TGGAAGATTGATAAGTTTTCACAAATCAACAAA---AGGGAACTCCGA---AGCAATGCATTTGAGGTTGGAGGATACAAATGGTACATATTGATTTACCCACAAGGCTGTGATGTCTGC------------------------------------------AATCACCTATCGTTGTTTCTTTGTGTTGCCAATCAT---GAC------AAGCTTCTTCCAGGG---TGGAGTCATTTTGCGCAGTTCACAATTGCTGTGGTGAATAAGGATCCA------------AAGAAGTCCAAATATTCG---GATACATTGCACCGTTTCTGGAAGAAGGAGCATGACTGGGGATGGAAGAAATTTATGGAGCTCTCGAAAGTAATGGAT------------------------GGATTTATT---------GAT---------------------------------------GCT---GATACTTTGATAATTAAAGCCCAAGTGCAAGTTATAAGAGAAAGAGCA---------------------------------------------------------------------------------------------------------------------------------------------------------------------------------------------------------------------------------------------------------------------------------------------------------------------------------------------------------------------------GACCGGCCA------------------------------------------------------------------------------------------------TTCCGTTGCCTTGAC------------------------------------------------------------------------------------------------------------------------------------TGTCAATATAGGAGGGAACTTGTACGAGTATATTTG------------------------------------------------------TCAAATGTAGAACAAATTTGTCGGAGA---------------TTTGTGGAAGATCGACGGACAAAACTT------------------------------------------------------------------------------------------------------------------------------------GGGAAGCTAATAGACGAAAAAGCTAAATGGTCTAGCTTTTGTGCTTTCTGGCTGGGAATGGACCAGAGT------TCCAGACGGCGCATGTCTCGGGAGAGAACAGAGTCAATACTGAAAGTAGCAGTTAAACATTTTTTTGTAGAAAAAGAAGTCACATCTACTCTTGTCATGGATTCCCTT------------------------------------------------------------------------------------------------------------------------------------------------------------------------------TACAGTGGTCTGAAGGCCCTTGAAGGCCAAACGAAGGGGAAGAAGAGCAAGGGAAAGCAGGTG---------------------------------------------------------------------------------------------------------------------------------------------------------------------------------------------------------------------------------------------------------------------------------------------------------------------------------------GATGCAGAAGAATTACCAAATCCTGTTATTGGTATTGAA---------------------------------------------------------------------AAGGATACATTCATTTTGGTGGATGAT---------------------------------------------------------------------GTTCTTCTACTGCTTGAAAGGGCTGCTATGGAACCTTTGCCG------------------CCA---AAGGATGATAAGGGTCCTCAAAATCGTACAAAGGATGGTGTG---------ACTGGA------------------------------------GAGGAAATCAGCAAAGATTCCATTGAACGTGATGAGAGGCGGCTTACTGAACTGGGCCGGCGGACAATTGAGATATTTGTCTTATTCCATATTTACAGT---AAAATTGAC------------------------------------------------------------------------------GTTGCATACCAAGAGGCTGTTGCTCTA---------------AAGAGGCAAGAGGAGCTCATCCGAGAGGAGGAAGCAGCATGGCATGCTGAG---ATCGAGCAGAAGCCTAGGCGGGGG------------------------------TTAGCAGAAAAGAAATCTAAGAAGAAG---------------------------------------------------------------------------------------------------------------------CAGGGCAAACAGAAAAAGAACAACCGG------------------------------AAAGGAAAAGACAAGGGAAGGGATGAA---------------------------------------------------------------------------AAGCATGTCAGTATTGTGGAACACAAGATTGAGCAA------------------------------------------------------------------------------------------------------------------------------------------------------------------------GAT---------------------------------------------------------------------------------------------------------------------------------------------------------------------------------------------------------------------------CTGACTCCTGAAAGAGAAGATCTT---------------------------------------------------------------------------------------------------------------------------------------------------------------------------------------------------------------------------------------------------------------------------------------------------------------------------------------------------------------------------------------GGACCTGTT---------AAA---------------------------------------------------------------------------------------------------------------------------------------------------------------------------------------------------------------------------------------------------------------------------------------------------------------------------------------------------------------------------------------------------------------------------------------------------------------------------------------------------------------------------------------------------------------------------------------------------------------------------------------------------------------------------------------------------------------------------------------------------------------------------------------------------------------------------------------------------------------------------------------------------------------------------------------------------------------------------------------------------------------------------------------------------------------------------------------------------------------------------------------------------------------------------------------------------------------------------------------------------------------------------------------------------------------------------------------------------------------------------------------------------------------------------------------------------------------------------------------------------------------------------------------------------------------------------------------------------------------------------------------------------------------------------------------------------------------------------------------------------------------------------------------------------------------------------------------------------------------------------------------------------------------------------------------------------------------------------------------------------------------------------------------------------------------------------------------------------------------------------------------------------------------------------------------------------------------------------------------------------------------------------------------------------------------------------------------------------------------------------------------------------------------------------------------------------------------------------------------------------------------------------------------------------------------------------------------------------------------------------------------------------------------------------------------------------------------------------------------------------------------------------------------------------------------------------------------------------------------------------------------------------------------------------------------------------------------------------------------------------------------------------------------------------------------------------------------------------------------------------------------------------------------------------------------------------------------------------------------------------------------------------------------------------------------------------------------------------------------------------------------------------------------------------------------------------------------------------------------------------------------------------------------------------------------------------------------------------------------------------------------------------------------------------------------------------------------------------------------------
>Ananas_comosus
---------------------------------------------------------------------------------------------ATGTCT---GGTTCTATAACTGAGGATTGCGGGGTGGTC---------------GAGAGGTCT------TCACTTATGGAGGGGATGTCGAGC---------------GAGCAGCTAAACTCCGGGGATACTCTAGCAGAGTGGCGGTCCTGCGAGCAGGTTGAAAACGGGACGCCGTCCACTTCGCCTCCTTATTGGGACGATGACGATGAT------------------TGT------GGACCCAAGCCAGCTGAATTATTTGGAAGA---TTTACA------------------------TGGAAGATTGAGAGCTTCTCAGAAATTAAAAAG---AGAGAACTGCGA---AGTAATGCTTTTGAAGTTGGTGGTTACAAGTGGTATATTTTAATCTACCCACAAGGATGTGACGTCTGC------------------------------------------AATCACTTATCATTGTTCCTCTGTGTTGCTAATCAC---GAT------AAACTTCTGCCAGGA---TGGAGTCACTTTGCGCAATTTACAATTGCTGTAGTTAACAAAGATCCC------------AAGAAATCTAAGTTCTCT---GATACGTTGCACCGGTTCTGGAAGAAAGAGCATGATTGGGGGTGGAAAAAATTTATGGAGTTATCAAAAGTTCATGAT------------------------GGCTTCGTT---------GTT---------------------------------------GAT---GATTGCCTTATTATTAAAGCGCAAGTTCAAGTTATCAGGGAGAAAGCA---------------------------------------------------------------------------------------------------------------------------------------------------------------------------------------------------------------------------------------------------------------------------------------------------------------------------------------------------------------------------AACCGCCCA------------------------------------------------------------------------------------------------TTCCGTTGCCTTGAC------------------------------------------------------------------------------------------------------------------------------------TGCCAGTACCGGAGGGAGCTGGTCCGTATCTATTTG------------------------------------------------------TCTAACGTAGAGCAAATTTGCCGACGT---------------TTTATTGAGGAGAGAAGAAGCAAGCTT------------------------------------------------------------------------------------------------------------------------------------ACCAAGTTGATCGAGGATAAAGTGAGGTGGTCAAGTTTTCGTGTCTTTTGGCTAGGAATTGATGCGAGT------TCCAGGAGACGTATGTCAAGGGACAAGAGTGAAGCCATACTGAAGTTGGTTGTCAAGCATTTCTTTATGGAAAAAGAAGTAACTTCTACCTTAGTTATGGACTCTCTG------------------------------------------------------------------------------------------------------------------------------------------------------------------------------TACAGCGGGCTGAAGGCTCTTGAGTTCCAGAGCAAGAACAAAAAAGGGTTACCAAAATTAGTG---------------------------------------------------------------------------------------------------------------------------------------------------------------------------------------------------------------------------------------------------------------------------------------------------------------------------------------GAACTGGAAGAGCTACCACATCCGATGGTACGGATCGAC---------------------------------------------------------------------AAAGACATGTTTGTGTTGGCTGATGAT---------------------------------------------------------------------GTGATAATGCTGCTTGAGAGAGCAGTATCAGAGCCCTTGCCTCATCAGCCT------TTGCCTCCTAAAGATGACAAGTCTTCGCAGAACCGAACCAAGGATGGAAGT---------TCTGGC------------------------------------GAAGAAATCAACAAAGATTCCACTGAGCGTGATGAAAGGCGCCTAATGGAGCTGGGTCGGAGGACTCTGGAAATTTTTGTCCTAGCTCATATATTCAGCAGTAGAATTGAG------------------------------------------------------------------------------GTTGCGTACCAAGAAGCTGTTGCTCTA---------------AAGAGGCAGGAGGAGCTCATCCGTGAAGAGGAAGCTGCTGGACTAGCTGAT------GATCTCAAGGGAAAGCGTGCTGTTGCT------------------------GACAGGGAGAAGCGTGCAAAGAAAAAACAGGGT---------------------------------------------------------------------------------------------------------------CAGGGCAAACAAAAGAGAAATAGTCGA------------------------------AAAAGCAAAGAGAAAGGAAGAGACTTG---------------------------------------------------------------------------AAGGCTGACACTATTATTCAGGAAAAATTCCAGGAG---------------------------------------------------------------------------------------------------------------------------------------------------------------------GATGAAGAGCCATCAGATGATAGAAGTATTGATGATGTCCCAGCT---------------------------------------------AAGCAGTCCGAACCAGATATTCAGAAGGTCAATAACCAA---GAAGATGCGTCGGATGTGTCTGATGGTGGAGAT---------------------------AATTGTACTGAGGTG------------------ACGCAGCTCGATATAGAAGGTAGAGGTAGCAGTCCTGTAAACTGGGACACTGATGTATCGGAAACTTACCCTAACATGGAGGCTAGTAGTGGTGACGTACCA------------------------------------------AATGGG------------------------------------------------------------------------AAAACAGGAAAGAGAAGC---------CCT------------------------------------CCAATCGATGACAGCTCGTCGACTTGTTCTACTGATTCAGTC------------------------------------CCATCGGTTGTG---------------ATGTCCGGCCCTTAC---------AAAGGAAACACTTTGTCCAACAACAAGGTCCAGGCATCACCTAACAGAGGGAAGAATCAGCGGAACAAGGAGATGAATGACCGAACAGGTCGTTCT---------TATGGTGGA---AATAATCCACCACCTGATGCTGCTATCGATTCTGGC------CATGTTTTTTCTGGCAATTGTAGGGCTCCCAGACCTGAATCTGAGGCGGTT------------------------------------------------------------------------------------------------------------------------GTTCTCTCACTAAAAGATCAGATGCAGTTGGTTGAGCACAATCTGGTTGAGAAG------------------------------------------------------------------------------------------------------------------------------------------------------------------------------------------------------------------------------------------------------------------------------------------------------------------------------------------------------------------------------------------------------------------------------------------------------------------------------------------------------------------------------------------------------------------------------------------------------------------------------------------------------------AAACCA---ACAACTTCCTCAAAGAAT------------------------------------------------------------ACTACAACAATCTCCTCAGCGACCGCTACAAAGTCAAGGCCTTTAAGTGCACCT---TTGATCCCGGCGCCTAGACCGTACATA------------------CCAACCGTTTCCATGGTCCAAGCAGCGCCGCAACTTTCACGCTCGAGGAGTGCCGCTGGCCGATTGGGCAATAATGATCCATCCCCCTCTGCC------------------------------CCCAGCTATTTTCCTCAGTCGTACCGTAATGCTATTATGGGTAAC------ATGGCCACC---ACGGGTACC------------------------------------------------------------------------------------------------------------------------------------------------------ACGAGCCCTGCTATGAGCCAAGGTGTTGCGTATTCT---------------------------------CACTCATCGACCTCTGTTTCCTCTGCATCAACATCTGTC---------CTTCAGTCTCAGATTTCTTCAAGATCGGAT------------------------------------------------------------------------------CAGTCCTCACTAAGACCG---------------------------------------------------GGGTTTACTTTCGGGTCGGTTAGGCCGGAC---GCGCTAAACAACCAGAACTGTTGGATAGATAATGAGAAGTTTGGCTTGAACATACTGAGTGACATGGAGGGTCTCAGCATTTATGGGGAGTCGCAACATAAGCGACTTCCC---------------------------------------------------------------------------------------------CCGCAGAATTTTCCT---------------------------------------------------------------------------------------------------------AATTACACTGACGAATTCCCCCACCTTGATATCATCAATGACTTGCTTGATGAGGAGCAGAGT---------------------------------------------------------------------------------------------------------------AATGGTAGGCTTCACCACGATTATAATCACCAA---------------------------------CAGAGCTTC---AGTCGGCAGTAC------------------------TCTCTGCCTGCAAGC------------------------------------------------TCC---------------------------------------TCTGGTCAGTTT------------------------------------------------------------------------GACCAAGCTGAGCAATGCTATGAGAGC---------------------ATTTCGCGGGCCTTTGATTCTTGCACTGGCGGTCTTGTTCACGGGTTGAGAGAGGGGCATTTCTCACCGTTAGATCTT---------------------------------------------------------------------------------------------------------------------------------------------------------TCAATGTACCCAGATGGTCAGATTGACGGGGTTATGCAAAAC------------------------------------------------------------------------------------------------------------CAGTGG---------------------------------------------CTGTACGGC------CCTGGTGCCGACCTGTCGATG---------CTTAATTTAGGCGCG---------GGTGATGCA---AACGGT---TACCCATACCAACAA------------------CTAGGGGAGTATTCGAAT------------------------------------------------------------------------------------------------------------------------TTGACAACCGGGGTGGAGGGGTACTCTATATATCGTCCCGCAGTCGCGCTTGTCCCGATCGGAATTCCAATTTATCGCACAAATTGCGTA---------------------------CGGATCATAGAG------------------------------------------------
>Amborella_tricopoda
---------------------------------------------------------------------------------------------ATGGCT---GGGAGCTTGAGCGAGGATAATGGG---------------------------------------------------TCGGATTCG---------ATCTCTGTTCGATGCCAATCAGGTGATTCG------GAATGGAGATCTTGTGAACAGGTCGAGAATGGAACGCCATCGACTTCCCCTGCCTACTGGGACATTGATGATATGGAGGACACC------------------GGTCCCAAGCCATCACAATTATATGGAAAG---TTCACA------------------------TGGAAGATAGAAAACTTCTCACAAATCAGCAAA---AGAGAACTCCGA---AGTAATGCATTTGAGGTTGGCGGGTTCAAATGGTATATTCTAGTGTATCCCCAAGGCTGTGACGTGTGC------------------------------------------AACCATCTCTCTCTATTTCTCTGCGTTGCTAATTAT---GAC------AAGCTTTATCCAGGA---TGGAGTCATTTTGCACAATTTACAATCGCTGTGGTGAATAAAGATCCA------------AAGAAGTCCAAGTACTCA---GATACGCTGCATCGCTTCTGGAAGAAAGAACATGATTGGGGATGGAAGAAATTTATGGAGTTATCAAAAGTGTTGGAT------------------------GGGTTTATT---------GTT---------------------------------------GGA---GACACTCTAGTGATCAAAGCGCAAGTTCAGGTGATAAGGGAGAAATCA---------------------------------------------------------------------------------------------------------------------------------------------------------------------------------------------------------------------------------------------------------------------------------------------------------------------------------------------------------------------------AATCGTCTG------------------------------------------------------------------------------------------------TTTCGTTGTCTTGAT------------------------------------------------------------------------------------------------------------------------------------AGCCAATATAGGCGAGAACTTGTTCGTGTATATCTG------------------------------------------------------ACAAATGTAGAAGGTATATGCCGACGT---------------TTTGTTGAGGAGAGGCGGGGCAAGCTT------------------------------------------------------------------------------------------------------------------------------------GGGAAGTTGATTGAGGATGAAATGAGGTGGTCAAGCTTTCGTGCCTTTTGGTTGGGAGTTGACCAAAAT------GCTAGGCGCCGAATGTCAAGAGAGAAAGCAGATGTAATCTTGAAAATAGTTGTGAAACACTTCTTCATAGAGAAGGAGGTCACTTCTACCCTGGTAATGGATTCTCTG------------------------------------------------------------------------------------------------------------------------------------------------------------------------------TACAGTGGTCTATTGGCTCTTGAAGACCAGAGTAAGAATAAGAAGGGTTGGACAAAATTGGTG---------------------------------------------------------------------------------------------------------------------------------------------------------------------------------------------------------------------------------------------------------------------------------------------------------------------------------------GAGCTTGAAGAGACACCATCCCCAATAGTTCATAAAGAG---------------------------------------------------------------------AAAGATATGTTTGTTTTGGCTGATGAT---------------------------------------------------------------------GTGCTCATTCTCCTTGAGAGAGTTGCTACAGAGCCATTGCCT------------------CCATCAAGAGATGACAAGGGTCCCCAAAATCGTACTAAAGAAGGAAAT---------TCTGGA------------------------------------GAGGACTTCAACAAAGATTCTATTGAGCGTGATGAAAGGCGTCTTACCGAGCTTGGAAGGAGGACAGTGGAAATCTTTGTCCTAGCTCATATTTTTAGCCATAGGATTGAA------------------------------------------------------------------------------GTTGCTTACCAGGAAGCTGTTGCTTTG---------------ATGAGGCAAGAGGAACTCATTCGTGAGGAAGAGGCAGCGGGGCAAGCTGAA---ATTGAGCACAAGGCAAAGCGT---GGAGCT------------------------GAAAAAGAAAAACGATCAAAGAAAAAA---------------------------------------------------------------------------------------------------------------------CAGAGCAAACAGCGGCGGAGCAGTGGC------------------------------AAAGGCAAGGATAGAGGAAGAGAAGAG---------------------------------------------------------------------------AGGTCCGATGTGGTTGTGCAAGATAAACATAAGAGA---------------------------------------------------------------------------------------------------------------------------------------------------------------------GGAAAAAGCCCTCATGATGAAAGCTCGGAGGACTTGTCCCTG------------------------------------------------AAGCAGGTGCAGTCTATCCTTGAAAAATCTAACCTCCTGGAAGGGGAAGCCTCTGGTGTGTCAGACACAGGGGAT------------------------------------GATGTGTCTGGTCCC---------CTTGGACCTGATATGGAAGATGGAGATGCTGGTCCAGTCAATTGGGACACCGATACATCAGAGATGCACAATGCTGCTGAATCCTGTTGTAGTAGTATCAGC---------------------------TGCCCACCCACCCAAAATGGA------------------------------------------------------------------------CAAAATGGGAAGAAGAAC------CGATCT------------------------------------GCGATGGATGATAGCTCCTCCACATGTTCTACTGACTCAATC------------------------------------CCATCTGTCGTT---------------TCGAATGGACCATAT---------AAGGGAAATTCATTGCAGCAACCCAAGAGCCAAACATCACCTAAGAGGTCATCGGATGTTGCTCGTGGTGGCAATGGTAGGGGT------------------------------------------------------------------------------------------------------AGTGGGCCAAAATCAGAAGCTTCT------------------------------------------------------------------------------------------------------------------------CTTCCTTCTTTTAAGGATCGTTCAAACGGGCCTGAGCAAAGTCTACCTGATAAG------------------------------------------------------------------GAAGAAGCTGAACTTTCACGAAGTAAGCAGAATGTC---------------AAGAACCGAGTTGAT---------------------------------------------------------------GTTGACATGGACAGGCCCTCG---------------AAGCAACTGCAGAGAGCTGAAGAA---------------------------------------TCATCAACCCCCCATGAGGCCCCA------------ACTTCAAACACACATGACACAAGGATGAGCACCACTCAGCCAAAGGAAGCCATTGCCACAGTTAGCTCTTCGATGACTGAATCGGTCGCGGTCAGAGACTTCATTGGTAACACC------------------------------------------------------------------------------GCACCAACTCAACAA------------------------------------------------------------------CTGGTCTCTAAGAAACCAACCAAGGTGTCC------CCT---TCTGCATCTTCTGCTTCC------------------------------------------CCATCAAACTTTCCTGTTGCTGGGTCCCACACATTAGCCTCCTCATCATTGTCAAGGCCTTTGAGTGCCCCT---TTAATCCCAGGTCCAAGACCAACCACCACCACCACCCCCCCCCCTCCAGTTTCCTCTCTGGTTCAAAGTGTACCCCCATTGTCTCGCTCGGTTAGTGCATCTGGACGCTTGGGC---ATGGCCTTTGAGCCCCCA---------------TCATGTAGTAGCACCAACACACTACCCCTTCCCAACTCATACCGTAATGCTATTATGGGAAAA------GCTAGAACT---ACTGGT---------------------------------------------------------------------------AGTGGTGTC---------------------------------------------------TTCCCTCCACCTATTTTCCCATCCCCATCATACCCATCTAACATGCATTATACCAATAATGCCCATGCCCATGCCAATGCCAATGCCAACGCCTCTTTAAAGGAGCAGCCTTCGCAAAGCGTTGTG---------------------------------------------------------------------------------------------------------------------------GGGTCCACACCA---------------------------------------------------GGGTTCACCTTTGGGACGGTCACACCTGAGTTGCTATTACATGAAAGTAACCCTTCAGTTCCTCCTCGA------------------TTGCAACAAGAGGATGGAGGTGGCATGTATGTGATGGAACCC------------CCATCCATCACCCAT------------------------------------ATGTTCGCCCATGCCCATGGTCATGGCCAT------------------------------GGCCATGCACGAGGGATGGGACCC---ATGCAAGAGCATCAGCACTATGGGGATGAGAGGCTATCATTG---------------GGGCCCACAACTTCC------TCCTCAGCTGATGACTTCCCTCATCTTGATATCATCAATTCGCTTCTCGATGAGGAGTATAACATG------------------------------------------------------------------------------------------------------------AACAAGGTGGCTGCTGTGAGTGCCATATTGCAGCGACCAAGCAATAATAGTGCACAAACCGTGAATCGGCAGCTA---TCAGAGCTTCATCAG---------------ACAGGTAGTTTGATGGGGAGC------------------------------------------------ATGGATATG---------------------------------GCGGGCCCG------TCCTCTCTCAACTATTGTGGTTTT---------------------------------------------------GAGAGGAGGTTCTTGGACCAAGGG------------------------ATCATGCACCGTAGTGCTTATGAC------------------------------------CCATTGAATATGTTGATGGGTGGTGAGAGTGATGGGCATCAT---------------------------------------------------------------------------------------------CAAGGAGCA------------------TACATGCTCCGTTCCTTCAGCCAGCCGGATAGACTA---GGGCAT------------------------------------------------------------------------------------------------------------CAATGGGGGGCTGTGGATAATCAT---------CATCAT---CACAATCAGCTTCATCAG------CTCTCTTCTACTATGACTATG------------------------------------GATTTG---GATGGTTATCACCCCTTCTCCTCATCT---------------ATCGATGATTACGCTACT------------------------------------------------------------------------------------------------------------------------TTGAGTTGT---------GGGTACTCGATGTACCGGCCGCCTGAGCATTGA------------------------------------------------------------------------------------------------------------------------------
>Isoetes_lacustris
---------------------------------------------------------------------------------------------ATGGCT------TCCAGGGGGGAGCATGCGAGTGGGATG---------------GATGATCAAGGATGTGGGGTGGCCCCTGGAGCATCAAAA---------------------TTTCAGTTAGCTGATTCAATGGCGGAATGGAGGTCTAGAGAGCAGCTGGAACCCTCTGCACCATCCACGTCTCCGGGTTACTGGGACACTGACGATGACGAAACATCAATGTTCTCTTCAGGACCAGGGCCAAAGCCCTCCGACCTTTATGGCAAG---TTCACT------------------------TGGAAGATCGAAAATTTCTCAGAGATCAGCAAG---CGGGAGCTTCGC---AGTAACGTCTTTGAAGTAGGAGGATATAAGTGGTACATTTTGGTGTATCCTCAAGGATGTGATGTGTGC------------------------------------------AATCATCTATCATTGTTTCTATGTGTTGCAGACTAT---GAC------AAGCTTTTACCTGGA---TGGAGTCATTTTGCACAGTTTACCATTGCTGTTGTGAACAGGGATCCT------------AAAAAATCAAAGTATTCA---GATACCTTACACAGATTCTGCAAGAAAGAACATGATTGGGGATGGAAAAAGTTTATGGAGCTTTCGAAAGTACTGGAT------------------------GGATTTACT---------GTG---------------------------------------TCT---GATACATTGGTTATTAAGGCACAAGTTCAAGTTATCAGGGAGAATCCA---------------------------------------------------------------------------------------------------------------------------------------------------------------------------------------------------------------------------------------------------------------------------------------------------------------------------------------------------------------------------CATCGGCCA------------------------------------------------------------------------------------------------TTTAGATGTTTGGAT------------------------------------------------------------------------------------------------------------------------------------TGCCAATATAGGCGAGAGCTGGTTCGTGTATACTTG------------------------------------------------------ACCAACGTTGAAACAATTTGTCGTCGT---------------TTTGTGGAAGAGAAAAGGGAGAAGCTA------------------------------------------------------------------------------------------------------------------------------------AGCAAAGTTATAGAAGATAGCGTCAGATGGTCCAGTTTTCGGACATTCTGGTCAGCGGTTGAGGACAAT------GTCCGTCGCCGCCTTGCACGAGAAAAGACTGATGTGATTCTTAAAGCTGTTGTAAAAAGATTCTTTAATGAGAAGGAAGTGACTTCCACGTTGGTTATGGATGCACTT------------------------------------------------------------------------------------------------------------------------------------------------------------------------------TACAGCGGGTGTAAAGCACTCGATTACCAAAATAGGAACAAGAAGGGGAAGGTGGAGAAACAA---------------------------------------------------------------------------------------------------------------------------------------------------------------------------------------------------------------------------------------------------------------------------------------------------------------------------------------GACCCTGAAGAATCATCAACTCCTTTGGTTTGGGTGGAG---------------------------------------------------------------------AAGGATTTTTTTGTGTTAGCTGGTGAC---------------------------------------------------------------------ATATTATCTCTGTTGGAGCATGCTGCCTCAGAATCCTTGCCT------------------TCATATAAAGATGAAAAGGGACCACAAAATCGTTCCAAGGATGTGTGC---------TCTGGT------------------------------------GAAGAGTTTGGAAAAGAATTTGTAGAACGTGATGAACGGCGGCTTACAGAACTTGGGAGACGTACAATCGAAATGTTTGTACTTGCACATCTTTTCAGCAACCGGGTAGAG------------------------------------------------------------------------------GTAGCATACAGAGAGGCTGTTGCACTG---------------AAACGGCAGGAAGAACTCATTCGAGAGGAGGAAGCAGCTGGGCAAGCTGAA---AATGAACTAAAAGCAAAGCGTGAAGCTGCT------------------------GACAAGGAGAAGCGTTCTAAGAAAAAA---------------------------------------------------------------------------------------------------------------------CAGGCTAAGCAGCGGCGAAAAGACCGC------------------------------AAGGTGAAGGATAAGGATACTTCAGAA---------------------------------------------------------------------------AACCATGTTCATATT---CATGAATCAATGGAGAAG------------------------------------------------------------------------------------------------------------------------------------------------------------------------ATCACTCTCTCTAGGGTATCAAAACAACATCTTATGTTAGAT---------------------------------------------TCAGAAGTGTCATCGGTGCTT------------------------------------TTGACAGAAACTGGTGATGAAGAAGGTGACCTAAGTGGGTTAGAAAACATTGAAGATGCT---GGTGCA---------CTAGGTGCAACGACTGAGGATGCAGATATAGATAGTTCAAGGTGGGGC---------AGCATTGGGCACACC------GAGGAAGCGAGTTTTAGTGGCTCT------------------------CTTTCCGAGGATGTCAGAGGAGTT---------------------------------------------------------------------GTCCAAACAGGGAAAAAGAAC------CTCAGC------------------------------------ACACTAGATGACAGCTCGTCTACGTGCTCGTCAGATTCGGTT------------------------------------CCTGCTCACATCAAC---------AATGCTAATGGTTGTTTTGGG---ACTCATCCAAGCCCCTTGGAG------CATAGT---CATAATCGAACAAGGGGAAGGCACAGAAGTGAAGGTTATGATAATGATGGGCATTTGATGGAA---------ACAGAAGGG---TTGCTTCGGACGTCT------GTTTCAGATGCATGCTGTGCAGGAGAGCCAAGCAGCAGTTCGAGCCTTGCAAGTGCAGAGGCTGAAACTATG------------------------------------------------------------------------------------------------------------------------ATAAGCTCTTTGAGAGAACGTGTTCAATGTTTGGAAAAGACTGTCGCAGAAAAGTTTATACCTCCGGCTGGCTCGAAGACTTCACATCCTCCTTACTCATATAAATGGGGTAACAGCTGGAGGGACCGAGAGATATCCTCGTTAAGAGAGCAAGTGAACTTGTTACAATGCAAG---------------------------------------------------------------------------------------------------------------------------------------------------------------------------------------------------------------------------------------------------------------------------------GCGGGAGCTGCTCGTCAATCAGGTGCTACATCCATG---------------------------------------------------------------------------------------------AACAGCACAAGGCAA---------------------------------------------------------------------------------------------------------------------------------------------------------------------------------------CTTGTTTCAACTGAGCCTGCTACCATGCCAGCTTACTCAAGACCTTCAACTGCTCCTATATTGGCAAATGGACCACGGCCTTCTTCAGCGCATCCACCA---------------------TTACATCCAGTTCCTTCTTTGGCACGCACAATGAGTGCTGCGGGCAGGTTAAAT------GCAGTGGTGGAGGTAATCACAGAAGGCCTCGATGCTAGCTCAAGGCAGACTCCGTCTATGGCATTGTCATATCGAAATGCGGCTATAGGAAAG------GCTGCTTCT---TCAGGGTACCAT---------TCTGATCGTCTACCTACAAGTACTCGGCCAGCT---------------------------TCTGGAATGACTGTTTCTTCTCCGCATGTTCAG---------------------------ACACGTCCT---------GGTTCACCAGGAATGGCTTCCAAAAATTTAGGA------------------------------------ATGTCTTCTCTGCCAACAACCCCCAAACAT------------------GTTCCTCCCTATGAACAACCGAGGTCTTCTTCAGGTGGTTTTGCTATGTCTGAGCCTGCAGGGCTTATGGCAAACATG---CGTCCAGAT------------------AACGATGGGATGACACCAGACAAA------TTGACCCAACATAAGTGCAATGGCAATAAGGAGTCAGTAGCCATCACATTTGGTACAGTTACCCAAGAC---GTGCTGCATAATGAGCAGCAAACACAGCATGAAGAT------------------TGCAGTCAGGAAACTGGGAAGACTGCACATCTGCAAGAACAA---------------------------------------GATCAACATGATCAAAGGCAG------TTTTTGAAAGCGGTGGAGCAAAAT---------------CAGAGTCAACAGTATTTGCTTCATTCACAACGGCTTCAACCTGGCCTTTCAGAGAATGGGAGTTCATCAATAACTAGACAAGCAACGGAATTTGCTTCACTGGATAATACAAATAATGGTTCATCACTTTCAGAAGGATTTCCACACCTTGACATTATCAATGACCTGCTAGACGATGAT---AAATAT------------------------------------------------------------------------------------------------------------GTTGGCAGAATTTTAACTACAGCTGTGCATCAA------------------------------------------------AATTTGCATGGC---------------CAAAGATCTCTTCCGAGTTTA------------------------------------------------AATGGCATGCTTCACGTGATG---GAG---------------------------------------------------------------------------------------------------GACAGGGAACAAAAACTTCTAGAA------------GCTTGTTCTCAGATACAGGCTATGAGCTCAGCATCTTATGGTCTC------------------------------TTACCA---TCTTCTCTTCAGGCTGATCACAGT------------------------------------------------------------------------------------------------------------------------------------------------------------------AGATTGCACGATCGC------------------------------------------------------------------------------------------------------------TATTGGGCATTA------------------------AGC---CGACCAAGTACACCAGTG------ATTGCCAGTACTAGCCCTATG---------CTGAGGAATCCC------------TTGGACATT---CATAATCGCTACCCCTTTGTTCATAGTCCT---CAGATACTTCTGTCTGACAATTCAGGC------------------------------------------------------------------------------------------------------------------------GTTACACCTGGAAATGATGGCTATGCGTCTTTTACATCTCTGCAGTAA---------------------------------------------------------------------------------------------------------------------------------
>Isoetes_sinensis
---------------------------------------------------------------------------------------------ATGGCT------TCCAGGGGGGAGCATGCGAGTGGGGTG---------------GATGATCAAGGATGTGGGGTGGCCCCTGGAGCATCAAAA---------------------TTTCAGTTAGCTGATTCAATGGCGGAATGGAGGTCTAGAGAGCAGCTGGAACCGTCTGCACCATCCACATCTCCGGGTTACTGGGACACTGACGACGACGAAACATCAATGTTCTCTTCAGGGCCAGGGCCAAAGCCCTCTGACCTTTATGGCAAG---TTCACT------------------------TGGAAGATCGAGAATTTCTCAGAGATCAGCAAG---CGTGAGCTTCGC---AGTAACGTCTTTGAAGTAGGAGGATATAAGTGGTACATTTTGGTGTATCCTCAGGGATGTGATGTGTGC------------------------------------------AATCATCTATCATTGTTTCTATGTGTTGCAGACTAT---GAC------AAGCTTTTACCTGGG---TGGAGTCATTTTGCACAGTTTACCATTGCTGTTGTGAACAGGGATCCT------------AAAAAGTCAAAATATTCA---GATACCTTGCACAGATTCTGCAAAAAAGAACATGATTGGGGATGGAAAAAGTTTATGGAGCTTTCGAAAGTACTGGAT------------------------GGATTTACT---------GTC---------------------------------------TCT---GATACATTGGTTATCAAGGCACAAGTTCAAGTTATCAGGGAGAATCCG---------------------------------------------------------------------------------------------------------------------------------------------------------------------------------------------------------------------------------------------------------------------------------------------------------------------------------------------------------------------------CATCGGCCA------------------------------------------------------------------------------------------------TTTAGATGTTTGGAT------------------------------------------------------------------------------------------------------------------------------------TGCCAATATAGGCGAGAGCTGGTTCGTGTATACTTG------------------------------------------------------ACCAACGTTGAAACAATTTGCCGTCGT---------------TTTGTGGAAGAGAAAAGGGAGAAGCTA------------------------------------------------------------------------------------------------------------------------------------AGCAAAGTTATAGAAGATAGCGTCAGGTGGTCCAGTTTTCGGACATTCTGGTCAGCGGTCGAGGACAAT------GTCCGTCGCCGCCTTGCACGAGAAAAGACTGACGTGATTCTTAAAGCTGTTGTAAAAAGATTTTTTAATGAGAAGGAAGTGACTTCCACGTTGGTTATGGATGCACTT------------------------------------------------------------------------------------------------------------------------------------------------------------------------------TACAGCGGGTGTAAAGCACTTGATTACCAAAATAGGAACAAGAAGGGGAAAGTGGAGAAACAA---------------------------------------------------------------------------------------------------------------------------------------------------------------------------------------------------------------------------------------------------------------------------------------------------------------------------------------GACCCCGAAGAATCATCAACCCCTTTGGTTTGGGTGGAG---------------------------------------------------------------------AAGGATTTTTTTGTGTTAGCTGGTGAC---------------------------------------------------------------------ATATTATCCCTGTTGGAGCATGCTGCCTCAGAATCCTTGCCT------------------TCATATAAAGATGAAAAGGGACCACAAAATCGTTCCAAGGATGTGTGC---------TCCGGT------------------------------------GAAGAGTTTGGAAAAGAATTTGTAGAACGTGATGAACGGCGGCTTACAGAACTTGGGAGACGTACCATTGAAATGTTTGTCCTGGCACATCTTTTCAGCAACCGGGTAGAG------------------------------------------------------------------------------GTAGCATACAGAGAGGCTGTTGCTCTG---------------AAACGGCAGGAAGAACTCATTCGAGAGGAGGAAGCAGCTGGGCAAGCTGAA---AGTGAACTAAAAGCAAAGCGTGAAGCTGCT------------------------GACAAGGAAAAGCGTTCCAAGAAAAAA---------------------------------------------------------------------------------------------------------------------CAGGCTAAGCAGCGGCGAAAAGACCGC------------------------------AAGGTGAAGGATAAGGATACTTCAGAA---------------------------------------------------------------------------AATCATGCTCATATT---CATGAAGCAATGGAGAAG------------------------------------------------------------------------------------------------------------------------------------------------------------------------ATCACTCTCTCTAGGGTATCAAAACAGCATCTTATGTTAGAT---------------------------------------------TCAGAAGCATCATCAGTGCTT------------------------------------TTGACAGAAACTGGTGATGAAGAAGGTGACCTAAGTGGGTTAGACAACATTGAAGATGCT---GGTGCA---------CTAGGTGCAACTACCGAGGATGCGGATATAGATAGTTCAAGGTGGGGT---------AGCATTGGGCAAACT------GAGGAAGCAAGTTTTAGTGGCTCT------------------------CTTTCTGAGGATGTCAGAGGAGTA---------------------------------------------------------------------GTCCAAACGGGGAAAAAGAAC------CTCAGC------------------------------------ACACTAGATGACAGCTCGTCTACGTGCTCATCGGATTCGGTT------------------------------------CCTGCTCACATTGGC---------AATGCTAATGGTTGTTTTGGA---ACTCATCCAAGCCCCTTGGAGCATAGTCATAGT---CATAGTCGAACAAGGGGAAGGAACAGAAGTGAAGGTTATGATAATGATGGGCATTTGATGGAA---------ACAGAAGGG---TTGCTTCGGACATCT------GTTTCCGATGCATGCTCTGCAGGGGAGCCAAGCAGCAGTTCGAGCCTTCCAAGTGCAGAGGCTGAAACCATG------------------------------------------------------------------------------------------------------------------------ATAAGCTCTTTGCGAGAACGTGTTCAATGTTTGGAAAAGACTGTTGCAGAAAAG---------------------------------------------------------------------GACCGAGAGATATCCTCGTTAAGAGAGCAAGTGAACTTGTTACAATGCAAG---------------------------------------------------------------------------------------------------------------------------------------------------------------------------------------------------------------------------------------------------------------------------------GCGGGAGCTGCTCGTCAATCGGGTGCTACATCCATG---------------------------------------------------------------------------------------------AACAGCACCAGGCAA---------------------------------------------------------------------------------------------------------------------------------------------------------------------------------------CTTGTTTCAACTGAGCCTGCTACCATGCCAGCTTACTCAAGACCTTCAACTGCTCCTATATTGGCAAACGGACCACGGCCTTCTTCAGCGCATCCACCA---------------------TTACATCCAGTTCCTTCTTTGGCACGCACAATGAGTGCTGCGGGCAGGTTAAAT------GCAGTGGTGGAGACAATCACAGAAGGTCTTGATGCTAGCTCAAGGCAGACTCCGTCTATGGCCTTGTCATATCGGAATGCGGCTATAGGAAAG------GCTGCTTCT---CCAGGGTACAAT---------CCTGATCGCCTACCTACAAGTAGTCGGCCAGCG---------------------------TCTGGAATGACTGTTTCTTCTCCACATGGTCAG---------------------------ACACGACCT---------GGGTCACCAGGAATGCCTTCCAAAAATTTAGGA------------------------------------ATGTCTTCTCTGCCAACAACCCCCAAACAT------------------GTTCCTCCCTATGAACAACCGAGGTCTTCTTCAGGTTGTTTTGCTATGTCTGAGCCTGCAGGGCTTATGGCAAACGTG---CATCCAGAT------------------AATGATGGGATGACACCAGACAAA------TTGACCCAGCATAGGTGCAATGGCAATAAGGAGTCAGTAGCCATCACATTTGGTACAGTTACCCAAGAC---GTGCTGCATAATGAGCAGCAAACACAGCATGAAGAT------------------TGCAGTCAGGAAACTGGAAAGACTGCACATCTGCAAGAACAA---------------------------------------GATCAGTACGATCAAAGGCAG------TTTTCAAAAGGTTTGGAGCAAAAT---------------CAGAGTCAACAGCATTTGCTTCATTCACAACGGCTTCAACCTGGCCTTTCAGAGAATGGGAGTTCATCAATAACTAGACAAGCAGCAGAATTTGCTTCACCGGACAATACAAATAATGGCTCATCACTCTCAGAAGGATTCCCACACCTTGACATCATCAATGACCTGCTAGACGATGAT---AAATAT------------------------------------------------------------------------------------------------------------GTTGGCAGGATTTTAACTACAGCTGTACATCAG------------------------------------------------AATTTGCATGGC---------------CAAAGATCTCTTCCGAGTTTA------------------------------------------------AATGGCATGCTTCACGTGATG---GAG---------------------------------------------------------------------------------------------------GACAGGGAACACAAACTTTTAGAA------------GCTTGTTCTCAGATACAGGCTATGAGCTCAGCATCTTATGGTCTG------------------------------TTACCA---TCTTCTCTTCAGACTGATCACAGT------------------------------------------------------------------------------------------------------------------------------------------------------------------AGATTGCATGATCGC------------------------------------------------------------------------------------------------------------TATTGGGCATTA------------------------AGC---CGACCAAGTACACCAGTG------ATTGCCAGTAGTAGTCCTATG---------CTGCGGAATGCC------------TTGGACATT---CATAATCGCTACCCCTTTGTTCATAGTCCT---CAGATAGTTCTGTCTGACAATTCAGGC------------------------------------------------------------------------------------------------------------------------GTTTCTCCTGGAAATGATGGCTATGCGTCTTTTACATCTTTGCAGTAA---------------------------------------------------------------------------------------------------------------------------------
>Selaginella_moellendorffii
---------------------------------------------------------------------------------------------------------------------------------------------------------------------------------------------------------------------------------------------------------------------------------------------------------------------------------------------GGACCCAAGCCCTCGGACCTTTACGGAAAA---TTCACC------------------------TGGAAGATCGAGAATTTCTCCGAGATAAGCAAG---AGGGAACTTCGG---AGCAATGTGTTCGAAGTCGGAGGCTACAAGTGGTATATTTTAGTGTATCCTCAGGGATGTGATGTTTGC------------------------------------------AATCACCTTTCGCTTTTCCTGTGTGTTGCAGATTAT---GAC------AAGCTTCTACCAGGTAGATGGAGTCATTTTGCGCAGTTTACTATAGCCGTGGTCAACAAAGATCCA------------AAGAAGTCTAAGTATTCAGCAGATACTTTACATCGTTTCTGCAAGAAGGAGCATGACTGGGGTTGGAAGAAATTTATGGAACTTTCTAAAGTTGCGGAT------------------------GGTTTCACG---------GTC---------------------------------------GGC---GATACGTTGGTTATCAAGGCCCAAGTGCAAGTTATCAGGGAGAATCCT---------------------------------------------------------------------------------------------------------------------------------------------------------------------------------------------------------------------------------------------------------------------------------------------------------------------------------------------------------------------------CTTCAGCCT------------------------------------------------------------------------------------------------TTCCGCTGTCTCGAT------------------------------------------------------------------------------------------------------------------------------------TGTCAGTATAGGCGAGAGCTGGTCCGCGTGTACATA------------------------------------------------------ACAAACGTTGAGGGTATTTGCCGACGC---------------TTTGTGGAAGAGAAGAGAGAGAAACTT------------------------------------------------------------------------------------------------------------------------------------GGTAAAGTAATAGAGGATACTCTTTGCTGGTCAAGTTTCCGAGCTTTCTGGTCGGCTGTCGAAGACAAT------GCACGCCGACGGCTTGCTAGAGAAAAGACAGATATTATCTTCAAGGCCGTGGTTAAGCGCTTTTTCAACGAGAAGGAGGTCACTTCAACGCTGGTCATGGATGCATTA------------------------------------------------------------------------------------------------------------------------------------------------------------------------------TACAGTGGCTGTAAGGCTTTGGATCGTCAGAAAAAGAACAAGAACCATAAATTAGACGCA---------------------------------------------------------------------------------------------------------------------------------------------------------------------------------------------------------------------------------------------------------------------------------------------------------------------------------------------GGATATGATTCATTTACACCTGTTGTCTGGATGGAG---------------------------------------------------------------------AAGGATTTTTTTGTACTTGCTGGCGAT---------------------------------------------------------------------ATACTTTCGCTCTTGGAGCGGGTCGTACTAGAGCCATTGCCT------------------TCCTACAAAGATGATAAGGGGCCTCAAAACCGGACGAAGGATGGAGCG---------TCTGGA------------------------------------GATGAATTTGGGAAGGAGTTCGTTGAACGTGACGAACGGAGGCTTACAGAGCTTGGCAGGCGGACTGTCGAAATGTTCGTGCTAGCTCATTTATTCAGCAATCGGATAGAA------------------------------------------------------------------------------GTGGCGTACAGAGAAGCTGTGGCGTTA---------------AAACGTCAAGAAGAGCTTATTCGTGAAGAAGAAGCTGCCGGTCAGGCTGAA---AATGAGCTTAAA------------------------------------------------------------------------------------------------------------------------------------------------------------------------------------------------------------------------------------------------------------------------------------------------------------------------------------------------------------------------------------------------------------------------------------------------------------------------------------------------------------------------------------------------------------------------------------------------------------------------------------------------------------------------------------------------------------------------------------------------------------------------------------------------------------------------------------------------------------------------------------------------------------------------------------------------------------------------------------------------------------------------------------------------------------------------------------------------------------------------------------------------------------------------------------------------------------------------------------------------------------------------------------------------------------------------------------------------------------------------------------------------------------------------------------------------------------------------------------------------------------------------------------------------------------------------------------------------------------------------------------------------------------------------------------------------------------------------------------------------------------------------------------------------------------------------------------------------------------------------------------------------------------------------------------------------------------------------------------------------------------------------------------------------------------------------------------------------------------------------------------------------------------------------------------------------------------------------------------------------------------------------------------------------------------------------------------------------------------------------------------------------------------------------------------------------------------------------------------------------------------------------------------------------------------------------------------------------------------------------------------------------------------------------------------------------------------------------------------------------------------------------------------------------------------------------------------------------------------------------------------------------------------------------------------------------------------------------------------------------------------------------------------------------------------------------------------------------------------------------------------------------------------------------------------------------------------------------------------------------------------------------------------------------------------------------------------------------------------------------------------------------------------------------------------------------------------------------------------------------------------------------------------------------------------------------------------------------------------------------------------------------------------------------------------------------------------------------------------------------------------------------------------------------------------------------------------------------------------------------------------------------------------------------------------------------------------------------------------------------------------------------------------------------------------------------------------------------------------------------------------------------------------------------------------------------------------------------------------------------------------------------------------------------------------------------------------------------------------------------------------------------------------------------------------------------------------------------------------------------------------------------------------------------------------------------------------------------------------------------------------------------------------------------------------------------------------------------------------------------------------------------------------------------------------------------------------------------------------------------------------------------------------------------------------------------------------------------------------
>Isoetes_andicola
-----------------------------------------------------------------------------------------------------------------------------------------------------------------------------------------------------------------------------------------------------------------------------------------------------------------------------------------------------------------------------------------------------------------------------------------------------------------------------------------------------------------------------------------------------------------------------------------------------------------------------------------------------------------------------------------------------------------------------------------------------------------------------------------------------------------------------------------------------------------------------------------------------------------------------------------------------------------------------------------------------------------------------------------------------------------------------------------------------------------------------------------------------------------------------------------------------------------------------------------------------------------------------------------------------------------------------------------------------------------------------------------------------------------------------------------------------------------------------------------------------------------------------------------------------------------------------------------------------------------------------------------------------------------------------------------------------------------------------------------------------------------------------------------------------------------------------------------------------------------------------------------------------------------------------------------------------------------------------------------------------------------------------------------------------------------------------------------------------------------------------------------------------------------------------------------------------------------------------------------------------------------------------------------------------------------------------------------------------------------------------------------------------------------------------------------------------------------------------------------------------------------------------------------------------------------------------------------------------------------------------------------------------------------------------------------------------------------------------------------------------------------------------------------------------------------------------------------------------------------------------------------------------------------------------------------------------------------------------------------------------------------------------------------------------------------------------------------------------------------------------------------------------------------------------------------------------------------------------------------------------------------------------------------------------------------------------------------------------------------------------------------------------------------------------------------------------------------------------------------------------------------------------------------------------------------------------------------------------------------------------------------------------------------------------------------------------------------------------------------------------------------------------------------------------------------------------------------------------------------------------------------------------------------------------------------------------------------------------------------------------------------------------------------------------------------------------------------------------------------------------------------------------------------------------------------------------------------------------------------------------------------------------------------------------------------------------------------------------------------------------------------------------------------------------------------------------------------------------------------------------------------------------------------------------------------------------------------------------------------------------------------------------------------------------------------------------------------------------------------------------------------------------------------------------------------------------------------------------------------------------------------------------------------------------------------------------------------------------------------------------------------------------------------------------------------------------------------------------------------------------------------------------------------------------------------------------------------------------------------------------------------------------------------------------------------------------------------------------------------------------------------------------------------------------------------------------------------------------------------------------------------------------------------------------------------------------------------------------------------------------------------------------------------------------------------------------------------------------------------------------------TTCAACTGAGCCTGCTACCATGCCAGCTTACTCAAGACCTTCAACTGCTCCTATATTGGCAAATGGACCACG---------------------------------------------------------------------------------------------------------------------------------------------------------------------------------------------------------------------------GTACCAT---------TCTGATCGTCTACCTACAAGTACTCGGCCAGCT---------------------------TCTGTAATGACTGTTTCTTCTCCGCATGTTCAG---------------------------ACACGTCCT---------GGGTCACCAGGAATGCCTTCCAAAAATTTAGGA------------------------------------ATGTCTTCTCTGCCAACAACCCCCAAACAT------------------GTTCCT---------------------------------------------------------------------------------------------------------------------------------------------CATAAGTGCAATGGCAATAAGGAGTCAGTAGCCATCACATTTGGTACAGTTACCCAAGAC---GTGCTGCATAATGAGCAGCAAACACAGCATGAAGAT------------------TGCAGTCAGGAAACTGGGAAGACTGCACATCTGCAAGAACAA---------------------------------------GATCAGCATGATCAAAGGCAG------TTTT-----------------------------------------------------------------------------------------------------------------------------------------------------------------------------------------------------------------------------------------------------------------------------------------------------------------------------------------------------------------------------------------------------------------------------------------------------------------------------------------------------------------------------------------------------------------------------------------------------------------------------------------------------------------------------------------------------------------------------------------------------------------------------------------------------------------------------------------------------------------------------------------------------------------------------------------------------------------------------------------------------------------------------------------------------------------------------------------------------------------------------------------------------------------------------------------------------------------------------------------------------------------------------------------------------------------------------------------------------------------------------------------------------------------------------------------------------------------------------------------------------------------------------------------------------------------------------------------------------------------
>Isoetes_elatior
----------------------------------------------------------------------------------------------------------------------------------------------------------------------------------------------------------------------------------------------------------------------------------------------------------------------------------------------------------------------------------------------------------------------------------------------------------------------------------------------------------------------------------------------------------------------------------------------------------------------------------------------------------------------------------------------------------------------------------------------------------------------------------------------------------------------------------------------------------------------------------------------------------------------------------------------------------------------------------------------------------------------------------------------------------------------------------------------------------------------------------------------------------------------------------------------------------------------------------------------------------------------------------------------------------------------------------------------------------------------------------------------------------------------------------------------------------------------------------------------------------------------------------------------------------------------------------------------------------------------------------------------------------------------------------------------------------------------------------------------------------------------------------------------------------------------------------------------------------------------------------------------------------------------------------------------------------------------------------------------------------------------------------------------------------------------------------------------------------------------------------------------------------------------------------------------------------------------------------------------------------------------------------------------------------------------------------------------------------------------------------------------------------------------------------------------------------------------------------------------------------------------------------------------------------------------------------------------------------------------------------------------------------------------------------------------------------------------------------------------------------------------------------------------------------------------------------------------------------------------------------------------------------------------------------------------------------------------------------------------------------------------------------------------------------------------------------------------------------------------------------------------------------------------------------------------------------------------------------------------------------------------------------------------------------------------------------------------------------------------------------------------------------------------------------------------------------------------------------------------------------------------------------------------------------------------------------------------------------------------------------------------------------------------------------------------------------------------------------------------------------------------------------------------------------------------------------------------------------------------------------------------------------------------------------------------------------------------------------------------------------------------------------------------------------------------------------------------------------------------------------------------------------------------------------------------------------------------------------------------------------------------------------------------------------------------------------------------------------------------------------------------------------------------------------------------------------------------------------------------------------------------------------------------------------------------------------------------------------------------------------------------------------------------------------------------------------------------------------------------------------------------------------------------------------------------------------------------------------------------------------------------------------------------------------------------------------------------------------------------------------------------------------------------------------------------------ACCGAGAGATATCCTCATTAAGAGAGCAAGTGAACTTGTTACAATGCAAG---------------------------------------------------------------------------------------------------------------------------------------------------------------------------------------------------------------------------------------------------------------------------------GCGGGAGCTGCTCGTCAATCGGGTGC-----------------------------------------------------------------------------------------------------------------------------------------------------------------------------------------------------------------------------------------------------------------------------------------------------------------------------------------------------------------------------------------------------------------------------------------------------------------CAATGAGTGCTGCGGGCAGGTTAAAT------GCAGTGGTGGAGACAATCACAGAAGGCCTTGATGCTAGCTCAAGGCAGACTCCGTCTATGGCATTGTCATATCGGRATGCGGCTATAGGAAAG------GCTGCTTCT---CCAGGGTACAAT---------CCTGA-------------------------------------------------------------------------------------------------------------------------------------------------ATGCCTTCCAAAAATTTAGGA------------------------------------ATGTCTTCTCTGCCAACAACCCCCAAACAT------------------GTTCCTCCCTATGAACAACCGAGGTCTTCTTCAGGTGGTTTTGTGATGTCTGAGCCTGCAGGGCTTATGGCAAACATG---CATCCAGAT------------------AATGATGGGATGACACCAGACAAA------TTGACCCAGCATAGGTGCAATGGCAATAAGGAGTCAGTAGCCATTACATTTGGTACAGTTACCCAAGAT---GTGCTGCATAATGAGCAGCAAACACAGCATGAAGAT------------------TGCAGTCAGGAAACTGGGAAGACTGCACATCTGCAAGAACAA---------------------------------------GATCAGTATGATCAAAGGCAG------TTTTCAAAAGCAGTGGAGCAAAAT---------------CAGAGTCAACAGCATTTGTTTCATTCACAACGGCTTCAACCTGGCCTTTCAGAGAATGGGAGCTCATCAATAACTAGACAAG-----------------------------------------------------GGATTCCCACACCTTGACATCATCAATGACCTGCTAGACGATGAC---AAATAT------------------------------------------------------------------------------------------------------------GTCGGCAGGATTTTAACTACAGCTGTACATCAG------------------------------------------------AATTTGCATGGC---------------CAAAGATCTCTTCCGAGTTTA------------------------------------------------AATGGCATGCTTCACGTGATG---GAG---------------------------------------------------------------------------------------------------GACAGGGAACACAAACTTTTAGAA------------GCGTGTTCTCAGATACAGGCTATGAGCTCAGCATCTTATGGTCTC------------------------------TTACCA---TCTTCTCTTCAGACTGATCACAGT------------------------------------------------------------------------------------------------------------------------------------------------------------------AGATTGCATGATCG--------------------------------------------------------------------------------------------------------------------------------------------------------------------------------TTGCCAGTAGTAGTCCTATG---------CTGCGAAATGCC------------TTGGACATT---CATAATCGCTACCCCTTTGTTCATAGTCCT---CAGATAGTACTGTCTGACAATTCAGGC------------------------------------------------------------------------------------------------------------------------GTTTCTCCTGGAAATGATGGCTATGTGTCTTTTACATCTTTGCAGTA----------------------------------------------------------------------------------------------------------------------------------
>Isoetes_coromandelina
--------------------------------------------------------------------------------------------------------------------------------------------------------------------------------------------------------------------------------------------------------------------------------------------------------------------------------------------------------------------------------------------------------------------------------------------------------------------------------------------------------------------------------------------------------------------------------------------------------------------------------------------------------------------------------------------------------------------------------------------------------------------------------------------------------------------------------------------------------------------------------------------------------------------------------------------------------------------------------------------------------------------------------------------------------------------------------------------------------------------------------------------------------------------------------------------------------------------------------------------------------------------------------------------------------------------------------------------------------------------------------------------------------------------------------------------------------------------------------------------------------------------------------------------------------------------------------------------------------------------------------------------------------------------------------------------------------------------------------------------------------------------------------------------------------------------------------------------------------------------------------------------------------------------------------------------------------------------------------------------------------------------------------------------------------------------------------------------------------------------------------------------------------------------------------------------------------------------------------------------------------------------------------------------------------------------------------------------------------------------------------------------------------------------------------------------------------------------------------------------------------------------------------------------------------------------------------------------------------------------------------------------------------------------------------------------------------------------------------------------------------------------------------------------------------------------------------------------------------------------------------------------------------------------------------------------------------------------------------------------------------------------------------------------------------------------------------------------------------------------------------------------------------------------------------------------------------------------------------------------------------------------------------------------------------------------------------------------------------------------------------------------------------------------------------------------------------------------------------------------------------------------------------------------------------------------------------------------------------------------------------------------------------------------------------------------------------------------------------------------------------------------------------------------------------------------------------------------------------------------------------------------------------------------------------------------------------------------------------------------------------------------------------------------------------------------------------------------------------------------------------------------------------------------------------------------------------------------------------------------------------------------------------------------------------------------------------------------------------------------------------------------------------------------------------------------------------------------------------------------------------------------------------------------------------------------------------------------------------------------------------------------------------------------------------------------------------------------------------------------------------------------------------------------------------------------------------------------------------------------------------------------------------------------------------------------------------------------------------------------------------------------------------------------------------------------------------------------------------------------------------------------------------------------------------------------------------------------------------------------------------------------------------------------------------------------------------------------------------------------------------------------------------------------------------------------------------------------------------------------------------------------------------------------------------------------------------------------------------------------------------------------------------------------------------------------------------------------------------------------------------------------------------------------------------------------------------------------------------------------------------------------------------------------------------------------------------------------------------------------------------------------------------------------------------------------------------------------------------------------------------------------------------------------------------------------------------------------------------------------------------------------------------------------------------------------------------------------------------------------------------------------------------------------------------------------------------------------------------------------------------------------------------------------------------------------------------------------------------------------------------------------------------------------------------------------------------------------------------------------------------------------------------------------------------------------------------------------------------------------------------------------------------------------------------------------------------------------------------------------------------------------------------------------------------------------------------------------TTTAACTACAGCTGTACATCAG------------------------------------------------AACTTGCATGGC---------------CAAAGATCTCTYCCAAGTTTG------------------------------------------------AATGGCATGCTTCATGTGATG---GAA---------------------------------------------------------------------------------------------------AACAGGGAGAGGAAACTTTTGGAA------------GCTTGTTCTCAGATACAGGCTATGGGCTCGGCTTCTTATGGTCTT------------------------------TTACCA---TCTTCTCTCCAGACTGATCACGGT------------------------------------------------------------------------------------------------------------------------------------------------------------------AGATTGCAAGATCGC------------------------------------------------------------------------------------------------------------TATTGGCCATTG------------------------AGC---CG-------------------------------------------------------------------------------------------------------------------------------------------------------------------------------------------------------------------------------------------------------------------------------------------------------------------------------------------------------------------------------------------------------------------------------------------------------------
