# Supplementary material for: Phylogenomics indicates the “living fossil” Isoetes diversified in the Cenozoic
Source: PLoS One. 2020 Jun 18;15(6):e0227525. doi: 10.1371/journal.pone.0227525 (PMC7302493; doi:10.1371/journal.pone.0227525)
Supplement: S1 File — Folder containing fasta files for each of the individual nuclear alignments. (GZ) [file pone.0227525.s011.gz › 1_Individual_Nuclear_Alignments/Homolog_15228.orthogroup_11.fasta]

>Arabidopsis_thaliana
---------------------------------------------------------------------------------------------------------------------------------------------------------------------------------------------------------------------------------------------------------------------------------------------------------------------------------------------------------------------------------------------------------------------------------------------------------------------------------------------------------------------------------------------------------------------------------------------------------------------------------------------------------------------------------------------------------------------------------------------------------------------------------------------------------------------------------------------------------------------------------------------------------------------------------------------------------------------------------------------------------------------------------------------------------------------------------------------------------------------------------------------------------------------------------------------------------------------------------------------------------------------------------------------------------------------------------------------------------------------------------------------------------------------------------------------------------------------------------------------------------------------------------------------------------------------------------------------------------------------------------------------------------------------------------------------------------------------------------------------------------------------------------------------------------------------------------------------------------------------------------------------------------------------------------------------------------------------------------------------------------------------------------------------------------------------------------------------------------------------------------------------------------------------------------------------------------------------------------------------------------------------------------------------------------------------------------------------------------------------------------------------------------------------------------------------------------------------------------------------------------------------------------------------------------------------------------------------------------------------------------------------------------------------------------------------------------------------------------------------------------------------------------------------------------------------------------------------------------------------------------------------------------------------------------------------------------------------------------------------------------------------------------------------------------------------------------------------------------------------------------------------------------------------------------------------------------------------------------------------------------------------------------ATGGAAGAC---------------------------------------------------------------------------------------------------GACGGAGGAGAGAGATCGAGTTTCGTC---------------------------------------------GCCGGCCTAATTGAGAACAGAGCCAAAGAGGTT---------------------------------------------------------------------------------------------------------------------------------------------------------------------------------------------------------GGAATG---------------------------------------------------------------------------------------------------------------------------------------------------------------------------------------------------GCTGCTTTTGACCTAAGATCGGCTTCACTGCATCTATCT------CAGTATATAGAGACAAGCAGC------------------TCATACCAAAACACGAAGACGCTGTTGCGTTTCTATGATCCT---------TCTGTGATAATTGTTCCTCCCAACAAATTGGCA---GCCGATGGC------------ATGGTTGGGGTATCGGAACTGGTG---GATAGATGT---TATAGCACCGTTAGGAAGGTTGTGTTTGCCCGTGGCTGTTTTGATGACACCAAG---------------GGTGCTGTGCTAATACAAAAC------------------------TTGGCAGCAGAAGAACCTTTGGCGCTTGGTTTAGACACTTACTATAAGCAGCATTATCTC---------------------------------------------------------------------------------------------TCA------------------------------------------------------------------------------------------------------------------------------------------------------------------------------------------------------------------------------------------------------------------------------------------------------------------------------------------------------------------------------------------------------------------------------------------------------------------------------------------------------------------------------------------------------------------------------------------------------------------------------------------------------------------------------------------------------------------------------------------------------------------------------------------------------------------------------------------------------------------------------------------------------------------------------------------------------------------------------------------------------------------------------------------------------------------------------------------------------------------------------------------------------------------------------------------------------------------------------------------------------------------------------------------------------------------------------------------------------------------------------------------------------------------------------------------------------------------------------------------------------------------------------------------------------------------------------------------------------------------------------------------------------------------------------------------------------------------------------------------------------------------------------------------------------------------------------------------------------------------------------------------------------------------------------------------------------------------------------------------------------------------------------------------------------------------------------------------------------------------------------------------------------------------------------------------------------------------------------------------------------------------------------------------------TTGGCTGCTGCTGCTGCTACAATCAAATGGATAGAGGCGGAAAAGGGTGTGATAGTCACCAACCACTCACTG------------------------------------------------------------------------------------------------ACTGTAACTTTTAATGGATCGTTTGATCACATGAATATCGATGCAACTAGTGTTGAGAATCTG---------------------------------------------------------GAACTCATTGATCCATTCCACAACGCACTTTTGGGCACTAGCAACAAAAAGAGG------------------------AGTTTGTTCCAGATGTTCAAGACA---ACAAAAACAGCTGGCGGGACTAGGCTTCTTCGCGCAAACTTGTTACAGCCTCTGAAAGATATTGAAACTATTAACACTCGCCTGGACTGC---------------------------------------CTGGATGAGTTGATGAGC---------------------------------------------------------------------------------------------------------------------------AATGAACAACTATTCTTTGGGCTTTCACAAGTTTTACGAAAATTTCCAAAAGAGACTGATCGAGTTCTTTGT---------------CATTTCTGCTTCAAGCCAAAGAAAGTCACTGAAGCGGTCATA---------------GGTTTTGAAAATACCAGAAAGAGCCAAAACATGATTTCAAGCATTATCTTACTTAAGACTGCATTGGATGCTTTACCTATACTTGCAAAGGTTCTGAAG---------------------------------------------------GACGCAAAGTGTTTTCTTCTTGCCAATGTTTACAAGTCAGTGTGTGAAAATGATAGATATGCTTCCATCAGAAAAAAAATCGGGGAAGTTATTGATGATGATGTCCTCCATGCACGGGTTCCGTTTGTTGCCCGTACACAGCAGTGTTTTGCT---------------------------------------------------------------------------------------------------------------------TTAAAAGCCGGAATT---------------GATGGATTTTTGGATATTGCAAGAAGAACCTTCTGTGATACTAGTGAAGCAATACATAATCTGGCCAGTAAGTATCGTGAGGAATTCAACTTG---------------------------------CCAAATTTGAAACTCCCTTTCAACAACAGGCAGGGATTCTTTTTCAGA---------------------ATTCCTCAGAAGGAAGTTCAG---GGAAAACTTCCGAACAAATTCACTCAGGTTGTA---------AAACATGGGAAAAAC------------------ATACATTGTTCGAGTCTGGAACTG---------------------------GCTTCTTTGAATGTCAGGAATAAGTCTGCCGCTGGAGAGTGTTTCATTCGAACGGAAACATGCTTGGAAGCACTAATGGATGCTATAAGGGAAGATATCTCTGCCCTCACACTCCTAGCAGAAGTCTTATGTCTCCTAGATATGATTGTTAATTCATTTGCTCATACAATATCCACAAAGCCAGTGGATCGATACTCTAGACCT---GAACTAACAGATAGT---------------------------------------------------------------------------GGC---------------------------------------CCACTGGCAATTGATGCTGGAAGGCATCCCATCCTAGAAAGC---ATACAC------------------------------------------------------------------------------------------------------------------------------------------------------------------AACGACTTTGTTTCTAATAGTATATTCATGTCAGAAGCAACC---------------------------------------------------------------------------------------------------------------------------------AACATGTTGGTAGTTATGGGTCCAAACATGAGCGGAAAGAGCACATATCTCCAACAG---------------GTGTGTCTAGTAGTCATTCTTGCTCAGATTGGTTGCTATGTCCCAGCT---CGCTTTGCAACTATAAGGGTGGTTGACCGCATATTTACAAGAATGGGGACAATGGATAACCTTGAGTCGAATTCCAGCACGTTTATGACGGAGATGAGAGAGACCGCTTTCATAATGCAGAATGTC---ACCAATAGGAGTCTGATAGTCATGGATGAACTCGGGAGGGCTACTTCTTCCTCAGACGGGTTAGCAATGGCATGGAGCTGCTGCGAGTATCTCTTATCA------CTCAAA---------GCGTACACAGTATTTGCAACCCATATGGACAGTCTCGCAGAGTTAGCAACCATCTACCCA------------------------------------AATGTCAAGGTTCTTCATTTT---TATGTAGACATCAGA---------------------------------------------------------------------------------------------------GATAACCGCTTAGACTTCAAGTTTCAACTGCGAGATGGAACCCTACATGTTCCACATTATGGCCTTCTATTAGCTGAAGTG---------------------------------------------------GCGGGTCTGCCTAGTACAGTG---------ATCGATACAGCTAGGATCATAACCAAAAGGATCACAGAC------------------------------------------------------------------------------------------------------------------------------------------------AAAGAAAATAAAAGAATAGAGCTAAAT---------------------------------------------------------------------------------------------------------------TGTGGGAAGCACCACGAAATACATCGGATC------------------------------------------------------------------------------------------------------------------------------------------------------------------------------------------TACCGAGTTGCTCAAAGGTTGATA---TGCTTGAAA---------------------------------------------------------TACTCTAGACAGACAGAAGACTCAATTCGTCAAGCACTCCAAAATCTGAATGAAAGCTTC---------------------------------------------------------------------------------ACTGAAGAA------------------------------------------------------------------------------------------------------------------------------------------------------------------------AGACTCTAA------------------------------------------------------------------------------------------------------------------------------------------------------------------------------------------------------------------------------------------------------------------------------------------------------------------------------------------------------------------------------------------------------------------------------------------------------------------------------------------------------------------------------------------------------------------------------------------------------------------------------------------------------------------------------------------------------------------------------------------
>Theobroma_cacao
---------------------------------------------------------------------------------------------------------------------------------------------------------------------------------------------------------------------------------------------------------------------------------------------------------------------------------------------------------------------------------------------------------------------------------------------------------------------------------------------------------------------------------------------------------------------------------------------------------------------------------------------------------------------------------------------------------------------------------------------------------------------------------------------------------------------------------------------------------------------------------------------------------------------------------------------------------------------------------------------------------------------------------------------------------------------------------------------------------------------------------------------------------------------------------------------------------------------------------------------------------------------------------------------------------------------------------------------------------------------------------------------------------------------------------------------------------------------------------------------------------------------------------------------------------------------------------------------------------------------------------------------------------------------------------------------------------------------------------------------------------------------------------------------------------------------------------------------------------------------------------------------------------------------------------------------------------------------------------------------------------------------------------------------------------------------------------------------------------------------------------------------------------------------------------------------------------------------------------------------------------------------------------------------------------------------------------------------------------------------------------------------------------------------------------------------------------------------------------------------------------------------------------------------------------------------------------------------------------------------------------------------------------------------------------------------------------------------------------------------------------------------------------------------------------------------------------------------------------------------------------------------------------------------------------------------------------------------------------------------------------------------------------------------------------------------------------------------------------------------------------------------------------------------------------------------------------------------------------------------------------------------------------ATGGAAGAC---------------------------------------------------------------------------------------------------GACGGAGGAGAGAGGTCAAGCTTCGTG---------------------------------------------ATCGGTCTCATCGAGAACAGAGCTAAAGAGGTT---------------------------------------------------------------------------------------------------------------------------------------------------------------------------------------------------------GGAGTG---------------------------------------------------------------------------------------------------------------------------------------------------------------------------------------------------GCTGCCTTTGACTTAAGATCAGCTTCTTTGCATCTTTCT------CAATACATTGAAACCAGCAGC------------------TCATATCAGAATACAAAAACTTTGCTTCATTTCTATGATCCC---------ATGATGATCATTGTTCCTCCAAACAAACTGGCT---CCTGAAGGT------------ATGGTGGGAGTATCAGAACTAGTA---GATCGGTTT---TATGCTTCAGTCAAGAAGATTGTCATGGCTCGTGGTTGCTTTGATGACACCAAG---------------GGTGCAATGCTGATTAAAAAT------------------------TTAGCTGCCAGAGAGCCTTCAGCCCTTGGTTTGGATAGTTACTACAAACAGTATTATCTT---------------------------------------------------------------------------------------------TGC------------------------------------------------------------------------------------------------------------------------------------------------------------------------------------------------------------------------------------------------------------------------------------------------------------------------------------------------------------------------------------------------------------------------------------------------------------------------------------------------------------------------------------------------------------------------------------------------------------------------------------------------------------------------------------------------------------------------------------------------------------------------------------------------------------------------------------------------------------------------------------------------------------------------------------------------------------------------------------------------------------------------------------------------------------------------------------------------------------------------------------------------------------------------------------------------------------------------------------------------------------------------------------------------------------------------------------------------------------------------------------------------------------------------------------------------------------------------------------------------------------------------------------------------------------------------------------------------------------------------------------------------------------------------------------------------------------------------------------------------------------------------------------------------------------------------------------------------------------------------------------------------------------------------------------------------------------------------------------------------------------------------------------------------------------------------------------------------------------------------------------------------------------------------------------------------------------------------------------------------------------------------------------------------TTGGCTTCTGCTTCTGCTACAATCAAATGGATAGAAGCAGAGAAAGGTGTTATTGTCACAAATCATTCCTTA------------------------------------------------------------------------------------------------TCGGTTACTTTTAATGGATCATTTGACCACATGAACATTGATGCTACTAGTGTCCAAAACTTA---------------------------------------------------------GAAATTATTGAACCTTTTCATTCTGCACTTTGGGGCACAAACAACAAGAAAAGA------------------------AGTCTATTCCACATGCTTAAGACA---ACAAAAACTGTTGGAGGGACTAGACTTCTTCGTGCCAATCTTTTGCAGCCTTTAAAAGATATCGAAACTATCAATACGCGTCTGGATTGC---------------------------------------CTGGATGAGTTGATGAGC---------------------------------------------------------------------------------------------------------------------------AATGAACAGCTATTCTTTGGACTGTCTCAGGTCTTGCGAAAGTTCCCAAAGGAGACTGATAGGGTACTTTGT---------------CATTTCTGCTTCAAGCCAAAGAAAGTAACAAATGAAGTCTTG---------------GTTGTGGAAAACACTAGAAAGAGCCAAATGCTGATATCAAGCATCATTCTTCTCAAAACTGCATTAGATGCCTTGCCGTTACTATCAAAGGTGCTTAAG---------------------------------------------------GACGCAAAAAGTTTTCTTCTTGCAAATGTTTACAAGTCTATATGTGAAAACGAGAAATATGCTGACATTAGAAAGAGAATTGGAGTGGTGATCGATGAAGATGTGCTTCACGCACGGGTTCCTTTTGTTGCCCGCACACAGCAGTGTTTTGCT---------------------------------------------------------------------------------------------------------------------GTCAAGGCTGGCATT---------------GATGGGCTATTGGATATAGCTCGGAGATCTTTTTGTGATACCAGCGAAGCTATACATAACCTTGCAAACAAGTACCGGGAAGAATTCAAGATG---------------------------------CCGAATCTGAAACTCCCATTTAACAGTAGACAAGGTTTTTACTTTAGC---------------------ATTCCACAGAAAGACATTCAG---GGACAGCTTCCCAGCAAGTTCATTCAGGTTGTG---------AAACATGGGAATAAT------------------GTACATTGTTCAACTTTGGAACTT---------------------------GCTTCTCTGAATGTCAGAAATAAATCTGCAGCTGGAGAGTGTTATATACGAACAGAAGTTTGCTTGGAAGCCCTAGTTGATACCATAAGGGAGGATATCTCTGTGCTCACACTGCTTGCTGAAGTCCTATGCCTGTTAGATATGATTGTTAATTCATTTTCTCATACAATATCAACCAAGCCTGTTGACCGATATATTAGGCCA---GAATTTACTGATGAT---------------------------------------------------------------------------GGC---------------------------------------CCTCTGGCAATTGATGCTGGTAGACACCCCATCCTAGAAAGC---ATACAC------------------------------------------------------------------------------------------------------------------------------------------------------------------TGTGATTTTGTGCCCAACAACATCTTTATTTCAGAAGCATCA---------------------------------------------------------------------------------------------------------------------------------AACATGGTTATTGCAATGGGGCCAAACATGAGCGGGAAGAGCACTTATCTTCAACAA---------------GTGTGTCTCATAGTTATTCTTGCTCAGATTGGTTGCTATGTTCCTGCC---CGCTTTGCAACAATTAGAGTAGTTGATCGTATATTTACAAGGATGGGCACAATGGATAATCTTGAATCAAACTCTAGTACGTTTATGACAGAGATGAAAGAGACTGCTTTTGTCATGCAGAATGTC---TCCCAAAGGAGTCTGATTGTTATGGATGAACTTGGGAGGGCTACTTCGTCCTCTGATGGATTGGCAATAGCATGGAGCTGCTGTGAACATCTGCTATCA------CTCACT---------GCGTATACCATATTTGCTACTCATATGGAGAACTTGTCAGAATTAGCTACCATCTATCCA------------------------------------AATGTGAAAATTCTTCACTTC---GATGTTGATATTAGA---------------------------------------------------------------------------------------------------AACAGCCGCCTAGATTTTAAGTTTCAACTCAAGGATGGACCAAGGCATGTAGCACACTATGGCCTTCTACTAGCAGAAGTG---------------------------------------------------GCAGGATTACCGAGTTCGGTG---------ATTGAAACAGCCAGAAGCATAACATCAAGGATTACAGAC------------------------------------------------------------------------------------------------------------------------------------------------AAGGAAGTGAAGCGAATGGATGTAAAC---------------------------------------------------------------------------------------------------------------TGCCTGCACTATAATCAAATACAGTTGGTA------------------------------------------------------------------------------------------------------------------------------------------------------------------------------------------TATCATGTTTCTCAACGACTGATA---TGCTTAAAG---------------------------------------------------------TACTCCAACCATGACGAGGACTCCATCCGGCAGGCATTGCAAAGTCTCAAAGAGAGCTAC---------------------------------------------------------------------------------ATTGATGGT------------------------------------------------------------------------------------------------------------------------------------------------------------------------AGGCTCTAA------------------------------------------------------------------------------------------------------------------------------------------------------------------------------------------------------------------------------------------------------------------------------------------------------------------------------------------------------------------------------------------------------------------------------------------------------------------------------------------------------------------------------------------------------------------------------------------------------------------------------------------------------------------------------------------------------------------------------------------
>Oryza_sativa
---------------------------------------------------------------------------------------------------------------------------------------------------------------------------------------------------------------------------------------------------------------------------------------------------------------------------------------------------------------------------------------------------------------------------------------------------------------------------------------------------------------------------------------------------------------------------------------------------------------------------------------------------------------------------------------------------------------------------------------------------------------------------------------------------------------------------------------------------------------------------------------------------------------------------------------------------------------------------------------------------------------------------------------------------------------------------------------------------------------------------------------------------------------------------------------------------------------------------------------------------------------------------------------------------------------------------------------------------------------------------------------------------------------------------------------------------------------------------------------------------------------------------------------------------------------------------------------------------------------------------------------------------------------------------------------------------------------------------------------------------------------------------------------------------------------------------------------------------------------------------------------------------------------------------------------------------------------------------------------------------------------------------------------------------------------------------------------------------------------------------------------------------------------------------------------------------------------------------------------------------------------------------------------------------------------------------------------------------------------------------------------------------------------------------------------------------------------------------------------------------------------------------------------------------------------------------------------------------------------------------------------------------------------------------------------------------------------------------------------------------------------------------------------------------------------------------------------------------------------------------------------------------------------------------------------------------------------------------------------------------------------------------------------------------------------------------------------------------------------------------------------------------------------------------------------------------------------------------------------------------------------------------------ATGGAGGGCGACGCCGCC------------------------------------------------------------------------------------GGAGCCGGTGGCGGCGACCGGTCGAGCATCGTG---------------------------------------------ATCGGCCTCATCGAGAACCGAGCCAAGGAGGTT---------------------------------------------------------------------------------------------------------------------------------------------------------------------------------------------------------GGTGTT---------------------------------------------------------------------------------------------------------------------------------------------------------------------------------------------------GCTGCTTTTGATTTGAGATCAGCCTCACTGCATCTTTCT------CAGTATATTGAGACCAGTTGC------------------TCATATCACAATACGAAGACACTTCTGCATTTCTATGATCCT---------ATGGTTGCAATAGTGCCCCCAAACAAAACAGCA---GCAGACGGT------------ATGGTTGGAGTTTCAGAGCTGGTT---GGTAAACAT---TTGCCAACAAATAAAAAGATAACAATGGCACGTGGCTGCTTTGATGACACAAAG---------------GGTGCTGTTATGGTAAAAAAT------------------------CTTTCAGCTAGAGACCCATCTGCACTCGGTTTAGATACTTATTGCAAGCAATACTATCTT---------------------------------------------------------------------------------------------TGT------------------------------------------------------------------------------------------------------------------------------------------------------------------------------------------------------------------------------------------------------------------------------------------------------------------------------------------------------------------------------------------------------------------------------------------------------------------------------------------------------------------------------------------------------------------------------------------------------------------------------------------------------------------------------------------------------------------------------------------------------------------------------------------------------------------------------------------------------------------------------------------------------------------------------------------------------------------------------------------------------------------------------------------------------------------------------------------------------------------------------------------------------------------------------------------------------------------------------------------------------------------------------------------------------------------------------------------------------------------------------------------------------------------------------------------------------------------------------------------------------------------------------------------------------------------------------------------------------------------------------------------------------------------------------------------------------------------------------------------------------------------------------------------------------------------------------------------------------------------------------------------------------------------------------------------------------------------------------------------------------------------------------------------------------------------------------------------------------------------------------------------------------------------------------------------------------------------------------------------------------------------------------------------------CTTGCTGCTGCCTCTGCAACAATTAAGTGGATTGAATCAGAAAGAGGTGTAATTATCACTAATCACTCATTA------------------------------------------------------------------------------------------------TCAGTTACATTCAATGGGTCATTTGACCACATGAACATTGACTCAACTAGTGTACAAACATTG---------------------------------------------------------GAAATTATTGACCCTCTTCATACTGAACTGTGGGGAACTAGCAACAAAAAGAAA------------------------AGTCTCTTTCAGATGTTGAAGACT---ACAAAGACTACAGGAGGGACTAGACTACTGAGAGCCAACTTGTTGCAACCGTTAAAAGACATTCAAACAATCAATACTCGTCTGGATTGC---------------------------------------TTGGTAAGGAGATTA---------------------------------------------------------------------------------------------------------------------------------------ATCTTTTTT------------------------------------------------------------------------------------------------------------------------------------------------------------------------------------------------------------------------------------------------------------------------------------------------------------------------------------------------------------------------------------------------------------------------------------------------------------------------------------------------------------------------------------------------------------------------------------------------------------------------------------------------------------------------------------------------------------------------------------------------------------------------------------------------------------------------------------------------------------------------------------------------------------------------------------------------------------------------------------------------------------------------------------------------------------------------------------------------------GTTATTCTCAATTCTTAA---------------------------------------------------------------------------------------------------------------------------------------------------------------------------------------------------------------------------------------------------------------------------------------------------------------------------------------------------------------------------------------------------------------------------------------------------------------------------------------------------------------------------------------------------------------------------------------------------------------------------------------------------------------------------------------------------------------------------------------------------------------------------------------------------------------------------------------------------------------------------------------------------------------------------------------------------------------------------------------------------------------------------------------------------------------------------------------------------------------------------------------------------------------------------------------------------------------------------------------------------------------------------------------------------------------------------------------------------------------------------------------------------------------------------------------------------------------------------------------------------------------------------------------------------------------------------------------------------------------------------------------------------------------------------------------------------------------------------------------------------------------------------------------------------------------------------------------------------------------------------------------------------------------------------------------------------------------------------------------------------------------------------------------------------------------------------------------------------------------------------------------------------------------------------------------------------------------------------------------------------------------------------------------------------------------------------------------------------------------------------------------------------------------------------------------------------------------------------------------------------------------------------------------------------------------------------------------------------------------------------------------------------------------------------------------------------------------------------------------------------------------------------------------------------------------------------------------------------------------------------------------------------------------------------------------------------------------------------------------------------------------------------------------------------------------------------------------------------------------------------
>Ananas_comosus
---------------------------------------------------------------------------------------------------------------------------------------------------------------------------------------------------------------------------------------------------------------------------------------------------------------------------------------------------------------------------------------------------------------------------------------------------------------------------------------------------------------------------------------------------------------------------------------------------------------------------------------------------------------------------------------------------------------------------------------------------------------------------------------------------------------------------------------------------------------------------------------------------------------------------------------------------------------------------------------------------------------------------------------------------------------------------------------------------------------------------------------------------------------------------------------------------------------------------------------------------------------------------------------------------------------------------------------------------------------------------------------------------------------------------------------------------------------------------------------------------------------------------------------------------------------------------------------------------------------------------------------------------------------------------------------------------------------------------------------------------------------------------------------------------------------------------------------------------------------------------------------------------------------------------------------------------------------------------------------------------------------------------------------------------------------------------------------------------------------------------------------------------------------------------------------------------------------------------------------------------------------------------------------------------------------------------------------------------------------------------------------------------------------------------------------------------------------------------------------------------------------------------------------------------------------------------------------------------------------------------------------------------------------------------------------------------------------------------------------------------------------------------------------------------------------------------------------------------------------------------------------------------------------------------------------------------------------------------------------------------------------------------------------------------------------------------------------------------------------------------------------------------------------------------------------------------------------------------------------------------------------------------------ATGGAGGACGAA---------------------------------------------------------------------------------------------GGCGGAGGCGGTGACCGTTCGAGCTTCGTC---------------------------------------------GTCGGATTGATCGAGAACAGGGCGAAAGAA---------------------------------------------------------------------------------------------------------------------------------------------------------------------------------------------------------------------------------------------------------------------------------------------------------------------------------------------------------------------------------------------------------------------------------------------------------------------TACATTGAGACAAGTTGT------------------TCATACCAAAATACAAAAACTCTGCTACATTTTTATGATCCT---------ATGGTAACAATTATTTCCCCAATCAAATTGGCA---CCGGATGGC------------ATGATGGGAGTGTCTGAGCTGGTT---GATAAGCAT---TATTCATTGAACAAAAAG---------------------------------------------------GGTGGTCTCTTGGTCAAAAAT------------------------TTGTCAGCGAAGGAGCCATCTACTCTTGGTTTAGATACTTATTGCAAGCAATATTATCTC---------------------------------------------------------------------------------------------TGC------------------------------------------------------------------------------------------------------------------------------------------------------------------------------------------------------------------------------------------------------------------------------------------------------------------------------------------------------------------------------------------------------------------------------------------------------------------------------------------------------------------------------------------------------------------------------------------------------------------------------------------------------------------------------------------------------------------------------------------------------------------------------------------------------------------------------------------------------------------------------------------------------------------------------------------------------------------------------------------------------------------------------------------------------------------------------------------------------------------------------------------------------------------------------------------------------------------------------------------------------------------------------------------------------------------------------------------------------------------------------------------------------------------------------------------------------------------------------------------------------------------------------------------------------------------------------------------------------------------------------------------------------------------------------------------------------------------------------------------------------------------------------------------------------------------------------------------------------------------------------------------------------------------------------------------------------------------------------------------------------------------------------------------------------------------------------------------------------------------------------------------------------------------------------------------------------------------------------------------------------------------------------------------------CTCGCTGCTGCTGCTGCTACCATCAAATGGACTGAAGCAGAGAAAGGCATAATAGTAACAAATCACTCACTG------------------------------------------------------------------------------------------------TCGGTTACGTTCAATGGTTCATTTGATCACATGAATATTGATGCTACTAGTGTTCAAAATTTA---------------------------------------------------------GAAATTATTGACCCTCTACATACCGAACTGTGGGGTTCTAGCAACAAGAAGAGA------------------------AGCCTATTCCGGATGTTGAAGACG---ACGAAGACTATAGGAGGGGCTAGACTACTTCGAGCCAACTTACTACAACCATTAAAGGATATGGAAACTATCAATGCCCGTCTTGATTGC---------------------------------------TTAGATGAACTAATGAGC---------------------------------------------------------------------------------------------------------------------------AATGAAGAGTTGTTCTTTGGACTGACGCAGGGTCTTCGAAAATTTCCAAAAGAGACAGACAAGGTTCTTTGT---------------CACTTTTGTTTCAAACCCAGAAAGGTCACAGAGGAAGTTTTG---------------AAGTCTGTAAATGGTAGAAAGAGTCAAATGCTGATTTCAGACATTATTGTTCTTAAAACAGCTCTGGATGCCATACCCTTTCTTTCCAAGGTTCTCAAG---------------------------------------------------GATGCAAAATGTTCCCTTCTTTGCAACATTTACCGCACTGTTTGTGAAAATCAGAAATATTCAAACATGAGAAACAGAATTAGGGATGTAATTGATGAAGATGTGATACATGCAAGGGCTCCTTTTGTTGCTTGCACACAGCAGTGTTTTGCT---------------------------------------------------------------------------------------------------------------------ATCAAAGCTGGAATA---------------GATGGACTTCTTGATGTTGCACGCCGTTCCTTCTGTGACACAAGTGAAGCTATACATAATCTTGCAAACAAATACCGGGAGGAATTTAATCTG---------------------------------CCAAATTTGAAGATCCCATACAACAATAGGCAGGGATTTTACTTCAGT---------------------ATTCCACAGAAGGACACATCT---GGAAAGCTTCCTAATACATTTATTCAGGTCATG---------AAACATGGGAAAAAC------------------ATACACTGCTCAAGTTTTGAACTT---------------------------GCCTCTCTGAATGTTAGGAATAAATCAGCTTCTGCCGAATGCTTTTTGCGCACAGAACATTGTTTGGAAGGGCTGATTGATGCAATAAGGCAGGATATCTCCATACTAACATTGCTTGCAGAAGTCTTATGCCTTCTAGACATGATTGTGAATTCATTTGCGCACAGTATTTCAACTAAGCCTGTTGACCGCTACACAAGACCA---GAGTTTACAGATAAT---------------------------------------------------------------------------GGA---------------------------------------CCAATGGCAATTGATGCTGGCAGACACCCTATACTGGAAAGC---CTACAC------------------------------------------------------------------------------------------------------------------------------------------------------------------ACTGATTTTGTTCCTAATAATCTTTTTCTCTCTGAAGCATCT---------------------------------------------------------------------------------------------------------------------------------AATATGGTGATTGTCATGGGCCCCAACATGAGCGGAAAAAGCACTTATCTTCAACAG---------------ATTTGTCTAATAGTCATCCTTGCACAAATCGGATGTTATGTCCCTGCT---CGTTTTGCATCTCTAAGAGTGGTTGATCGCATATTCACACGGATTGGGACTGGAGATAATGTTGAATACAATTCTAGCACTTTTATGACGGAAATGAAAGAGACAGCTTTCCTCATGCAAAATGTG---TCCCCAAAGAGCCTGGTTGTTATGGATGAGCTGGGAAGGGCAACTTCTTCCTCTGATGGGTTTGCAATTGCTTGGAGCTGTTGCGAGCATCTGCTAACT------CTCAAA---------GCGTACACTATATTTGCTACGCATATGGAGGGTCTATCTGAACTTGCAACCATCTATCCT------------------------------------AATGTGAAGATTCTTCATTTT---GAGGTCGACCTACGC---------------------------------------------------------------------------------------------------AACAATCGCTTAGATTTCAAGTTTCGTCTCAAAGATGGTCCAAGGAGGGTGCCACACTACGGTCTTCTATTGGCTGGTGTT---------------------------------------------------GCAGGTCTACCAAGCTCCGTG---------GTGGAGACAGCAAGGAACATTACTTCAAGAATCACAGAA------------------------------------------------------------------------------------------------------------------------------------------------GAGGAAATGAGGAGAATGAATATCAAC---------------------------------------------------------------------------------------------------------------TTTGAGCAGTATCACTCAATTCAGATGGCG------------------------------------------------------------------------------------------------------------------------------------------------------------------------------------------TACCGGGTTGCACAAAGGCTGATC---TGCTTGAAA---------------------------------------------------------TATTCCAACCAAGGCGAGGATTACATCCGCCAAGCGCTGCAGAATCTGAAGGAGAGCTAC---------------------------------------------------------------------------------AATGAGGGGGCGTACAAGTACGTGTCGGAG---------------------------CTATGGAGGAGGAAGCAGTCGGATGTGATGCGGTTTTTGCAGCGGGTGAGGTGTTGGGAGTATCGCCAACACCCGTCCATCGTCCGCGTCACGAGGCCCACTCACCCCGACAAGGCTCGGCGCCTCGGCTATAAGGCCAAGCAGGGTTATGTGATTTACCGTGTCCGAGTTAGGCGTGGAGGCAGGAAG------AGGCCGGTCCCCAAG------------------------------------------------------GGTATTGTCTATGGCAAGCCCAAGAACCAGGGTATCACTCAACTGAAGTTCCAAAGGAACAAGAGGTCTGTTGCTGAGGAGAGAGCTGGTCGGAAGTTGGGTGGTCTCAAGGTGCTCAACTCCTATTGGATCAATGAGGACTCGACTTACAAATACTATGAG------------------------------------------------------------------------------------------------------------------------------GTTATCCTTGTTGATGCTGCCCATAATGCAATTCGTAATGAT---------CCAAGAATCAACTGGATCTGCAAGGGTGTTCACAAGCACCGCGAGCTTCGTGGACTCACGTCAGCGGGTAAG------------------------------------------------AAGTACCGTGGCCTGCGAGGCAAGGGCCACCTG------------CATCACAAGGCAAGGCCATCTCGCAGAGCAACTTGGAAGAGGAACCAGACTTTGTCCCTTCGCCGATACCGTTGA
>Isoetes_lacustris
---------------------------------------------------------------------------------------------------------------------------------------------------------------------------------------------------------------------------------------------------------------------------------------------------------------------------------------------------------------------------------------------------------------------------------------------------------------------------------------------------------------------------------------------------------------------------------------------------------------------------------------------------------------------------------------------------------------------------------------------------------------------------------------------------------------------------------------------------------------------------------------------------------------------------------------------------------------------------------------------------------------------------------------------------------------------------------------------------------------------------------------------------------------------------------------------------------------------------------------------------------------------------------------------------------------------------------------------------------------------------------------------------------------------------------------------------------------------------------------------------------------------------------------------------------------------------------------------------------------------------------------------------------------------------------------------------------------------------------------------------------------------------------------------------------------------------------------------------------------------------------------------------------------------------------------------------------------------------------------------------------------------------------------------------------------------------------------------------------------------------------------------------------------------------------------------------------------------------------------------------------------------------------------------------------------------------------------------------------------------------------------------------------------------------------------------------------------------------------------------------------------------------------------------------------------------------------------------------------------------------------------------------------------------------------------------------------------------------------------------------------------------------------------------------------------------------------------------------------------------------------------------------------------------------------------------------------------------------------------------------------------------------------------------------------------------------------------------------------------------------------------------------AATTCATCCGACAGA---------------------------------------------------------------------------------------------------------------ATGAATGGCGAG---------------------------------------------------------------------------------------------------------------AGCGGCGTCGTC---------------------------------------------GTCGGACTTATAGAGAACAGAGCCAAGGAGATC---------------------------------------------------------------------------------------------------------------------------------------------------------------------------------------------------------GGGCTT---------------------------------------------------------------------------------------------------------------------------------------------------------------------------------------------------GCTGCCTTCGATTTGCGAACTGCGGGACTTTCCCTGTGG------CAATATATAGAGAGTAGTCGA------------------TCATATCAGATCACAATGACTCTGTTACATTTTCTTAGTCCT---------ACTGTAATCATCGTCACAGCTAGCCATAATCCGTCTTCTGAGCGC------------ATGATGGGGATGAATGCTATCTTG---AATTCAGGAGAATTTGCTGGAGTAAAAAAGGTGCATTTGTCAAGAAGCTGCTTCGATGACACTAAA---------------GGTATGATGCTTGTGCAAACC------------------------TTGGCGTTGAATAGCTGCCAAGTCCAGTCCTTGCAGAGTTACAGCAGGAAATACTATCTC---------------------------------------------------------------------------------------------TGC------------------------------------------------------------------------------------------------------------------------------------------------------------------------------------------------------------------------------------------------------------------------------------------------------------------------------------------------------------------------------------------------------------------------------------------------------------------------------------------------------------------------------------------------------------------------------------------------------------------------------------------------------------------------------------------------------------------------------------------------------------------------------------------------------------------------------------------------------------------------------------------------------------------------------------------------------------------------------------------------------------------------------------------------------------------------------------------------------------------------------------------------------------------------------------------------------------------------------------------------------------------------------------------------------------------------------------------------------------------------------------------------------------------------------------------------------------------------------------------------------------------------------------------------------------------------------------------------------------------------------------------------------------------------------------------------------------------------------------------------------------------------------------------------------------------------------------------------------------------------------------------------------------------------------------------------------------------------------------------------------------------------------------------------------------------------------------------------------------------------------------------------------------------------------------------------------------------------------------------------------------------------------------------------TTAGGTGCTACAACAGCTGTACTGAAATGGATTGAAGGCGAGAAAGGTGTGTTGATAACTGACCATTCAGTA------------------------------------------------------------------------------------------------AAGGTCACTTTTAGTCAGCTATGCGATCATATGAATATTGACCTCATGAGTGTGCAGAACCTT---------------------------------------------------------GAGTTGATCGAGGTTCTTACTTATGGAAGCAGTCATATTACAAAGAAGTCGGGT------------------------AGTCTATTTGGTATCTTGAACAAG---ACCAAAACAGTTGGAGGG------------------------------------------------------------------------------------------------------------------------------------------------------------------------------------------------------------------------------------------------------------------------TATGAAGGGATTAGT---------------------------------------------------------------------------------------------------------------------------------------------------------------------------------------------------------------------------------------------------------------------------------------------------------------------------------------------------------------------------------------------------------------------------TGCTTTACA---------------------------------------------------------------------------------------------------------------------TAG------------------------------------------------------------------------------------------------------------------------------------------------------------------------------------------------------------------------------------------------------------------------------------------------------------------------------------------------------------------------------------------------------------------------------------------------------------------------------------------------------------------------------------------------------------------------------------------------------------------------------------------------------------------------------------------------------------------------------------------------------------------------------------------------------------------------------------------------------------------------------------------------------------------------------------------------------------------------------------------------------------------------------------------------------------------------------------------------------------------------------------------------------------------------------------------------------------------------------------------------------------------------------------------------------------------------------------------------------------------------------------------------------------------------------------------------------------------------------------------------------------------------------------------------------------------------------------------------------------------------------------------------------------------------------------------------------------------------------------------------------------------------------------------------------------------------------------------------------------------------------------------------------------------------------------------------------------------------------------------------------------------------------------------------------------------------------------------------------------------------------------------------------------------------------------------------------------------------------------------------------------------------------------------------------------------------------------------------------------------------------------------------------------------------------------------------------------------------------------------------------------------------------------------------------------------------------------------------------------------------------------------------------------------------------------------------------------------------------------------------------------------------------------------------------------------------------------------------------------------------------------------------------------------------------------------------------------------------------------------------------------------------------------------------------------------------------------------------------------------------------------------------------------------------------------------------------------------------------------------------------------------------------------------------------------------------------------------------------------------------------------------------------------------------------------------------------------------------------------------------------------------------------------------------------------------------------------------------------------------------------------------------------------------------------
>Selaginella_moellendorffii
---------------------------------------------------------------------------------------------------------------------------------------------------------------------------------------------------------------------------------------------------------------------------------------------------------------------------------------------------------------------------------------------------------------------------------------------------------------------------------------------------------------------------------------------------------------------------------------------------------------------------------------------------------------------------------------------------------------------------------------------------------------------------------------------------------------------------------------------------------------------------------------------------------------------------------------------------------------------------------------------------------------------------------------------------------------------------------------------------------------------------------------------------------------------------------------------------------------------------------------------------------------------------------------------------------------------------------------------------------------------------------------------------------------------------------------------------------------------------------------------------------------------------------------------------------------------------------------------------------------------------------------------------------------------------------------------------------------------------------------------------------------------------------------------------------------------------------------------------------------------------------------------------------------------------------------------------------------------------------------------------------------------------------------------------------------------------------------------------------------------------------------------------------------------------------------------------------------------------------------------------------------------------------------------------------------------------------------------------------------------------------------------------------------------------------------------------------------------------------------------------------------------------------------------------------------------------------------------------------------------------------------------------------------------------------------------------------------------------------------------------------------------------------------------------------------------------------------------------------------------------------------------------------------------------------------------------------------------------------------------------------------------------------------------------------------------------------------------------------------------------------------------------------------------------------------------------------------------------------------------------------------------------------ATGGACGAGCAGGCG---------------------------------------------------------------------------------------------------GCGCGATCGTCCGGTTTTGTG---------------------------------------------GTAGGAGTGATCGAGAACAGGGCCAAGGAGGTA---------------------------------------------------------------------------------------------------------------------------------------------------------------------------------------------------------GGACTG---------------------------------------------------------------------------------------------------------------------------------------------------------------------------------------------------GCGGCATTCGATCTGAGAACAGCATCGCTGCATCTTTCG------CAGTACATCGAGACGAGTCGC------------------TCGTTCCAGAACACGATGACGATGCTCCATTTCTATAATCCC---------TCCGAGCTCATTCTTCCGGCGACTAGTCCGGCGTTTTCTTCCGGG------------TCCGTGGCTCTCAAAGCCTTTTGC---AGCCGG---------TCCGACGCACGAAAGGTGCGTGTACTG------TGTAACTTGCCAATGCAG---------------GGCCTCCTTTTGATCCAAAGC------------------------CTGGCTTTGAAAGATTCCAATCTTTGTATGTCTCAAGGCTACAGCAAGCAGTACTATCTT---------------------------------------------------------------------------------------------TGT------------------------------------------------------------------------------------------------------------------------------------------------------------------------------------------------------------------------------------------------------------------------------------------------------------------------------------------------------------------------------------------------------------------------------------------------------------------------------------------------------------------------------------------------------------------------------------------------------------------------------------------------------------------------------------------------------------------------------------------------------------------------------------------------------------------------------------------------------------------------------------------------------------------------------------------------------------------------------------------------------------------------------------------------------------------------------------------------------------------------------------------------------------------------------------------------------------------------------------------------------------------------------------------------------------------------------------------------------------------------------------------------------------------------------------------------------------------------------------------------------------------------------------------------------------------------------------------------------------------------------------------------------------------------------------------------------------------------------------------------------------------------------------------------------------------------------------------------------------------------------------------------------------------------------------------------------------------------------------------------------------------------------------------------------------------------------------------------------------------------------------------------------------------------------------------------------------------------------------------------------------------------------------------------CTCGGTGCTGCCGCTGCTGTTGTTAAGTGGATCGAAAGTGAGAAAGGTGTCTTGCTCACGAACAATTCCCTG------------------------------------------------------------------------------------------------CGGATTACATTCAATGGTTCGGCAGACCACATGAGCATAGACATTACAAGCGTGCAGAGCCTT---------------------------------------------------------CAAGTGATCGAGTCGAGTGCTCTGGCACCGATTAATAAACTGAAAAAATGCGGA------------------------AGCCTGTTTGGGATATTGAGCAAG---ACAAAATCAACTGGAGGCGCGAGACTTCTTCGTGCGAACCTCCTACAGCCTTTAAGAGACATGGACACCATCAACACACGTCTCGATTGC---------------------------------------ATGGACGAGTTAACAAGC---------------------------------------------------------------------------------------------------------------------------AAGGAGAACCTTTTCTTTGGGTTGAATCAGGTGCTTCAAAGATTCCCAAAAGATCTTGACAGGGTCATCTCT---------------CACTTTTGCTTCAAGCCAAAGAAGCTCGGTGAAGGA---------------------------------TCTTCAAGGAGTCAGTCGGTGGTAGCGAGTGTTGTACTCCTCAAAGAAGCAATGGAACTTCTCCCTGCGCTGCTCCAGGTTCTTCAA---------------------------------------------------GATGCAGAGAGTACGTTTTTCCAACGCGTCAAACAGACAGTTTGCATGCGGCAATGCTTTTCTTTTATAAAGCAGAGAATACAGGAAACTATCTCTGAAGACGTTTTTAACGCCAGGATGCCTTTCGTTGCTCGAACTCAACAGTGTTTTGCA---------------------------------------------------------------------------------------------------------------------GTGAAACCAGGAATC---------------GACGGTTTTCTGGATGTTGCCCGAAAGATCTTCTGTGATACAAGCGAAGCCATTCATTGCCTCGCAAAGTCATACCGCGAAAACTTTCAGCTT---------------------------------CCGAGTCTAAAGTTGCTTTATAATAAGTCGAAAGGCTTTTCTATTAGC---------------------ATTCCAATGGCTGAGTTTGAGCAAGCTGGCCTTCCCAAAACGTTTATCCAGGTAGTC---------AAGCATGCGAAATAT------------------GTACACTGCTCTACGATTGAGTTA---------------------------ATCTCACTTAATACCAGGAACAAAAAGGCCGCGGATGATTGTTATGCGAGGACAGAACACTGCCTGGAAGCTCTTACCCAAGATATAAGGGAGCATGTTCCTTCTTTGATGCTGCTCAGCGAATCTCTCTCCTTGATAGATATGATC---ACAGCGTTTGCTTCCATGGTTTCGCTGAAGCCTGCTGGTAGCTACGTTCGGCCA---GAATTTACTGAGGAT---------------------------------------------------------------------------GGG---------------------------------------CCCATAGCAATTGAGACCGGGAGGCATCCTATTCTGGAGAGTCTTCCTTCT------------------------------------------------------------------------------------------------------------------------------------------------------------------GGAGATTTTGTGGCAAACAATACTTTCCTATCCGAAGCATCG---------------------------------------------------------------------------------------------------------------------------------AATATGGTTATCGTCACAGGTCCTAACATGAGCGGGAAAAGTACGTATCTGCATCAA---------------GTCGCCCTTATAACCATACTAGCACATATTGGATGCTACGTTCCCGCT---CAATTCGCCTCGTTTAGAGTGGTGGACCGACTGTTCACCAGAATCGGGGAAGCTGACGACATGGAGATGAACTCCAGTAGCTTCATGAGGGAAATGCGGGAGGCTGCATACTTTGTGCAGAATGTG---ACTCCCAGGAGCTTAATTCTTATCGATGAGCTTGGTCGATCAACCTCATCTTACGATGGACTGGCTCTAGCCTGGAGTTTCAGTGAGTACTTACTGTCG------CTGAAG---------GCGTACGTCATTTTTGCAACGCACATGCAGAAGCTTGGAGAACTGTCCACGATCTATCCA------------------------------------AACGTGAAGGTGTCTTTCTTC---GCTGTCAATATCAAT---------------------------------------------------------------------------------------------------AACAACCGTCTCAACTTTGAGTTTACGCTCCGAGAGGGCTGCACGAGTATCGCGCACTACGGGTTACTGCTGTCAAACGTT---------------------------------------------------GTGGGCCTACCGCCTTCGGTG---------ATTCAAGGGGCCAGGAGAGTTATCGATGCTCTCGAGAGC------------------------------------------------------------------------------------------------------------------------------------------------AGGGAGTCAAAAGCCCTGGAAACATATAGG---------------------------------------------------------------------------------------------------------CTGTCATCAACCGGGAGATCCCTGCAAAAGGAT------------------------------------------------------------------------------------------------------------------------------------------------------------------------------------------TACCACGTTGCGCAAAGGCTGCTT---ACGCTCAAG---------------------------------------------------------CAAGCAAAAATGGAGCCAGACGTTCTGCGTGGCTATCTCGCGAAGCTCCAACAAAGTTGC---------------------------------------------------------------------------------TTGGAATGA---------------------------------------------------------------------------------------------------------------------------------------------------------------------------------------------------------------------------------------------------------------------------------------------------------------------------------------------------------------------------------------------------------------------------------------------------------------------------------------------------------------------------------------------------------------------------------------------------------------------------------------------------------------------------------------------------------------------------------------------------------------------------------------------------------------------------------------------------------------------------------------------------------------------------
>Isoetes_sinensis
------------------------------------------------------------------------------------------------------------------------------------------------------------------------------------------------------------------------------------------------------------------------------------------------------------------------------------------------------------------------------------------------------------------------------------------------------------------------------------------------------------------------------------------------------------------------------------------------------------------------------------------------------------------------------------------------------------------------------------------------------------------------------------------------------------------------------------------------------------------------------------------------------------------------------------------------------------------------------------------------------------------------------------------------------------------------------------------------------------------------------------------------------------------------------------------------------------------------------------------------------------------------------------------------------------------------------------------------------------------------------------------------------------------------------------------------------------------------------------------------------------------------------------------------------------------------------------------------------------------------------------------------------------------------------------------------------------------------------------------------------------------------------------------------------------------------------------------------------------------------------------------------------------------------------------------------------------------------------------------------------------------------------------------------------------------------------------------------------------------------------------------------------------------------------------------------------------------------------------------------------------------------------------------------------------------------------------------------------------------------------------------------------------------------------------------------------------------------------------------------------------------------------------------------------------------------------------------------------------------------------------------------------------------------------------------------------------------------------------------------------------------------------------------------------------------------------------------------------------------------------------------------------------------------------------------------------------------------------------------------------------------------------------------------------------------------------------------------------------------------------------------------------------------------------------------------------------------------------------------------------------------------------------------------------------------------------------------------------------------------------------------------------------------------------------------------------------------------------------------------------------------------------------------------------------------------------------------------------------------------------------------------------------------------------------------------------------------------------------------------------------------------------------------------------------------------------------------------------------------------------------------------------------------------------------------------------------------------------------------------------------------------------------------------------------------------------------------------------------------------------------------------------------------------------------------------------------------------------------------------------------------------------------------------------------------------------------------------------------------------------------------------------------------------------------------------------------------------------------------------------------------------------------------------------------------------------------------------------------------------------------------------------------------------------------------------------------------------------------------------------------------------------------------------------------------------------------------------------------------------------------------------------------------------------------------------------------------------------------------------------------------------------------------------------------------------------------------------------------------------------------------------------------------------------------------------------------------------------------------------------------------------------------------------------------------------------------------------------------------------------------------------------------------------------------------------------------------------------------------------------------------------------------------------------------------------------------------------------------------------------------------------------------------------------------------------------------------------------------------------------------------------------------------------------------------------------------------------------------------------------------------------------------------------------------------------------------------------------------------------------------------------------------------------------------------------------------------------------------------------------------------------------------------------------------------------------------------------------------------------------------------------------------------------------------------------------------------------------------------------------------------------------------------------------------------------------------------------------------------------------------------------------------------------------------------------------------------------------------------------------------------------------------------------------------------------------------------------------------------------------------------------------------------------------------------------------------------------------------------------------------------------------------------------------------------------------------------------------------------------------------------------------------------------------------------------------------------------------------------------------------------ATGGACCGG---ACAAAAACTTCGATGGGTTCACGGATGCTTCGTAAATGGTTATTGCGACCCCTTCGTAATGATGAAGAGATTCTTTTACGTCAAAATGTG---------------------------------------GTCCAGGTACTTGTTACA---------------------------------------------------------------------------------------------------------------------------GATGTTAATAAACGCAACCTATTGCAAACACGTATAACAGCCATT---GGTGACCTGGAACTTGTTGCAGAA---------------CGTATGACGTGGGGATGT---------------------------------------------TCTAGTGAAGGGGACTTGACTTTGTTGGCCAAGTCAATTTTTCTACTTCAGGAGATTGTCTCTACCATTGAACATCTGTCAGAATTC------------------------------------------------------------------AGCTCCTTCGTATCTCTCATA---------------------------------------------------------------------AATGTTCCTCCAAACGCTCTGGAATTTGCAAAGAGGGCTTTGAGAATGCTGCAA---------------------------------------------------------------------------------------------------------------------------------------------------------CCTTTAGAGATA---CAAGAGGCTGTTAAGGAAAATATG---------------------------------------------------------------------------------------------------------------------------------------------------------AAGAAAAATAAGCTTGCC------------------------------------------------------------------------------------------------------------------------------------------------------------------------------------------------------ATTCTTTTAGAAGATGCTACTTGGCTGTTGGAATTTTTCTATCAAGCAAGTCAAGCTGTGGCATCATTGGATGTCTTA---TGCTGCTTTGCTGATATAGCTATAGACAGA---------GAATATTGTAGACCT---GTTATAGTAAAGGAT---------------------------------------------------------------------------AGA------------------------------------AAGGAGATCACCATCGTTTCTGGAAGACATATGGTGGACGAAGTTCAACTCCCA------------------------------------------------------------------------------------------------------------------------------------------------------------TCAAAGGGCAATTATGTTTCGAATTCAGCTTACCTGGGAGATACTTCCTTGAGTGATAATGTGATTTGTCCTTGTACA------------------GAAGTGTCAGACAAGCAAGCTCCAGTAAATAAGAAAACAATTCAGGTATTGGATCAAGCTGAGAAAACCTGTCCTTATGCAGATCTAGTGTTGGTATTTGGTCTTGATGGAAGTGGCAAGAGTTCATATTTGGAACAA---------------GTAGGCATCATTCAGATACTTTTTCAATGTGGAAGCTTTGTACCAGCC---CAAGAAGCAAGACTTTCGGTTGCAGATAGTATCTTTATGCAGGTTGGT------------------CCGCTCCAGTTGACATCTGAAGCGGGCATGGCTGAGATAGCTGTTATTTTGAGTCAGTCA---ACAAGCAATTCAGTGCTATTATTTGATGACTTTGCTCATGATAGTAGATCATCTGATGCTGATGCTATCGTAAGGGCGACAATTGAATACATATCACAG---CATGTGAAA---------GCAAGATGCTTATTTTCGACTCAAAATGCTGAACTGCACAGGCTCGAGTCAGAGTATACA------------------------------------AACATAAAATGTTATCATTTC---CCCACATACATTGAC---------------------------------------------------------------------------------------------------AATGGAGAAGTAATATTTCCCCATGTGATAGCTCCAGGA---TTTCCCACACAATATGCTTCTATTAGTTTAGCAAAGAAT---------------------------------------------------GTGGGCTTTCCAGAGTGGGTA---------TACAATAGAGCTGAAGCATTGCTT---------------------------------------------------------------------------------------------------------------------------------------------------------------TCTGATAACAACAGCTGT---------------------------------------------------------------------------------------------------------------------------------------GGACTTAGAAAAGAA---------------------------------------------------------------------------------------------------------------------------------------------------------------------------------------------------------------------------------------------------------------------------------------------------------------------------------------CCATCTTCATAA---------------------------------------------------------------------------------------------------------------------------------------------------------------------------------------------------------------------------------------------------------------------------------------------------------------------------------------------------------------------------------------------------------------------------------------------------------------------------------------------------------------------------------------------------------------------------------------------------------------------------------------------------------------------------------------------------------------------------------------------------------------------------------------------------------------------------------------------------------------------------------------------------------------------------------------------------------------------------------------------------------------------
>Physcomitrella_patens
---------------------------------------------------------------------------------------------------------------------------------------------------------------------------------------------------------------------------------------------------------------------------------------------------------------------------------------------------------------------------------------------------------------------------------------------------------------------------------------------------------------------------------------------------------------------------------------------------------------------------------------------------------------------------------------------------------------------------------------------------------------------------------------------------------------------------------------------------------------------------------------------------------------------------------------------------------------------------------------------------------------------------------------------------------------------------------------------------------------------------------------------------------------------------------------------------------------------------------------------------------------------------------------------------------------------------------------------------------------------------------------------------------------------------------------------------------------------------------------------------------------------------------------------------------------------------------------------------------------------------------------------------------------------------------------------------------------------------------------------------------------------------------------------------------------------------------------------------------------------------------------------------------------------------------------------------------------------------------------------------------------------------------------------------------------------------------------------------------------------------------------------------------------------------------------------------------------------------------------------------------------------------------------------------------------------------------------------------------------------------------------------------------------------------------------------------------------------------------------------------------------------------------------------------------------------------------------------------------------------------------------------------------------------------------------------------------------------------------------------------------------------------------------------------------------------------------------------------------------------------------------------------------------------------------------------------------------------------------------------------------------------------------------------------------------------------------------------------------------------------------------------------------------------------------------------------------------------------------------------------------------------------------ATGGCGGATGCAGCA------------------------------------------------------------------------------------------------------------AGCTCGTTCGTT---------------------------------------------GTCTCTCTCATTGAGAATCGAGCTAAGGAGGTC---------------------------------------------------------------------------------------------------------------------------------------------------------------------------------------------------------GGTCTA---------------------------------------------------------------------------------------------------------------------------------------------------------------------------------------------------GCGGCATTTGACCTCAGAACTGCAAAGCTACATTTATCG------CAGTTCATAGAAACCAGTCGT------------------TCATATCAAAATACTACAACGTTGCTTCAGTACTTCGATCCG---------ACGGATATTGTTACACCAGCTAATATGATTACG---CCTCAAGGC------------ATAATTGGATTGACCTCAGTAGTT---AACCAA------------------------------------------TGTACTTCAGCTTCAAAG---------------GGAGCTATATTGGTTCAGAAT------------------------TTGGTCCTCAACGAAGCACTCAACAGTACATTGGAAGCTTCGTATAAACAATACTATCTC---------------------------------------------------------------------------------------------TGT------------------------------------------------------------------------------------------------------------------------------------------------------------------------------------------------------------------------------------------------------------------------------------------------------------------------------------------------------------------------------------------------------------------------------------------------------------------------------------------------------------------------------------------------------------------------------------------------------------------------------------------------------------------------------------------------------------------------------------------------------------------------------------------------------------------------------------------------------------------------------------------------------------------------------------------------------------------------------------------------------------------------------------------------------------------------------------------------------------------------------------------------------------------------------------------------------------------------------------------------------------------------------------------------------------------------------------------------------------------------------------------------------------------------------------------------------------------------------------------------------------------------------------------------------------------------------------------------------------------------------------------------------------------------------------------------------------------------------------------------------------------------------------------------------------------------------------------------------------------------------------------------------------------------------------------------------------------------------------------------------------------------------------------------------------------------------------------------------------------------------------------------------------------------------------------------------------------------------------------------------------------------------------------------CTCGGTGCTGCTGCGGCATTGTTCAGATGGATTGATCGTGAGAAAGGCATCACACTTGCAAATCGATCCGTA------------------------------------------------------------------------------------------------GAGGTTACTCTCAATGGATCCTTCGACCACATGAATATTGATGGAACAAGTGTACAAAATTTG---------------------------------------------------------GAGTTAGTGGAATCGCTTCATATTCAAGTC---GGACCACAAAAGAAGCGAGGT------------------------TGCCTTTTCGAGATGCTTAAGACC---ACCAAGACTGCTGGAGGAACTCGCCTATTAAGGGCCAATCTTCTTCAGCCATTGAAGGACAAGAACACTATCAACACCCGCCTGGATTGC---------------------------------------TTGGATGAGCTCACAAGT---------------------------------------------------------------------------------------------------------------------------GATGACAAGATATTTTTCGGAATCTCACGAGCTCTTGAGATGTTTCCCAAGGACATAGATCGTATTCTCTGC---------------TCCTTTTGCTTTAAGGCT---AAGGTAAGCAATGATTCCACC---------------ACGAAATCGACCACACGAGCTGGCCAGTTTATGGTTAGTAACATCATTCTTCTGAAGGAAGCCCTTGACCACTTACCTACTCTTCAAGAGGCGTTGCAA---------------------------------------------------GGTGCGAAGTGCTCTCTCCTAAGGAACATC---AAGGACATTTGTGCTAATCCATCCTTCCGTCTACTTCTGCAGAGAATTGAGGAAGTCATCAACGAGGACATCGTACATTCAAGGGCACTGTTCTTGTCTCGTACACAGCAATGCTTTGCA---------------------------------------------------------------------------------------------------------------------GTTAAAAGTGGCATT---------------GACGGCTATCTTGACGTCGCACGCGAAGTCTTTTCTTCAACTAGTGAAGCAATTCATGAGCTGGCCAGGAGATATAGAGAAGAATTCAACCTT---------------------------------CCGAACTTGAAGATGCCCTTCAATAACAATCGTGGATTTTACATCAGC---------------------TTTCCAGAGAAGGATTTGAAACAAACTTCCATACCTTCAATATTCAACCAGGTCTCCATATGTGATAAAGAAAGAAAAGATCATCTG---------TTGCTCCACATCCGAGCTGACGTCCTATTTGACAGCTTTAACTTTGTTGTGGTCTCCAAGTTGAACGACAGGAATATGGAAGCCGCAGCAGAATGCTACAAACGAACATCTTTGTGTCTTGGAGAGCTGATCACTCGAATCAGAGAGGATCTTCGTCTCCTAACATCATTGTCCGAGTCCCTTGCCCTTCTGGATATGATGGTGAACTCTTTTGCTAATCTGATATCAACGAATCCTGAAGAGAGTTACATCAGACCA---GAATTTACAGAAACT---------------------------------------------------------------------------GGC---------------------------------------CCTGTGGCGATTGAAAAAGGCAGACACCCTGTGTTGGAAAGCACCATACCT------------------------------------------------------------------------------------------------------------------------------------------------------------------GGAGAATTCGTGGCCAATAACGCTTTTTTATCAGAAGCGTCA---------------------------------------------------------------------------------------------------------------------------------AATACTATGATTGTGACAGGACCCAACATGAGCGGCAAGAGTACCTACTTGCGCCAA---------------GTAGTGCTCATAACGATAATGGCACATATTGGATGTTACGTGCCAGCT---CGATTTGCTTCATTTCGTGTAGTAGACAATATTTTTACTCGCATCGGGACTTCCGACAATATAGAATTAAATTCTAGCACCTTTATGACCGAGATGAGGGAGACGGCATATCTACTAAATAATCTA---ACTTCAAGAAGCCTCGTGGTGGTTGACGAGTTGGGCAGAGCAACGTCAACTGGGGATGGCTTTGCTATTGCATGGAGTTGCTGTGAATACATGTTGTCC------TTCAAG---------GCCTATGTCCTTTTCGCCACACACATGCAACGACTGACAGAATTATCAAGCGTTTACCCT------------------------------------AATGTGCGAGTTTGCTATTTT---GACGCGAGTATCCTC---------------------------------------------------------------------------------------------------AATAACCGGCTGGATTTCAAGTTTCTACTTCGAGAAGGGTGTACAAACGTTGCACATTACGGCATACGTCTAGCCGAGTTT---------------------------------------------------GCCGGCATTCCTACATCTGTT---------ATAAATGATGCTAAATGCATAGCAGCTAAAATTGATGCG------------------------------------------------------------------------------------------------------------------------------------------------AAGGAAAAGAATAATGTCTCCATCGCC---------------------------------------------------------------------------------------------------------------CACGCCAAGTATGGACACCTGCGTAAAGAC------------------------------------------------------------------------------------------------------------------------------------------------------------------------------------------TACCATATAGCCCAGAAGCTCCTA---TGCTTGCAA---------------------------------------------------------TATTCAAACCTTAACAATGACATATTACGAGCTTATCTCAAGAACTTGCAGCAGTGCTAT---------------------------------------------------------------------------------GTGGAAAAT------------------------------------------------------------------------------------------------------------------------------------------------------------------------AGATGA---------------------------------------------------------------------------------------------------------------------------------------------------------------------------------------------------------------------------------------------------------------------------------------------------------------------------------------------------------------------------------------------------------------------------------------------------------------------------------------------------------------------------------------------------------------------------------------------------------------------------------------------------------------------------------------------------------------------------------------------
>Amborella_tricopoda
---------------------------------------------------------------------------------------------------------------------------------------------------------------------------------------------------------------------------------------------------------------------------------------------------------------------------------------------------------------------------------------------------------------------------------------------------------------------------------------------------------------------------------------------------------------------------------------------------------------------------------------------------------------------------------------------------------------------------------------------------------ATGGGATGG------------------------------------------------------------------------------------------------------------------------------------------------------------------------------------------------------------------------------------------------------------------------------------------------------------------------------------------------------------------------------------------------------------------------------------------------------------------------------------------------------------------------------------------------------------------------------------------------------------------------------------------------------------------------------------------------------------------------------------------------------------------------------------ACA---------------------------------------------------------------------------------------------------------------------------------------------------------------------------------------------------------------------------------------------------------------------------------------------------------------------------------------------------------------------------------------------------------------------------------------------------------------------------------------------------------------------------------------------------------------------------------------------------------------------------------------------------------------------------------------------------------------------------------------------------------------------------------------------------------------------------------------------------------------------------------------------------------------------------------------------------------------------------------------------------------------------CGGGTTGGTCCAATCCTCAACTTCGATCTT---------------------------------------------------------------------------------------------------------------------------------------AGAGGGCCA------------------------------------------------------------------------GCCAAGACTAGGCCATATGTGCCATATCGCCAACCTACTATTTGGGTAGTTGCA------------------------------------GTCTTTGCCCTGCGCTCTCTT---------------------------------------------------------------------------------------------------------------------------------------------------------------------------------------TTGCAAGAGTGGAGCTCTAACAGAGCCGGC------------------------------------------------------------------------------------------------GACCTCAAAATGGAGGAA---------------------------------------------------------------------------------------------------GGAAACGCGGACATCTCAAGCTACATT---------------------------------------------GTTGGACTCATCGAGAACAGAGCTAAGGAGGTT---------------------------------------------------------------------------------------------------------------------------------------------------------------------------------------------------------GGTTTG---------------------------------------------------------------------------------------------------------------------------------------------------------------------------------------------------GTTGCATTCAACTTGCGATCAGCCTCATTGCATCTTTCT------CAATACATTGAAACAAGCAGT------------------TCATATCAGAATACAAAGACACTATTGCATTTCTACGACCCA---------GTGGCAATTATTGTCCCCCCAAACAAGTTTGCA---CCAGATGGC------------AGAATTGGTGTTTCAGAACTTGTA---GATCGATAT---TATTCATCTACTAAGAAGGTTGTCATGGCGCGGGGTTGCTTTGACGATACAAAA---------------GGATCTGCTGTGGTAAAAAAT------------------------TTGGCATCCCATGAGCTTTCTGTTCTTGGTTTAGACACTTACTACAAACAGTACTATCTT---------------------------------------------------------------------------------------------TGT------------------------------------------------------------------------------------------------------------------------------------------------------------------------------------------------------------------------------------------------------------------------------------------------------------------------------------------------------------------------------------------------------------------------------------------------------------------------------------------------------------------------------------------------------------------------------------------------------------------------------------------------------------------------------------------------------------------------------------------------------------------------------------------------------------------------------------------------------------------------------------------------------------------------------------------------------------------------------------------------------------------------------------------------------------------------------------------------------------------------------------------------------------------------------------------------------------------------------------------------------------------------------------------------------------------------------------------------------------------------------------------------------------------------------------------------------------------------------------------------------------------------------------------------------------------------------------------------------------------------------------------------------------------------------------------------------------------------------------------------------------------------------------------------------------------------------------------------------------------------------------------------------------------------------------------------------------------------------------------------------------------------------------------------------------------------------------------------------------------------------------------------------------------------------------------------------------------------------------------------------------------------------------------------CTGGGTGCTGCTGCAGCTACCATTAAATGGACAGAAACAGACAAAGGTGTCATAGTCACAAATCACTCAATA------------------------------------------------------------------------------------------------TCGGTTACCTTCAATGGTTCCTTTGATCATATGAATATTGATGTTACAAGTATTCAGAACTTG---------------------------------------------------------GAAGTCATTGAGCCATTAGATTCTATTCTTGGGGCCTCAAGCAATAAGAAGAAG------------------------AGTCTTTTCTACATGCTAAAGACA---ACAAAAACTATTGGAGGGACCAGGCTTCTAAGAGCTAATCTGTTGCAACCTCTCAAAGATATTGAGACTATCAATGCCCGCCTCGATTGC---------------------------------------TTGGATGAGTTAATGAGC---------------------------------------------------------------------------------------------------------------------------AATGAAGAGTTATTCTTTGGGCTATCTCAGGTTCTTCGCAAATTTCCAAAAGAAACAGATAGGGTACTTTGT---------------CATTTCTGTTTCAAGCCAAACAGAGTCACCACTGATGCCGCA---------------GGCCTTGTGAATGCACGAAAGAGCCAAATGTTAATTGCAACTGTTATCCTTCTTAAAACTGCTTTGGATGCTTTGCCCCTGCTTTCCAAGGCACTTAAG---------------------------------------------------GATTCGAAATGCTTCCTCCTACGCAACATTTAT---AATATTTGTGGAAATGAAAAATATGATGCCATAAGGAAAAGAATCAGAGATTATATAGACGAGGATATTTTGCATGCGCGGGTTCCTTTTGTTGCCCGTACTCAGCAATGTTTTGCT---------------------------------------------------------------------------------------------------------------------GTCAAGGCTGGCATT---------------GATGGATTTCTTGATGTTGCACGTAGATCTTTTTGTGATACCAGTGAAGCTATACATGACCTTGCAAAAAGATATCGTGAAGACTACCAACTG---------------------------------CCAAATCTGAAGATGCCCTTTAACAATAGGCAGGGATTCTATTTCAGT---------------------TTACCACAAAAGGACATAAAG---GGACTGCTTCCTGGTATTTTCATTCAGATATTG---------AAACATGGAAAGAAT------------------ATACATTGCTCAACTCAAGAACTT---------------------------GAATCTTTGAATGTGAGGAACAAGTCTGCGGCTGCAGAATGCTACACAAGAACAGAACTTTGCTTGGAAGGACTTGTTAATTCCATAAGAGAGGACGCTTCTGTGCTTACGCTACTTGCAGAGACTTTATGTCTCTTAGACATGATCCTAAATTCATTTGCACATACAATATCAACTAAGCCTGTTGATCGGTATACACGGCCG---GAATTTACTGAGAAT---------------------------------------------------------------------------GGT---------------------------------------CCAATTGCAATTGATGCTGGAAGGCACCCTATCCTGGAAAAC---GTACAG------------------------------------------------------------------------------------------------------------------------------------------------------------------AATGAGTTCACTCCCAACAATATCTTCCTTTCCGAGGCATCC---------------------------------------------------------------------------------------------------------------------------------AACATGGTAATCGTCATGGGTCCAAACATGAGTGGTAAAAGTACTTATCTTCAACAA---------------GTTTGTCTCGTTGTGATACTTGCACATATTGGGTGCTACGTCCCCGCA---CATTTCTCATCATTGCGTGTGGTAGACCGCATATTTACTCGCATTGGAACAGGAGATAATCTGGAATCCAACTCTAGTACGTTTATGACCGAGATGAAAGAGACAGCTTTCATCATGCAAAATGTG---TCGCCAAGGAGCCTGATTGTTATGGATGAACTTGGTCGAGCTACCTCTTCCTCTGATGGCTTTGCTATTGCATGGAGCTGTTGTGAGCATTTACTCTCA------TTGAAT---------GCGTACACTATATTTGCAACACATATGGAGAACCTGTCAGAATTAGCAAGTGTCTATCCT------------------------------------AATGTTAAGATTCTCCATTTC---CAAGTCGACATAAAG---------------------------------------------------------------------------------------------------GACAGTTGCCTAGATTTCAAGTTCCATCTCAGGGATGGGCCTCAACAAGTAAACCATTATGGCCTCCTGTTGGCTGGAGTT---------------------------------------------------GCAGGACTTCCTGGCTCAGTA---------GTAAAAACTGCTCAAAGCATCACAGCAAGGATTGCAGAG------------------------------------------------------------------------------------------------------------------------------------------------AAGGAAGCAACCAAGATGGAATTGAAC---------------------------------------------------------------------------------------------------------------TGTACACAATATCATTCCATCCGAATGGAT------------------------------------------------------------------------------------------------------------------------------------------------------------------------------------------TATAGGGTAGCTCAGAGGCTCATT---TGCTTAAGA---------------------------------------------------------TACTCAAACCAAGATAAGGACTGCATCAGACAAGCTCTCAAGGATCTAAAGCAGAGTTAT---------------------------------------------------------------------------------ATTGATGGG------------------------------------------------------------------------------------------------------------------------------------------------------------------------AAGCTAATCTAG---------------------------------------------------------------------------------------------------------------------------------------------------------------------------------------------------------------------------------------------------------------------------------------------------------------------------------------------------------------------------------------------------------------------------------------------------------------------------------------------------------------------------------------------------------------------------------------------------------------------------------------------------------------------------------------------------------------------------------------
>Littorella_uniflora
---------------------------------------------------------------------------------------------------------------------------------------------------------------------------------------------------------------------------------------------------------------------------------------------------------------------------------------------------------------------------------------------------------------------------------------------------------------------------------------------------------------------------------------------------------------------------------------------------------------------------------------------------------------------------------------------------------------------------------------------------------------------------------------------------------------------------------------------------------------------------------------------------------------------------------------------------------------------------------------------------------------------------------------------------------------------------------------------------------------------------------------------------------------------------------------------------------------------------------------------------------------------------------------------------------------------------------------------------------------------------------------------------------------------------------------------------------------------------------------------------------------------------------------------------------------------------------------------------------------------------------------------------------------------------------------------------------------------------------------------------------------------------------------------------------------------------------------------------------------------------------------------------------------------------------------------------------------------------------------------------------------------------------------------------------------------------------------------------------------------------------------------------------------------------------------------------------------------------------------------------------------------------------------------------------------------------------------------------------------------------------------------------------------------------------------------------------------------------------------------------------------------------------------------------------------------------------------------------------------------------------------------------------------------------------------------------------------------------------------------------------------------------------------------------------------------------------------------------------------------------------------------------------------------------------------------------------------------------------------------------------------------------------------------------------------------------------------------------------------------------------------------------------------------------------------------------------------------------------------------------------------------------------ATGGAAGAC---------------------------------------------------------------------------------------------------GATACCGGAGAGAATTCCAGCTTCGTC---------------------------------------------GTCGGCCTCATCGAGAATCGCGCAAAAGAGGTT---------------------------------------------------------------------------------------------------------------------------------------------------------------------------------------------------------GGTGTG---------------------------------------------------------------------------------------------------------------------------------------------------------------------------------------------------GCTGCATTTGATTTGAGATCAGCTTCACTGCACCTCTCA------CAGTATATTGAAACTAACAGC------------------ACATACCCGAATACAATGACGCTGCTGAACTTTTATGATCCA---------ATAGTCATCATTGTTACACCTACTAAGATGGCT---CCAGATGGA------------ATGGTCGGAGTCTCTGAACTGGTT---GGCAGATTT---TTCTCTTCAACTACCAAGGCGATAAAGTCTCGTGGTTTCTTTGATGACACCAGG---------------GGAGCCGTGCTAGTAAAAAAC------------------------TTGGCGGCCAAGGAACCATCTGCACTTGGTTTGGATAGTTATTACAAGCAATATTATCTT---------------------------------------------------------------------------------------------TGC------------------------------------------------------------------------------------------------------------------------------------------------------------------------------------------------------------------------------------------------------------------------------------------------------------------------------------------------------------------------------------------------------------------------------------------------------------------------------------------------------------------------------------------------------------------------------------------------------------------------------------------------------------------------------------------------------------------------------------------------------------------------------------------------------------------------------------------------------------------------------------------------------------------------------------------------------------------------------------------------------------------------------------------------------------------------------------------------------------------------------------------------------------------------------------------------------------------------------------------------------------------------------------------------------------------------------------------------------------------------------------------------------------------------------------------------------------------------------------------------------------------------------------------------------------------------------------------------------------------------------------------------------------------------------------------------------------------------------------------------------------------------------------------------------------------------------------------------------------------------------------------------------------------------------------------------------------------------------------------------------------------------------------------------------------------------------------------------------------------------------------------------------------------------------------------------------------------------------------------------------------------------------------------------TTGGCTGCTGCTGCCGCAACTATCAACTGGATTGAAACAGAGAAAGGATTGATCATTACTAATCATTCATTA------------------------------------------------------------------------------------------------TCAGTTACTTTTAACGGATCGTTTGACCACGTGAATATAGATGCTACAAGTGTCCAGAACCTG---------------------------------------------------------GAAATCATTGAACCGATGCATATTAATCTACGAGGCACAAACAATAAGAAGAAA------------------------AGTCTTTTTCGCATGCTCAAGACG---ACACGAACTGTCGGAGGGACACGACTTTTGCGAGCCAATCTTCTGCAGCCTCTCAAGGACATTGAGACTATCAATGCCCGACTTGATTGC---------------------------------------CTGGATGAGTTGATGAGC---------------------------------------------------------------------------------------------------------------------------AATGAGCAGCTGTTCTTTGGCTTATCCCAGACTCTCCAGAAATTTCCAAAAGAAACTGATAAGGTTCTCTGT---------------CATTTCTGCTTTAAGCCAAAAAAGGTCACTAATGGAGTCTTG---------------GCCATTGACAATTCAAGGAAAAGCCAAATCTTGATATCGAGCATTATTGTTCTCAAAACAGCTCTAGATGCCTTACCATTACTTTCC---------GCG---------------------------------------------------GATGCTAAGTGCTTCCTGCTTAAGAATGTTTACAAGTCCATCTGCGAGAATGAGACATATGCTGCCATGAGGAAACGGGTTGGTGAGGTGATTGATGAAGATGTACTTCATGCACGCGTCCCATTTGTTGCCCGGACTCAGCAGTGTTTTGCT---------------------------------------------------------------------------------------------------------------------GTCAAGGCAGGAATT---------------GATGGGTTTCTAGATATAGCCCGTAGATCTTTCTGTGACACCAGTGAAGCAATACACACTTTGGCAAATAAATACCGCCAGGAGTTCAATCTG---------------------------------CCAAATTTGAAAATCCCATTCAACAACAGGCAAGGTTTTTATTTCAGT---------------------ATTCCTCAGAGGGACGTAAAA---GGAAAACTCCCCACCCACTTTATCCAGGTCACA---------AAACAGGGAAACAAC------------------ATACACTGCTCTTCTCTAGAACTG---------------------------GCCTCTTTAAACATGAGGAACAACTCCGCTGCTAAAGAGTGCTATATTAGGACAGAATTTTGCCTGGAAGCTCTGATGGATACCATAAGGGAGGATGTCTCAGTTCTCACTCTTCTGGCCGAGGTCTTGTGCCTTCTGGATATGATTGTCAATTCATTCGCTCATACAATATCCACCAAGATAGTTGACAAATACACTAGACCA---CAATTTACTAGTAAT---------------------------------------------------------------------------GGC---------------------------------------CCGTTA---------------------------------------------------------------------------------------------------------------------------------------------------------------------------------------------------------------------------------------------------------------------------------------------------------------------------------------------------------------------------------------------------------------------------------------------------------------------------------------------------------------------------------------------------------------------------------------------------------------------------------------------------------------------------------------------------------------------------------------------------------------------------------------------------------------------------------------------------------------------------------------------------------------------------------------------------------------------------------------------------------------------------------------------------------------------------------------------------------------------------------------------------------------------------------------------------------------------------------------------------------------------------------------------------------------------------------------------------------------------------------------------------------------------------------------------------------------------------------------------------------------------------------------------------------------------------------------------------------------------------------------------------------------------------------------------------------------------------------------------------------------------------------------------------------------------------------------------------------------------------------------------------------------------------------------------------------------------------------------------------------------------------------------------------------------------------------------------------------------------------------------------------------------------------------------------------------------------------------------------------------------------------------------------------------------------------------------------------------------------------------------------------------------------------------------------------------------------------------------------------------------------------------------------------------------------------------------------------------------------------------------------------------------------------------------------------------------------------------------------------------------------------------------------------------------------------------------------------------------------------------------------------------------------------------
>Isoetes_andicola
----------------------------------------------------------------------------------------------------------------------------------------------------------------------------------------------------------------------------------------------------------------------------------------------------------------------------------------------------------------------------------------------------------------------------------------------------------------------------------------------------------------------------------------------------------------------------------------------------------------------------------------------------------------------------------------------------------------------------------------------------------------------------------------------------------------------------------------------------------------------------------------------------------------------------------------------------------------------------------------------------------------------------------------------------------------------------------------------------------------------------------------------------------------------------------------------------------------------------------------------------------------------------------------------------------------------------------------------------------------------------------------------------------------------------------------------------------------------------------------------------------------------------------------------------------------------------------------------------------------------------------------------------------------------------------------------------------------------------------------------------------------------------------------------------------------------------------------------------------------------------------------------------------------------------------------------------------------------------------------------------------------------------------------------------------------------------------------------------------------------------------------------------------------------------------------------------------------------------------------------------------------------------------------------------------------------------------------------------------------------------------------------------------------------------------------------------------------------------------------------------------------------------------------------------------------------------------------------------------------------------------------------------------------------------------------------------------------------------------------------------------------------------------------------------------------------------------------------------------------------------------------------------------------------------------------------------------------------------------------------------------------------------------------------------------------------------------------------------------------------------------------------------------------------------------------------------------------------------------------------------------------------------------------------------------------------------------------------------------------------------------------------------------------------------------------------------------------------------------------------------------------------------------------------------------------------------------------------------------------------------------------------------------------------------------------------------------------------------------------------------------------------------------------------------------------------------------------------------------------------------------------------------------------------------------------------------------------------------------------------------------------------------TGACTCTGTTACATTTTCTTAGTCCT---------ACTGTAATCGTCGTCACAGCTAGCCATAATCCGTCTTCTGAGCGC------------ATGATGGGGATGAACGCTATCTTR---AATTCAGGAGAATTTGCYGGAGTAAAAAAGGTGCATTTGTCAAGAAGCTGCTTCGATGACACTAAA------------------------------------------------------------------------------------------------------------------------------------------------------------------------------------------------------------------------------------------------------------------------------------------------------------------------------------------------------------------------------------------------------------------------------------------------------------------------------------------------------------------------------------------------------------------------------------------------------------------------------------------------------------------------------------------------------------------------------------------------------------------------------------------------------------------------------------------------------------------------------------------------------------------------------------------------------------------------------------------------------------------------------------------------------------------------------------------------------------------------------------------------------------------------------------------------------------------------------------------------------------------------------------------------------------------------------------------------------------------------------------------------------------------------------------------------------------------------------------------------------------------------------------------------------------------------------------------------------------------------------------------------------------------------------------------------------------------------------------------------------------------------------------------------------------------------------------------------------------------------------------------------------------------------------------------------------------------------------------------------------------------------------------------------------------------------------------------------------------------------------------------------------------------------------------------------------------------------------------------------------------------------------------------------------------------------------------------------------------------------------------------------------------------------------------------------------------------------------------------------------------------------------------------------------------------------------------------------------------------------------------------------------------------------------------------------------------------------------------------------------------------------------------------------------------------------------------------------------------------------------------------------------------------------------------------------------------------------------------------------------------------------------------------------------------------------------------------------------------------------------------------------------------------------------------------------------------------------------------------------------------------------------------------------------------------------------------------------------------------------------------------------------------------------------------------------------------------------------------------------------------------------------------------------------------------------------------------------------------------------------------------------------------------------------------------------------------------------------------------------------------------------------------------------------------------------------------------------------------------------------------------------------------------------------------------------------------------------------------------------------------------------------------------------------------------------------------------------------------------------------------------------------------------------------------------------------------------------------------------------------------------------------------------------------------------------------------------------------------------------------------------------------------------------------------------------------------------------------------------------------------------------------------------------------------------------------------------------------------------------------------------------------------------------------------------------------------------------------------------------------------------------------------------------------------------------------------------------------------------------------------------------------------------------------------------------------------------------------------------------------------------------------------------------------------------------------------------------------------------------------------------------------------------------------------------------------------------------------------------------------------------------------------------------------------------------------------------------------------------------------------------------------------------------------------------------------------------------------------------------------------------------------------------------------------------------------------------------------------------------------------------------------------------------------------------------------------------------------------------------------------------------------------------------------------------------------------------------------------------------------------------------------------------------------------------------------------------------------------------------------------------------------------------------------------------------------------------------------------------------------------------------------------------------------------------------------------------------------------------------------------------------------------------------------------------------------------------------------------------------------------------------------------------------------------------------------------------------------------------------------------------------------------------------------------------------------------------------------------------------------------------------------------------------------------------------------------------------------------------------------------------------------------------------------------------------------------------------------------------------------------------------------------------------------------------------------------------------------------------------------------------------------------------------------------------------------------------------------------------------------------------------------------------------------------------------------------------------------------------------------------------------------------------------------------------------------------------------------------------------------------------------------------------------------------------------------------------------------------
>Isoetes_humilior
---------------------------------------------------------------------------------------------------------------------------------------------------------------------------------------------------------------------------------------------------------------------------------------------------------------------------------------------------------------------------------------------------------------------------------------------------------------------------------------------------------------------------------------------------------------------------------------------------------------------------------------------------------------------------------------------------------------------------------------------------------------------------------------------------------------------------------------------------------------------------------------------------------------------------------------------------------------------------------------------------------------------------------------------------------------------------------------------------------------------------------------------------------------------------------------------------------------------------------------------------------------------------------------------------------------------------------------------------------------------------------------------------------------------------------------------------------------------------------------------------------------------------------------------------------------------------------------------------------------------------------------------------------------------------------------------------------------------------------------------------------------------------------------------------------------------------------------------------------------------------------------------------------------------------------------------------------------------------------------------------------------------------------------------------------------------------------------------------------------------------------------------------------------------------------------------------------------------------------------------------------------------------------------------------------------------------------------------------------------------------------------------------------------------------------------------------------------------------------------------------------------------------------------------------------------------------------------------------------------------------------------------------------------------------------------------------------------------------------------------------------------------------------------------------------------------------------------------------------------------------------------------------------------------------------------------------------------------------------------------------------------------------------------------------------------------------------------------------------------------------------------------------------------------------------------------------------------------------------------------------------------------------------------------------------------------------------------------------------------------------------------------------------------------------------------------------------------------------------------------------ATC---------------------------------------------------------------------------------------------------------------------------------------------------------------------------------------------------------GGGCTT---------------------------------------------------------------------------------------------------------------------------------------------------------------------------------------------------GCTGCCTTTGATTTGCGAACTGCGGGACTTTCCCTTTGG------CAATATATAGAGAGTAGTCGA------------------TCATATCAGATCACAATGACGTTGTTACATTTTCTTAGTCCT---------ACAGTAATCGTCGTCACAACTAGCCATAATCCGTCTT-----------------------------------------------------------------------------------------------------------------------------------------------CAAACT------------------------TTGGCTCTGAATAGCTGCCAAGTCCAGTCGTTGCAGAGTTACAGCAGGAAATACTATCTC---------------------------------------------------------------------------------------------TGC------------------------------------------------------------------------------------------------------------------------------------------------------------------------------------------------------------------------------------------------------------------------------------------------------------------------------------------------------------------------------------------------------------------------------------------------------------------------------------------------------------------------------------------------------------------------------------------------------------------------------------------------------------------------------------------------------------------------------------------------------------------------------------------------------------------------------------------------------------------------------------------------------------------------------------------------------------------------------------------------------------------------------------------------------------------------------------------------------------------------------------------------------------------------------------------------------------------------------------------------------------------------------------------------------------------------------------------------------------------------------------------------------------------------------------------------------------------------------------------------------------------------------------------------------------------------------------------------------------------------------------------------------------------------------------------------------------------------------------------------------------------------------------------------------------------------------------------------------------------------------------------------------------------------------------------------------------------------------------------------------------------------------------------------------------------------------------------------------------------------------------------------------------------------------------------------------------------------------------------------------------------------------------------------TTAGGTGCCACAACAGCTGTATTGAAATGG---------------------------------------------------------------------------------------------------------------------------------------------GTCACTTTYAGTCAGCTRTGCGATCATATGAATATTGACCTCATGAG----------------------------------------------------------------------------------------------------------------------------------------------------------------------------------------------------------------------------------------------------------------------------------------------------------------------------------------------------------------------------------------------------------------------------------------------------------------------------------------------------------------------------------------------------------------------------------------------------------------------------------------------------------------------------------------------------------------------------------------------------------------------------------------------------------------------------------------------------------------------------------------------------------------------------------------------------------------------------------------------------------------------------------------------------------------------------------------------------------------------------------------------------------------------------------------------------------------------------------------------------------------------------------------------------------------------------------------------------------------------------------------------------------------------------------------------------------------------------------------------------------------------------------------------------------------------------------------------------------------------------------------------------------------------------------------------------------------------------------------------------------------------------------------------------------------------------------------------------------------------------------------------------------------------------------------------------------------------------------------------------------------------------------------------------------------------------------------------------------------------------------------------------------------------------------------------------------------------------------------------------------------------------------------------------------------------------------------------------------------------------------------------------------------------------------------------------------------------------------------------------------------------------------------------------------------------------------------------------------------------------------------------------------------------------------------------------------------------------------------------------------------------------------------------------------------------------------------------------------------------------------------------------------------------------------------------------------------------------------------------------------------------------------------------------------------------------------------------------------------------------------------------------------------------------------------------------------------------------------------------------------------------------------------------------------------------------------------------------------------------------------------------------------------------------------------------------------------------------------------------------------------------------------------------------------------------------------------------------------------------------------------------------------------------------------------------------------------------------------------------------------------------------------------------------------------------------------------------------------------------------------------------------------------------------------------------------------------------------------------------------------------------------------------------------------------------------------------------------------------------------------------------------------------------------------------------------------------------------------------------------------------------------------------------------------------------------------------------------------------------------------------------------------------------------------------------------------------------------------------------------------------------------------------------------------------------------------------------------------------------------------------------------------------------------------------------------------------------------------
>Isoetes_elatior
------------------------------------------------------------------------------------------------------------------------------------------------------------------------------------------------------------------------------------------------------------------------------------------------------------------------------------------------------------------------------------------------------------------------------------------------------------------------------------------------------------------------------------------------------------------------------------------------------------------------------------------------------------------------------------------------------------------------------------------------------------------------------------------------------------------------------------------------------------------------------------------------------------------------------------------------------------------------------------------------------------------------------------------------------------------------------------------------------------------------------------------------------------------------------------------------------------------------------------------------------------------------------------------------------------------------------------------------------------------------------------------------------------------------------------------------------------------------------------------------------------------------------------------------------------------------------------------------------------------------------------------------------------------------------------------------------------------------------------------------------------------------------------------------------------------------------------------------------------------------------------------------------------------------------------------------------------------------------------------------------------------------------------------------------------------------------------------------------------------------------------------------------------------------------------------------------------------------------------------------------------------------------------------------------------------------------------------------------------------------------------------------------------------------------------------------------------------------------------------------------------------------------------------------------------------------------------------------------------------------------------------------------------------------------------------------------------------------------------------------------------------------------------------------------------------------------------------------------------------------------------------------------------------------------------------------------------------------------------------------------------------------------------------------------------------------------------------------------------------------------------------------------TCAT--GACAGA---------------------------------------------------------------------------------------------------------------ATGAATGGCGAG---------------------------------------------------------------------------------------------------------------AGCGGCGTCGTC---------------------------------------------GTCGGACTTATAGAGAACAGAGCCAAGGA------------------------------------------------------------------------------------------------------------------------------------------------------------------------------------------------------------------------------------------------------------------------------------------------------------------------------------------------------------------------------------------------------------------------------------------------------------------------------------------------------------------------------------------------------------------------------------------------------------------------------------------------------------------------------------------------------------------------------------TATGATGCTTGTGCAAACC------------------------TTGGCTCTGAATAGCTGCCAAGTCCAGTCGTTGCAGAGTTACAGCAGGAAATACTATCTC---------------------------------------------------------------------------------------------TGC------------------------------------------------------------------------------------------------------------------------------------------------------------------------------------------------------------------------------------------------------------------------------------------------------------------------------------------------------------------------------------------------------------------------------------------------------------------------------------------------------------------------------------------------------------------------------------------------------------------------------------------------------------------------------------------------------------------------------------------------------------------------------------------------------------------------------------------------------------------------------------------------------------------------------------------------------------------------------------------------------------------------------------------------------------------------------------------------------------------------------------------------------------------------------------------------------------------------------------------------------------------------------------------------------------------------------------------------------------------------------------------------------------------------------------------------------------------------------------------------------------------------------------------------------------------------------------------------------------------------------------------------------------------------------------------------------------------------------------------------------------------------------------------------------------------------------------------------------------------------------------------------------------------------------------------------------------------------------------------------------------------------------------------------------------------------------------------------------------------------------------------------------------------------------------------------------------------------------------------------------------------------------------------------TTAGGTGCCACAACAGCCGTACTGAAATGGATTGAAGGCRAGAAAGGTGTGYTSATAACTGASCWKTCAGTA------------------------------------------------------------------------------------------------AAGGTCACTTTCAGTCAGCTATGCGATCATATGAATATTGACCTCATGAG----------------------------------------------------------------------------------------------------------------------------------------------------------------------------------------------------------------------------------------------------------------------------------------------------------------------------------------------------------------------------------------------------------------------------------------------------------------------------------------------------------------------------------------------------------------------------------------------------------------------------------------------------------------------------------------------------------------------------------------------------------------------------------------------------------------------------------------------------------------------------------------------------------------------------------------------------------------------------------------------------------------------------------------------------------------------------------------------------------------------------------------------------------------------------------------------------------------------------------------------------------------------------------------------------------------------------------------------------------------------------------------------------------------------------------------------------------------------------------------------------------------------------------------------------------------------------------------------------------------------------------------------------------------------------------------------------------------------------------------------------------------------------------------------------------------------------------------------------------------------------------------------------------------------------------------------------------------------------------------------------------------------------------------------------------------------------------------------------------------------------------------------------------------------------------------------------------------------------------------------------------------------------------------------------------------------------------------------------------------------------------------------------------------------------------------------------------------------------------------------------------------------------------------------------------------------------------------------------------------------------------------------------------------------------------------------------------------------------------------------------------------------------------------------------------------------------------------------------------------------------------------------------------------------------------------------------------------------------------------------------------------------------------------------------------------------------------------------------------------------------------------------------------------------------------------------------------------------------------------------------------------------------------------------------------------------------------------------------------------------------------------------------------------------------------------------------------------------------------------------------------------------------------------------------------------------------------------------------------------------------------------------------------------------------------------------------------------------------------------------------------------------------------------------------------------------------------------------------------------------------------------------------------------------------------------------------------------------------------------------------------------------------------------------------------------------------------------------------------------------------------------------------------------------------------------------------------------------------------------------------------------------------------------------------------------------------------------------------------------------------------------------------------------------------------------------------------------------------------------------------------------------------------------------------------------------------------------------------------------------------------------------------------------------------------------------------------------------------------
>Isoetes_coromandelina
--------------------------------------------------------------------------------------------------------------------------------------------------------------------------------------------------------------------------------------------------------------------------------------------------------------------------------------------------------------------------------------------------------------------------------------------------------------------------------------------------------------------------------------------------------------------------------------------------------------------------------------------------------------------------------------------------------------------------------------------------------------------------------------------------------------------------------------------------------------------------------------------------------------------------------------------------------------------------------------------------------------------------------------------------------------------------------------------------------------------------------------------------------------------------------------------------------------------------------------------------------------------------------------------------------------------------------------------------------------------------------------------------------------------------------------------------------------------------------------------------------------------------------------------------------------------------------------------------------------------------------------------------------------------------------------------------------------------------------------------------------------------------------------------------------------------------------------------------------------------------------------------------------------------------------------------------------------------------------------------------------------------------------------------------------------------------------------------------------------------------------------------------------------------------------------------------------------------------------------------------------------------------------------------------------------------------------------------------------------------------------------------------------------------------------------------------------------------------------------------------------------------------------------------------------------------------------------------------------------------------------------------------------------------------------------------------------------------------------------------------------------------------------------------------------------------------------------------------------------------------------------------------------------------------------------------------------------------------------------------------------------------------------------------------------------------------------------------------------------------------------------------------------------CAGA---------------------------------------------------------------------------------------------------------------ATGAACGGGGAC---------------------------------------------------------------------------------------------------------------AGCGGCGTTGTC---------------------------------------------GTCGGACTTATAGAGAACAGAGCCAAGGAG-----------------------------------------------------------------------------------------------------------------------------------------------------------------------------------------------------------------------------------------------------------------------------------------------------------------------------------------------------------------------------------------------------------------------------------------------------------------------------------------------------------------------------------------------------------------------------------------------------------------------------------------------------------------------------GGTGCATTTGTCAAGAAGCTGTTTCGAYGACMYTAAA---------------GGTATGATGCTTGTGCAR-AC------------------------TTGGCTTT-AAWAGCTGCCAAGTCCAGTCCTTGYAGAGTYAYAGCAGGAAATACTATCTT---------------------------------------------------------------------------------------------TGC------------------------------------------------------------------------------------------------------------------------------------------------------------------------------------------------------------------------------------------------------------------------------------------------------------------------------------------------------------------------------------------------------------------------------------------------------------------------------------------------------------------------------------------------------------------------------------------------------------------------------------------------------------------------------------------------------------------------------------------------------------------------------------------------------------------------------------------------------------------------------------------------------------------------------------------------------------------------------------------------------------------------------------------------------------------------------------------------------------------------------------------------------------------------------------------------------------------------------------------------------------------------------------------------------------------------------------------------------------------------------------------------------------------------------------------------------------------------------------------------------------------------------------------------------------------------------------------------------------------------------------------------------------------------------------------------------------------------------------------------------------------------------------------------------------------------------------------------------------------------------------------------------------------------------------------------------------------------------------------------------------------------------------------------------------------------------------------------------------------------------------------------------------------------------------------------------------------------------------------------------------------------------------------------TTAGGTTCTACAACAGCCGTACT-----GGATTGAAGGCGAGAAAGRTGTGCTRATAACTGACCATTCAGTA------------------------------------------------------------------------------------------------AAGGT-------------------------------------------------------------------------------------------------------------------------------------------------------------------------------------------------------------------------------------------------------------------------------------------------------------------------------------------------------------------------------------------------------------------------------------------------------------------------------------------------------------------------------------------------------------------------------------------------------------------------------------------------------------------------------------------------------------------------------------------------------------------------------------------------------------------------------------------------------------------------------------------------------------------------------------------------------------------------------------------------------------------------------------------------------------------------------------------------------------------------------------------------------------------------------------------------------------------------------------------------------------------------------------------------------------------------------------------------------------------------------------------------------------------------------------------------------------------------------------------------------------------------------------------------------------------------------------------------------------------------------------------------------------------------------------------------------------------------------------------------------------------------------------------------------------------------------------------------------------------------------------------------------------------------------------------------------------------------------------------------------------------------------------------------------------------------------------------------------------------------------------------------------------------------------------------------------------------------------------------------------------------------------------------------------------------------------------------------------------------------------------------------------------------------------------------------------------------------------------------------------------------------------------------------------------------------------------------------------------------------------------------------------------------------------------------------------------------------------------------------------------------------------------------------------------------------------------------------------------------------------------------------------------------------------------------------------------------------------------------------------------------------------------------------------------------------------------------------------------------------------------------------------------------------------------------------------------------------------------------------------------------------------------------------------------------------------------------------------------------------------------------------------------------------------------------------------------------------------------------------------------------------------------------------------------------------------------------------------------------------------------------------------------------------------------------------------------------------------------------------------------------------------------------------------------------------------------------------------------------------------------------------------------------------------------------------------------------------------------------------------------------------------------------------------------------------------------------------------------------------------------------------------------------------------------------------------------------------------------------------------------------------------------------------------------------------------------------------------------------------------------------------------------------------------------------------------------------------------------------------------------------------------------------------------------------------------------------------------------------------------------------------------------------------------------------------------------------------------------------------------------------------------
