# Supplementary material for: Phylogenomics indicates the “living fossil” Isoetes diversified in the Cenozoic
Source: PLoS One. 2020 Jun 18;15(6):e0227525. doi: 10.1371/journal.pone.0227525 (PMC7302493; doi:10.1371/journal.pone.0227525)
Supplement: S1 File — Folder containing fasta files for each of the individual nuclear alignments. (GZ) [file pone.0227525.s011.gz › 1_Individual_Nuclear_Alignments/Homolog_28492.orthogroup_1.fasta]

>Pteridium_aquilinium
---------------------------------------------------------------------------------------------------------------------------------------------------------------------------------------------------------------------------------------------------------------------------------------------------------------------------------------------------------------------------------------------------------------------------------------------------------------------------------------------------------------------------------------------------------------------------------------------------------------------------------------------------------------------------------------------------------------------------------------------------------------------------------------------------------------------------------------------------------------------------------------------------------------------------------------------------------------------------------------------------------------------------------------------------------------------------------------------------------------------------------------------------------------------------------------------------------------------------------------------------------------------------------------------------------------------------------------------------------------------------------------------------------------------------------------------------------------------------------------------------------------------------------------------------------------------------------------------------------------------------------------------------------------------------------------------------------------------------------------------------------------------------------------------------------------------------------------------------------------------------------------------------------------------------------------------------------------------------------------------------------------------------------------------------------------GCAACGTAC---------------------------------------------------------------------------------------------------------------------------------------------------------------------------------------------------------------------------------------------------------------------------------------------------------------TGCATC------------------------------------------------------------------------------------------------------------------------------------------------------------------------------------------------------------------------------------------------------------------------------------------------------------------------------------------------------------------------------------------------------------------------------------------------------------------------------TGGAAGCAGAACATT------------------YYRMGSAKGTTGTCTTCTGCCGTGTTTGACATGATAGCA---AGACTAATTGCTGAAGATCAGATCCAGATCTTGATTAACCTGAATGGCTATACCAAGGGTGCCCGGAATGAAATATTTGCCATGCAACCGGCCCCAATACAGGTTTCTTACATGGGCTTTCCTGGTACC---ACTGGTGCTGATTACATACATTATTTGGTGACAGATGAGTTTGTTTCCCCAACTTGCTACTCGCATATCTACTCTGAAAAGCTTGTGCACGTGCCACATTGCTACTTTGTTAATGACTACAAGCAGAAAAACTTGGATGTTTTAGATCCAAGTTGCCAACCTAAGCGCTCGGATTATGGGTTACCGGAA---------------------------------GACAAGTTCATT---TTTGCA---TGCTTCAATCAATTATATAAGATTGATCCAGAAGTTTTTGTCACATGGTGCAATATACCTGCGCGG---------------------------------------------------------------------------------------------------------------------------------------------------------------------------------------------------------------------------------------------------------------------------------------------------------------------------------------------------------------------------------------------------------------------------------------------------------------------------------------------------------------------------------------------------------------------------------------------------------------------------------------------------------------------------------------------------------------------------------------------------------------------------------------------------------------------------------------------------------------------------------------------------------------------------------------
>Lygodium_japonicum
---------------------------------------------------------------------------------------------------------------------------------------------------------------------------------------------------------------------------------------------------------------------------------------------------------------------------------------------------------------------------------------------------------------------------------------------------------------------------------------------------------------------------------------------------------------------------------------------------------------------------------------------------------------------------------------------------------------------------------------------------------------------------------------------------------------------------------------------------------------------------------------------------------------------------------------------------------------------------------------------------------------------------------------------------------------------------------------------------------------------------------------------------------------------------------------ATGCGCAAGGGGATGCTT---------------------CAAGAAGCTGAAGAATGCTGCCGTCGAGCCCTAGCT---------------------------------ATAAATCCCAACCTGGTGGATGCTTACAGTAATCTTGGGAATCTTCTGAAAGCAAGGGGATTGCTCCAGCATGCGTATGCTTGCTATGTGGAAGCTATTCGTAAACAGCCGTCTTTTGCAATTGCATGGTCAAATTTGGCTGGCCTTTTCATGGAG---------------------CTTGGAGATTATCCCAGAGCACTTGCATATTATAAGGAGGCAATCAAGTTGAAACCAAATTTTGCTGATGCTTATATGAACCAAGGAACTGTGTTAAAGGCTTTAGGCAGAATCCAAGAAGCAATCCTTTGTTTTCAGAAGGCCATTCAAGTTAAGCCTGATTATGCCATTGCCTATGGTAATCTTGCAAGTCTTTACTATGAACAGAACGAATTGGATTTGGCGATACTTCACTACAAACAAGCTATTTTACTCGATTCTTCTTTCTTGGAGGCGTATAACAATCTTGGCAATGCTTTGAAGGAT---------------------GCTGGGAGGTTGGAGGAGGCTATAGTTTGCTATCAGGCTTGCCTTCAACTTCAAGCAAATCATCCTCAGGCCTTAACCAATTTGGGAAACATCTACATGGAAGTAAATATGGTCAATGTTGCTGCAAATTTCTACAAGGCCACTTTGGCTGTAACCACAGGATTGTCAGCCCCTTACAACAATTTGGCAACCATTTACAAGCAGCAGGGGCACTATGTGGAGGCAATCGCCTGTTACAATGAGGTTTTACGGATAGACAATAAAGCCGCTGATTGCTTTGTAAACAGAGGTAATACTCTGAAAGAAGTGGGCCGCGTAACTGAGGCAATACAAGATTAC---------------------------------ATTCGGGCTGTAAAACTGCGTCCAACTATGGCAGAGGGCCATGCCAATTTGGCTTCAGCTTACAAGGACAGTGGGCATGTGGAGGCGGCCATAAAAAGCTACAAGCAAGCCTTGTGTTTCAGAGCTGATTTTCCAGAAGCAACCTGTAATTTACTTCATACATTGCAGTGTGTGTGCGATTGGGAAGATCGTGACAACAAATTTGTGGAGATTGAGAAGGTTATCAGGCAGCAGATACAATCACAAGTCCTTCCAAGTGTACAGCCTTTTCATGCAATTGCATATCCTATCAATCCTATGCTTGCTTTAGATATAAGCCGCCAGTATGCAAAACATGCTGCATTAGTCGCATCACGCTTCAGTTTGCCTCCTTTTTCTCATCCATTGGCTGTACCTGTCAAAAGTCAGGGTGGGTCTGGACGC---------------------------------------------------------CTTCGAGTGGGTTATGTAAGCAGTGATTTTGGCAACCATCCTCTCTCTCACCTCATGGGATCTGTTTTTGGAATGCACAATAGGCAA---------AATGTGGAGGTGTTTTGCTAT---GCATTGAGCCAGAATGATGGTAGT---------GAGTGGCGGCAACGCATAATGGCTGAAGCAGAACAGTTTAAGGATGTTTCCAGTGTTATGTCTGATGCGATTGCA---CGGTTAATTGCTGAAGATCAAATTCAGATTTTGATAAACTTAAATGGTTACACTAAAGGTGCTAGGAACGAGATATTTGCCATGCAACCAGCTCCGATACAGGTTTCATACATGGGTTTTCCTGGCACC---ACTGGTGCTGATTACATCCACTATCTAGTGACAGATGAGTTTGTTTCACCGAATTGTTATGCTCATATATATTCTGAGAAGCTTGTCCATTTGCCACACTGCTACTTCGTGAATGATTACAAACAGAAAAATCTTGATGTGTTGGATCCGAACTGTCAACCTAGGCGTTCAGACTATGGCTTGCCTGAA---------------------------------GACAAATTCATA---TTTGCA---TGCTTCAATCAGCTGTATAAGATTGACCCTGAAGTATTTCTGACTTGGTGCAATATATTAAAGAGAGTCCCGAACAGTGCCTTATGGTTGCTCCGGTTTCCTGCTGCTGGGGAGAGC---------AGGCTTCGGGCATATGCCATAGCTCAAGGAGTTCAGTCAGAGCAGATT---ATTTTTACAGACGTTGCAGCTAAGAGTGAGCATATACGCCGAAGTGCATTAGCCGATCTTTTCCTTGATACGCCCTTGTGCAATGGTCATACTACTGGAACTGATATCCTATGGGCTGGTCTACCAATGATTACGCTACCCCTGGAAAAGATGGCAACTAGAGTTGCTGGTTCTCTTTGCATGGCAACA------------GGATTGGGGGATGAAATGGTGGTGAAGAGTATGAAAGAGTACGAGGAAAGGGCTGTCCTACTTGCAACAAACCCAGCAATGCTGAAGTCGCTGTCGGCGAAACTTCGGGCTGCTCGTTTAACATGTCCCTTGTTCGATACGGCACGATGGGTGGAAAACCTTGAAAGGGCATATTTCAAGATGTGGAACCTTTATTGCTCG---GGGAAGCACCCACAGCCTTTCAAAGTGTTAGAGAATGATATGGAATGC---------------------------------------------------------------------------------------------------------------------------------------------------------------------------CCTTTTGATCGGTGA---------------------------------------------------------------------------------------------------------------------------------------------------------
>Ceratodon_purpureus
------------------------------------------------------------------------------------------------------------------------------------------------------ATGATGATGACATTGCAGAATCACGTGAGGCAGCAG---------CCCGGGGTGGCCATG------------------------------------------------ATGTTGACGTTGCAGAACGCCATGCGGCCGGCG---CCTGGGCAGTCGATT---------------------------------------------------------------------------------------TTCCCCGGCTCGGTGAAGCTGGAGCACTCGGAC------------------------------------------------CAGTTTCTGACGCCGTCGGAGGCGTTCGCGTCGAACGGCTAC---------------------------------------------------------------------------------------------------------GACGCTGTCGAAGGTGCAGTGGATGAGGAGGTGATGTTGGCGGCAGCACATCAGGATTAC---------------------------------------------------------------------------------------------------AAGGCGGGGAATTTTAAGAGTGCATTGCAGCATTGTTTGACGGTGTAT------------------AATAGGAGTCCGAAGCGGACGGATGTGTTGCTGTTGCTTGGGGCTATTTACTATCAGCTGCACGATTTCGACATGTGCATCGCTAAGAACGAAGAGGCCATCCGGATTGAGCCACAGTTCGCGGAGTGTTACGGCAACATGGCGAATGCATTGAAGGAGAAGGGTAACGTGGACCTTGCA------------ATCCAGTATTATTCTATGGCAATCGAGTTGAAGCCCAACTTTTGTGATGCGTGGTCAAACTTGGCGAGT---------------------------GCTTACATGAGGAAAGGAATGCTG---------------------CAAGAAGCGGCTGAGTGCTGCCGTCATGCCCTTTCA---------------------------------CTGAACCCACGGCTGGTTGATGCACACAGCAACTTGGGAAATCTCCTGAAGGCTCAGGGCTTGACTCATCATGCTTACCTCTGCTATGCGGAGGCTCTTCGCATTCAGCCGACTTTTGCAATAGCTTGGTCAAATCTTGCGGGTTTATTGATGGAG---------------------GCAGGAGAATTACAGAGAGCTTTCACTTATTACAAGGAGGCTATACGACTAAAGCCAAATTTTGCTGATGCGCACTTGAACCAGGGAAATGTTTTGAAGGCCATGGGAAGGCATCAGGAGGCAATTGCATGCTACAATCGATCTATCCAGTTGCGACCTGATTACGCTATTGCATATGGG------------------------------------------------------------------------------------------------------------------------------------------------------------------------------------------------------------------------------------------------------------------------------------------------------------------------------------------------------------------------------------------------------------------------------------------------------------------------------------------------------------------------------------------------------------------------------------------------------------------------------------------------------------------------------------------------------------------------------------------------------------------------------------------------------------------------------------------------------------------------------------------------------------------------------------------------------------------------------------------------------------------------------------------------------------------------------------------------------------------------------------------------------------------------------------------------------------------------------------------------------------------------------------------------------------------------------------------------------------------------------------------------------------------------------------------------------------------------------------------------AAATTAGTTCAA---------------------------------------------------------------------------------------------------------------------------------------------------------------------------------------------------------------------------------------------------------------------------------------------------------------------------------------------------------------------------------------------------------------------------------------------------------------------------------------------------------------------------------------------------------------------------------------------------------------------------------------------------------------------------------------------------------------------------------------------------------------------------------------------------------------------------------------------------------------------------------------------------------------------------------------------------------------------------------------------------------------------------------------------------------------------------------------------------------------------------------------------------------------------
>Physcomitrella_patens
------------------------------------------------------------------------------------------------------------------------------------------------------ATGATGATGACATTACAGAATCACATGAGGCAACAG---------CCAGGCGTCGCG---------------------------------------------------CTGATGACTCTTCAAAGCGCCATGAGGCCGCAG---CATGGGCAATCGATG------------------------------------------------------------------------------------TTTCTTCTAGATTCTGTGAAATTGGAG------------------TCTGTTGAGCAATTTGGTCATTCCTTATCCCGAGTGGAGGATTTCCCTTCTACTTCATCCACTGGCGTTTACGAGGGTGTT------------------------------------------------------------------------------------------------------------------------GACGTGGACGAAGAGATGTTTTTGGCGAGAGCTCACCAGGAATAC---------------------------------------------------------------------------------------------------AAAGCTGGTAACTATAAGTATGCTCTACAAAATTGCTTGATGGTATAT------------------AATAAGAGCCCTCAACGCACTGATGCCTTATTGCTTCTGGGAGCTATTTACTATCAGCTACATGACTTTGATATGTGCCTTGTCAAGAATGAAGAAGCCATCCGGATTGAGCCTAAATTTGCAGAGTGTTACGGCAACATGGCGAATGCTTTGAAGGAGAAAGGAGACATTGACCTTGCA------------ATTCTGTACTATTCCGCGGCAATTGAGTTGAAGCCCAATTTTTGTGATGCATGGTCGAACTTAGCAAGT---------------------------GCTTTTATGAGGAAAGGAAGGCTA---------------------CAAGAAGCAGCTGAGTGCTGTCAGCATGCGCTCATA---------------------------------CTAAACCCGCGGCTGGTTGACGCTCATAGCAACTTGGGAAACCTTCTCAAGGCCCAGGGTTTAACACATCATGCATATCTTTGCTATGTGGAGGCCATTCGATTGCAACCTACATTTGCTATTGCATGGTCGAATCTTGCGGGTTTGCTAATGGAG---------------------GCAGGAGAATTACAGAAAGCTTTGACATATTACAAGGAGGCCATTCGCTTAAAGCCTAGTTTTGTTGATGCGCACCTCAATCTAGGGAATGTATTGAAGGCCATGAACAGGCATCAGGAGGCAATTGCATGTTACAATCGTTCCATCCAGCTGCGACCAGACTATGCCATTGCATACGGGAATCTTGCAAGCGTGTACTACGAACAAGGGCTTCTTGATCATGCTATTGTCCACTACAAGCAAGCTCTTCTTTTCGATTCCTCCTTCATAGAGGCTTATAATAATCTGGGTAATGCGTTGAAGGAT---------------------GCAGGACAGGTAGATGGCGCTATTTCCTGTTATGAGAAATGCCTCCAACTTCAGGATAGTCATCCGCAAGCGCTTACAAACCTTGGCAATATTTACATGGAGTGTAACATGGTAAGTACCGCAGCAACATTCTACAAGGCAACGCTGAACGTTACAACTGGTCTCTCTGCTCCATACAGCAATCTGGCTACTATCTACAAGCAACAGGGTAATTATGCAGATGCTATTGCTTGTTACAATGAGGTCATGAGGGTAGATCCCATGGCTGCAGATGGATTGGTGAACCGAGGAAATACGCTTAAAGAGATTGGCCGGGTTAGTGAAGCTATCCAGGATTAC---------------------------------ATCCGCGCTGTAGCTATACGGCCTACGATGGCGGAGGCACATGCAAATCTTGCTTCAGCGTATAAGGACAGTGGACATGTGGAGGCAGCTATTAAAAGCTATAAGCAGGCTCTTTTCCTCCGTCCTGATTTTCCAGAGGTCACTTGCAACTTGCTTCATACCCTTCAGTGTGTGTGTGATTGGGATGACCGGGACAAGAAGTTCACTGAAGTTGAGGCTGTTATACGACGACAGATTAAGATGCGGCTTTTGCCAAGTGTTCAGCCCTTCCATGCTATCGCGTATCCAATTGATCCAATACTTGCCTTGGAGATAAGTCGAAAATATGCAGAACATTGCTCGTTGATTGCAACGAGATACGGGGTGCAATCATTTACTCCCCCAATCGCCATCCCGGTGAAAAATGAAGGTGGCAGCGGTCGC---------------------------------------------------------CTCCGGGTTGGGTATGTAAGTAGTGACTTTGGGAACCATCCTCTGTCGCATCTCATGGGGTCTATCTTCGGGATGCACAATCGTAAT---------CATGTGGAGGTGTTCTGCTAC---GCACTGAGCCCAAGTGACGGAAGC---------GAGTGGAGACAGAGGATTTCTGCAGAAGCTGAGCATTTTATAGATGTTTCTGCAATGGCGTCAGATGCAATTGCT---GAATTGATAAACAATAATAAGATCCAAATCCTTGTTAACCTCAATGGTTACACTAAGGGCGCCAGAAATGAGATTTTTGCAATGAGACCAGCTCCCATTCAGGTGTCATACATGGGGTTTCCTGGTACT---ACTGGCGCAGATTACATCGACTATCTAGTAACTGATGAACTCGTTTCTCCGCATGAATATGCGCACATTTACTCAGAGAAAATCGTCCACTTACCACATTGTTACTTTGTCAATGATTATAAGCAGCGCAATCGCGACGTACTGGATCCTTCCATCAGCATGAAACGTTCGGACTATAGCCTACCTGAA---------------------------------GACAAGTTTCTA---TTTGCT---TGTTTTAACCAGCTGTACAAGATGGATCCTGAAATTTTTTCCACATGGTGCCGAATTTTGAAACGTGTTCCCAACAGTGCGTTGTGGCTTCTGCGTTTTCCAGCTGCTGGAGAAACC---------CGCCTGAAAGCCTTTGCGATTGCCCAAGGTGTCAGGCCTGAGCAATTT---ATTTTTACAGATGTGGCTGCCAAGAATGAGCACATTAGACGAAGTGCCCTTGCCGATCTTTTTCTGGACTCACCTCTTTGCAATGCACATACAACTGGAACAGATGTGCTGTGGGCTGGACTGCCTATGGTGACTCTTCCACTTGAAAAGATGGCTACACGAGTCGCTATGTCACTATGCTATGCAGCT------------GGTTTTGGTGAAGAGATGGTTGTCAGCAGTATGCAAGAATATGAGGAGAGAGCGGTGATGTTAGCGACAAATCCTGCCATTTTGAAGGCCTTAACTGCAAACCTTCGTGCATCCCGGCTTTCGTCTCCCTTGTTTGATACCATCCGCTGGGTACGCAACTTTGAGAGGTCGTTTTTTAAGATGTGGAACTTGAACTGCAGT---GGCGCTCATCCTCGAGCATTTAAAGTGGTCGAGGATGATTTGCAATTT---------------------------------------------------------------------------------------------------------------------------------------------------------------------------CCACATAACCAATAG---------------------------------------------------------------------------------------------------------------------------------------------------------
>Selaginella_moellendorffii
------------------------------------------------------------------------------------------------------------------------------------------------------------ATGAAATTGACGACTTCTTTGCGT------------------------------------------------------------------------------------------------------------------------------------------------------------------------------------------------------------------------------------------------------------------------------------------------------------------------------------------------------------------------------------------------------------------------------GGG------------------------------------------------------------------------------------------------------------------------------------------------------------------------------------------------------------------------------------------------------------------------------------------------------------------------------------------------------------------------------------------------------------------------------------------------------------GTAAAAACTAAATGCTCAAAAGTC------------------------------------CTTTTTACA---------------------------GTAATTCTTACGGCCGGCCGT------------------------------ACTTCGGCCTGC------CATTGGTTACCG---------------------------------CTTAAT---------------------------------------------------------------------------------------GGCTTCCGAATACAGCCGACTTTTGCTATTGCGTGGTCAAATCTTGCTGGCCTGTTGATGGAA---------------------GCAGGGGACTACGAAAGAGCTCTTGCTTATTATCAGGAGGCTATTCGATTAAAGCCAAACTTTGCGAACGCTCATTTGAATCTTGGGAACGCCTTGAAAAATCTTGGTAAAGCTCAGGAGTCC---------TACTTGCGAGCCATTCAACTCCGGCCAGACTATGCAATTGCGTACGGT------------------------------------------------------------------------------------------------------------------------------------------------------------------------------------------------------------------------------------------------------------------------------------------------------------------------------------------------------------------------------------------------------------------------------------------------------------------------------------------------------------------------------------------------------------------------------------------------------------------------------------------------------------------------------------------------------------------------------------------------------------------------------------------------------------------------------------------------------------------------------------------------------ACGCGCTAC------------------------------------------------------------------------------------------------------------------------------------------------------------------------------------------------------------------------------------------------------------------------------------------------------------------------------------------------------------------------------------------------------------------------------------------------------------------------------------TTTCCAAGCTTT---CTGAATGCGTCCTGGTCGAGCTTGAGTGTGGAGTCAGAC---------------------------------------------------------------------------------------------------------------------------------------------------------------------------------------------------------------TGT---------------------GATCCC---------------------------------------------------------------------------------------------------------------------------------------------------------------------------------------------------------------------------------------------------------------------------------------------------------------------------------------------------------------------------------------------------------------------------------------------------------------------------------------------------------------------------------------------------TGGCAATAG---------------------------------------------------------------------------------------------------------------------------------------------------------------------------------------------------------------------------------------------------------------------------------------------------------------------------------------------------------------------------------------------------------------
>Huperzia_squarrosa
------------------------------------------------------------------------------------------------------------------------------------------------------------------------------------------------------------------------------------------------------------------------------------------------------------------------------------------------------------------------------------------------------------------------------------------------------------------------------------------------------------------------------------------------------------------------------------------------------------------------------------------------------------------------------------------------------------------------------------------------------------------------------------------------------------------------------------------------------------------------------------------------------------------------------------------------------------------------------------------------------------------------------------------------------------------------------------------------------------------------------------------------------------------------------------------------------------------------------------------------------------------------------------------------------------------------------------------------------------------------------------------------------------------------------------------------------------------------------------------------------------------------------------------------------------------------------------------------------------------------------------------------------------------------------------------------------------------------------------------------------------------------------------------------------------------------------------------------------------------------------------------------------------------------------------------------------------------------------------------------------------------------------------------GGACATTATGCTGAAGCAATCGCATGCTATAACGAAGTTCTGAGGATCGATCCGGCTGCGGCAGATGGTCTTGTAAATAGAGGGAATACGCTGAAAGAAATTGGTCGTGTCAGTGAAGCGATTCAAGATTAT---------------------------------GTTCGTGCAGTAACAATTCGGCCCACCATGGCTGAGGGCCATGCAAATTTGGCTTCTGCATACAAGGACAGTGGGCACGTGGAGGTCGCCATCAAGTGTTACAAGCAAGCATTGTTACTCAGAGCTGATTTTCCCGAGGCGACTTGCAATTTGCTTCACACATTGCAGTGTGTATGTGACTGGGAGGATCGCGAGAAGAAGTTTGAGGAAGTTCAGGAGGTGATAAAGCGCCAAATTAAGATGCAAGTACTTCCCAGCGTGCAGCCTTTTCATGCAATGGCATACCCCATTGATTCAATGCTTGCACTCGAAATCAGCCGTAAATATGCTGAGTATTCCACTTTAGTTGCTTCTCGACTTCCAGTTCAGTCATTCAACTATCCTGCAGCAGTTCCAGTGAAAAGCGAAGGCGGTAGTGGTCGA---------------------------------------------------------TTAAGAATAGGGTATGTAAGTAGTGACTTTGGAAACCATCCTTTATCGCATTTAATGGGCTCTGTTTTTGGCATGCACGATTCTCAT---------CATGTGGAGGTTTTCTGTTAT---GCTTTGAGTCAAAGTGATGGAAGC---------GAATGGAGGCAGCGCATATCTGCTGAAGCAGAGCATTTTGTAGATGTGTCTACTATGGCATCTGATATGATTGCA---AAAATGATATCAGAAGATCAAATACAGATTTTGGTGAATCTGAATGGCTACACCAAGGGTGCAAGAAATGAAATATTTGCTTTACAGCCTGCCCCTATCCAAGTTTCTTACATGGGGTTTCCTGCAACA---ACTGGAGCTAGTTACATACATTATTTGGTTACAGATGAGCTGGTGTCTCCATTAAAATATGCGCCAATTTATTCTGAGAAGCTTGTGCATGTGCCTCATTGTTATTTTGTTAACGACTACAAGCAGAAAAATCGTGATGTTTTGGATTCTTCAAACTTGCCAAAGCGATCGGATTACAAACTTCCGGAA---------------------------------GACAAATTTTTA---TTTGCT---TGTTTCAATCAGTTGTACAAGATTGATCCAGAAATTTTCACAAGATGGTGTAATATCTTGAAAAGAGTTCCAAATAGTGCAATTTGGCTCCTCCGATTCCCTGCTGCGGGAGAAACA---------CGCATTCGAGCTTACGCAGCATCTCAAGGAGTCAATCCAGATCAGATC---ATTTTCACAGACGTTGCTGCAAAAAATGAGCACATTCGGCGGAGTGCGTTAGCTGATTTATTTTTGGATACGCCCCTCTGCAATGCTCATACCACAGGCACCGACATCTTGTGGGCTGGCCTTCCTATGGTAACTTTACCTCTTGAGAGAATGGCCACGCGTGTTGCCATGTCACTCTGCCATGCAGCCCTATCCTCGTACTCTTGCATGCTGCTCACGACCATATCTTCTCCAAAG------------------------------------CCGGCTGCG------------------------------------------------------------------------------------------------------TGGCAG------------------------------------------------------------------------------------------------------------------------------------------------------------------------------------------------------------------------------------------------------------------------------------------------------------------------------------------------------------------------------------------------------------------
>Isoetes_lacustris
------------------------------------------------------------------------------------------------------------------------------------------------------ATGATGATCTCTTTGCAAAACGGGATGCGG---------------------------------------------------------------------------------------------------------CAGGGG---CACGCCCAAGGTCAT------------------------------------------------------------------------------CCAGTTTTTATGCGGGAATCTGTGAAA------------------------------------CTGGATGCGCCAGAACAATTTGTCTATACCCACGGTGCTGAACCTGAAGTTTCTGTTATACAGCCTAGA---------------------------------------------------------------------------------------------------CTGCATAGCCTGGACAATATTGAAGTGGATGAGGACACACTTCTTAACCGTGCACATCAAGAGTAT---------------------------------------------------------------------------------------------------AAAGCGGGAAATTATAAGCAAGCATTGAAGCATTGTAATTTAGTTCAT------------------GAAAGAAGTCCACGACGTACTGATGCTCTACTTTTGCTGGGAGCAATATACTACCAGCTTCATGATTTTGACATGTGCATTAGCAAGAACGAAGAAGCAATCCGTATTGACCCACAGTTTGCAGAATGCTATGGAAACATGGCAAATGCGTTTAAAGAAAAGGGAAATGTTGATCTTGCA------------ATTCAGTATTATCTTATTGCTATTGAGCTCCGTCCAGGCTTTTGTGATGCATGGTCAAACCTTGCAAGC---------------------------GCATATATGAGAAAAGGACGGCTT---------------------CAAGAAGCTGCGGCATGCTGCCGGCATGCATTGACC---------------------------------TTGAATCCTCGCTTGGTCGATGCTCATAGTAATCTTGGGAACCTTCTAAAGGCACAAGGCTTAACTCAACATGCTTACTTCTGCTATGTGGAAGCTATCAGGATCCAGCCTACCTTTGCAATCGCATGGTCTAATCTTGCTGGTCTTCTGATGGAA---------------------GCACAGGAGTATGAAAGAGCTCTTCTTTATTACCAGGAAGCTATTCGCTTAAAACCAAATTTTCCAGATGCCCACCTGAACTTGGGCAATGCATTAAAAGCGCTTGGCAAGCCTCAGGAAGCTATTGTATGCTACCTAAGAGCAATTCAGCTGCGTCCAGACTATGCTATTGCTTATGGGAATTTGGCCAGTGTCTACTATGAGCAAGGCCAACTGGATCAAGCTATTATGCACTACCACAAAGCTATTCTTCTTGATTCATCATTCATAGAAGCGTATAATAATCTGGGAAATGCTTTCAAAGAT---------------------GCTGGCCGTGTTGATGAAGCAATTAATTGCTATCAGTCTTGCCTTGCGCTTCAGTCTAACCATCCCCAAGCACTTACAAACCTTGGTAACATTTATATGGAGTGGAATATGATAAGCGTTGCAGCTAGCTTTTATAAGGCAACTTTGAATGTGACAACTGGCCTTTCTGCGCCTTATAGCAACTTGGCAACCATTTATAAGCAGCAGGGGCATTATGCAGAAGCAATTGCATGCTATAATGAAGTATTGCGTATAGACCCTACTGCTGCAGATGGACTTGTGAATCGCGGGAATACATTGAAAGAGGTGGGACGAGTGAGTGAAGCCATTCAAGACTAC---------------------------------ATTCGTGCAGTTACAATTCGTCCCACTATGGCCGAGGGTCATGCAAATCTTGCTTCAGCTTATAAAGATAGTGGGCATGTTGAGGCAGCCATAAAAAGCTATAAGCAAGCTTTGCAACTTCGTGCTGATTTTCCGGAGGCAACTTGCAATCTCTTACATACGCTTCAGTGTGTATGCGACTGGGAAAATCGGGAAAAGAAGTTTGAAGAAGTTCAGGAAGTGATTAAGCGTCAAATTAAGGCTCAGGTTCTCCCAAGTGTGCAACCTTTTCATGCAATTGCATATCCACTTGATCCCATGCTAGCTTTGGAAATAAGCCGGAAGTATGCGGAACATTGTTCTTTGATAGCATCTCGATTTGGGCCACAAACGCTTTCACACCCCCCATCTTTACCCATCAAGACT---------GCAGGACGT---------------------------------------------------------CTACGCATCGGATATGTGAGCAGTGACTTTGGAAACCATCCACTTTCTCATCTGATGGGTTCGGTGTTTGGCCTACACAATCGGGAG---------CACATTGAGGTGTTCTGCTAT---GCTCTCAGTCAAAGTGATGGAAGC---------GAATGGAGGCAAAGGATATCATCTGAGGCAGAACACTTTATTGATGTTTCGTCTCTCTCCTCGGATGCGATAGCA---AGGATGATCTCAGAAGATCAAATACAAATTCTTGTCAATTTGAATGGATATACTAAGGGCGCAAGAAATGAAATTTTCGCCTTGCAGCCTGCTCCAATTCAAGTCTCGTACATGGGATTTCCTGGTACA---ACAGGGGCGGATTACATCAATTACTTAGTTACAGATGAGCTTGTTTCACCAACTTGCTATGCACATATATACTCGGAGAAGCTTGTCCACTTACCACACTGCTACTTTGTTAATGATTATAAGCAGAGAAATCGTGATGTTCTTGATGCGGCGAACTTGCCAAAACGTTCTGATTATGGACTGCCAGAG---------------------------------GACAAATTTCTG---TTCGCA---TGTTTCAATCAGCTATACAAGATGGATCCTGAGATATTTAATACGTGGTGTAACATCTTGAAGAGAGTACCAAACAGTGCGCTATGGCTCCTTCGTTTTCCTGCTGCTGGTGAAAGT---------CGTTTAAAAGCATATGCCGTGGCCCAAGGAGTGAAGCCGGAGCAGATT---ATTTTTACTGATGTTGCAGCAAAGAATGAACATATTCGCAGAAGTGCTTTAGCCGACTTGTTCTTGGATACTCCGCTTTGCAATGCACACACTACTGGGACAGATGTGCTGTGGGCTGGTCTGCCCATGGTAACTTTGCCCCTCGAGAAAATGGCTACTCGGGTTGCAATGTCACTCTGTTATGCTGCC------------GGTTGTGGCGAAGATATGGTCGTTAAAAGCATGAAAGAATATGAAGAGAGGGCTGTATATTTGGCAGAAAATCCTGCTGTACTCAGAGCCCTCACGACAAAACTGCGAGCTGGCCGTTTGACCAATGCACTGTTTGATACAAAACGCTGGGTTCGGAATCTGGAGAGGGCTTATTGCAAGATGTGGAACTTGCATTGCACT---GGAAACGAGTCACAGCCATTTAAAGTAGTTGAGAATGATGATGAGTTT---------------------------------------------------------------------------------------------------------------------------------------------------------------------------CCTTTTGACAGGTGA---------------------------------------------------------------------------------------------------------------------------------------------------------
>Isoetes_sinensis
------------------------------------------------------------------------------------------------------------------------------------------------------ATGATGATCTCTTTGCAAAACGGGATGCGG---------------------------------------------------------------------------------------------------------CAGGGG---CACGCCCAAGGTCAT------------------------------------------------------------------------------CCAGTTTTTATGCGGGAATCTGTGAAA------------------------------------CTGGATGCGCCAGAACAATTTGTCTATACCCATGGTGCCGAACCTGAAGTTTCTGTTATACAGCCGAGG---------------------------------------------------------------------------------------------------CTGCATAGCCTGGACAGTCTTGAAGTGGATGAGGATACACTTCTTAACCGTGCACATCAAGAGTAT---------------------------------------------------------------------------------------------------AAAGCGGGAAATTACAAGCAAGCATTGAAGCATTGCAATTTAGTTCAT------------------GAAAGAAGTCCACGCCGTACTGATGCTCTACTTTTGCTAGGAGCAATATACTACCAGCTTCATGATTTTGACATGTGCATTAGCAAGAATGAAGAAGCAATTCGTATTGACCCACAGTTTGCAGAATGCTATGGAAACATGGCAAATGCGTTCAAAGAAAAAGGAAATGTTGATCTTGCA------------ATTCAGTATTATCTTATTGCTATTGAGCTCCGTCCAGGCTTTTGTGATGCATGGTCGAATCTTGCAAGC---------------------------GCATATATGAGAAAGGGACGGCTT---------------------CAAGAAGCTGCGGCGTGCTGCCGGCATGCATTAACC---------------------------------TTGAATCCTCGTTTGGTCGATGCTCATAGTAATCTTGGGAACCTTCTAAAGGCACAAGGCTTAACTCAGCATGCTTACTTCTGCTATGTGGAAGCTATCAGGATCCAGCCTACCTTCGCAATCGCATGGTCTAATCTTGCTGGTCTTCTGATGGAA---------------------GCACAGGAGTATGAAAGGGCTCTTCTTTATTACCAGGAAGCTATTCGCTTAAAACCAAATTTTCCAGATGCCCACCTGAACTTGGGCAATGCGTTAAAAGCACTTGGTAAGCCTCAGGAAGCTATTGTATGCTACCTAAGAGCAATTCAGCTGCGTCCAGACTATGCTATTGCTTATGGGAATTTGGCAAGTGTTTACTACGAGCAAGGTCAACTGGATCAAGCCATTATGCACTACCACAAAGCTATTCTTCTCGATTCATCATTTATTGAAGCGTACAATAATCTGGGAAATGCTTTCAAAGAT---------------------GCTGGCCGTGTTGATGAAGCAATTAATTGCTATCAGTCTTGCCTTGCGCTTCAGTCTAACCATCCTCAAGCTCTTACAAACCTTGGTAACATTTATATGGAGTGGAATATGATAAGCGTTGCTGCTAGCTTTTACAAGGCAACTTTGAATGTGACAACTGGCCTTTCCGCACCTTACAGCAACTTGGCAACCATTTATAAGCAGCAGGGGCATTATGCAGAAGCAATTGCATGCTATAATGAAGTATTGCGTATAGACCCTACCGCTGCAGATGGACTTGTGAATCGTGGGAATACATTGAAAGAGGTGGGACGAGTGAGTGAAGCCATTCAAGACTAC---------------------------------ATTCGTGCAGTGACAATTCGTCCCACTATGGCTGAGGGCCATGCAAATCTTGCATCAGCTTATAAAGATAGTGGGCATGTTGAGGCAGCCATAAAAAGCTATAAGCAAGCTTTGCAACTTCGTGCTGATTTTCCGGAGGCAACTTGCAATCTCTTACATACACTTCAGTGCGTATGTGACTGGGAAAATCGCGAAAAGAAGTTTGAAGAAGTTCAGGAAGTGATCAAGCGTCAAATTAAGGCTCAGGTTCTCCCAAGCGTACAACCTTTTCATGCAATTGCATATCCACTTGATCCCATGCTAGCTTTGGAAATAAGCCGGAAGTATGCGGAACATTGTTCTTTGATAGCATCTCGATTTGGGCCACAAACGCTTTCACACCCTCCATCTATACCCATCAAGACT---------GCAGGACGT---------------------------------------------------------TTACGAATTGGATACGTGAGCAGTGACTTTGGAAACCATCCACTTTCTCATCTGATGGGTTCTGTGTTTGGCCTACACAATCGGGAG---------CACATTGAGGTGTTCTGCTAC---GCTCTTAGTCAAAGTGATGGAAGC---------GAATGGAGGCAAAGGATATCATCTGAGGCAGAACACTTCATTGACGTTTCGTCTTACTCCTCGGATGCGATAGCA---AGGATGATTTCAGAAGATCAAATACAAATTCTTGTAAATTTGAATGGATATACTAAGGGTGCAAGAAATGAAATTTTTGCCTTGCAGCCTGCTCCAATTCAAGTCTCATATATGGGTTTTCCTGGTACA---ACAGGGGCGGATTACATTAATTATTTAGTTACAGATGAGCTTGTTTCACCAACATGCTATGCACATATATACTCGGAGAAGCTTGTCCATTTACCACACTGTTACTTTGTTAATGATTATAAGCAGAGAAATCGTGATGTTCTTGATGCGGCAAACTTGCCAAAGCGTTCTGATTATGGACTGCCGGAG---------------------------------GACAAATTTCTG---TTCGCA---TGTTTCAATCAGCTATACAAGATGGATCCTGAGATATTTAATACGTGGTGTAACATCTTGAAGAGAGTACCAAACAGTGCGCTGTGGCTCCTTCGTTTTCCTGCTGCTGGTGAAAGT---------CGTTTAAAAGCATATGCCGTGGCTCAAGGGGTGAAGCCGGAGCAGATT---ATTTTTACTGATGTTGCAGCAAAGAATGAGCATATTCGCAGAAGTGCTTTAGCCGACTTGTTCTTGGATACCCCGCTATGTAATGCACATACCACTGGGACAGATGTGCTGTGGGCTGGTCTGCCCATGGTAACTTTGCCCCTCGAGAAAATGGCTACTCGGGTTGCAATGTCACTCTGTTACGCCGCC------------GGTTGTGGCGAAGATATGGTCGTTAAAAGCATGAAAGAATATGAAGAGAGAGCTGTATACTTGGCAGAAAATCCTGCTGTACTCAAAGCCCTTACAACAAAACTGCGAGCTGGCCGCTTGACCAACGCACTGTTCGATACAAAACGCTGGGTTCGGAATTTGGAGAGAGCTTATTTCAAGATGTGGAACTTGCATTGCACT---GGAAACGAGGCACAGCCATTTAAAGTTGTTGAAAATGATGATGAGTTT---------------------------------------------------------------------------------------------------------------------------------------------------------------------------CCTTTTGACAGGTGA---------------------------------------------------------------------------------------------------------------------------------------------------------
>Pinus_maritima
------------------------------------------------------------------------------------------------------------------------------------------------------ATGATGCTCTCGGTGCAAAATAATCCCCGC---------------------------------------------------------------------------------------------------------CATCAG---CAACAGCAAGGCCAGGGTTCG------------------------------------------------------ATTCCT------------GCTGGCTATAATAGGGAGTCTTTTAAGATAGAGGGTTCGATTCCCGCTGGCTACAATAGG---GAGTCTTTCAAGATAGATTATGGAGAACATTTTCTTTCGCAGCCGGACTCGTGTTCGACCAATCAGAAG---------------------------------------------------------------------------------------------------ACGCAGTCCGTGGAAACAAGGGAT---GATGAAGATATTTTATTGGCTCTTGCTCATCAAAAATAC---------------------------------------------------------------------------------------------------AAAGCTGGCAATTATTCCCAAGCTCTGGAACACTGCAATGTTGTTTAT------------------GAAAAAAATCCTCGACGCACAGACAATCTTCTTCTTCTTGGTGCTATATACTACCAGCTACATGATTTTGATATGTGCATTACCAAAAATGAGGAAGCCATCAGGATTGATCCTCAATTTGCTGAGTGTTATGGAAATATGGCTAATGCCTGGAAGGAGAAAGGAAACATCGATCTTGCA------------ATCCAATTTTATCTGATTGCTATTGAGCTACGGCCAAATTTTTGTGATGCGTGGTCTAATCTAGCCAGT---------------------------GCATATATGCGCAAAGGAAGATTG---------------------ACTGAAGCGGCAGAATGCTGTCGTCAAGCTCTTCAT---------------------------------CTTAACCCTCGTCTTGTTGATGCGCACAGCAACCTTGGAAATCTTCTGAAGGCACAAGGATTAACTCAACATGCATACCTATGTTACATGGAGGCTTTGCGCATACAACCAACTTTTGCGATTGCTTGGTCGAATCTAGCAGGCCTTTTTATGGAA---------------------GCAGGAGATTACGCCAAAGCCCTTGCATATTATAAGGAAGCAATCAGACTGAAACCCAACTTTGCTGATGCACACCTGAATCAAGGGAATGTATTGAAGGCAATGGGCAGACCTCAAGATGCAATTATGTGCTATCAACGTGCCATTCAACTAAGGCCGGACTATGCAATTGCTTATGGGAATTTAGCAAGCGTTTACTATGAACAAGGCCAAATGGATTTGGCGATAATGCATTACAAACAAGCTATAATGCTGGATTCGACATTTGTGGAGGCTTACAACAATTTGGGAAATGCTTTGAAAGAT---------------------GCTGGACGAGTGGATGAAGCAATTGCTTGTTACCAGTCTTGTCTTCAGCTCCAAGCAAATCATCCACAAGCTCTCACCAATCTTGGAAACATTTACATGGAGTGGAATATGATCAGTGCAGCTGCCAATTTTTATAAGGCAACCCTAGCTGTAACAACAGGCTTGTCTGCCCCATACAGTAATTTAGCAATAATCTACAAACAGCAGGGGCATTATGCAGAAGCTATTGCTTGCTATAATGAAGTTCTTCGGATAGATCCAATGGCAGCTGATGGGCTTGTAAACAGAGGAAACACTCTCAAAGAGATTGGTCGTGTTAGCGAAGCAATTCAGGATTAT---------------------------------ATACGAGCTGTTACAGTTAGACCTACCATGGCTGAAGGCCATGCAAACCTTGCCTCTGCTTACAAAGACAGTGGTCATGTGGAAGCTGCTATTAAGAGTTACAAACAAGCTTTGGCGCTGCGCCCTGATTTTCCAGAAGCTACATGCAATCTTTTGCATACCTTACAGTGTGTATGTAGTTGGGAAGACCGTGAGAATAAGTTTGGTGAAGTTGAGGGCATCATCAGGAGGCAAATCAAGCTTTCTGTTCTCCCTAGTGTGCAACCATTTCATGCAATTGCTTATCCAATTGATCCTGTACTTGCATTAGACATCAGCCGCAAGTATGCGGAACATTGTACTCTAATTGCATCTCGTTTTGGGCTTCCACCTTTCAACCATCCGCCTCCTATTCCTGTCAAGAGTGAAGGTGGAAGTGGCAGA---------------------------------------------------------CTTAGAGTGGGGTACGTGAGCAGTGATTTTGGCAACCATCCACTTTCCCATCTAATGGGATCTGTATTTGGTATGCACAATCGGGAG---------CATGTTGAGATATTTTGCTAT---GCTTTAAGCCAGAATGATGGCACT---------GAATGGAGGCAGCGCATACAAGCAGAAGCAGAACATTTTATTGATGTTTCTTCTCTTTCTTCTGATGTAATTGCA---AGAAAGATTGCTGAAGATAAGATCCAGGTTCTTGTTAATTTGAATGGATACACTAAGGGTGCTCGAAATGAAATATTTGCGATGCAACCAGCTCCAGTACAAGTATCGTACATGGGATTTCCTGGAACC---ACTGGTGCTGAGTACATTCATTATTTGGTGACAGATGAGTTTGTCTCTCCCATGCGGTTTGCACATATATATTCGGAAAAGATTGTTCATATGCCACATTGCTATTTTGTTAATGATTACAAGCAGAAAAATCGAGATGTTTTGGATCCTAATTGCCAACATAAACGTTCAGATTATGGTTTGCCAGAA---------------------------------GACAAATTTTTG---TTTGCG---TGCTTTAATCAGTTGTACAAAATGGATCCGGATATCTTCATTACATGGTGCAATATTCTGAAACGTGTACCAAATAGTGCCCTGTGGCTTCTAAGGTTTCCTGCAGCCGGAGAGAAT---------CGGTTGCGAGCATTTGCTGCTGCCCAGGGCGTCCGACCTGATCAAATT---ATTTTCACTGATGTTGCTGCAAAAAATGAACACATTCGTCGTAGTGCTTTGGCAGATCTTTTCCTTGATACGCCGTTATGCAATGCTCATACCACTGGAACTGATATTCTCTGGGCTGGTCTACCTATGATCACTCTTCCGCTGGAGAAGATGGCCACACGTGTGGCCGGATCTCTGTGTTTCGCAACA------------GGTTTTGGAGAAGAGATGGTAGTTAGCAGCATGCAAGAATATGAGGAGAAGGCTGTTTCTCTTGCTCTATCGCCTTCCAGACTTCAAGCTCTTACAGCTAAACTTAGAGCAGTACGGTTGACATGCCCTCTGTTTGATACTGCTCGATGGGTGCGGAATTTGGATAGGGCATATTATAAGATGTGGAACTTATACTGCTCA---GGGGAGCATCCACAGCCCTTCAAAGTTACTGAGAATGATACTGAATGT---------------------------------------------------------------------------------------------------------------------------------------------------------------------------CCTTATGATCATTAG---------------------------------------------------------------------------------------------------------------------------------------------------------
>Oryza_sativa
------------------------------------------------------------------------------------------------------------------------------------------------------------------------------------------------------------------------------------------------------------------------------------------------------------------------------------------------------------------------------------------------------------------------------------------------------------------------------------------------------------------------------------------------------------------------------------------------------------------------------------------------------------------------------------------------------------------------------------------------------------------------------------------------------------------------------------------------------------------------------------------------------------------------------------------------------------------------------------------------------------------------------------------------------------------------------------------------------------------------------------------------------------------------------------------------------------------------------------------------------------------------------------------------------------------------------------------------------------------------------------------------------------------------------------------------------------------------------------------------------------------------------------------------------------------------------------------------------------------------------------------------------------------------------------------------------------------------------------------------------------------------------------------------------------------------------------------------------------------------------------------------------------------------------------------------------------------------------------------------------------------------------------------------------------------------------------------------------------------------------------------------------------------------------------------------------------------------------------------------------------------------------------------------------------------------------------------------------------------------------------------------------------------------------------------------------------------------------------------------------------------------------------------------------------------TCTTTGGTTGCATCACGTTTTGGGCTTCCTACATTCACACACTCCTATCCTGTTCCAATCAGCAATGATGGCAGAACTTCAAGA---------------------------------------------------------CTTAGAATAGGGTATGTGAGTAGTGATTTTGGCAATCATCCCCTGTCTCATCTGATGGGTTCTATATTTGGAATGCACAATCAAGAC---------ACTATCGAGGTTTTCTGTTAT---GCCCTGAGCCAAGATGATGGTACA---------GAATGGAGGCAGCGTATTCGATCTGAAGCTGAGCACTTCATTGATGTGTCATCAATGTCATCTGATATGATTGCT---AAAGTTATCAATGAGGATAAGATACAAATTCTTATTAATCTTAATGGCTATACTAAGGGTGCACGGAATGAAATATTCGCTTTACAACCAGCCCCAATCCAGGTTTCTTACATGGGATTTCCTGGAACC---ACTGGTGCAGATTACATTGATTATTTGGTTACTGATGAGGTG---------------------------------------------------------------------------------------------------------------------------------------------------------------------------------------AAATATTGA---------------------------------------------------------------------------------------------------------------------------------------------------------------------------------------------------------------------------------------------------------------------------------------------------------------------------------------------------------------------------------------------------------------------------------------------------------------------------------------------------------------------------------------------------------------------------------------------------------------------------------------------------------------------------------------------------------------------------------------------------------------------------------------------------------------------------------------------------------------------------------------------------------------------------------------------------------------------------------------------------------------------
>Amborella_tricopoda
------------------------------------------------------------------------------------------------------------------------------------------------------ATGTTACTCTCTATACAGAGCGACGCTAGG---------------------------------------------------------------------------------------------------------CAGCAG---CAACAACAATTGCTG---------------------------------------------------------------------------------------------------------------GGGTGCGATGGCGTTGGCAGCAGCAGGCTGGTTCCATTCAGTTCTGATCTTGAAGAATCCTTTCTTTGTCAGCAAGAATCTTGCTTGACTCAGCAATCT---------------------------------------------------------------------------------------------------TTGCATACCAGTGATTTACGAGATGCTAACGAAGAGAATCTCCTGGCCCTTGCTCACCAAAAGTAC---------------------------------------------------------------------------------------------------AAAGCTTTGAACTATAAGCAGGCTCTTGAGCATAGCAATGCTGTTTAC------------------GAGAAAAATCCACAGCGCACCGATAATCTTCTTCTCCTTGGGGCTATTCATTATCAGTTGCATGATTTTGATATGTGCATTGCAAAGAATGAAGAAGCATTGCGCATCGACCCACATTTTGCTGAGTGTTTTGGAAATATGGCAAATGCTTGGAAGGAAAAAGGAAACATTGATCTCGCC------------ATTCGCTATTATTTGATTGCTATTGAGTTGCGCCCTAATTTTTGCGATGCCTGGTCAAATTTAGCCAGT---------------------------GCCTACATGCGAAAAGGAAGATTG---------------------AATGAAGCAGCACAGTGCTGTCGTCAGGCCCTTACC---------------------------------CTGAATCCCCGCCTGGTTGATGCTCACAGCAATCTAGGGAACCTAATGAAGGCGCAAGGTTTAATTCAAGAAGCATACAACTGTTACTTGGAGGCTCTGAGGATACAACCAACTTTTGCCATTGCTTGGTCAAATCTTGCTGGTTTATTCATGGAG---------------------GCAGGAGATTTCACCAGAGCTCTTGCGTACTACAAGGAGGCAGTTAAGCTGAAACCAACATTTTCTGATGCCTATCTCAACCTTGGGAATGTTTACAAGGGCATGGGAATGCCTCAAGAGGCTATTATGTGCTATCAGCGAGCTATTCAGGCCAAGCCAGATTACGCAATGGCTTTTGGCAATCTTGCGAGTATTTACTATGAACAAGGCCGATTGGAGTTAGCTATCATCCATTACAGGCAAGCCATTGCTTGTGATTCAGGATTTTTGGAGGCATATAATAATCTTGGCAATGCTCTCAAAGAT---------------------GCCGGTAGAGTGGAAGAAGCAATCAGTTGTTATCAGTCTTGCCTTGCCTTCCAGCCTAGCCATCCACAAGCTCTTACAAATCTAGGCAACATATATATGGAGTGGAATATGATGAGCACTGCTGCTACATTCTACAAAGCAACTTTGGCAGTGACCACTGGATTATCAGCTCCTTATAGTAACTTGGCAATAATATATAAACAACAGGGAAATTATGCAGATGCAATATCTTGCTATAATGAGGTTCTTCGTATTGATCCTTTGGCAGCTGATGGGCTTGTCAATAGGGGAAACACGCTGAAGGAGATTGGTCGAGTTAGTGAAGCAATTCAAGATTAC---------------------------------ATACGGGCTGTTACAATTCGACCGACCATGGCTGAGGGCCATGCGAATCTCGCTTCAGCTTATAAAGACAGTGGTCATGTGGAAGCTGCTATTAAAAGTTACCAGCAGGCATTGCTCCTGCGTCCTGATTTTCCAGAGGCCACTTGTAATCTTCTACACACTCTACAGTGTGTCTGTAATTGGGAAGATCGTGAGAACCAGTTCAAAGAAGTTGAAGCAATCATAAGGAGGCAGATACAGGTGTCAGTGCTCCCTAGTGTGCAACCTTTCCATGCAATAGCATATCCCATAGATCCAATTCTAGCTTTAGAAATTAGTAAGAAGTATGCAGCACATTGTTCTGTGATTGCAACCCGCTATGGCCTTGCATCCTTCAGTCACCCCCCTCCCCTTCCTGTAAAGAGCGAGGGTAGAAATGGTCGT---------------------------------------------------------CTCAGGGTGGGCTACGTGAGCAGCGACTTTGGTAACCACCCACTATCGCATCTGATGGGCTCAGTATTTGGCATGCACAACAGGGAA---------AATATTGAGGTCTTCTGTTAT---GCTCTTAGCCCGAATGATGGTAGT---------GAATGGAGGCAACGTATCCAATCGGAAGCAGAGCAGTTTGTTGATGTTTCGTCCATGTCATCTGATTTGATCGCT---AATATGATCAATCAGGATAAGATACAGATCCTTGTCAATTTGAATGGATACACGAAGGGGGCAAGGAATGAAATTTTTGCGATGCAGCCAGCACCCATTCAAGTTTCATACATGGGATTCCCCGGGACT---ACAGGTGCAACTTACATCGACTACTTGGTTACAGATGAGTTTGTTTCCCCTACACGCTTCGCTCATATTTACTCGGAGAAGCTTGTCCACCTCCCTCATTGTTACTTTGTCAATGATTATAAACAGAAAAATCGGGATGTTCTGGAACCAGTTTGCCGGCATAAACGATCAGACTATGGATTGCCAGAA---------------------------------GATAAATTCCTA---TTTGCT---TGCTTTAATCAACTGTACAAAATGGACCCTGACATCTTCAATACATGGTGCAACATTCTTAAGCGTGTACCCAGTAGCGCTCTTTGGCTTTTGAGATTTCCAGCTGCAGGAGAGAAC---------AGATTGCGAGCATATGCGGCTGCGAAGGGTGTACATCCAGACCAAATC---ATCTTTACTGATGTTGCTGTGAAGAATGAGCACATCCGTCGCAGTGCTCTAGCTGATTTATTCCTCGACACGCCCTTGTGCAATGCTCATACGACGGGCACGGATGTACTATGGGCTGGTCTGCCTATGATTACAAGGCCTCTTGAGAAAATGGCCACTAGAGTTGCAGGGTCACTGTGCCTGGCTACT------------GGAGTAGGAGAGGAGATGATCGTGGGGAGCCTGAAGGAATATGAAGAGAAGGCTGTATTCTTTGCGGAGAATAGACCAAGGCTTCAAGCTCTTACCAACAAACTGAAAGCAGCACGGATGACCTGCCCACTTTTTGATACGGCTCGTTGGGTGACGAATCTGGAGAGAGCATATTTCAAGATGTGGAACCTCTATTGCTCA---GGCAGCCAACCTCAGCACTTCAAAGTGATGGAGAACAATGCCGAGTTC---------------------------------------------------------------------------------------------------------------------------------------------------------------------------CCTTACGATAGATGA---------------------------------------------------------------------------------------------------------------------------------------------------------
>Isoetes_spp
----------------------------------------------------------------------------------------------------------------------------------------------------------------------------------------------------------------------------------------------------------------------------------------------------------------------------------------------------------------------------------------------------------------------------------------------------------------------------------------------------------------------------------------------------------------------------------------------------------------------------------------------------------------------------------------------------------------------------------------------------------------------------------------------------------------------------------------------------------------------------------------------------------------------------------------------------------------------------------------------------------------------------------------------------------------------------------------------------------------------------------------------------------------------------------------------------------------------------------------------------------------------------------------------------------------------------------------------------------------------------------------------------------------------------------------------------------------------------------------------------------------------------------------------------------------------------------------------------------------------------------------------------------------------------------------------------------------------------------------------------------------------------------------------------------------------------------------------------------------------------------------------------------------------------------------------------------------------------------------------------------------------------------------------------------------------------------------------------------------------------------------------------------------------------------------------------------------------------------------------------------------------------------------------------------------------------------------------------------------------------------------------------------------------------------------------------------------------------------------------------------------------------------------------------------------------------------------------------------------------------------------------------------------------------------------------------------------------------------------------------------------------------------------------------------------------------------------------------------------------------------------------------------------------------------------------------------------------------------------------------------------------------------------------------------------------------------------------------------------------------------------------------------------------------------------------------------------------------------------------------------------------------------------------------------------------------------------------------------------------------------------------------------------------------------------------------------------------------------------------------------------------------------------------------------------------------------------------------------------------------------------------------------------------------------------------------------------------------------------------------------------------------------------------------------------------------------------------------------------------------------------------------------TGGAGAGGACGTATTGCAR-ATGTGGAACTTGCAATGCM-T---G-----R-GTCACAACTATTTAAAGCATTTGAGAATGATGATGAGTTT---------------------------------------------------------------------------------------------------------------------------------------------------------------------------CCTTTTGA----------------------------------------------------------------------------------------------------------------------------------------------------------------
>Isoetes_andicola
---------------------------------------------------------------------------------------------------------------------------------------------------------------------------------------------------------------------------------------------------------------------------------------------------------------------------------------------------------------------------------------------------------------------------------------------------------------------------------------------------------------------------------------------------------------------------------------------------------------------------------------------------------------------------------------------------------------------------------------------------------------------------------------------------------------------------------------------------------------------------------------------------------------------------------------------------------------------------------------------------------------------------------------------------------------------------------------------------------------------------------------------------------------------------------------------------------------------------------------------------------------------------------------------------------------------------------------------------------------------------------------------------------------------------------------------------------------------------------------------------------------------------------------------------------------------------------------------------------------------------------------------------------------------------------------------------------------------------------------------------------------------------------------------------------------------------------------------------------------------------------------------------------------------------------------------------------------------------------------------------------------------------------------------------------------------------------------------------------------------------------------------------------------------------------------------------------------------------------------------------------------------------------------------------------------------------------------------------------------------------------------------------------------------------------------------------------------------------------------------------------------------------------------------------------------------------------------------------------------------------------------------------------------------------------------------------------------------------------------------------------------------------------------------------------------------------------------------------------------------------------------------------------------------------------------------------------------------------------------------------------------------------------------------------------------------------------------------------------------------------------------------------------------------------------------------------------------------------------------------------------------------------------------------------------------------------------------------------------------------------------------------------------------------------------------------------------------------------------------------------------------------------------------------------------------------------------------------------------CCGCTTTGCAATGCACACACCACTGGGACAGATGTGCTGTGGGCTGGTCTGCCCA------------------------------------------------------------------------------------------------------------------------------------------------------------------------------------------------------------------------------------------------------------------------------------------------------------------TTGAGAATGATGATGAGTTT---------------------------------------------------------------------------------------------------------------------------------------------------------------------------CCTTTTG-----------------------------------------------------------------------------------------------------------------------------------------------------------------
>Isoetes_humilior
----------------------------------------------------------------------------------------------------------------------------------------------------------------------------------------------------------------------------------------------------------------------------------------------------------------------------------------------------------------------------------------------------------------------------------------------------------------------------------------------------------------------------------------------------------------------------------------------------------------------------------------------------------------------------------------------------------------------------------------------------------------------------------------------------------------------------------------------------------------------------------------------------------------------------------------------------------------------------------------------------------------------------------------------------------------------------------------------------------------------------------------------------------------------------------------------------------------------------------------------------------------------------------------------------------------------------------------------------------------------------------------------------------------------------------------------------------------------------------------------------------------------------------------------------------------------------------------------------------------------------------------------------------------------------------------------------------------------------------------------------------------------------------------------------------------------------------------------------------------------------------------------------------------------------------------------------------------------------------------------------------------------------------------------------------------------------------------------------------------------------------------------------------------------------------------------------------------------------------------------------------------------------------------------------------------------------------------------------------------------------------------------------------------------------------------------------------------------------------------------------------------------------------------------------------------------------------------------------------------------------------------------------------------------------------------------------------------------------------------------------------------------------------------------------------------------------------------------------------------------------------------------------------------------------------------------------------------------------------------------------------------------------------------------------------------------------------------------------------------------------------------------------------------------------------------------------------------------------------------------------------------------------------------------------------------------------------------------------------------------------------------------------------------------------------------------------------------------------------------------------------------------------------------------------------------------------------------------------------------------------------------------------------------------------------------------------------------------------------------------------------------------------------------------------------------------------------------------------------------------------------------------------GGAATTTGGAGAGAGCTGATTGCAAGATGCGGAACTTGCATTGCACT---GGAAACGAGGCACAACCATATAAAGTTGTTGAAAATGATGATGAGTTT---------------------------------------------------------------------------------------------------------------------------------------------------------------------------CCTTT-------------------------------------------------------------------------------------------------------------------------------------------------------------------
>Isoetes_elatior
---------------------------------------------------------------------------------------------------------------------------------------------------------------------------------------------------------------------------------------------------------------------------------------------------------------------------------------------------------------------------------------------------------------------------------------------------------------------------------------------------------------------------------------------------------------------------------------------------------------------------------------------------------------------------------------------------------------------------------------------------------------------------------------------------------------------------------------------------------------------------------------------------------------------------------------------------------------------------------------------------------------------------------------------------------------------------------------------------------------------------------------------------------------------------------------------------------------------------------------------------------------------------------------------------------------------------------------------------------------------------------------------------------------------------------------------------------------------------------------------------------------------------------------------------------------------------------------------------------------------------------------------------------------------------------------------------------------------------------------------------------------------------------------------------------------------------------------------------------------------------------------------------------------------------------------------------------------------------------------------------------------------------------------------------------------------------------------------------------------------------------------------------------------------------------------------------------------------------------------------------------------------------------------------------------------------------------------------------------------------------------------------------------------------------------------------------------------------------------------------------------------------------------------------------------------------------------------------------------------------------------------------------------------------------------------------------------------------------------------------------------------------------------------------------------------------------------------------------------------------------------------------------------------------------------------------------------------------------------------------------------------------------------------------------------------------------------------------------------------------------------------------------------------------------------------------------------------------------------------------------------------------------------------------------------------------------------------------------------------------------------------------------------------------------------------------------------------------------------------------------------------------------------------------------------------------------------------------------------CCGCTATGYAATGCACATACCACTGGGA-AGAYGTKYTRTGGSCTRGTCTGCCCATGGTAACTTTGCCCCTCGAGAAAATGGCTACT-RGGTWGYAATGTCACTCTGTTAYGCCGCY------------GGTTGTGGCAAAGATATGGTCGTTAAA--------------------------------------------------------------------------------------------------------------------------GGTTCGGAATTTGGAGAGRGCTTATTKCMARATRTGGAACTTGCATTGCACT---GGAAMMRAGRCASARCCAYTTAAWGTWRTTGARAATGATGATGAGYTT---------------------------------------------------------------------------------------------------------------------------------------------------------------------------CCTTTTGACAGGTGA---------------------------------------------------------------------------------------------------------------------------------------------------------
>Isoetes_coromandelina
---------------------------------------------------------------------------------------------------------------------------------------------------------------------------------------------------------------------------------------------------------------------------------------------------------------------------------------------------------------------------------------------------------------------------------------------------------------------------------------------------------------------------------------------------------------------------------------------------------------------------------------------------------------------------------------------------------------------------------------------------------------------------------------------------------------------------------------------------------------------------------------------------------------------------------------------------------------------------------------------------------------------------------------------------------------------------------------------------------------------------------------------------------------------------------------------------------------------------------------------------------------------------------------------------------------------------------------------------------------------------------------------------------------------------------------------------------------------------------------------------------------------------------------------------------------------------------------------------------------------------------------------------------------------------------------------------------------------------------------------------------------------------------------------------------------------------------------------------------------------------------------------------------------------------------------------------------------------------------------------------------------------------------------------------------------------------------------------------------------------------------------------------------------------------------------------------------------------------------------------------------------------------------------------------------------------------------------------------------------------------------------------------------------------------------------------------------------------------------------------------------------------------------------------------------------------------------------------------------------------------------------------------------------------------------------------------------------------------------------------------------------------------------------------------------------------------------------------------------------------------------------------------------------------------------------------------------------------------------------------------------------------------------------------------------------------------------------------------------------------------------------------------------------------------------------------------------------------------------------------------------------------------------------------------------------------------------------------------------------------------------------------------------------------------------------------------------------------------------------------------------------------------------------------------------------------------------------------------------------------------------------------------------------------------------------------------------------------------------------------------------------------------------------------------------------------------------------------------------------------------------------------------CGGAATCTGGAGAGGGCTTATTGCAAGATGTGGAACTTGCATTGCAGT---GGTTCTGAGCCAAAGCCATTTAAAGTAATTGAGAATGATGACGAATTT---------------------------------------------------------------------------------------------------------------------------------------------------------------------------CCTTTTGA----------------------------------------------------------------------------------------------------------------------------------------------------------------
