# Supplementary material for: Phylogenomics indicates the “living fossil” Isoetes diversified in the Cenozoic
Source: PLoS One. 2020 Jun 18;15(6):e0227525. doi: 10.1371/journal.pone.0227525 (PMC7302493; doi:10.1371/journal.pone.0227525)
Supplement: S1 File — Folder containing fasta files for each of the individual nuclear alignments. (GZ) [file pone.0227525.s011.gz › 1_Individual_Nuclear_Alignments/Homolog_49049.orthogroup_3.fasta]

>Oryza_sativa
---------------------ATGGCCAAGCCT---------------------------------------------------------------------------------------AGGGCCTCCGCCGCCGCGGCGAAGGCG------------CCA---GCCTCCACGCCGCCCAAGACGGTGCACTCGGCGCTCGTCACCTACGCCTCCATGCTCTCCCTCCTCTCCCTCTGCCCGCCCTTCGTCATCCTC------------------------------------------CTGTGGTACACGATGGTGCACGCGGACGGATCCGTGGTGCGGGCGTACGAGCACCTCCGCGAGCACGGGGTGCTGGAGGGGCTCAAGGCCATCTGGCCCATGCCAACCATGGCCGCCTGGAAGATCATCTTCGGCTTCGGCCTCTTCGAGGCCGCGCTGCAGCTTCTCCTCCCCGGGAAGCGCTTCGAGGGCCCCGTCTCCCCCTCGGGCAACGTGCCCGTCTACAAGGCAAATGGCTTACAAGCATATGCAGTGACCTTGATAACATACCTGAGCCTGTGGTGGTTTGGAATTTTTAACCCTGCAATAGTATACGATCACTTGGGGGAAATATACTCTGCTCTTGTATTTGGAAGCTTTGTGTTCTGTATTTTTCTGTACATAAAG---------GGTCATCTTGCTCCATCTTCATCTGATTCT---------GGATCCTCAGGGAATGTGATAATTGATTTCTACTGGGGAATGGAACTATATCCTCGCATTGGTAAGCACTTTGATATCAAAGTGTTCACAAACTGCCGTTTTGGGATGATGTCCTGGGCTGTTCTTGCTGTAACCTACTGCATAAAGCAGTATGAAATGAATGGCCGAGTTGCAGATTCAATGCTTGTGAATACTGCATTGATGTTGATCTATGTCACCAAGTTCTTCTGGTGGGAATCTGGATACTGGTGCACTATGGACATTGCTCATGATAGAGCTGGTTTCTACATTTGCTGGGGATGCTTGGTATGGGTTCCATCAATATACACCTCTCCTGGAATGTACCTTGTCAACCACCCTGTGAATTTGGGTCCCCAGCTAGCACTCTCAATTCTCCTTGCTGGAATATTGTGCATATATATAAACTATGACTGTGATCGTCAGCGCCAAGAATTCCGTCGGACAAATGGGAAATGCTCAATATGGGGCAAAGCTCCATCTAAGATTGTTGCTTCCTATCAGACTACAAATGGAGAAACAAAAAGCAGTCTTCTCTTGACTTCTGGATGGTGGGGCTTGTCT------------------------------------------------------------------CGTCATTTTCACTATGTTCCAGAGATTCTATCTGCTTTTTTCTGGACAGTTCCAGCTCTTTTTGATCATTTCCTGCCGTACTTCTATGTGATCTTTCTGACCATATTGCTGTTCGACCGAGCTAAAAGGGATGATGACCGATGCTCATCAAAGTATGGCAAGTATTGGAAGATGTACTGCAACAAAGTACCGTGCAGGGTTATTCCTGGCATTTACTGA---------------
>Ananas_comosus
---------------------ATGGCGGAG---------------------------------------------------------------------------------------------------------------------------------------------------ACGAAGACGGTGCACTCGGCCCTCGTGACCTACACCTCCATGATCTCTCTCCTCACCCTTTGCCCCCCCTTCGTCATCCTC------------------------------------------TTATGGTACACGATGGTCCATGCTGATGGTTCCGTGCTGAAAACTTATGAGTATCTCAAGCAAAATGGA---CTAGAGGGTCTCAAAAATATCTGGCCAATGCCAACCCCAACTGCATGGAAGATCATTGCTTGTTTTGGTGCATTTGAAGCTTTTCTTCAGCTTGTGCTTCCCGGCAAAAGGTTCGAAGGTCCAGTTTCTCCGAATGGAAATGTACCTATTTACAAGGCAAATGGATTGCAAGCATATGCTGTGACGCTAATCACCTATTTAAGTCTTTGGTGGTTTGGGATATTTAACCCTGCAATTGTATATGACCATTTGGGGGAGATCTATTCGGCACTTGTTGTGGGCAGTTTTGTCTTCTGCATTTTCTTGTACATAAAA---------GGTCACTTGGCACCATCCTCGTCTGATTCT---------GGGTCGTCTGGGAATGTGATTATTGATTTCTATTGGGGAATGGAACTCTATCCTCGAATTGGTAAACATTTCGACATTAAGGTTTTCACAAACTGCCGATTTGGCATGATGTCATGGGCTGTTCTTGCTGTAACCTATTGCATCAAGCAGTATGAGTTGTACGGCAAAGTGTCTGATTCTATGCTCGTGAACACTGCATTAATGCTGGTCTATATCACAAAGTTCTTCTTGTGGGAGTCGGGATACTGGTGCACTATGGACATTGCCCATGATAGAGCTGGTTTCTATATATGCTGGGGGTGCTTGGTTTGGGTCCCATCAATCTATACTTCTCCTGGAATGTACCTTGTTAACCACCCAGTGAATCTGGGTACCCAGCTTGCACTGTCTATTCTAATTGCTGGACTTCTCTGCATATATATTAACTACGACTGCGATAGGCAACGCCAAGAGTTCCGTAGAACAAATGGGAAGTGCACAATTTGGGGCAAAGCTCCATCGAAGATTGTTGCCCAATATCGTACCACAAAAGGAGAAACCAAAAACAGCCTTCTCTTAACCTCTGGCTGGTGGGGTTTATCT------------------------------------------------------------------CGTCACTTCCACTATGTACCGGAGATATTAGCTGCATTTTTCTGGACAGTGCCGGCACTCTTCAACCATTTCCTGCCTTACTTTTATGTGGTGTTCCTCACTATTCTCCTCTTCGACCGGGCGAAAAGGGACGATGATCGGTGCTCGTCCAAGTATGGAAAATATTGGAAGATGTACTGTGACAAAGTCCCTTACAGGATTATACCTGGGATCTACTGA---------------
>Littorella_uniflora
------------------------------------------------------------------------------------------------------------------------------------------------------------------------------------------------------------------------------------------------------------------------------------------------------------------------------------------------------------------------------------------------------------------------------------------------------------------------CTTCAGCTTTGGTTACCTGGGAAGAGGGTTGAGGGCCCGATTTCTCCTGCTGGGAATAAGCCTGTCTACAAGGCTAACGGTGTTTTAGCTTATGCTGTAACGTTGATAACATATATTGGCCTCTGGTGGTTTGATATTTTCAACCCGACAGTAGTTTATGACCATTTGGGAGAGATTTATTCGGCACTAATTTTTGGAAGCCTTGTATTTTGTGTACTCTTGTACATCAAG---------GGACTAGTTGCACCATCTTCAACCGACTCC---------GGGTCATCTGGAAACATAATCATTGATTTCTATTGGGGAATGGAATTGTATCCTCGCATTGGCAAGAACTTTGACATCAAAGTGTTTACAAATTGTAGATTTGGGATGATGTCCTGGGCTGTTCTGGCTCTTACATACTGCATAAAGCAGTATGAAACACAAGGAAAGGTAGCTGATTCCATGCTGGTAAACACAATATTAACATTGGTTTACGTAACAAAATTCTTTTGGTGGGAAGCTGGATACTGGAACACCATGGATATTGCTCATGATAGAGCTGGATTTTATATATGCTGGGGATGCTTGGTCTGGGTACCATCTATTTACACTTCTCCGGGCATGTACCTTGTCAGTCATCCAGTGACTCTTGGAGCTCAGCTTGCTATTTACATTCTTGCAGCAGGCATCCTTTGTGTGTATATAAACTATGACTGCGACAGGCAAAGGCAAGAATTTCGCCGAACAAATGGGAAATCCCCAGTTTGGGGCAAAGCACCGTCAAAGATTACTGCCTCATACACCACTACGAAGGGCGAGACAAAGACCAGCCTGTTACTGACATCAGGATGGTGGGGTTTAGCG------------------------------------------------------------------CGACACTTCCATTATGTGCCAGAAATAATGGCTGCCTTTTTCTGGACTGTTCCCGCTCTTTTTAACCATTGTCTGCCCTACTTCTACGTGGTGTTCCTCACGATTCTTCTTTTCGACCGTGCTAAAAGAGATGATGATCGGTGCAAATCAAAGTACGGCAAGTATTGGAAGTTGTACTGCGAGAAGGTTCCGTACAGGGTAATACCTGGAATTTACTAA---------------
>Arabidopsis_thaliana
---------------------ATGGCGGAG---------------------------------------------------------------------------------------------------------------------------------------------------------ACTGTACATTCTCCGATCGTTACTTACGCATCGATGTTATCGCTTCTCGCCTTCTGTCCACCTTTCGTCATTCTC------------------------------------------CTATGGTACACAATGGTTCATCAGGATGGTTCTGTTACTCAGACCTTTGGCTTCTTTTGGGAGAATGGA---GTTCAAGGACTTATCAACATATGGCCAAGACCCACTTTGATTGCTTGGAAAATTATATTTTGCTATGGAGCATTTGAAGCTATTCTTCAGCTGCTTCTGCCTGGTAAAAGAGTTGAGGGTCCAATATCTCCAGCCGGAAACCGACCAGTTTACAAGGCCAATGGTCTGGCTGCTTACTTTGTGACACTAGCAACCTATCTTGGTCTT---TGGTTTGGAATCTTCAACCCTGCAATTGTCTATGATCACTTGGGTGAAATATTTTCGGCACTAATATTCGGAAGCTTCATATTTTGTGTTTTGTTGTACATAAAA---------GGCCATGTTGCACCTTCATCAAGTGACTCT---------GGTTCATGTGGTAACCTAATAATTGACTTCTATTGGGGCATGGAGTTGTACCCTCGAATTGGTAAGAGCTTTGACATCAAGGTGTTTACTAATTGCAGATTCGGAATGATGTCTTGGGCAGTTCTTGCAGTCACGTACTGCATAAAACAGTATGAAATAAATGGCAAAGTATCTGATTCAATGCTGGTGAACACCATCCTGATGCTGGTGTATGTCACAAAATTCTTCTGGTGGGAAGCTGGTTATTGGAACACCATGGACATTGCACATGACCGAGCTGGATTCTATATATGCTGGGGTTGTCTAGTGTGGGTGCCTTCTGTCTACACTTCTCCAGGCATGTACCTTGTGAACCACCCCGTCGAACTCGGAACTCAGTTGGCAATATACATTCTCGTTGCAGGAATTCTGTGCATTTACATAAACTATGACTGTGATAGACAAAGGCAAGAGTTCAGGAGGACAAACGGGAAATGTTTGGTTTGGGGAAGGGCCCCGTCAAAGATTGTGGCGTCGTATACTACAACATCTGGTGAAACTAAAACTAGTCTTCTCTTAACGTCTGGATGGTGGGGATTGGCT------------------------------------------------------------------CGTCATTTCCATTATGTTCCTGAGATCTTAAGTGCTTTCTTCTGGACCGTACCGGCTCTCTTCGATAACTTCTTGGCATACTTCTACGTCATATTTCTCACCCTTCTTCTCTTTGATCGAGCCAAGAGAGACGATGACCGATGCCGATCAAAGTATGGGAAATATTGGAAGCTGTATTGTGAGAAAGTCAAATACAGGATCATTCCGGGAATTTATTGA---------------
>Theobroma_cacao
---------------------ATGGCAGCA------------------------------------------------------------------------------------------------------------------------------------------GCAACAGAATCGAAGATGGTTCATTCAGCAGTGGTGACATATTCTTCAATGTTATCACTTCTCTCTCTGTGCCCTCCTTTTGTCATCTTA------------------------------------------CTATGGTATACAATGGTACATGCTGATGGGTCTGTTGCCCAAACTTGGAATTTTCTCAAGCAGCACGGA---CTGCAGGGTTTTATAGAAATATGGCCAAGACCCACAGCCATGGCTTGGAAAATTATTTTCATTTATGGAGCATTTGAAGCAGCACTTCAACTGTTTCTTCCTGGCAAGAGGGTTGAGGGCCCAATATCTCCCACAGGGAACCGGCCTGTTTACAAGGCAAATGGGATGGCAGCATATTTTGTGACTTTGATTACCTATATTAGTCTTTGGTGGTTTGGGATATTCAACCCCACGGTTGTTTATGATCATTTGGGAGAAATATTCTCAGCACTCATCTTTGGAAGCTTGATTTTTTGTATTTTCTTATACATTAAA---------GGTCATGTGGCACCTTCTTCAACTGATTCT---------GGGTCATCTGGGAATATAATAATTGATTTCTATTGGGGTATGGAGCTCTATCCACGAATTGGCAAAAATTTTGACATCAAAGTCTTTACAAATTGCAGATTTGGGTTGATGTCTTGGGCAGTTCTCGCTGTCACCTTTTGCATAAAGCAGTATGAACTCAATGGAAAAGTTGCTGATTCCATGCTTGTGAATACAATATTGACGCTGGTGTATGTTACAAAGTTCTTTTGGTGGGAAGATGGTTACTGGAATACAATGGACATCGCACATGATCGAGCTGGGTTTTATATTTGTTGGGGATGCTTGGTTTGGGTTCCATCTGTATACACATCACCAGGGATGTACCTTGTCAACCATCCTGTGAACCTTGGAACACAGCTTGCACTTTATATCTTACTGGCCGGCATTCTTTGCATATATATCAACTACGATTGTGATAGGCAAAGACAAGAATTTCGCAGAACAAATGGCAAATGCAGAGTCTGGGGGAAAGCTCCATCAAAGATTGAAGCCACCTACACAACAACATCTGGGGAAACCAAAACCAGCCTTCTTTTAACCTCAGGGTGGTGGGGTTTGTCT------------------------------------------------------------------CGTCATTTCCATTATGTGCCAGAAATATTAGCTGCATTTTTCTGGACTGTTCCTGCTTTGTTTAACCATGTA------AGCTTGTTCCTAATTGTTATAAGCATGCTACTT---------------------------------------------------------GGAGCCACTTGTAACCATATCTGA------------------------------------------
>Amborella_tricopoda
---------------------ATGGCGGAA---------------------------------------------------------------------------------------------------------------------------------------------------TCTAAGACGGCTCATTCTCCCCTCGTAACCTATTTTTCAATGATCTCTCTCCTCACCCTTTGCCCTCCCTTTGTGATTTTC------------------------------------------ATATGGTACACAATGGTCCATGGTGATGGGTCTGTATCCATCACTTGGGACTACTTGAAGCAAAATGGT---TTGCAAGGACTCATTAATATCTGGCCAAGACCATCACCTATAGCATGGAAAATTATTGCTTGTTTTGGTGCATTTGAAGCAATGCTTCAACTAGTTCTTCCTGGCGAAAGAGTTGAAGGTCCCATTTCTCCTGCTGGGAACCGACCTGTCTACAAGGCAAACGGTTTGCTGGCTTATGCGGTCACATTGATAACATATATCAGCATTTGGTGGTTGGGAATATTTAATCCTGCCATTGTGTATGATCATTTGGGAGAAATTTTCTCAGCACTAATCATTGGCAGCTTCTTCTTTTGCATTTTACTGTACATAAAA---------GGGCATGTGGCACCATCTTCAAGTGATTCA---------GGTTCATCGGGGAACATAATAATCGATTTCTATTGGGGCATGGAACTGTATCCTAGAATTGGTAAAAGCTTCGACATCAAAGTTTTCACGAACTGCCGATTTGGTATGATGTCATGGGCAGTTCTTGCTGTGACATATTGCATCAAGCAGTATGAAGCAAATGGTCAAGTAGTGGACTCCATGCTTGTAAATACTATACTGATGCTTGTATATGTAACTAAGTTCTTCTGGTGGGAAGCTGGGTATTGGAACACTATGGATATTGCACATGATCGAGCTGGATTTTATATATGCTGGGGATGCCTAGTGTGGGTCCCATCTGTCTATACCTCTCCTGGAATGTACCTTGTCAACCATCCGGTTAGCTTGGGTTCTCAGCTCGCTCTTATGATTCTTGTTGCTGGCATTGGATGCATATTTATCAATTATGACTGTGATAGACAGAGGCAATACTTCCGCAAAACAAATGGAAAATGCGTTATATGGGGAAAACCTCCATCAAAGATAGTGGCCTTCTATCATACGAACACTGGGGAAAAGAAATCCAGCCTTCTCTTGACATCTGGCTGGTGGGGTTTGTCT------------------------------------------------------------------CGACATTTCCATTATGTTCCGGAAATATTGGCAGCCTTCTTTTGGACTGTGCCAGCTCTTTTCAATCACTTCCTGCCCTACTTCTACGTGATATTCTTGACAATTTTGCTATTTGACCGAGCTAAGAGAGATGACGAACGATGCATGGCCAAGTACCAGAAATACTGGAAGGAGTACTGTGACAAGGTGCCTTACAGAATTATACCTAGTATTTATTGA---------------
>Pinus_maritima
---------------------ATGGCGAAGAAGCAGGCAGGGAAGAAC---------------------------------------------------AAAGATAGCACTGTGAATGACAGTGGAAGTGAAAATGAGACGAAGAAA------------CCCGCCGGTTCGAAGGAGGATGGGAGTATTCATTCTCCTCTGGTCGCATACGCCTCCATGCTCAGCCTTCTCTCATGTTGTCCTCCATTCGTCATATTC------------------------------------------CTGTGGTATACAATGGTTCACTTGGATGGATCTGCATCTCAATTTTGGGATTTCTGCAAGGAGCAAGGT---CTTCAGGGTTTCCTAAGAATTTGGCCAAAACCAACTCTCATAGCATGGAAACTAATTGCATCATATGCAGCTTTTGAAGCAGCACTCCAACTACTTTTACCTGGTGAAAGAGTAACTGGACCTGTTTCTCCTGCAGGAAACATTCCAGTCTATAAGGCAAACGGAGTGCTGGCTTACTTTGTCACATTGACAACTTATATTGCTATCTGGTGGTTTGGCCTATTTAATCCTGCAATTGTCTATGACCACTTGGGAGAGATCTTCTCAGCACTTATCATAGGCAGCTTTGTCTTTTGCATCTTTTTATATATTAAG---------GGACATGTTGCACCATCTTCGACTGATTCA---------GGCTCCTCTGGAAATGCAATTATTGATTTCTATTGGGGTATGGAGCTTTATCCTCGAATAGGTAAAAACTTTGACATCAAGGTCTTCACAAATTGTCGGTTTGGAATGATGTCTTGGGCAGTTCTTGCAGTAACATACTGCATAAAACAGTATGAAGAGTATGGAAGAGTAGCGGATTCCATGTTAGTAAGCAGTATATTGATGTTGGTGTATGTAACAAAGTTCTTCTTGTGGGAATCTGGCTACTGGAACACCATGGATATAGCTCATGATCGAGCTGGATTTTACATTTGTTGGGGATGTCTAGTTTGGGTTCCATCTGTATATACATCTCCAGCAATGTATCTTGTGCGTCATCCCATTAGTTTGGGTCTTGAGCTGTCGCTGGGCATACTTATTGCTGGCATTGCATGCATATTGATCAACTATGATTGTGATAGGCAACGGCAATTATTCCGTAAAACAAATGGGAACTGCTTGATCTGGGGCCGACCACCATCAAAGATAGAGGCTTGGTATGAAACCATGAGCGGGGAGAAGAAGTCGAGCCTTCTTTTGACGTCTGGCTGGTGGAGTGTGTCA------------------------------------------------------------------CGACATTTTCACTATGTGCCCGAAATTCTAGCGGCATTTTTCTGGACTTTGCCAGGACTTTTCAATCATTTCCTTCCTTATTTCTATGTCATCTTTTTGACAATCCTCCTATTTGATCGAGCTCAAAGAGATGACCAAAGATGCCGAGCAAAGTATGGCAAATACTGGGATATATACTGCAAGCAAGTTAAATACAATATTATTCCAGGAATTTATTGA---------------
>Huperzia_lucidula
---------------------------------------------------------------------------------------------------------------------------------------------------------------------------------------------------------------------------------------------------------------------------------------------------------------------------------------------------------------------------------------------------------------------------------------------------------------------------------------------------TTTATTGGACCTGTGTCTCCTGCAGGAAACCAGCCTGTCTATAAGTGTAATGGAATGGCAGCGTACCTAACGACTCTCACAGTATACATTGGAATCTGGAGGCTTGGTTGGTTCAACCCATCCATTGTATATGATCATTTGGGGGAGATTTACTCTGCATTGATCTTTGGAAGCTTAATCTTCTGTGTTTTTCTCTATATAAAG---------GGACATGTTGCACCATCCTCATCAGACTCT---------GGCTCTTCTGGAAATGTTATTGCTGACTTTTACTGGGGTATGGAACTTTATCCTCGGATTGGAAAAGCATTTGATATAAAAGTTTTCACAAATTGTCGATTTGGAATGATGTCTTGGTCAGTTCTTGCTGTCACTTATTGCATAAAGCAGTATGAGGAAAATGGTGCAGTTGCCGATTCAATGCTAGTGAGCACACTCTTGATGCTCCTATACATCACCAAATTTTTCTGGTGGGAATCTGGATACTGGAGCACGATGGATATTGCACATGATCGGGCTGGATTTTACATATGCTGGGGATGCTTGGTGTGGGTGCCATCTGTATACACA------------------------------------------------------------------------------------------------------------------------------------------------------------------------------------------------------------------------------------------------------------------------------------------------------------------------------------------------------------------------------------------------------------------------------------------------------------------------------------------------------------------------------------------------------------------------
>Huperzia_squarrosa
---------------------------------------------------------------------------------------------------------------------------------------------------------------------------------------------------------------------------------------------------------------------------------------------------------------TGG---------------------------------------------------------------------------------AGGAGATGGAGCAGG------------CAGTGGAGGCAGATCTGCTGTTAT---------------------------------------------------------------------------------------------------------------------------------------------------------------------------------------CTGGGGGAGATTTATTCTGCATTGATTTTTGGAAGCTTAATCTTCTGTGCTTTTCTCTATATAAAG---------GGACATGTTGCACCGTCCTCATCAGACTCT---------GGCTCTTCTGGAAATTTTATTGCTGACTTTTACTGGGGTATGGAACTTTATCCTCGGATTGGAAAATCATTTGATATAAAAGTTTTTACAAACTGTCGATTTGGAATGATGTCTTGGTCAGTTCTTGCTGTCACTTATTGCATAAAGCAGTATGAGGAAAATGGTGCAGTTGCCGATTCAATGCTAGTGAGCACACTCTTGATGCTCCTATATATCACCAAATTTTTCTGGTGGGAATCTGGATACTGGAGCACGATGGATATTGCACATGATCGAGCTGGATTTTACATATGCTGGGGATGCTTGGTGTGGGTGCCATCCGTATACACATCTCCAGCTTTGTATCTTGTTAAACATCCAAATACATTAGGTTTTCCGGTAGCATTTGCAATCTTTTTGGCTGGTATGCTCTGCATCTACATCAATTATGATTGTGATAGACAACGCCAATTATTCAGAGCAACAAATGGGAGATGTACCATTTGGGGAAAGCCTCCCAGTAAGATTGAGGCTTTCTATGTTACAGAGCAAGGGGAGACAAAGAAAAGCCTGCTCCTCACGTCTGGCTGGTGGGGTGTTTCA------------------------------------------------------------------CGTCACTTTCACTACATTCCAGAAATAGCTGCAGCATTCTTCTGGACATTGCCAGCTCAATTTGATAATTGCCTGCCATATTTCTATGTTGTGTTCTTGACAATTCTTTTGTTTGATCGAGCTCAAAGAGACGAGCAAAGATGCCGAGCTAAGTACAAGAAGTATTGGGTAACATATTGCAAACAAGTTCCATATAAA------------------------------------
>Isoetes_sinensis
ATGGTTTCCATGGAAGTTCCGGCTGCCAAACGTCGCCTTTCGGAGAATGGCAAAGTTGCAAATGGAAAAGTTGCAAATGGCAAAGTTGCAAAT---GGCAAAGATGGCAAACATTCTGATGCCCTTTCCAAGCAAAAGAAGCAGCAG------------AAACAAGGCTCTTATGGAACCGTTGGAGCTCATTCTCCGGCCGTTACATATGCATCTATGCTTGCCCTTCTTCTTGCCTGTCCACCCTTCGTTATCGTT------------------------------------------TTGTGGTATACCATAGTACACTTGGATGGTTCTTTGTACAAGTTCTGGGAGCTTTGCAAGGAGGAAGGG---TTTCATACATTTGTTAATATATGGCCAATGCCCAGCCTCATTGCAGCAAAGCTTATTGCAGTATTTGCTATATTTGAGGCTCTGCTGCAGTTAGTTCTCCCTGGCAAGAAGTTTCTTGGCCCAATTTCTCCTGCAGGCAACCAGCCAATCTACAAGGACAATGGAATGTCAGCATACGTTACTACTCTTGCTGTATACCTTGCCATTTGGAAGCTAGGATGGTTCAATCCAGCCATTGTATATGATCACCTTGGCGAAATATTCTCTTGCTTGAATGTTGGTAGTCTTGTTTTCTGTATTCTTTTGTATTTAAAG---------GGTCATATTGCTCCATCATCCTCTGATTCT---------GGATCTTCAGGCAACATAATTGCAGACTTCTATTGGGGTATGGAGCTATATCCCCGAATAGGGAAGTCATTTGACATCAAGACATTCACCAATTGCCGATTTGGTTTGATGGCATGGGCTGTACTTGTGATTACTTACTGCATCAAACAGTATGAACTCTATGGTAGAGTGGCCGACTCAATGGTTGTGAGTTCTCTGCTGATGCTAGTCTACTTAACAAAGTTCTATTGGTGGGAATCTGGCTATTGGGGCAGTATAGATATTCAGCATGACCGGGCTGGATTTTATATTTGTTGGGGTTGCCTCGTATGGGTTCCATGTGTGTATACTTCTCCAGCTATGTATCTTGTGCAGCATCCAAACAATCTCGGTCTCCCACTGGCATTATTAGTGCTCTTTGCAGGCCTTGCTTCCATATATATAAACTATGATTGTGATCGTCAACGGCAAGTTTTTAGAAGAACTCAAGGAAAATGCTTAATTTGGGGTAAACAGCCAACCAAGATTGAGGCCACATACACAACTGAAAATGGTGAAACCAAACAAAGTTTACTTTTAACATCAGGCTGGTGGGGAGTAGCC------------------------------------------------------------------AGGCATTTCCACTATGTCCCAGAAATAGCTGCATCATTTTTTTGGACAGTCCCAGCGCTATTTCCTCATTGTCTCCCATATTTCTATGTTGTTTTCTTGTCGATCCTGCTATTTGACAGAGCGCAAAGGGACGATCGCAGATGCCAAACCAAGTATTTAAAGTATTGGCAGGCATATTGCAAAGCTGTCCCTTATAGAGTGATTCCATTCATGTATTGA---------------
>Isoetes_lacustris
ATGGTTTCCATGGAAGTTCCGGCTGCCAAACGTCGCCTCTCGGAGAATGGCAAAGTTGCAAATGGCAAAGCTGCAAATGGCAAAGTTGCGAAT------------GGCAAACATTCTGATACTCTTTCCAAGCAAAAGAAGCAGCAG------------AAACAAGGCTCTTATGGAACCGTTGGAGCTCATTCTCCGGCCGTTACATATGCATCTATGCTTGCCCTTCTTCTTGCCTGTCCACCTTTCGTTATTGTC------------------------------------------TTGTGGTATACCATAGTCCACTTGGACGGTTCTTTGTACAAGTTTTGGGAGCTTTGCAAGGAGGGAGGG---CTTCATGCATTTGTTAATATATGGCCAATGCCCAGCCTCATCGCAGCAAAGCTTATTGCAGTGTTTGCTGTATTTGAGGCTCTGCTGCAGTTAGTTCTCCCTGGCAAGGAGTTTCTTGGCCCAATTTCTCCTGCGGGCAACCAGCCAGTCTACAAGGATAATGGAATGTCAGCATATGTTACCACCCTTGCTGTATATCTTGCCATTTGGAGGCTAGGATGGTTCAATCCAGCCATTGTATATGATCACCTTGGCGAAATATTCTCTTGCTTGATTGTTGGTAGTCTTGTTTTTTGTATCCTTTTATATATAAAG---------GGTCATATTGCTCCATCATCCTCTGATTCT---------GGATCTTTAGGCAACATAATTGCAGACTTCTATTGGGGTATGGAGCTATATCCACGAATAGGGAAGTCATTTGACATCAAGACATTCACCAATTCCCGATTTGGTTTGATGGCATGGGCTGTACTTGTGATTACCTACTGCATCAAACAGTATGAACTCTATGGTAGAGTGGCCGACTCAATGGTTGTGAGTTCTCTGCTGATGCTAGTCTACTTAACGAAGTTCTATTGGTGGGAATCTGGCTATTGGGGCAGTATAGATATTCAGCATGACCGGGCTGGATTTTATATTTGTTGGGGTTGTCTCGTATGGGTTCCATGTGTGTATACTTCTCCAGCTATGTATCTTGTGCAGCATCCAAACAATCTAGGACTCCCACTGGCATTATTTGTGTTCTTTGCAGGCCTGGCTTCCATATATATAAACTATGATTGTGATCGTCAACGGCAAATTTTTAGAAGAACACAAGGAAAATGCTTAATTTGGGGTAAACAGCCGACCAAGATTGAGGCCACATACACAACTGAAAATGGTGAAACCAAACAAAGTTTACTTTTAACATCAGGCTGGTGGGGAGTAGCC------------------------------------------------------------------AGGCATTTCCATTATGTTCCAGAAATAGCTGCATCATTTTTCTGGGCAGTCCCAGCACTATTTTATCATTGCCTCCCATATTTTTACGTTGTTTTCTTGTCAATCCTGCTGTTTGACAGAGCGCAAAGGGATGATCGCAGATGCCAGGCCAAGTATACAAAGTATTGGCAGGCATATTGCAAAGCTGTCCCTTATAGGGTGATTCCATTCATATATTGA---------------
>Selaginella_moellendorffii
---------------------ATGGCGTCATCGATCGGAGGA---------------------------------------------------------AAGGATGCCAGGAAGATCAAGGGCGGCGGCGCTGGCGGCGCCAAGGCC------------------TCATCGTTTGGCACAGTCGCGGGGCATTCGGCGTCCGTGACTTACGTCTCGATGCTCGGATTGCTTCTCTTCTGCCCGCCTTTTGTGATCGTT------------------------------------------CTATGGTACACGCTGGTGCACGGGCATGGCGCTGTGTCGAGCTTCTGGGATCTCGCGCAGGCCAAGGGA---TTTCAGGCGCTCGTGGAGATCTGGCCGAGGCCGACGCTCACAGCATGCAAGATCATCGCAGCGTTTGGATTGTTTGAAGCGTTTTTGCTGCTGGCATTGCCTGGCAAGAAGTTTATAGGGCCCGTGTCTCCATCTGGAAATCGTCCAGTCTACAAGGCCAATGGCATGGCGGCGTATGTGACGACTTTGGTGGTATACACGGCAATGTGGAGATTTGGATGGTTCAATCCAGCTCTTGTCTACGATCACCTCGGAGAGATCTTTTCTACTCTCATTTTTGGCAGCATAGTTTTTTGTGTTCTTCTCTATATCAAGGCAAGGCAAGGTCACGTTGCACCTTCGTCGTCTGACTCT---------GGATCAACCGGAAACTTCATAGCAGACTTTTACTGGGGTATGGAACTGTATCCCCGAATCGGAAGCTCCTTTGACATCAAGACGTTCGCAAACTGTCGCTTTGGGATGATGTCGTGGGCTGTTTTGGCCATCACGTACTGCATCAAGCAGCATGAGTTATATGGCAAAGTCTCGGACTCAATGCTCGTCAGTACGTGCCTCATGCTGGTGTACATCACAAAGTTTTTCTGGTGGGAATCGGGTTACTGGTGCACCATGGACATCGCACACGATCGCGCTGGGTTTTACATATGCTGGGGGTGTCTCGTCTGGGTTCCATCGGTTTATACTTCTCCAGCTTTGTATCTCGTTCGTCATTCCAATGAGCTTGGTACACAGCTTGCTCTGGCCATTTTGGTTGCAGGTCTTGCCTGTATCTATATAAACTACGACTGTGATCGCCAACGCCAGCATTTCCGAAGCACCAACGGAAAATGTACAATATGGGGGAAAGCACCAGGCAAGATTGAGGCCACTTACGTGACCGAAAAGGGAGAGACAAAGAAGAGCTTGCTTTTAACTTCCGGCTGGTGGGGGCTCGCA------------------------------------------------------------------CGCCACTTCCACTACGTCCCAGAAATATCCGCGGCCTTCTTTTGGTCTGTGCCTGCTCTCTTCGAACACTTCCTTCCATACTTTTATGTTGTTTTTCTCACAATTTTGCTCCTGGACCGAGCCGTCCGCGACGATCAAAGATGCCGGACGAAGTACAAAAAATTCTGGGACCTGTACTGCCGAGAAGTTCCTTACAAGGTACTCCCTGGCGTGTACTAA---------------
>Physcomitrella_patens
---------------------ATGATTAAGCCGGTGAAGGCTAGG------------------GGACGAGCTTTGGAGAGAACGCTCGAACCAAGAAGAAAGAGAACACAGTCCTCTAAAAGGTCAGGGAGCCGAAATCCGAAGCAC---------CATGATCGCTTCGACCAGAGTTCGTATCTCAGTTCCTCGAAGGCGGTCAAGATAGTCTCCATGCTGGCGATGATGATATGTTCTCCATTCTTCATTGTTTTCATGCAAGTCCCTCTGCTACCCTCCTTGCCACTCTTTCGTAAGATGTGGTACACGATGGTGAGAGCGGATGGATCGGTTGAGAAAGCATGTAGGCATTTTTTCCAGTTTGGA---ATTCGTGGCATCAAGGATGTTTGGCCATTCCCCTCACAACGCGCTTGTAAGCTGGTTGGAGCTTTTGTTTTGTTTGAAGCTATTTTACAGGCCCTTTTACCAGGGGAGCGGGTCATGGGTCCTTCAACGCCTGTAGGAAATCGACCCCTTTACACGAGAAATGGAATTCCCTGCTTTCTGATCACTCTAGGTGTTTACTACCTTCTGTGGAGGGAGAGACTGTTCAATCCAGCCATGGTTTACGATATAATTGGAGAAATATACTCTGTGCTCATTTGTGCAACTTACATCACTACTACATTGCTCTATGTGAAA---------GGTCACATGGCACCTTGTTCCTCTGACTGG---------GGGTCATCTGGCAATGTCCTTGGGGATTTCTTTTGGGGAATGGAGTTGTGCCCAAGATTATCAAGTGTATTTGACATCAAAGTTTTCATGAATTATCGCCTTGGAATAATGGGCTGGGCCATTCTTGTAATCAGCTTTGCTATCAAGCAATATGAAGTCCAAGGCAGAGTTTCAGACTCTCTAATGGTTAGTAGCTTACTCATGCTTATGTACATCGCGAAGTTTTTCTGGATGGAGGCAGCCTTCGGGTGTTCCATGGATATTGCTCATGATAGAGCTGGGTGGTTTATGACCTATACCTGTGTGACATGGATTCCTGTGGTGAATTCATCGGTCAACTTGTACTTGGTGACACATCCAATTCAGCTCGGCAGAAGGATGGCATCGACAATATTTCTTCTTGGAATGCTTTGCATTTATGTAGTTTGGGACTGTGATCGACAACGCCAACTGTTCCGGAACTCTCATGGGAAATGCCAAATCTGGGGGAGGATTCCCACCAAGATTCAAGCTCGTCACCAAACAGAGCGGGGAGAGCGCAAG---AGTCTGCTTCTTACTGCTGGCTGGTTTTCATCACAATCTTGTGTCTCACTACATTCAGTACCAGCACTCTCTTGTATTGATCCAGTTTTCAAGTGGCCTTGCAGGCATATCCATTATGCTCCAGAGATTGGTGCTGCCTTCTTTTGGACCCTACCAGCTCTCTTTAGACATGCTATGCCTTACTTCTATGTAACTTTCTTGACGGCGCTGTTGATTGACCGAGCTAATCGGGACGACAAATATTGCAGAGTCAAGTACCACAAGCACTGGGAAGCCTACAGCAAGAAGGTGCGGTATAAAGTTGTTCCCAGAGTCTTTTGA---------------
>Isoetes_andicola
------------------------------------------------------------------------------------------------------------------------------------------------------------------------------------------------------------------------------------------------------------------------------------------------------------------------------------------------------------------------------------------------------------------------------------------------------------------------------------------------------------------------------------------------------------------------------------------------------------------------------------------------------------------------------------------------------------------------------------------------------------------------------------------------------------------------------------------------------------------------------------------------------------------------------------------------------------------------------------------------------------------------------------------------------------------------------------------------------------------------------------------------------------------------------------------------------------------------------------------------------------------------------------------------------------------------------------------------------------------------------------------------------------------------------------------------------------------------------------------------------------------------------------------------------------------------------------------------TATACAAAGTATTGGCAGGCATATTGCAAAGCTAY---TTATAGAGTGATTCCATTC-TATATT-----------------
>Isoetes_humilior
------------------------------------------------------------------------------------------------------------------------------------------------------------------------------------------------------------------------------------------------------------------------------------------------------------------------------------------------------------------------------------------------------------------------------------------------------------------------------------------------------------------------------------------------------------------------------------------------------------------------------------------------------------------------------------------------------------------------------------------------------------------------------------------------------------------------------------------------------------------------------------------------------------------------------------------------------------------------------------------------------------------------------------------------------------------------------------------------------------------------------------------------------------------------------------------------------------------------------------------------------------------------------------------------------------------------------------------------------------------------------------------------------------------------------------------------------------------------------------------------------------------------------------------------------------------------------------------------------AAGTATTGGCAGGCATATTGCAAAGCTGTCCCTTATAGAGTGATTCCATTCATATATTG----------------
>Isoetes_elatior
------------------------------------------------------------------------------------------------------------------------------------------------------------------------------------------------------------------------------------------------------------------------------------------------------------------------------------------------------------------------------------------------------------------------------------------------------------------------------------------------------------------------------------------------------------------------------------------------------------------------------------------------------------------------------------------------------------------------------------------------------------------------------------------------------------------------------------------------------------------------------------------------------------------------------------------------------------------------------------------------------------------------------------------------------------------------------------------------------------------------------------------------------------------------------------------------------------------------------------------------------------------------------------------------------------------------------------------------------------------------------------------------------------------------------------------------------------------------------------------------------------------------------------------------------------------------------------------------------AAGTATTGGCAGGCATATTGCAAAGCTGTCCCTTATAGAGTGATTCCATTCATATATTGA---------------
>Isoetes_coromandelina
------------------------------------------------------------------------------------------------------------------------------------------------------------------------------------------------------------------------------------------------------------------------------------------------------------------------------------------------------------------------------------------------------------------------------------------------------------------------------------------------------------------------------------------------------------------------------------------------------------------------------------------------------------------------------------------------------------------------------------------------------------------------------------------------------------------------------------------------------------------------------------------------------------------------------------------------------------------------------------------------------------------------------------------------------------------------------------------------------------------------------------------------------------------------------------------------------------------------------------------------------------------------------------------------------------------------------------------------------------------------------------------------------------------------------------------------------------------------------------------------------------------------TTTTATGTTGTTTTCTTGTCAATCCTGCTATTGGACAGATTCCAAAGGGATGATCGGAGATGCCAAACCAAGTA-------TATTGGCAGGCATATTGCAAAGCTGTTCCTTATAGGGT----------------------------------
