# Supplementary material for: Phylogenomics indicates the “living fossil” Isoetes diversified in the Cenozoic
Source: PLoS One. 2020 Jun 18;15(6):e0227525. doi: 10.1371/journal.pone.0227525 (PMC7302493; doi:10.1371/journal.pone.0227525)
Supplement: S1 File — Folder containing fasta files for each of the individual nuclear alignments. (GZ) [file pone.0227525.s011.gz › 1_Individual_Nuclear_Alignments/Homolog_14989.orthogroup_1.fasta]

>Theobroma_cacao
---------------------------------------ATGTTGAACACCTTTTTGGTT------------------------------------------------------------------------------------------------------------------GGAGCAAACCTCCATCTTCTACAG---------------------------------------------------------------------------------------------------------------------------------------------------------------------------------------------------------------------------------------------------------------------------------------------------------------------------------------------------------------------------------------------------------------------GTTGGTGCTCTCCAAGATGTTCGATCTGAACTGACTAAGTTGCGAGGTGTTCTGTTCTATAAAGTTTTGGAGGATTTGCATGCACATCTTTATAATAAGGGTGAATACAGCTCAGTTGCTTCAAGCATGAATGGA---AAGGATGATGAAGTGCCAACAACCACAGCTGTTGCATTTACAGCAAATACTTCACAGCCTGTGTCTCGAAGAACCAGGTCAGTGAAA---------------------------------------------------------------------------GGTGAT------------------------------AGTCAGTTTGGCAGTCAGGGGCTTGTAGATGGACCATACAGGCCAGGTTCCATTGATGAAGGTTCATCATATGATGGCCATGATGAGGATGGTTCTTTGGAGCCACATGACGATAATACCTTGGATGGACATGCA------------------------------------GTACGGCTTAATGGTGGTGATGGGAAGGATGTCAAAGTCATATCCCGTCAAATCCCATTGTGGCTTTTGAATTCCACTCCTGATGAATTTGTTGAAACAATTAAAAAGAGTGATGCTCCACTTCATGTGAAGTATTTGCGGACTATGGTGGAGTGCCTCTGCTTACTTCACAAAGTGGCTGCAGCTGGTGCTGTAATAAGCCAGCGATTGCGACCCACAATTCATGAGATCATCACAACCAAGATTAAAGCCCATGCAGAATCCATTAATTCTTCA------AGGTCTGGAATTGACAAGGCCACTCGAACTGGTACCACCAGTCTCCTCTTTATGAAGGGACAG---------------------TTAGAAAGGTACCAGTTACCAAAACAGAAGCGTCAGAATGGG---ATGTCATTGGCAGGGACTCTGTTGGCAGTGAGCCCTGTCTCGCCTGTGATGGCTCCTACAGGAAAAGCACAGGCTGCTACAAAAGAGCTTCTTGATTCAATTTTGGATGCCGTTGTTCGGATATTTGAGAATCATGTTGTTGTTGGAGAGCTTATTGAGTCGAAATCTTCCCTACAAGGTGAC---------CTAAACACACCAAAGTCACTGTCAACA---GATGTA------AACCTCGATTCTGAAGCATCTCAAATTACTGGAGGCTACAGTATTGGGTTTTCCTTGACAGTTTTACAGAGTGAATGCCAACAACTCATATGTGAGATTCTTCGAGCAACTCCTGAGGCTGCATCGGCTGATGCTGCTGTACAAACTGCCAGGCTTGCAAGCAAGGTTCCTACA------------------------------------AATGAAAAG------------AGGGATGCGTCAGAAGATGGCCTCACTTTTGCGTTTCGTTTCACAGATGCTACCGTATCGGTTCCTAACCAG------------GGGGTTGATCTCATT---------------------------CGCCAAGGATGGAGTAGGAGGGGTCCCAATGTCTTGCAAGAAGGTTATGGCTCTGCAGCTGTCTTGCCTGAGCAAGGCATTTATCTAGCAGCATCTGTATACCGACCTGTTCTTGAGTTTACAGATAGAGTTGCTTCAATGCTGCCGAGAAAGTATTCCCAGCTTGGGAATGATGGATTGCTAGCCTTTGTGGAGAATTTTGTGAAGGACCACCTTTTGCCAACCATGTTTGTTGACTACCGGAAAGGCGTACAACAAGCTATATCAAGTCCTGCTGCATTTCGGCCACGGGCACATACTAGTGTTTCATATGCTTTATCAATTGAGAAGGGTCGACCTATCTTGCAGGGGCTTCTGGCTATTGATTTCTTAGCAAAAGAGCTGCTCGGTTGGGCTCAAGCAATGCCTAAATTTTCTGCTGACCTTGTGAAGTATGTTCAAACTTTCCTCGAGCGAACCTATGAAAGATGTCGAACTTCATACATGGAGGCAGTTCTTGAGAAGCAGAGTTATATGCTCATCGGAAGGTATGATATTGAGAAATTGATGCGACTTGATCCAGCTAGTGCGTGTTTACCAAATGCA------------CTTGGTCAGTCAAATGTGAGAAATATTGCTTCTGATGCGGAAAGTATTGAGGTTGAATCAGAACTAAGTGAACTTCTCTTAAATTTGCGTCCTATTAAGCAGGAGAATCTAATTCGTGATGACAATAAACTTGTTTTGCTGGCATCCCTGAGTGATTCATTGGAATATCTTGCAGACTCAATTGAAAGACTTGTACAAGCAACC---CCACAAACATCAAATCATGTGGAGAGTGGC---------AAGCCTAGC------CATACACGAACAAGCAGTTCACCTGCTAGGGATCTGGCATCGTTTGCAGATGAGTACCGAAAACTAGCAATTGATTGCTTAAAAGTTTTACGTGTGGAGATGCAGTTGGAGACAATTTTCCACATGCAGGAAATGACAAATAGGGAATACCTGGAAAACCAAGATGCAGAAGAGCCTGATGACTTTGTTATTTCACTTACTGCACAGATAACACGCAGGGATGAGGAAATGGCACCTTTTGTTGCGGGAGTGAAGCGGAATTACATATTTGGTGGAATATGTAGTATTGCTACAAATGCATCCATTAAGGCTTTGGCTGACATGGAATCAATCAACCTGTTTGGAGTTCAGCAGATATGTCGGAATTCAATTGCTCTAGAACAGGCCCTTGCAGCTATCCCATCAATTGACAGTGAAGCTGTACGGCAGAGATTAGATCATGTCCGAACCTATTATGAACTGTTGAATATGCCATTTGAGGCCTTGCTTGCCTTCATTACAGAGCATGAGCACTTGTTTACAGCTGCAGAGTATGCTAATCTTCTAAAAGTCCAGGTGCCTGGAAGGGAGATACCTCCTGATGCACAAGATCGAGTATCAGAGATTTTATCCCTTTAG---------
>Arabidopsis_thaliana
------------ATGGGG---------------------ATTTTCAATGGTTTGCCTGTACCCTCGGATAAAACTTACCTTAGGGAGGAGCTGGCAAGAATAGATGAGAGCTGGGCTGCTGCACGATTTGACTCTTTACCACATGTTGTTCATATTTTGACATCAAAAGACCGTGAAGCTGACATTCATATATTAAAGGAACAAAGTGATGTTGTCGAGGAGGTTGTTGATGAAGTTGTCCATGCTTATCATGGTGGTTTCAACAAGGCCATTCAAAACTATTCACAGATCTTGCGATTATTCAGTGAGTCCACTGAAAAGATAGGCGACTTGAAGCACGATTTAGCAGAAGCGAAACAGAGCTTGGGTGCACGCAATAAACAATTACATCAGTTGTGGTACCGTTCTGTTACATTGCGGCACATCATCTCACTTTTGGATCAAATCGAGGGCATTGCCAAGGTTCCATCTCGTATTGAGAAGCTCATTGCTGATAAGCAGTTTTACGCTGCTATTCAAGTGTATCTCCAGTCGTCTCTAATGCTGGAGCGTGAGGGGCTTCAA------------------------------------ACGGTTGGTGCTCTTCAAGATGTCAGATCTGAGCTAACTAAGTTGCGGGGAGCCCTTTTCTTCAAAATTCTAGATGATTTGCATGCACACCTATACAATAGAGGTGAATACAGTTCAGTTGCGTCAAGCATATATGAA---AGAGATGATGAAGTACCAACGACAACAGCTGTTGCAGCTAGTCGAATGAGCTCACAACCACTGTCACGTAGAACACGGACACTGAAA---------------------------------------------------------------------------GGTGAT------------------------------AGTCAGTTTGGTGTTAGAGGGCTCACAAATGGTTCATATAGAACCGCTTCTAATGATGAAAGTTCATCATTTGATGGACATGATGAAGAAGACTCCGTAGAA---CATGATGAATCCACCGCAGAT------------------------------------------------------ACTGCCAGGAATGGCACTGATAGTAAATTGCTTTCTCACCAACTTCCTCCATGGCTTTCTGATTCCACTCCTGATGAGTTTATTGAAGCAGTAAGAAAGAGTGATGATCCACTGCATGTGAAGTATCTACAGACCCTTGTTCAGTGTCTCTGCATGCTTGGCAAAGTTGCAGCTGCTGGTGCTATCATATGCCAAAAACTTCGACCCACAATTCATGAAATCATAATATCCAAGATTAAAGCCCATCTGGAGACTACAAATTTGTCA------AAGTCCGCGTGTAGTCAGGGTGATCGAAGTGTAGCTGCTGGATTGCATTTAATCAAAGGACAG---------------------TCAGAGGCCTACCGGTTATCAAAAGAGAAACCTCAAAATGGG---ATATCAAATTCAGGAACTCACCTAGCTGTGAGCCCTGTTTCGCCTCTTATGGCTCCTGGAGGCAAAGCGCAGGCTGCAGCGAAGGAACTTCTTGACTCAATTTTAGATACTATTGTCAAGATATTTGAAAATCATGTTGTTATTGGAGAGCTTTTGGAGATGAAGGCTTCA---CAACATGAC---------ATTAACACACCAAGGTCATTGCCTACT---GATGTGAATTGGAACACCGAGTCTGAAGCATCCCAAGCTACTGGAGGCTACACTATCAGTTTTCCCTTGACAGTCTTACAGAGTGAATGCCAACAACTCATATGTGAGATTCTACGAGCAACTCCAGAAGCTGCTTCAGCAGATGCTGCTGCACAAACTGCTAAGCTTGCAAAGAAGGCTCCGAAG------------------------------------AAAGACAAA------------AGGGATGCACCTGAGGATGGCCTAACATTCACCTTTCGGTTTACAGATGCAACTGTATCAATATCTAATCAG------------GGAGCCGATCTCATT---------------------------CGTCAAGGCTGGGGAAAGAGGGCTCCAAATGCATCACTGGAAGGTTATGGATCTGCAGCTGTTTTGCCTGAACAAGGAATATATCTAGCTGCATCTATTTACCGGCCTGTTCTTCAGTTTACAGATAAAATCACTTCAATGTTGCCCAAAAAGCATTCCCAGCTTGTGAATGATGGATTGCTTACATTCACTGAAAACTTTGTGAAGGACCATCTGTTACCGACAATGTTTGTGGACTATAGGAAAGGCGTACAGCAAGCTATATCAAGCGCTGCTGCATTTCGGCCGCGTGCACATACAACT---ACTTACACCGCAACCGTAGAAAAGGGACGACCTATCTTACAAGGTCTTCTAGCAATAGATCTCCTTGCAAAAGAGGTTCTTGGCTGGGCTCAAGCCATGCCTAAATTTGCTACTGATCTTGTGAAGTATGTTCAGACATTTCTTGAGAGGACATTTGAGAGATGTCGAACATCATACATGGAGGCTGTTCTAGAGAAGCTCAGTTACATGCTCATTGGGAGGCATGATATTGAGAAATTGATGCGGCTTGATGCGGCGAGTGCTTGTTTACCATCTACG------------CTTGGCCATGCC---------------GTTTCTCACTCTGAGGCTGTTGGCACTGAAGTAGAACTCAGTGACCTATTCTTGAGTTTGCGACCTATCAAGCAGGATAATCTAATTCGTGATGACAACAAACTGATTTTGTTAGCTTCTCTCAGTGACTCGCTTGAATACGTGGCAGACTCTATTGAGAGGCTTGGACAAGCAGTT---CCTCGTGTGGCGAGTCAAGCTGAA---------------------GGT------AATAGCAGAAATCAAGCAGCTTCTCCTAGGAATCTGGCATCATTTGCAGATGAGTACAGAAAACTTGCGACTGATTGCCTAAAGGTTCTTCGTGTTGAGATGCAATTGGAAACAGTCTTTCATCTTCAGGAAATGACGAATAGGGAATATTTGGAGGATGAGGATGCTGAAGAGCCGGACGACTTTGTGATATCTCTTACTTCACAGATAACACGTAGGGAGGAGGGAATGGCGCCTTTCATCTCTGGTGAGAAGCGGAATTACGTTTTTGGTGGCATTAGTGGAATTGCAGCAAATGCGTCCATTAAGGCTTTGGCTGACATGAGATCAATCAACCTTTTCGGGGTTCAACAAATATGTCGGAACACTATTGCAGTGGAACAGGCCATGGCAGCTATTCCATATATCGATGGTGAAACCGTACAACAGAACCTAGATCGTGTCCGTACTTACTTTGAGCTATTAAACATGCCATTCGAAGCATTGCTCGCTTTCATAGCAGAACACGACCAAATGTTTACACCCACAGAGTATTCCAATCTTCTGAAGGTCAATGTTCCTGGAAGAGATACTCCTTCAGATGCTCAATCCCGCCTTTTGGAAATTCTTTCTCATTAA---------
>Isoetes_sinensis
ATGGATGGGGACCTTTTGCGAGCT------------------------------------------GAC---ACGGCTGTGAAAGATGAACTCGACAGTATTGATGATGCATGGAAGCAGCCCCGGTTTGATTCTTTACAACATGTTGTTAAGATTCTGACTTCTCCAGATCCAGAGGAGGCCATACAAACATTGAGAGAGCAACGTGATGCTATTGAGGATCTTGTGGATGACGTAGTCCGTCGGTACCACAAAGGATTCAATAAAGCTATTCATAACTATTCTCAAATATTACGCTTATTCAGCGAGTCCTCCTCAAGTTTGAATGGATTAAAAACAAGCATAGCAGAGGCCAAGAAGTTGCTTGGTACACGACATAAACAGCTGCAGCAACAATGGTACCGGTCTATAATGCACCAGCATGTCATCTCTCTACTTGACCAAATTGAAAACGTTGCAAAGGTTCCAGCAAAGATTGAAAAGCTAATTGCAGATAAAAGATACTATGCTGCAGTGCAGCTCTACATTCAATCAGTCAATTTACTCGAGCGGGAGGGGATTCAA------------------------------------GGAATTGGTGCTCTCCAGGAAGTGCGGTCAGAGTTTTCAAAGTTACGGGGAGTACTTTTTTACAAAGTTGTTGAGGATCTACATAATCATTTGTACAATAGAGGCGAGTATAGTCTGAGCCTGCATGCTAGGGATGGC---CAGGAGGACGACTTGTCCAATATTGAAGCTATAATCCCTCCTCCGGGTAGCATTCATCCAATATCACGCAGGACAAGGACATTC---------------------------------------------------------------------------------------------AGGAGAAATGACATCCAGGGTTCCAGTTTTGATAGCAGAACCCTGGCTGACGGATATCGGCAA---GGATCAACAGATGGAAACTCATCCGGTGACTTTAGAGATGATGAGAGTAAT---------CAGAATGGAGATAGTACTGATGGTACGTCTGAAAGCTTTTCTGCTAAGGTAGCACCAAATGGGAAGCTTTCTGGAGATGATCTTGCATCTAAGGAAATTAGGAAAGCAAGCCAGAACCCACCGACCTGGCTGGCAGATGCCATGCCAAATGAATTTACGGAGGGTATCAGAAAGAGTGATGCCCCTCTTAATACCAAATATCTCCAAACTATGGTGGAATGTATTGCAATGTTAGGAAAGGTTGCAGCATCTGGGGCACTCATCAGCCAGAGGCTTAGGCAGATGGTTCATGAAGTGATAACAGCAGAGATAAGGGCACGTGCTTCCTCTGCCGACTCTTCT------AAATTGGCCATGGGTCGAGTTTCT------------------------------AATGGAGCATCATCTGTACCATCTCGATTTCAGTTACGAAATGGCGTACAAAGAAGTAAGAATCAAAGGAGA---TCTGCTGTTGGACAATCTTTTTCTGAGATTGGAGCAGGGTCTCTG---ATGGGGCCAGCTGGGCCAGCTCAGGTTGCAGCACAAGGACTTCTAGAATCAATTCTAGCATTGATTATTCAAATACTAGAAAATCATGTTATTGTTGGGGAAGCACTAGAGGTTAGATCTACAGAAGCCAGCACTGTTTTCGAA---CATTCTCCT------GGGAAACCA---GATCTTCAATGGAATAATGACCTTGACAGTAATCGTGCATTGGGAGGATATAGTCTGGGGTTTGTTTTAATGGTTATACAGAGCGAGTGCCAGCAACTCATTTGTGACATTCTTCGGGCAACCCCCGATGCTGCTTCAGCTGATGCTGCTGTGCAAACTGCCAGACTTGCAAGCAAAACACCATCA------------------------------------AATGATAAGAGT---------AATGGCATAGTGGAGGAGGGCTTATCTTTTGCCTTTCGATTTACTGATACAGTGTTGGCTATGCCTGGTGCT------------GGGAATGATGCAATGGCAAGGGGAACTACTGTAGATGTTGCTCGTGTTGCCCGTGGCCGTCGTGGAACTGGAAATCCTCAGGAAGGTTATGGAATAGGTGCTGCACTTTTTGAGCGTGGCATATATCTCACTGCATCTGTTTACAAGCCTGTCTTGCAGTTCACTGACAAGGTTTCATCCCTCCTCCCACAAAAGTATGCTCAACTTGGAAAAGATGGCCTCCAGAGTTTTATAGAGAATTTCATTAAAGATCAGTTTTTGCCAATAGTCTATGTGGACTATCGCACGAGGGTTGCAGATGCTCTTGCAAGTCCTGCTGCATTTCGTCCAAAACCTCATTTGGGGTCCGTCTATCTTGCCCCC---TCAGAGAGTAAGACAATACTTCAAGGGCCATTTGCATCTCATCAACTTGCCAATGAGGCACTAGAGTGGGCTCATGCAATGCCTAAATATGCTGGAGAGTTTTTGGAGTTGGTGCAGACAATATTGGAGCGCACACTTGAAAGATGCAGAGCTGTGTATACTGAGGCAGTTCTTGGTAGTCTCAGCTGCAGTTTTATTGGAAGAACGGATGTTCAGCAGCTTATGAAGCAAGACCCTCAGAATGCTTTGCTAGAGGTTTCTTATCTTGCTGAACCAGGTCAGAATAACTCAGCAAGTATGCGTTTAGATGTCGAGGCTAGGGAAGTAGAGGATGAAATGAATAATCTCCTTCTCAGCTTACGTCCCATCAAACAGGAACATCTTATCAGGGATGATCAAAAGATTATTGTTCTCGCAGCTCTTAGCGAATCTTTGGATTTTCTTTCTTCCTCTATTGAGCAATTGGGACAAAAG---------------AGATCACAGAAGAAAAAGGAGAATCAACGCCAATCACTT------CATCAAAGAAGTAGTAGTGCTCTTACTACAGGTCTCTCTGACCTGACAGCAAGATATCGTTCCCTCTCAGCAGAGTGCCTTAGAACCCTCAGGGTTGAGATGCAGCTGGAAGCCATATATCACTTGCAGGCCATGACAGATAGAGTTTATATGAGCGATCAAGATGCAGAGGAGCCGGAAGATTTTATAGTGTCATTCACAACTCAGATTACAAGATGGGATGATGAGATGACATCTTATACATCTGATTCCAAACGAAATTACATATTTGGAGGCATTTGTGGCATTTCTGCTACTGCATTTGTTAAGGCTCTCAATAACATGAGTTTGCTGAATTTGTTCGGCATTAGGCAGATCTGTAGAAACTGCATTGGGTTACAGCAGGCTTTAGCAGCACTTAGTTCAAGTGATGGAGAGATGGTACAGCAGAGGCTGGATGATGTGCGCACATATTATGAACTCCTAAACATGCCATTTGAGGCTCTCTTTGCATTTGTCAGCGAACATCAGTCTAAATTTACTTTCTCAGAGTATTCAAGCCTCCTTAAAGTCAATGTACCAGGCAGAGAAATCCCTCCTGATGCTGTGCAGAGAATTGGGAAAGTTCTGGCTCCCGCGATATGA---
>Isoetes_lacustris
ATGGATGGGGACCTTTTGCGATCT------------------------------------------GAC---ACGGCTGTGAAAGATGAACTTGACAGTATTGATGATGCATGGAAGCAGCCCCGGTTTGATTCCTTACAACATGTTGTTAAGATTTTGACTTCTCCAGATCCAGAAGAGGCCATACAAACATTGAGAGAGCAACGTGATGCTATTGAGGATCTTGTGGATGACGTAGTCCGTCGGTACCATAAAGGATTCAATAAAGCTATTCATAACTATTCTCAAATATTACGCTTATTCAGCGAGTCCTCGTCAAGTTTGAATGGATTAAAAATAAACATAGCAGAGGCCAAGAAGTTGCTTGGTACACGACATAAACAGCTGCAGCAACAATGGTCACGGTCTATAATGCACCAGCATGTCATCTCCCTACTTGACCAAATTGAAAATGTTGCAAAGGTTCCAGCAAAGATTGAAAAGCTAATTGCAGACAAAAGATACTATGCTGCAGTGCAGCTTTACATTCAATCAGTCAATTTACTCGAACGGGAGGGGATTCAA------------------------------------GGAGTCGGTGCTCTACAAGAAGTGCGCTCAGAATTTTCAAAGTTACGGGGGATACTTTTTTACAAAGTTGTTGAGGATCTACATAATCATTTGTATAATAGAGGCGAGTATAGTCTGAGCCTGCATGCTAGGGATGGC---CAGGAGGATGACTTGTCCAACATTGAAGCTATAATCCCTCCTCCGGGTAGCATTCATCCAGTATCACGCAGGACAAGGACATTC---------------------------------------------------------------------------------------------AAGAGAAATGACATCCAGGGTTCCAGTTTCGATAGCAGAACCCTGACCGACGGATATCGGCAAGCTGGATCACCAGATGGAAACTCATCCGGTGACTTTAGAGATGATGAGAGTAAT---------CAGAACGGAGATAGTACTGATGGTACGTCTGAAAGCTTTTCTGCTAAGGTAGCACCAAATGGGAAGCTTTCTGGAGATGATCTTGCATCTAAGGAAATTAGGAAAGCAAGCCAGAACCCACCTACCTGGCTGGCAGATGCCATTCCAAATGAATTTACGGAGGGTATCAGGAAGAGTGATGCCCCTCTTAATGCCAAATATCTCCAAACTATGGTGGAATGTATTGCAATGTTAGGAAAGGTTGCAGCATCTGGGGCACTCATCAGCCAAAGGCTTAGGCAGATGGTTCATGAAGTGATAACAGCAGAGATAAGGGCACGAGCTTCCTCTGCCGACTCTTCT------AAATTGGCCATTGGTCGAGTTTCT------------------------------AATGGAGCATCATCTGTACCATCTCGATTTCAGTTACGAGATAACCTACAAAGAAGTAAGAACCAAAGAAGA---TCTGCTGTTGGACAATCTCTTTCTGAGATTGGCGCAGGATCTCCG---ATGGGGCCAGCTGGGCCAGCTCAGATTGCAGCACAAGGACTTCTAGAATCAATTCTAGCATTGATTATTCAAATACTAGAAAATCATGTTGTTGTTGGGGAAGCACTAGAGGTCAGATCTACAGAAGCCAGCACCGTTCCCGAG---CATTCTCCA------GGGAAGCCA---GATCTTCAATGGAATAATGACCTTGATAGTAATCGTGCATTGGGAGGATATAGTCTGGGGTTTGTTTTAATGGTTATACAGAGCGAGTGCCAGCAACTCATTTGTGACATTCTTCGGGCAACCCCGGATGCTGCTTCGGCTGATGCTGCTGTGCAAACTGCCAGACTTGCAAGCAAAACACCATCA------------------------------------AATGATAAGAGT---------AATGGCATAGTGGAGGAGGGCTTATCTTTTGCCTTTCGATTTACTGATACCGTGTTGGCTATGCCTGGTGCT------------GGGAATGATGCAATGACAAGGGGAACTACCGTAGATGTTGCTCGTGTTGCACGTGGCCGTCGTGGAACTGGAAGTCCTCAGGAGGGTTATGGAATAGGTGCTGCACTTTTTGAGCGTGGCATATATCTCACTGCATCTGTTTACAAGCCTGTCTTGCAGTTCACTGACAAGGTTTCATCCCTCCTTCCACAAAAGTATGCTCAACTTGGAAAAGATGGCCTCCAGAGTTTTATAGAGAATTTCATTAAAGATCAGTTCTTGCCAATAGTCTATGTGGATTATCGCACGAGGGTTGCAGATGCTCTCGCAAGCCCTGCTGCTTTTCGTCCAAAACCTCATTTGGGGTCTGTCTATCTTGCCCCC---TCAGAGAATAAGACAGTACTTCAAGGGCCACTTGCATCTCACCAACTTGCCAATGAGGCACTGGAGTGGGCTCATGCAATGCCTAAATATGCTGGAGAGTTTTTGGAGTTGGTGCAGACAATATTGGAGCGCACACTTGAAAGATGCAGAGCTGTGTATACTGAGGCAGTTCTTGGT------------------------------------------------------------------------------------------------------------------------------------------------------------------------------------------------------------------------------------------------------------------------------------------------------------------------------------------------------------------------------------------------------------------------------------------------------------------------------------------------------------------------------------------------------------------------------------------------------------------------------------------------------------------------------------------------------------------------------------------------------------------------------------------------------------------------------------------------------------------------------------------------------------------------------------------------------------------------------------------------------------------------
>Selaginella_moellendorffii
------------ATGCTTCGATCTGGA---------------------------------ATTTTCTCG---CAGGCTGTCAAGGAGGAGCTCGAGGCAATCGACGACTCGTGGAAGCAACCTCGATTCGACTCCCTCACGCACGTCGTCGAGGTCCTCACATCGCATAATCCCGAGGACGCCACGCAGACGCTGCGAGAGCAGCGCGATGCGATTGAGGCGCTCGTGGATGATGTCGTCCGCGGCTACCACAAAGGATTCAACAAGGCAATCCATAATTATTCCCAGATATTGAGATTGTTTAGTGAATCCGCCACAGGCTTGAGTGGCCTCAAGCTACAGCTTGCCGATTGCAAGAAACTCTTGGGTGCTCGACACAAGCAGCTCCAACAACAATGGTACCGTTCTGTTATACTCCGAAATGTGATCTCTCTACTGGATCAAATTGACAATGTTTCAAAGGCT---ACAAAAATAGAGCAGTATATCTCGGAGAAGCGGTATTATTCAGCTGTCCAGCTACATATTCAGTCAATAAGCATGCTCGAGCGGGAGGGAATTCAA------------------------------------GGGGTCGGTGCTTTGCAAGACGTGCGTGCAGAGTTTTCAAACATGAAGGGCGTGCTTTTCTTCAAAGTCGTGGAGGATTTGCATTCCCATCTTTACTGTAAAGGAGAATACAGCACTAGTGTTATCAGGGACAAGAAT---GCCGACGATGATCTATTAAATATTGATACCATGGTACTTCCTGCTGGAAGTTCGCACCCTTTTTCACGACGGACTAGAACGTTC---------------------------------------------------------------------------------------------AAGAAGTCGGAG------------------------------------------------------AATGGTGGTGACGGGAGCGCAAACGGCCACGTCGAAGATCGGCGA------------------------AATTCAAGTGATAAAAGCTCTATTTCTGCCGATAGTAAG---------GACGAGGAATTGAGCCAGGACGAAAGTGTCGGCAAAGAAAGTATGAAGCCCAAACGAGCGACGCTTGTTTGGCTAGGAGATGCGACCCCTAACGAGTTTGTGGAAGCTATAACCAAAAGTGATGCTACGCTGAACGTGAAATACCTCCAGACAATGGTAGAATGCTTAAATTTGCTGGGAAAAACGGCTGCCGCTGGTGCACTCATCAGCCAGCGTCTTAGGCAGACAGTACATGATTTGATAATCGAGGAAATCAAAGCACACGCAGTCGCAGTTGATGCTTCAAGGCCACGCGTTGAAGTCTCCAAAATATCAGTTTCT------------------CACAAAAATGGCGTGTTAACTCTAGGCCTGAAG---------------AAAGTTCAAGACAGCAAGCATGCAAAGAAGGTGAGGGCTTCATCTGAAGCCTTGACGTCAATT---------------------GGGCCAACTGGACCCGGTCAAACGGCTGCGAGGAACCTCGTGGAGCCTGTCCTGGCCATGTTGGCCCGTGTACTAGCAAATCATGTGATTGTTGGAAAGGCTATGGAATCTCACACTGGAGAT------------------------------------------------------------------------GATGATACTCATTCTGTGAGTGGATACAACATTGGCTTTGCTGTGACTGTCATTCAGAGTGAATGCCAGCAATTTATTTGCGACATACTTCGAGCTAATGCAGATGCTACGCAGACCGATTCATCTGGTCAGGCTGCAAGA---CAGTCAAAAGTCACTGCA------------------------------------GCGGATAAAAGC---------AATGCTGGCCCTGATGAAGGATTGTCGTTTACCTTTCGTTTTACGGAC---GCCATGTCTCTGCCTGCT---------------------------------------------------GTTCCTCGACCTGTTCGT---AGGCGCGGATCCGCAAACGCTCAAGAAGGCTTTGGGGTTAGTACAGTACTTAGTGACAGGGGCATGTACCTCATTGCATCACTGTACCGGCCTGTGTTAGAGTTCACAGATGGATTTACGTCCTTGCTTCCAGAAAAATATGCTTCTCTTGGCAAGGAGGGTTTGCATAATTTTTTGGAGACCTTTATAAAGGACCAGTTTTTACCAAGAATCTACGTGGACTACAGAACTCGTGCTGCAGACGCCCTAGCAAGCTCTGCCGCATTTCGTCTTAAAACGCGTTCATCCGTGACTAAAATG---------------TCCTCCATCGCTTTACTTGGGCCTTCTGTGGCAGATCAGCTAGCTTCTGAGGTTGTTGCGTGGGCACATGCAATGCCAAAATATGCGCCCGAGTTTCTGGAGCTTGTGCAGACTATTTTGGAGAGGACTCTTGAAAGATGTCGGGCTGCATACACTGAAGCCGTCCTGGGTAGCCTGAGCTCCAGCATTATCGGCAGGACCGACGTTGAACAACTCATGCAGCAAGACCCTGCAAGTGTTTTGCTTGAAGCA---------------------------GATTGCCCTGATCATTATCCGAATGGAGAGGACGTTGAGCTGGAAATGGAGATGAACAATTTGCTTTTGAGTTTGCGGCCTATCAAACATGACCAACTCATACATGGTGATCAGAAGTTCGTTCTTCTGGCTGCTCTCAGCGAATCTTTATCTTCTCTTGCAACTTCGATCCAAAATCTTGGA------------------------TCGCAACAAAAGAAGAATGACATGGCGTCT---------------AAGCGGCCCAGCAATATTTTACCTTCGGGGCTACATAGTCTGATCGCGAAATACCAAGATCTTTCTTCGGAATGCCTTCGGACACTCCGCATTGAAATGCAACTTCAAGCAATACATTATCTACAGAGTATGACCGGGAGAGTCTATGTTAGCGATCACGATGCTGAAGAACCTGAAGATTTCATTGTTTCATTTACTTCTCAGATTACGAGATGGGATGAGGAAATGACTTTCTATATTTCTTCCGCCAAAAGAAATTACGCTTTTGGTGGAATATGTGGAGTTGCCGCGACAGCGTTTGTTAAGGCTCTGAACGACATGAGTTTAGTTAACGTATTCGGAGTTCGACAAATATGTAGAAATTGCATCGCATTCCAGCAAGCCTTGGCAGCACTTAGCTCGACAGATGCTGATATGGTGCAACAACGGCTTGACAGAGTCCGAACCTACTATGAACTTCTTACTATGCCTTTTGAGGCTCTTATTGCGTTCGTGAACGAGCACGACTCGGAATTCTCATTCACCGAAGTCTCCAATCTTCTCAAAGTGAATGTGCCAGGCAGAGAAATTCCACCAGATGCTGTGCAACGCATCGGAAAAGTTTTGGCGCCTTGA---------
>Huperzia_lucidula
------------------------------------------------------------------------CAAGTTTCAAAAGCA------------------------------------------------------------------------------------------------------------------------------------------------------------------------------------------------------------------------------------------------------------------------------------------------------------------------------------------------------------------------------------------------------------------------------------------------------------------------------------------------------------------------------------GTTGGTGCT------------------------------------------------------------------------------------------GGTCCACTTTCTCTG------------------------------------------------------------------------------------------------------------------------------------------------------------------------------------------------------------------AAAGTTAATGGCAGGAAT---------------------------------------------------------------------------------------------------------------------------------------------------------------------------------------------------------------------------------------ACTCAAACTACACCTACTTCG------------------------------------------------------------------------------------------------------------------------------------------------------------------------------------------------------------GTAAAGCAAACAAGTAGA------------------------------GGTTCA---------------------------------------------------------CGAAAA---AGTGCTGCAAGTGATACTTCTTCAAATCCAAACTCAGTTTCTCAGTGTATGGGCCCAATTGGATCTGCTCAAACTGCAGCACAAGAGCTCGTGGAGTCTATTTTAGTCTTACTCGCAAAGATTCTAGAGAACCATATTGTTGTCGCAGAAGCATTGGAATCAAAGCCTGCAATAATGTCCGAAAGCACAGTCACCAGCTCTCAAGAGAAATTCAAT------AACTTGCAGTGGAACAATGATCCTGATGTTGCACGTGCTACTGGTGGTTATAGCTTGGCATTTGTACTGACGGTTCTGCAGAGCGAATGCCAACAACTCATTTGTGATATCCTTAAAGCTACACCGGATGCTGCATCAGCTGATGCTGCTGTTCAAAGTGCTAGGCTTGCAAGCAAGGCACCTTTG------------------------------------AATGAGAACGGG---------AATGGAGCACTCGAGGAAGGCTTGTCCTTCGCATTTAGATTTACAGACACTGTTCTCGGGTCACCT------------------GGTGGAGATGGCTTA---------------------------CGTTCGGGTCGCGGTCGTAGAAGCACAACTGCTAGCCAAGAAGGTTATGGCACTGGTGCCGTTTTGCCAGAACGGGGAATATATTTTACTGCAGCTGTCTACAGACCTGTTCTTCAGTTCACTGATAAAGTTGGTTCTTTGCTTCCCACAAAATATGCTCAATTGGGGAATGATGGTCTTCAAAGTTTCATTGAGAACTTCATTAAAGATCAATTTTTACCTATTTTGTATGTGGATTATCGTACACGGGTAGCAGATGCACTTGCAAGCCCCTCTGCATTTCGACCTAAATCACATGCAGGGTCAATATATGAATCATTTGTGGAGAAGGGAAGGCCTATCCTTCAAGGACCTTTGGCAGCAGACCAACTTGCTAATGAGGTGTTGGCATGGGCACAGACCATGCCAAAGTATGCAGGGGAATTTGTGGAGTTAATTCAAACTATCCTGGAACGGACGCTTGAGCGCTCTCGTGCTGCTTTCACAGAGGCAGTTCTTGGATGCCTTAGTAGCAGTCTGATTGGAAGAAAAGATGTTGAAAACTTAATGAAACAAGATCCAGCAAGCTCTTTAATAGAAGCTGCTTACCTCAGTAGGCTAGGTCAAAAGGTTCCACTGGATTCGCCTTTGGATGCTGATATCCTTGAAGTGGAAATGGAGATGAACAACTTTCTCCTCAATTTGAGGCCTATCAAACAGGAGCAGCTTATCACAGATAATCAC------------------------------------------------------------------------------------------------------------------------------------------------------------------------------------------------------------------------------------------------------------------------------------------------------------------------------------------------------------------------------------------------------------------------------------------------------------------------------------------------------------------------------------------------------------------------------------------------------------------------------------------------------------------------------------------------------------------------------------------------------------------------------------------
>Physcomitrella_patens
------ATGACTACAGGTCCCTCTGGA---------------------------------TTAGTTGATTGGAATGTAGTCAAGAAAGAGCTTCAAAATATTGATGACGTGTGGAAGCAGCCTCGGTTCGACTCCTTACCACATGTAGTTGGAGTTCTCACCTCTCGTAATCCAGAGGTTGCTTTGGAGAAATTACGTGAGCAAAGAGATGCAATTGAGGAACTCGTGGATGATGTTGTTCGCATTTACCACAATGGCTTCAACAAAGCGATTCATAACTACTCGCAGATATTGCGGCTTTTTAGTGAATCTGCTGGAAGCATAAATGGATTGAAAGACGATTTAGGAGAGGCTCGCCGATTACTAGGTGCTCGGCATAAGCAGTTACATCAGCAATGGTGTCGCTCCGTGACTTTGCGCCACGTTATCACCCTGCTTGATCAAATTGACAAAGTTGCACAGGTTCCAGCAAGGATAGAGAAGTTGATTTCTGAGAAGCGTTACTATTCCGCTGTGCAACTCCACCTTCATTCTATTAGTATGCTAGACCGCGAAGGCATCCAGTCAATTTGGGAAACAGATGACCCCATAAGAAAGGGCAAGGTAGGAGCGCTTCAAGATGTGCGGAGTGAGTTGTCTAAGCTTCGTGGTGTGCTTTTCCATAAAGTTGTAGAGGATTTGCATCTCCATCTCTACAACAAGGGTGAATATAGTGTAAATTTGGCAGCTGCACACGAT---CAGGACGATGATATCTCCAACATTGCTCCTGCTGTTGTCCCAACAAGTGGAAACGTGACCATGTCAAGGCGCACGCGAACTATGCGGCAGATGTGGAAATCTGGTCTAGATCGTGTTTTGGAAGCTAGACGAGCTGGTTCTGTTGATGGATCATCAGTTGATGGTGATAACATGGAGAAAATGGAGAAAATGAATGGAGAAAAT---GAACAGTCTGAAGCAACTAATGGT------AACCGAGGGGCGAGTAATGGCAACGAT------------------------------------------------------------------------------------------------------------------GATGGTATTTCAAAGGACGACGGAAAACTGTCTCGGGTTGCG---CCAGTGTGGTTAGCTGAATCAACCCCAAACGAATTTACAGAATATCTGTTGAAGAGTGATGCTCCTCAAGGCGTGAAATATCTACAGACTATGGTGGAATGCCTTGCATTACTTGGCAAGATTACTGCTGCTGGAAGCATTATTAGTCAAAGGTTGAGACCAACTGTACATGACATGATAACTGCGGAAATTAAAGCGCGGGCTGCTGCAATAGAAGCTGCT------AGACCACGAGTGGACGAAGTCTCTAAACTT------------------TTAAAAGGAGGAAGTATCGGGGTG------------------------------------------TATCTCTCACAG---AACGGGAAGAATGGAAGTATTTTGATTACCGGACAACAAGAACCAACTGTTGAACTTATGGGAAAGGCTCAAACTGCAGCTCGAGATCTTCTTCTGTCTATTTTAGACCTCGTAACTCACATTCTTGAAAACCATGTTCTGGTCGGGGAGTTAATGGAGGCTAAAGCTAATGTGGGCGATCATGGTGGTGCTTATGCTTCCCCG------GGTAATGGT---AACTTTGCATGGCTCAATGATGCAGACATCAGTGGAGCAACTGGAGGCTATAGCCTAGGGTTTGCACTGACTGTTATCCAGAGTGAATGTCAGCAGCTTATATGCGACATCTTACGGGCAACACCTGATGCTGCTTCTGCCGATGCAGCGGTACAAACAGCTAGATTGGCCAGCAAAGCTGATCCTCATGTGGCAAAGAAACGGCATGCGGTGCACAAAAAGGATGACGCCAGTTTAGCCCCAAAAGGGGCATCTGAAGAGGGATTGTCGTTTGCTTTTCGTTTCACTGACACAGTACTCAGTTTACCTGAAGCGAACGACCGTTTAAGTGGTGAGGGTTTG---------------------------CGCAGTACGCGTAATAGAAGAACCTCGAACGCCTCTCAAGAAGGTTATGGAACAAGTGCTGTTCTTCCAGAACGTGGCATATATCTTACGTCTGCCGTTTACCGTCCTATTCTTCAGTTTACTGATAAAGTCGTGTCTCTGCTCCCTAAGAAGTATGCCAACCTTGGAAATGAAGGTCTACAGAGTTTCATTGAAAACTTCGTGAAAGATCAGTTTCTCCCTATTGTGTACGTGGATTATCGTACACGTGTGGCTGACGCTCTTGCAAGCCCATCTGCATTTCGACTGAAGGCTCACCCGGGGGCTGTGTATGAGCCAGCTCTGGAGCGAGGCAGGCCTGTTTTACATGGGCCTTTGGCAGCAAATCAATTGATAACGGAAGTTCTTGGATGGGCTCAAGCAATGCCCATGTACGCCGGGGAGATTTTGGAGCTTGTTCAAACACTTCTTGAACGCACATTAGAGCGTTGTCGGGCTGCTTACACTGAGGCAGTTCTGGGTAGTCTGAGCTCAAGCGTAATTGGGAGACCGGATATCGCCAATTTGATGAAGCAAGAACCGGCTAATACCTTGCTGGATGCGGCCTATCTCTTGCAGCTTGGTCAGAGAGTAAATGTTGATGGACCATATGACATGGAAGGATTAGAAGTAGAGATGGAGCTAAACAATCTCCTTCTCAGCTTACGACCTATTAAGCAGGAGCAATTGATAACTGATAATCATAAACTTGTTCTGTTAGCTGCTCTAAGTGATTCACTGGACTTCTTGTCTGAGTCAGCGCAACAATTAGGTCAGCGACAACCTACTACGCCAGCATCCCCAATGAAGAGGAAAAGCTCAGTACATCGAGTCCATCATCATCGTCGTACCAGCAGCGTACTCACTGCAGGCCTAGGCATCTTAGCTGAGAAATACAGTGCTTTATCTGCTGAGTGTCTGCGAACTCTCAGAGTTGAGATGCAATTAGAGGCGATATATCATCTCCAGAGCATGGCGGGAAGAGTATATGTGACTGACCAAGATGCTGAAGAACCAGAAGATTTCATTGTTGGTCTCACAACCCAGATTGCTAGAAGGGATGAGGAAATGGCTGCCTATGTGCCACCATTAAAACGTAGTTACATTTTTGGTGGTATCTGCAGTGTGTCAGCTACAGCCTTCATTAAGAGCTTGCATGAGATGAAATCCGTGAATATGCTGGGAGTACGCCAAATCTGCCGCAACTGCATCGCACTTCAGCAGGCATTGGCTTCACTGGCGGCAAGCAGTGGTCAATTTCTCGAAGAGCGACTTGATCGTGTGCGGACCTACTTCGAGTGCTTAAATCTTCCCTTTGAGGCACTCCATGCATTTGTTTTAGAGCATGACGCCCTTTTCTCTTTCTCTGAATATTCAGCTCTTTTGAAGGTTAATGTTCCTGGGAGGGATGTACCCCCTGATGCTGTGCAACGAATCGGGAGAATTTTAGCTCCTGGGAAGTACTAG
>Lygodium_japonicum
------------ATGGCGCCCGATTCA---------------------------------GCTGTGGACTGGCAGGTTGTTCAGGCTGAACTTGATGAAATTGATGACGCTTGGAAGCAAGCTCGGTTTGATTCTCTGCCTCATGTTGTTGAGATTTTAACCTCTCAAGTTCCAGAAGATGCCATCCAAAGCCTACGGGAGCAAAGGGATGCGATTGAAGATATTGTCAATGATGTTGTTCGTGGGTACCACAATGGGTTCAACAGAGCCTTCCACAATTATTCCCAGATACTCAAGCTGTTTAGTGATTCTGCTGGAAGCATTAGCGGTCTGAAGGAAAGCTTAGGTGAGGCTAGGAGACTACTTGGTGCTAAAAACAAACAGCTTCAACAGCTCTGGTACCGGTCTGTAACCATTCGCCACATTATATCTTTACTGGATCAGATTGAAAATGCTTCCCAGGTCCCTAGCCGAATTGAGAAGCTAATTTCTGAGAGACAGTATTATCCAGCTGTGCAGCTTTATCTGCAGTCCACCAGCTTACTTGATCGTGAAGGTATTCAA------------------------------------GGGGTTGGAGCTCTTCAGGATGTTCGCACAGACCTCTCCAAGCTGCGTGGTATACTTTTTTTCAAAATTGTGGATGATTTGCATCTTCATCTCTACAACAAAGGAGAGTTCAGTGTGAAGCGAACATTTGATGGTGAAATAACAGATGATGATGCTTCCATTATCATAACAGATGTTGCCACTTCTAATGGGCTGTATCACATTTCCCAAAGGACA------------------------------------------------------------------------------------------------------ACAATAAGCAAAATGAATGGGCAACATTTTGGAGGGCACCCTAGCATTGATGGATTGCAAAACCTTGGGTCAGCGGATGGAAGCTCATCTGCTGAAGTTAGAGAAGATGAAAATTCT---------TCTATGGGAGATTATTTTGACAATGTGAGT------------GGCAAAGTGCAT---------------TTGGGCAACGGAATGATGGCAAACGAGGGCAGGCGATCCAAAAACAGTTTGCCATGCTGGCTTACCGAGTCTACTCCAAATGAATTTATTGATCAAATGGCCAAAAGCAAATCTCCGTTGCATGTCAAGTACTTGCAAACGATGGTAGAATGCTTGGCGCTTCTGGGAAAGGTTGCAGCAGCTGGTGCTATAATCAGTCAGAAATTGCGACCCAGTATTCATGATTTGATTACGACAGAGATCAAAGCTCGTGCTGCTGCAATTGATGCGTCT------AGGCCTCGAGTTGATCAAGTATCAAGG------------------------------GGG---------------------------------------------------------------------ACCATTGCAACCAGAACTTTATTAACAACAGGGGCTTTGTCATGCACAATGGCTCCAATGGGTCTGGGTCAAGCTGCTGCACAGAAACTTTTAGACTCTATCTTGGGACTGGTTTCTCAAATCTTAGAAAATCATGTTATTGTTGGGGAGATGATGGAAGCTAAGTCTGCAAGTCAAGAACAGGCAGCAATT---------CCAGAGAGAGCCAATGGG---GAGCTAAGCTGGCATACTGATCCAGATGTAGGGCGTGCAACAGGCGGCTATAGCCTATCCTTTGCTTTGACTGTCATACAAAGTGAATGCCAACAACTTATTTGTGACATTCTTCGGGCAACCCCAGATGCTGCTACAGCGGATGCAGCAGTGCAAACTGCAAGGCTTGCAAGCAAATTACCCGCA---------------------------------AAGGATTCAAGTAGC---------AATGGGGCTTTGGAAGAAGGATTATCTTTTGCTTTTAGGTTCACTGACACTGTCTTCTCAACAACG------------------GGTGCAGATGGTGTT---------------------------CGCCAATTTCACGGTAGGAGACATGCAGCTGGTGCCCAAGAGGGCTATGGAACTGGTGCAGTACTTCCTGAAAGGGGAATTTACCTAATTGCAGCGGTCTACAAGCCAATTCTTCAGTTTACAGATAAAGTGATGCAGCTTCTTCCTCCAAAGTATGCACAACTGGGGAATGACGGGCTTCAAAGTTTTGTTGAGAATTTTGTGAAAGACCAGTTTTTACCTCCCATTCGTGTGGACTATCGAAATCGTGTACAGGATGCTCTTGCAAGTCCTGCAGCTTTTCGTCCCAAGTCTCGAGTAGGTGCTTTGTATGAATCATCTATTGACAAAGGACGGCCAGTTCTACATGGACCTTTAGCTGCAAGTTACCTTGCGAATGAGGTAGTCAGTTGGGCACAGGCAATGCCAAAATATGCTAGTGACTTTGTGGAAATTGCACATGCTCTATTGGAAAGGACTTTGGAACGCTGTCGTGCTGCATATACAGAGGCTGTTTTGGGAAGTCTTAGCTCTAGCATTGTTGGACGGTCAGATGTTGAGAACTTGATGAGACAAGAATCAGCAAGTGCACTATTAGAGGCTTCCTATTTGCAGCAGCTTGGCAAGGATATACCAGAAGAAGATTTTTTTGATCCTGAAGGCATGGAAGTGGAAATGGAGATTACAAATCTTCTGCTGAGTTATAGACCTGTGAAGCAGGAACAATTGATTGCAGATGACCAGAAACTTACTTTAATGGCTGCCTTGAGTGACACTTGG---------------------------------------------------------------------------------------------------------------------------------------------------------------AGTTTGTCTCGGAATCTATTGAAAAATTAG---------------------------------------------------------------------------------------------------------------------------------------------------------------------------------------------------------------------------------------------------------------------------------------------------------------------------------------------------------------------------------------------------------------------------------------------------------------------------------------------------------------------------------------------------------
>Pteridium_aquilinium
------------------------------------------------------------------------------------------------------------------------------------------------------------------------------------------------------------------------------------------------------------------------------------------------------------------------------------------------------------------------------------------------------------------------------------------------------------------------------------------------------------------------------------------------------------------------------------------------------------------------------------------------------------------------------------------------------------------------------------------------------------------------------------------------------------------------------------------------------------------------------------------------------------------------------------------------------------------------------------------------------------------------------------------------------------------------------------------------------------------------------------------------------------------------------------------------------------------------------------------------------------------------------------------------------------------------------------------------------------------------------------------------------------------------------------------------------------------------------------------------------------------------------------------------------------------------------------------------------------------------------------------------------------------------------------------------------------------------------------------------------------------------------------------------------------------------------------------------------------------------------------------------------------------------------------------------------------------------------------------------------------------------------------------------------------------------------------------------------------------------------------------------------------------------------------------------------------------------------------------------------------------------------------------------------------------------------------------------------------------------------------------------------------------------------------------------------------------------------------------------------------------------------------------------------------------------------------------------------------------------------------------------------------------------------------------------------------------------------------------------------------------------------------------------------------------------------------------------------------------------------ATGGAGATAAACAATCTTTTGCTAAGTTATCAGCCTGTCAAACAGGATCAGTTGATTGCAGATAGTCATAAGCTCATTGTAATGGCGGCATTAAGCGATTCTTTGGATTATGTTTCCGAGGCTATTGAAAAGTTGGGCCAA---------AACACTGCTGCAACCTACACTGGCAAAAGGGACTCTCAACAC---ACCTATCATCATCGGCGCACCAGTAGTGCGCTCACGTCTAGTCTTGCTGTTCTTGCAGACAAATATCAAGCACTGAGTGCCGAGTGCTTACGTACTCTCCGGGTTGAGATGCAGCTAACAGCACTATATCACACTCAGTGTATGAGCAAGCGGAACTATGTAATTGATCAAGATGCTGAGGAGCCTGAAGATTTTGTTCTCTCTCTTACCATGCAGATTACAAGGTTGGATGAAGAGATGATGTCATATGTTCCGCCACACAAGAGAAAGTACATTTTTGGAGGCATCTCTGGTGTCTTGTCTACTTACTTCATTAAAGTTCTGAATGATATAGGCACAATCAATGTTTTCGGGATTCGACAAGTTTGCCAAAACTGCCTTGGAGTGGAGCAGGCCCTTGCAGCCTTGTCATCGAGCAGTAGCAGCACTGTACGGCAACGGATGGAAAGGGTTCGAACCTATTATGAGCTACTAAACCTACCTTTTGAGGCATTGAGTGCATATGTATCGGAGCATTATTCACTTTACTCCTTCTCAGAGTTCTCTGGCCTACTGAGAGTTGAAGTGCCAGGACGGGAGCTACCTTTGGATGCAGTGCAAGAAATCGGAGCAATATTAGCATCTGGCTTGTAG---
>Amborella_tricopoda
------------------------------------------------------------------------------------------------------------------------------------------------------------------------------------------------------------------------------------------------------------------------------------------------------------------------------------------------------------------------------------------------------------------------------------------------------------------------------------------------------------------------------------------------------------------------------ATGAAA------------------------------------AAGGTCGGTGCTCTGCAAGACGTACGCTCTGAGCTAACAAAGTTGCGTGGAGTTCTTTTCTTTAAAGTTTTGGAGGATTTGCATGGCCATCTCTATAATCAGGGTGAATATAGTTCGACAGCCACTGATGTACGTGAA---AATGATGATGATGTTCCAATCAGTGCATCCATTTTAATATCCTCAAGTGGTTCCCACCCGGTATCCAGGAGAACCAGAGGATCAAGG---------------------------------------------------------------------------GTAGAT------------------------------GGTCAGGTTGATTCTCCTTCTTTTGGTGATGGATTTCGCAGACCGGGTTCCATTGATGGAAGTTCTTCTTTTGATGGTCTTGATGATGAGAGTGTT---------CATCCTGTGGATACCCTTGATGGTGCTGCTTCTGAG------GGTGCAGTTTCG---TGGTCAAGGGTCAATGGGTTTGATGGTCACACAAAGGAGACCAGAACCTTACCTCATCAACTTCCATCCTGGCTTTCAAATTCCACCCCTAATGAATTCATTGAATCCATGAAAAAGAGCGATGCTCCTCTTCATGTGAAGTATCTACATACCTCGGTAGAATGCCTCTGCATGCTTGGAAAAGTTGCTGCTGCTGGGGTCATAATCTGTCAAAGATTGCGGCCGACTGTCCAGGAGATTATCACATCCAAAATCAAAGCTCAAGCTTCTGTATTTAAGTCATCA------AGGTTATGCAAGGATCGGGAGTCCCAAGCTGCCACTCCAGTTGTAAAGTACTCGAAGGGAACAATC------------------GTGGAAAACTACATAGCTTTGAAGCAAAAGAACTCAAGTAAA---ATGTCGCCCATGGGTGCTCTATGGGCTGTTAGTCCTGTTTCACAAGCAATGGCTCCCACTGGTGCTGCACAGGCTGCTTCACGTGAACTTTTGGATGGTGTTCTCGATACTATTATTCGAATACTAGAAAATCATGTTCTAGTTGGTGAGCTTTTGGAGTCACGATTAGCACAGAAAAATGAA---------------AATCCAGAGACAATCAATGGT---GATATAAACTGGAGTCCTGATTCTGAAGCTTCACAGGTTACGGGAGGCTATAGTGTGGGATTTGCATTGGTTGTCTTACAGAGTGAATGCCAACAACTCATATGTGAAATTCTGCGGGCAACTCCGGAAGCTGCATCTGCAGATGCTGCTGTTCAAACAGCCAGGCTTGCAAGCAAAGTTCCTTCC------------------------------------AAGGATACA------------AAGGATGGATCTGAGGAGGGTCTTTCTTTTGCTTTCCGCTTTACAGATGCAGCAGCTTCTGTTTCCATCCAA------------GGAGTTGATGGTATC---------------------------CGCCAAGGGTGGGGTAGGAGGAATCCAACTACACTGCAAGAGGGATATGGGACTACTGCCGTACTTAATGAGCAAGGAATTTATCTTGTGGCTTCGCTCTATCGACCCGTTCTCCAGTTTACTGATAAAGTTGCATCAATGCTGCCCCCCAAGTATTCTCAGCTAGGGAATGATGGTTTGCAAGCATTTGTTGAGAACTTTCTTAAGGATCATTTCCTGCCTGCCATGTTTGTTGATTATCGAAAATGCGTTCAACAAGCCATATCAAGTCCTGCTGCTTTTAGACCGCGAGCACGTGCGGCTTCCACCTATAGTCCTTTGATAGAGAAGGGTCGGCCTGTGCTTCAAGGCCTTCTGGCTATCGACTTTTTAGCAAAGGAGGTTCTCGGTTGGGCACAAGCCATGCCCAAATATGCCAATGAACTTGTGGAGTACGTGCACACATTCTTAGAACGTGCCCATGAACGTTGTCGGACATCATTCATGGAGGCAGTTTTAGAGAAACAAAGCTATATGCTGATTGGAAGGCAAGATGTTGAGAGCTTAATGAAATTGGAGTCAGCTAGTTCATGTTTGCCGAATTCT------------TTCATCCAAGCATCCCTCGATCATGGAAGTCCTGTTCCTGAAACATCTGAAATTGAGATGGAAATGAGTGACCTGTTGCTAAGTTTACGACCAATCAAGCAGGAGAATCTTATTAGAGATGACCAAAAACTCATTTTACTAGCAGCTCTCAGTGATTCTTTGGAATACGTGGCAGATTCCATTGAAAGGCTTGGGCAAGCATCT---CCCAAGTCACCCTCGCAAGATGACGAAAAT---GTAGGCCATCAAGTACGCCACCATACTCGAACTAGTAGCGCTCTTACTCGAAACCTTGCAAGCCTTGCTGATGAATATCGGAGCTTGGCTGTTGAATGTTTGAAGGTCCTACGCATAGAGATGCAATTGGAGACCATTTTTCATTTCCAGGAAATGACAAGTCGAGAATATTTGGATGATCAAGATGCAGAAGAGCCTGATGATTTTATTATATCACTTACTACGCAGATAACACGTAGGGATGAGGAGGTGGCCCCTTTTATTGTTGATATAAAACGAAATTACATATTCGGTGGAATATGCAGTGTTGCTGCCAATGCATCAATTAAGGCTTTAGCTGAGATGAAATCCATTAACCTTTTTGGAGTTCAGCAGATCTGCCGGAATTCTATAGCATTGGAACAGGCATTGGCTGCAATCCCATCAATTGATAGTGAGGCTGTTCAACAAAGATTAGACCGTATCCGGACTTACTATGAACTCTTAAATCTGCCATTTGAGGCGTTGCTAGCTTTCATTGCAGAACATGAATATTTATTTACTGCCTCAGAGTATTCTAGTCTATTGAAGGTCGAAGTTCCAGGTAGGGAAATACCTGATGATGCAATGGAGAGGATCAATGAGATATTGGTTCATTGA---------
>Littorella_uniflora
------------ATGTCA---------------------ATCTTCGACGGTCTTCCGATTTCGAGAGATAAGTCGTATTTGAGGGAAGAACTTTCCAAAATAGATGAAAGTTGGGCTGCAGCACGTTTTGATTCATTGCCTCATGTCGTGCATATGTTGACATCTAAAGATCGTGAAGGAGATGTGCAAGTCTTAAAGGAGCAAAGCGACATCATCGAAGAAGTCGTTGATGAAGTTGTACACGCGTATCATAGTGGCTTTAACAAAGCGATTCAAAATTATTCCCAGATATTGCGCCTGTTTAGTGAATCTACACAAAGTATTGGAGTTTTAAAAGTGGATTTAGCTGAGGCAAAGAATCTTCTTGGTGCTCACAATAAACAGTTGCATCAATTATGGTATCGGTCTGTTACTCTGCGACATATAATCGCTCTGTTAGACCAAATTGAAGGCATAGCCAAGGTACCCGCTCGTATTGAAAAGCTCATAACTGAAAAACAGTTTTATGCTGCAGTACAACTGCATGTCCATGCAACTTTGATGCTCGAGAGAGAGGGCCTCCAA------------------------------------ACTGTTGGCGCCCTTCGAGATGTCCGGTCTGAGTTGACAAAGTTACGGGGAGTTCTTTTCTTCAAGGTCTTGGAGGATTTGCATGCACATCTCTACAATAAGGGTGAATACAGCTATGTGGTCTCAACT---AGTGAA---AGTGATGATGATATTCCCACAAGCACAACTATTTCAATGAGT------TACTCCCACTCGCTCTCCCGGAGGACCAGGTTGTTGAAG---------------------------------------------------------------------------GGAGAA------------------------------AATGGCTTTGGA---------------GATGAATTTCATAGACCGAATTCCGTTGAT---GGAGGCTCATTGGATGACCACAATGATGATGGTACGGATGCT---CATGATGATGCTATTTCTGATGGAAATGCTCCT------------------------------TCAGCCAGGGGCAGCATGGGTGGTGCTAGGGGTGCCAAAACTATTTCTCGTCAAACTCCCATGTGGTTGTCAGAGGCCACGCCTGATGAATTTGCTGAAGCCATGAGAAAGGGTGATGCTCCACTGCATGTAAAATATCTGCAGACTATGGTTGAGTGTCTTTGCATGCTTGGGAAAGTTGCTGCTGCCGGTGCTATGATATGTCAAAGATTGCGGCCTACAATACATGAGATCATTACCACAAAGATTAAAGCTCAGTCAGGACATATCAACGCATCA------AGGTCCAGTCTCGGCCATGCTGCCTTGCCTACAGCAACAGGTCTACATTATCTCAAAGGGCGA---------------------CTCGAAAGTCACCAACAAACAAAACAAAAACGTCAGAATGGG---ATATCAGTCACAGGAGCTTTATTAGCTGCAAGCCCAGTGTCTCATGTAATGTCTCCTGCTGGGACAGCTCAACTGGCAGCAAAGGAACTCCTTGATTCTATATTAGACTTTGTTGTTAGGATATTTGAAAACCATGTTATAGTCGGAGAGCTTCTTGAATCAAAATCATCACAACAAGTTTCC---------TTGAACACGCCTAAATCAATAGCTGCTGGGGATGCAAATTGGAATCACGACCCTAATGCTTCTCATGATACTGGTGGCTATACTATCAACTTTTCCCTGACAGTTCTACAGAGCGAATGCCAACAACTTATATGTGAGATCCTGCGAGCAACTCCTGAAGCAGCATCTACTGATGCTACTGTACAGACAGCTAGAATTGCTGGCAAGGTTCCCTCT------------------------------------AAAGATAAGAGC---------AAGGATGCATCAGAAGATGGTCTTACTTTTGCATTTAGTTTTACAGACGCTACAATTTCCATTCCCAATCAA------------GGTGTTGATCTTATT---------------------------CGCCAAGGTTGGAATAGAAGAGGTCCCAATGTACTCCAAGAAGGTTATGGAACTGGAACTGTGCTACCCGAGCAAGGGATTTATTTAGCAGCATCTGTCTACAGGCCAGTAGTTCAGTTCACAGATAAGGTTGCATCGATGCTCCCCCAAAAGTTCTCCCAGCTTGGCAATGATGGATTGCTTGCATTTGTGGAGAACTTTGTGAAGGATCGGTTCTTACCAACAATGTTCGTAGATTACCGGAAAGGCGTACAACAAGCCATATCAAGCCCAGCTGCATTCCGCCCACGAGCGCATCCTAGTACTTCTTATACCTCGTCTGTCGAGAAGGGTAGGCCAGTTTTGCAAGGATTGCTGGCAATAGATTTCCTAGCAAAAGAGGTACTTGGATGGGCTCAAGCAATGCCCAAATTTGCTGGTGATCTTATCAATTATGTGCAAACTTTTATGGAAAGAACATATGAAAGATGTCGAACATCTTATATGGAGGCAGTTCTTGAGAAGCAAAGCTATATGCTCATTGGGAGACATGATATTGATAATCTATTGCGTCTTGATCCAGCCAGTGCATGTCTACCAAGTTCA------------CTAGATCAAGGGGTTGGGGAAAACAATTCTTCTGAAGCCGAGTCAACTCAGGTTGAAATGGATTTAAGTGATATACTGCTGAATTTGAGGCCTATCAAGCAGGAAAACTTGATTCGTGATGATAACAAACTTATTTTGTTGGCATCCTTGAGTGATTCATTGGAGTATGTCGCGGACTCAATGGAAAGGCTTGGGAAATCATCT---TCCAAAGCTTACTATCACATTGAAGAAAATGGAACAAAGAAACCGTCG---CATCATGCTAGAAGCAGCAGCGCACCTTCTAAAGATCTTGCATCATTTGCTGAAGATTACAGAAAATTGGCTATTGATTGCCTTAAGGTTCTGCGCATTGAGATGCAGTTGGAGACTATTTTTCATATGCAGGAGATGACAAAGAGGGACTATTTGGATGATGAAGATGCAGAGGAGCCAGACGATTTTATTATTTCTGTAACTTCTCAAATCACACGTAGAGATGAGGAAATGGCACCATTTATAGCGGATACAAGAAGAAATTACATATTTGGGGGAATTTGCAGTGTTGCAGCCAATGCATCCGTAAAGGCTTTGGCTGATATAAGATCCATCAACCTCGTTGGTGTTCAGCAGATATGTCGTAATTCAATTGCACTGGAGCAGGCTTTGTCTGCCATCACTCCAATTGATAATGAAGCTGTACAAGTGAAACTAGATCGTGTTCGGACATACTTTGAATTGTTAAACATGCCCTTTGAGGCACTACTCGCGTTTATTTTAGAGCACGAGCACCTTTACACAGCTACAGAGTACACAAATCTTTTGAAGGTCCAGATCCCCGGCAGGGATATCCCCCCTGATGCTCAAGACCGTTTGGCCGAGATTTTACCCCATTAA---------
>Isoetes_andicola
------------------------------------------------------------------------------------------------------------------AAGCAGCCCCGGTTTGATTCTTTACAACATGTTGTTAAGATTCTGACTTCTCCAGATCCAGAAGAGGCCATACAAACATTGAGAGAGCAACGCGATGCTATTGAGGATCTTGTGGATGACGTAGTCCGTCGGTACCATAAAGGA--------------------------------------------------------------------------------------------------------------------------------------------------GTCTATAATGCACCAGCATGTCATCTCCCTACTTGACCAAATTGAAAATGTTGCAAAGGTTCCAGCAAAGATTGAAAAGCTAATTG---------------------------------------------------------------------------------------------------------------------------------------------------------------------------------------------------------------------------------------------------------------------------------TTGAAGCTATAATGCCTCCTCCGGGTAGCATTCATCCAGTATCACGCAGGACAAGGACATTC---------------------------------------------------------------------------------------------AAGAGAAATGACATCCAGGGTTCCAGTTTTGATAGCAGAACCCTGACCGACGGATATCGGCAAGCTGGATCAACAGATGGAA-----------------------------------------------------------------------------------------------------------------------------------------------------------------------------------------------------------------------------------------------------------------------------------------------------------------------------------------------------------------------------------------------------------------------------------------------------------------------------------------------------------------------------------------------------------------------------------------------------------------------------------------------------------------------------------------------------------------------------------------------------------------------------------------------------------------------------------------------------------------------------------------------------------------------------------------------------------------------------------------------------------------------------------------------------------------------------------------------------------------------------------------------------------------------------------------------------------------------------------------------------------------------------------------------------------------------------------------------------------------------------------------------------------------------------------------------------------------------------------------------------------------------------------------------------------------------------------------------------------------------------------------------------------------------------------------------------------------------------------------------------------------------------------------------------------------------------------------------------------------------------------------------------------------------------------------------------------------------------------------------------------------------------------------------------------------------------------------------------------------------------------------------------------------------------------------------------------------------------------------------------------------------------------------------------------------------------------------------------------------------------------------------------------------------------------------------------------------------------------------------------------------------------------------------------------------------------------------------------------------------------------------------------------------------------------------------------
>Isoetes_humilior
--------------------------------------------------------------------------------------------------------------------------------------------------------------------------------------------------------------------------------------------------------------------------------------------------------CTTATTAAGCGAGTCCTYGTCAAGTTKRAATGGATTWAAAWYAARCATAGCAGAGGCCAAGAAGTTGCTTGGTACACGACATAAACARCTGCAGCAACARTGGTACCGGTCTATAATGCACCAGCATGTCATCTCTCTACTTGACCAAATTGAAAACGTTGCAAAGGT-------------------------------------------------------------------------------------------------------------------------------------------------------------------------------------------------------------------------------------------------------------------------------------------------------------------------------------------------------------------------------------------------------------------------------------------------------------------------------------------------------------------------------------------------------------------------------------------------------------------------------------------------------------------------------------------------------------------------------------------------------------------------------------------------------------------------------------------------------------------------------------------------------------------------------------------------------------------------------------------------------------------------------------------------------------------------------------------------------------------------------------------------------------------------------------------------------------------------------------------------------------------------------------------------------------------------------------------------------------------------------------------------------------------------------------------------------------------------------------------------------------------------------------------------------------------------------------------------------------------------------------------------------------------------------------------------------------------------------------------------------------------------------------------------------------------------------------------------------------------------------------------------------------------------------------------------------------------------------------------------------------------------------------------------------------------------------------------------------------------------------------------------------------------------------------------------------------------------------------------------------------------------------------------------------------------------------------------------------------------------------------------------------------------------------------------------------------------------------------------------------------------------------------------------------------------------------------------------------------------------------------------------------------------------------------------------------------------------------------------------------------------------------------------------------------------------------------------------------------------------------------------------------------------------------------------------------------------------------------------------------------------------------------------------------------------------------------------------------------------------------------------------------------------------------------------------------------------------------------------------------------
>Isoetes_elatior
---------------------------------------------------------------------------------------------------------------------------------------------------------------------------------------------------------------------------------------------------------------------------------------------------------------------------------------------------------------------------------------CATAAACAGCTGCAGCAACAATGGTACCGGTCTATAATGCACCAGCATGTCATCTCTCTACTTGACCAAATTGAAAACGTTGCAAAGGT-------------------------------------------------------------------------------------------------------------------------------------------------------------------------------------------------------------------------------------------------------AGTCTGAGCCTGCATGCYAGGGAKGGS---CAGGAGGAY-ACTTGTCCAAYATTGAAGYTATAAYYCCTCMTCCGGGTASYRTTCWTYCARTATCACRCAGGACAAGGACATTC---------------------------------------------------------------------------------------------ARGAGAAATGACWTCCMGGGTTCCAGTTTCGAYARCARRACCCTGRCTGAKRGATATYGGCA-GCTGGATCAMCAGATGGAAACTCATCTGGTGACTTTAGAGATGATGAGAGTAAT---------CAGAACGGAGATAGTACTGATGGTACGTCTGAAAGCTTTTCTGCTAAGG-----------GGGAAGCTTTCTGGAGATGATCTTGCATCTAAGGAAATTATGAAAGCAAGCCAGAACCCACCGACCTGGCTGGCAGATGCCATGCCAAATGAATTTAC-------------------------------------------------------------------------------------------------------------------------------------------------------------------------------------------------------------------------------------------------------------------------------------------------------------------------------------------------------------------------------------------------------------------------------------------------------------------------------------------------------------------------------------------------------------------------------------------------------------------------------------------------------------------------------------------------------------------------------------------------------------------------------------------------------------------------------------------------------------------------------------------------------------------------------------------------------------------------------------------------------------------------------------------------------------------------------------------------------------------------------------------------------------------------------------------------------------------------------------------------------------------------------------------------------------------------------------------------------------------------------------------------------------------------------------------------------------------------------------------------------------------------------------------------------------------------------------------------------------------------------------------------------------------------------------------------------------------------------------------------------------------------------------------------------------------------------------------------------------------------------------------------------------------------------------------------------------------------------------------------------------------------------------------------------------------------------------------------------------------------------------------------------------------------------------------------------------------------------------------------------------------------------------------------------------------------------------------------------------------------------------------------------------------------------------------------------------------------------------------
>Isoetes_coromandelina
--------------------------------------------------------------------------GGCTGTGAAAGATGAACTTGACAGTATTGACGATGCCTGGAAACAGCCCCGGTTTGATTCTTTACAACATGTTGTCAACATACTGACTTCTCCAGATCCAGAAGAGGCCATACAAACATTGAGAGAACAACGTGATGCCATTGAGGATCTTGTGGATCATGTGGTCCGTCGGTATCACAAAGGATTCAACAAAGCTATTCATA---------------------------------------------------------------------------------------------------------------------------------------------------------------------------------------AGGTCCCAGCAAAGATTGAAAAGCTAATTGCAGAGAAACGATACTATGCTGCAGTGCAGCTCTACATCCAATCAGTCAATTTACTTGAACGCGAGGGGATTCAA------------------------------------GGAG-----------------------------------------------------------------------------------------------------------------------------------------------------------------------------------------------------------------------------------------------------------------------------------------------------------------------------------------------------------------------------------------------------------------------------------------------------------------------------------------------------------------------------------------------------------------------------------------------------------------------------------------------------------------------------------------------------------------------------------------------------------------------------------------------------------------------------------------------------------------------------------------------------------------------------------------------------------------------------------------------------------------------------------------------------------------------------------------------------------------------------------------------------------------------------------------------------------------------------------------------------------------------------------------------------------------------------------------------------------------------------------------------------------------------------------------------------------------------------------------------------------------------------------------------------------------------------------------------------------------------------------------------------------------------------------------------------------------------------------------------------------------------------------------------------------------------------------------------------------------------------------------------------------------------------------------------------------------------------------------------------------------------------------------------------------------------------------------------------------------------------------------------------------------------------------------------------------------------------------------------------------------------------------------------------------------------------------------------------------------------------------------------------------------------------------------------------------------------------------------------------------------------------------------------------------------------------------------------------------------------------------------------------------------------------------------------------------------------------------------------------------------------------------------------------------------------------------------------------------------------------------------------------------------------------------------------------------------------------------------------------------------------------------------------------------------------------------------------------------------
