# Supplementary material for: Phylogenomics indicates the “living fossil” Isoetes diversified in the Cenozoic
Source: PLoS One. 2020 Jun 18;15(6):e0227525. doi: 10.1371/journal.pone.0227525 (PMC7302493; doi:10.1371/journal.pone.0227525)
Supplement: S1 File — Folder containing fasta files for each of the individual nuclear alignments. (GZ) [file pone.0227525.s011.gz › 1_Individual_Nuclear_Alignments/Homolog_33773.orthogroup_1.fasta]

>Ceratodon_purpureus
------------------------------------------------------------------------------------------------------------------------------------------------------------------------------------------------------------------------------------------------------------------------------------------------------------------------------------------------------------------------------------------------------------------------------------------------------------------------------------------------------------------------------------------------------------------------------------------------------------------------------------------------------------------------------------------------------------------------------------------------------------------------------------------------------------------------------------------------------------------------------------------------------------------------------------------------------------------------------------------------------------------------------------------------------------------------------------------------------------------------------------------------------------------------------------------------------------------------------------------------------------------------------------------------------------------------------------------------------------------------------------------------------------------------------------------------------------------------------------------------------------------------------------------------------------------------------------------------------------------------------------------------------------------------------------------------------------------------------------------------------------------------------------------------------------------------------------------------------------------------------------------------------------------------------------------------------------------------------------------------------------------------------------------------------------------------------------------------------------------------------------------------------------------------------------------------------------------------------------------------------------------------------------------------------------------------------------------ATGGCTCTCGCCGCAACTGCAGCAGCTGCTGAAATAGAGAGTGCA---CAGACTAATGCAGTCATTAGTGAGAAGGAGGAGAACAGTGTCAAG------------------------CCCCAACTTCAAGGCAGTGGTGGGAAATCAAAAATATTTGAAAAAGGAGGAAAAGGTAACACC---AGTGGGTCTGTATGGTCCTTGAAGATGGGCCCTTTGCTCCAATGGGCAGAAGTCTACTGTGGAGGCGAAGGCAGTGGTGGCAGGTGGGTACACGTGGACGCCACAAGAGGGATTGTGGATGGAGCTGATCAGGTGGAAGGCGCGACAGCTGCGTGTCGATCTCCATTGCGTTATGTTGTTGCTTTCGCAGGTGCTGGAGCTAAGGACGTGACACGAAGGTACGTGAACTTGTGGTCATCTATAGAGCCTCTCAGGGTGGATTCAGAATGGTGGGAGTCCACTATGATTCCTCTTAAACAACTGGAGGCAGATGCAACTTCGGGA---------------------------------------------CCTTCAATACTA---------------------------------------------------------------------------------CCTCCTCCCTCGATACCTTTCCAGGCCTCTCTCAATGAG---------------------------------------------CTGAAAAGTAGCGATACGACAGCTAATGGACGTGAAGAGCCTCAA---TACACTCCGCGTGCTGATCGAGAGGATATGGAATTGGATACCAAGCTTCATAGGGAGCCTCTGCCAACCAATCAACAG------------------------------------------------------------------------------------------------------------------------------------------------------------------------------------------------------------------------------------------------------------------------------------------------------------------------------------------------------------------------------------------------------------------------------------------------------------------------------------------------------------------------------------------GGCTTA------------------------------------------------------------------------------------------------------------------------------------------------------------------------------------------------------------------------------------------------------------------------------------------------------------------------------------------------------------------------------------------------------------------------------------------------------------------------------------------------------------------------------------
>Physcomitrella_patens
------------------------------------------------------------------------------------------------------------------------------------------------------------------------------------------------------------------------------------------------------------------ATGCGGACT---------------------------------------------------------------------------------------------------------------------------------CGACGGAGCAAAAAATCTCAGGAAGGAGATTCTGGC---------------------------------------------------------TTAGATAGCCTCCTCAGGAGCTTGCATGAAGATGACGCTTCAGCTCGCGGTGGA---------------------------------GATGGCACCGCTGCCCCA------------------------------------------------------------------------------------------------------GATACTTTGGCGGATGCGTCGCGTCATACTGTGGATCAACTGCTGGATCGGGTTGGATCTAAACGGAAAAAGCGGGTT---------------GGA---------------------------------------GTTTCATCCAGGGCCATCATTGATTTACCTGATGGACGGGGTTCTCAGAGGAATACTCCCAAAGTA------------------GTTTGTGGAATGCGTGCACGGACAACTCAA------------------------------GAGCTTGAATCAAGCCAGCGAAATTCTGAACCGAGCACGTCTGAGCCGGCAAGCGCCAGT---CTTTCTCAACCAGTTGAAAGACAGGAGGATAACGACAGCCATGTTCCATGTGATGAGGACTTCGATTGGGAAGACGGTGATGATGGGACCCGAATTGAAGGAGCTGATGATACTATTCAGAAAGGATGGTCTGGAAAAATTACCTTCGACGTTGATAACAGTCCTGGAGAGGAATCGGAAAAGAGATCGAAGAAGTTCAATCTTCGAAGGGCTAATGCCAATGACAAGGAATTTGCTGCCCAAGTACATATGGCACATTTGCTGTGTTTGTTAGCTCGAGGAAGGATAGTATCTCAATCAAGTGATGATTCGCTACTCCAGGCTGCTCTTGTTTCTTTATTGCCCCCCCGTCTTCTTCCATCTGCT---GATGCGGACAGAGTAACAATTGGACGCGTAGAGCATCTAGTTAGCTGG------------------------------------------------------------------------------------------------------------------------------------CTTGCAGCACTTTCGGTTGCAATGTTCCGAGGGCTGGGTTACATTTGTAGGTACGTGACGATACTGGATGTTGCCTCCATTAAACCTGATGCCGAAAGTCTTGAAGCGTCTGTTGATTGGGATCCC------------------AGT------------------GCTCCGTTCTGC---CATTCACGAATCGGG---------------CCTCAGTTTCAGTTTGAGTTGAGGCAGCAGGTTGCAGAGCTTAGCAAGGTTTTAGCTCGT---------CCTGGACCTCAAGTATCAACAAACACTTCTAGTCCAATGGGTGAGATTCTGGCGATGCCATCTGGAGATACTGGTAGAAGAAACAGTGGAGGCTCCACAGCTAGTACTCCACCTGGAGAGAGGGGCCTTGATGGTTCTGGTCGCGGCGGTGGTCGAGGTCGAGGTCGAGGCCGAGGTCGTGGCAAAGGGAAAAATATTGATGACGAGTCTCCACTAGGGGCAGGTGCAATTAGTAAGACCACACCAGCTAAAAAGGGACGACGA------------------CGCACAAAAGCAGATAATAATGTTAAACAGGAAGAAAGTCCTCAGACTGTAAGGCGAAATTCGAAAAGGAAAGGGGATGAAGAGTTCGAAGCACAGCTAGCCATGGCACTTGCTGCCACTGCTGCAGCTGCAAAGGCAGAGGCCACA---CAGACCAGTCCAGCCAGCAATGGGAAAGAGGAGAGCAGCGTCAAGGAGCTTTGTTGGTCACAACGACGGGACAGTACCGAAAGCAATGGAGGAAAGTCCAAATTATTTGAATTTGGGGCAAAAGGTGTTAGT---AGTGGGTCTGTATGGTCCTGGAAGATGGGTCCCGTGTTGCACTGGGCAGAAATCTACTGTGGAGGCGAAGGCAGCACTGGAAGGTGGGTACACGTGGACGCCACTAGAGGGATTGTAGATGGAGCTGCACAAGTGGAAGGGCAAACAGCTGCGTGTCGATCACCATTGCGTTATGTTGTTGCTTTCGCTGGTGCTGGAGCTAAAGATGTGACACGCAGGTACGTGAGCTTGTGGTCATCTGTAGAACCTCTCAGGGTGGATTCAGAATGGTGGGAGTCGACCATGCTTCCTCTTAAACAACTGGAAGCAGCTGCAACTTCTGGA---------------------------------------------CCTTCAGTGATA---------------------------------------------------------------------------------CTTCCATCCTCAATGTCCTCGCAATCTACCTTGGGAAAA------------------------------------------------AAGTCAGAAATCAGCGATAAATCTGCTGGAAATTTGCCTCAG---TGGACTCCTCGCGCTGATCGAGAGGATATGGAATTGGACACAAAGCTTTTTACGGAACCTCTGCCAACTAATCAGCAGGCTTACAAAACTCATCACATTTACGTGCTGGAGAGGTGGCTTAAGAAGTATGAAATCATATATCCAAAAGGTCCAGTGCTGGGATACTGTGCTGGGCAACCAGTCTTCCGGCGGAGTTGTGTGCAGACGTTGCATACCAGTGACAGATGGCTTCGAGAAGGTCGCAAAGTTAAACCGGGGGAGTTGCCTGCTAAGATAGTTAAATCGCGAGCCACACCAAAACAGAGCACTGGCGATGCTGAGGACTCAACACAGGAGGAAGGCAAAAAGGAACCCATCATGGCCGAGTTGTTCGGGGAATGGCAAACTGAAGAGTTTCAGCTTCCTCAAGCAGTTGGTGGGATTGTACCGAGGAATGAACGGGGGCAGGTGGATGTATGGTCGGAAAAGTGCTTGCCACCCGGCACTGTACACTTGCGGTTTCCTCGACTGGTTCCTGTGTGTCAACGTTTAGGAGTTGATTTTGCACCTGCTATGGTAGGCTTTGAAATTCGCAGAGGGCATTCGGTACCAGTGTTTGAAGGACTGGTGGTATGCGAAGAATTCAAAGACGCAATAATGGCG------------------------------GCGTATGCTGAATACGAGGATCAACGAGCCATACAGCTTCTGAAGAAAAGAGAGGAGCGAGCAACGATCCGATGGCGCCAGCTTCTGCTCTCAATCGCCACTCGGAAACGTCTGCGAGAAACGTACCAAGGGGACCCTTCAGAAGAAGCTGCAGCTGTCACCACAAAGCAGAAAATTTCTCCCGAACCTGCATCAAATACAGTCCAAGGTGAGAGTGTTACTAACTTGTCTACTTCGCCTTCCAAGGAAGACACCAGTTCCCAAGCAGCCGAGGCTGCAAAC---------------------------------------------------------TCTGCACATAAGCATCACTACCTGGAGGATAATGAAAGTCACAATGCAGAGACTGGCATCACAACAAAGCGGTGTCGATGTGGATCTATGATCCAAGTAGAGCAGATGTAG
>Arabidopsis_thaliana
------------------------------------------------------------------------------------------------------------------------------------------------------------------------------------------------------------------------------------------------------------------ATGAAGTCT---------------------------------------------------------------------------------------------------------------------------------AGAAGTGAAAGTAAGAAT------TGTAGGCTTGCACAAGCCTCTAGAGTA------------------------------------------------------------GCAGTCAACAAA------GTTCTAGACAAAAGCAGC---------------------------------------------------------------------------------------------------------------------------------------------------------------------------GCCCGTGGCTCTCGAGGC------------------------------AAGAAG---------AAGCAAGAT---------------GATAACTGT------GATTCCGCTAAG---------------------------------------------------------CGGGATAAAGGC------------------GTAAACGGTAAGGGAAAGCAAGCGCTCGACGCA---------------------------------------------AGATTGATTGATAACGTTCTAGAGGACAGGGGATGTGGTAAT------------------GTTGATGATGATGAAATGAATGAT---------------------TCAGACTGGGAAGACTGTCCAATCCCTAGTCTT---GATAGTACGGTTGATGATAATAATGTTGATGACACCAGAGAGCTAACCATAGAATTTGAT------------GATGATGTTCCTGATGCTAAGAAGCAGAAGAATGCATACCGTGCAACAGCAGAAGACAAGGTACGGGCGGAACTTGTCCATAAGGTGCACTTGCTCTGTCTGCTTGCAAGAGGGAGGATAGTTGACAGTGCTTGTAATGATCCCTTGATTCAGGCTGCCTTGCTTTCACTTCTACCATCATACTTGACAAAAGTATCA---AATCTCGAGAAAGTTACTGTCAAGGATATAGCCCCTCTTCTTCGTTGGGTTCGTGAAAACTTTTCTGTTAGT------------------------------TGTTCTCCCAGTTCTGAGAAATCTTTTCGTACATCCCTAGCATTTGCTCTTGAATCTCGTAAAGGCACAGCGGAAGAGCTTGCAGCACTGGCTGTTGCTTTGCTTAGAGCATTAAAGCTCACAACCCGGTTTGTGTCTATTCTTGATGTTGCATCCTTAAAACCTGGGGCCGATAGGAATGAATCATCAGGTCAAAACAGAGCTAAAATGAAGCATGGG---------------------------ATATTCAGGACGTCAACACTTATG------------------------------------------------GTACCAAAA------CAGCAGGCCATCTCGTCATAC---CCGAAGAAATCTTCCTCCCATGTTAAGAATAAAAGTCCCTTTGAA---------------------------------------------AAGCCTCAGCTTGGGAATCCC---------------------------------------------------------------------------------------------------------------------------CTGGGCTCTGATCAGGTACAAGACAATGCAGTCAAT---------------------------------TCATCTTGTGAAGCAGGAATGTCCATAAAATCTGACGGAACAAGGAGGAAAGGAGATGTTGAGTTCGAGAGGCAAATAGCCATGGCTTTGTCTGCAACTGCA---------------GACAACCAA---CAGAGCTCTCAAGTGAACAAT------------------------------------------------ACGAAGAAAGTTCGTGAAATAACAAAAATAAGTAATAGCTCGTCAGTT---TCTGACCAAGTAATATCCACGGCTTTCGGTTCTAAGAAAGTAGATTCTCCCCTTTGTTGGCTTGAGGTGTATTGCAATGGGGAAAACATGGATGGGAAATGGGTCCATGTCGATGCTGTTAATGGAATGATAGATGCAGAGCAAAACATTGAAGCAGCAGCTGCCGCATGCAAAACCGTTCTCAGATATGTTGTTGCATTTGCTGCTGGTGGAGCTAAAGATGTCACTCGCAGGTACTGTACAAAGTGGCACACTATTTCATCCAAACGGGTGTCTTCAGTGTGGTGGGATATGGTATTAGCACCGTTAGTACATCTCGAGTCAGGTGCAACT------------------------------------------------------------CACGATGAAGACATT------------------------------------------------------------------------------------------------GCTCTGAGA------------------AATTTCAATGGCCTAAATCCT---------GTTTCTAGTAGAGCTTCCTCGAGTAGCTCGTCG---TTTGGTATA------------AGGAGTGCTCTTGAAGATATGGAGTTGGCTACACGGGCGCTGACTGAGTCTCTTCCTACTAACCAGCAGGCTTATAAAAGTCATGAAATATATGCTATTGAGAAATGGCTTCACAAGAACCAGATACTTCACCCAAAAGGTCCAGTTCTGGGATTTTGCTCTGGTCATCCAGTATATCCTCGAACCTGTGTGCAGACTCTTAAAACAAAAGAAAGATGGCTTCGTGATGGGCTACAACTTAAGGCGAATGAAGTTCCCTCAAAGATTCTTAAGCGAAACTCGAAGTTCAAGAAAGTAAAA---GATTTTGAAGATGGCGACAACAACATTAAAGGTGGTTCTTCTTGCATG---GAACTATATGGGAAGTGGCAAATGGAACCATTGTGTCTCCCTCCCGCTGTTAATGGAATTGTGCCCAAGAACGAGCGCGGTCAAGTTGATGTCTGGTCTGAGAAATGTCTCCCACCTGGAACAGTCCACTTAAGGTTTCCTCGAATATTTGCGGTTGCTAAGAGATTCGGTATAGATTATGCACCTGCCATGGTTGGTTTCGAGTACAGAAGTGGAGGTGCTACTCCTATTTTTGAAGGTATTGTGGTCTGTACCGAGTTCAAAGACACAATCCTCGAG------------------------------GCATATGCAGAAGAACAAGAAAAGAAAGAAGAAGAGGAGAGAAGAAGAAATGAGGCACAAGCAGCTTCGAGATGGTATCAGCTTCTTTCGTCTATCTTAACCCGTGAAAGATTGAAAAACCGTTACGCT---AATAACTCTAACGATGTCGAAGCCAAGAGTTTGGAAGTGAATTCAGAAACAGTCGTTAAGGCAAAGAATGTGAAAGCACCTGAAAAGCAGAGAGTGGCTAAGAGAGGAGAAAAGTCACGAGTAAGAAAGTCTCGTAATGAAGAT---------------------------------------------------------------GAAAGTCATGAACATGTGTTTCTTGATGAGGAAGAAACCTTTGATGAGGAAACCTCTGTGAAAACGAAACGCTGCAAATGTGGCTTCTCTGTCGAAGTTGAACAAATGTAG
>Theobroma_cacao
ATGATTGTG---------------------------------------------------------------------------------------------------------------------------------------------------------------------------------------------------------------------------------------------------------------------------------------------------------------------------------------------------------------------------------------------------------------------------CAGAAT---GCTTCAATGGCTGAA---------------------------------------------------------------------------------------------GGTTGT---------------------------------------------------------------------------------------------------------------------------------------------------------------------------AGTAGAAATGCAGTAGGA------------------------------AGTTCTCAATTA---GAAGTTGATGTGGGAAGTTATGTAGACAATCTTTTCGATGATTCGGAA------------------------------------------------------------------------------------------------------------------------------------------------------------------------------------------------------------------------------------------------GACATGAATGAC---------------------TCGGATTGGGAAGATGGTTCCATTCCCAAATTG---GATCCT---GTAGACAATTCTCCAAAGGAGCGCATGAAGGGTTTAACTATTGAATTT---------------GATGAACCATCAGGTTCTGCTGGAAGGAAGCCTGTTCGTCGAGCTTCTGCTGAAGATAAGGAAATAGCTGAGCTTGTGCACAAGGTTCATTTGCTTTGTTTACTGGCCAGGGGCAGATTAATCGACAATGCTTGTGATGATCCCCTTATTCAGGCATCTTTACTTTCTCTTGTCCCGACACATTTATCAAAGATATCA---GGGGTCTCAAATATCACTTCAAATGCTTTGTCTCCTCTCGTCACTTGGTTCCATAATAATTTTCATGTTAGA------------------------------AGCTTGGTTCGTGCAGAAAGATCATTTCATACTGCTTTGGCCTTTGCTCTTGAAACTCGTGAAGGGACTCCAGAAGAGATTGCAGCATTGTCTGTGGCATTATTTAGAGCTTTGAAGTTTACTGCCCGGTTTGTGTCCATCTTGGATGTTGCTTCCTTAAAACCTGAGGCTGACAAATGTGAACCTTCGAGTCAAGAGGCAAACAGAGTGGGTGGAGGG---------------------------ATATTTAGTACTTCAACACTGATG------------------------------------------------GTGGCTAATCCGAAAGAAGTTTCTAGCTCTTCATAT---CCAGTTAAATCATTCTCATGCAGTGAGAAAGATGGTCACTGTGAA------------------------AATTCTTTGAGGAGTTCATGCAAAAGTAAGGGTGGCTGCCCAACAAGCAATGAC---------------------------------------------------------------------------------------------ACTCAATCCAGATATTCTACTGCTGTAGATGAAGTGACTGATAGAACATCAAACTTATTTGCCTGTCAGGCGCAGTTGGATACATATGGACAATGT---GCTCCTACAAAA------TCTCAGGGGTTGAAGAGGAAAGGGGATCTTGAGTTCGAGATGCAGCTGGCAATGGCTATCTCTGCTACTACTGTTGGGACTCTTGAAAACAGTGCT---GGGTCATTGGATGTTAGTAATTTTAATGGTAATAATTCATTAGAT------------------GCATCTACTCCTTCT---AAAAGATGGAAAAAGATCCATAGAGTAGAATCTGCTACTAGCTCCCAAGGACTTTCTACTGCACTTGGATCAAGAAAAGTAGGATCTCCATTGTTTTGGGCAGAAGTGTACTGTGGTGGGGAGAACTTGACTGGGAAGTGGGTGCATGTCGATGCTTTGAATGCAATTATAGATGGAGAGCAGAAAGTAGAAGATGCAGCTGCGGCATGTAAAACAGCATTGAGATATGTAGTTGCTTTTGCAGGTCGTGGGGCTAAAGATGTGACCCGCAGGTATTGCATGAAGTGGTACAAAATAGCACCAAAACGAGTTAATTCAATTTGGTGGGATGCAGTGTTGGCACCTTTGAGGGAGTTAGAGTCAGGAGCAACTGGGGGT---------ACGATT---AATATGGAAAAGCTCCATAATAAT---GCTTCAAATGAGCAGGAGAAAATTAAAGCATCTGGAATGTCTGAATATCCAGGTACAGATAGTCCTTCAAACCATGTTATCTTA---------------CCTGAGAAGTCAGGCCAAGAAGCTTTCAAA------------------GAGTATGGGAGTAAGAGT------------------GAAGTTGAATCTTCTACAAAGCATTCCTTGGTTGCTACC------------AGGAACTCTCTTGAAGATATGGAATTGGAGACTAGGGCACTAACTGAGCCTCTTCCCACTAATCAGCAGGCCTACAAAAATCATGCATTGTATGCACTGGAAAGATGGCTTACAAAGTGTCAGATTCTACATCCAAGAGGTCCCATTCTTGGTTACTGCTCTGGTCATCCAGTATATCCTCGCACTTGTGTGCAAACTCTCAAGCCAAGAGAAAGATGGCTGCGTGAAGGGCTGCAGGTTAAAGGCAATGAGATTCCTGCAAAGGTGTTGAAACGTTCTGCAAAACTAAAAAAAGTACAA---GTTTCTGAAGAAGATGACTATGAGGAGATTGATTCTAAAGGAACTATT---GAACTTTATGGGAAGTGGCAGCTGGAGCCACTGTGTCTGCCTCATGCTGTTGATGGAATTGTGCCAAAGAATGAGCGTGGTCAAGTTGATGTGTGGTCTGAGAAGTGCCTTCCACCGGGGACTGTTCACTTAAGGTTGCCAAGGGTATTTTCTGTTGCCAAGAGGCTGGAAATTGATTATGCACCTGCCATGGTTGGTTTTGAGTTTAGAAATGGTCGTGCAGCTCCCATCTTTGATGGCATTGTGGTGTGCAGTGAGTTCAAGGATGCAATATTAGAG------------------------------GCTTATGCAGAAGAAGAAGAGAGAAGAGTGGCTGAAGAGAAGAAACGGAATGAAGCACAAGCTATCTCAAGATGGTATCAACTTCTCTCGTCCATTATAACCAGACAAAAGTTGAAGAGCTATTATGGA---GATGGGTCGTCATCACAAGCATCCCGA------------------------------------------------AATATACAAGATAAGAATAACGAGATAAATGCTCCGGATGAAAGCAGTAAGGATGACAGGCAATCTACTGGCCTTTGGAAAGGAGATGGAGAGGATACTTTGTGTAACATT---CCATCAGGAACACTAGTGGAAGACCATGAACATGTATTTTTAAGGGAGAATGAGAGTTTTGATGCTGAGAACTCAGTCCGAACGAAGAGATGTCACTGTGGATTTTCAATCCAAGTGGAAGAATTATAG
>Littorella_uniflora
------------------------------------------------------------------------------------------------------------------------------------------------------------------------------------------------------------------------------------------------------------------ATGCGAACC---------------------------------------------------------------------------------------------------------------------------------AGAAACCAAGCCAACAGAGTTGAACCCTCCACCGCCACCGGAGGTGACAAACAA---------------------------------------------------------GGAAAACCAAAG------AGTAATGCCCGTGCATCGTCA---------------------------TCCCAGACTATAGATGTCAAT------------------------------------------------------------------------------------------------------GATACCCTTTCCAATATATCTCGAGGTGCCGTGGGAAAGCTGTTGAAAAGA------------GTAAAAAAGAGAGGGTTTGATACAGAAGATGTCAGTTATCTGCGCCACTTG------GAATCCGAGTCGAAGATAGATTCAAAT------GGAAATGAGGAAGCCTCTGTCCATGCAACAGGAGAAAAGGATTCTGCCCAT------------CCTGTATCTCGGATTGGAGATGCGATAATCCAG---------------------------------------------------------GACTCCTCGAAGGAGGAGGAGAAAGTAGGCGTATCTCAGCATTCTAATCTTGTAAATGATGATGATCAAGATGAT---------------------TTTGAATGGGAAGATGGATTAATTCCTACATTA---TCAGCA------AATAATTATGGAGAAGGTTTAATCAATGGGGTTTCTGTTGAGTTT---------------GATGTTTCACCTGGCTCAGCTAGGCGGAAACCTGTTCGTCGAGCTACCGCTGAAGAGAAGGAAGTTGCGGAGTTTGTCCACAAGGCTCATTTGCTTTGCTTGCTCGGGAGGGGAAGATTGATTGATGCTGCTTGTAATGATCCTCTCATCCAGGCTTCTTTGCTTTCTCTTCTGCCATCTCACTTGTTGAAGATAGCT---GATGGTCCTAATCTTACTGCGAAACAGTTGTCTCCTCTTGTCAGTTGGATCTACAGAAACTTCCGTGTTAGG------------------------------AGTTCAAGTATAACCGAGAAATCTTGTCATTTGATGTTACAATCAACTCTGGAAACTCAAGAAGGAACCCCAGAAGCGGTTGCAGCATTATCTGTGGCATTGTTTAGGGCTCTAAATCTGACTTGTAGATTTGTTTCTATCATGGATGTGGTCTCCTTCAAGCCTGATGCT------------GCCAATTCTGAATCCACCCCCAGGCTAAGCAAGGGAGAAAAA------------------GACATCTTTAACTCATCAACTCTAATG------------------------------------------------GTGGCTGGA---------------AAAAGTTGTAGC---TTAATGAAATCATCTTCAGAAGTCAAACAGCAAACT------------------GTTCGA---------CCTGCTGCAAGAGATGTTATCAAGCACAAGGCTGGAAGATCAAGGATGCGCAGT---------------------------------------------------------------------------------------------TCCCAAACACAAGAATCTATTATTACTCATAAGCCAAAAAATGAAGAATCTGTT------------AAAGCAGTATCTGAATCTATAAGTGATGTTTCAGAATCTTCCCAGAATAAGTCTGAGGGATTGAAGAGGAAAGGAGATCTTGAATTTCAGATGCAGTTGGAGATGGCTATGTCATCCACGGCGGTTAAAAGTTCTTCGAACAATGTG---------------GTACCTAATATAGAGGAATCATCTACTCTC---------------------------ACTCCACCTTATAGGAGAATGAAGAAAATCAAACTGGAAAAATCTGAGTGTTCCTCAAGTAGAGTATCTATAGCTATTGGATCGCTGAGGGCTGGAGCGCCACTTTACTGGGCGGAAGTTTTTTGTAGTGGAGAGAACTTGACGGGAAAATGGGTGCATGTTGATGCAGTTAATGCAATTACTGATGGAGAATCTAAAGTAGATGCTGTCTCTTCATTC---AAAAAATCTCTGAGATACGTTGTTGCTTTTGCTGGAAGTGGGGCAAAAGATGTAACTCGCAGATACTGTACAAAATGGCAGAAGGTAGCGTCACAAAGAATCAGTTCGATTTGGTGGGATGCAGTTTTACGACCACTACAGGAACTGGAGTCAGCAGCAACA------------------------------------------------------AATTGTGCTGAACAGAGAGCT------------------------------------------------------------------------------------TCTGGTGATATGAACATGAGA---------------------------------------------------------------------------CATTCTTCTGTTTCTACC------------AGGAGCTCTCTTGAAGATATGGAACTAGAAATCAGATCTCTGACTGAACCTCTTCCTACAAATCAACAAGCTTACAAGAATCATCACTTGTATGTGATTGAAAGATGGATTAAGAAGTATGAAATTCTGTATCCGAAGGGGCCTTTATTGGGGTTTTGTTCTGGGCATGCCGTGTATCCACGGACTTGTGTACAAGCAATTCATACAAGGGAGAGATGGTTACGTGAGGGTCTGCAAATTAAGGCCGGTGAACTTCCTGTTAAGATTCTTAAGCGCTCACTGAAGCGTACTAAAGAAGAA---GTTGAGGAAGATGACGAGTGTGCTGATGGTGATCATGAAAGGAGTACT---GATCTTTACGGGAAGTGGCAAACAGAACCATTATCTCTTCCTCATGCTGTAAATGGGATTGTTCCCAAGAATGAACGTGGTCAGGTAGATGTGTGGTCTGAGAAATGCCTCCCACCTGGTACAGTCCACTTGCGCTTGGCAAGAGTGGCATCTATTGCAAGAAGGCTGGAAATCGATTTTGCTCCAGCTATGGTTGGATTTGATTTCAGGAATGGTAAATCTGTCCCTGTATTTGAGGGCATTGTAGTATGTGCAGAGTTCAAGGATGCTATTCTGGAG------------------------------GCATACGCAGAGGAACAACAGAGAAGAGAGGCGGAAGAGAAAAGGAGGAATGAGGCGCAAGCACTTGCAAGATGGTATCAGCTTCTTTCTTCCATCATCACTAGACAGAGGTTGAACAACAGCTATGGT---GATGTATCATCGTCGCATGCCTATGTTGAAATCTCAAGATCCGATGAC---------------AAGGGCTCAAAATCAGCTGTTACCAGGAAAGTAGAGGATGCCCCAAGACTCCAAGGAGTGGACACAACAAAGAAACAATCTGGTGTG---------------------------------------GCTACCTTTATATCCACCGAAAGTCACGAACATGAGTTTGTTTTGGACAACAGGGCAACTGACGAAGAAGGTACAGTTAGAGTAAAAAGATGTCATTGTGGATTCTCAGTAGAGTTTGAGGAATTGTAG
>Oryza_sativa
------------------------------------------------------------------------------------------------------------------------------------------------------------------------------------------------------------------------------------------------------------------ATGCGGACC---------------------------------------------------------------------------------------------------------------------------------AGGAGCCAG------CGCGACGGCCACCACGCCGCCGCCGCTGCCGAAACCCCGCCTTCCGGGGCAAGCGGAGGATCAGGAGGGGACGTT---------GCGAGGGGCGGTGGCACGCCTCGC------CGTCGCCGGAGGGCTTCG---------------------------------------------------------------------------------------------------------------------------------------------------------------------------CCGGCCGCGGAGAAAGGG------------------------------AAGTCGCCCGCC---AAGGTGGAA------------ATGGAATCGGCATTGGAGGATAAAAGTAAAAACGTT------------------------------AAGGTCCATGCAGAGGGTTATGACGATGCCGGG------------------ATGACGAGGTTCGGTAGGGATGGCTCTGAA---------------------------------------------------------AAGAACAGTTTGGAGGAAGAAGATCCA------------------------------------GATGCAGCTGAT---------------------ATGGACTGGGAAGAAGGGATTGTTTTCGCGGCG---GAACAC---GATGAGTGTTATTCCCATGAGCTTGGAGAGACAGTCACCGTTGAGTTC---------------ACTGATCTACCCTCTTCCACTGAAAAGAAGACTGCTCGGAGGCTTACTGCTGAAGAAAAGGAGTTGGCTGAACTCGTGCACAGGGTCCATTTGCTTTGCCTACTAGCAAGGGGTAGGGTAATTGACAAGGCTTGCAATGATCCTCTGATTCAGGCTTCAATTCTCTCTGTTTTACCACAACATGTACTACGGAATTCTGTAGACACTCCAATTCTGAAAGCTAATGAACTGCGTAGTCTTGTGAGCTGGTTCCACAACACTTTCAGTGTAATT------------------------------GCACAATCCGACGACAAGGGGTCTTTTAAATCAAATTTGGCATTTGCTCTTCAAAGTTATGTAGGCACTGCTGAAGAGGTTTGTGCACTTTCAGTGGCATTGTTTAGGGCTCTCAACTTAACAGCTAGGTTTGTTGCGAATCTGGATGTTGCTGGTCTCAAGCCTGACACTAAATCAATGGGGACATCAAATCAGGATGAACCTAGGCTTTGTACAAAG---------------------------GCGCTGCCATCTAGTTCTTTTGTT------------------------------------------------GCAGGCCAT------AATGAGTATAATAACCTTTCA---CCTGTCCTGTCACAAAACAATACTGAAGGTAGCATCAATACAACTCCAAAACAAGTCAAA------GTTCAAGGCTGCAGGAAAAGTTTGTCTAAAAAATTGTCGAAGTGCAAGGCAAATCAG---------------------------------------------------------------------------------------------AGAGATAGCTCTGCATCACTATCAAAAGATAGCTCATCCAGC---------------------------------------------AGCCAATAT---CCTTCCACCTCCAGTAATGCTGAAGTACCAAGACGAAAAGGGGATTTGGAATTTGAGTTGCAGCTGGAAATGGCTCTTTTAGCATCTGCAGCTAAAAGT---CAAGACAACAAG---CTAGCAACTCAATTAAAT------CAGTCAACTGATAGCTTACTA------------------AGTTCAACTCCACCATTGAAGAAGTTACGAAAAAGTGAAGAAGCC------------TCAAGCAAC------TCGAGCGTGGTTTGGTCGAGGAAT---AGAGCACCGTTATTTTGGGCTGAGGTATTTTGTGGTGGCGAGGCATCGTCTGGAAGATGGGTCCATGTTGATGTTGCAAATGATATTATTGATGGTGAACAAAAAGTAGAAGCTGCTTCCGCTGTTTGCAGGAAGCCTTTGAGATATGTTGTTGCCTTTGCTGGAAATGGTGCTAAAGATGTGACCAGAAGGTATTGCCTGCAATGGCACAGAATTGTTCAGGGGAGAGTGAATCCTGAGTGGTGGAAAAGTGTTTTGGCACCCCTAGAGCGTCTTGAATTGGCAGCAACG------------------------------------------------------------------------------------------------------------------------------------------------------------------------------------------------------------------------------------------------------------------------------------------------AACAACACTGAAGAAATGGAACTTCAGACCAGGGCCTTAACAGAGCCTCTTCCTACCAATCAACAGGCCTACAAAGACCATCATCTATATGCCCTTGAGAAGTGGCTTCACAAGAACCAAGTTCTTCACCCCAAAGGCCCAGTGCTTGGCTTCTGTAAAGGGAATCCTGTTTATCCTAGATCTTGTGTTCAGACACTGCAATCAAGACATGGATGGTTGCGGGAGGGTCTGCAAGTCAGAGAAAATGAGTTGCCTGCAAAGGTCGTGACGCGGCCAAAGAGGACTTTCAATTCTCAGTCAATTCAATCTAATAGTAATAGTAATGAAGATGGGCTTAAGCCAACCATG---GAACTATATGGTAAATGGCAGCTGGAACCGCTGCAACTTCCCCATGCAGTAAATGGTATTGTACCAAAGAATGAGCGTGGTCAAGTCGATGTGTGGTCAGAGAAATGTCTTCCGCCTGGTACTGTACACCTGAGGTTACCAAGAATATTCCAGGTCGCAAAGAGACTTGGAATTGATTTTGCCCCAGCCATGGTTGGATTTGATTATCGAAACACCCGGTGCCTTCCAGTTTTTGATGGAATTGTTGTCTGTTCCGAATTCAAAAATACTATCTTAGAG------------------------------GCATATGCAGAACAAGAGGAACGGAGACAAGCCGAGGAGAGGAAGCAGGAGGAAGCTCAGGCTCTTATTAGGTGGTATCAGCTGCTGTGTTCCGTCGTAACCACACAGCGGTTGAAGGACTCTTACAAA---GCACCCTCATCAGAGCACGGACCAGAAGGACCATCCCAAGAT------------------------------GTTAGTCAGCAGAAGGGCACACGCAAAAGTCGAAGCTCGGAAACGAAGACTCGCTCAAGCAGACTACAG---------------------GCGGACCGACCATTTGATTCTCCTTTTCCTGTC------------CATGACCATGAGCATGAGTATCCAGAGGAAGATCAGAGCTTCGACGAAGAGACGTTTGTGAGGACGAAACGCTGTCCATGTGGTTTTTCAATCCAAGTTGAGGAATTGTAG
>Ananas_comosus
ATGTTAGTAATTCACCAAACGTGCCCTTGTGCTCCGTTACGGTTGCATCGCCCGAACCAAACCATCACCGAACATCCGAGGGTTCTCCCCACTTTTCCCTCCTCTTTCTCTCTTCCC------------------------------------------------------------------------------CGTTCGAGCGTGAGAGAAAAC---------------------------------------GCCATGCGAACG---------------------------------------------------------------------------------------------------------------------------------AGGAACCAATCCAAACGATCTCCACAAAATCTATCCGCAATGTCGGAAGAG------------------------------------------------------------AGTGTGGATAGG------GTCGCGAAACGGGGAACC---------------------------------------------------------------------------------------------------------------------------------------------------------------------------GCGCGTGAAGAGTCGGGC------------------------------GCGAAACGGTGGCGAGAAATTGAT------TCGTTAATGGAGAACGCC------GACTCTGAAAACAAGGTAGATGAGTCACTCAAAAACAATCGCAAAGGAAAAGCTAAGGCAGTGGTTAGTCGCGATGTCTCT------------------GTGAAAGGATGTGGTATGAGAAATACAAAG---------------------------------------------------------GAAAGTACGCTGACGGGAAGAGAAGAGGCGGCA------------------AGTGGTCATTTTGATGCAAGTGAG---------------------ATGGACTGGGAGGAGGGTATTGTTTCTACTTCA---GACTGC---AGAGAAGGTTTCTCGCATGATCTTGGAAAGGATGTGATTGTTGAATTT---------------ACTGGCTTGCCATCTCCTGCTGAGAGGAAGATCAACCGAAGGGTTTCTGCTGAAGAAAAGGAGCTAGCAGAGCTAGTGCACAAAGTTCATTTGTTGTGTCTGCTTGCACGGGGTAGGGTAGTCGACAAGGCTTGTGATGACCCTCTCATTCAGGCATCCATACTTTCTCTTCTACCATCTAACTTACTGAAGATTGCG---GAAGTTCCAAAATTGACAGCTAATAAGCTTGGCTCTCTTGTAAATTGGTTTCGTAGCAATTTCCATATATCA------------------------------ACACAAAGTGTTGATAGGGGATCATTTGAATCCAACCTTGTCTTTGCTCTTCAAACTCATGAAGGGACTACTGAAGAGGTTGCTGCACTCTCAGTGGCGTTACTTAGGGCCCTCAATTTGACAACAAGGTTTGTTTCCATCCTTGATGTGGCTTCCCTCAAGCCAGATTCAGATCTATCTGGAATCTCGGATCTAGATGTTCTTAGACTAGACACAAGA---------------------------GTA------TCTTCTTCTCTTGCC------------------------------------------------ACTATGAACAGCACTAATCTGGTTGGTACTCTATCT---CCTGTTCCTAATCCGGGTGATCCAATAAATGATACAACTACTGGG------------------------GCTTTGCTAAGAGACAAGTGTGGCAAAAAGGAGGGCACGCCAATCTGCAAGAAG---------------------------------------------------------------------------------------------AATTTGCTTAAAGGTTTAACAGGC---GATAATTTACAAGAT---------------------------------------------GGAAGCTGT---GCTTCTGAGTCAAAATGTTCTGAAGGACCAAAAAAAAGGGGGGACCTAGAGTTTGAGTTGCAGATGGAAATGGCTCTCTCAGCCACTGCAGCGACAGCAACACGAGATAATAAA---CAAGGTTTAAAGATAGAT------GATTCGAATAACAGCTTACAC------------------TCTCTAACTCCGCCATTGAAGAGATTGAAGCAATGTAAAGATGGAGAACCTTTGAAATACAGTAGC------TCGAATGCAGTTTGGTCGAGAAGAGCAGGTCCTCCTTTATACTGGGCGGAGGTCTATTGTAATGGGGAGACATTAACTGGAAGATGGGTGCATGTTGATGCTGTAAATGGTATTATTGACGGTGAGGACAAAGTAGAAGCTGCTTCTGCTGCTTGCAGAAAGCCTTTAAAATATGTTGTTGCTTTTGCTGGACAGGGTGCTAAAGATGTGACACGCAGGTATTGCATGCAGTGGTATAAGATTGCTCCAAAGAGGGTAAATCCACAATGGTGGGATAGGGTGTTGGCACCGTTGAAAGAGTTGGAATCAAGTGCAACCAGTGCA---------ATGGTT---CATTTAGAAGCATTTCAAGAAAAACTTCCATCGACTGTAGAGGAAAAGGTATCTGTAGCGCCCTGTCCTCCTATAATGGATTCTGAAGACCCTAACAAT------------------------------ACTAAAGATTGTGCACAAAGTGTCAAATTG---------GCTAGTGAATTTGGTGCAGAATCATCTGAGCGGCTTATCAAGTCAGTATGTCCATCTCACAACCATGGG---ATCTCATGT------------CGAAATTATCAAGAAGATATGGAACTTGAAACCAGGGCTCTAACTGAGCCTCTTCCTACCAATCAATTGGCATATAGAAATCATCATCTGTACGCAATTGAAAGATGGCTTACCAAGAATCAAATTCTTCATCCAAAAGGTCCTGTACTTGGTTATTGTTCCGGGCATCCTGTTTATCCTCGATCTTGTGTTCAGACACTACAAACAAGACAAAAGTGGTTACGAGAAGGCTTGCAAGTTAGAGAAAGTGAGGAACCTGCAAAGATAATGAAACGTTCAACCAAGAATTTTAATATCCAG---TTATCCGAACCTGGTGTTTTTGAAGAAGATAAAGGCGAACCAAGCGTA---GAACTCTATGGGAAGTGGCAGCTGGAACCATTAAAACTGCCTCGTGCTGTAAATGGCATTGTGCCTAAGAATGAGCGTGGTCAAGTTGAAGTATGGTCTGAAAAGTGTCTACCACCTGGTACAGTACACTTGAGGTTACCCAGACTAGTTCCAGTTGTGAAGAGGCTTGAAATTGATTATGCACCAGCCATGGTTGGATTTGAATTTCGCAATGGCCGTTCTTTTCCGATGTTCGAGGGAATTGTGGTCTGCAGAGAGTTCAAAGATGCAATCTTGGAG------------------------------GTTTATGCAGAAGAAGAAGAAAGAAGAGTAGCTGAAGAGAGGAAACGAAATGAAACACAGGCTCTTTCAAGGTGGTTTCAGCTGCTTTCATCCATCGTAACAAGACAACGGTTGAAGAATTCATATGTG---AATCCCAAATCTTTGCATGGCCAAGAG------------------------------------------------AATATTCATCGAACCGATTGCGAGAAGAGTCATTCCGAACAAGGTGTTCGATCGAGCCGACAACAG------------------------GAAAGATCAGTACGAGAGGCAAAGCCAGTTTTGACGTCTCCTCACGATCACGAGCATGTATTTCCCTTAGAGAATCAAAGCTTTGACGAAGAGCTATTTGTGCGAACAAAGAGGTGCCCATGTGGATTCTCCATCCAGGTAGAGGAGTTGTAG
>Amborella_tricopoda
------------------------------------------------------------------------------------------------------------------------------------------------------------------------------------------------------------------------------------------------------------------ATGCAGTTG---------------------------------------------------------------------------------------------------------------------------------AGAAACAAGCTTAAG------------------GCCGAAGCCCTTGAAACCCAT------------------------------------------------------------------------------------------------------------------------------------------------------------------------------------------------------------------------------------------------------------------------TCGGAAGGTCAACAAAGT---------------------------------------------TTGACTGAT------------------------------------------------------------------------------------------------------GATGTTGGGGGTGTTTTTGGAGGACGATTAGTTGGTGAAGGAAATCAAGAAAGAGAA------------------------------------------------------------------------------------------------------------ATCAGTCAAGGGGATTTCAACTCAAAGTGTGAAGTTCATGAAGGTTTAGACTGGGAGGATGGAAATATTTCCTTTTCC---AATACGGAAGTTCCTTGTATTCCTGAAACTTTAGAGCAGGAGGTGATTGTTGAATTT---------------AGTGGTACCCCATCTTCTGCAAAAAGGCAAAATGTTCGTAGAATTTCTGCGATAGATAAGGAACTAGTCGAGCTTGTACACAAGGTTCATTTGCTATGTTTACTTGCAAGGGGAAGGTTAGTTGATGCTGCTTGTGATGATCCTCTAATTCAGGCTTCTTTGCTCTCTCTCCTACCTCCCCATTTACTGAAAATTTCT---GAGGTCCAAAAGCTAACTGCAGACCTATTGGTTCCACTTGTTGAATGGTTTCGTGCGAATTTTCATGTCCGA------------------------------AACGAATCCATCGAGAAGATGCCCTTCAAGGAAAGTCTGGCAGCTGCCATTGAGACGCGTGAAGGAACCCCTGAGGAGGTTGCTGCATTATCTGTGGCTTTATTCAGAGCTCTCAATTTGTCAACTAGGTTTTTGGCCATGTTGGATGTGACTTCCCTTAAACCTGATGCTGATCAGGCTGTTTATTCAAGTCCAGAAGCAGACGATTCAGTAAAGGGGAGG------------------------ACTTTC---AACTCTTCAAGGCCC------------------------------------------------ATAGCCAACTTGGGAGATGTCTTTGCCAAGCTTTCT---CCACAGGCTTCCTTGCATAAAAGAAAGCTCAACGAGGACATTGGT---------------------------------CTTACAAGTCCTCAAAATGAAGGGAAGCACATTAAAGAAAATGAT---------------------------------------------------------------------------------------------ACATCCTCTAAGGATAAAAGAACTGGCTATAAATCAAGTGAT------------------GCA------------------------CATAGTTGT---AACTTGGAAACAAATCATTTTAAAGTATCAAAAAGGAAGGGCGATGTAGAATTTGAGTTGCAGATGGAAATGGCTCTTTCTGCGACTGCAGCTGGTGTCTTTGAGAGTAAAGTA---GAACAAGAAATGCAACAAAAACCTCATTCTTCATCAACC------------------------------ACTAATTCTAAGCTCAATATTAAGGAGAAGAAATTGAAAAGTGAAGTCATTAGTGAGAGAAAT---TCCTTTGCAGTCTGGTCAAGAAAAATGGGTCCGCCTTTGTATTGGGCAGAAGTCTATTGTAATGGAGAAACACTGAGTGGTAGATGGGTGCATGTTGATGCTGCAAATTCAATTGTTGATGGCGAGCATAAAGTAGAAGCTGCAGTTGCTGCATGTCGAAGATCGCTGAGATATGTAGTTGCATTTTCTGGAAGGGGTGCAAAAGATGTAACACGCAGGTATTGTATGAGATGGTACACTATTGCATCACAGCGTATTGATTCAGAATGGTGGAGTGCTGTTCTGAGTCCTCTGAAGGAGTTGGAGTCTCGGGCTGGTGGAAGT---------AATGTGATGCATTTAGATGTGCCCCTTACTGATAATGCTGTAGAAGTGAAGGAAGGGTCGGGGAGAGCATGTGTTTCTCCCGAAGCTCATCTGAAGGAAGGATCGGGGAGAGTATGTGTTTCTCCTGAAGCTCATCACATTGAAGAGAATTCTGAGGCATTAAAGGAAAAGACGCCTCAGGATATCTTCAGTTCAGCTGATGGG---------CTTGGAGCAGGAGTGTCTAGGCATGCAAGCTCGAGTATCAATATTGAACCTGTTTCAAGGGGTGCTCTTGAGGATATGGAGCTTGAAACAAGAGCCTTGACCGAGCCCCTTCCATCTAATCAACTGGCATACAAAAACCATCCCCTTTACACTATTGAAAGATGGCTCACCAGGTATCAAGTGCTTTACCCAAAGGGTCCTGTACTTGGATATTGTTCGGGTCATCCAGTTTATCCACGAATATGTGTGCAGACACTGCACACTAAAGAGAGATGGTTATGCGAAGGCTTGCAAGTTAAAGAAAATGAATCTCCTGCAAAGGTGGTCAAGCGCTCTCGGAAAGTTAATAAAGTGCAC---ACTTCTGAGCATGGT---TCCACTGTGGATGGTGGTGAAGGGACTATT---GCCCTCTATGGCAAGTGGCAGACAGAGGTATTGAATCTTCCTCCAGCTGTGGATGGGATGGTCCCAAAGAATGAGCGTGGTCAAGTGGATGTGTGGTCTGAAAAGTGCCTCCCTCCGGGAACAGTGCACTTAAGGTTTCCTAGGCTGGTGCCTGTTGCAAAAAGGCTTGGAGTTGATTTTGCCCCTGCAATGGTGGGTTTTGAATTTCGCAATGGCTGCTCAATTCCAGTTTACGAAGGCATCGTTGCATGTGCCGAGTTCAAAGATGCAATCTTGGAG------------------------------GCATATGCAGAAGTAGAAGAGAGAAGGGAAGAGGAAGAAAAGAAAAGGATGGAAGCCCAGGCCCTGACTAGATGGTATCAGCTTCTATTCTCTTTCATAACTAGGCAAAGGTTGAAAAGGTCTTATGAG---ACTCCATCATCATCACAAGTCCCCATTAATGCCACCATACCC---------------------------------AATGTTGGTGATGATCCATGTGCTTCTTCTCAATCAGAGGCTAATGCGATGCAACATCATAACCAGCGAGGTGGC---------------------------------------CAAATTGCCAATGATTTAGAAGAACACGAGCACTCGTTTCCATTGGAGAATGAGAGCTACGATGGGGAGAGTTGTGTCAGAACTAAACGTTGTGCATGTGGTTTCTCAATTCAAGTGGAGGAACTCTAG
>Selaginella_moellendorffii
ATGGAGCTGATCGAACAGCTC---------------------------------------------------CATCCAGGAACA---GGAGGAGTTCCATCCAGCTTCAAGCTCCCAGGGGTGCTTGGCATAGAAAGAGCTGTGGAGTTGTTCGAACAGCTCCATCCAGGGACGTGGTTCTCGCCACCAAAACGGAGGAGTTCCATCCAGCTTGAAGCTTCTACAAGCTCCCAGGGGTGCTTGGCGATAGAAAGAGCTATGGAGAGCTCTCAAAAAGGAGGAGTTCCAGCTTCAAGCATCACAGCTCCAGAGCAAGACTTAGAAGATGTCTTCTGGCCGAGGAGGCTGCCATGGATCTTGTTTGCCGGTGTCCAGTGCTATTCCGAACAAGTTGGCCGGGCAACAAAAGATGAGCTCCAGCTTCTTGCTGCCGCATCCTTCGAGCTCGCCAAGCTTCATCTCTCTGGGAAGGCTGGCCAGCGGCAGCGGCGTCCACTCGCCACGCTCGCGGTTGAAAAATCGGCATCTTCGATTTCCTCTTCAAGCTCGCTCTCGATCGCCTCGAGTTTTTTTGGATCCACCTGCGAGGTAGCGGTGCTCGGCGTCCACTTGCTCGCACGCTTCCCCGAAGATCTTGGTGCCGCGGCGCTCCACCTCTTGCAAGGTTTAAGGACTATCGCGATGGAGGAGGAGAGGGAGACTCTGGCCGATGCCTCGGAGAAGGATGTGCAGCGGCTCTTGGATCGGGTGCGGGGGAAATCCAGCAAGAAAGACAGCTCTAGCGCGCCGAATTCCAGTGCGAAGCGCTGCATTTGGGACTCTTCCAGAGCTGCCGCTACCGCG---------------------------------------------------------------------TCGGTTTGTGGCGCGCCGGCGGCGGTAGCGCAGTCGCACCAG------------------------------------------------GAGATTTTGCTGGCGCGGGAGAAGAATGCGGCC---------GAGAAAGGCAAGATTGAAGCCCCGGAAGACGAT---------------------ATCGAGTGGGAAGTTGGT------------------------------GATGGGAATTTCCAGTGCTTGAAAAATGGCTTAACGATAGAAGTG------------------GAAAAGGATGTCGGTGGAAAGAAGAAAATCACAAGGAGAGCGAACGCAAAAGACAAGGAATTCGCGGAGCTTGTTCATAAGCTGCATCTCTTGTGTTTGCTGGCTAGAGGGAGGCTCGTGGACGCTGCCTGTGACGACACGCTACTCAAGGGATTGGTTTATTCGCTTGTGCCAGCTCGGTTTTCTTCGTCCATC---GAGCCGGAGAAAACGACTGTGTCGACTCTGACTGCTCTTGTAAGATGGCTCAATGGCGTGATGCAAATTGCTGTGGGATCTGTGAGTGGACCCTTG------------------------------------TCCGAGTTGAGTAAGGTCCTTTCCCGGCAATTTGGTTCAGAAGAAGAGATTGCGGCGATCACAGTGGCCATGTTCCGCGCTCTGACATTTAAAACCAGATATGTCTGCGTTTTGGACGTGGCTTCCATAAAGCCCGATACAGAATCGATGCTCGCTTCGGAAAACTGGGAAGAAAATATAGCGGACTCTAGAACAAAAGCAGGGAAGCTTTTCACAGATTTTAGATCTGGTGGCTCACCAGATGTTTGGACGTTGAAACGTGAAACCGAAGACTTAACAACTTCGCCAGTTTCGACATCTAAGAGCGTACTGTCCAACGACAGC---CCTGAACCATCAAAACCTCAATCAACCAGC------------------------------------------------------------AAAAAGAGGAATCACACGCCAACTTCAAAGCCTGCTGTC------------------------------------------------------------------------------------------------------------------------------------------------------------------------------AGCAATACAGATGAGACGACTCCAGCCACTCAACAGAAAAGAAAACGAAGGGGTGATGAAGAGTTCGAGCTGGAAATGGCACGGGCAATGGCTGCGACCAGTGCAGCAGTGATATCTACACCCCAA---CCTGCTCCTAAAGTTGTT---------------------------------------------CAGCCCAAGCCCCCT---------------------------------------------------------CCGCCGGTGGTTTGGTCTCGAAAGAAAGGTCCTCTCCTGCACTGGGCAGAAGTCTTTTGT---GGCGATGACAGCTCGGGAAGATGGATTCACGTCGATGCTGCTCGAAATCTGGTCGATGACGCTGAGAAAGTCGAGGCCTCGAGC---------AAGCAGCCAGTTCGTTACGTCGTCGCGTTTGCTGGATCCGGAGCAAAAGATGTGACTCGCAGGTACACTACTTCCTGGTCCAAGATACAGGCATTGAGAGTGGACGAAGGATGGTGGAGTTCATGTCTCTCTCCTCTTAGGCGCTTGGAATCAAATGCATACGACTCA---------------------------------------CACAGAACTTCAAACGAAGAA---------------------------------------------------------------------------------------------------------------------------------------------------------------------------------------------------------------------------AGGAACACGAGAGAAGATATGGAGCTGGATGTGAAGTCTTTTACTGAGCCCCTACCAACAAACCAACAGGCGTACCGAAACCACCACTTGTATGTCATGGAACGATGGCTGACAAGATACCAAGTGCTACATCCGAAAGGGCCCATTTTAGGCACTTGTGGTGGCAAGCCTGTTTATCCCCGGACGTGCGTTCAGGATCTTCACACCAAAGAACGGTGGCTACGAGAAGGATTTGCTGTGAGAGAAGGAGAAGAGCCCGTCAAGATCATAAAATCTCGTAATTTGGCCCGCAAAGTAGAGGGAGCGCCCGAC---------------------------GAGCCTTCTCTAGTGCTCTTGTTCGGAAAATGGCAAACCGATCCATGGCAACCTCCGCCGGCAGTGGATGGAATTGTTCCAAAAAACGAGCGAGGCCATGTGGATGTATGGTCAGAAAAATGTATACCTCCTGGAACCGTGCACCTCGCGCTCCCGCGGGTGACCCCGGTCGTCCAGATGCTGGGGATCGACTTCGCACCGGCAATGGTCGGGTTTGAGATCCGGCAGGGACGCTCCGTACCAGTTTTCCAAGGGGTGGTAGTGTGCGTTGAATTCAAGGACGCCATCCTACAGAAGCTGATGCTGTGCGGAGAAAAACCAAAGGTGTACCGCGCGGAAGAAGAGCGAAGGGAGGCCCAGCTCCGAGAAAAGAGCGAGGCACAAGCGGCTCTACGGTGGAGGCAGCTGCTGCGTTCCATGGTGACGAGGGAGAGATTGCGAGCAGCGTACGAAGACAAAGGTGTGAGCAGCAGCGTCCCAGAG---------------------------------------------GCGGAGGAAGAAAAGGCCCGGGCTGCTGCTGACGATTCGAGTGCTGCTGCCAGTGATGATCGAGCGGCGAGGAGGAGG---------------------------------------CCCGCAAAGGCGGATGATGAGAACCACGTCCACAGCTTCCCGGACGAGTGGCAGAGCTACGACGAGGAGGCGTGCGTTCGGATCAAGCGCTGTGGCTGTGGCTTTGAGCTGCGAGTGGAAGAA------
>Isoetes_lacustris
---------------------------------------------------------------------------------------------------------------TTTTGG------------------------------------------------------------------------------AAAACTGGCGTGAGAGAAGAAACC------------------------------AGGCTGCTAATGTCCACTCCA------------------------------------------------------------------------------------------------------------------------------AGGAGATCCGCTAGAAAGGCGGCCAAAGACGCCGGAGCAACTTCTAACCAACATAATGGGGAGGCATCA------TCAGCTCCTGATACAGCATTTGAAGCGCTCATTCAAAATCTGCATAAA------TGTAATAAGAGAACGCCA---------------------------------GCTACAAATCGTGCAGCA------------------------------------------------------------------------------------------------------TCAACGTTGGCAGATGCTTCGAAGGAAAAACTGGGCAAGTTGCTAGATCGTGCAAGTGCCAACAAGAAAAAGAGAGGA---------------GGCCCT---------------------GAAGGGAACTCTCAAATCAATAGTCGCCACATACAGAAATTGGATGAGAGAATTCACAATGAATTTAATCGTAAAGAATCTGGTTTGTATGCTGTTCCTGTTTGTGGAGCACCAGCCTTATCTACGGAGACGGAAGGAACGAAGAAGATATCAGGGGATGAAATGCATGTAAAACATCAGACTCTCGATCCTGAAATCCGGGAGAACATAAGTGCA------------GAGCCACATTCCTTAGAAATTGATGGT---------------------------TTGGATTGGGAATTAGGT------------------GAGAGTGCTGACAATTCGACTGAGAAG---TGGAAGGGAGAAGTAACAATTGAGGTA---------------GAAGAATCTGCAAAGAAGCGGTTGAGAACCCTTTCTCGGAGAGCTACAGCAAAAGATAAAGAATTTGCAGAGGTTGTGCACAAGACACATCTGCTCTGTCTGCTTGCAAGGGGGCGACTTGTTGATGCTGTTTGCAATCTGGATATGTTGAGGGTGGAGCTACTTGCCATCGTACCACCTAAT---ATTCATTCCCTC---AGTATGGAGAAATTGAAGTTGTCAGATCTGGATCCTATCGTAAAATGGTTTTCAAACACATTTCACGTATCTGAAGCCGAG---GAAGGTCCATCGTGTGAACAAAAAGCTGATGCCAATGAACCTTTGGAACTTAAAATTCATTATGCATTACAAAAGAGATCAGGCTCGCAAGAGGAGGTTGCTGCACTAGCTGTAGCCTTGTTTCGAGTTCTGGGCTGTACAACAAGGTACACGAGTGTCCTTGATGTCACTTCTATAAAACCAGATGCTCAGTCTCTACAGGCTTCTGCAGACTGGGATCCACAAGGAATGAACTTAGATAGC------------------ATGTTAATCTGTTCAAACTCCCAGGTT------------------------------------------AGTAAGGCTGCAAATCTCGCACAAGTTCTTGGACGTACAGCTGTTCCAAGACCACCTTTTAATGTGGATAAAGCA------------GAGTCTGTCAAGATAGAGAAGGGATCTTTAGGCAAGGCTGTAAAAAGGGACCATCAGTATGAGGAACCAATTGCACAAAGA------------------------------------------------------------AAAGGCAAACAG---------------------AACGCTACAGCATACGCAACAGGATCTGAAGAAAAGGTAAGCTCGGAA------------------CAGGGCAGCCTTTACAATGACATGGATACACCTAAATCTCCTTCCGGAACAGAAAAATCAAGT---AGGAAAGGAGATAGAGAATTTGAGCTACAGTTGGCCATGGCAATGAGTGCAACGTCTGTTGTCATAGAACCTTCTGGAACCTCTGAAGTTGAGCCGGCTTTGAATACCCAAAGAAAGAATCTGCTTGCA------------------------------------------------AAGTCTAAA------------------------AGTTCA---AGTGGCGCCATTTGGTCAAGTAAGAAAGGTCCCATGCTACACTGGGCTGAAATATTTTGTGGAGGTGAGGGTGCAGAGGGGCGGTGGATACATGTGGATGCTGTAAATGGGCTCATCGATGCTACAGATAAAGTTGAGCAGGCTGCAGGTGGTAGGAAACTTCCTGTTCGATATGTTATAGCTTTTGCTGGGAATGGTGCAAAGGATGTTACACGGAGGTATATCTCTTCATGGTCTAAAATTTCTTCTCATCGTGTTGATGAATGCTGGTGGGATGCTACACTACTTCCTTTAAAGCATTTGGAAACAGCCGCTACGGCAGGAATAACCAAAAATATTAGTCATGGAGAG------------GATCGACCTTCAAATGTAGAAGCTCGCAGC---------------------------------------------------------------TGCTCACCCAGCTCAAGCAAGCCTCATGAAGCATCACTGGTGGCT---------------------------------------------ACAAAATCC---------------AGTTCTCATGAGGTACCTTCG------ATATTGAGAAGTGCCATGGAAGACATGGAGTTGGAGACTAAAACCTTTACCGAGCCATTACCCACTAATCAACAGGCATACAAGAATCATCATCTTTATGCGTTGGAGAGATGGCTTACTAGGTATCAGATTTTGCACCCAAAGGGTCCTGTATTAGGTTATTGTAGCGGGAAACCTGTTTATCCACGGACATGTGTCCAAGATGTTCATACTTCTGAGTATTGGCTTCGTGAAGGATTTAAAGTGAAGGAATGTGAAGCACCAGTAAAACAGGTTGTTAGACGA---ACCCCGCGT---------------------------------------------------------------------------------GTAGTTAGAGAGCATAATTTACCT------------------------------------GGAGAAAATGATATG------------------------------------------------------------------------------------------------------------------------------------------------GGAATG------------------------------------------------------------------------------------------------------------------------------------------------------------------------------------GAAGAGGAATATAGA---------------------------------------------------------------------------------------------------------------------------------------------------------------------------------------------------------------------------------------------------------------------------------------------------------------------------------
>Huperzia_lucidula
---------------------------------------------------------------------------------------------------------------------------------------------------------------------------------------------------------------------------------------------------------------------------------------------------------------------------------------------------------------------------------------------------------------------------------------------------------------------------------------------------------------------------------------------------------------------------------------------------------------------------------------------------------------------------------------------------------------------------------------------------------------------------------------------------------------------------------------------------------------------------------------------------------------------------------------------------------------------------------------------------------------------------------------------------------------------------------------------------------------------------------------------------------------------------------------------------------------------------------------------------------------------------------------------------------------------------------------------------------------GCAAGGGGACGAGCTGTAGATGCTTCATGTGAGGACCCTCTTCTGCAGGGGTCTCTTGTTTCAATGCTTCCATCATCACTTTCT------------GATATACATAAGTACAGTACGGAAGCCTTGTCACCTATTGTCGCCTGGTTTCAGAACACATTCAACATAACTTTTGGGGGTGGCTCC---------------ACTTCTATATCTAATATAGTGCCGTTGAGCACTCGCCTGTTGCAAGTACTAGAGAAACAAGCTTGTGTGGAGGAAGAGGTAGCTGCTCTCTCGGTGGCTCTATTTCGAGCATTAGGTTTTGTCACCAGGTACATCATGGTCTTGGATGTTGCATCCCTAAAACCAGATGCT------------------------------------------------------------------------------------------------------------------------------------------------------------------------------------------------------------------------------------------------------------------------------------------------------------------------------------------------------------------------------------------------------------------------------------------------------------------------------------------------------------------------------------------------------------------------------------------ATGTCACTTGAGGCCTCC---------------------------------------------------------------------------------------------------------------------------------------------------------------------------------------------------------ATTGACTGG---------------------------------------------------GATCCAGATAATGGAATT---------------------------------------------------------------------------------GGGGCTAGG------------------------------------------------------------------------------------------------------------------------------------------------------------------------------------------------------------------------------------------------------------------------------------------------------------------------------------------------------------------------------------------------------------------------------------------------------------GAGTATCTTCCTTCG------------------------------------GCAGATGGTTGGAGCTCAAAAAATGCCAGTTTA---------GGACAAATTCTGGCTCGCTGTGCATCTTCA------------------------------------------------TGGTTG------------------------------------------------------------------------------------------------------------------------------------------------------------------------------------------------ACCCCA------AATCAGGGAAAGATTAGCTTT---------------------------------CACAGAAAATTTGATCAGACGATTTCATTTGAACAACAGTTTCAG------------------------------------------------------------------------------------------------------------------------------------------------------------------------------------------------------------------------------------------------------------------------------------------------------------------------------------------------------------------------------------------------------------------------------------------------------------------------------------------------------------------------------------------------------------------------------------------------------------
>Isoetes_spp
------------------------------------------------------------------------------------------------------------------------------------------------------------------------------------------------------------------------------------------------------------------------------------------------------------------------------------------------------------------------------------------------------------------------------------------------------------------------------------------------------------------------------------------------------------------------------------------------------------------------------------------------------------------------------------------------------------------------------------------------------------------------------------------------------------------------------------------------------------------------------------------------------------------------------------------------------------------------------------------------------------------------------------------------------------------------------------------------------------------------------------------------------------------------------------------------------------------------------------------------------------------------------------------------------------------------------------------------------------------------------------------------------------------------------------CCACCTAAT---ATTCGTCCCCTC---AGTATGGAGAAATTGAAGTTGTCAGATCTGGATCCTATCGTAAAATG--------------------------------------------------------------------------------------------------------------------------------------------------------------------------------------GGTACACGAGTGTCCTTGATGTCACTTCTATAAAACCAGATGCTCAGTCTCTACAGGCTTCTGCAGACTGGGATCCACAAGGAATGAAC---------------------------------------------------------------------------------------------------------------------------------------------------------------------------------------------------------------------------------------------------------------------------------------------------------------------------------------------------------------------------------------------------------------------------------------------------------------------------------------------------------------------------------------------------------------------------------------------------------------------------------------------------------------------------------------------------------------------------------------------------------------------------------------------------------------------------------------------------------------------------------------------------------------------------------------------------------------------------------------------------------------------------------------------------------------------------------------------------------------------------------------------------------------------------------------------------------------------------------------------------------------------------------------------------------------------------------------------------------------------------------------------------------------------------------CAGGCATATAAGAATCATCATCTTTATGCGTTAGAGAGATGGCTTACTAGGTATCATATTTTGCACCCAAAGTGTCATGTATTAGGTTATTGTAGCGGGAAACCT-----------------------AGATGTTCATACTTCTAAGTATTAGCTTCATGGAGGATTTAAAGTGAAGGAATGTGAAGCGCCAG--------------------------------------------------------------------------------------------------------------------------------------------------------------------------------------------------------------------------------------------------------------------------------------------------------------------------------------------------------------------------------------------------------------------------------------------------------------------------------------------------------------------------------------------------------------------------------------------------------------------------------------------------------------------------------------------------------------------------------------------------------------------------------------------------------------------------------------------------------------------------------------
>Isoetes_andicola
---------------------------------------------------------------------------------------------------------------------------------------------------------------------------------------------------------------------------------------------------------------------------------------------------------------------------------------------------------------------------------------------------------------------------------------------------------------------------------------------------------------------------------------------------------------------------------------------------------------------------------------------------------------------------------------------------------------------------------------------------------------------------------------------------------------------------------------------------------------------------------------------------------------------------------------------------------------------------------------------------------------------------------------------------------------------------------------------------------------------------------------------------------------------------------------------------------------------------------------------------------------------------------------------------------------------------------------------------------------------------------------------------------------------------------GTACCACCTAAT---ATTCATCCCCTC---AGTATGGAGAAATTGAAGTTGTCAGATTTGGATTCTATCGTAAAAT----------CACATTTCACGTATCTGAAGCCGAG---GAAGGTCCATCATGTGAACAAAAAGCTGATGCCAATGAAYCTTTGGAACTTAAAATTCATTATGCATTACAAAAGAGATCAGACTCGCAACAGGAGGT--------------TAGCCTTGTTTCGAGTTCTGGGCTGTACAACAAGGTACACGAGTGTCCTTGATGTCATTTCTAWAAAACCAGATGYYCAGTCTCTACAGGCTTCTGCAGACTGGGATCYACAAGGAATGAACTTAGATAGC------------------ATGTTAATTTGTTCAAACTCCCAGGTT------------------------------------------AGTAAGGCTGCAAATCTAGCACAAGTTCTTGGACGTACAGCTGTTCCAAGACCACCTTATAATGTGGATAAAGCA------------GAGTCTGTCAAGATAGAGAAGGGATCYTTRGGMAAGGCTRTAAAAAGGGGCCATCAGTATGAGGAACCAATTGCACAAAGA------------------------------------------------------------AAAGGCAAACAG---------------------AATGCTACA--------------------------------------------------------------------------------------------------------------------------------------------------------GTTGGCAATGGCAATGAGTGCAACATCTGTTGTCATAGAACCTTCTGGAACCTCTGAAGTTGAGCCGGCTTTGAATACCCAAAGAAAGAATCTGCTTACA------------------------------------------------AAGTCTAAA------------------------AGTTCA---AGTGGCGCCATTTGGTCAAGTAAGAAAGGTCCCATGCTA----------------------------------------------------------------TAAATGGGCTCATCGATGCTACAGATAAAGTTGAGCAGGCTGCAGGTGGTAGGAAACTTCCTGTTCGATATGTTATAGCTTTTGCTGGGAATGGTGCAAAGGATGTTACACGGAGGTAT------------------------------------------------------------------------------------------------------------------------------------------------------------------------------------------------------------------------------------------------------------------------------------------------------------------------------------------------------------------------------------------------------------------------------------------------------------------------------------------------GAGAGATGGCTTACTAGGTATCAGATTTTGYACCCAAARGGTCMTGTATTAGGTTATTGTAGCGGGAAACCTGTTTATCCACGGACATGTGTCYAAGATGTTCATASTTSTSAGTATKGGCTTCRTGAAGGATTTAAAGTGAAGGAAYGTGAAGCRCCAGTAAAACAGGT----------------------------------------------------------------------------------------------------------------------------------------------------------------------------------------------------------------------------------------------------------------------------------------------------------------------------------------------------------------------------------------------------------------------------------------------------------------------------------------------------------------------------------------------------------------------------------------------------------------------------------------------------------------------------------------------------------------------------------------------------------------------------------------------------------------------------------------------------------------------------
>Isoetes_humilior
----------------------------------------------------------------------------------------------------------------------------------------------------------------------------------------------------------------------------------------------------------------------------------------------------------------------------------------------------------------------------------------------------------------------------------------------------------------------------------------------------------------------------------------------------------------------------------------------------------------------------------------------------------------------------------------------------------------------------------------------------------------------------------------------------------------------------------------------------------------------------------------------------------------------------------------------------------------------------------------------------------------------------------------------------------------------------------------------------------------------------------------------------------------------------------------------------------------------------------------------------------------------------------------------------------------------------------------------------------------------------------------------------------------------------------------------------------------------------------------------------------------------------------------------------------------------------------------------------------------------------------------------------------------------------------------------------------------------------------------------------------------------------------------------------GC------------------ATGTTAATTTGTTCAAACTCCCAGGTT------------------------------------------AGTAAGGCTGCAAATCTAGCACATGTTCTTGGGCGTACAGCTGTTCCAGGACCTTCTTATAATGTGGATAAAGAA------------GAGCCTATCAAAATAGAGAAGGGATCTTTAGGCAAGGCTGTAAAAAGGGACCATC--------------------------------------------------------------------------------------------------------------------------------------------------------------------------------------------------------------------------------------------------------------------------------------------------------------------------------------------------------------------------------------------------------------------------------------------------------------------------------------------------------------------------------------------------------------------------------------------------------------------------------------------------------------------------------------------------------------------------------------------------------------------------------------------------------------------------------------------------------------------------------------------------------------------------------------------------------------------------------------------------------------------------------------------------------------------------------------------------------------------------------------------------------------------------------------------------------------------------------------------------------------------------------------------------------------------------------------------------------------------------------------------------------------------------------------------------------------------------------------------------------------------------------------------------------------------------------------------------------------------------------------------------------------------------------------------------------------------------------------------------------------------------------------------------------------------------------------------------------------------------------------------------------------------------------------------------------------------------------------------------------------------------------------------------------------------------------------------------------------------------------------------------------------------------------------------------------------------------------------------------------------------------
>Isoetes_elatior
---------------------------------------------------------------------------------------------------------------------------------------------------------------------------------------------------------------------------------------------------------------------------------------------------------------------------------------------------------------------------------------------------------------------------------------------------------------------------------------------------------------------------------------------------------------------------------------------------------------------------------------------------------------------------------------------------------------------------------------------------------------------------------------------------------------------------------------------------------------------------------------------------------------------------------------------------------------------------------------------------------------------------------------------------------------------------------------------------------------------------------------------------------------------------------------------------------------------------------------------------------------------------------------------------------------------------------------------------------------------------------------------------------------------------------------------------------------------------------------------------------------------------------------------------------------------------------------------------------------------------------------------------------------------------------------------------AGGTACACGAGTGTCCTTGATGTCACTT-WATAAAACYAGAWGCTCARTCTCTAGASGCTTCTGCAGACTGGSACCCACAAGGAATAAACTTGGATGGC------------------ATGTTAATTTGTTCAAACTCCCAGGTT------------------------------------------AGTAAGGCTGCAAATMTAGCACATSTTCYTGGACGTACAGCKGTTCCAAGACMWYCTTWTAATGTGGATAAAGTA------------GAGTCTGTCAAAGTAGAGAAGGGATCTTTAGGCAAGGCTRTAAAAAGGGACCATCAATATGAGGAATCTATTGCACAAAGA------------------------------------------------------------AAAGGCAAAGAG---------------------AAGGCTACAGCGTACCCAGCAGGATCTGAAGAAAAGGTAAGCTCGGAA------------------CAGGGTAGCATTCACAATGACATGGATACACCTAAATATTCCCCCAAAAGAGAAAAATCAAGT---R-------AGATAGGGAATTYGAGCTATAGTTGGCCATGTGAATGARTGCAACATTTGCTATCATAGAACCTTCTGGAACCTCTGAAGTTGRGCCAGCTTTGAATGCCCAAAGAAAGAATCTACCTACA------------------------------------------------AAGTGTAGA------------------------AGTTCA---AGTGACACCGTTTGGTCAAGCAAGAAAGGTCACATGCTACATTGGGCTGRAATATTTTRTKGAGGYGAGGGTGCAGAGGGGCGGTGGATACATGTGGATGMTRTRAATGGGCTCATCGATGMTCYRGATAAAGYTGAGCAGGCTGCAGGYKGTAGGAGRCTTCCTGTTCGATATGTTATAGCTTTTGCTGGGAATGGTGCAAAGGATGTTACACGGAGGTAT--------ATGGTCTAAGATCTCTTCCCATCGTGTTGATGAATGCTGGTGGGATGCTACACTACTTCCTTTAAAGCATTTGGAAACAGCTGCTACTGCAGAAGAAACCAAAAA------------------------------------------------------------------------------------------------------------------------------------CTCAATCAAGCCTCATGAAGCATCACTGGTGGCT---------------------------------------------ATACAATCC---------------AGTTCTCATGAGGGACCTTCG------ATATTGAGAAGTGCCATGGAAGACATGGAGTTGGAGACTAAAACCTTTACCGAGCCATTACCCACCAATCAACAGG-----------------------------------------------TATCAGATTCTGCACCCAAAGGGTCCTGTATTAGGTTATTGTAGCGGGAAACCTGTTTATCCACGGACATGTGTCCAAGATGTTCATACTTCTGAGTATTGGCTTCGCGAAGGATTTAAAGTGAAGGAATGTGAAGCACCAGTAAAA---------------------------------------------------------------------------------------------------------------------------------------------------------------------------------------------------------------------------------------------------------------------------------------------------------------------------------------------------------------------------------------------------------------------------------------------------------------------------------------------------------------------------------------------------------------------------------------------------------------------------------------------------------------------------------------------------------------------------------------------------------------------------------------------------------------------------------------------------------------------------------
>Isoetes_coromandelina
-----------------------------------------------------------------------------------------------------------------------------------------------------------------------------------------------------------------------------------------------------------------------------------------------------------------------------------------------------------------------------------------------------------------------------------------------------------------------------------------------------------------------------------------------------------------------------------------------------------------------------------------------------------------------------------------------------------------------------------------------------------------------------------------------------------------------------------------------------------------------------------------------------------------------------------------------------------------------------------------------------------------------------------------------------------------------------------------------------------------------------------------------------------------------------------------------------------------------------------------------------------------------------------------------------------------------------------------------------------------------------------------------------------------------------------------------------------------------------------------------------------------------------------------------------------------------------------------------------------------------------------------------------------------------------------------------------------------------------------------------------------------------------------------------------------------------------------------CTCCCAGGTT------------------------------------------ATTAAAGCTGAAAATCTAGCACAAGTTCTTGGACGTACAG------------------------------------------------------------------------------------------------------------------------------------------------------------------------------------------------------------------------------------------------------------------------------------------------------------------------------------------------------------------------------------------------------------------------------------------------------------------------------------------------CA------------------------------------------------AAGTCTAAA------------------------AGTTTA---ACTGGTGCCATTTGGTCAAGTAAGAAAGGT----------------------------------------------------------------------------------------------------------------------------------------------------------------------------------------------------------------------------------------------------------------------------------------------------------------------------------------------------------------------------------------------------------------------------------------------------------------------------------------------------------------------------------------------------------------------------------------------------------------------------------------------------------------------------------------------------------------GGTACCAGATTCTGCACCCAAAGGGTCCTGTACTAGGTTATTGTAGTGGAAAGCCTGTTTATCCACGAACATGTGTTCAGGATGTCCATACTGCTGAGTATTGGTTTCGTGAAGGATTTAAAGTGAAGGAAGGTGAACAACCAATAAAACAGGT----------------------------------------------------------------------------------------------------------------------------------------------------------------------------------------------------------------------------------------------------------------------------------------------------------------------------------------------------------------------------------------------------------------------------------------------------------------------------------------------------------------------------------------------------------------------------------------------------------------------------------------------------------------------------------------------------------------------------------------------------------------------------------------------------------------------------------------------------------------------------
