# Supplementary material for: Phylogenomics indicates the “living fossil” Isoetes diversified in the Cenozoic
Source: PLoS One. 2020 Jun 18;15(6):e0227525. doi: 10.1371/journal.pone.0227525 (PMC7302493; doi:10.1371/journal.pone.0227525)
Supplement: S1 File — Folder containing fasta files for each of the individual nuclear alignments. (GZ) [file pone.0227525.s011.gz › 1_Individual_Nuclear_Alignments/Homolog_31922.orthogroup_1.fasta]

>Selaginella_moellendorffii
---------------------------------------------------------------------------------------------------------------------------------------------------------------------------------------------------------------ATGGCTAGTGAAACAGATGAGAATTCG------GTGATTGCTATGCTCTATGAGTATGGGGAACGACTTAGTAACTCGGAAGACAAGTCGAAGAATGAAAGTGACTACCTCGGTATCATAGAAGCAGCAAAG---TCTAAAGGAAAGGTGAAGCAGCTCGCCGCGCAGCTGATTCCTCGCTACTTCAAGTACTTCCCCAACTTG---TCGGTCCGGAGCCTGGAAGCACAGCTCGATTTATGC---GAGGAAGAGGAGCTTGGGATTACTGTTCAAGCTGTCAGAGGACTAGCCACAATTTGCAAGGATTCCAAAGATTTGCTTCCAAAAGTCGCGGATGTGTTGGGGCAACTGCTGATTACAGAAGAACCACTTGAGAAGGATGCTGTTCAGAAAGCTCTCATGTCCATCTTAAGACAAGATGCCAAAGCTACTCTTACGGCACTGTTTAAGCACGTT---------------GAAAACAGCGACGAGAACCTCCGCGAGAAAGTGTTGGCTTTCATCCGTGAGAAGGTATTCCCTTTAAAGAATGACCTCCTT---------------------------------CAACCGCAAGAAGAAATGGAGCGTCACGTAACGGATCTAATAAAGAAGAGCCTACAAGATGTTACAGGAGCAGAGTTTAAAATGTTCATGGAGTTCCTTAAGAGTCTTAGCATTTTTGGCGAGAAAGCTCCGCAAGAGCGCGTGCAGGAGCTTTTGGAAATTGTAGAGTCGCAGGCTGATTTGGATTCGCAGTTCAAAGTAGAGGACACCGATCACATTGACCGCTTAATGGCGTGTTTGTTCATGTCGCTTCCTTTCTATGCGAGGGGCGCTTCAAACAGCAAGTTTCTGAACTATATTAACAAGTCTTTATTTCCTGCCTTCGATAAGCTGCCAGAAGACAAGAAAACTGAGTTGCTAAAGAAAATTGCCGAGAGTGTGCAATTCTCGTCGGCGCAAGATGCCAGGAATCTTCTGCCTACCATCTTGCAGTTGTTGAAGAAGTACATGCCGAAAAGGAAAACAACCGAAGAGTTCAACTATCTGCATGTAGAATGCCTGCTATATGCGTTTCATCAGCTTGCACATAAGTCGCCAAATTCTACAAATAGCCTTTGTGGATATAAGATCGTGACTGGCCAACCATCTGACCGTCTCGGGGAAGATTTCACCGACCTTTACAAGGACTTCATTGAGAGGCAAGTCATTGCATTGCTGGAAGTTGCGGAAAGCCTTTCGAAATCCACGCTGAAAAAATTGACGCAAGGGATGACTAAA------------GTACCAGCTGCCAAAGACGAGAACGGAAAAGCAGAAGAAAAAGCGAAAAAAGTAGCATTAGGGGTTGGACTGAGATCCTGCAACAACATCACGAAGCTGATAACGCCTTTGAAACAAAAAACACCAGAGTTCCTCGGCGGCCCAAAGAACTTCAATCCCTCGTGGAAGGAG------GCGGCTAAGCCCGCC---GCAGCCGCAGCCACAGCGACACAGGCTTCCGCGCCAGCCAATTCGGGAGCCAAGCGT---------------------CCAGCAGCTGCAAACAATGGAGCG------------------ACCACAAAGAGGGCTCGAGGCGAGCAACATCAACACCAACAGCGTCAACCCGAGCAGCAGCACCTCGTCAACAAGGCCTTCGCCGGAATC---------TCTCGAGGCGGA---GGTGGTGGTGGCGGC------------GGAAGGAGGCAGTGGCGAGCTGGTCGTGGG------------------------AGAGGCAGGAACTACTATTGA---
>Isoetes_lacustris
---------------------------------------------------------------------------------------------------------------------------------------------------------------------------------------------------------------ATGGCAACCTTGCTTGAGGATACTTCA------GACGTGCAGCGCCTTTACGATTTTGGAGAGCGTCTTAATAATTCTACCGACAAGAGCAAGAATGAAAGTGATTATCAAGGCATTATCGATGCTGCTAAA---GGTAGCAGTAAGGCCAAACAGCTGGCGGCACAGCTTATTCCCAGATATTTTAAGTTTTTTCATCGAACACACTCGGCACAAGCAATGAATATGCAGCTGGACTTATGC---GAAGAAGAAGAATTGGGAGTACGGGTTCAAGCAATTCGAGGCCTCCCTATGCTTTGCAAAGATACACCTGAGTTCTTACCAAAGATGGCCGATGTACTGGGACAACTACTTCTTACAGAGGAGGTACTTGAAAAAGATGCTGTACAGAAGGCGTTGATGTCAGTTCTTAGACAAGACGCAAAAGCTTCATTGACAGCACTTTTTAATCATGTA---------------CAAAGTGTCGATGAAAATTTGCGTGAGAAAGTTCTAATGTTCATTCGAGAAAAGGTTTTTCCTCTAAAACAGGAGTTGCTG---------------------------------CAGCCACAAGAAGAAATGGAGCGTCATATCACAGACTTAATAAAGAAGAGTTTGCAAGACGTAACTGGTGCAGAGTTCAAAATGTTTATGGATTTTCTGAAAAGCCTAAACTTGTTTGGAGAACAAGCATCCTCAGAAAGAATTCAAGAGTTACTTGAACTTGTTGAAGGCCAGGCTGATCTACATGCACAGTTTAATGTAACTGATACAGATCATATTGATCGTTTAATGTCTTGCCTTTTTCTTGCGCTCCCTTTTTATGCGAGAGGTGCATCAAATAGCAAATTCCTAAACTACATCAACAAACATCTGCTTCCAGTTTTTGAAAAG------------------------------------------------GTGAACTTCTGCAATGGAGAC---------------TTATGCACCATGTTAAGGATATATGAAAAATGA------------------------------------------------------------------------------------------------------------------------------------------------------------------------------------------------------------------------------------------------------------------------------------------------------------------------------------------------------------------------------------------------------------------------------------------------------------------------------------------------------------------------------------------------------------------------------------------------------------------------------------------------------------------------------------------------------------------------------------------------------------------------------------------------------------------------------------------------
>Physcomitrella_patens
ATGATTTCATGGATTCATCATCGAGAGGCGGGAGATCGTCTATTGATTGCTGAGTTGTTGGGTTGCTGTTTTCGATTTTTCCGAGATTTTGCTGCATTCGGGGGAAGTGCCGTTCCAGTGCGCTCTGTCGGAGCAATTTTGTGGGGTTTTGCCGTTCTTTTTTCCTTTAATTTGGCGGGGTTTGTGGGAGTTTCTGGGTGCGCCATGTCTGTTCCTGCATCGGAGGATGCTTCCGCTGCGGCGATTGAGCAGCTGTATCGGTTCGGGGAGAGCCTGAACGAGTCCAAGGATAAGTCGAAGAATGAAGCAGATTATCTGGGAATTATTGCTGCGGCGAAA---GGAAGCGCGAAGTCGAAGCAGCTAGCCGCACAGCTCATCCCTCGATTTTTCAAGCATTTTCCTGATCTC---TCCTCGGACGCAATCAATGCACAGCTGGATTTGTGC---GAGGAAGATGAGCTTGGGATTCGGGTGCAGGCGATTAGAGGATTGCCGCTTTTATGCAAAGACACACCACTGCACTTGCCGAAAATTGCAGATGTGTTGGGACAATTACTTCTTGCAGAAGAGGTTTTGGAGCGTGATGCTGCTTCAAAGGCGTTGATGTCAGTGCTACGTCAGGATACAAAAGGTTCATTGACAGCTTTATTCAAGCACATT---------------GAGAATTCAGATGAGAACCTTAGAGATAAGGTTCTCACCTTTGTAAGAGAGAAAGTGTTTCCAATCAAGAAGGAGCTTCTA---------------------------------CATCCTCAGGAGGAAATGGAACGGCACATAACAGATCTCATAAAAAAGTGTCTTCAAGATGTGACAGGAGCAGAGTTTAAGATGTTCATGGACTTTCTTAAGTGCCTGGCCCTTTTCGGTCCTAATGCCCCATCAGAACGTGTTCAAGAGCTATTGGAAATTGTTGAAGGTCAGGCTGATTTGGATGCTGTCTTCAATATAACTGATACCGACCATATTGATCGTCTGATGTCGTGCTTGAATATGGCTCTTCCTTTCTATGCTCGTGGAGCTTCTAATAGCAAGTTTTTGAACTACATCAACAAACACTTGCTTCCCGTCTTTGAACAGCTTCCAGAGGGCAAGAAATTGGACTTGCTGAAGAATCTAGCGGAGAGCTCACCTTACACTTCTGCTCAAGATGCTCGGCAGCTTCTTCCATCTATACTACAACTTCTCAAGAAGTATATGCCTCGGAAGAAAGTATCCGAAGAATTGCAATCTACTTATGTGGAGTGTCTACTATATGCCTTTCATGAATTGGCCCACAAGACTCCCAATACGACAAACAGCTTATGTGGCTATAAGATTGTGACTGGTCAACCATCAGACCGTTTAGGAGAGGATTTTGCAGAGCTCTTTAAAGATTTCAATGAGAGA---------------TTGACTGTAGTAGAGGAGCTGGCGAAGGCAGCCAACAAGAAATTAACGCAGGGAATGTCAGAACTTAACAAGGCATTGTCGGCAGCAAAAACTGACACCGAAAAAGAAGAAGTGAAAGCAAAGAAGCTCAGTTCAAGCACGAAGCTGCGCTCAAACAATAATATTGTAACTCTAGCTCAACCTTTACACCAGAAAGTTCCTTCTTTCTTTGGAAAAGATAAAGTTATACATTTGTCTTGGAAGGAGAAAGATTCCTCAAAGCCAGCTCCAACTTCGGCTCCAACACATGCCGTTTCTGCAACACAACACAATGGAGGGAAGAAGCGCCAAAATCAAAACAACCAGAACAGTCATAATAACCAAAATGGC------GGTGCCGCTTCAGCTCCA---AAGAGAGGTCGTGGAGATGGAATG---ACTAGTCAG---------------------CTAGTCAATAGAGCACTTGCTGGGCTTGGGTCTTCTTCTAGGGGTGGTTTCGGCAGAGGCGGAGGAAGTGGGAGAGGAGGCAGGGGTGGCTGGCGTGGGGGCCGTGGT---------------------AATCGCAATAGAGATTACTAG------
>Pteridium_aquilinium
---------------------------------------------------------------------------------------------------------------------------------------------------------------------------------------------------------------------------------------------------------------------------------------------------------------------------------------------------------------------------------------------------------------------------------------------------------------------------------ATGCAGATAAGAGTGCAGGCAATCCGAGGTCTTCCACTTCTGTGCAAGGATACCCCTCGACATCTACCGCGCAGGTCTGATGTTCTTGGCCAGCTACTTCTTGCAGAAGAGAGCTTGGAAAAAGACGCTGTCCAAAAAGCATTAATGTCTGTACTTCGGCAAGACTCAAAAGCTTCTTTGACAGCATTGTTTAAACACATT---------------GAGAGCTCTGATGAAAATGTCCGGGAGAAAGTGCTGCTTTTTGTAAAAGACAAGGTGTTTCCTTTGAAAGCGGAGTTGCTG---------------------------------AAACCCCAGGAAGAGATGGAAAGGCATATAACGGATTTAATTAAAAAGAGCCTGCAAGATGTCACAGGAGCTGAATTTAAGATGTTCATGGATTTCTTGAAAAGTCTTTCTATTTTTGGGGACAAGGCACCCCCCGAACGTATTCAAGAGCTTTTAGAAATAGTGGAGGGCCAAGCGGATTTAGATGCACAGTTCAACATTTCTGATACGGATCACATAGACAGGCTTATGTCATGTTTATACTTGGCCATTCCAATCTATATTCGAGGTGCTTCAAACAGCAAATTCCTGAATTACATTAACAAACATTTACTTCCCATGTTTGATAAACTTCCTGAAGAGAAGAAGCTCGATCTATTAAAGAATCTTGCAGAAAGCTCTCCTCATGTAACTGCACAAGATGCAAGGCACCTACTTCCACCTATTTTACAGCTTTTGAAGAAGTACATGCCTAAGAGGAAAACAACTGAGGATTTCAACTACACGTTTGTGGAATGTCTGCTTTATACTTTTCATCAGCTTGCTAGTAAGACTCCTAATACAACAAACAGCTTGTGTGGCTACAAGATTGTAACTGGTCAACCATCGGATAGGTTGGGAGAAGATTTTTCAGATCTCTTCAAAGATTTTACTGAAAGG---------------CTGACAGTGGTTGAAGAGTTAGCAAGAGCCACAAACAAGAAGCTGACACAAGGGGTTGGTGAGTTTGGAAAGGCCATGACTGCTGCGAAGGACGAGGCGGCAAAATGA---------------------------------------------------------------------------------------------------------------------------------------------------------------------------------------------------------------------------------------------------------------------------------------------------------------------------------------------------------------------------------------------------------------------------------------------------------------------------------------------------------------------
>Lygodium_japonicum
---------------------------------------------------------------------------------------------------------------------------------------------------------------------------------------------------------------------ATGGCTTCTCTGGAAGTGTCG------GGCGTGGAAATGCTGTACGAGCACGGGCAACGTCTCTCTGAAGCCAAAGACATCTCACAGCATGAGAATGACTACCTTAGCATCCTGGCTGCGGCCAGA---GCCAGCAACAAGGCAAAGCAGCTAGCTGCGCAGCTTATCCCGCGCTACTCAAAGCATTTTCCAGGCCTT---GCAAGCCATGCCATGGAAACACAACTTGAACTGTGC---GAAGAGGATGAGTTGGGGATAAGAGTCCAAGCAATCCGAGGCCTTCCCTTTCTTTGCACAGATGATCCTGACAATACCTCAAAAATAATTGATCTTCTGGGTCAGCTTCTGGTTGTAGAGGAAAGCTTGGAGAAGGATGCTATTCAGAAAGCATTAATGATGGTTATTCGGCAAGATACCAAAGAGTCATTGAGAAATTTGTTTATGCACTTT---------------CAAGGCTCTGATGAAACCGTTCGGCAAAGAGTACTTACCTTCTTAAAAGAGAAGGTCTTTCCTTTGAAGCAAGAGCTTCTGCAAGGCACTAAAGCAACAAACAAAGATCGATCTCAGTCACAAGGGGACATGGAAAGATTTATAGTTGATTCTTTAAAGAAGGTTCTTCCTGGTCTTACGGGAGCAGAGTTCAGAGTCTTCATGGACTTCATAAAAAGTCTGAGTCTTTATGGCGAGAATGCTTCAGCTGAACAGGTCCAGGAACTTCTGGGAATTGTAGAAGGCCAGGCTGGTTTAGATCTTCAGCTTTCTGCATTTGATCCAGATCATATTGACAGGATTTTATCATGCTTTGATATTGCTCTGCCAATATACATTAAAGGTGCACCAATTGCCAAACTTTTGAACTACATCAACCAGCACATTTTTCCTGTGTTTGAAAAGCTACCCGAGGATTCAAAGCTGCATCTACTGAAAAATCTTTCAGAAAGTTCTTGGTGTGTGACCGCTCAGGATGCGAGGCAGCTTCTTCCCTCGATTTTCAAGCTACTGAAGAGATACATGCCTATACGGCGAACAAATGAAGAGCTGCACTTGTTGTTTATCGAATGCCTGCTCTATACATTCCATCAATTGGCTCATAAGGTACCAAATGCAACTAACAGTTTGTGTGGATATAAGATAGTAACTGGCCAACCATCTGACCGATTA------------------------------------------------------------------------------------------------------------------------------------------------------------------------------------------------------------------------------------------------------------------------------------------------------------------------------------------------------------------------------------------------------------------------------------------------------------------------------------------------------------------------------------------------------------------------------------------------------------------------------------------------------------------------------------------
>Pinus_maritima
------------------------------------------------------------------------------------------------------------------------------------------------------------------------------------------------------------------ATGGCCTTGAACGAAGACGCAAAT------GACGTGGAGAAACTCTATGAATACGGGGAGCGTCTCAATGAAGCCAAAGAAAAATCCAAGCATGAGAGCGATTACATTGGGATAATAGCAGCAGCAAAG---GGAAGTAGCAAAGCAAAGCAGCTGGCGGCACAGCTTATTCCACGCTTCTTCAAGTATTTCCCAAGTCTT---TCAGCCGAAGCCATCAATGCACATTTCGATCTGTGT---GAAGAAGATGAGTTGGGGATTAGAGTGCAGGCAATTCGTGGACTTCCCCTTCTGTGCAAGGACACACCAGAGCATGTCCCCAAGATTGTTGATGTTCTTGGACAGCTCCTTTTAGCAGAGGAAAACCTGGAGAGAGATGCTGTGCAGAAAGCGCTAATGTCCTTTTTAAGGCAGGACACTAAAGCATCTTTAACAGCCCTCTTCAAGCACATT---------------GAGAGTTCTGATGAAAACATTCGCGAGAGAGTACTGAATTTTGTCAAAGACAAGGTGTTTCCCCTCAAAGCTGAGTTATTG---------------------------------AAACCACAGGAGGAAATGGAAAGGCATGTAACTGATCTGATCAAGAAGAGTCTGCAAGATGTCACTGGTGCAGAATTCAAGATGTTTATGGACTTTCTGAAGACTCTGAGCATCTTTGGTGAAAAATCTCCAGCAGAACGTGTACAAGAGCTTATAGAAATTGTTGAAGGGCAAGCAGATTTGGATGCACAGTTCAATGTATCAGATAATGATCATATAGACAGACTGCTATCTTGTCTATATATGGCTCTTCCCTTTTACATGAGGGGAGCATTAAACAGCAAGTTCCTTAACTATCTTAACAAGCACATACTTCCTGTTTTTGACAAGCTTCCTGAGGAAAAAAAGTTGGATCTGTTAAAAAACCTAGCTGAAAGCTCACCTTACACAACACCTCAGGATGCACGGCATCTTCTTCCGTCTGTTCTTCAACTTCTAAAGAAATACATGCCACGGCGTAAGACTGGAGAGGAGCTGAATTTCACATATGTTGAGTGTCTGTTGTTTACATTCCATCAACTTTCTCACAAGACTCCAAACTCGACAAATAGCCTATGTGGTTACAGGATAGTAACTGGTCAGCCATCAGATAGACTTGGGGAGGATTTTTCTGAGAATTTTAAGGATTTTACTGAAAGA---------------TTGACGATAGTTGAGGATCTCGCTCGGGCTACCATGAAAAAGTTAACCCAAGGAATGTCAGAACATAATAAGGCCATGGCTGCTGCCAAGGATGATGCTGCAAAGGCTGACGTAAAAATGAAAAAACAGAATACTACAACAGGCCTAAAAACCTGCAATAACATATTGGCAATGACACAGCCACTACATTCGAAGTCCCCCACTTTCCTTGGG---GACAAGAAAATAAACCTTTCGTGGAAGGAA------GCTGCAAAGCCT---------TCTGCTCCGGCTTCTGGG---------------------GCTGGGGCAAAACGA---------------------TCTTCTTCTGTTATCAATGGT------ACTGCAGGAGGCCCTCCAGTAAAGAAAGGCCGTGGGGATGGCATACCACCAGCCCAA---------------------CTTGTAAACAGGGCACTAGCAAGCTTA---------TCTCGTGGAGGAAGAGGTTCAGGAAGGGGAAGT---------GGGAGGGGTGGTTGGCGAGGTGGCCGTGGA------------------------AGGGGAAGGGGCTATTGGTAG---
>Amborella_tricopoda
------------------------------------------------------------------------------------------------------------------------------------------------------------------------------------------------------------------ATGGCTGCGACCGAGGACGCTAGC------GAGATTGAGAAGCTCTACGAGTATGGCGAGCGCCTCAACGAGGCTAAGGATAAATCCAAGCATGCAAGCGATTACCAAGGCATAATCGAGGCAGCAAAG---GGGAGTCTGAAGGCAAAGCAATTGGCTGCTCAGCTCATCCCAAGGTTCTTCAAGTACTTCCCCGACTTA---GCACACGACGCTGCTAATGCTCATTTCGATTTGTGCGAGGAAGAAGAAGAGCTTGGAATCAGGATACAGGCAATTCGTGGTCTTCCGCTTCTTTGTAGGGATTGTCCGAACTATGTTCCTAAGATAGTTGATGTTTTAGGACAACTTCTTCTTACTGAGGAAAATCTCGAGCGTGATGCTGTTCACAAAGCCCTGATGTCCTTTTTAAAGCAGCACACCAAAGAATCGTTAACAGCATTATTTGCACATATT---------------GTGAGTAATGAAGAACAATTACGTGAGAAGGTTCTCAATTTTATCAAGGACAAGGTGTTTCCCCTCAAATCTGAGCTATTG---------------------------------AAGCCTCAGGAAGAGATGGAGAGACATATTACTGATTTAGTTAAGAAAAGTTTGCAAGATGTAACTGGCGACGAGTTTGGAATGTTTATGGATTTCTTAAAGAGTTTGAGCATATTTGGGGAGAAGGCTGGTCCAGAAAGTGTTCAAGAGCTAATTGAGATTGTTGAAGGGCAAGCTGATCTAGATGCACAATTTGATGTGTCAGATATTGATCATGTCGAGAGGTTGATGGCATGTCTGAACATGGCTCTTCCCTTTTTCATGCGGGGTGCATCCAATAGCAAATTTCTGAACTACTTGAACAAACATATTCTGCCTGTTTTTGACAAGCTTCCTAAAGAACGACAATATGATCTGCTGAAGAACCTCTCCGAAAGCTCACCCTATACAACGCCACAGGACTCACGCAATCTTCTCCCATCTGTTCTTAATTTGCTTAAGATATATATGCCTCGCAGAAAATCTGCTGAAGAGACAAACTTGGCTTATGTTGAGTGCTTGCTATACACCTTCCACCATTTGGCCCACAAGACACCAAATTCAACAAACAGTCTTTGTGGATACAAGATAGTTACGGGGCAGCCATCTGATAGACTTGGGGAAGATTTTTCAGAAAACCACAAGGACTTCATTGAGAGA---------------TTGAATTATCTTGAAGAGCAAGTTAAGGCTACTATGAAGAAATCAACCCAAGGGATGGCTGAACACAACAAAGCCATGGCTGCTGCCAAGACCGAAGATGCGAAAGCTGCTGTTAAATTGAAGAAACAGAAAACTACAACAGAGTTAAGAACCTGCAATAATATTTTGGCAATGGCACAGCCTTTGCACTCCAAAGTTCCAGCTTTCATCGGA---GATAAGAAAATCAACCTTTCATGGAAAGAA------GCTATAAAAACA------ACCACTGCTCCCGCA---------------------------TCTGGGGGCAAAAGA------------------ACAGCAGCCACAGCCATTAATGGTTCTCCAGGTGCGGGTGGGAATCCAAACAAGAAAGGGCGTGGTGATGGGCGAGTGCAGAATCAG---------------------CTTATGAACAGGGCATTGTCTGGCTTA---------ACTCATGGCGGT---GGCCGAGGTGTTGGTAGC------GCTGGCAGGGGAAGGTGGTATGGTGGTAGAGGT------------------------CGAGGAAGGGGCTACATTTAG---
>Littorella_uniflora
---------------------------------------------------------------------------------------------------------------------------------------------------------------------------------------------------------------ATGGCAGTAGCTCTCGACGATTCGAAG------GAAATCGAGAAGCTATACGAATATGGCGAACGCCTCAATGAAGTCAAAGACAAGTCTCAGCAAGTAGAGGATTACGAGAATATATTGAAAGCGGCAAAGAGTACTAGTGTTAAAGCGAGGCAATTAGCTGCTCAACTAATCCCTAGGTTCTTCAAATTCTTTCCTGCTTTA---TCGGGTAATGCCGTCGATGCTCATCTTGATTTGTGT---GAAGCTGAAGAGCTTGGGATTCGGGTGCAAGCGATTCGAGGGCTTCCGCTGTTTTGCAAGGACACACCGGAGCATCTTTCTAAAATTGTTGACATTCTTGCGCAGCTCCTGACCGCTGAGGAAAATGTGGAGCGAGATGCGGTACATAAAGCTCTGTTGTCCTTGTTGAGGCAGGACGTTAAAGCATCTCTGACAGCCCTTTTTAAGCACATTGAGAGTGTAGATGAGCAAATAAGTGATGAAAATCTTCGCGAGAGGACCCTACATTTTATACGAGATAAGGTATTCCCACTAAAAGCAGAGCTCTTG---------------------------------AAGCCCCCAGAACAGATGGAAAGACACATGACTGATCTGATAAAAAAGAGTCTGCAAGATGTGACTGGATCTGAATTTAAGATGTTTATAGATTTTTTAAAAAGCTTGAGCATATTTGGCGAAAAAGCTCCCCGAGAACGAGTACAGGAACTTAGTGATATCATTGAAAGCCAAGCTGATCTGGATGCCCAATTTGATTTTGATGATGGAGATCATATTGATCGGCTGATTTCATGCTTGTTTATGGCCCTGCCTTTCTTTGAGAAAGGTGCATCCAATAGCAAGTTTTTGAACTACTTGAACAAGAACATTTTTCCTGTTTTTGATAAGCTTCCCGAAGAACGAAAGGTGGACCTGCTTAAGAACCTCGCTGAGAGTTCTCCTTTCACCTCTCCTCAAGATTCCAGACAAGTTCTGCCTTCTATTGTTCTGCTATTAAAGAAGTCCATGCCTCTAAGGAAATCA---GAAGAGATTAAGTTTACTCATGTGGAGTGCTTGCTCTATACATTCCACCATTTAGCAAACAAGACACCAAATGCCACTAATAGCTTATGTGGTTACAAGATTGTCACTGGGCAACCATCAGACAGGCTTGGGGAGGACTTCTCAGATCAATACAAAGAATTCATTGAGAGA---------------TTAAAATACGTTGAAGAACTAACCCGGACTACAATTAAGAAGCTAAATACTGGACTGGCAGAACATAAAAATGCATTGAGAGCTGCTGTATCGGATGAAGCAAAGGCTAGCATTAAACAGAAGCAGCAGAACACCACATCTGGGTTGAGAACATGCAATTACATATTGGCTATGACAGAACCCCTGCATGCGAAGTCACCACCATTTATTGGA---GACAAGAAGATAAATTTATCCTGGAAAGCA------GATATGAAGCCT---------ACAGCACCCTCTGCCACTGCCGCT---------------GCAGGAGGAAAGCGT---------------------CCCCGTGGTCCTCAAAATGGTGGT---GACATCAGCAATCCTCCCTCTAAAAGAGGGCGTGGTCCTCACAGCTCACAGAACCAG---------------------GCTTCTGGTCGAGCAGTTGATAGACTA---------TCTTATGGAGGAAGCGGTTCTCGTGGAGGAAGTGGTTCTTGTGGTAGAGGTAGGACCCGAGGTGGTGGAGGTAGGGGCCGAGGTCGTGGTGTTCGGAGGGGAAGGGGCACCTGGTAG---
>Oryza_sativa
---------------------------------------------------------------------------------------------------------------------------------------------------------------------------------------------------------------------------------------------------------------------------------------------------------------------------------------------------------------------------------------------------------------------------------------------------------------------------------------------------------------------------------------------------------------------------------------------------------------------------------------------------------------------------------------------------------------------------------------------------------------------------------------------------------------------------------------------------------------------------------------------------------------------------------------------------------------------------------------------------------------------------------------------------------------------------------------------------------------AGCAGCAAGTTCCTCAACTATTTCGTTAAGCAAATTGTTCCAGTTTTTGACAAGATTCCTGAAGAGAAGAAACTGGATTTGCTCAAAACAGTTGCTGCAAGCTCACCATATGCTACAGCACAAGATGCACGGCAGCTGCTTCCCCCTGTTGTTCAATTGCTCAAGAAATATATGCCTGGGAAGAAGGTG---GAAGATATCAACCATAATTATGTTGAGTGCCTGATGTACATTTTTCACCATTTAGCCCATAAGACACCAAACACCACAAACAGCCTATGTGGTTACAAGATTGTTACTGGACAACCATCGGATAGACTTGGAGAGGATTTCTCAGAACATTACAAAGACTTTACGGAGAGG---------------TTAACTGGAACAGAAGAGACAGTTCGAGCAGTCTCAAAGAGACTAACTCAGGGGATGGCAGATTTTAACAAGGCAATATCTTCAGCAAAGACTGAAGAAGAGAAAACTAAAATTAAATCTGATCAGCAGAAATCAACAATGACAATGAGGGCCTACAACAACATACTAGCAATGGCGCAGCCGTTGCGTGCGAAATCCCCTTTATTTATTGGT---GACAAGAAAATCACTCTCTCATGGATGGAGCAG---CCAAAGAAACCA------------GCACCTACAACA------------------------ACAGGAGGGAAGAGG---------------------TCCCAGCCTGCTACAAATGGGAAC------------ACCCCTGCGAGCAAGAAGGGGCGGGGAGAGGGAGCAGCCCGGAATCAA---------------------CTTGTGAACAGAGCTTTTGAAGGGTTA---------TCCCGTGGTGGTAGAGGGAGT---------------------GGAAGAGGCCGGGGCAGGGGAGGCCGGGGA------------------------AGAGGATGGGGCTACCGCTGA---
>Theobroma_cacao
---------------------------------------------------------------------------------------------------------------------------------------------------------------------------------------------------------------ATGACTGACGCTTCCGAGGAAGCCAAG------CAAATCGAGAAGCTCTATGAGTTCGGCGAACGCCTTAACGAGGCCAAGGATAAGTCTCAGAATGTGAAAGACTACGAAGGAATCATCGATGCCACGAAA---ACAAGTTTAAAGGCGAAGCAGTTGGCTGCGCAGCTAATTCCTCGCTTCTTCAAGTTCTTCCCCAATCTG---TCCAGCCGTGCTCTCAATGCGCATTTCGATTTGATT---GAAGAAGAAGATTTGGCGGTACGGGTGCAAGCAATTCGGGGGCTTCCTTTATTTTGCAAGGATACAAAGGAGTATATTTCTAAAATAGTAGATATTTTAGGGCAACTCCTTACTGCTGAGGAGATTGTGGAGCGAGATGCTGTCCATAAAGCCCTAATGTCTGTATTGAGGCAGGATGTGAAAGAGTCCTTGACAGCCCTATTCAAGCATATTTGGAGTGTTGAGGACCCAAGTCAAGATGACACTATTCGTGACAAGGTCTTGTGCTTTATAAGAGATAAGGTTTTTCCTCTTAAAGCTGAACTCTTG---------------------------------AGACCTCAGGAGGAAATGGAAAGGCATATAACAGATTTGATTAAAAAGAGTTTAGGAGATGTAACTGGAGCCGAATTCAGAATGTTTATGGACTTCTTAAAAAGTTTGAGCATATTTGGGGAGAAAGCTCCTCCTGAGCGCTTGAAGGAACTTATTGGAATAATTGAAGGGCAGGCTGATTTAGATGCACAATTTGATGTTTCAGATGCAGATCATATTGACAGGTTGATATCATGCCTGTTCATGGCTCTGCCATTTTTTGTGAGGGGTGCATCTGGCAGCAAGTTCCTCAACTACATAAACAAGCACATTATACCTGTTTTTGATAAGCTTCCAGAGGAACGAAAGCTAGATTTGCTCAAAGCATTAGCAGAAATTTCACCTTACACAACACCACAGGATTCACGCCAGATTCTTCCTTCTGTTGTTCAGCTTTTGAAGAAGTACATGCCTCGGAGGAAGACTGGAGAAGAAATGAACTTTACCTATGTTGAATGCTTGTTGTTTGCATTTCATCATTTAGCTCACAAGGCTCCCAATGCCTTAAATAGTTTATGT---------------------------------------------------------------------------------------------------------------------------------------------------------------------------------------------------------------------------------------------------------------------------------------------------------------------------------------------------------------------------------------------------------------------------------------------------------------------------------------------------------------------------------------------------------------------------------------------------------------------------------------------------------------------------------------------------------------------------------
>Arabidopsis_thaliana
------------------------------------------------------------------------------------------------------------------------------------------------------------------------------------------------------------ATGTCAGAGAACCAGTCCGAAGAAGTCCAG------CAAATCGAGAAGCTCTATGAGTTCAGTGAGCGTCTCAATGCCTCCAAGGACAAGTCTCAGAATGTTGAGGATTATGAGGGGATCATTAAGATGTCCAAG---ACTAGTATGAAGGCAAAGCAGCTTGCGTCGCAGCTAATTCCTCGCTACTTCAAGTTCTTCCCTAGTCTC---TCTACTGAGGCTTTCGATGCGCATATGGACTGTATC---GATGATGGAGATCTTGGGGTACGTGTTCAAGCCATCCGTGGGCTCCCGCTGTTTTGTAAGGATACGCCAGATATTTTATCTAAGATTGTTGATGTTCTTGTTCAACTCTTGAATACAGAGGAACCTGTGGAGCGTGATGCTGTGCATAAGGCTCTGATGTCATTGTTACGACAAGATCCAAAAGCATCATCGACTGCCTTATTTACCCATGCT---GGGGTTACT---CCAACTACTGATGATCAAATTCGTGAAAAGGTCTTGAATTTCATCAGAGATAAGGTGATTCCTCTTAAAGGGGAACTCTTA---------------------------------AAGCCTCAAGAGGAGATGGAAAGACATATAACAGATTTGATCAAACAGAGCCTAGAAGATGTAACTGGAGGAGAGTTTAAAATGTTTATGGATTTCCTGACAAGTTTGAGTATATTTGGAGGCAAAGCTCCTCCAGAAAGAATGCAAGAACTTGTGGAAATTATTGAAGGACAGGCGGATTTAAATGCACAATTTGAATTTTCAGATACGGACCATATTGACAGGTTGATATCATGCCTGCAACTGGCTCTTCCCTTTTTTGCGAGAGGTGCTCCAAGCAGCAGGTTTCTTATCTATTTGAACAAACATATCATACCTGTTTTTGACAAGCTCCCAGAAGAGAGGAAACTTGATTTGCTCAAAGCACTTGCTGATATTTCTCCATACACAACTGCTCAGGAAGCAAGGCAGCTGCTTCCTTCAATCGTTGAGCTTTTAAAGATATACATGCCTGCTAGAAAGACTGGAGAGGAAATGAACTTCACATACGTCGAGTGTTTGTTGTATGCGTTTCATCACCTTGCCCACAAGGTTCCAAATGCTACAAACAGCTTGTGTGGGTACAAGATTGTGACCGGCCAGCCATCAGACAGATTGGGGGAGGACTTCTCAGAGTTGAACAAAGACTTTACTGAGAGA---------------TTAACCATTGTTGAGGATCTAACTAAGGCAACGATGAAGAAATTAACTCAGGGAATGACTGAGCACAACAAAGCCATGTCGGCTGCTAAGACAGATGAAGAGAAAGCGAGTATT------------------------------------------------------------------------------------------------------------------------------------------------------------GTAAGTACATTAACCTGTGCTATTTTC------------------------------------------------------------------------------------------------------------------------------------------------------------------------------------------------------------------------------------------------------------------------------------------------------------TATTTTTCCTAG
>Isoetes_spp
------------------------------------------------------------------------------------------------------------------------------------------------------------------------------------------------------------------------------------------------------------------------------------------------------------------------------------------------------------------------------------------------------------------------------------------------------------------------------------------------------------------------------------------------------------------------------------------------------------------------------------------------------------GCTTCATTGATAGCACTTWYTAGTCATGTR---------------CAAAGTGTCRGTGCAAATTTGCGTGAGAAAGTTCTAATGTTTATCCGAG--------------------------------------------------------------------CCACAAGAAGAAATGGAGCGTCATAGCACAAGCTTAATAAAGAAGAGTTTGCAAGACGTAACTGGTGCAGAGTTCAAAATGTTTATAGATTTTCKGRAAAGYCTAAACTTSTTTSGAGAAYAAGCATCCTKAGAAAGAATTCRAGAGTTACTTYAACTYGTTGAAGGCYAGGCTGATCTACATGCACAGTTTAATGTAACWGATACAGATCATWTTGATCGTTTAATGTCTTGCCTTTTTCTTGC-CTCCCTTTTTATGCGAGAGGTGCATCAAATAGCAACTTCCTAAACTACATCM---------T--------TTTTTGAAAAG------------------------------------------------GTGAACTTCTGCAATGGAGAC---------------TTATG----------------------------------------------------------------------------------------------------------------------------------------------------------------------------------------------------------------------------------------------------------------------------------------------------------------------------------------------------------------------------------------------------------------------------------------------------------------------------------------------------------------------------------------------------------------------------------------------------------------------------------------------------------------------------------------------------------------------------------------------------------------------------------------------------------------------------------------------------------------------------
>Isoetes_andicola
-------------------------------------------------------------------------------------------------------------------------------------------------------------------------------------------------------------------------------------------------------------------------------------------------------------------------------------------------------------------------------------------------------TTAAGTCTTTTCATGGAACACACTCGGCACAAGCAATGAATATGCAGCTAGACTTATGG---GAAGAAGAAGAA-----AGTACGGGTTCAAGCAATTCAAAGTCTCCCTATGCTTTGCAAGGATACMCCTRAGTTCTTACCAAAGATGGCCSATGTAYTGKGACAACTYCTTCTTACAGAGGAGGTACTTGAAAAAGATG-TGTACAGAAGGCTWTGATGTCAGTTCTTAGACAAGMCGCAAAAGCTTCATTGATAGCACTTATTAGTCATGTA---------------CAAAGTGTCRGTGCAAATTTGCGTGAGAAAGTTCTAATGTTTATCCGAGA--AGGTTCTTCCTCTAAAACAGGRGTTGCTG---------------------------------CAGCCACAAGAAGAAATRGWGCRTCATAGCACAGGCTTAATAAAGAAGAGTTYGCAAGACGTAACTGGTGCARAGTTCAAAATGTTTATRGATWTT--GAAAARTCTAAACTTGTTTGRARAACAAGCATCCTCAGAAAK-ATT-RAGAGTTACTTSAA-TTGTTRAAGGCCARGCTGATCTACATGCACA-TTTAATGTAACWGATACARATCATTTT-RTYGKTTAATGTCYTRCCTTTTTCTTGMRCTCCCTTTTTATGCGAGAGGTGCATCAAATAKCAAATTMCWAAAC-AMA-CAACWARCATCTGCTKCSAATTTTTGAAAWG------------------------------------------------GYGMACTTCTGCAATGGAGAC---------------TTATGCACCATGTTAAGGATATATGAAAAA---------------------------------------------------------------------------------------------------------------------------------------------------------------------------------------------------------------------------------------------------------------------------------------------------------------------------------------------------------------------------------------------------------------------------------------------------------------------------------------------------------------------------------------------------------------------------------------------------------------------------------------------------------------------------------------------------------------------------------------------------------------------------------------------------------------------------------------------------
>Isoetes_humilior
-------------------------------------------------------------------------------------------------------------------------------------------------------------------------------------------------------------------------------------------------------------------------------------------------------------------------------------------------------------------------------------------------------------------------------------------------------------------------------------------------------------------------------------------------------------------------------------------------TACTTGAAAAAGATGCTGTWCAGAAGGCTTTGATGTCAGTTCTTAGACAAGACGCAAAAGCTTCGTTGACAGCACTTTTTAATCATGTA---------------CAAAGTG---------------------------------------------AGGTTTTTCCTCTAAAGCAAGAATTGCTG---------------------------------AAGCCACAAGAAGAAATGGAGCGTCATATCACAGACTTAATAAAGAAG---------------------------------------------------------------------------------------------------------------------------------------------------------------------------------------------------------------------------------------------------------------------------------------------------------------------------------------------------------------------------------------------------------------------------------------------------------------------------------------------------------------------------------------------------------------------------------------------------------------------------------------------------------------------------------------------------------------------------------------------------------------------------------------------------------------------------------------------------------------------------------------------------------------------------------------------------------------------------------------------------------------------------------------------------------------------------------------------------------------------------------------------------------------------------------------------------------------------------------------------------------------
>Isoetes_elatior
------------------------------------------------------------------------------------------------------------------------------------------------------------------------------------------------------------------------------------------------GACGTGCAGCGCCTTTACGATTTTGGAGAGCGTCTCAATAATTCTACCGACAAGAGCAAGAATGAAAGTGATTATCAAGGCATCATCGATGCTGCCAAA---GGTAGCAG------------------------------------------------------------------------------------------------------------------------------------------------------------------AGATACACCTGAGTTTTTACCAAAGATGGCCGATGTACTGGGACAACTTCTTCTTAC---------------------------------------------------------------------------------------------------------------------------------------------------------------------------------------------------------------------------------------------------------------------------------GAGTTTGCAAGACGTAACTGGTGCAGAGTTTAAAATGTTTATGGATTTTCTGAAAAGTCTAAATCTGTTTGGAGAACAAGCA-CCTCCGAAAGGATTCAAGAGTTACTTGAACTTGTTGAAGGCCAGGYTGATTTACAYGCACAGTTTAATGTAACTGATACARRTCATATTGATCGTTWAATGTCTTGCCTTTYTCTTGCGCTCCCTTTCTATGC----------------------------------------------------------------------------------------------------------------------------------------------------------------------------------------------------------------------------------------------------------------------------------------------------------------------------------------------------------------------------------------------------------------------------------------------------------------------------------------------------------------------------------------------------------------------------------------------------------------------------------------------------------------------------------------------------------------------------------------------------------------------------------------------------------------------------------------------------------------------------------------------------------------------------------------------------------------------------------------------------------------------------------------
>Isoetes_coromandelina
-----------------------------------------------------------------------------------------------------------------------------------------------------------------------------------------------------------------------------------------------------------------------------------------------------------G-ATGAGAGTGATTACCAAGGTATCGTTGATGCTGCTA-A---GGT-GCAGTAAGGCTA-ACAGCTTGCGG---------------------------------ATCGGACGCACTCGGCACAAGC-ATGAACATGCAGATGGATTT-TGC---GAA-AAGAA-AAT-GGGAGTAC--------------------------------------------------------------------------------------------------------------------------------------------------------------------------------------------------------------CAAAGTGTCGATGAAAATTTGCGAGAAAAGGTTCTGATGTTTATTCGAGAAAAGGTTTTTCCTCTGAAGCACGAGTTGCTG---------------------------------CAGCCACAAGAAGAAATGGAACGTCATATCACGGACGTAATAAA---------------------------------------------------------------------------------------------------------------------------------------------------------------------------------------------------------------------------GAGAGGTGCATCAAATAGCAAATTTCTGAACTACATCAACAAACATCTGCTACCAGTTTTTGAAAAG------------------------------------------------GTGAACTTCTACARTGGAGAC---------------CTATGCACCATATTAAGG---------------------------------------------------------------------------------------------------------------------------------------------------------------------------------------------------------------------------------------------------------------------------------------------------------------------------------------------------------------------------------------------------------------------------------------------------------------------------------------------------------------------------------------------------------------------------------------------------------------------------------------------------------------------------------------------------------------------------------------------------------------------------------------------------------------------------------------------------------------
