# Supplementary material for: Phylogenomics indicates the “living fossil” Isoetes diversified in the Cenozoic
Source: PLoS One. 2020 Jun 18;15(6):e0227525. doi: 10.1371/journal.pone.0227525 (PMC7302493; doi:10.1371/journal.pone.0227525)
Supplement: S1 File — Folder containing fasta files for each of the individual nuclear alignments. (GZ) [file pone.0227525.s011.gz › 1_Individual_Nuclear_Alignments/Homolog_47400.orthogroup_1.fasta]

>Lygodium_japonicum
------ATGAGGCCCTTGGGAGTCCTGCCTGGAGCAAGCACGAAAAGAAGC------------AAGCTGCCAACTTTGGTGGATCTGTGTGTGCAAACTGCCATTGACAATCTTCAGTACATTGGGGATGTAGGGGAAACTGATCTTAATCTTCTTGCAAGGATCCTTCCTCACTGTAACGTGGAACAACTGCATCGCATTGAAACGTCAAGCAATAGGAAGGATCTTAGCTCTATCACAAATGAGCTTTGGTGCAAGTTTTACACTCGCAAATTTGGAGCTGACAATGCTAATTTGGTATTAGAACGCATGAAGAAGAAGAAGAAGGTCTCT---TTCAAATGGCATTTGTTGTATCAGGCAAAAATGCGGGAGCAAGAGGAAGTACAAAAGAAATGCGTTGATCGCTTGAAACAACTGTATGCAGAA---------------------------------------------------------------------------------------------------------------------------------GCTGACATTCAAAAGCAAAGCAGGCAAACTCAACTATGCTCTAAAGTACCACCATCAAAGAAACGG------CGAATTAGTGATTTTGGAGGTGGAACTAGTAATAATCGATTTGCTCATGTGAAGGGACGGCTCATGAAGAAGGCTAGAATAGAGTTTGCAGCAAGCAATGATAGCAAGGTATCAAAAATAAGGTTACAGTCTTCCTCTTCCAAGCTTCCACCAGTTGTC------------------TCTTCCAAGGTTCAGGCAAAGCCTTCAACAGTTGTTCCTTGTACTCCAAATTCAGTAAAACCTTCCGTAAAGTCTCAACCAATTGCAGCAAAGTTTGATCTGCAGAAGAGCCAGAAACTTACCAGCACTGTGCAGAACTCAAAGGCTCTTGCTCCCCAAGCTCAACTGGGGAAATTATATAAAAGGTAA---------------------------
>Pteridium_aquilinium
------ATGAGGACAATGGGGTTCCTGCCC------TCGGGGGCACGCGCGGGCTGGGGAGGTAAAGTGCCTTCTTTGGAAGATCTGTGCGTGCAGAGCGCCATTGATAATCTCCAGCACCTTAGCGATGTCGGTCACACCGATATCAGCCTCCTCGCCAAGATCCTCCCCCATTGTACCGCGGAACAGCTTCATCGCATTGAATCTTCATCCAGTCGAAGAGACCTGACCTCAATAACTAATGAGCTTTGGCGCAAATTCTACTCCCGCAAGTTTGGAGTTGAAAATGTGAATCTTGTGTTGGAGCGGATG---AAGAAGAAAAAAGTCTCC---TTCAAATGGCATTTGCTGTACCAGGCAAAGTTGAAGGAACAAGAGGAGGTGCAGAAGAAGTGTGTTGATCGCTTGAAGCAGCTTTATAAGAAG---------------------------------------------------------------------------------------------------------------------------------GCTGATATTCAAAAGCAAAGCAGGCAAACACAAATATGCACAAAAGTGCCACCGGCAAAGAAACGA------CGAAGCTTTGAGTCCGGAGGTGGATCGAGT---AACCAATTCAGCCACATCAAAGGTCGTCTCATGAAGAAGGCAAGAATGGAGTTTGCAGCCAGT---GAAGCAAAATTACCAAAG------------GCAAGTACTCGGCCATCACCCCCACAGCTT---------------------------GTGTCACCAAAGCCCAGGTTGTTG---------ACACCTCATGGTCAAAATCCTACATTG------------------------------------AATTCTAACAATGCAACAGGTTTAAAATCGAACACTGCAAGGATGATGGGTCATGCAAAGTAA------------------------------------------------
>Oryza_sativa
------ATGGAGTATGGAAGG---------------------------------------AGGAAACCTATTAGCTTGCTGGAGCTGTGCATCCGTACTACCATGGATAACCTGAGGTATGTCGATAACGTGGACGGCGTGGAGATGGATCTGCTCCAGAGAATCCTGCCTCACTGCAAGATGGAGGACCTGACCCGTATCGAGAACAATACCGAG---ATGGATCTTACCCCAGTTACTGATAAGCTGTGGAAGCTATTCTATACGCGACAATTCGGCGAGGAAAATGCAAACCAAGTCGTCAAGAGAATG---AGCATGAGCGGAGCGCGG---TACAAGTGGAAGGATCTCTTCGATGTAAAATAG------------------------------------------------------------------------------------------------------------------------------------------------------------------------------------------------------------------------------------------------------------------------------------------------------------------------------------------------------------------------------------------------------------------------------------------------------------------------------------------------------------------------------------------------------------------------------------------------------------------------------------------------------------------------------
>Ananas_comosus
------ATGGAACACGAGAGG---------------------------------------AAGAGGATTCCGACATTGGTGGAGCTATGCACTCGCAAGGCGATCGACAATCTTAGGTATTTGGGCGATGTCGGCGAATTGGATCTGTATCTGTTGAAAGATATCGTGGCTCACTGCACCGTGGACCAACTCGCGCATATCGAGAATTCGACCAAAGGAAGGGATCTCAGTCCGGTGACCGATAGCTTGTGGAAGAGATTTTACGAGCAACAGTTTGGAGTCGAAAGCACGAATCTTGCTATCAAGAGGATG---AAACAGAAGCACGTATTT---TTCAAGTGGAAACAGCTATACGAGGCAAAGACTAAGGAGCGGGAAGAAGCTCAGAATCGGGTAGCTGAGAAACTTAAACAGAGATATGCAGAAAGTTTGGCTCCTGTTTGCAAGAATGGGAGGAGGGAGATGTTCGGTGTCTCTATAGGTATGCCAAGAGTTCTAATATTTCTTGACCTGCTCTTTTGCTTAAAAATTCCATTTCATCACCTCTTTTCGTCTTTGCATGCAGAGAAACAAAGTAGACAAATCAGAATATGTTCTAAAATCCCACCTTCGGGTGGT------AAAAGAAGCTTCTGGGGAGGCGGTGCTTCT------AGCACCATCTCCAATTTCAAGAGCCCCCTGATGAAAAAGGCAAAGATCGAGTGCCTTAATAGTCCAGAGGCAAAA---------------ATACATGCAACCATGCGGAAAAATGCCTTGCAAAGAAACAATCTGACTTTTAAAAGCGCCCCTTCTCCGGTTAAACCAAACAATCTT---------------CGTGGAATGGATCCATCGGCC------------------------------------AGTTCAAAAGCAGCAAAACCTGCGGTGAGAAAATAG---------------------------------------------------------------------------
>Littorella_uniflora
ATGCTGATGATGCGAGAATCT------------------------------------------------CCTTCGTTAGTGGACTTATGTGTTCAGTTGGCAATAGACAACGTTAGGTATCTAGGTGATGTTGGAGAAACAGACTCTCATCTCTTGGAGCGTATTTTATCCCACTGTACAATGGATCAGTTGACACACATTGAGAACAGTACAGTGGGTAGAGATCTTAGCCATGTAACTGATAGATATTGGAAAGTATTTTACAAGAAGCAATTTGGTGTTGATAGCTTCGATGCTTTAATTGAGAGGATG---AGGCGGAAAAATGTAACT---TTCAAATGGAAACAGTTGTATGAGGCTAAGGTAGCAGAGAGGGAAGCCGAAGCACAAAGAGTGGCTGAACGGTTAAGACAACGGTATCAAGAA---------------------------------------------------------------------------------------------------------------------------------GTGGAGGCTGCGAAACAAAGTCGACAAGTGCAGATCTGCTCGAAGATTCCACCTTCTAGCAAG------AAGAGAGGCTTTTTCGGAGGCGCTGTTTCG------AACAACATTTATAACACAAAAAGCAGCCTGATGAAGAAGGCAAAGCTAGACTTTGTGAACAGCCGAGAGGTGAAA---------------AATTTAGCAGCTATGAAGAGCAAAGTGGTGCACAAGAGT------------TACAGTATTCCTGCCCCAAGGAAGCCTAGTACCAGT---------------TCTGGAACGAGTGCTGCTTCG------------------------------------TCATCAAAATTTGCAAAACCGATACCAAGAAGATTTTGA------------------------------------------------------------------------
>Arabidopsis_thaliana
------ATGTTATTTGAGAGGCTT---------------------------------ACCAAGAAACCACCTTCGCTTGTTGATCTTTGCGTAAGGAAAGCGATTGATAATGTAAAGTACATTGGATATGTTGGTGGGGTTGATTTTCAGCTCCTTGAGCAGATTCTGCAACACTGTACACTAGAACAGCTGAAGCACATAGAGGATGCTACTGACGACACAGATCTTAGTCCAATCACCGATAAGTTTTGGAAGGGATTCTATAAGAAGCACTATGGAGAAGAGGACATGAAGGATCTTATAGAGGACCTG---GAGTGGAATAAAGTAAATGATTTCAAATGGAGGAACTTATATGAGTTGAAGGTTATAGCTGTGCAACAAAAGGAGAAGGAACTTGGTGGTCGACTGAAAGAACGTTACAAGGAC---------------------------------------------------------------------------------------------------------------------------------GAAAATGAAAGGAAACAAAGTCGACAAACTAAGGTCTGCTCGAAAGCTCCTCCAAGC------------AAAAGACCATTTTGGGGTAATAGTGCATCAGGT---TACAATCTTGGGCATGTGAAGAGCAACATCATGAAGAAGGCAAAAATAGATCTGTTGAAGAGTCAAGAAGTGAAA---------------AATCTTACTGCGATTAAAAGGAACACCATTCAGAAGAGT---TTCAGTATATCTGCTCCAAAGAGGACTGGCTTATCCGCTAATGCG---------------CCTTCAACTTCAAGAAGCGTT------------------------------------CCTTCTGGTGGACAAAAGCTACCTCCAAGGAGGATCAACGGCCTTCCTGGGACTGCTCCT------TCAACTTCAAAAAATGCAGCCACCAGACAAAAACATGTAATGTAA
>Theobroma_cacao
------------------------------------------------------------------------------------------------------------------------------------------------------------------------------------ATGGATCAGTTAATACATGTTGAGAAGAGTACAAAAGGAAGGGATCTCAGTCCAGTAACTGATAAACTGTGGAAGAATTTCTATGAGCTGCAGTTTGGTCGTGCGAGTACAAATCTTGTAATTGAGAGGATG---AAGCTCAAGAAAGTTTCA---TTTAGATGGAGACAGTTGTATGAGGCAAAATTGAAGGACGTTCAGGAGGCTGAGAACAAAGCAATTGATCGGCTTAAGCAACTATACAAGAAA---------------------------------------------------------------------------------------------------------------------------------GAAGATGCTAGAAAACAAAGCCGGCAGGTTCAGCTTTGCACAAAGGTTCCGCCTTCAAGC---------AAAAGAAGCTTTTTCGCTGGAAGTGGACCTGGC---TACAATCTCTCCTATGTCAAGAGCAACATAATGAAGAAGGCGAAGATAGATCTTATGAAGAGTCAAGAAGTGAAA---------------AATCTTGCAGCCATGAAGAAAAAGGCAGTGCAGACTCAT------------CATAGGGGTACCACCATAACAAAGTCAAGTGGGTTA---------------TGTGGAAAGAATTCTGCTTCA------------------------------------AGTTCAAAGCTTGCCAAACCTTTAGACAGAAGATTTTAG------------------------------------------------------------------------
>Amborella_tricopoda
------ATGGTGAAG---------------------------------------------------GTTCCCTCTTTGCTTGACCTATGTATCCAGAATGCTATAGACAACATCAAGTATTTGGGGGATGTTGGGGAAACAGATTTGAACATCTTGAAGCTTATTTTGACCCATTGTACAGCTGACCAACTGATGCACATTGAGAAATGCTCAGAAGGGAGAGATTTGAGCCCAGTAACCGACAGTTTGTGGAAAACGTTTTACGAGCAGCACTTTGGCACAGAGAGTGCCAATATAGTCATCAAAAGGATG---AAGCAAAAAGGAAGATAT---TTTAAGTGGAAATTGCTCTATCAGGCAAAACTGAAGGAGAGAGATGAAGCTCAGAAGAAATCAGTGGATAGAATGAAACAACTTTATGCGGAA---------------------------------------------------------------------------------------------------------------------------------GAGAGTAATAGAAAACAAAGCCGTCAGATTCAACTATGTTCCAAGGTTCCTCCTGCAAGCAAA------AAACGGAGCTTTTGTGGAGGAAGTGGTTCATGC---AATAGCTTATCCAATGTAAAGGGCAACCTGATGAAGAAAGCAAGGATGGAGTATCTTAATAGCCATGAAGTTAAA---------------ATGCATACAGTTATGAGGAGACAAGCAACGCAGAGGAGT------TCTACATCAAGTTTTTTGCGGTCCACGAAAACAAGTGGTTTT---------------ATGGGAAGTGGCTCCTCAACA------------------------------------TCCAATTCCAAGGTTCCTAAGCTACCCAGAAGAGCATAG------------------------------------------------------------------------
>Isoetes_sinensis
------ATGGTCCTC------------------------------------------------AAAGCACCTTCTTTGTTGCGGTTATGCAAGCAGAGTGCTATCGACAATTTGAAGTATTTTGGGGATGTGGGTCAAACAGATGCGGATCTTTTGCGAGAAATTTTGCCCCATTGCACTAGTCAGCAGCTCATGCGAATCGAGACGTGCACTGAGGGAAGAGATTTAACTCCAATCACAAATGATCTCTGGAAAAAATGTTATGTGCGTGAGTTTGGAGAGGAAAGCATGAACAAGGTAATTACGAGGATG---ACAGAAAGAAATGTGACA---TTCAGGTGGAAACAACTATATGAGACGAAGCTTAAATGCAAGCAAAAAATGCAGGATAAAGGAGTGGCACTTATGCGGCAATTGTGGGAGAAG---------------------------------------------------------------------------------------------------------------------------------GCAGAAAATGAAAAACAGAGCCGACAAATTCAGGTCTGTGCCAAAGTGCCACCTGCAGGAAAA------AGGCGCAACTTTTCTAGTGGAGGTGGACCTGCT---GGTAAATTTGCAAATGTCAAAGGACGGCTTATGAAGAAAGCTAGGGTCGAGTATGCAACGAGTAACGAGGCCAAG---------------ATGATGACATCTATTAGGACAAAGCAGACATTGGTTTCC---TGCAGTACCAAACATTCTGTTGTCTCCCAGAGACTTTCTAGAGTT---------------GATGGCGCTGAAAGATGTTTA------------------------------------GGAGTTGGTAGCAGCAAACCACTGCGAAAAAGTGAACAGTCC------------------------CGTTTGGTTAAGAAATAA---------------------------
>Isoetes_lacustris
------ATGGTCCGC------------------------------------------------AAAGCACCTTCTTTGTTGCGGTTATGTAAGCAGAGTGCTATCGACAATTTGAAGTATTTTGGGGATGTGGGTCAAACAGATGCGGATCTTTTGCGGGAAATTTTGCCCCATTGCACTAGTCAGCAGCTCATGCGGATCGAGACGTGCACTGCGGGAAGAGATTTAACTCCAATCACAAACGATCTCTGGAAAAAATGTTATGTGCGTGAGTTTGGAGAGGAAAACATGAACAAGGTAATTACGAGGATG---GCAGAAAGAGATGTAACA---TTCAGGTGGAAACAACTATATGAGACGAAGCTGAAATGCAAGCAAAAGATGCAGGATAAAGGTGTGGCACTTATGCGTCAATTGTGGGAGAAG---------------------------------------------------------------------------------------------------------------------------------GCAGAAAATGAAAAGCAGAGCCGACAAATTCAGGTCTGTTCCAAAGTGCCACCTGCAGGAAAA------AGGCGCAACTTTTCTAGTGGAGGTGGACCTGCT---GGTCAATTTGCAAGTGTCAAAGGACGGCTTATGAAGAAAGCTAGGGTCGAGTATGCAACAAGTAACGAGGCCAAG---------------ATGATGGCATCTATTAGGACAAAGCAGACATTGGTTCCC---CGCAGTACCAAACATTCTGTTGTCTCCCAGAGACTTTCTAGAGTT---------------GATGGCCCTGAAAGATGTTTA------------------------------------GGAGTTGGTAGCAGCAAACCAGCTGCAAAAAAATGA---------------------------------------------------------------------------
>Selaginella_moellendorffii
------ATGGGAGCG------------------------------------------------CGAGCTCCATCGCTGCAAGAGCTTTGCATCCACACCGCCATCGATAATCTCCACAGGTTTGGCGATGTCGGCGACACGGATCTGGATCTCCTGCGCATCATCCTGCCGCATTGCACGACGGACCAGCTGCGGCACATCGAGAATTGTAGCAAGGATAGGGATTTGGCACCCGTGACGAACGAGCTGTGGAAGAAATGCTACGGCCGTGATTTTGGCCCGCATAGCTTGGAGCTTGTGGAGTCCAAATTG---AAGCATGCCTCCAAGAGCCAGTTTAAGTGGAGAGATTTGTACGAGGCGAAGCTCAAGCATCGCGAAGAGAAGCAGCAAAAAGGCGTGGAGTTGCTCCAACGCTTACACATGGAA---------------------------------------------------------------------------------------------------------------------------------GAAGAATCCAAGAAACAAAGCAGGCAGCTCAAGCGATGCTACAAATCTCCACCGGAGCCGAAG---------AGAAGCTTTGGCAGTGGTGGATCT---TCT---GGCGCTTTCAGCAATGTGAAAGGCCGCCTCATGAGAAAAGCTCGAGTAGAGCACGCCGCCAGCCGAGAAGCAAAG---------------ATGATGGCATCCATAAGGAAGAAACACAAGAGCGTCTAA---------------------------------------------------------------------------------------------------------------------------------------------------------------------------------------------------------------------------------------
>Huperzia_squarrosa
------ATG---------------------------------------------------------GCTTTGTCTCTATTGGAGCTCTGTGTTCGCAGCGCCATTGACAACCTTGCCTACATGAGGGACGTGGGGCAGACTGATTCTAGCCTCCTGCACATGATTCTACCGCATTGCACTGCAGATCAGCTTCTGAGAATAGAGCTTGGTACTAAGGACAGAGATTTAAGTCCAATAACTGATGATTTATGGCAAGCCATCTATCAGCGGCAGTTTGGGTCTGAAAGTGTGAACCTGGTGGTGGCGAAAATG---AAGAAGAAAGACGTGTAC---TTCAAATGGATAGAGTTGTATCAGGCAAAGTTGAAAGAAAGAGAGGATTCACGGCAGAAGGGTGTGAATCGATTGAAGCAGCTTTATGTGGAA---------------------------------------------------------------------------------------------------------------------------------GCTGAAACTCAGAAGCAAAGCCGAAAATTACAAACATGTCTAAAAGTGCCACCTGGGAGCAAGCGC---CAAAGATGCATGGTCGGAGGTATGGGACCTTCG---AATAGGTTTCCTAATCCAAAAGGTCGCTTGATGAAGAAGGCTCTGTTGGAATATACCTCCAGCACTGAAGTACGA---------------ATACATGAATCAATCAAGAGCAGGCAGGTG---------------------ATTTCTGCCAAGCAGTCAGCAAATTACAGCAGCAAA---------------GTAGGAACACCTGAATCAATC------------------------------------AAGAGCAGGCAG---------------------------------------------------------------------------------------------------
>Ceratodon_purpureus
------ATG------------------------------------------------------ATGAAGGTGTCTTTGTTGGAGCTTTGTGTTCGGAGTGCGATTGACAACCTGCAATATCTTGGCGATGTCGGCGAGACCGACATTTTGTTGTTGAAGAGAATTCTGCCGCATTGTAATGCGGACCAGCTTAATCATATCGAAACGTCGACTAAGGGTAGAGACTTGAGCCCTGTTACGGATGAGTTGTGGCGGAAGCATTATGGTCGAACATTCGGGAATGATGCTGTGTCCATGGTTAAAGAGCGAATG---TCGAGCCGTGGTATTAAA---TTCAAATGGAGGCAGTTATACCAGGCCAAAGTTCGAGAGCAAGAGGAGCTTCAAAAGAAAGGTGTAAATCGATTGAAAGATCTTTACAGGGAG---------------------------------------------------------------------------------------------------------------------------------CAGAACACCCAGAAAGAGAGCAGGAAATGTCAGGCCATCGATTTGAAACCCCCGGAGAGTAAGCGGATAAAGAGAACAGGTCCTGGAGCAGGTAGTTCCGGATCTTCGTCAAAGGCACCTGCAAAGGGTAGACTCATGCAGAAGTCAAGAATGGATTTTGCAAAGAGTAATGCAGTAAGT---------------AGGCAAGCAACAATGGCGAGGAATAGGTCGAATATTAGG------------TCGACCAACGGCATCAATCAGCGTCCTGGAGGA---------------------------------------------------------------------------ACTTCTCGACGT---------------------------------------------------------------------------------------------------
>Physcomitrella_patens
---------------------------------------------------------------ATGGTGGTGAGTTTGTTGGAGTTCTGTGTGCGGAGTGCGATTGACAACTTACAATACCTCTCCGATGTCGGTGAGACCGACATCCAGTTGCTCAAGAGAATTCTGCCGCATTGCAATGCGGACCAGCTTAATCACATTGAAACGTCGACAAAGGGTCGAGATTTGAGCCCTATCACAGATGAACTATGGCGTAAATGTTATGGCCGGAGATTTGGGGAGGATGCTGTGGAAATGGTCAAGGAGCGGATG---TCCAGCCGGAAATGTAAA---TTCAAGTGGAGACAACTGTACCAGGCCAAAGTGAGAGAGCAAGATGAAATTCAGAGGAAGGGTGTTAATCGATTGAGAGAACTGTACAAAGAG---------------------------------------------------------------------------------------------------------------------------------CAAAATTCCCAGAAAGAGCGGAAGCAAATTCAGCCGATTGATTTGAAACCACCTGAGAGCAAGCGAGTGAAGAGGACAGGACCTGGAGGGAGCTTCAGAGGACCATCTTCAAAGGCCCCTGCAAAGGGTAGACTGATGCAAAAGTCCAGAATGGATTTTGCGAAGAGTAACGAGGCAGCC---------------AGGCAGGCTTCACTGGCGAAGAATAGATCGAATGTT------------------AATTATGGAATCAATCAACGACCTGGAGGC---------------------------------------------------------------------------TCTTCCCGACGCTAA------------------------------------------------------------------------------------------------
>Isoetes_coromandelina
----------------------------------------------------------------------------------------------------------------------------------------------------------------------------------------------------------------------------------------------------------------------------------------------------------------------------------------------------------------------------------------------------------------------------------------------------------------------------------------------------------------------------------------------------------------------------------------------------------------------------------------------------------------------------------------------------------------------------------------------------GTAACGAGGCCAAG---------------ATGATGGCATCTATAAGGACAAAGCAAACATCGGTTGCC---TGCAGTTCCAAACATACTGTTATTTCCAATAGAGTTTCTAG-------------------------------------------------------------------------------------------------------------------------------------------------------------------------------------------
