# Supplementary material for: Phylogenomics indicates the “living fossil” Isoetes diversified in the Cenozoic
Source: PLoS One. 2020 Jun 18;15(6):e0227525. doi: 10.1371/journal.pone.0227525 (PMC7302493; doi:10.1371/journal.pone.0227525)
Supplement: S1 File — Folder containing fasta files for each of the individual nuclear alignments. (GZ) [file pone.0227525.s011.gz › 1_Individual_Nuclear_Alignments/Homolog_40501.orthogroup_1.fasta]

>Oryza_sativa
---------------------------------------------------------------------------------------------------------------------------------------------------------------------------------------------------------------------------------------------------------------------------------------------------------------------------------------------------------------------------------------------------------------------------------------------------------------------------------------------------------------------------------------------------------------------------------------------------------------------------------------------------------------------------------------------------------------------------------------------------------------ATGTTGTCGAATAATTTT---------------------------------------------------------------------------------------------------------------------------------------------------------------------------------------------------------------------------------------------------------------------------------------GTATTTACTTTG---------------------------------------------------------------TACTGTTTGTTG------------------------------------------------------------------------------------------CAGATATTTTGTGAGTTTAACTGGGAGATGGATGATTATGAGGACTTTGCTGATGAGAAAGTTAAAGAGGAGGGGCTACCGGAGGATGAGAGAGAAAAAATGAAGGAATTCCTAAAGGAGAAGGTTAGAGAGAGAAAAAGAGAGCTGAAACAGGCTAAGGAAGCTAGAAAGAAAGCTATTGATGATATGGATCCTAAGATCAAAGAGGCATTTGAAAATATCCAATTTTACAAATTTTATCCTGTAAAAACTCTAGATACTCCTGATGTAAGC---------------------------------------------------------------------AACGTAAAGGCAAGGTACATCAATAGATATTACAGGAATGCACACCATCTGATGTAA
>Ananas_comosus
---------------------------------------------------------------------------------------------------------------------------------------------------------------------------------------------------------------------------------------------------------------------------------------------------------------------------------------------ATGAGAGGGAGGAAGAGGGCGGCGCCGAAGAAGAGGGCGGCGGAGGAGGAGGAGAAGAAG------------AGGGAGGAAGAGGGCGGCGGCTGCGGAGGAGGAAGCAGCAGCGGC------------------GGCGACAGCAAGTCGCCGGAGGAGCTGAAGAAGGAG------------TCTACCACGAAGGGCGCCAGCAGGGGGAAG------------------CGCGTCAAGGCGCCG------CCGAAGCCGAAGCAGGAACCCGAGTTCTTCCGCGAGAAGAGGAAT------------------CTGGAGGACTTGTGGCAAGCAGCTTTCCCTGTTGGAACTGAGTGGGAAAATATGGATAAGCTTCAAGAGATCAATTGGAACTTCTCAAATCTAGAGGATGCATTCGAAGAAGGTGGAGAGCTTTACGGAAAGACGGTCTACTTGTTTGGTAGTACTGAACCCCAACTCTTAGTTGTAAATGGCGAACAGAAAGTCATACTAATACCCATTGTGGTGGCTGTGGTTTCCCCTATTCCGCCATCTGATAAGATTGGCATAAAATCTGTTCAAAGAGAGAATGAAGAAATAGTACCGATGAAAGCAATGAAAATGGCCTGGGTGCCATATGTTCCTCTAGAGAAC------CGGCAAAGTCGGGTTGATAGATTG---AAAACTCAAATATTCACACTGGGCTGCACTCAACGAAGATCTGCTCTGAAGCACTTGAAAACTGAGCGTGTCAAACAATATGACTATTGCCTTCCTTATTTC---CAGCCTCTGAAAGCTGATGATGATGAAGAAGACACAGTTGTTAACATTATGTTCCCCTTA------------GAACCT---CCGGTTGTTTGCGATTTTGACTGGGAGTTGGATAATCTGGAGGATTTTACTGATGAACTTATCAAAGACGAGGCATTACCAGAAGATCAGAAAGATGCATTCAAG------------------------------------------------GCTAGAGAAGCCAGGAGAAAAGCTATTGAAGATATGGATCCAAAGACAAAAGCCGCATTTGAGAACATGCGGTTTTATAAGTTTTACCCTGTACAAACACTAGACACACCTGATATAAGC---------------------------------------------------------------------AGTGTAAAGGTTCCCTACATAAACAGATATTACGGGAAAGCCCATGTTGTAATGTAA
>Ceratodon_purpureus
---------------------------------------------------------------------------------------------------------------------------------------------------------------------------------------------------------------------------------------------ATGCCACAGCCAAAG---------------------------------------------------------------------TCGAGCATGGCATCCACGTCCAAGCGACGG------------------------------------------------------------------------------------------------------------------------------------------------------------------------------------------------------------------------------GTGTCCAAAGTG---AAGGCTGCGCCTCCGCCCGAGGATTCGGACGACGAGTATCGACCC---------------CTGGGAACGTTGTGGAAGGAGGCGTTTCCGGTTGGGACAGAGTGGGACCAGTATGACAAAGTGTATGAGATCAATTGGGATTTTACCAACCTGGAGAAAGAGTTTGAAGAAGGAGGAAAGCTATATGGCAAACGTGTTTACCTCTTTGGATGCACTGAGCCTCAATTGGTGCATTTTGTTGAGAACTCGAGAGTTATCCACATCCCTGCTGTTGTTGCGGTAACATCCCCGTTTCCACCTTCGGACAAAATCGGGATTAAGTCCGTCCAAAGAGAAGAGGAGTTGATTGTGCCGATGAAGGAAATGAAAATGGACTGGATGCCATTCATCCCT---CCAGATGTGCGCGAGTTCAGTGCGGTCGAACGAGTA---AAGACGCAGATATTCACTTTGAAGTGCACTCAAAGAAGGGCTGCATTGAAGCAATTAAAGCAGGAGAGGATAAAGAAATACGAGTATTGTCTTCCTTACATTTATTCACCACTGAAAGAGGACGAGACAGTAGACGAGACAGTGGTGAACATCATGTACCCGTTCGAAGACGAAGCCAAACCT---CCGGTTGTGTGCGAATATGACTGGCAATTCGATGAGTTTGAGGAGTTTGTAGACAACTTGGTGAAGGAAGAGGAGTTGCCCGAGTCTGAAAGGGAGAAATTCATGGTGTTCCTGAAGGATCTCGTGGGCAAGGAGAGGAAGAAGGTTCGAGAGGCAAAACAAGCTCGGAAGAAAGCTCTGGAGGACATGAGCAAAGATCTGCTGGAGGGGTTCCAGAACATGAAGTTCTATAAGTTCTACCCTATTAAGAGCGAGAAGTATCCGGACATCTCT---------------------------------------------------------------------GAGATGAAGAGTTCTTTCATAAACAGATATTACGGAAGGGCTACGGAAGTCTTA---
>Physcomitrella_patens
---------------------------------------------------------------------------------------------------------------------------------------------------------------------------------------------------------------------------------------------ATGCCACAGCCTAAG---------------------------------------------------------------------TCTAACATGGCTACCACGTCCAAGCGACGG------------------------------------------------------------------------------------------------------------------------------------------------------------------------------------------------------------------------------GTTTCAAAAGTG---AAAGCCAAACCTCCATCCGAAGTTTTTGACGAAGAATATCGACCT---------------CTGGGAACTCTTTGGAAGGAAGCTTTTCCAGTGGGCACAGAGTGGGACCAGTACGATCATGTTTACGAGATTGATTGGGATTTTTCAAACCTGGAGAGTGAGTTTGAAGAAGGAGGAAAATTATACGGCAAACGTGTGTATCTTTTTGGATGCACAGAGCCGCAACTGGTGCATTTCACCGAGAACTCAAGAGTCATTCATATTCCTGCTGTTGTCGCGGTAACATCCCCGTTTCCTCCTTCCGACAAGATAGGCATTAAGTCTGTGCAGAGAGAAGAGGAGCTTATAGTGCCAATGAAAGAGATGAAAATGGACTGGGCTCCATTTATCCCA---CCTGATGTGATGGACGTACGTGCAGTTGAGCGGGTT---AGGACAAAAATTTTCACCTTAAAGTGCACTCAAAGAAGGGCTGCTCTGAAGCAGTTGAAGCAAGAGAGGATAAAGAAGTACGAGTACTGCCTTCCTTATATTTATTCACCTATGAAGGAGGACGAAACAGTGGATGAGACTGTTGTGAACATCATGTACCCTTTCGAAGACGAGAGCAAACCT---CCGGTGGTCTGCGAGTATGATTGGCAATTCGACGAGTTCGATGAGTTCGTCGACAACCTTATCGCCGAAGAGGAATTGCCTGCCGATGAGCGTAAGAAGTTTATGGATTTTCTGAAGGAACTTGTTGGGAAGGAGAAGAAAAAAGTTCGAGAGGCCAAATCGGCACGTAAAAAGGCACTGGAAGACATGAGCAAAGATTTGTTAGAGGGATTTCAGAATATGAAATTTTACAAGTTTTATCCTGTCAAGAGCGACAAGTACCCCGATATATCA---------------------------------------------------------------------GAGATGAAGAGCGCTTTTATCAATAGATATTACGGTAGGGCCACGGAGGTCTTGTAG
>Isoetes_lacustris
---------------------------------------------------------------------------------------------------------------------------------------------------------------------------------------------------------------------------------------------------------------------------------------------------------------------------------------ATGTCA---------AAGAAACGA------------------------------------------------------------------------------------------------------------------------------------------------------------------------------------------------------------------------------TCAAGGGAGGCTGCACAGCTCGTTGATGCCACTGTCGCCAGCAGCTCA------AAGTCCTTAAACGCCTCTGCCATGGAAAATCTCTGGAAGGAAGCATTCCCTGTTGGAACTGAGTGGGATCAGTACGAACGTGTGTATGAAATGAATTGGGACTTTTCAAATCTTGAGCAAGCTTTTGAGGAAGGAGGTGTATTGCATGGAAAACGTGTATACCTTTTTGGATGCACTGAACCCCAACTTGTGCACTTCCAAGACAACTCCAAGATTATTTACATTCCAGCAGTTGTAGCCGTAACATCACCTTTTCCACCTTCCGATAAGGTTGGGATAAAGTCCATTCAGATGGAAGGAGAAATGATTGTGCCAATGAAGCAAATGAAAATGGATTGGGTGCCTTACATCCCA---GAAGACATTAGAGCTCACAGTTCTATCGAGAGGTAT---AAATGTGAAATTTTCACTTTGAAGTGTACACAGCGAAGAGTTGCTCTGAGACAGCTTAAGCAAGAGCGCATTAAGAAATATGAATATTGTCTCCCATATCTTTATCAACCCTTGAAAGAAGAGGAAAAAAACGATGACACTGTTGTGTCAATAATGTATCCAGTG---GATGAA---AAGGCA---CCGGTGGTTACAGAATTTGACTGGGCGTTTGATGAAATTGAGGAATTTACCGACAATCTAATACAAGAGGAAGTTTTACCATCCGATGAGAGAGAGAAATTTCAGGATTTTGTAAAGCAGAGTGTTGCTGCGGAGAAGAAGAAACAGAGGGAGGCCAGAGCAGCAAGGCGCAAAGCTATTGAAGAGATGAGTGATGAAATAAAATCTGGTTACGAAAACATGCATTTATATAAATTTTATCCAATGCCAACATCAGATACTCCAGATGTCAGT---------------------------------------------------------------------GATGTAAAGGTCCCTTTCATCAATAGATACTATGGCAAAGCGAATGAGGTTTTCTGA
>Isoetes_sinensis
---------------------------------------------------------------------------------------------------------------------------------------------------------------------------------------------------------------------------------------------------------------------------------------------------------------------------------------ATGTCA---------AAGAAACGA------------------------------------------------------------------------------------------------------------------------------------------------------------------------------------------------------------------------------TCACGGGAGGCTGCACAGCTCGTTGATGCCACTGTCGCCAGCAGCTCA------AAGTCCTTAAACGCCTCTGCCATGGAAAATCTCTGGAAGGAAGCATTTCCTGTTGGAACTGAGTGGGATCAGTACGAACGTGTGTATGAAATGAATTGGGACTTTTCAAATCTTGAGCAAGCTTTTGAGGAAGGAGGTGTATTGCATGGAAAACGTGTATACCTTTTTGGATGCACTGAACCCCAACTTGTGCACTTCCAAGACAACTCTAAGATTATTTACATTCCAGCAGTTGTAGCCGTAACATCACCTTTTCCACCTTCCGATAAGGTTGGAATAAAGTCCATTCAGATGGAAGGAGAAATGATTGTGCCAATGAAGCAGATGAAAATGGATTGGGTGCCTTACATCCCA---GAAGACATTAGAGCTCACAGTTCTATCGAGAGGTAT---AAATGTGAAATTTTCACTTTGAAGTGTACCCAGCGAAGAGTTGCTCTGAGGCAGCTGAAGCAAGAGCGCATTAAGAAATATGAATATTGTCTCCCATATCTTTATCAACCTTTGAAAGAGGAGGAAAAAAACGATGACACAGTTGTGTCAATAATGTATCCAATG---GACGAA---AAGGCA---CCGGTGGTTACAGAATTTGACTGGGCGTTTGATGAAATTGAGGAATTTACCGACAACCTAATACAAGAGGAAGCTTTACCATCCGATGAGAGAGAAAAATTTCAGGAGTTCGTAAAGCAGAGTGTTGCTGCAGAGAAGAAGAAACAGAGGGAGGCCAGAGCAGCAAGGCGCAAAGCTATTGAAGAGATGAGTGATGAAATAAAATCTGGTTACGAAAACATGCATCTATATAAATTTTATCCAATGCCAACATCAGATACTCCAGATGTGAGT---------------------------------------------------------------------GATTTAAAGGTCCCTTTCATCAATAGATACTATGGCAAAGCAAATGAGGTTTTCTGA
>Selaginella_moellendorffii
------------------------------------------------------------------------------------------------------------------------------------------------------------------------------------------------------------------------------------------------------------------------------------------------------------------------------------------------------------------------------------------------------------------------------------------------------------------------------------------------------------------------------------------------------------------------------------------------------------------------------------------------------------------------ATGGAGAACATATGGAAGGAGGCGTTCCCTGTTGGAACAGAGTGGGACCAGTATGATAAACTTTACGAAGTGAACTGGGATTTCTCAAATCTCGAGCGAGCATTTGAGGAAGGAGGACAGCTCTATGGGAAGCGAGTGTATATGTTTGGCTGTACCGAACCTCAACTCGTACAATTCCGGGATAACCATAAGGTGATTCACATTCCAGCCGTCGTTGCGGTGACGTCGCCGTTCCCTCCCTCGGACAAAGTCGGGATAAAATCAGTTCAGATGGAAGGTGAAATGATCGTCCCTATGAGAGAAATGAAGATGGACTGGATGCCTTACATACCG---GAAGACGTTTTGACGCATAGTTCTTTGGAGCGATAC---AAGTGCGAGATTTTTACCCTGAAGTGCACTCAAAGAAGAGTAGCTCTGAGGCATTTGAAAAAGGAGCGCATCAAGAAGTACGAGTACTGTCTGCCATATTTATACCGACCATGGAGGGAGGAAGAAAAGGAAGACGATACTGTTGTCTCTATTATGTTCACTATG---GATGAAGGAAAACCA---CCGATTGTCACGCAATACGACTGGGCTTTTGACGAACTCGAGGAGTTCACAACAAACCTTATCGACGAAGAAGCACTGCCAAAAGATGAGAGGGAAAAGTTCCAGGAATGCATAATGGAAAACGTCAAGGCCGAGAAGAAGAGACAGAAAGAGGCTCGATTGGCTCGGAAGAAAGCCATCGAAGAGATGAGCGAGGAGAAAAAGGCAGCTCTGGAGAACATGAAACTATACAAGTTCTACCCCGTGAAAACCGACGACACTCCTGATGTTGAG---------------------------------------------------------------------AACCTCAAGAGTCCTTTCATCAACAGATACTACGGCAAGGCGGACGAGGTTCATTGA
>Huperzia_lucidula
---------------------------------------------------------------------------------------------------------------------------------------------------------------------------------------------------------------------------------------------------------------------------------------------------------------------------------------ATGTCATCAAGAGGACGGAAACGA------------------------------------------------------------------------------------------------------------------------------------------------------------------------------------------------------------------------------TCCAAGGAGGTTGCAAATGAGAAAGATAGATCTGAAAATAGCAGCCAAGAAGTGAAACGTAGGAAAAAAGGCAGGATGGAAAATTTGTGGAAAGAGGCATTTCCGGTTGGCACTGAGTGGGATCAATATGATCGTGTATATGAAATCGAATGGGATTTTTCCAGTCTTGAGGATGCCTTTGAGGATGGAGGAGTCTTGTATGGAAAGAGGGTCTACATGTTTGGATGTACTGAACCACAACTTGTTCATTTCAAAGATACGTCAAGAGTGGTACATATTCCTGCAATTGTTGCGGTAACATCTCCCTTCCCACCTTCGGATAAGGTTGGCATAAAATCAGTGCAAATGGAGGGTGAAATGATAGTTCCAATGAAAGAGATGAAGATGGATTGGGTGCCCTATATCCCT---AATTCT------GCTCAAAATTCCGTGGAACGGTAC---AAATGTGATGTTTTCACTTTGAAATGCACACAACGGAGAGCTGCTTTGAAGCAGTTGAAACAAGAGCGAATAAAAAAGTATGAGTATTGCCTACCATACTTGTACCAACCATTGAAAGAGGAGGAGCTTCAACCAGATAAAGTCGTGTCTGTGATGTATCCATTA---GATGACAAGAATCCC---CCGGTGATTACGGAATTTGATTGGGAGTTTGATGAAGTAGAGGAGTTTACAGACAACCTCATTCAAGAAGAGGCTTTACCTGCAGAAGAAAAGCAAAAATTTCAGAATTATATCAAAGATGCTGTAGCTGCAGAGAAGAAAAAGCAAAGAGAGGAAAGAGAAGCTAGGAGGAAAGCTATGGAAGAAATGAGTGAGGAGACTAAAGCAGGACTTCAAAATATGCGCTTTTACAAGTTCTATCCTGTACAAAATCCTGACACACCTGATCTTGCAAGT---------------------------------------------------------------CTTAACCTGAAGGCCTCGTTCATCAATCGGTACTATGGAAAGGCTCATGAAGTGCTCTGA
>Lygodium_japonicum
---------------------------------------------------------------------------------------------------------------------------------------------------------------------------------------------------------------------------------------------------------------------------------------------------------------------------------------ATGGCGCGCAAGGGCAGTAAGCGGGAC------------------------------------------------------------------------------------------------------------------------------------------CTTCCACGC------------------ACCACCAGATCCCCTCCTCAGAAACGG------------------CAGCAAGCTCAGGAAGAAGAAGCCCCTCAGAAACCGCAGCAGCAAGCTCAGGAGGAAGAAGAGGCGCCTCCCTCGCCCTCTCCCATGAAAGACTTGTGGAAGGAAGCCTTTCCTGTTGGCACGGAGTGGGACAATTTTGATCGTGTATACGAAATCAAGTGGGACTTTTCTAATCTGGAGCAAGCAGTGCAAGAGGGTGGAAAGCTTTATGGAGAGAAGGTCTTTCTATTCGGATGTACTGAACCCCAAATGGTGCAGGTTGGAGATTTTAGGAAGGTGGTTCAAATCCCTGCAATTATTGCAGTTGTTTCTCCACAAGAACCCTCAGATAAACTAGGAGTCAAATCTGTTCAAATGGTTGGTGAGACCATTGTCCCAATGAAAGAGATGAAGATGGGCTGGGTTCCATATATGCCA---GCTGAT------AGGAATGTTTCAGTGGAACGATTC---AAGTGCAATATTTTTACCTTGAAGTGTGCGCAACGAAGAGTTGCTTTGAAACATCTAAAAGAAGAAAGGGTGAAGAAGTATGACTACTGTCTACCTTACTTCAATAATCCTTTCGAAGAAGAAGAGAAGGAGCCAGACACTGTTGTATCAATCATGTATCCCCTT---GAGGGAGATAGCCCA---CCGTTAATTACCGACTTCGATTGGGCATTTGATGACGTTGATGAGGTTGCGGACAATCTAATTAAGGAAGAAAGCTTGCCTGCTGAAGAGAGAGAAAAATTCAAGGATTTTGTGAAGCAGACAGTAGCTGCAGAGAAGAAACAGCAGCGGCAGGCAAAGGAAGAACGTAGAAAAAAGATTGAAGAGATGAGTGCAGAAACAAAAGCTCTTTATGAAAAAATACGTTTTTACAAGTTTTACCCTGTTTCTAGCCCAGGGGCACCAGATATATCT---------------------------------------------------------------------GAGTTTAAGAGCCCGTTTATTAATAGGTACTATGGCAAGGCTTCAGAGGTCTTGTAA
>Pinus_maritima
GGGGACTCAACTTTCCTTCAAATGAGGGCGTTGCCTCAACGCAAG------------------------------AGGAGGAGACCCTTTCCCTCACACCCGACAAATTCTTGCGCTTCTCCCGTCTCCATTACTTCAACAATCCCTTCCTTCAAATCCTCCTTATGCGGCATCACTCATTATTTATTCTCTTGTAAATCTTTACAGTTTTCGTCATTTGCGTTTTCATCTGAAACCATGAGGAATCCC------------------------------------------------------------------------------AAGGGCAGAAAAGGC---CGAAGAGAGGTCAAT---------------------------------------------------------------------------------------------------------------------GGGTCGCCGAAGGGCTTGCCCAAGGCA------------GGATCTACGAAGGCTTCTCCCAGAGGGAAG------------------AGGGTCAAGGCCCCCGCGGCCGCCAAACAGCGACCGGAGCCTGAGATTTTTCCTGACCATCGAAAC------------------ATGGAAGATTTATGGCTAGCTGCATTTCCAGTTGGCACTGAGTGGGATCAGCTGGATACTGTCTACAAGTATAAGTGGGATTTCTCTAACTTGGAGAAAGCATTTGAAGAAGGTGGAGAACTTTGTGGGAAGAAGGTCTATCTTTTTGGCTGCACAGAACCTCAACTAGTGTTTTTTGAAGGGCAAGGCAAAGTTGTCTGCATTCCAGTAGTTGTGGCGGTTACATCCCCATTTCCACCCTCTGACAAAATTGGAATTAAGTCTGTTCAAATGGAAGGTGAAACTGTAGTACCAATGAAGGAAATGAAAATGAATTGGGTTCCGTACATTCCATTCGAAGAC------AGGCTTAGTTCAGTTGAGCGGTTG---AAAACTCAAATCTTTACTTTGCAGTGTACACAGCGAAGAGCTGCTTTGAAACAGTTGAAACTAGAACGGATTAAGAAGTATGAGTATTGCCTACCTCATTTTTATCAGCCACTGAAAGAAGATGAGATTGAACAAGACACAGTTGTTCAAATTATGTATCCTATG------------GAGCCT---CCTGTTGTGTGCGATTTTGATTGGGAATTTGATGAGGCAGAGGAGTTCACTGACAATCTTATTACGGAAGAAGCTTTACCGCTAGAGCAGAAGGAAGAATTTATGAAATTCATCAAAGAGAGGGTAGCTGAATCAAAGAAGAAACAGCGTGAGGCTAAGCAAGCTCGAAAGAAGGCTATTGAGGAAATGAGTGCTGAAAGTAAAGCTGCTTTTGAGAACATGCGCTTCTACAAATTTTATCCTGTTCAAACTCCTGATATCCCAGATATTTCC---------------------------------------------------------------------AACGTCAAGGTTCCATTTATTAATAGGTATTATGGGAAGGCACATGTTGTTCTGTAA
>Amborella_tricopoda
---------------------------------------------------------------------------------------------------------------------------------------------------------------------------------------------------------------------------------------------ATGGCAAAGCCT------------------------------------------------------------------------------AAGAGCAGAAGGGGAGATAAGAGAAAGAAAAACGAG---------------------------------------------------------------------------------------------------------------AGCAATTCACCTGAAGAGCTTCCAAAGCGT---------------TCAACAAAAGCTTCCCGAGGTGGAAAG------------------AGAGTCAAGGCTCCTGCTGCTCCTAAACCTATAGAAGAGCCTGAAATCATAGAGGATCAGAGGAAT------------------TTGGAAGATCTATGGAAAGCAGCATTCCCCGTTGGCACTGAGTGGGATCTATTGGATTCTGTATACAAGACCAACTGGAACTTCTCCAATCTGGAGAATGCATTTGAAGCGAATGGAGTTCTTTATGAGAAGACTCTGTATATTTTTGGCTGCACAGAACCTCAAATGATCGACTTCAGTGGTACTCAAAAAATCATTTGTATTCCTGTCGTTGTGGCTGTGGTCTCCCCATTTCCTCCTTCTGACAAGATAGGGATAAAATCTGTGCAAATGGAAGGTGAAACAATAGTACCAATGAAAGAAATGAAAATGGACTGGGTTCCATACATTCCTTTCGAGGAT------AGAGGTATTTCTGTGGAGCGGTTG---AAGTCTCAAATCTTTACTTTGAGTTGCACACAGAGAAGGGCCGCCCTAAAGCACCTCAAGACGGATCGCATCAAGAAATACGATTATTGCCTGCCATATTTTTACGATCCTCGGAAGGAGGATGATACGGAACTGGAAACAACAGTTCAATTAATGTACCCCATG------------GAACCT---CCTGTTGTTTGCGAATTTGATTGGAGTTTTGATGAAGTTGAGGATTTTACTGATGATCTGATCAAGGAGGAGAAACTCCCTGAAGATCAGAAAGAGAAATTCATGAACTATGTCAAGGAGCAAGTAAGAGAAGCAAAGAAGCAGCAGCGGGAGGCAAAGGAGGCTCGCAGGAAAGCAATCGAAGACATGAGTGAGGAGAAGAGAATTGGCCTCCAGAACATGCGATTTTACAAGTTCTATCCTGTTCAGACGCCAGACACCCCCCCTATACCA---------------------------------------------------------------------AAC---AAGTGTTCATACATAAACCGGTATTACGGCAAAGCACATCAAGTTCTGTGA
>Littorella_uniflora
---------CTGTTTCTT------------CTTCCG------------------------------------------------------CCATCT------------------GCATTCCCCATCTCTCCAAATTCA------------------------------------------------------------------AAATTTGAAACCCTAGCT---------------ACCTCCAACCCA------------------------------------------------------------------------------ACCATGAGGAAAGGTGCCAAGAGGAAGGCCACGCACAAGGAGCCCGAGTCGCAGGATAGCAAG---------------------------------------------------------------------------------CCCGCCGACGAGCCCAGCCAATCCCCAACCAAGCCGGCGGCTGAAGAGAACCACGCCGCCGAACCGAGCAAAAAAGCAGCTGGA---AAGGGCAGAGGCAAGCGTGCCAGGGTCGCCAAGCCTGAATCGGAGCCTGAGTACTTCCCGGAGAAGCGCAAT------------------CTGGAGGATCTGTGGCAGCAGGTTTTCCCTGTCGGTACGGAGTGGGATCAACTGGACATGGTATATCAGTACAAGTGGAATTTTTCTAATTTGGAGGATGCATTCGAAGAAGGCGGGGACTTGTATGACAAGACTGTCTACCTCTTTGGTTGCACTGAGCCCCAATTGGTCCCTTTCCAAGATCAGCAGAAGGTTACAATGATACCCGTTGTGGTTGCGGTGGCATCTCCTTTTCCTCCATCTGACAAGATCGGGATTAAGTCGGTTCAGAGAGAGACGGAAGAAATTATTCCTATGAAGCAGATGAAATTTGATTGGGTTCCATACATTCCACTAGAAAAG------AGGGAAACTCAAGTTGAAAGACTAAAAAAGTCGAAGATTTTTATTTTGAGCTGTATTCAGAGAAGGGCTGGTCTAAAGCAAATGAAGATAGAGAGAGTGAAGAAGTTCGAGTACTGCTTACCTTATTTCTATCACCCCTTCCAGGAAGATGAACTAGAACAGAGTACAGTGGTGCCGCTTCTATTTCCAATA------------GATCCGAAACCGGTGTTTGGCGAGTTTGATTGGGAATTTGATGAAGTAGAGGAGTACACAGATAAGCTTATTGAGGAAGAAGAATTGCCTGCAGATCAGAAAGAACCCTTCAAGGAATTTCTTAAGGAGAAAGTTCGAGAAACCAAAAAAGCTAACCGTGAGGCAAGGGAAGCCCGTAAAAAAGCATTGGCTGAAATGAATGAGGAAACAAAAGCTGCATTTGAGAATATGAAGTTTTACAAATTTTATCCTGTACCGACAGCGGACAGTCCTGACGTATCC---------------------------------------------------------------------AGTGTCAAGTCGCCTTTCATCAATAGATACTACGGAAAGGCTCACAAGGTTATCTAA
>Theobroma_cacao
------------------------------------------------------------------------------------------------------------------------------------------------------------------------------------------------------------------------------------------------------------------------------------------------------------------------------------------ATGAGGAAGGGAGCTAAGAGAAAAGTCGCCTCTCAGAAACAAGCGGAGAAGGAAGCGAAA------------------------------------------------------------------------------------GCTTCGTCTTCTTCGCAAGAAAATCAGAAG------------GAAAACCATAAACCTGCTCCC---------------------------AAAGCTAAGCGTGTTAAGACCTCCAAGCCTGAGCCTGAGCCTGAGTACTTCGAAGACAAGCGAAAC------------------TTGGAAGATTTGTGGAAAGCTGCATTTCCTGTTGGAACAGAGTGGGATCAATTGGACAGTGTTTACCAAGTCAGCTGGAACTTTTCGAATCTTGAAGATGCATTTGAAGAGGGAGGAAAGCTATATGGAAAGAAAGTTTATCTCTTTGGTTGTACTGAGCCTCAACTGGTCCCTTACAAAGGAGAAAACAAAGTCATTTGTATACCTGTGGTTGTGGCTGTTGTGTCTCCTTTCCCACCTTCAGATAAGATAGGTATTAACTCAGTGCAGAGAGAAGCTGAAGAGATTGTTCCCATGAAACAAATGAAAATGGACTGGGTTCCGTATATTCCACTTGAGAAT------AGAGACAGCCAAGTCGATAGACTG---AAATCTCAAATATTCATCTTAGGCTGCACTCAAAGAAGGGCTGCTTTGAAACAAATGAAAATAGATCGTCTCAAGAAATACGAGTATTGTCTGCCTTATTTCTATCAGCCTTTGAAGGAAGACGAGCTTGAACAAAGCACTGAGGTTCAAATAATTTTTCCAGCA------------GAACCAAAGCCGGTAATG------TTTTCTTATATTTTTGAGAAAATTGATGATCACTGA------------------------------------------------------------------------------------------------------------------------------------------------------------------------------------------------------------------------------------------------------------------------------------------------------------------------------------------------------------
>Arabidopsis_thaliana
---------------------ATGAGGAAGGGAACGAAGAAGAGAGGAGGTTCGAGAGGAGGTTCGCGAGGAGGCCGTAAAACTGGTGCGTCTTCGTCGGCGAGTAAGAACGATGATGCGGTGGTAGAGGCCACGACGACG---------------------------------------------------CAGGAGACACAGCCTACTCAGGAGACAGAGGAAACGGAGGATAAGGTGGAATCTCCGGCGCCTGAGGAGGAGGGAAAAAACGAAGAAGAAGCGAACGAGAATCAGGAAGAGGAAGCGGCGAAGGTTGAATCTAAGGCTGCGGAGGAGGGAGGGAACGAAGAAGAGGCGAAAGAGGACAAGGAGGAGGAAAAAGAAGAAGCGGCGAGAGAAGACAAAGAGGAGGAAGAAGAAGCGGTGAAGCCTGATGAGAGTGCGAGCCAAAAGGAGGAGGCGAAAGGTGCGTCGTCTTCAGAACCGCAGCTTCGTCGTGGT---AAGCGTAAGAGAGGCACAAAGACGGAAGCGGAGAAGAAAGTATCGACTCCTAGAGCCAAGAAGCGAGCCAAAACGACCAAGGCGCAAGCATCTGAGCCTGAGTACTTCGAAGAGAAGCGTAAT------------------CTGGAGGATTTGTGGAAGGCTACATTTTCAGTGGGAACGGAGTGGGACCAACAGGATGCACTTAATGAATTCAACTGGGATTTTACAAATCTTGAAGAAGCTCTGGAGGAAGGTGGAGAGCTCTATGGGAAGCAAGTCTATGTTTTTGGCTGCACTGAG---------TTCACTTACAAAGATGAAAACAAGGATGTCCTTGTTCCTGTTGTCGTTTGTATTGATTCACCTATTCCCCCTTCTGATGAGATAGGAGTTGCATCGGTTCAAGGAGAGGTTGGGGAAATTATTGCAATGAAAACTATGAAAATGGCTTGGGTTCCTTACATCCCACTTGAACAA------AGGGATAGACAAGTTGATAATAAG---AACTTTCCAATTTTCATCTTGGGCTGTACTCAGAGAAGGTCTGCTCTCAAACATTTGCCTGACGATCGTGTTAAAAAGTTCAACTATTGCCTTCCTTACATCAACAACCCATATAAGGTTGATGACTCTGAGAAGAGCACTGTGGTTAAAATAATGTTCCCTTCT------------GAGCCA---CCAGTTGAATGTGAATATGACTGGGTGAAAAGCGTCATTGAGGAATTCACCGACAGTCTGATCAATGAGGAGGTATTACTCCCGGAACAAAAGGTTGCGTTCGAGGAGTTTGTCAAAGAGAAAAGTGACAAAGCTATGGCAGCTTATGACACGGCACAAGAAGCCCTAGAGAAAGCAAAGGAAGGACTGAGCGAAGAAACAAAAAAAGCCTATCAAGAAATGAGGTTGTACAAGTTTTATCCATTGCCTTCACCAGACACACCCCACACTGCAGGAATTGAGAAGGTACTTCGGGAAGGCTCACGAAGTCCTGTAACCGTTTCTCCTAAACCCAGGAACCTTTTTGTTTCGGCAAACTTTATGAACAACTGA---------------------------
>Isoetes_spp
------------------------------------------------------------------------------------------------------------------------------------------------------------------------------------------------------------------------------------------------------------------------------------------------------------------------------------------------------------------------------------------------------------------------------------------------------------------------------------------------------------------------------------------------------------------------------------------------------------------------------------------------------------------------------------------------------------------------------------------------------------------------------------------------------------------------------------------------------------------------------------------------------------------------------------------------------------------------------------------------------------------------------------------------------------------------------------------------------------------------------------------------------------------------------------------------------------------------------------------------------------------------------------------------------------------------------------------------------------------------------------------------------------------GCCAGAGCAGCAAGGCGCAAAGCTATTGAAGAGATGAGTGATGAAATAAAATCTGGTTACGAAAACATGCATTTATATAAATTTTATCCAATGCCAACATCAGATACTCCAGATGTCAGT---------------------------------------------------------------------GATGTAAAGG-----------------------------------------------
>Isoetes_andicola
-----------------------------------------------------------------------------------------------------------------------------------------------------------------------------------------------------------------------------------------------------------------------------------------------------------------------------------------------------------------------------------------------------------------------------------------------------------------------------------------------------------------------------------------------------------------------------------------------------------------------TGCCACTGTCGCCAGCAGCTCA------AAGTCCTTAAACGCCTCTGCCATGG------------------------------------AGTGGGATCAGTACGAACGTGTGTATGAAATGAATTGGGACTTTTCAAATCTTGAGCAAGCTTTTGAAGAAGGAGGTGTATTGCATGGAAAACGTGTATACCTTTTTGGATGCACTGAA----------------------------------------------------------------------------------------------------------------------------------------------------------------------------------------------------------------------------------------------------------------------------------------------------------------------------------------------------------------------------------------------------------------------------------------------------------AGGAATTTACCGACAATCTAATACAAGAGGAAGTTATACCATCCGATGAGAGAGAGAAATTTGAGG---------------------------------------------AGGCCAGAGCAGCAAGGCGCAAAGCTATTGAAGAGATGAGTGATGAAATAAAATCTGGTTACGAAAACATGCATTTATATAAATTTTATCCAATGCCAACATCAGATACTCCAGATGT---------------------------------------------------------------------------------GGTCCCTTTCATCAATAGATACTATGGCAAAGCGAATGAGGTT------
>Isoetes_humilior
------------------------------------------------------------------------------------------------------------------------------------------------------------------------------------------------------------------------------------------------------------------------------------------------------------------------------------------------------------------------------------------------------------------------------------------------------------------------------------------------------------------------------------------------------------------------------------------------------------------------------------------------------------------------------------------------------------------------------------------------------------------------------------------------------------------------------------------------------------------------------------------------------------------------------------------------------------------------------------------------------------------------------------------------------------------------------------------------------------------------------------------------------------------------------------------------------------------------------------------------------------------------------------------------------------------------CAAGAGGAAGCTTTACCCTCCGATGAGAGAR-GAAATTTCAGGATTTCTTAAAGCAGAGTGTTGCTGCGGAGAAGAAGAAACAGAGGGAGGCCAGAGCAGCAAGGCGCAAAGCTATTGAAGAGATGAGTGATGAAATAAAATCTGGTTACGAAAA-------------------------------------------------------------------------------------------------------------------------------------------------------------------------------------
>Isoetes_elatior
--------------------------------------------------------------------------------------------------------------------------------------------------------------------------------------------------------------------------------------------------------------------------------------------------------------------------------------------------------------------------------------------------------------------------------------------------------------------------------------------------------------------------------------------------------------------------------------------------------------------------------------------------------------------------------------------------------------------------------------------------------------------------------------------------------------------------------------------------------------------------------------------------------------------------------------------------------------------------------------------------------------------------------------------------------------------------------------------------------------------------------------------------------------------------------------------------------------------------------------------------------------------------------------------------------------------------------------------------------------TCAGGATTTTGTAAAGCAGAGTGTTGCTGCGGAGAAGAAGAAACAGAGGGAGGCCAGAGCAGCAAGGCGCAAAGCTATTGAAGAGATGAGTGATGAAATAAAATCTGGTTACGAAAACATGCATCTATATAAATTTTACCCAATGCCAACATCAGATACTCCAGATGTGAGT---------------------------------------------------------------------GATTTAAAGGTCCCTTTCATCAATAGATACTATGGCAAAGCAAATGAGGTTTTCTGA
>Isoetes_coromandelina
----------------------------------------------------------------------------------------------------------------------------------------------------------------------------------------------------------------------------------------------------------------------------------------------------------------------------------------------------------------------------------------------------------------------------------------------------------------------------------------------------------------------------------------------------------------------------------------------------------------------------------------------------------------------------------------------------------------------------------------------------------------------------------------------------------------------------------------------------------------------------------------------------------------------------------------------------------------------------------------------------------------------------------------------------------------------------------------------------------------------------------------------------------------------------------------------------------------------------------------------------------------------------------------------------------------------------------------------------------------------------------------------------------------------------------------------------------------------------------------------------------------------------------------------------------------------------------------------------------------------AGGTTCCTTTCATCAATAGATACTATGGCAAAGCAAATGAGGTTTTCTGA
