# Supplementary material for: Phylogenomics indicates the “living fossil” Isoetes diversified in the Cenozoic
Source: PLoS One. 2020 Jun 18;15(6):e0227525. doi: 10.1371/journal.pone.0227525 (PMC7302493; doi:10.1371/journal.pone.0227525)
Supplement: S1 File — Folder containing fasta files for each of the individual nuclear alignments. (GZ) [file pone.0227525.s011.gz › 1_Individual_Nuclear_Alignments/Homolog_40405.orthogroup_1.fasta]

>Arabidopsis_thaliana
------------------------------------------------------ATGAGTAAA---CGGAATCCGAAGATTCTGAAGATTTTTCTGTATATGTTACTTCTCAACTCTCTCTTTCTCATCATCTACTTCGTTTTTCACTCATCG---------------TCGTTTTCACCGGAGCAGTCACAGCCT---------------------------CCTCATATATACCACGTTTCAGTGAATAACCAA------------------------------------------------------------------TCGGCGATTCAGAAACCGTGGCCGATCTTACCTTCTTACCTCCCATGGACGCCGCCGCAG------AGGAATCTACCAACTGGC---TCCTGCGAAGGTTACTTCGGGAATGGATTTACAAAGAGAGTTGACTTCCTTAAGCCG------------------------------------------------------------------------------------------------------------------------------------------------------AGGATTGGAGGAGGAGGA------------------------------------------GAAGGAAGCTGGTTCCGATGTTTTTACAGTGAGACATTACAGAGTTCGATTTGTGAAGGAAGGAATCTGAGAATGGTTCCGGATCGGATTGTTATGTCGAGAGGAGGTGAGAAGTTAGAGGAAGTTATGGGGAGGAAAGAGGAGGAGGAGCTTCCTGCGTTTCGACAAGGTGCGTTTGAGGTAGCGGAAGAGGTTTCTTCACGGTTAGGTTTTAAGAGACACCGTCGTTTTGGTGGAGGAGAAGGAGGTAGTGCGGTTTCTCGGCGGCTGGTGAATGATGAGATGTTGAATGAATATATGCAAGAAGGTGGA---ATTGATAGACATACAATGAGAGATTTGGTTGCTTCGATTCGTGCTGTTGATACCAATGATTTCGTTTGTGAAGAGTGGGTGGAGGAACCGACCTTGCTTGTCACTAGATTCGAGTACGCAAATCTCTTCCATACTGTGACAGATTGGTATAGTGCCTATGTTTCGTCTAGAGTCACCGGTTTGCCTAATCGACCTCACGTTGTTTTCGTTGACGGACACTGCACGACGCAGCTAGAAGAAACATGGACAGCTTTGTTTTCCGGAATCAGATACGCAAAGAACTTCACCAAACCGGTTTGTTTCCGCCACGCGATTCTTTCACCATTGGGATACGAAACCGCTCTTTTTAAAGGCTTGTCCGGAGAAATAGACTGCAAGGGAGATTCAGCTCACAATCTGTGGCAAAACCCGGACGATAAAAGGACTGCGAGGATATCAGAGTTTGGTGAAATGATCAGAGCAGCTTTCGGGTTGCCTGTCAATAGACACCGCTCATTAGAAAAGCCG---CTATCATCATCATCATCATCAGCCTCAGTTTATAATGTTCTTTTTGTCCGCCGTGAAGATTACTTAGCCCATCCTCGTCATGGCGGTAAAGTCCAGTCTCGGCTCATCAATGAGGAAGAAGTGTTCGACTCGTTGCATCATTGGGTTGCAACTGGGTCCACC------------------------GGTCTGACCAAATGCGGGATTAACCTTGTGAATGGCTTGCTTGCACACATGTCAATGAAAGATCAAGTCCGAGCCATTCAAGATGCTTCAGTGATCATAGGAGCTCATGGAGCAGGACTGACTCACATTGTCTCTGCAACACCA---AACACAACGATATTTGAGATAATAAGCGTCGAGTTTCAGAGACCTCATTTCGAGCTTATAGCTAAGTGGAAAGGATTGGAGTATCACGCGATGCATCTGGCGAACTCACGAGCGGAACCAACGGCTGTGATTGAGAAGTTAACGGAGATCATGAAGAGCCTTGGCTGCTAA---------------------------
>Theobroma_cacao
------------------------------------------------------ATGAACAAG---AAACACGAAATTCTTCTCTGGATCCTCTTAGCTCTCTTTGCTCTCAACTCCATCTCTCTTTACCTTTAC------TTCTCCTCTTCC---------------AACCAC---------------------------------------------------------CGTCATGGGGCGGAGAACCACCGTGACACG---------------------ACGGCGGAGGGTTTTACCGGAATGATCCCACACCATGGACCCCATTCGTCGAAGCCCTGGCCGATCATCCCATCATATCTTCCTTGGTCGTTGACCTCA------AGCGTAGTTCCA---AAG---TCATGTGAGGCTTATTTTGGGAACGGGTTTAAAAGGGTGGCTGATGTTTTGCCCGCA------------------------------------------------------------------------------------------------------------------------------------------------------AAGGCTGCAGTGAGATCC------------------------------------------GGGTCGAGTTGGTTTCGATGTCATTACTCCGAGACTTTGAGGAGTTCGGTTTGTGAAGGTGGGAAGATAAGGATGGATCCTGAGAAGATTAGGATGTCAAGAGGTGGTGAGAAGTTGGAGGATGTTATTGGGAGAAGTGAAGGAGAAGAGATGCCTGAGTTTGAAGATGGAGCCTTTGAGGTTGAA---------------------------------------------------GGCGAAGGAGCGAAATTGAAGAAAAAGAAGCTTGTGGGGAAGGAGTTTTTGAATGATTTTTTTCCTGTTGGGGAT---GTTTTGAGACATACTATGAGGGAATTGGTTAGGTCTGTTGTTGTTGTGGGTGAAAATGATTTCACTTGTCAAGAGTGGGTAGAAGAGCCTACGCTTCTGGTAACAAGATTTGAGTATGCGAACCTTTTCCACACTGTGACGGATTGGTACAGTGCATATGTGTCTTCTAGGGTTACTGGCTTGCCTAACCGGCCACATTTGGTCTTTGTGGATGGTCATTGTGAGACACAATTAGAAGAAACATGGGAAGCATTGTTTTCAAGCCTTAGATATGCTAAAAACTTTGGTGGTCCAGTCTGTTTCCGCCATGCTATTTTTGCGCCGTTAGGATATGAGACTCCATTGTTTAAAGGGCTTACTGAAGGAATAAATTGTCATGGGGCTTCTGCACATGATTTATGGCAAAGACCTGATGACCGAAAAACTGCTCGGTTATCTGAATTTGGAGAAATGATCAGAGCTGCTTTTGGGTTTCCAGTGAACAGACATCATGCTGAT---------------------------AAGGCAGTCTCAGGTCATAATGTTCTCTTTGTCCGTCGAGAAGACTATTTAGCCCATCCACGCCATAAAGGTAAAGTTGAATCAAGACTTAGCAATGAACAAGAAGTGTTTGATGCATTACAGAGGTGGGCATCTAATCATTTG------------------------------------GAATGCAAAGTAAACCTCATCAATGGATTGTTTGCCCACATGTCCATGAAGGACCAGGTCCGAGCCATTCAGGATGCTTCAGTTATTATTGGTGCTCATGGTGCGGGTCTCACGCACATAGTATCTGCAACACCA---AACACAGTGATTCTGGAGATTATCAGCAGCTATTTCAGACGGCCACACTTTCAGTTGATCGCACAATGGAAAGGATTGGAATATCATGCCATTAACCTTGATGGATCATATGCAAATCCGGAAGTTGTCATTGATAGGCTTAAAAAGATAATGAGGAGTCTTGGGTGCTAA---------------------------
>Oryza_sativa
------ATGATGCCTGTACGCACGTACCACCACCACCACCACCACAACAACAGCAACAACCATCGGCTACGCCGCATCATCCCCCGAGTCCTCCTCGCCGTCTTCGCCATCTACGCCGTCTCGTTCGCGGCGTACCTC---CTCCGCCACCAG---------------TCGCCGCACCCGCAC---CCGCACCCT------------------------------------------GCCGCTGACCCCGAGCGCGACGCCGTGGACGCAGCCGGAGGAGGCGGAGGAGGAGGAGCCGTGGACCGTGTGCGGGTAGAAGCGCCGTCCTCGCAGAAGCCATGGCCTCGCCTCCCCTCCTTCCTCCCGTGGACGTCCGCCTCCGTTCGGCCGCCG---CCGAAGCAC---TCCTGTGAGGGGTACTTCGGGAACGGGTTCTCCCGCCTCGTGGACGTGCTCCCCGCG------------------------------------------------------------------------------------------------------------------------------------------------------CGGGGC---GGCGGC---------------------------------------------GGCGGCGGGTGGTTCCGGTGCCACCACAGCGAGACGCTGCGCAGCTCGATCTGCGAGGGCGGGAGGGTGCGGCTCGACCCGGGGCTCATCGCGATGTCGCGCGGCGGCGAGCCGCTCGACCAGGTGATGGGCCGCGCCGAGGAGGAGGAGCTGCCCAAGTACGAGCCCGGCGCGCTGCAGGTGGAG---------------------------------------------------------GCGGCGGCGAAGAGGACGGGGCCGTTGGTGGAAGCGGGGTTCCTCGACGCCTACGTGCCCACCGGCGGG---ATCGGGATGCACACGATGAGGTCGCTGCTCGACTCGGGGCGCGTCGTGCCGCCCGGCGAGCTACACTGCTCGCAGTGGGTTGAAGAACCAACACTTCTAGTAACTCGTTTTGAATATGCAAACCTTTTCCACACAATTACGGACTGGTACAGTGCATATGTCAGTTCCAGAGTCACGGATTTACCTAACCGCCCTAATGTGGTCTTTGTGGATGGACATTGCAAGGCACAACTGGAGCAAACATGGGAAGCACTTTTCTCAAATGTGACATATGTTAAGAATTTCTCTGGCCCTGTTTGTTTTCGACATGCAATTCTTTCACCATTGGGCTATGAGACTGCGCTATTTAAGGGCCTTAGTGAGAGCTTTAGCTGCGAAGGTGCTTCTGCGGAGTCCCTCAGAGAAAAGCCTGATCACCAGAAAACGGCAAGGTTGTCTGAATTTGGTGAGATGATTTTAGCTTCTTTTGATCTTCTGAGGGATGACATACTGTCA------------------TCCAAAACATCAAATGGG---------CTCAATGTTCTCTTTGTTCGGCGAGAGGACTACTTGGCCCATCCACGCCACAGTGGAAAGGTTGAATCTAGACTAAGCAATGAGAAGGAGGTATATGATGCAATTGAGGGCTGGGCAAAAGGTCAG---------------------------------------AAATGCAAAATAAATGTCATCAATGGTCTTTTTGCCCACATGAACATGAAGGAGCAACTGCGTGCTATACAGGAAGCTTCAGTAGTAATAGGGGCACATGGGGCTGGTCTAACTCACTTGGTTTCAGCTACCCCA---GATACAAAAGTCCTTGAAATCATCAGCAGCATGTATCGACGCCCACATTTTGCATTGATCTCACACTGGAAGAGCTTAGAGTATCATGCCATAAATCTCCCTGGATCATATGCAAGGGTAACAGATGTTATCAATGAGTTGAGTAATATACTGAAAGGTTTTGGATGCTGA---------------------------
>Ananas_comosus
------------------------------------------------------ATGGGTCGTCGACAACGCGCGCTCCTCGTTCGCACCCTCCTCTTCCTCTTCGCCCTCAACACAGTCTCCGTCGTACTCTACTTC---CTCCTC---------------------------CACCCCCGT---CCCCACCCATCCACACCCCTCCTCCAAACCCTA---GAAACCCTAACAACCGCCCCCCCTCCCCCCCGCTCCTCC---------------------------------------------------------------TCCTCCCTTAAACCCTGGCCCTCCCTCCCTTCCTTTCTCCCATGGCGCCCCTCT---------CCTCCCCTTCCCGTGCGC---TCCTGCGAGGCCTACTTCGGCCATGGCTTCTCCCGCCGCGTCGACGTCTTC---GCC------------------------------------------------------------------------------------------------------------------------------------------------------CGAGGCGACGGCGGC---------------------------------------------GGCGGCGGATGGTTCCGGTGCCACCACAGCAAGACCTTGTCCAGCTCGATCTGTGAGGGCGGGGGTCTGAGGATGGATCCGACCAGAATCCTGATGTCGGAGGGTGGGGAGAGGCTGGATAAGGTGATAGGGCGCGGCGAGGAGGACGAGCTCCCCAAGTACGAGCCCGGGGCGTTCCGGATCGAG------------------------------------CGAGGGGAGGGAGGG---GATGCGGCGGCCCCCGCAGATGGTAGGCTCGTTGATGAGGCGTTTCTCGATCTATACATACCGAAAGGGGCG---ATTCAGATGCACACGATGCGGGCGCTCGTGGAATCCGTGCGAGTAGTTGGCCGCGGCGAGCTCGAATGCTCTCAGTGGATTGATGAACCAACCCTTTTGGTGACTCGTTTTGAATATGCAAACCTTTTCCACACAGTAACTGATTGGTATAACGCCTATGTCAGTTCTAGAGTTGCAGACTTACCTGGACGGCCTAATTTGGTGTTTATTGATGGGCATTGCAAGGCCCCATTGGAAGAGACTTGGGAAGCACTCTTTTCAAGCGTTAGATATGCCAAAAACTTCTCTGGTCCCGTCTGTTTTCGTCATGCCATCCTTTCTCCCTTAGGTTACGAGACTGCTCTCTTTAAAGGCCTAACAGAGAGCTTCAGCTGTCAAGGTGCCTCAGCCGACACCCTCCGGCAAAATCCAAATTATCAGAAAACAGCTAGATTATCTGAATTTGGTGAGATGCTCATAGCAGCATTTGGCCTTTTAGAAAACCGAGAGTTACCAATG---------------AAAAAGATATCAAAAGTG---------CAAAATGTTCTCTTTATACGCCGTGAAGATTACTTAGCCCACCCACGCCATAGTGGGAAGGTCGAGTCCCGGCTAAGTAATGAGCAGGAAGTTTTTGATGCAACCAAGAATTGGGCAAAGGACCAGAAG------------------------------------AAATGCAGAATAAATGTTGTAAATGGTCTTTTTGCTCACATGCATATGAAGGAGCAGCTTCTTGCTGTCCGAGAAGCTTCCGTTGTGATAGGAGCTCATGGAGCTGGGCTAACTCACTTGGTGGTGGCGACTCCG---GATACGATAGTCCTTGAGATCATCAGTAGCATGTATAGGCGCCCGCACTTTTCTTTGATCTCGCAGTGGAAGGGTTTAGAGTATCATGCTATCAATCTTGCCGGATCATATGCGAGGCCTGATGAGGTTGTTGCTGAGCTGAGCAGAATAATGGAAAGCCTTGGATGCTAA---------------------------
>Isoetes_lacustris
------------------------------------------ATGCATAACGTATCAAGGTACATGAGGATGAATTGGATTAAAAAGATAGCAGCTGTCGTCATTTTTCTTAATCTTCTAGAACTCAACTATCTATTC---TTTCGCCCAACAATTCAGCGGGGGTTCTATTCCAGCCCA---------------------------------------------------------------AATGATCCCTATTCTACATCTATCAAAATATGG---------------------------------------------TCATCAGAGTTTAAGCCATGGCCTAGGGTTACCTCGTTTCAGCCTTGGACTGTTGAT---------CCGGACAAAAGTCCTCCGTTCTCATGTGAGGCATACTTTGGGAATGGGTTTAGACATGTGTTTACG------------------------------------------------------------------------------------------------------------------------------------------------------------------GACTTAGAAGAAAAAGGGATACCAATGTTAAACAGGAAGCAGCGTGCTGGGAAAAATGAAACAAGAGGATCTTTTAAGTGCCATTACAGTGAAACTATGCAGACATCTATTTGTGAAGGAACTCATTTAGTGATGCATCCTGACAAGATAGAGATGTCTGTTGGTGGTGAGGACTTGGAGCAAGTTATTGGCAGAAATGAGGAAGAAGAGTTACCTAAGTTTTCAGTAGGTGCTTTTGAGATGATG------GTTTTAGAAAAT---------------------------------------GAGATCAATGAAGTAAGTAACGTGGTTCTTAGACAAAATATATTAGATAAGTTAATCCCACAAGGGCAG---GTGAGATCTCATACACTGAGGTCAGCTGTTCAGTCGATGCGCAAAGTTGCTGCCAATAGAGTTCGATGCACTGAAGTTGTTGCAGGCCCCACTTTGTTTGTAACACGTTTTGAATATGCAAATCTGTTTCACACTACTACAGACTGGTATAGTGCATATGCAAGCGCTCGAGTTGTTGGTCTGGAAAAGCGGCCTAGAATTGTCATGCTTGATGGCCATTGTAAATCACCAATGGATGATGGATGGGAAGCTTTTTTTAGTGGAGTAACTTACGCCAAGCACTTCAGTAGCCCAGTCTGTTTTGAACATGCTATTTTTGTGCCATTAGGGTATGATACAGCATTCTTTAAAAGCTTGGGTGGAGGCTTACCATGCCAGGGTGTTACAGCAACCGAGAGTTATGATACT---------CACAAAACTGCACGATTGAGGGAGTTTGGTGAAACTTTTGCTGCTGCACTAGGAGCAACTTCAGAC------------------CTGCCTCTTGGTGGTTCACTTGAAGAAAGGGGAAGGCACCACCAGGTTCTATTTATACGTCGTGAGAATTATTTGGCACATCCACGTCATTCTGGAAAGCCAGAATCAAGGCTTAGTAATGAAGAGGAGCTCTTAAAGTCCCTGCAAAATTGGGCGGTTAGGTTCAACAGTAAAAGCTCAGGAATACGA---------------------AATATCACCATCTTTAACGGATTATTTGCACATAAGGATCTGACACAACAAGTCAAGGCAGTGCAAGCATCTTCTGTAATACTTGGCGTTCATGGAGCAGGCCTTACCCACATAACCTTTGCCAGGCCA---GGGACCGTGGTACTAGAGATTTTGAGTCCCCTTTTCATTCGCCCACATTATCAATACATTTCTCAGTGGATGGGTTTAGAATATCAGAGTATCCACATGGATGATACTACAGTTGATCCCAACGACGTGATAAAGGAGCTTGACAAAATTTTTACTTGA---------------------------------------
>Isoetes_sinensis
------------------------------------------ATGCATAACGTGTCAAGGTACATGAGGATGAATTGGATTAAAAAGATAGCAGCTGTCGTCATTTTTCTTAATCTTCTAGAACTCAACTATCTATTC---TTTCGCCCAACAATTCAGCGGGGGTTCTATTCCAGCCCA---------------------------------------------------------------AATGATCCCTATTCTACATCTATCAGAATATGG---------------------------------------------TCATCAGAGTTTAAGCCATGGCCTAGGGTTATCTCGTTTCAGCCTTGGACTGTTGAT---------CCGGACAAAAGTCCTCCGTTCTCATGCGAGGCATACTTTGGGAATGGATTTACACAGGTGTTCACA------------------------------------------------------------------------------------------------------------------------------------------------------------------GACTTGGAAGAAAAAGGGATATCAATGTTAAACAGGAAGCAGCGAGCAGGGAAAAATGAAACAAGAGGATCATTTAAGTGCCATTACAGTGAAACTATGCAGACATCTATTTGTGAAGGAACTCATCTAGTGATGCATCCTGACAAGATAGAGATGTCTGTTGGTGGTGAGGATCTGGAACAAGTTATTGGCAGAAATGAGGAAGAAGAGTTACCTACTTTTTCAGTAGGTGCTTTTGAGATGATG------GTTTCAGAAAAT---------------------------------------GAGATAAATGAAGTAAGTAACGTGGTTGTTAGCCAAAATATATTAGATAAGTTAATCCCACAAGGGCAA---GTGAGATCTCATACACTGAGGTCAGCTGTTCAGTCAATGCGCAAAGTTGCTGCCAATAGAGCTAGATGCACTGAAGTTGTTGCAGGCCCCACTTTGTTTGTAACGCGCTTTGAATATGCAAATCTGTTTCACACTACTACAGACTGGTATAGTGCATATGCAAGCGCTCGAGTTGTTGGTCTGGAAAAGCGGCCTAGAATTGTCATGCTTGATGGCCATTGTAAATCACCAATGGATGATGGATGGGAAGCATTTTTTAGTGGAGTAACTTACGCCAAGCACTTCAGTGGCTCAATCTGTTTTGAACATGCTATTTTTGTGCCATTAGGGTATGATACGGCATTCTTTAAAAGCTTGGGTGGAGGCTTACCATGCCAGGGTGTTACAGCAACCGAGAGTTATGATACT---------CACAAAACTGCACGATTGAGGGAGTTTGGTGAAACTTTTGCTGCTGCACTAGGAGCAACTTCAGAC------------------CTGCCTCTTGGTGGTTCACTTGAAGAAAGGGGAAGGCACCACCAGATTCTATTTATACGTCGTGAAAATTATTTGGCACATCCACGTCATTCTGGAAAGCCAGAATCAAGGCTTAGTAATGAAGAGGAGCTCTTAAAGTCCCTGCAAAATTGGGCAGTTAGGTTCAACAGTAGAAGCTCAGGAATACGA---------------------AATATCACCATCTTTAATGGATTATTTGCACATAAGGATCTGACACAACAAGTCAAGGCAGTGCAAGCGTCTTCTGTAATACTTGGAGTTCATGGAGCAGGTCTTACCCACATAACCTTTGCCAGGCCA---GGGACCGTGGTGCTAGAGATTTTGAGTCCCCTTTTCATTCGCCCACATTATCAATACATTTCTCAGTGGATGGGTTTAGAATATCAGAGCATCCACATGGATGATACTACAGTCGATCCCAATGACGTGCTAAAGGAGCTTGACAAAATTTTTACTTGA---------------------------------------
>Selaginella_moellendorffii
---------------------------------------------------------------ATGAGGAAGGACCGCGTGCGCAGGATCGTCGCTCTTGTGATCGTCCTCAATCTCATCCAGCTCGGGTATTTCTTC---CTCCACCGATCGATCGAGCAG---------CAAAATCCAGAC---------------------------------------------------------AGGGATGAGCAGCTGCCGCCCAAGGCCAGGGTCCAT---------------------------------------------TCCTACGTCGTCAAGAAATGGTCGCTGGTGGAATCCTACTCTCCATGG---CTGCCG---------GCTGATCGAAGCTCCTCGCATTCCTGCGAGGCCTTTTTCGGGAATGGATTCTCGGATTTGCGGAGA------------------------------------------------------------------------------------------------------------------------------------------------------------------GTGGTGGATCATTCCGGG---------------------------------------AGCTATGGAGGCTCGTTTCGCTGCTACCATAGCGACGCTCTCAAGACCTCGGTCTGCGAGGGGACCAAGATGGTGATGCATGCATCGAGAATCTCCATGACCGCTGGAGGGGAGGAGATCGATGCGGTGATTGGAAGGGAGGAGCAGGAGGAGCTGCCAGTGTTCCAGGTGGGAGCTTTCGAGCTCCAA------GTCCCGGAC------------------------------------------------GAGGCGGATGGAAAGGCTTTGGTGGAGGGTGGTCGGCTGGACGAGGTGATCGCGAGAGGTCACGGTGGCAATCGCCATGGCTTGCGCTCCTTGGTGGAATCCATCCGGACGGTTTCTTCCAAGAGCTCGCGCTGCTCCGAGGTGATCACCAAGCCAACGCTGTTCGTCACGAGGTTCGAGTACGCCAATCTCTTCCACACCGTCACCGATTGGTATAGCTCCTACGCGAGCTCTCGCGTCGTTGGGCTGGAGGAGCGGCCGATGGTGGTGTTCTTGGATGGGCACTGCAAGTCTCCCATGGACGATGGCTGGGAAGCGTTCTTCAGCGGTGTCAAATACGCCAAGCACTTTGGCGACAACGTTTGCTTCGACCGCGCCGTATTCGTGCCTCTGGGTTACGAGACAGCTCTCTTCAAGTTCCTGGGGACCGGCCTGGCCTGCACCGGCAGCTCGCCAGCAGAA---GTGGACGCC---------TCCAAAACAGCAAGGCTCCGAGAGTTCGGCGAGATCTTCTCAGCAGCGTTGTCGGGCAGCAAT---------------------------------TCCACCGAAGAGAATCGCTCCGACGTGATACAGGTCCTACTCATCCGGCGAGAAGACTACTTGGCTCATCCCCGGCACTCCGGAAAGCCGGAGTCGAGGCTGGCAAACGAAGAGGAGCTGTACAAGGCGATGGTGGACTGGGCCAGCAAAAGAAACAGCGTTGCCGGAGCTCGCAGG---------------------AAGATCACGGTCTTCAACGGGCTGTTTGCTCACATGAGACTGGCCGAGCAGATCAAAGCGGTGAAGTCTTCGTCGATAATCGTGGGAGTTCATGGAGCTGGGCTTACGCACATCGTGTTTGCGAGGCCG---GGGACGTCGGTGGTGGAGATGCTGAGCCCGTTGTTTATGCGGCCACACTACATGTTTATCTCGCAGTGGATGGGTTTGGATTACCACTCCATTGTCATGGACGACGCCACCGTGGATTGTAACCAGGTGCTTCGCCACCTTGATAAGGTCATGGCAAAACTTACGTGA------------------------------
>Physcomitrella_patens
ATGGCGCTTATG---------------------------CAGTCTCATTGGGGAGGAAGGGGGGTGAAACTTCTGTGGGTCAAGAGAGTAGTGATACTATTGGTGTTATTGAATGTGTTCCAG---CTCTTGATTTTA---TTGAATTCCGAG------------------AATCGGCCGGTAAAACCA---------------------------------TCGACAGCGCTGAAGGACACTCCTAGTTCACGACCTCAAGGTTTCAGTGGAAGG---------------------------------------------CAGTCACTTGGAAAACCCTGGCCTCTATTGGGTGCATTCACATCATGGACCGTGGAC---------CCTGACCTTGATCCGGAT---TCCTGTGAGGCGTTCTTTGGCAATGGCTACACTCAAGCCTTTACCCTCCTCGACCCAGGGCCACACAGTCATGCTAGAGGTAGTGTGGTGAAGGAAGACAGTAGGGTTAGATCTAAAAGAATGCAAGAAATAGTAGAAAGTTGGAGAGAGCGCGAAGTGAAGCAAGGACTGGGGCAAGTTAAAGATGAAATCCATGGAGTTTCTTCTCAGACGGATGAGCAAGCAGCTCAAATGGGTAAGCAGAATAAAGTCTATCAGCCTTCACCTAGAGGTGGTCTGTTTCAGTGCTTTTACAGCCAGACATTGCGCACTTCCATCTGCGAAGGCACAAACATGATCATGTATCCTAAGAAGATAAAAATGTCCAAGGGTGGAGAGCTCCTATTTGCTGTTATGGGACGAAATGAAGAAGAAGAACTACCATATTTTACAACTGGAGCTTTCGAAATCATG------GTCCCAGAG------------------------------------------------AAGGAGGAGAGGCGGGCTTTGTTTAACAAGAGTATGTTGGAGCGACTCATACCTGTAAAATCA---ATTACGAAGCACACCATGCATCATCTATTTGAACAGATTCGAACAATTCCAGTTGACGAAGTCATTTGTGCACAGAGAGTGTCGACACCAACCATTGTTGTGACACGTTTTGAGTATGCGAATCTTTTCCACACTGTCACCGACTGGTACAGTGCGTACATAACCTCTCGAGTAACGAACCTGAAAAGAAGACCTCGTTTGGTTTTTGTGGATGGCCATTGCAAGTCCCCTATGGACGAAGCTTGGCAAGCAATGTTCAGTGGAGTTCATTTTGCAAGGCATTTAACAGGACCAGTGTGCTTTGACCACCTGATCTTTGCACCCTTGGGATATAATTCGCCTCTTTTCAAAGGCCTTGATCTTGGCCTTTCTTGCACGGGTTGTGCTCCTGAGGACATTCCAAATAATCCC---AGGCACAACACTGCTCGAATTCGTGAGTTTGGTGAATTTTTCGTTGCAGCTATGAATACTACAGCTAATGTC---------------ATGCCT---------------CAAAAGGCCATCTTTACGTTCAAGGTTTTGTTTGTGCGAAGAGAAGATTATCTAGCACATCCACGGCATTCTGGAAAGCCCGAATCCCGCCTTAGTAACGAAGTTGAAGTATTAGAAGCGCTTCAGGCTTGGGCCTCT---------TCGAGGTCTGGTATGAAGAGAGAAGATGGTGTC---GAATTGAGCGTTACCATCGTGGAAGGGTTGTTTGCTCATTGGGCATTACATGAACAATTGAAGATAGTACGAGAATCCTCGATCATTATTGGAGCGCATGGGGCTGGCCTTTCACATCTTTTGTTTGCCATGCCCCGAGAGACGGTTATTGTTGAGCTGTCTAGCCCCTTCTTTGTGCGCCCACATTTTGAAGCCATGTCCCAATGGATGGGGATGGAGTACCATAAAATAGACATGGCGAGCTCCGAAGCAGATTGCTCGGAGGTGATTAGGGACCTGGATCAGATATTTCTGGGATTAATACGCCGGCGGGATTACAAGTTGACGATACCGTAG
>Ceratodon_purpureus
ATGGCGCTTATG---------------------------CAGTCTCAAGGGGGAGGGAGGGGGAAGAAGATACTTTGGGTCAAAAGAGTAGTGGTGTTGTTGGTACTCCTGAATTTGATCCAGTTTTTCTTTTTCCTA---CTGAAACCTGAG------------------GAGCGTCCGGTG---------------------------------------------------------------AACACACGACCATCAGCTGCCAATGGGAGA---------------------------------------------CAGGTGCCTGGGAAATCGTGGCCCCAATTGAGTTCTTTCACGTCATGGACTGTGAAC---------CCTGACCTAAACGCAGAT---TCATGTGAGGCATTCTTTGGCAATGGCTTCACGCAGGCGTTTACTCTTCTGGACCCAGGGCCGCAGTTTCGTGCTAGAGGTAGTTTATTGAAGGAGGATACTGCAATTAGGTCCAGAAGAATGCAAGAATTAGTGGGAAGTTGGAGGCAGCGGCAAGTGAAGCAAGCGTTGGGGCAAGTGAAGGATGATATT---------------CAGGTTGATGAGCAGGATGCCCAAGTGCTGAAGCGGAATAAAGTCTTTCAGCCTCCTCCTCGGAGCAGCCTGTTCCAGTGCTTTTACAGCCAGACACTGCGCACGTCTATTTGCGAAGGGACGAACATGATTATGTATCCGAAGAAGATAAAGATGTCCAAGGGTGGGGAGCCTCTAGATTCTGTCATAGGCCGAAACGAGGAAGAAGAGCTGCCATATTTCACGCCTGGGGCTTTTGAAGTCATG------GTTCCGGAG------------------------------------------------ATGGAGGAGAGGCGGGCTTTGTTTAACAAGAGCATGTTGGACCGGCTCATACCTGTACAGCAG---ATTGGCATGCACACCATGCACCATCTGTTTGAACAAATTCGCACAGTTCCAGTCGACGAGGTTGTTTGTGCGCAGAGAGTAACAACACCAACTCTCATCGTCACACGGTTTGAGTATGCGAATCTTTTCCATACTGTCACCGACTGGTACAACGCGTACATAACTTCACGAATAACAAACCTCAAGAAGCGCCCACGTTTGATTTTCGCGGACGGCCATTGCAAGTCTCCTATGGACGAAGCTTGGAAAGCAATGTTTAGTGGAGTCCATTTTGCAAGACACTTAACAGGGCCGGTGTGCTTCGACCACCTGATTTTTACGCCGCTCGGATACAATTCCCCTTTTTTCAAAGGCCTTGATCTTGACCTTTCTTGTAAGGGTTGCCCTCCGGAGGCTATTTCAGATAATCCA---AGACACCTCACCGCTCGGGTTCGTGAATTCGGCGAATTTGTCACTGCAGCTTTCAACATGACTGCCGAGGTT---------------ATGCCC---------------CCAGAAGACACCTCCATTTTTAAGGTTTGTTTG------------------------------------------------------------------------------------------------------------------------------------------------------------------------------------------------------------------------------------------------------------------------------------------------------------------------------------------------------------------------------------------------------------------------------------------------------------------------------------------------------
>Pteridium_aquilinium
---------------------------------------------------------------------------------------------------------------------------------------------------------------------------------------------------------------------------------------------------------------------------------------------------------------------------------------------------------------------------------------------------CCGCGCAGGTCCTCC------------------------------------------------------------------------------------------------------------------------------------------------------------------------------------------------------------------------------------------------------------------------------------------------------------------------------------------------------------------------------------------------------GATTCTGTGGTCGGTCGGACAGATGATGATGAGCTTCCTTCTTTTTCGCCTGGTGCTTTTGAGATTATT------GTGCCTGCT------------------------------------------------GACAAAGCCTCAGAGTGGACCATTGCTGGGGAGCTCCTGGATGTCATTTTGCCTCAGGGCCAG---ATACATGACCATAGACTACGCTCTCTCTTTAGCAGCATCCGCACTGTGAGCTCAGATGATATTAATTGTACTCAGGAAGTCAGGGAGTCAACATTGCATGTCACGCGGTATGAGTATGCAAACCTGTTTCATACTGCCACGGATTGGTACAGTGCTTACGTTGCATCTCGCGTGCTGGGCTTGCCTTACCGTCCGAATGTGATTTTTGTGGATGGACACTGTAAGTCTCCTATGGATGATGGCTGGGAAGCATTGTTAAGCAATGTCAAGTATGCAAAGAGCTTTCCTGGCTCTGTTTGCTTTGATCATGTCATCTTTACACCACTTGGCTATGAGACAGCCCTCTTCAAAGGGTTG------------------------------------------------------------------------------------------------------------------------------------------------------------------------------------------------------------------------------------------------------------------------------------------------------------------------------------------------------------------------------------------------------------------------------------------------------------------------------------------------------------------------------------------------------------------------------------------------------------------------------------------------------------------------------------------------------------
>Amborella_tricopoda
---------------------------------------------------------------ATGAACAGGCACTGGTTAACCACGCCTCTTCTCTTCATCTTTCTTCTTAACACTCTCACTCTCTCCTTCTACTTT---CTGCAT---CAA---------------AACCCCAACCCTGAC---CCAATCCCTAATTTTTCTTCTGCTTCTGCTCTCTCTAATAATCTCTCTGGTCAAAGAAACCCTAATTTTACTGCA------------------------------------------------------------------------AAACCGTGGCCAGACCTCGCTTCCTTTGTCCCATGGACGCCAAAC---------CCTAGTACTTCTCCCTCC---TCTTGCGAAGCTTTCTTTGGTCATGGCTTCACTCGTAAATTGGATCTGTTAAGTTCA------------------------------------------------------------------------------------------------------------------------------------------------------GAGAGA---------------------------------------------------------AAGAGCTGGTTTCGATGCCATTACAATGAAGCATTGAAGAGCTCTGTGTGTGAAGGGGGATTGATAAGAATGATTCCTCAAAGGATTCATATGTCGAATGGCGGGGAGAGCTTGGAGACCGTAATTGGAAGAGAGGAGGAGGATGAGCTTCCAACTTTTGAACCAGGGGCTTTCGAGGTGGAG------------------------------------GCATCTGATGGTGCATTCAGGCAGATCAATGATGGAGATCGGAAGATAGTGAACCAGGATTTCCTGGATAGGTTTGTTCCAAGGGGAGCT---ATTTATATTCATACCATGCGTTCTCTGCTCGATTCTATTCGTGTAGCTGATTCCAAGGATTTCAATTGTTCAGAGTTGGTTGAAGAACCAACCCTCCTTATCACACGTTTTGAGTATGCAAATCTTTTCCACACAGTTACAGATTGGTACAGTGCATATGTGGCTTCTCGAGTTACAGACTTGTCGCATCGACCTTATTTGGTGTTTGTGGACGGCCACTGCAAGGCTCCATTGGAGGAAGCTTGGAAAGCTTTGTTCTCAAGCCTGAGATATGCCAAAAACTTCACAGACCCAGTTTGCTTTCGTCATGTCATTCTTTCTCCTTTGGGCTATGAGACAGCTTTGTTCAAGGGTCTGAGTGATAACATACCCTGTCATGGAGCCCCTGCATCTGATCTCATGCTTAACCCTGACAGTGACAAGACTGCTAGGTTAACTGAGTTTGGTGAATTTTTCAGAGCTTCCTTCGGGTTTCCACTAAACAAC---------------------------ACCAAAATTTCGCATTCATCTTTGCAACAAAATGTGCTTTTTGTGCGGAGAGAAGACTACTTGGCCCACCCAAGACATGGTGGCAAGGTGGAGCCAAGACTGAGCAATGAGCAAGAGGTCTTTGATACCCTAAAAACTTGGGCCAAGGCTTATAAT------------------------------------AAGTGCCGCGTAAATATAATAAATGGCTTGTTTGCTCACATGACAGTGAGAGATCAGGTACGAGCTATTCAGGAGGCTTCGATTATTGTGGGGGCTCATGGGGCTGGACTGACGCATATAATTGCAGCCAGACCG---GGGACTGTTATTCTAGAAATTATCAGTAGCATGTACAGGCGGCCCCATTTCTCTCTCATATCTCAGTGGAGGGGCGTTGAGTATCACGCAATCAACCTTGAGGGGTCATATGCAAATATAAACCAAGTTTTAAAGGAGCTCTCCTCCATTCTAAAAAGCCTGGGGTGTTGA---------------------------
>Littorella_uniflora
------------------------------------------------------CGGAACAAAATGAAGAAGACCAAAATGCTCAAAATTCTACTCTCTCTCTTCACGCTAAATTCCCTCTCTCTCTACCTTTAC------CTTTCGTCGTCC---------------GACCACTCGCCGGAA---------------------------------------------TATTCCCACCCCGACGACAATCACCGC------------------------------------------------------------------CCCTCCTCCCTTAAACTCTGGCCCCTATTGCCCTCTTACATCCCATGGCCTACAACAAAC------CCCAACTTACCCTTGCGC---TCCTGCGAAGCTTTTTTCGGCAACGGATTCACGCGCCGTGTCGACCCGTTAAAACCA------------------------------------------------------------------------------------------------------------------------------------------------------CCGGTTTCTCATCGGAAAATC------------------------------------CCCTCTTCTGGGTGGTTCACGTGTTATTACAGCGAGACATTACGGAGTTCGGTGTGTGAAGGAGGCAGAATTCGGATGGTTCCTGATAGAATTGTCATGTCAAAAGGGGGAGAAAAGCTCGAAAGCGTTATTGGGCGAGTGGAAGAGGAAGAGTTACCCTTTTTCCAAGACGGAGCCTTTGAAATTGAG---------------------------------------------------ACCAATGATAGATCCAGAGTTGGGGAAAATATGGTGGATCGGGATTTCTTGGATAGGTATGTTGAACAAGGAGAT---ATTCAGAGACATACCACTCGCGATTTGATTACTTCTATACGTTTGGTTCCTTCCTCTGATTTTACTTGCTCTCAGTGGATTGAGGAGCCAACTCTTTTCGTCACTCGCTTTGAATACGCCAACTTGTTTCACACATATACAGATTGGTACAGCGCATATGTGGCTTCCCGAGTCACTGGCTTGAGTAATCGGCCTCATTTAGTTTTCATTGATGGCCATTGTGAGACTCATCTGGAAGAAACATGGACAGCATTGTTCTCAAGTCTTTCTTACGCCAAGAATTTCAGTGGTTCGGTTTGCTTTCGCCATGCTATTCTGGCCCCACTGGGATATGAAACTGCTTTATTCAGGGGACTTTCTGAAAATATCAACTGCCATGGAACCTCTGCAGACGATTTACGGAAAAAACCCGAGAATCAGAAAACTGCACGATTATCTGAGTTTGGTGAAATGATAACAGCAGCACTAGGATTGCCAGTAGATATAAAACGTAACCTT---------------------------AACCCTGTCTCTGGTTGTAACATCCTCTTTATTAGACGTGAGGATTATCTAGCGCATCCTCGTCATGGTGGCAAAGTACAGATGAGGCTTGGCAATGAAGAGGAAGTATTTGATTTTGTTGAGAAATGGGCGTCCAATCATTCT------------------------------------GATTGTAAGTTGAACGTAGTGAATGGACTCTTTGCACACATGCCCATGAAAGAACAAGTTCACGCCATCCGAGATGCTGATGTAATAATTGGTGCTCATGGGGCAGGTTTAACTCATATAGTTTCAGCCATGCCT---GGAACAGTGATATTGGAGATAATTAGCAGTGAATATAGGCGGCCACATTTTGCACTCATTGCCTTGTGGAAAGGATTGGAGTACCACGCCATATATCTTGATGGCTCGTATGCTGATCCTCACATGGTCATTGACAAGCTAAATGGTATTTTAAGAAGCCTCAGATGTTGA---------------------------
>Isoetes_spp
-----------------------------------------------------------------------------------------------------------------------------------------------------------------------------------------------------------------------------------------------------------------------------------G---------------------------------------------TCAGCAG-GTTTAAGCCATGGC-TAGGGTTCCTTCGTTTCAGACTTGGATTATTGA----------CCGGAA-AGAGTGCCCCTGGCTC-TGCGAG-CATACTTTGGGAATGG-TT-AC-G-GGTG-TTACG------------------------------------------------------------------------------------------------------------------------------------------------------------------G----------------------------------------------------------------------------------------------------GACATCTATTTG-GAAGGA-CTCATTTAGTG-TGCACCCTGATAAGATACAGATGTCTGTTGGTGGAGAGGACCTGGACCA-GTTATTAGTAGACACGAGGAAGAAGAATTGCCTATGTTT-CAG---------------------------------------------------------------------------------------------------------------------------------------------------------------ATACACTGAGGTCAGCTGTTCAATCAATGCACAAAGTTGTTGCCAGTAGAGTTCGATGCACTGAAGT----------------------------------------------------------------------------------------------------------------------------------------------------------------------------------------------------------------------------------------------------------------------------------------------------------------------------------------------------------------------------------------------------------------------------------------------------------------------------------------------------------------------------------------------------------------------------------------------------------------------------------------------------------------------------------------------------------------------------------------------------------------------------------------------------------------------------------------------------------------------------------------------------------------------------------------------------------------------------------------------------
>Isoetes_andicola
--------------------------------------------GCATAACGTATCAAGGYACATGAKGATGMATTGGATTAAAAAGATAKYAGCTGTCGTCATTTTTCTTAATCTTCTAGAAGTCAACTATCTATTT---TTTCGCCCAACAATTCAGCGGGAGTTCTATTCCAGCCCA---------------------------------------------------------------AATGATCCCTATTCTACATCTATCAAAATATGG---------------------------------------------------GAGTTCAAGCTATGGCCTAGGGTTATCTCATTTCAGCCTTGGACTGTYGAT---------CCGGACAAAAGTCCTCCATTCTCATGTGAGGCATACTTTGGAAATGGGTTTACGCAGGTGTTTACA------------------------------------------------------------------------------------------------------------------------------------------------------------------GACTTAGAAGAAAAAGGGATATCAATGTTAAACAGGAAGCAGCGTGCAGGGAAAAATGAAATAAGAGGATCTTTTAAGTG----------GAAACTATGCAGACATCTATTTGTGAAGRAACTYATT-AGTGATGCATCCTGACAARATAGAGATGTCTGTTGGTRRTGAGGACTTGGAACAAKTTATTGGSAKAAATGAKGAAGAAGAGTTACCTAAGTTTTCAGTAGGTGCTTTTGAGATGATG------GTTTCMGAAAAT---------------------------------------GAGATCAATGAAGTAWGTAACGTGGTTCTTAGCCAAAATA------------------------------------------------------------------------------------------------------------------------------------------------------------------------------------------------------------------------------------------------------------------CACCAATGGATGATGGATGGGAAGCTTTTTTTAGTGGAGTAACTTACGCCAAGCACTTCAGTAGCCCAATCTGTTTT--------------------------------------------------------------------------------------------------------------------------------------------------------------------------------------------------------------------------------------------------GGTTCTATTTATACGTCGTGAAAATTATTTGGCACATCCACGTCATTCTGGAAAGCCAGAATCAAGGCTTAGTAATGAAGAGGAGCTCTTAAAGTCCCTGCAAAATTGGGCGGTTAGGTTCAACAGTAAAAGCTCAGGAATACGA---------------------AATATCACCATATTTAACGGATTATTTGCACATAAGGATCTGACACAACAAATCAAGGCAGTGCAAGCATCTTCTGTAATACTTGGCGTTCATGGAGCAGGCCTTACACACATAACCTTTGCCAGGCCA---GGGACC-TGGTACTAGAGAT----------------------------------------------------------------------------------------------------------------------------------------------------------------------------------
>Isoetes_humilior
---------------------------------------------------------------------------------------------------------------------------------------------------------------------------------------------------------------------------------------------------------------------------------------------------------------------------------------------------------------------------------------------------------------------------------------------------------------------------------------------------------------------------------------------------------------------------------------------------------------------------------------------------------------------------------------------------------------------------------------------------------------------------------------------------------------------------------------------------------------------------------------------------------------------------------------------------------------------------------------------------------------------------------------------------------------------------------------------------------------------------------------------------------------------------------------------------------------------------------------------------------------------------------------------------------------------------------------------------------------------------------------------------------------------------------------------------------------------------------------------------------------------------------------------------------------------------GA-AGGGGAAGGCA-CA-CAGGTTCTATTTATACGTCGTGA-AATT-TCTGGCACATCCACGTCATTCTGGAAAGCCAGAATCAAGGCTTAGTAATGAAGAGGAGCTCTTAAAGTCCCTGCAAAATTGGGCAGTTAGGTTCAACAG-AGAAGCTCAGGATTACGA---------------------AATATCACCA-------------------------------------------------------------------------------------------------------------------------------CGTGGTACTAGAAATTTTCAGTTTCCTTTTGATTCGYCCACATTATCAATACATTTCTCTGTGGATGGGTTTAGAATATYAGAGTATCCACATGGATAATACTACAATCGATTCCAATGACATGCTAAAAGAGCT----------------------------------------------------------
>Isoetes_elatior
-------------------------------------------------------CAAGGTACATGAGGATGAATTGGATMAAAAAGATAGCAGCTGTCGTCATTTTTCTTAATCTTCTAGAACTCAACTATCTATTC---TTTCGCCCAACAATTCAGCGGGGGTTCTATTCCAGCCCA---------------------------------------------------------------AATGATCCCTATTCTACATCTATCAGAATATGG---------------------------------------------WCATCAGAGTTTAAGCCATGGCCTAGGGTTATCTCGTTTCAGCCTTGGACTGTTGAT---------CCGGACAAAAGTCCTCCGTTCTCATGCGAGSCATACTTTGGGA------------------------------------------------------------------------------------------------------------------------------------------------------------------------------------------------------------------------------------------------------------------------------------------------------------------------------------------------------------------------------------------------------------------------------------------------------------------------------------------------------------------------------------------------------------------------------------------------------------------------------------------------------------TTGTTGCAGGCCCTACTTTGTTTGTAACGCGTTTTGAATATGCAAATCTGTTTCACACTACTACAGACTGGTATAGTGCATATGCAAGTGCTCGAGTTGTTGGTCTGGAAAAGCGGCCTAGAATTGTCATGCTTGATGGCCATTGTAAATCACCAATGGATGATGGATGGGAAGCATTTTTTAGTGGAGTAACTTACGCCAAGCACTTCAGTGGCTCAATCTGTTTTGAACATSCTATTTTTGTGCCATTAGGGYATGATACRRCATTCTTTAAAASCTTGGGTGGAGGCTTACCATGCSAGKSYSTTACAGMAACCGAGAGTTATGATTCT---------CACAAAACTRCACG-TTGAGGTAGTTTGRTGAAWCTTTTGCTRSTGCACTAGGAGCAACTTCAGAC------------------CTRCCTCTTGGTGGTTTACTTGAAGAAARGAGGMGGCACCACCAGGTTCTATTTATACGTCATGGAAATTATTTGRCACATCCWTGTCATTCTAGAAAGCCAGAATCAAGGRTTAGTAATGAAGAGGAGCTCTT-AAGTCCCT-CAAAATTGGGCRATTAGGTTCAACASTAAAAGCTCAGGAAWAYR------------------------TATCACCATCTTTAATGGATTATTTGCACATATGGATCTGASACAACAAGTCAAGGSAGTGCAAGCRTCTTCT-TAATACTTGGMGTTCATGGAGCAGGYCTTACCYACATAACCTTTGCCAGGCCA---GGRACCGTRRTACTAGASATTTTSAGTCCCCTYTT-ATTCAYCCACATTATCAATACATTTCTCTGTGGATGGKTTTAGAATATCA-AGYATCCACAKGGATAATACTACAGGCGATCCCAAKGRCATGCTAAAAGAGCTTGAMAAAATTTTTACTTGA---------------------------------------
>Isoetes_coromandelina
-----------------------------------------------------------------------------------------------------------------------------------------------------------------------------------------------------------------------------------------------------------------------------------G---------------------------------------------TCAGCAGAGTTTAAGCCATGGCCTAGGGTTCCTTCSTTTCAGACTTGGATTATTGAC---------CCGGAAAAGAGTGCCCCTGGCTCATGCGAGGCATACTTTGGGAATGGATTCACAGAGGTGTTTACG------------------------------------------------------------------------------------------------------------------------------------------------------------------G----------------------------------------------------------------------------------------------------GACATCTATTTGTGAAGGAACTCATTTAGTGATGCACCCTGATAAGATACAGATGTCTGTTGGTGGAGAGGACCTGGACCAAGTTATTAGTAGACACGAGGAAGAAGAATTGCCTATGTTTTCAG--------------------------------------------------------------------------------------------------------------------------------------------------------------------------------------------------------------------------------------------------TTGTTTGTAACACGCTTTGAGTATGCAAATTTATTTCACACTACTACAGACTGGTATAGTGCATATGCAACCGCTCGGGTTGTTGGTCTGAAAAAGCGGCCTAGAATTGTCATGCTTGATGGCCATTGTAAA-CACCGATGGATGATGGATGGGAAGCCTTTTTTAGTGGAATAACTTATGCCAAGCACTTCAGT-------------------------------------------------------------------------------------------------------------------------------------------------TGAGGGAGTTTGGTGAAACTTTTGCTGCTGCTCTAGGAGCATCTTCAGGC------------------CTGCCTCTTGGTGGTCCM-------AAAGAGGAGGGCACCACCGAGTTTTGTTTATACGCCGTGAAAATTATTTGGCACATCCACGACATTCTGGAAAGCCTGAATCAAGGCT-------------------------------------------------------------------------------------------------------------------------------------------------------------------------------------------------------------------------------------------------------------------------------------------------------------------------------------------------------------------------------------------------------------------------------------------
