# Supplementary material for: Phylogenomics indicates the “living fossil” Isoetes diversified in the Cenozoic
Source: PLoS One. 2020 Jun 18;15(6):e0227525. doi: 10.1371/journal.pone.0227525 (PMC7302493; doi:10.1371/journal.pone.0227525)
Supplement: S1 File — Folder containing fasta files for each of the individual nuclear alignments. (GZ) [file pone.0227525.s011.gz › 1_Individual_Nuclear_Alignments/Homolog_23299.orthogroup_15.fasta]

>Isoetes_sinensis
------------------------------------ATGGCGGCT---------------CCTCTGGCTTACAAGAAAAACTTCAAG------------------------------------GTTTCTCCATTGCTGCAGCTATTC------------------------------------------TACACGGGAGGTCCGGTGGTGTTG---CTACCTGGGGGT------------------------------------------GCATTTGTGGCATGTGCATGCGGGGATGAAGTGAAGATTGTGAACATTGACGAAGGTGAA---GTAGTGAAAACATTCGAAGGGGAT------------------------------TCGGAACGCATTACTTCCTTGGCCGCAAGCCCAGATGGAAATTGGCTGTTTTCGGCTAGCCGCAGCCTC---CAAGTGAAACAGTGGAATTTAGTGACTGGCTCCTGTTTTCGTTCATGGAAGGCGCATGAAGCTCCCATTGCAGACATGGCGGTTGATTCCTCCAGTGGCATTATCGCCACTGCCAGTGCTGATAGAAGTGTTCTCGTCTGGGATATC------GAAGGAGGCTATTGTAGTCATGCATTTCGTGGACATACAGGTGTTGTAAAGTGCGTTATTTTCCATCCGGATGCACATCGCCTTCTGTTGTTTTCTGGAGGCGAAGATGGGACTGTTAGGGTTTGGGATCTGGTGACT------------AAAAAATGCGTATCAGTGCTTGACAAGCATTTTAGTGACGTGACAAGCTTGGCTGTTTCCACCAACGGT---TGGAGTCTTGTCACTGGCAGTCGTGATAAGGTTGTCAACATATGGGATCTGCGAGACTACAGCTTAGAAGTAACTGTTCCTGTTTATGAGTCAATTGAATCAATCTGTATTGTTCCAGAGTCTAGTGACTTCCCTGGCAGTTTTGTTGATTCA------------AATGAATCAAAAGCAAAGCCGTCGAAACCCAGAAAGATTATTCGGTTTCTTACTGTTGGTGAACTTGGGATAGTGCAAGTCTGGACATCTGACAGTGCAGCTTGCATTTTCAAACAGACTTCCTCGGAAAGGATATTGAGCGCATGC---AAGGAAGATGCA---------AAGACAGGTTTTATAGCTGCTGTATTGTTGCCTGATGCCAAGGGTTTAATGTGCGTCACTGCTGATCAGCAATTGCTATTTTACGCACCCAATAAACTTGAGGATGGAAAAGCAGACTTGATGCTCTCCAAA------------------------------------------------------------------------------------------------------------------------------------------------CGCTTAATTGGATCAAATGATGAAATAACAGATCTTAAGTTTCTGGGAAATGATTCTGAT---------------GTCCTTGCAATTGCAACCAATGTTGAGCAGGTTCATATATATAACCTAGTT---TCAAAGACTTTC---------------------ACGCATGAGTTAATTGGTCACACGGATATTGTCTTGACCCTTGATACATGTTTAACTGCATCTGGACGTGTACTTTTAGCTTCAGGAGCTAAAGATCACACGGTTAGGTTGTGGGATACAGAAGTTGAAACTTGT------------------------------------------------------------------------ATAGCAACAGCATCTGGT---------------------------------------------------------------------------------------------------------------------------------------------------------------------------------------CACATGGCTGCT---------------------------GTCACTGCAGTTGCTTTTTCTAAGAAACATAAA---------------------------------------------------------------------------------------------------------------------AACTTTTTTGTT---------------------------------------------------------------------------------------------------------------------------------AGTGGTAGC------------------AGTGATCGCACTATTAAGCTTTGGAATTTTGGTGAGCTGCTAGAG------AAC---CATGATAAACATATCAAGCTTTCATCACAGGCTGTAGTCGCTGCACATGACAAGGACATCAACTCAGTTGCCATAGCGCCAAATGACAGTCTAGTCTGCAGTGGT------------------------------------------------------------------------------TCACAGGATCGTACTGCC---------------------------------------------------------------------------------------------------CGTGTCTGGAAGCTTCCTGAGTTGATATTGGTGACCACCCTGAAAGGC------------------CACAAGCGTGGGGTTTGGTGCGTTGAGTTTTCA------------------------------------------------------------------------------------------------------------------------------------------------------------------------------------------------------------------------------------------------------------------------------------------CCTGTGGACCAATGTGTCTTGACAGCATCAGGAGATAAAAGCATACGTATATGGGCTCTTTCAGATGGT------TCCTGCTTAAAAACTTTTGAGGGGCATACTGCTAGTGTTCTTAAGGCTTGTTTTCTGTCTCGTGGGACTCAAATTGTCTCCTCTGGCGCTGATGGTTTGTTGAAACTTTGGACTATT------------------------------------------------------AAGAGCAACGAGTGTGTCAATACATTTGATCATCATAAT------------------------------------------------------------------------------GATAAGATATGGGCACTGGCAGTGGACAGTAGAACTGAAGTGATGGCA---------------------------------------------------------------TCTGGGGGTGCAGATTCT---------------------------------------GTAGTCAATATTTGGGTAGATTGCACTGCTGAAGAT------------------------------------------------------------------------------------------------------------------------------------------------------------------------------------------------------------------------------------------------------------------------------------GAAGAAGCTGCTATACAA---------CAAGAAGAGGAGGAAGTGCTCAAGGATCAAGAATTGGCAAATGCTCTTGCAGATACA---------------------------------------------------------------------------------------------------------------------------------GATTATATTAGAGCCATTCAACTGGGATTCGAATTGCAACGGCCCTTTAAGCTCCTTCAC---------------------------------------------------------------------------------ATATTTACAGAACTT------CTAAGCAAAAATGAAGCA---------------AGTGTTCAAATATCAATGATTTTGAAG---GATCTTGGTATGGAGCATCTGCGGCTGCTT------------------------------CTGCAGTACATACGTGAATGGAACTCGAAATCAAAA---------------------------------------------------------------------------TTTTGCCACACTGCACAGGGCATG---------------------------------------------TTGTTCTACATCTTCCGTGTTATACCCCCTGAACAAATAATTCAGATCTCTGGTATTTCTGAGTTACTTGAAGGTATCTTACCTTACAGCCAGAGGCATTTGGGTCGAATAGACAGACTCGTAAGAAGCTCTTATTTGTGCGATTACACGTTGGCATGTATGCATGTTGTTGAGCCAGTGAAA---AGGCACAACCTT------------------TTACTCGATGTTCAAGAAGGTGTTTCTAAAGATCTGCATGCGTCTGTT---------------------------AAATCCTCAATGAAAGCTGATGCA------------------------------------------------GTAGATATCAGTCTTGAACAGAATGGCAAC---AACTCTGTGGATATGGAAACAGCACTTGTGAATAGTATACCCAAAAGTAAGAAGAAAAGAAAGAAGTTAGAGGAAGGGAACAACATCAAAAAAAGCACTAGCAGCATGGCAGATGGCCTA---------------------------------------------------------------------------------------GTATCTTCAGAGATTTTGGGTGGAATGAAGAGTGCC------------------------------------------------------------------------------------------------------------GGTAAAAAGAGCAAGCGAAAGAAATGTGTGGATTCTCAAAATGCACTTCAGAAGGAA---------------AAATTAATCGAGGCAATGTAG------
>Isoetes_lacustris
------------------------------------ATGGCGGCT---------------CCTCTGGCTTACAAGAAAAACTTCAAG------------------------------------GTTTCTCCATTGCTGCAACTATTC------------------------------------------TATACGGGAGGTCCAGTGGTGTTG---CTACCTGGAGGT------------------------------------------GCATTTGTGGCATGTGCATGCGGGGATGAAGTGAAGATTGTGAACATTGACGAAGGTGAA---GTAGTGAAAACATTCGAAGGGGAT------------------------------TCGGAACGCATTACTTCCTTGGCCGCAAGCCCAGATGGAAATTGGTTGTTTTCGGCTAGCCGCAGCCTC---CAAGTGAAACAGTGGAATCTAGTAACTGGCTCCTGTTTTCGTTCATGGAAGGCGCATGAAGCTCCCATTGCAGACATGGCGGTTGATTCCTCCAGTGGCATTATCGCTACTGCCAGTGCTGATAGAAGTGTTCTTGTCTGGGATATT------GAAGGAGGCTATTGTAGTCATGCATTTCGGGGACATACAGGTGTTGTAAAGTGTGTTATTTTCCATCCAGATGCACATCGCCTTCTGTTGTTTTCTGGAGGCGAAGATGGGACTGTTAGGGTTTGGGATCTGGTGACT------------AAAAAGTGCGTATCAGTGCTTGACAAGCATTTTAGTGACGTAACAAGCTTAGCTGTTTCCACCAATGGT---TGGAGTCTTGTCACTGGCAGTCGCGATAAGGTTGTTAACATATGGGATCTGCGAGACTACAGCTTAGAAGTAACTGTGCCTGTTTATGAGTCAATTGAATCAATCTGTATTGTTCCAGAGTTTAGTGACTTCCCTGGCAGTTTTGTTGATTCA------------AATGATTCAAAAGCAAAGCCACCGAAACCTAGAAAGATTATTCGGTTTCTTACTGTTGGTGAACTTGGGATAGTGCAAGTCTGGACATCTGACAGCGCGGCTTGCATTTTCAAACAGACTTCCTCGGAAAGGATTTTGAGTGCATGC---AAGGAAGATGCA---------AAGACAGGTTTTATAAGAGCGGTATTGTTGCCTGATGCTAAGGGTTTAATGTGCGTCACTGCTGATCAGCAATTGCTATTTTACACACCCTATAAACTTGAGAATGGAAAATCAGACTTGATTCTTTCCAAA------------------------------------------------------------------------------------------------------------------------------------------------CGCTTAATTGGATCAAATGATGAAATAACAGATCTCAAGTTTCTGGGAAATAATTCTGAT---------------GTCCTTGCAATTGCAACCAATGTTGAGCAGGTTCATATATATAACCTAGTT---TCAAAGACTTTC---------------------ACGCATGAGTTAATTGGTCACACGGATATTGTTTTGACCCTTGATACATGTTCAACTGCATCTGGACGTGTACTTTTAGCTTCAGGAGCTAAAGATCACACGGTTAGGTTGTGGGATACAGAAGTGGAAACTTGT------------------------------------------------------------------------ATAGCAACAGCATCTGGT---------------------------------------------------------------------------------------------------------------------------------------------------------------------------------------CACATGGCTGCT---------------------------GTCACTGCAGTTGCTTTTTCTAAGAAACATAAA---------------------------------------------------------------------------------------------------------------------AACTTTTTTGTT---------------------------------------------------------------------------------------------------------------------------------AGTGGTAGC------------------AGCGATCGCACTATTAAGCTTTGGAATTTTGGTGAGCTGCTAGAG------AAC---CGTGATAAACATATCAAGCTTTCATCACAGGCTGTAGTCGCTGCACATGACAAGGACATCAACTCAGTTGCCATAGCGCCAAATGACAGTCTAGTCTGCAGTGGT------------------------------------------------------------------------------TCACAGGATCGTACTGCC---------------------------------------------------------------------------------------------------CGTGTTTGGAAGCTTCCTGAGTTGATATTGGTGACCACCCTGAAAGGC------------------CACAAGCGTGGGGTTTGGTGTGTTGAGTTTTCA------------------------------------------------------------------------------------------------------------------------------------------------------------------------------------------------------------------------------------------------------------------------------------------CCTGTGGACCAATGTGTCTTGACAGCATCGGGAGATAAAAGCATACGTATATGGGCTCTTTCAGATGGA------TCCTGCTTAAAAACTTTTGAGGGGCATACTGCTAGTGTTCTTAAGGCTTGTTTTCTGTCTCGTGGGACTCAAATTGTCTCTTCTGGCGCTGATGGTTTGTTGAAACTTTGGACTATA------------------------------------------------------AAGAGCAACGAGTGCGTCAATACATTTGATCATCATAAT------------------------------------------------------------------------------GATAAGATTTGGGCACTGGCAGTGGACAACAGAACTGAAGTGATGGCA---------------------------------------------------------------TCTGGGGGTGCAGATTCT---------------------------------------GTAGTCAATGTTTGGGTAGATTGTACTGCTGAAGAT------------------------------------------------------------------------------------------------------------------------------------------------------------------------------------------------------------------------------------------------------------------------------------GAAGAAGCTGCTATACAA---------CAAGAAGAGGAAGAAGTGCTCAAGGATCAAGAATTGGAAAATGCCCTTGCAGATACA---------------------------------------------------------------------------------------------------------------------------------GATTATATTAGAGCCATTCAACTAGGATTTGAATTGCAACGGCCGTTTAAGCTCCTTCAC---------------------------------------------------------------------------------ATATTCACAGAACTT------TTAAGCAAAAATGAGGCA---------------AGTGTTCAAACACCAAAGATTTTAAAG---GATCTTGGTATGGAGCACCTACAGCTGCTT------------------------------CTGCAGTACATACGTGAATGGAACTCGAAATCAAAA---------------------------------------------------------------------------TTTTGCCACACTGCACAGGGCATA---------------------------------------------TTGTACTACATCTTCCGTGTTTTACCGCCTGAACAAATAATTCAGATCTCTGGTATATCCGAGTTACTTGAAGGTATCTTACCATACAGCCAGAGGCATTTGGGTCGAATAGACAGACTCGTACGGAGCTCTTATTTGTGTGATTACACATTGGCATGTATGCATGTTGTTGAGCCAGTGAAA---AGTCACCTCCTC------------------TTACTCGATGTTCAAGAAAGTGTTTTGAAAGATCTGCAAGTGTCTGTT---------------------------AAACCCTCAATGAAAGCTGATGCAGGA---------------------------------------------GTAGATGCCAGTCTTGAACAGAATGGCCAC---AACTCTGTGGATATGGAAACAACACTTGTGAATATTATACCCAAAAGTAAAAAGAAAAGAAAGAAGTTAGAGGAAGGGAATAAAATCAAACAAAGCAATAGCAGCATGGCAGATGGCCTA---------------------------------------------------------------------------------------GTGTCTTCAGAGCTTTTGGGAGCAATGCAGAATGCC------------------------------------------------------------------------------------------------------------GGTAAAAAGAGCAAACGGAAGAAGGGTGTGGATTCTCAAACTGCACTTCAGAAGGGA---------------AATTTAATCGAGGCAATGTAG------
>Selaginella_moellendorffii
---------------------------------------ATGGCG---------------CCGTTAGGATACAAGAAAAATTTCCGG------------------------------------GCGACGCCGGCATTGCAGCTCTTC------------------------------------------TACACGGGAGGGCCGCTGCGTCTC---GCGCCGGATGCC------------------------------------------TCGTTCCTTGCCTGCGCTTGCAACGATGAGGTCAAGATCGTCGACATCGCCACCGGCACC---ATTCGTAAGTCTCTAGCAGGCGAT------------------------------TCCGAGGCTATCACAGCATTGGCGATCAGTCCCGATGGAAATACGCTCTTCGCGGCCAGCAGGAGCTTG---CAAGTGAGGATCTGGGATCTCGCCACTGGCACGCTTTGTCGATCGTGGAAGGCACACGATGGGTCTGTGACTGACATGGACGTA---TCGATGTCGGGGCTTCTAGCCACAGCCAGCATTGATCGAAGCATTCGAGTGTGGGATGTG------GATGGAGGATTTTGTACGCACGCGTTCCGGGGGCACAAAGGCATCGTCACAAAAGTGATTTTCCATCCGGACCCGCATCGTTTGCTGCTCTTTAGTGGCGGTGACGATGCCACAGTACGGGTGTGGGATCTGGTGACG------------AAAAAATCTGCCGCTCTTTTGGAGAAGCATTTCTCGACTGTCACCAGCTTGGCAGTTTCAGCGAATGGC---TGGAGCTTGATTAGTGGTGCGAGGGATAAGGTTCTAAATATTTGGAGTCTTCGTGACTATAGCCATGAAGGAACTGTACCGGTATTTGAAGCAGTGGAAGCAATCTGTGTTGTTCCAGATGGCTGCAATCTACCAGGAAGCTCTATC------------------------CAGAAGAAGAAGGGCTCGAAGCCG------------AATGTGTTAACTGTTGGCGAGCTTGGAGTTATCCGTGTTTTCTCTGCCGAAGGTGGAAATTGCGTATACAAGCAAAATTCTTCCGAT------GTTTCCATAGCA---ACAGAAGACGCGGACGAGACAAAGCGTGGGTTTACTGCGGCATATATTCTTCCAGATGCAAAAGGAGTTCTTTGCATCACGTACGATCACCGCCTTTTCTTTTACGAGCCATTTCTAGTGGACGACAAGCAAAGAGATTTGCGCATCAGCAAG------------------------------------------------------------------------------------------------------------------------------------------------CGCCTTATAGGTTGCAACGATGAAATAACCGATTTGAGATATGTTGGAAGCGACGAGACT---------------TCTCTTGCCGTGGCCAGCAACGTGGAGCAGGTCCGCATTTACGACTTAAGC---TCCATGGCCTGC---------------------ACACAAGAGCTCACCGGTCACACGGACATTGTCCTTTGTCTGGACACTTGCCTTTCATCTCAAGGAAAATCAGTGCTAGCTTCGGGTGGTAAGGACCATACGGCGAGACTTTGGGATGTTACCTCTGGTAAATGT------------------------------------------------------------------------TTCGCGATGTGTACTGGC---------------------------------------------------------------------------------------------------------------------------------------------------------------------------------------CACAGTGCTGCA---------------------------GTCGGAGCCATTGCCTTTTCAAAAAAGAAACGC---------------------------------------------------------------------------------------------------------------------AGTTTTCTGCTG---------------------------------------------------------------------------------------------------------------------------------ACAGGAAGC------------------AGGGATCGCTCTATCAAGTTCTGGGACTTTCAGTTTGTTATAGATGACAATCAA---CAAGATAGAGTTGCCAAGCTTTCGTGTATCCGTTCTGCCGCTGCACATGACAAAGATATCAACTCGCTTTCTGTGGCTCCCAATGACAGCCTTCTATGCAGCGGA------------------------------------------------------------------------------TCTCAGGACGGGACAGCT---------------------------------------------------------------------------------------------------CGTATTTGGAAGCTCCCGGAACTCACTCTAGCTACGACTTTGAAAGGG------------------CACAAACGAGGCGTCTGGTCTGTAGAGTTTTCT------------------------------------------------------------------------------------------------------------------------------------------------------------------------------------------------------------------------------------------------------------------------------------------CCTATCGACCAGTGCGTATTAACGTCCTCCGGCGATAAAACTATACGAATATGGGCACTCTCCGACGGT------TCTTGTCTAAAAACATTTGAGGGCCACACCGCCAGTGTTTTGAGAGCTTCATTTCTATCTCGCGGAACACAAATAATTTCTTCTGGTGCGGATGGACTGGTAAAGCTATGGACTATC------------------------------------------------------AAGAGTAACGAGTGCATAAACACTTTTGATCAACACAAC------------------------------------------------------------------------------GACAAGATTTGGGCCTTAGCCGTGAACAGCAACAATGAATCGTTTGCT---------------------------------------------------------------ACTGGAGGGGGTGATGCA---------------------------------------TTGGTCACTTTGTGGGAGGATTGCACCGCCTCTGAC------------------------------------------------------------------------------------------------------------------------------------------------------------------------------------------------------------------------------------------------------------------------------------GAAGAGGAAGCTGCTAGA---------CAAGAGGCCGAGGAAGCTCTGAAAGACCAGGATTTAGCGAATGCCCTCGCGGACACG---------------------------------------------------------------------------------------------------------------------------------GATTATGACAAAGCGGTTCAACTGGCATTCGAACTAAGACGACCTTTTAAACTCCTTGGA---------------------------------------------------------------------------------GTTTTTACAGATCTCGGTGCTTTTGGCAGATCTGGCACA---------------GACGCAACACTGGCCTCGCTTTTGAAG---AAACTCGACAGCGCATACCTGCGTCTACTC------------------------------TTGGAATATATCCGCGAATGGAATTCGAAGCCAAAG---------------------------------------------------------------------------TTTTGTTATGTTGCGCAGCATGTG---------------------------------------------TTGCACTGCGTATTCAACGTTTTTCCAGCGTCCGAAATAGTAGAGGTTCCAGGGATATCGGAGCTTTTGGAAGGCATTTTACCTTATACACAACGGCATTTTAATAGGATAGGCAGGCTGGAACAAAGCTGTTACCTTGCGGACTATACGTTGGCATGCATGTCAGTGTTGGATCCCAGT------------------------------------------GACCAATTGCCAGGACTTGGCGGAGAGATACATGCT---------------------------------------------------------------------------------------------------------------------------------------------------------------------------------------------AAGAAGAAGCAAAAGTTGTAA------------------------------------------------------------------------------------------------------------------------------------------------------------------------------------------------------------------------------------------------------------------------------------------------------------------------------------------------------------------------------------------
>Huperzia_lucidula
------------------------------------------------------------------------------------------------------------------------------------------------------------------------------------------------------------------------------------------------------------------------------------------------------------------------------------------------------------------------------------------------------------------------------------------------------------------------------------------------------------------------------------------------------------------------------------------------------------------------------------GAAGGG------------------------------------------------------------------------------------------------------------------------------------------------------------------------------------------------------------------------------------------------------------------------------------------------------------------------------------------------------------------------------------------------------------------------------------------------------------------------------------------------------------------------------------------------------------------------------GGATTTTTGGCAGCAAGCTTGATTCATGCTCCTAAAGGGCTGATGTGTGTCACTACGGATCAACGACTCTTTTTCTACGAGGTTATCCAATCAGATTTGCAAAATTTTAACTTCAAGCTCAATAAG------------------------------------------------------------------------------------------------------------------------------------------------CGCCTGATTGGTTATAATGATGAAGTTACAGATCTCAAGTTTTTGGGAGGGGATTCT------------------CTGCTAGCAGTCTCTACCAATTCAGTGCAGGTTCGGCTCTATGATCTGACG---TCTATGGCTTGC---------------------ACAAAGGAGTTGAGCGGGCACACTGACACTGTCCTATGTCTTGATTCATCTGTGACACCATCAGGGAAAGTGCTACTAGCTTCAGGTGGCAAGGACCACACGTTAAGGCTGTGGGATATTGAAAACGGGTCATGC------------------------------------------------------------------------TTAGCAATTGCAACAGGA---------------------------------------------------------------------------------------------------------------------------------------------------------------------------------------CACATGGCTGCA---------------------------ATTGGAGCAATTGCTTTTTCTAAAAAGGATTGC---------------------------------------------------------------------------------------------------------------------GCTTTCTTGATA---------------------------------------------------------------------------------------------------------------------------------AGTGGAAGC------------------AATGATAGGACCATCAAAGTTTGGAATTTGGAAGGTGTGCTGGAAGGTACATCG---TCTGATATGCCAATGAAGCTTTCTTCTCAAGCTGTTGTAGCTGCACATGACAAAGACATCAATGCTGTGGCAGTGGCTCCGAATAACAGCCTTGTTTGCAGTGGC------------------------------------------------------------------------------TCACAGGATAGGACTGCA---------------------------------------------------------------------------------------------------CGAGTCTTTAAGCTTCCAGAATTAATCCCTACTGTGACATTAAGGGGG------------------CATAAACGTGGAATATGGTCTGTAGAGTTTTCA------------------------------------------------------------------------------------------------------------------------------------------------------------------------------------------------------------------------------------------------------------------------------------------CCAGTGGACCAGTGTGTAGTTACTTCTTCCGGAGACAAGACAGTCCGCATATGGGCTCTGAATGATGGT------TCTTGCTTGAAAACGTTTGAGGGACACATTGCGAGTGTTCTCAAGGTTTCTTTTTTGTCACGTGGGACACAGCTAGTGTCTGCTGGAGCTGATGGTCTAGTTAAGTTGTGGTCAATA------------------------------------------------------AGAACAACTGAGTGCATCAATACATTTGACCACCACAAT------------------------------------------------------------------------------GACAAGATTTGGGCTTTAACTGCC------------------------------------------------------------------------------------------------------------------------------------------------------------------------------------------------------------------------------------------------------------------------------------------------------------------------------------------------------------------------------------------------------------------------------------------------------------------------------------------------------------------------------------------------------------------------------------------------------------------------------------------------------------------------------------------------------------------------------------------------------------------------------------------------------------------------------------------------------------------------------------------------------------------------------------------------------------------------------------------------------------------------------------------------------------------------------------------------------------------------------------------------------------------------------------------------------------------------------------------------------------------------------------------------------------------------------------------------------------------------------------------------------------------------------------------------------------------------------------------------------------------------------------------------------------------------------------------------------------------------------------------------------------------------------------------------------------------------------------------------------------------------------------------------------------------------------------------------------------------------------------------------------------------------------------------------------------------------------------------------------------------------------------------------------------
>Physcomitrella_patens
------------------------------------ATGGCGTCA---------------GCGTTGAGTTACAAGAAAAATTTCAAG------------------------------------GTTTCGCCTGCGTTGCAGCTATTT------------------------------------------TACACGGGAGGTCCTGTGGTTGTG---TCGCCCGATGAA------------------------------------------AAAACTGTGGCATGTGCTTGCACGGACGATGTGAAGGTTGTGGAGCTCGCTACTGGGGTG---GTTGTTAAAACGTTCAAGGGCGAC------------------------------ACCGAGCCCATCACTGCCATTGTTTACAGTCCCGATGGGAACACTCTATTTGCTGCTAGCCGAAGTCTG---CAGATTAAACACTGGGATTTGAGTTCCCAAGCTTGTCTACGTTCCTGGAAGGCACATGACGCCCCTGTGGTAGCTATGTCCGTGGACGCCTCGGGTGGGTTGCTTGCAACAGCGAGCGCTGATCGAAGAGTGCTTGTCTGGGACATA------GAAGGAGGTTTCTGCACACACGCATTCAAGGGTCACACGGGGGTGGTCTCATGCGTTCAGTTTCACCCTGACATCCACCGCCTTTTGCTTTTTTCAGGAAGCGATGATGGAACTGTTCGAGTTTGGGATCTAGTCACG------------AAAACTTGTGCTGCAATATTGAACAAACATTTCTCAGCCGTGACAAGCTTAGATGTTTCAAGAAATGGT---TGGACATTAGTGAGCGCTGGAAGGGATAAGGTGGTGAATGTGTGGAACTTACGAGACTACAGTTTACAGATAGCTGTCCCTATATATGAAGCTATTGAAACAGTTTTGGTGCTTCCAGAGGGATGTGGCCTACCAGGGTGTAGTAATGATTCC------------TCGGCTCAGAAAAAGAGTGGTCAGGCTTCA---------CTAAATTTATTGACAGTTGGAGAGCGAGGAATTGTTTCCGTTTGGAACACTGCAGGCGCTACCTGCTTGTACAAGCAGAAAGTTTCAGACGCAACAGTAAGTTCGAAA---CAGGAAGATGCC---------AAGGGAGGTTTCGTTGCTGCGGCCTGGCTACCATCTCAGGGTGAAGTAATGTGTGTAACTGCAGATCAACGTCTACTATTTTACACGTCTGATACTCAAGAAAATGATGAGAAAGATTTGAAGTTAGCGAGG------------------------------------------------------------------------------------------------------------------------------------------------CGGTTGATTGGGTACAATGAAGAGATCATCGATCTGAAGTTTCTGGGTGACGGTGACTCT---------------TCACTGGCTGTAGCCACTAATCTGGAACAGGTAAGGGTTTATGATATGACA---ACTATGACATGC---------------------CAACAAGAACTAGTGGGCCATACCGACATAGTGTTATCTCTGGACTCTTGTGTAACTACTGCAGGTGTACCCCTGTTGGCGTCTTCCTCGAAAGATCACTCGGTGAGGATTTGGAATGCTTCAACTGGGTCTTGC------------------------------------------------------------------------TTAGCTGTTGCAGCTGGA---------------------------------------------------------------------------------------------------------------------------------------------------------------------------------------CACATGGCAGCA---------------------------GTTGGAGCAGTTGCCTTTTCCAAAAAGAAAAAG---------------------------------------------------------------------------------------------------------------------AATTTTGTAGTC---------------------------------------------------------------------------------------------------------------------------------AGTGGTAGC------------------AGTGATCGCACGATAAAATTTTGGAATATTGAAGCTCTGGTCGCAGCAGAGGAC---ATCACGGAGGTCGTGAAACTCTCTTCACAGGCTGTTGCAGCAGCTCATGAAAAAGATATCAATTCTTTAGCTGTTGCCCCTAACGACAGCCTTTTATGCAGTGGT------------------------------------------------------------------------------TCACAGGATCGAACTGCT---------------------------------------------------------------------------------------------------AAAGTTTGGAGGCTTCCTGGATTAACTCCAGTATTCACGCTGAAAGGG------------------CATAAGCGAGGAGTGTGGTGTGTGGAGTTCTCC------------------------------------------------------------------------------------------------------------------------------------------------------------------------------------------------------------------------------------------------------------------------------------------CCAGTAGACCAGGCTGTTCTTACATCATCGGGAGACATGAAAATTAAGATTTGGTCACTTGTTGATGGC------TCGTGCTTGAAAACCTTCGAAGGACACACTGCCAGTGTATTGAAGTGTTCATTTATTACTCGAGGAACACAGCTGGTTTCTGCAGGAGCCGATGGTTTGGTGAAGCTGTGGACCATC------------------------------------------------------AAGACTAATGAATGTGTCAACACCTTTGATCATCATGAA------------------------------------------------------------------------------GACAAGATATGGGCTCTAGCTGTTAGTTCAGGTACGGAAAAGTTGGCA---------------------------------------------------------------ACTGGTGGCGGTGATTCA---------------------------------------GTGGTCAACATGTGGACAGATTGCACGGTTGATGAT------------------------------------------------------------------------------------------------------------------------------------------------------------------------------------------------------------------------------------------------------------------------------------GAAGAAGAAGCTATACGT---------CAAGAGGAAGAGGAAGCGCTGAAAGACCAAGATCTATCAAATGCCCTGGCGGACACA---------------------------------------------------------------------------------------------------------------------------------GATTGGGTCAAAGCAGTACAGTTAGCATTTGAACTTCGACGGCCTTTTAGAGTGTTAAAA---------------------------------------------------------------------------------GTTTTCACTGAATTA------TTAGGGAGTGAAGGGGCC---------------GATGTTCACACTCGGCAGATATTGCAG---TCGCTCGATAAGGATTATTGGAAACTTATG------------------------------TTAGAATACATTCGTGACTGGAATACAAAGCCAAAA---------------------------------------------------------------------------TCCTGTCATGTGGCGCAGCGTGTT---------------------------------------------CTGCATGAATTCTTCTCTGTGGTCCCTGTGTCGAAAATAGTGGAGATACCTCAAGTGCGAGAACTTATGGAAGGAATAATTCCATATACCAAGCGTCACTCTAGCAGGATCGACCGACTTTCTCGGAGCATTTTCCTACTGGATTACACGTTAGCTCGGATGAACGTGCTTATACCTGTGGAC------AACTTATCTGGGCCTGAAATCAAAGATGCAGCAGATTTGACGCAGGGAACAAGTTGGCCAATTGTTGAAAATTTGAATCGAATGGACGTTAGTTTGGAGGAAAAGGAGACAACAATGACAGATGCTAATGGTGTTCATGATGGGAAAACTTTCGATCAAACCGAGGATGAGATGGTTGAC---GCATTTGTAGAGAATGGTAGAGAAGCAGATGCTAACTGTAAGATTAAAAATGTTGAAAATGGCTCAAAATCATCCAAATCCAAAAAGAAAAGAAAAGGCGCCGGAGGGTCGGCCGATGAGAAAGTGGCGGTGGAGGATGGTCTACGAACACCTGAACCTAATTCAGGCAAGAAGAAAAAGACTTCATCGCAAGTGCTTTTAAACTCAGATGCACCTGAGGCTGTAGTAGAGGTTGAGCCAACAAGGGATGGTTTGACCGAAAACGGTGGTGACAAAAACGACTCTGCAGGTGATGATGATGCTACTCCAGTACAAGTAAGTAAT---------------------------------------ACT---GGGACTAAGTTAGGTAGGAAGAAGAAGAAAAGCGTAGGT---------GCACGGAGAAAGTCTCTCAGTTCCAGATAA---------------------------
>Lygodium_japonicum
---------------------------------------------------------------------------------------------------------------------------------------------------------------------------------------------------------------------------------------------------------------------------------------------------------------------------------------------------------------------------------------------------------------------------------------------------------------------------------------------------------------------------------------------------------------------------------------------------------------------------------------------------------------------------------------------------------------------------------------------------------------------------------------------------------------------------------------------------------------------------------------------------------------------------------------------------------------------------------------------------------------------------------------------------------------------------------------------------------------------------------------------------------------------------------------------------------------------------------------------------------------------------------------------------------------------------------------------------------------------------------------------------------------------------------------------------------------------------------------------------------------------------------ATAGATGTAAAGTTTGTAGCAGGAGATAAGAAT---------------CTTCTTGCAGTTGCAACCAATGTTGAGCAGATCAGAGTTTATGACACGGTA---ACATTGAATTGT---------------------AAGCAAGAGCTCTTTGGGCACAAGAATATAGTGTTGTGCCTTGACTCTTGTCTCTCACCCTTTCAAACAGCTTGGTTGGCTTCTGGAGGAAAAGATAATACTATTAGAGTTTGGGACATGGAAAGATGTAGCACC------------------------------------------------------------------------ATAGCCATTGCTGAGGGC---------------------------------------------------------------------------------------------------------------------------------------------------------------------------------------CACATGGCATCT---------------------------GTAGGGGCTCTTGCATTTTCCAGGAAGACAAAG---------------------------------------------------------------------------------------------------------------------AAATTCTTGGTT---------------------------------------------------------------------------------------------------------------------------------AGTGGTAGC------------------AGTGATCATACAATCAAAGTCTGGAGTCTTGAAGGTCTTACAGAGGCGTCTGTC---CTTGAAGGTCCAAAGAAACTTTTTTCACAGTCAACTGTAGCTGCACATGACAAAGACATAAATTCCATAGCTGTAGCACCTAACGATAGTCTTGTTTGTAGTGGT------------------------------------------------------------------------------TCACAGGATCGAACTGCC---------------------------------------------------------------------------------------------------TGTGTTTGGAGACTGCCAGAGCTGGTCCCAGTTGTCACTCTCCGTGGT------------------CATAAACGAGGCATATGGTCAGTGCAGTTTTCT------------------------------------------------------------------------------------------------------------------------------------------------------------------------------------------------------------------------------------------------------------------------------------------CCTGTTGATCAGTGTGTTATGACAGCTTCAGGTGACAAGACAATCCGCATATGGGCTCTATCTGATGGG------TCATGCCTTAAAACATTTGAAGGTCACACAGCTAGTGTTCTCAGGGCATCATTTCTTACCCGGGGAACACAGATCATATCTGCAGGAGCTGATGGTCTGTTGAAACTGTGGACAATA------------------------------------------------------AAAACAAATGACTGTGTGAATACGTTCGATCAACATGAG------------------------------------------------------------------------------GACAAGATATGGGCTTTAGATGTA---AACAAGGACGAAATGTTGGCA---------------------------------------------------------------ACAGGAGGCAGTGATTCA---------------------------------------CTTGTGAGTTTATGGTCAGATTGCACAGAAGCAGAT------------------------------------------------------------------------------------------------------------------------------------------------------------------------------------------------------------------------------------------------------------------------------------GAGCAGGAAGCAATTAGA---------AAAGAGGAAGAAGAGATCTTGAAAGATCAGGACCTGTTGAATGCTTTGGCAGAGACT---------------------------------------------------------------------------------------------------------------------------------GATTATGCAAGGGCTGTACAACTTGCATTTGAGTTGCGACGACCTTTTAAGATGCTCAGC---------------------------------------------------------------------------------GTCTTTCAACAACTT------TTCAGTCAGGATAAAACA---------------TTACTAAAGGTTCATAATGTGCTGAGA---GGAATGGACAAAGCCCATCTTCGATTACTG------------------------------TTGGAGTACATAAGAGAATGGAATTGTAAACCAAAG---------------------------------------------------------------------------TTTTGTCATGTGGCACAATGTGTA---------------------------------------------CTCTTGGAGCTCTTCTTGGTTCTTCCTCCAAAAGATTTCATAGAGCTACCAGGTATTGGGGAGTTGATAGAAGGCATTCTGCCATACACCCAGAGGCACTATAGTAGAATTGATAGGCTTCTAACCAGTACATTTCTTTTAGACTACATTCTGTCATGTATGTCTGTGTTGAATCCTGTTGGA---TTAGAGAGCACC---------------------------------------------------------------------------AATGTTAGTGAGCCTGCTCATTCGATGTTGAGCCATGAGGCT------------GACAACAAACCTGCT---GTTAGCTTGGAAACAAGCAGAAGCTTTTCGGATAGAGAAAACTCTACTGATGAGCTTGTTTCTACTGAAATAACT------AACAAGGAAGCTTTGAACAAAGCTTCCAAAAAGAAGAGAAAA------------------------------------------------------------------------------------------------------------------------------------------------------------------------------------------------------------------------------AGGAGG---------------------------------------GAACTGCTGGGCAAGGCCACTGACAATCAGCAGCAGCAAGAGGAACCTGAG------------------------------------------------------------
>Pinus_maritima
------------------------------------ATGGCCAAC---------------TATGTGGAATCGAAGAAGAATTTCAAG------------------------------------TGTGTTCCTGCTCTGCAGCAATTT------------------------------------------TACACAGGGGGTCCATTCAGGTTG---TCTTCGGACGGT------------------------------------------TCATTTTTAGTGTGCGCGTGCAACGATGAAGTAAAAGTGGTAGACTTAGCCACCGGTTCT---GTCAAAAATACGTTGGAGGGAGAT------------------------------TCGGAGCTTATTGTTGCGCTCGCACTCACTCCCGATAACAAGTATTTGTTCTCAGCAAGCCGCAGTACT---CAAATCAAATTCTGGGATTTATCCTCAGCCACCTGCAAACGAACCTGGAAGGCACATAATGGTCCTGTGGCAGACATGGCCTGTGATGCTTCTGGAGGATTGCTTGCTACAGCTGGTGCAGATAGAAGTATTCTTGTCTGGGATGTG------GATGGAGGCTACTGCACACATTCATTTCGAGGGCATCAAGGAGTTGTAACTACAGTGATATTCCATCCGGATCCCCATTGCCTTTTGCTGTTTTCTGGAAGTGATGATGCAACGGTTCGAGTATGGGATCTTGTTGCT------------AAGAAGTGCATTTCTGTGCTGGAAAAGCATTTTTCTACTGTGACGAGTTTGGCAATCTCTGAAAATGGT---TGGAATCTGCTCAGTGCTGGTAGAGATAAGGTTGTAAATATATGGGACCTGCGTGATTATCACTGCCGGGCAACAATACCGACATATGAACCACTAGAAGCTGTTTGTGTTCTGCCAACTGGTTCTAGGCTGGTGTCTGTTATGAACCAAAGCCGGGCATTGCCTGAAAATCAAAAGAAAAGTGGTGCGGCTCCA---------GTGTATTTTTTGACAGTAGGGGAACGTGGCATTGTTCGTATATGGTATTCAGAAGGTGCTCTGTGCTTATATGAGCAGAAGTCCTCGGATGCAATAATTAGC------------TCTGACAAAGACGAGTTGAAGGGAGGCTTTGTATCTGCTGTTCTACTACCCCTCACTCAAGGAGTGATGTGTGTTACTGCTGATCAGCGTTTTCTCTTTTACAATCTGGATGAAAGCGATGAAGGAAAATGTGATTTAAAGGTCAGCAAG------------------------------------------------------------------------------------------------------------------------------------------------CGTCTTATAGGTTACAATGAGGAGATAGTGGACTTGAAATTTCTTGGGGACGAGGAGAAG---------------TTTCTTGCAGTTGCAACAAATCTGGAGCAGGTGCGCATGTATGACCTTTCA---TCGATGACATGT---------------------GTATATGAGTTGCCAGGACACACAGACATAGTTCTTTGTCTAGATACT---GTTGTTTTTTCTGGACATATTCTGTTAGCTTCTGGGTCCAAAGATCACACAGTAAGAATTTGGGATACAGAGAGCAAATCCTGC------------------------------------------------------------------------ATATGTGTAGCAGCAGGG---------------------------------------------------------------------------------------------------------------------------------------------------------------------------------------CACATGGGTGCT---------------------------GTAGGAGCTGTTGCCTTCTCAAAAAAAGCTAAG---------------------------------------------------------------------------------------------------------------------AACTTCTTTGTG---------------------------------------------------------------------------------------------------------------------------------ACTGGGAGC------------------AGTGATCGCACAATCAAAGTATGGAGTTTTGCTAGCGTACTAGATTTTGGTGAT---ATTAGTAAGTCAATCAAGCTTTCATCACAGGCTGCAGTCGCAGCTCATGATAAGGACATCAATTCTGTGGCTGTTGCTCCAAATGATAGTCTTATCTGTACTGGT------------------------------------------------------------------------------TCTCAGGATCGAACAGCT---------------------------------------------------------------------------------------------------CGTATATGGAGATTACCAGATCTGGTACCAGTACTAGTGCTAAGAGGC------------------CACAAAAGAGGAGTTTGGTGTGTGGAATTTTCG------------------------------------------------------------------------------------------------------------------------------------------------------------------------------------------------------------------------------------------------------------------------------------------CCTGTAGATCAATGTGTGATGACAGCATCTGGTGACAAGACAATCAAAATATGGGCATTATCGGATGGC------TCTTGCTTGAAGACATTTGAAGGTCATACTGCAAGTGTACTGCGAGCTTCCTTCCTCACTCGTGGGACACAGTTTGTTTCTTCTGGTGCAGATGGCTTGTTGAAATTGTGGACAATC------------------------------------------------------AAGTCCAATGAATGTATTGCAACATTTGATCAGCACGAA------------------------------------------------------------------------------GACAAGATCTGGGCAATGGCTGTGGGCAAGAAAACAGAAATGCTGGCA---------------------------------------------------------------ACAGGTGGCAGTGATTCC---------------------------------------CTTGTGAATTTGTGGCATGATTGCACTACCACAGAT------------------------------------------------------------------------------------------------------------------------------------------------------------------------------------------------------------------------------------------------------------------------------------GAGGAGGAGGCTCTTCTC---------AAAGAGGAGGAAGCGGCATTGAAAGACCAGGAATTACTAAATGCTCTTGCAGATACC---------------------------------------------------------------------------------------------------------------------------------GACTATGTGAAAGCAATTCAACTTGCATTTGAATTAAGAAGACCTTATAAGCTCCTTAAT---------------------------------------------------------------------------------GTCTTCACTGAACTG------TACAGCAAAGGACATGCC---------------CAGGATCAGATACAGAAAGTGATACGT---GAACTAGGAAAAGAAGAGCTAAGATTACTT------------------------------TTAGAATATGTGCGAGAATGGAATACAAAGCCAAAA---------------------------------------------------------------------------TTTGCCCATGTTGCCCAGTTTGTA---------------------------------------------TTATTTCAACTTTTCAACGTCCTTCCTCCAAAGGAGATCATTGAGGTACAAGGTATTAGTGAACTTTTGGAGGGTCTTATACCATATGCACAGCGACATTATAGCAGGCTAGATAGACTTATGAGAAGCACTTTTTTGTTGGATTACACTCTTTCATCAATGTCAGTTCTCTCTCCCACGGAG---ACAGATTTGTCA------------------TCATCTAATTTATTAGCTAGAACAGCTGATCCACCGCATGCACAGATTGATCAGTTTCACCCAACCCATTTCCCTGAGCCAAATTTGACTCCTAGACAG---------------------------------------------------------TCTCTTTTAGATTCAGGGAATACAGATTCTGTGGAAGTC---------------------------ACAGCACGACGAGCCAAGAAGAAAAGAGTGTCAGGTAATGATTCAGAGAAAACAACT------------------------------------------------------------------------------------------------------------GTTGCTGAAGTTAAAATTGGTGACATAGAGAATGCGTTTGATGAGCATGACGTGGCA------GATCAAGGTTCA------------TCCAGG---------------------------------------AAG---CATAAACCTGCGAGTTCAAAGAAACGGAAGTCTGTAGCCGTTGGAAATGCCAGAACTAAGAGTATTGCAAGTGGAACTGCAGTCACTATTGCATTACAAGTATAA
>Ananas_comosus
------------------------------------ATGGCGACGCCG---CCGCCCCCCGCCCACGCCATGAAGAGGAACTACCGG------------------------------------TGCGTGCCCTCGCTGCAGCAGTTC------------------------------------------TACAGCGGCGGCCCCTTCGCCGTC---TCCTCCGACGGC------------------------------------------GCCTTCATCGCCTGCGCGTGCGGCGACGAGGTGAAGCTCGTGAGATCTTCCGACGCCTCC---GTGCGCGCCACCCTCGCCGGCGAC------------------------------TCCGAGGCCGTCACCGCCATCGCCCTCGGCCCCGGCGACCGCCTCCTCTTCTCCGCCACCCACAGCCGC---CTCATCCGCGTCTGGGACCTCGCCTCCCTCAAGTGCATCCGTTCTTGGAAGGGTCATGATGGTCCTGTGATGGGCATGGCATGCCATTCTTCCGGTGGATTGCTTGCAACGGCAGGAGCGGATAAGAAGGTATTGGTATGGGATGTT------GATGGTGGCTTTTGTACACATTTCTTTAAAGGCCACAAGGGAGTTGTCACAAGCATCATGTTCCACAGTGATCCAAACCGCTTACTACTGTTCTCAGGAAGTGATGATGCAAGTGTACGAATATGGGATCTGGAAACT------------AAGAAGTGCATTGCAGTGATGGAGAAGCATTTCTCAGCAGTTACTTCCTTGTCATTATCGGAAGATGGG---CAGCTATTACTTAGCGCTGGAAGAGATAAGGTTGTGAATATATGGGATGCGTGTAATTATAGCTTCAAGATGACTGTGCCGACTTATGAGATGGTGGAAGCTATTTGCATTATACAATCGGATAGCAACTTGTCCACTTGTTTGGGATCAAAGAAATCTCAAATTGGGAAGAGTAAATCAAATGGTTCTCTGCGA---------GTTCATTTTCTCACAGTTGGTGAGCGTGGGGTTGTACGCATTTGGAGCTCAGAAGGTGCAGTTTGCATATTTGAGCAGCAATCTTCTGATGTAACTCTTAGCTCTGAT---AAAGATGATTCT---------AGAAGAGGGTTCATATCAGCTATTTTATTACCATCAGATCAAGGATTGCTCTGTGTCACTGCTGATCAGCAGTTTCTGTTCTATCAGCCGATAAAAGATGTTGAAGGGACATTTCAGTTAAACCTATATAAA------------------------------------------------------------------------------------------------------------------------------------------------CGCCTTGTGGGTTACAATGAAGAGATTCTTGATATGAAGTTTCTTGGTGAGGAGGAAAAA---------------TATCTTGCTGTGGCAACAAATTTGGAGCAGGTACGTGTTTATGATCTGCAG---TCCATGTCATGC---------------------AGTTATGTATTGGCAGGCCACACTGAAATTGTTGTGTGCCTTGATACATGTGTT---TCAAGGGGGATGACGCTTGTGGTTACTGGAAGCAAAGACAATACTGTAAAGCTGTGGGATGCTGAAAGGAGATGTTGT------------------------------------------------------------------------ATTGGAACTGGTAGAGGC---------------------------------------------------------------------------------------------------------------------------------------------------------------------------------------CACATGGGAGCT---------------------------GTTGGAGCTGTTTCCTTTTCAAAAAAATGGAAA---------------------------------------------------------------------------------------------------------------------ATTTTTTTTGTC---------------------------------------------------------------------------------------------------------------------------------AGCGGTAGT------------------TGTGACCGTACCATAAAGGTATGGAGTTTTGAGGATGTTCTTGAA------GAT---GCTGACCAGGAGGTTGAACTTAAAACAAAGGCTGTTGTAGCGGCACATGACAAAGATATTAATTCCCTCGCCATCTCGCCAAATGATGGCCTTGTTTGTAGTGGT------------------------------------------------------------------------------TCTGAGGATCACACTGCG---------------------------------------------------------------------------------------------------TGTATATGGAGGCTTCCTGATTTAGTATCCTTAGTTGTGCTTAAAGGC------------------CACAAAAGGGGAATTTGGTCTGTGGAGTTCTCT------------------------------------------------------------------------------------------------------------------------------------------------------------------------------------------------------------------------------------------------------------------------------------------CCAGTTGAGCAATGCGTGTTAACTTCTTCAGGTGATAGAACCGTCAAGATATGGGCTATTTCTGATGGT------TCATGCCTAAAAACATTTGAAGGGCATCCCTCGAGCGTGTTGCGAGCTTCTTTCCTCTCACGTGGGACCCAGTTTGTTTCATGCGGGGGAGATGGTTTGCTCAAGTTGTGGACGATT------------------------------------------------------AAGTCAAACGAGTGTATTGCTACGTATGATCAGCACGAG------------------------------------------------------------------------------GGAAAGGTGTGGGCGTTAGCTGTTGGCAAGAAGACCGAAATGCTTGCA---------------------------------------------------------------ACTGGTGGAACTGATGCA---------------------------------------GTTGTTAACTTGTGGCATGATTGCACTGCTGAAGAT------------------------------------------------------------------------------------------------------------------------------------------------------------------------------------------------------------------------------------------------------------------------------------AAGCAGGAAGCCTTTCGG---------AAAGAAGAGGAAGCAATTTTGAGAGGGCAAGAACTGGAAAATGCAGTATCCGACTCT---------------------------------------------------------------------------------------------------------------------------------GACTACACCAGAGCAATTCAGCTTGCATTTGAACTCCGAAGACCGCACAGACTCTTCGAC---------------------------------------------------------------------------------TTATTTTCACAGCTC------TGCAGGAAAGTGGACTCT---------------GAAGATCTGATAGAGAAAGTCCTTATT---GGTCTTGGAAAGGAAGAGCTGCGTGTGCTT------------------------------CTTGAGTATGTTCGTGAGTGGAATACAAAACCTAAG---------------------------------------------------------------------------TTGTGCCACGTTGCACAGTTCGTG---------------------------------------------CTATTTCGAATTTTAAAGATTTTCCCACCAACTGAAATCATGGAGATCAAAGGAATTGGCGAACTTCTCGAAGGCCTTATTCCATACTCGCAGAGGCATTTCAGCAGAATCGACCGGCTCGTGAGAAGCACCTTTTTGTTGGACTATGTCCTGACCAGAATGTCAGTAATAGACCCACAATCC---GAG---------------------------------------------------------------------------------------CCGCTCCAAGAAAAAAAGGAATCCAGTTTTTCCCGAAAT------------------------------CAGGGTCAAATAAACAGCATGCCA---GCTGAGATTGGTCGAAATGATCAAACCCAGCTTATATCATCGGCAGCT------GAGGAAAATCTC------------TCTTTGAAGAAACGAAAA------------------------------------------------------------------------------------------------------------------------------------------------------------------------------------------------------------------------------TCTAGT---------------------------------------AAA---TCAAAGAAAGGATCAGAGAAGAAAGCTAAGTAT------GTGTTATTCGGCGCGGCATAG---------------------------------------------
>Oryza_sativa
------------------------------------ATGGCTTCG---------------TCGCAGGGCCTCAAGAAGAACTACCGC------------------------------------TGCGACCGCTCGCTGCAGCAGTTC------------------------------------------TACACGGGCGGGCCGTTCGCCGTCGGGAGCTCTCCCGGAGGCGGCGAAGGCGAAGTCGAAGGAGGCGAGGCCGAGGCCGAGGCGTTCCTCGCGTGCGCCTGCGGCGGGGAGGTGCGCCTGGTGTCCGCCGCCGACGCGTCCGCCATCGGGGAGCCGATCGAGGGCGAA------------------------------AACGAGGCCGTCACGGCGCTCGCGCTGTCCCCCGACTCCCGCCTCCTCTTCACCGCGGGGCACAGTAGG---CTTATTCGAGTCTGGGACCTCGCGTCCCGCACTTGCACACGCAGCTGGAAGGGGCACGATGGTCCTATTAGGGCCATGGCCTGCCATGCTTCTGGTGGGTTGCTTGCAACTGCTGGAGCAGACAAAAAGGTGTGCGTTTGGGATGTT------GATGGTGGGTTTTGCACACATTTCTTTAGAGGCCACGCAGGTGTTGTGACGACTGTTATGTTCCACAAAGATCCGAAGCGCCTTCTGCTATTTTCTGGAAGTGAAGATGCCACTGTGAGAGTTTGGAACCTTGAAAGC------------AAAAAGTGTGTCGCTGTGCTGAAAGAGCATTTTTCAGCTGTGACATCATTAGCCTTATCTGAAGATGGA---CAAACATTGCTTAGTGCTGGGCGGGATAAGATTGTGAATGTGTGGGATGTTCGTAAGTACAACTCAAAGAAGACAATACCAGCATTTGAAATGATAGAAGATGTTTCCTTCATTGGACCAGGAAGTAATTTATTGTCTTGTTTGGGTGAACCGGCAAATATA------AAACGCAAAACAGATGGT---------------------TATTTTCTTACGGTTGGTGAACGTGGAGTAGTTCGCATCTGGTGCTTGGAAAGTGCTCAGTGTATATATGAGCAGCAATCATCCGATGTAACCGTTAACACAGAG---AATGAGGAGTCT---------AGAAGGGGTTTTACTTCTGCTGTTATGTTGTCAGATGATCAAGGACTGCTATGTGCCACTGCCGATCAGCAGTTTTTGTTCTACTGTCCCACGAGAACTGACGGAGGGGACTTCCAGCTGAACTTATATAAA------------------------------------------------------------------------------------------------------------------------------------------------CGCCTAGTAGGTTATAATGATGAGATTCTTGATTTGAAGTTTGTTGGGGAGGATGAACAA---------------TATCTTGCTGTAGCTACTAACTTGGAGCAGGTCCGTGTTTATGACGTTGCA---TCGATGTCATGT---------------------TCTTATGTGCTGTCTGGCCACACTGAAATTGTTGTTTGCATCGACACTTGTATTTCTTCTTCTGGGAAGACACTTGTTGTGACTGGGAGCAAAGATAGCACTGTGAGACTCTGGGATATGGAAAGGAGAAGCTGC------------------------------------------------------------------------ATTGGTATTGGTAAAGGT---------------------------------------------------------------------------------------------------------------------------------------------------------------------------------------CATCTGGGAGCT---------------------------ATTGGTTCCGTTGCATTCTCAAAGAAATCTAAG---------------------------------------------------------------------------------------------------------------------AATTTTTTTGTT---------------------------------------------------------------------------------------------------------------------------------AGTGGAAGC------------------AGTGATCGGACCATCAAGATATGGAGCTGGGATGATACACTTGAT------GAT---GTTGGCAGTGAAGTTCCTCTCAAAGCAAAAGCTGTTGTAGCTGCACATGACAAAGATATTAATTCTCTTTCTGTCTCGCCTAATGACGGTCTTGTTTGCAGTGGT------------------------------------------------------------------------------TCTGAGGACCGTACTGCA---------------------------------------------------------------------------------------------------TGCATATGGAAACTTCCAAACTTAGTGCCCTCTGTTGTCCTTAAAGGG------------------CATAAAAGGGGCATTTGGTCAGTCGAGTTTTCT------------------------------------------------------------------------------------------------------------------------------------------------------------------------------------------------------------------------------------------------------------------------------------------CCTGTGGAGCAGTGTGTCATTACATCATCTGGTGACAGAACAGTCAAAATATGGGCTGTTGCTGATGGT------TCATGCTTGAAGACATTTGAGGGCCATACATCTAGTGTTTTACGAGCCTCATTCCTTTCACACGGGACCCAATTTGTTTCTTGTGGAAGCGATGGCCTTGTTAAGCTATGGACCATC------------------------------------------------------AAAACAAATGAATGCATTGCTACTTTCGATAAGCATGAT------------------------------------------------------------------------------GGGAAGGTTTGGGCACTGGCTGTTGGCAAGAAAACTGAAATGCTTGCT---------------------------------------------------------------ACTGGCGGAACTGATGCT---------------------------------------GTTCTTAACCTTTGGCATGACTGTACCATGGAAGAT------------------------------------------------------------------------------------------------------------------------------------------------------------------------------------------------------------------------------------------------------------------------------------AAACAGGAAGATTTTCGT---------AAAAAGGAGGAGGAACTGTTGAGAGGTCAGGAATTAGAAAATGCAGTATCAGATTAT---------------------------------------------------------------------------------------------------------------------------------GACTATGCAAAAGCAATACAACTTGCATTTGAGCTTAGAAGACCCCACAGGCTTCTTGAG---------------------------------------------------------------------------------TTATTCACACAGCTT------TGCAGGGAGTCTGATCTG---------------GAGGACCCAATAGAAAAAGCCCTTATT---GGTCTTCCAAAGGAAGGGCTTCGCGTACTT------------------------------CTTGAGTATATCCGGGAATGGAACACAAAACCTAAG---------------------------------------------------------------------------CTTTGTCATGTTGCACAGTTTGTG---------------------------------------------CTTTTTCGGGTATTGAGGAGCTTGCCTCCCACTGATATCCTGGAGATAAAGGGCATCAGTGAGCTCCTTGAGGGACTTATTCCATATTCACAGAGGCATTTCAGCAGAGTTGATAGACTAGTACGAAGCACATTTTTATTGGATTACACCTTGACCCGGATGTCTGTTGTAGATCCGGACATA---GAT---------------------------------------------------------------------------------------GAGGGCACAACCAGAGATGACGCAAATGGCTCATCAGTA------------------------------GAGAAT---------------------TGTGAAATTGCACAGGCGAAGCCTGATGCATTGGTA---------GCA------GAAGAGAACTTGCAA------AAGTCGGTAAAGAAAAGAAAA------------------------------------------------------------------------------------------------------------------------------------------------------------------------------------------------------------------------------TCAAGC---------------------------------------AAA---TCAAGCAAAAAAGGCGGTAAGAAGGTGAAGATT------GCGTCCACGGGGGGCAGTAAGGATGTTCCTATTGAGGCTTAA------------------------
>Littorella_uniflora
------------------------------------------------------------------------------------------------------------------------------------------------------------------------------------------------------------------------------------------------------------------------------------------------------------------------------------------------------------------------------------------------------------------------------------------------------------------------------------------------------------------------------------------------ATGGGT------------------------------------------------------------------------------------------------------------------------------------------------------------------------------------------------------------------------------------------------------------------------------------------------------------------------------------------------------------------------------------ACTGTGCCGACTCTTGAAGCTCTGGAGGCTGTGTGCATTTTAAATCCTGCCACTCGTTTTGCCTCATCTTTGTCATCTTTTATGGAGAAACAAGGGAAGAAG------ATAAATTCATCATCT---------GTCCAATTCGTAACAGTTGGTGAGCGTGGATTAGTGCGGATTTGGAACTCAGATGGGTCAGTGCTCCTTTTTAAGCAAAAATCTTCAGATTTGATTGCAAGCGTAGAC---ACAGAAGAAGTT---------AAAAGAGGTTTTACCTCTGCCATGATGCTGCCATTGGATCAAGGATTGCTTTGTGTTACAGTTGACCAGCAGTTTCTAATATATGATTTGGAGGAACATGCTGAAGACGGTCTTACTTTAGTCTTGAAGAAG------------------------------------------------------------------------------------------------------------------------------------------------AGGCTGATCGGGTACAATGAAGAGATTGCTGATATGAAGTTTTTGGGTGAGGACGAACAG---------------TTCCTTGCTGTTGCTACAAGTGTCGAGCAGGTGAGAGTATATGATCTGGCA---TCGATGTCATGT---------------------TCCTATGTATTGACAGGCCACAGTGATGTAGTTTTGAGTCTTGATACCTGCGTGTCAAGTTCAGGAAGAACACTTATCGTAACGGGCAGTAAGGACAATACTGTTAGGTTGTGGGAACCACAAAACAAATGTTGC------------------------------------------------------------------------ATTGGAGTTGGCATTGGC---------------------------------------------------------------------------------------------------------------------------------------------------------------------------------------CATGTGGGGGCT---------------------------GTAGGAGCTGTTGCATTCTCGAAGAAAAGCCAC---------------------------------------------------------------------------------------------------------------------AACTTTTTTGTC---------------------------------------------------------------------------------------------------------------------------------AGCGGTAGC------------------AGTGATCGTACTTTGAAAGTATGGAGCTTAGATGGATTATTAGAC------GAC---ATGGAAGAAATTTCCAACTTGAAAGCAAGAGCGGTAGTAGCTGCCCACGATAAAGATATAAACTCTTTAGCTATTTCACCCGATGATAAACTTGTTTGCAGTGGC------------------------------------------------------------------------------TCCCAGGACCGCACTGCC---------------------------------------------------------------------------------------------------GCCATATGGAGGCTTCCAGATTTGGTTTCTGTTGTTGTGCTGAAAGGA------------------CACAAGAGGGGCATATGGTCTGTGGAATTTTCT------------------------------------------------------------------------------------------------------------------------------------------------------------------------------------------------------------------------------------------------------------------------------------------CCAGTCGACAAGTGTGTTGTAACAGCCTCTGGTGATAAGACAATTAAAATATGGTCTATCTCTGATGGT------TCATGTCTAAAAACATTTGAAGGGCACACATCAAGTGTCATTAGAGCATCATATATTACCCGTGGAACTCAAATTGTGTCTTCTGGTGCGGACGGTTTGGTGAAGCTTTGGACTGTG------------------------------------------------------AAAACGAGCGAATGTTTGGCTACTTATGACCAGCATGAA------------------------------------------------------------------------------GACAAGATATGGGCATTAGCTGTTGGGAAGCGTACGGAGATGCTTGCT---------------------------------------------------------------ACAGGTGGTGGTGATGCA---------------------------------------GTAATTAATCTGTGGCATGATTCCACGTCTGAGGAA------------------------------------------------------------------------------------------------------------------------------------------------------------------------------------------------------------------------------------------------------------------------------------CAAGAGGAAGCCTTCCGT---------AAAGAAGAGGAGGGTGTCTTGAGAGGTCAAGAACTAGAAAATGCTGTTTTAGATGCT---------------------------------------------------------------------------------------------------------------------------------GACTACACTAGGGCTATCCGACTTGCATATGAACTACGGAGACCTCATAAGCTTTTTGAG---------------------------------------------------------------------------------TTGTTTAGTGAAATC------TGCAGGAAGTCCAATGCT---------------GACCAGCACATTGAGAAAGCACTTTCG---CCTCTTGGGAAAGAAGAGTTGCATATGCTT------------------------------CTAGAATACATTAGAGAATGGAATACGAAACCTAAA---------------------------------------------------------------------------CTCTGTCATATCGCACAATTTGTT---------------------------------------------CTGCATCGAGTCTTTACCATTCTTCCTCCAACTGAAATTGTCGAGATGAAAGGCATTGGTGAACTGCTCGAAGGGCTTATTCCATACTCCCAGAGGCATTACACTAGAATAGATCGGCTAGAAAGAAGCACATTCCTCTTGGATTATACCCTGACTGGAATGTCCGTCATTGAACCTGAAACG---GCT---------------------------------------------------------------------------------------GTAAAGGAGTCAAGAGACCAAAATGTGAACCACTCTGAG------------------------------GTCACAGAAGAGAAGCAGTTAGCT---AACGATGAAGAAGACTACTTCGAACAAGAAGTG------------------------------------------GTCTCCACGAAGAAGAGAAAG------------------------------------------------------------------------------------------------------------------------------------------------------------------------------------------------------------------------------TCAAAG---------------------------------------AAA---TCCCATGATAAAAAACAGAAAAAGAGCAAG---------GTGGCTTACGTAATTACTGCTCCGGTACCATCACAGGCGTAA------------------------
>Arabidopsis_thaliana
------------------------------------ATGGCT------------------CCTCATTCGTTAAAGAAGAACTACAGG------------------------------------TGCTCACGATCTCTAAAGCAGTTC------------------------------------------TACGGCGGTGGTCCTTTCATTGTT---TCATCTGATGGT------------------------------------------TCTTTCATCGCCTGCGCCTGTGGTGACGTCATTAACATCGTTGATTCTACGGATTCATCA---GTGAAATCCACGATTGAAGGCGAG------------------------------TCGGATACGCTCACTGCTTTAGCTCTTAGTCCTGATGATAAGCTCCTTTTCTCTGCTGGACATAGTAGA---CAAATCCGAGTTTGGGATTTGGAAACCTTGAAATGCATTCGCTCTTGGAAGGGACACGAAGGACCTGTGATGGGAATGGCTTGCCACGCATCTGGAGGATTGCTAGCTACTGCTGGAGCTGATAGGAAAGTTCTTGTTTGGGATGTT------GATGGTGGTTTCTGCACTCATTATTTCAGAGGCCATAAAGGGGTTGTGTCAAGTATCCTCTTCCATCCTGATTCAAACAAAAACATTCTTATCTCGGGAAGTGATGATGCAACCGTTCGTGTCTGGGATCTTAATGCAAAGAATACTGAGAAGAAATGTCTTGCCATTATGGAGAAGCACTTTTCAGCTGTGACTTCAATTGCTCTATCAGAGGATGGA---TTGACTTTATTCAGTGCTGGAAGAGATAAAGTTGTGAACTTGTGGGACCTTCATGATTATAGCTGCAAGGCTACAGTTGCAACGTATGAGGTACTAGAAGCTGTGACAACAGTTTCTTCTGGGACGCCTTTCGCTTCATTTGTAGCTTCTTTGGATCAGAAGAAGAGTAAGAAGAAGGAATCTGATTCTCAAGCA---------ACATATTTTATTACTGTTGGTGAACGTGGTGTTGTGCGCATCTGGAAGTCTGAAGGTTCAATTTGCCTCTATGAGCAAAAGTCGTCGGATATTACTGTCAGCTCGGAT---GATGAGGAATCT---------AAAAGAGGATTCACTGCAGCTGCTATGCTGCCTTCTGATCACGGACTGCTTTGTGTGACTGCTGATCAGCAGTTCTTTTTCTACTCCGTTGTGGAAAATGTGGAAGAAACA---GAGTTAGTGCTAAGCAAG------------------------------------------------------------------------------------------------------------------------------------------------AGGCTGGTTGGATATAATGAAGAAATAGCTGATATGAAGTTCCTAGGTGATGAAGAACAG---------------TTTCTCGCAGTAGCTACAAATCTCGAGGAGGTTCGTGTATATGATGTTGCA---ACAATGTCATGT---------------------TCCTACGTGTTAGCTGGCCATAAGGAAGTTGTTCTGTCCCTCGACACTTGCGTATCTAGTTCTGGGAATGTTCTAATCGTAACTGGAAGTAAAGACAAAACTGTAAGGCTATGGAACGCAACAAGCAAATCTTGT------------------------------------------------------------------------ATCGGAGTTGGTACTGGC---------------------------------------------------------------------------------------------------------------------------------------------------------------------------------------CATAATGGCGAT---------------------------ATCTTAGCGGTTGCTTTTGCGAAGAAGTCCTTC---------------------------------------------------------------------------------------------------------------------AGTTTCTTTGTC---------------------------------------------------------------------------------------------------------------------------------AGTGGAAGT------------------GGTGATCGTACACTGAAGGTCTGGAGCCTTGATGGTATTTCAGAG------GAC---TCAGAGGAGCCCATTAATCTGAAAACTAGAAGTGTTGTCGCTGCCCATGATAAAGACATCAATTCCGTGGCTGTTGCTCGTAACGATAGCTTAGTTTGCACTGGT------------------------------------------------------------------------------TCTGAGGATCGTACAGCT---------------------------------------------------------------------------------------------------AGCATATGGAGACTACCAGACTTGGTACATGTTGTTACACTTAAAGGA------------------CACAAGAGGCGGATTTTTTCTGTTGAGTTCTCA------------------------------------------------------------------------------------------------------------------------------------------------------------------------------------------------------------------------------------------------------------------------------------------ACTGTTGATCAGTGCGTAATGACAGCTTCAGGAGATAAGACAGTAAAGATATGGGCTATATCTGATGGT------TCCTGCCTCAAAACATTTGAAGGTCATACCTCAAGTGTACTTAGGGCCTCATTTATAACTGATGGAACCCAATTTGTCTCATGTGGTGCCGATGGTTTGTTGAAACTTTGGAATGTG------------------------------------------------------AACACTAGCGAGTGCATTGCCACATATGACCAGCACGAG------------------------------------------------------------------------------GACAAGGTATGGGCTTTAGCTGTTGGAAAGAAGACAGAAATGATTGCA---------------------------------------------------------------ACTGGTGGAGGTGATGCA---------------------------------------GTTATTAATTTATGGCATGATTCAACCGCTTCAGAT------------------------------------------------------------------------------------------------------------------------------------------------------------------------------------------------------------------------------------------------------------------------------------AAAGAAGACGATTTCCGA---------AAAGAGGAAGAAGCAATCTTGAGAGGTCAAGAGCTGGAAAACGCAGTGTTAGATGCG---------------------------------------------------------------------------------------------------------------------------------GAATACACTAAAGCTATAAGATTAGCATTTGAGCTTTGTAGGCCTCACAAAGTTTTTGAG---------------------------------------------------------------------------------CTCTTCAGTGGTCTC------TGCAGGAAAAGAGATTCA---------------GACGAACAGATAGTGAAAGCTCTTCAA---GGACTTGAAAAAGAAGAGTTCCGTCTACTT------------------------------TTTGAATATGTCCGAGAATGGAACACAAAACCAAAG---------------------------------------------------------------------------CTATGCCACATTGCTCAGTTTGTT---------------------------------------------CTTTACAAAACCTTCAACATACTTCCTCCCACAGAAATTGTTCAGGTAAAAGGAATTGGGGAACTCCTGGAAGGGTTAATCCCATATAGTCAGAGACATTTCAGTAGAATTGACAGATTTGTAAGAAGCAGTTTCTTGTTAGACTACACACTTGGTGAGATGTCTGTGATCGATCCAGAGACT------------------------------------------------------------------------------------------------------GTTGAGACAGAGTATCCTAAGGACGAGAAG------------------------------AAAAAAGAAAAAGATGTCATTGCT---GCAATGGAACAAGACACAGACGAG---------------------------------------CTAAAGCAGGAGACTCCTTCGAGGAAACGAAAG------------------------------------------------------------------------------------------------------------------------------------------------------------------------------------------------------------------------------TCTCAG---------------------------------------AAA---TCC---AAAGGTAAATCGAATAAGAAGAGACTC------ATTGCCGAAGCACAGGGAAGCGTAATTGCAGTTTGA------------------------------
>Theobroma_cacao
------------------------------------ATGGCG------------------CCGGTAACATTCAAAAGGAACTACCGT------------------------------------TGCTCCCAATCGCTGCAACAGTTC------------------------------------------TACAGCGGCGGGCCATTCGCGGTC---TCATCGGACGGA------------------------------------------TCTTTCATTGCGTGCGCGTGCGTCGAATCCATAAAGATTGTGGATTCATCAAACGCTTCG---ACGAAGTCGACTATCGAGGCTGAA------------------------------TCGGGTACCATCACTGCCTTGGCTCTTAGCCCCAGTGATAAGTTGTTGTTCTCTGCTGGACATAGTAGG---CAAATTAAGGTCTGGGACTTGGACACTTTAAAATGTCTACGCTCCTGGAAGGGCCATGATGGTCCTATAATGGGCATGGCTTGCCATGCCTCAGGAGGTTTGCTTGCAACTTCAGGAGCTGATAGAAAAGTTCTTGTTTGGGATGTT------GATGGTGGTTTCTGCACTCATTACTTCAAAGGGCATAAAGGTGTTGTGAGTAGTATTATGTTTCATCCTGATGTGAATAAAACCCTTCTTTTCTCTGGAAGTGATGATGCAACTGTACGAGTGTGGGATCTTCTAGCA------------AAGAAGTGTGTTGCAACATTAGAAAAACATTTCTCAGCAGTTACTTCTATGGCAGTGTCTGAAGATGGA---TGGACTTTGCTAAGTGCAGGAAGAGATAAGGTTGTAAATTTGTGGGACCTTCATGACTATAGATGCAAGAGTACTGTACCAACTTATGAGGTGCTTGAAGCTGTGTGTATAATTAATTCTGGGAGTTGTTTTGCTTTGTCTATGGGTGCATTCCGTCAGCAAAGTGGAAAGAGAAAA---AGTGGATCAACTGGA---------GATTATTTTATCACAGCTGGTGAACGTGGAATTGTACGCATCTGGAATTCTGAAGGTGCAGTTTGCTTGTATGAGCAAAAGTCCTCAGATGTTACAGTCAGCTCAGATGTGGATGAAGATTCA---------ACAATGGGCTTCACTAGTGCTGTTATGCTGCCCTTGGATCAAGGACTGCTTTGTGTGACAGCCGATCAGCAGTTTCTCTTCTACAATCCAGAGGAGCATCTTGAAGAAAACTGGAATTTAAAACTGACCAAA------------------------------------------------------------------------------------------------------------------------------------------------AGGCTTGTGGGATTCAATGATGAGATTGTGGATATGAAGTTTCTTGATGACGAGGAACAA---------------TATCTTGCTGTTGCTACAAATCTTGAACAGGTTCGAGTGTATGACCTTTCC---TCCATGTCATGT---------------------TCCTATGTATTGGCTGGTCATACTGATACCATTCTATGCCTAGACACGTCCTTGTCAAGTTATGGAAGAAGACTAATTGTAACTGGAAGTAAGGACAACAGTGTAAGGTTGTGGGAAGCAGAAAGACGATGTTGC------------------------------------------------------------------------ATAGGACTTGGCATAGGT---------------------------------------------------------------------------------------------------------------------------------------------------------------------------------------CACATGGGAGCG---------------------------GTTGGAGCTGTTGCTTTTTCCAAGAAGTGTCGA---------------------------------------------------------------------------------------------------------------------GATTTTTTTGTT---------------------------------------------------------------------------------------------------------------------------------AGTGGCAGT------------------AGTGATCGTACCATTAAGGTTTGGAGCTTGAATGGACTCTCAGAT------GAT---ATCGAACAGCCTATTAATTTAAAAGCAAAGGCAGTTGTAGCAGCGCATGATAAAGATATTAATTCTCTGGCTGTTGCCCCAAATGACAGTTTAGTTTGTAGTGGT------------------------------------------------------------------------------TCTCAGGATCGTACTGCT---------------------------------------------------------------------------------------------------TGTGTTTGGAGGCTTCCAGATCTGGTGTCTGTAGTTAAATTTATAGGG------------------CATAAGCGAGGAATCTGGTCTGTAGAGTTTTCA------------------------------------------------------------------------------------------------------------------------------------------------------------------------------------------------------------------------------------------------------------------------------------------CCAGTAGATCAATGTGTCATAACAGCATCAGGTGACAAGACTGTAAAGATATGGGCTATAGCCGATGGT------TCATGCTTAAAAACGTTTGAAGGACATACATCAAGTGTATTAAGAGCATCATTTCTTACACGTGGGACCCAGTTTGTATCTTGTGGTGCTGATGGATTGGTAAAGCTATGGACAATC------------------------------------------------------AAAACAAATGAATGCATTGCTACCTATGATCAGCATGAG------------------------------------------------------------------------------GACAAGGTTTGGGCGTTGGCTGTTGGCAAAAAGACAGAAATGTTAGCA---------------------------------------------------------------ACAGGTGGCAGTGATGCA---------------------------------------GTGATCAATCTATGGCATGACTCAACTGCAGCTGAT------------------------------------------------------------------------------------------------------------------------------------------------------------------------------------------------------------------------------------------------------------------------------------AAAGAGGAAGCATTCCGT---------AAAGAGGAAGAAGGGGTTTTGAGAGGGCAAGAATTGGAAAATGCAGTATTAGATGCT---------------------------------------------------------------------------------------------------------------------------------GAGTACATGAAGGCAATTCAAATTGCATTAGAGCTCCGGAGGCCTCATAAACTTTTCGAG---------------------------------------------------------------------------------TTGTTTTCTGGGCTT------TGCAGGAAGAGAGATGCT---------------GAAGATCAGATAGACAAAGCCCTTCAT---GCCCTTAGCAAAGAAGAATTTCATCTACTT------------------------------TTTGAGTATGCACGAGAATGGAATACAAAGCCAAAG---------------------------------------------------------------------------CTGTGTCACATTGCCCAATTTGTT---------------------------------------------CTCTTCCGAGCTTTCAACATTCTTCCTCCAACAGAGATAATTGAGATAAAAGGAATTGGCGAACTGCTTGAAGGTCTTATTCCATATTCCCAGAGACATTTCAGCAGAATAGACAGGCTTATCAGAAGCACATTTTTGTTGGATTACACTCTCATGGGAATGTCCGTTATTGGACCAGTAACT---CAG------------------------------------------------------------------------------------------GGTGATTTGAAGACTAGGTCTTTATTGCATTCTGGG------------------------------AAGGATATGGATGATGCGCCCTCA---ACAGATAAGGCTGATGAGGATCAAAAACAAGTTTCT---------------------GAAGGGCTGAAAGATAAGGCATCCGCCAAAAAGAGGAAA------------------------------------------------------------------------------------------------------------------------------------------------------------------------------------------------------------------------------TCACGC---------------------------------------AAG---TCTGGAGAGGGTTCACACTCACATAAGAAGGTCAAGGGTGTTGCTCATGCAAATAATGGAGCTATTCCATTGCAGGCATAA------------------------
>Amborella_tricopoda
------------------------------------ATGGCT------------------TCTACACTCATTAAAAAGAATTTTCGC------------------------------------TGTACCCCTGCCTTTCAACAGTTC------------------------------------------TATACTGGGGGTCCTTTTGCAGTT---TCATCAGATGGC------------------------------------------TCGTTCATGGCCTGCGCTTACAATGATCAAATACAGATCGTTAACACTTCTGATTCATCT---ATTTTATCCACTCTTGAAGGAGAC------------------------------ACAGAGCTCGTCACTGCGCTAACCCTAAGCCCGGATGATAAGCACCTCTATTCGGCGAGTCACAGTAGG---CAAATCAGGGTTTGGGATTTATCATCTTTCACTTGCCAGCGTTCATGGAAGGGTCATGATGGTCCAGTTATGGGCATGGTGTGTGATTCATCAGGTGGATTGCTTGCTACTGCTGGTTCAGATAGGAAAGTTCTAGTTTGGGATATC------AGTGGAGGCTATTGCACCCACTTTTTTCAAGGACACAAGGGAATTGTTACCACAGTTGTCTTCCATCCAGATCCTCAAAACCTCATACTTTTCTCCGGAAGTGATGATGCGACCGTTCGAGTGTGGAATCTTGACTCT------------AAAAAGTGCATTGCAGTGCTTGAGAAGCATTTTTCTTCTGTTACTTCTTTGGGGATATCTGAAAATGGA---TCAACCTTGCTTAGTGCTGGAAGAGACAAGGTTGTGAATTTATGGAATCTGCCCAACTATAGCTTCAGGATGACGGTGCCAAGTTATGAGGTGCTGGAAGCAGTCTGCGTCATAAATCCTGGAACTGCTTTGGCTGCTGCTTTGGATCAAAGCCAACTCTCAATCATGAAGAAAAAGGGAACTGGTTCAACTCCC---------ATCTTCTTTCTCACAGCTGGTGAGCGTGGCATTTTGCGAATATGGAGCTCTGAAGGTGGCATATGTTTATATGAGCAGCAAGCATCTGATGCTGTCATTAGCTCTAGT---GAGGAAGAACCA---------AAACTGGGCTTCACTTCAGCTGTCATATTGCCTTCAAATCAAGGATTGCTTTGTGTGACTGCTGATCAGCAGTTTCTTTTCTATTCTCCTACACATTCAGAAGAGATGAAGTTCCACTTAAACCTAACTAAG------------------------------------------------------------------------------------------------------------------------------------------------CGACTTATAGGATATAATGAAGAAATTGTTGATCTAAAATTCATGGGTGTGGATGAACAA---------------TATCTTGCAGTGGCCACAAATCTAGAGCAGGTGCGAGTATACGATTTACAG---TCCATGGCATGT---------------------TCCTATGTCTTGTCGGGTCATACAGAGCCTGTACTATGCCTTGACACTTGTGTTTCAAGTTCCGGAAAGACACTTCTAGTTTCTGGGAGCAAAGATAACAGTATAAGAGTTTGGGAAGAAGAAAACAGATGTTGC------------------------------------------------------------------------ATTGGGCTGGCCACTGGA---------------------------------------------------------------------------------------------------------------------------------------------------------------------------------------CATATGGGAGCT---------------------------GTTGGAGCTGTTGCATTTTCCAAGAAACGGAAA---------------------------------------------------------------------------------------------------------------------AATTTCATTGTT---------------------------------------------------------------------------------------------------------------------------------AGTGGTAGT------------------AGTGATCATGCAATAAAGTTATGGAGTCTGGATGGACTTTCAGAT------CGC---TGTAATGAGGTTGTTAAGTTACAAACTAAGGCAGTTGTTGCAGCTCACAAGAAAGATATAAATGCCTTGGCTGTTGCCCCAGATGATAGCCTTGTGTGCAGTGGT------------------------------------------------------------------------------TCTCAGGATCGTACTGCT---------------------------------------------------------------------------------------------------TGCTTATGGAGGCTTCCTGATCTAGTTCTGGTAGTTGAGCTTAAAGGG------------------CACAAAAGGGGGATTTGGTCTGTTGAATTTTCT------------------------------------------------------------------------------------------------------------------------------------------------------------------------------------------------------------------------------------------------------------------------------------------CCAGTAGATAAATGTGTAATGACTGCATCTGGTGATAAAACAATAAAAATATGGTCAGTGTCAAATGGT------TCCTGTCTTAAAACATTTGAAGGTCACCCTTCTGGCGTCTTGAGAGCTTCCTTCCTCTCCCGTGGTGCCCAATTTGTATCTTCGGATGCGGATGGCCTGCTGAAATTGTGGACAATC------------------------------------------------------AAATCGAATGAATGTGTTGCTACTTTTGACCAGCATGAG------------------------------------------------------------------------------AATAAGGTGTGGGCCTTGTCTGTTGGAAGGAAAACTGAGATGTTGGCT---------------------------------------------------------------ACTGGTGGTGGTGATGGG---------------------------------------GCTATCAATTTGTGGCATGACTGCACTGCTGAAGAT------------------------------------------------------------------------------------------------------------------------------------------------------------------------------------------------------------------------------------------------------------------------------------AAAGTAGAAGCCCTTCAG---------AAAGAGGAAGAAGAAACCCTGAAAGGCCAAGAGTTGGAAAATGCTTTATGTGATTCG---------------------------------------------------------------------------------------------------------------------------------AATTATCTCAAAGCAATTCGACTAGCCTTTGAAATGAGGAGACCTCACAAACTTCTCAGC---------------------------------------------------------------------------------TTATTTGAACAACTT------TGCAGAAAGGAGGATGGT---------------GGGGATCAGATAGAGAAAGCATTTCAG---GGGCTTCGAAAGGAAGAATTTTGTGTGCTT------------------------------CTTGAATATATTCGAGAATGGGATACAAAGCCAAAG---------------------------------------------------------------------------TTCTGTCACATTGCCCATTTTGTT---------------------------------------------CTGTTTAGGGTTTTCAATATCCTTCCACCTACAGAAATTGTTGAGATGAAAGGCATTAGTGAACTCCTTGAAGGATTAATTCCATATTCCGAGAGACATTTTAGAAGGATGGACAGGTTTGCAAGAAGCACATTTTTATTGGACTATACTCTATCTCAAATGTTGGTTATTAGCCCAGAGGAA---GAGATG------------------------GCTTTTCCGAAAAGAGAGATCCTCCCAAATCAACCTAGTAAAAATGATAGAGTTTTTGAGGAAGCAAAGGCATATGATGAGCAATCCAAGAATGATCAA------------------------------GAAACGCTACAAAGTGCAGTTCAA---GAAACTGTAGAAAATGGGTATCAAGAAAAGATAGACAATGGGACTGCAGACATAGATGAGCCGTTGCAAAAT---GACTCATCAAAAAAGCGGAAA------------------------------------------------------------------------------------------------------------------------------------------------------------------------------------------------------------------------------TCCAGG---------------------------------------AAGCTGAGGGCAAAAGTGCTGGAGAAGAGAGCTAAG---------GTGGCATATGTGGAGGTTTCACATATTTCTTCCAAGGCTTAG------------------------
>Isoetes_spp
----------------------------------------------------------------------------------------------------------------------------------------------------------------------------------------------------------------------------------------------------------------------------------------------------------------------------------------------------------------------------------------------------------------------------------------------------------------------------------------------------------------------------------------------------------------------------------------------------------------------------------------------------------------------------------------------------------------------------------------------------------------------------------------------------------------------------------------GCTTAGCTGTTTCCACCAATGGT---TGGAGTCTTGTCACTGGCAGTCGCGATAAGGT-----------------------------------------------------------------------------------------------------------------------------------------------------------------------------------------------------------------------------------------------------------------------------------------------------------------------------------------------------------------------------------------------------------------------------------------------------------------------------------------------------------------------------------------------------------------------------------------------------------------------------------------------------------------------------------------------------------------------------------------------------------------------------------------------------------------------------------------------------------------------------------------------------------------------------------------------------------------------------------------------------------------------------------------------------------------------------------------------------------------------------------------------------------------------------------------------------------------------------------------------------------------------------------------------------------------------------------------------------------------------------------------------------------------------------------------------------------------------------------------------------------------------------------------------------------------------ATCGCACTATTAAGCTTTGGAATTTTGGTGAGCTGCTAGAG------AAC---CGTGATAAACATATCAAGCTTTCATCACAGGCTGTAGTCGCTGCACATGACAAGGACATCAACTCAGTTGCCATAGCGCCAAATGACAGTCTAGTCTGCAGTGGT------------------------------------------------------------------------------TCACA---------------------------------------------------------------------------------------------------------------------------------TGATCTGATATTGATGACCACCCTTAAAGGG------------------CACAAACGTGGAGTTTGGTGTGTTGAGTTTTCA------------------------------------------------------------------------------------------------------------------------------------------------------------------------------------------------------------------------------------------------------------------------------------------CCTGTCGATCAATGCGTTTTGATAGCCTCAGGAGATAAAAGCATCCGCATATGGG------------------------------------------------------------------------------------------------------------------------------------------------------------------------------------------------------------------------------------------------------------------------------------------------------------------------------------------------------------------------------------------------------------------------------------------------------------------------------------------------------TTTGGGTAGATTGTACTGCTGAAGAT------------------------------------------------------------------------------------------------------------------------------------------------------------------------------------------------------------------------------------------------------------------------------------GAAGAAGCTGCTATACAA---------CAAGAAGAGGAAGAAGTGCTCAAGGATCAAGAATTGGAAAAAGCCCTTGCAGATACA---------------------------------------------------------------------------------------------------------------------------------GATTATATTAGAGCCATTCAACTAGGATTTGAATTGCAACGRYMCTTTAAGCTYCTTCAC---------------------------------------------------------------------------------ATATTCAYAGAACTT------CTAA-----------------------------------------------------------------------------------------------------------------------------------------------------------------------------------------------------------------------------------------------------------------------------------------------------------------------------------------------------------------------------------------------------------------------------------------------------------------------------------------------------------------------------------------------------------------------------------------------------------------------------------------------------------------------------------------------------------------------------------------------------------------------------------------------------------------------------------------------------------------------------------------------------------------------------------------------------------------------------------------------------------------------------------------------------------------------------------------------------------------------------------------------------------------------------------------
>Isoetes_andicola
-----------------------------------------------------------------------------------------------------------------------------------------------------------------------------------------------------------------------------------------------------------------------------------------------------------------------------------------------------------------------------------------------------------------------------------------------------------------------------------------------------------------------------------------------------------------------------------------------------------------------------------------------------------------------------------------------------------------------------------------------------------------------------------------------------------------------------------------------------------------------------------------------------------------------------------------------------------------------------------------------------------------------------------------------------------------------------------------------------------------------------------------------------------------------------------------------------------------------------------------------------------------------------------------------------------------------------------------------------------------------------------------------------------------------------------------------------------------------------------------------------------------------------------------------------------------------------------------------------------------------------------------------------------------------------------------------------------------------------------------------------------------------------------------------------------------------------------------------------------------------------------------------------------------------------------------------------------------------------------------------------------------------------------------------------------------------------------------------------------------------------------------------------------------------------------------------------------------------------------------------------------------------------------------------------------------------------------------------------------------------------------------------------------------------------------------------------------------------------------------------------------------------------------------------------------------------------------------------------------------------------------------------------------------------------------------------------------------------------------------------------------------------------------------------------------------------------------------------------------------------------------------------------------------------------------------------------------------------------------------------------------------------------------------------------------------------------------------------------------------------------------------------------------------------------------------------------------------------------------------------------------------------------------------------------------------------------------------------------------------------------------------------------------------------------------------------------------------------------------------------------------------------------------------------------------------------------------------------------------------------GATTTGGGCACTGGCAGTGGACAACAGAACTGAAATGATGGCA---------------------------------------------------------------TCTGGGGGTGCAGATTCT---------------------------------------G-----------------------------------------------------------------------------------------------------------------------------------------------------------------------------------------------------------------------------------------------------------------------------------------------------------------------------------------------------------------------------------------------------------------------------------------------------------------------------------------------------------------------------------------------------------------------------------------------------------------------------------------------------------------------------------------------------------------------------------------------------------------------------------------------------------------------------------------------------------------------------------------------------------------------------------------------------------------------------------------------------------------------------------------------------------------------------------------------------------------------------------------------------------------------------------------------------------------------------------------------------------------------------------------------------------------------------------------------------------------------------------------------------------------------------------------------------------------------------------------------------------------------------------------------------------------------------------------------------------------------------------------------------------------------------------------------------------------------------------------------------------------------------------------------------------------------------------------------------------------------------------------------------------
>Isoetes_humilior
-------------------------------------------------------------------------------------------------------------------------------------------------------------------------------------------------------------------------------------------------------------------------------------------------------------------------------------------------------------------------------------------------------------------------------------------------------------------------------------------------------------------------------------------------------------------------------------------------------------------------------------------------------------------------------------------------------------------------------------------------------------------------------------------------------------------------------------------------------------------------------------------------------------------TGCGAGACTATAGCTTAGAAGTAATTGTTCCTGTTTATGAGTCAATTGAATCAATCTATATCGTTCCAGAGTCTAGTGACGGCCCGACCAGTTTTTTTGAATCA------------AATGAATAAAGAGCAAAGCCATTGAAACCTAGAAAGACTATTCCGTTTY-----GTTGGTGAACT-GGAATAGTGCAAGTCTGGA----------------------------------------------------------------------------------------------------------------------------------------------------------------------------------TAAACTTGAGGATGGAAAAGCAGACTTGATGCTCTCCAAA------------------------------------------------------------------------------------------------------------------------------------------------CGCTTAATTGGATCAAATGATGAAATAACAGATCTCAAGTTTCTGGGAAACGATTCTAAT---------------GTCCTTGCAATTGCAACCAATGTTGAGCAGGT------------------------------------------------------------------------------------------------------------------------------------------------------------GGTTR--TTGTGGGATACAAATGTGGAAACTTGT------------------------------------------------------------------------ATAGAAACAACATCTGGT---------------------------------------------------------------------------------------------------------------------------------------------------------------------------------------CACATGGCTACT---------------------------GTCACTGCAGTTGCTTTTTCTAAGAAACATAAA---------------------------------------------------------------------------------------------------------------------AACTTTWTTGTT---------------------------------------------------------------------------------------------------------------------------------AGTGGTARC------------------AG--ATCGCACTATTAAGCTTTGGAATTTTGGTGAGCTGCTAGAG------A----------------------------------------------------------------------AGTTGCCATAGCGCCAAATGACAGTCTAGTTTGTAGTGGT------------------------------------------------------------------------------TCAC------------------------------------------------------------------------------------------------------------------------------------------------------------------------------------------------------------------------------------------------------------------------------------------------------------------------------------------------------------------------------------------------------------------------------------------------------------------------------------------------------------------------------------------------------------------------------------------------------------------------------------------------------------------------------------------------------------------------------------------------------------------------------------------------------------------------------------------------------------------------------------------------------CACTGGCAGTGGACAACAGAACTGAAACGATGGCA---------------------------------------------------------------TCTGGGGGTGCAGATTCT---------------------------------------GTAGTCAATATTTGGGTAGATTGCACTGCTGAAGAT------------------------------------------------------------------------------------------------------------------------------------------------------------------------------------------------------------------------------------------------------------------------------------GAAGAAGCTGCTATACAA---------CAAGAAG--------------------------------------------------------------------------------------------------------------------------------------------------------------------------------------------------------------------------------------------------------------------------------------------------------------------------------------------------------------------------------------------------------------------------------------------------------------------------------------------------------------------------------------------------------------------------------------------------------------------------------------------------------------------------------------------------------------------------------------------------------------------------------------------------------------------------------------------------------------------------------------------------------------------------------------------------------------------------------------------------------------------------------------------------------------------------------------------------------------------------------------------------------------------------------------------------------------------------------------------------------------------------------------------------------------------------------------------------------------------------------------------------------------------------------------------------------------------------------------------------------------------------------------------------
>Isoetes_elatior
------------------------------------------------------------------------------------------------------------------------------------------------------------------------------------------------------------------------------------------------------------------------------------------------------------------------------------------------------ACATTCGAAGGGGAT------------------------------TCGGAACGCATTACTTCCTTGGCCGCAAGCCCAGATGGAAATTGGCTGTTTTCGGCTAGCCGCAGCCTC---CAAGTGAAACAGTGGAATTTAGCGACTGGCTCCTGTTTTCG-------------------------------------------------------------------------------GATAGAAGTGTGCTCATCTGGGATATC------GAAGGATGCTATTGTAGTCATGCATTTCGTGGACATACAGGTGTTGTAAAGTGTGTTGTTTY--ATCCAGATGCGCAT--------GTTGTTTTCCGGAGGCGAAGATGGGACTGTTAGGGTTTGGGATCTGGTGACT------------AAAAAATGCGTATCAGTGCTTGACAAGCATTTTAGTGACGTGACAAGCTTGGCTGTTTCCACCAACGGT---TGGAGTCTTGTCACTGGCAGTCGTGATMAGGTTGTCAACATATGGGATCTGCGAGACTACAGCTTAGAAGTAAYTGTTCCTGTTTATGAGTCAATTGAATCAATCTRTATTGTTCCAGAGTCTAGTGACTTYCCTGACRGTTTKKTTRATTCA------------AATGAATCAAAAGCAAASCCATCGAAACCTAGAAASATTATTCGGTTTCTYA-TGTTGGTGAACTTGGGATAGTGCAAGTCTGGACMTCTSACA-------------------------------------------------------------------------------------------------------------------------------------------------------------------------------------------------CTTGATGCTCTCCAAA------------------------------------------------------------------------------------------------------------------------------------------------CRCTTAATTGRATCAAATGATGAAATAACAGATCTCAAGTTTCTGGGAAATRATTCTA-T---------------GTCCTTGCAATTGCAACCAAKGTTGAGCAGGT------------------------------------------------------------------------------------------------------------------------------------------------------------GGTTAGGTTGTGGGATGCAGACCTGGCTACCTGT------------------------------------------------------------------------ATAGCAACAACATCTGGT---------------------------------------------------------------------------------------------------------------------------------------------------------------------------------------CACATRGCTGYT---------------------------GTMACTGCAGTTGCTTTTTCTAAGAAACATAAA---------------------------------------------------------------------------------------------------------------------AACTTTTTYRTT---------------------------------------------------------------------------------------------------------------------------------AGTGGTAGC------------------AG-GATCGCACTATTAAGCTTTGGAATTYTGGTGAGCTGCTAGAG------AAS---CATKATARRCATATCAAGCTTTCATCARAGGSYGTAGTSGCWGCACATGAMAARRACATMAAYKCAGTTGC-ATWGCRCCWAATGACAGTCTAGTCTGCAGTGGT------------------------------------------------------------------------------TCACAGG------CTGCC---------------------------------------------------------------------------------------------------CGTSTCTGGAASCTYCCTGAGYTGATATTGRTGACCACCCTKAAAGGS------------------CACAARCGTGGRGTTTGGTGYGTTGAGTTTTCA------------------------------------------------------------------------------------------------------------------------------------------------------------------------------------------------------------------------------------------------------------------------------------------CCTGT-GAYCAATGYGTYTTGAYAGCMTCAGGAGATAAAAGCATMCGYATATGGGCTCTTTCRRATGGA------TCMTGCTTAAAAACTTTTGARGGGCATACTGCTAGTGTTCTTAARGCTTGTTTYCTRTCTCGTGGGACTCAAATTGTCTCTTCTGGCGCTGATGGTTTGTTGAAACTTTGGACTATT------------------------------------------------------AAGAGCAACGAGTGCGTCAATACATTTGATCATCATAAT------------------------------------------------------------------------------GATAAGRTWTGGGCACTGGCAGTGRACARCAGAACTGAAGTRWTGGCA---------------------------------------------------------------TCTGGGGGTGCAGATTCY---------------------------------------RTAGTCAATATYTGGGTRGATTGYACTGCTGMAGAT------------------------------------------------------------------------------------------------------------------------------------------------------------------------------------------------------------------------------------------------------------------------------------GAAGAAGCTGCTATAMAA---------CAAGAAG-----------CTCAAGGATCAAGAATTGGCAAATGCTYTTGCAGATACA---------------------------------------------------------------------------------------------------------------------------------GATTATATTAGAGCCATTCAACTGGGATTCGAATTGCAACGRCCCTTTAAGCTCCTTCAC---------------------------------------------------------------------------------ATATTTACAGAACTT------CTAAGCAAAAATGAAGCA---------------AGTGTTCAAATATCAATGATTTTGAAG---GATCTTGGTATGGAGCATCTGCGGCTGCTT------------------------------CTGCAGTACATACTTGAATGGAACTCGAAATCAAAA---------------------------------------------------------------------------TTTTGCCACACTG--------------------------------------------------------------------------------------------------------------------------------------------------------------------------------------------------------------------------------------------------------------------------------------------------------------------------------------------------------------------------------------------------------------------------------------------------------------------------------------------------------------------------------------------------------------------------------------------------------------------------------------------------------------------------------------------------------------------------------------------------------------------------------------------------------------------------------------------------------------------------------------------------------------------------------------
>Isoetes_coromandelina
---------------------------------------------------------------------------------------------------------------------------------------------------------------------------------------------------------------------------------------------------------------------------------------GCATGTCCATGTGGGGATGAAGTGAAGATTGTGAACAKTGATGAAGGTGAA---GTGGTAAAGACACTCGAAGGAGAT------------------------------TCGGAACGCATTACTTCTTTGGCTGCAAGTCCAGATGGGAATTGGTTGTTTTCGGCTAGTCGCAGCCTT---CAAGTGAAACAGTGGAATCTAGTAACTGG--------------------AGGCGCATGAAGCTCCCATTGCAGACATGGCAGTTGATTCCTCCAG----------------------------------------------------------------------------------------------------------------------------------------------------------------------------------------------------------------------------------------------------------------------------------------------------------------------------------------------------------------------------------------------------------------------------------------------------------------------------------------------------------------------------------------------------------------------------------------------------------------------------------------------------------------------------------------------------------------------TTTTATACACCCTATAAGCTTGAR--TGGAAAACCAGATTTGATGCTTTCCAAA------------------------------------------------------------------------------------------------------------------------------------------------CGTTTAATTGGATCGAATGATGAAATAACAGATCTCAAGTTTCTGGAGAATGATTCCCAT---------------GTTCTTGCAATTGCAACCAA--------------------------------------------------------------------------------------------------------------------------------------------------------------------------------------------------------------------------------------------------------------------------------------------------------------------------------------------------------------------------------------------------------------------------------------------------------------------------------------------------------------------------------------------TTGCTTTTCCCAAGAAATATAAA---------------------------------------------------------------------------------------------------------------------AACTTTTTTGTT---------------------------------------------------------------------------------------------------------------------------------AGTGGTAGC------------------AG-GATCGCACTATTAAGCTATGGAACTTCAGTGGACTGCTAGAG------AAG---CATGATAAACATATCAAGCTTTCATC-------------------------------------------------------------------------------------------------------------------------------------------------------------------------------------------------------------------------------------------------------------------------------------------------------------------------------------------------------------------------------------------------------------------------------------------------------------------------------------------------------------------------------------------------------------------------------------------------------------------------------------------------------------------------------------------------------------------------------------------------------------------------------------------------------------------------------------------------------------------------------------------------------------------------------------------------------------------------------------------------------------------------------------------------------------------------------------------ACTGAAGTATTGGCA---------------------------------------------------------------TCTGGAGGTGCAGATTCT---------------------------------------ATAGTCAATATTTGGGTGGATTGTACTGCAGCAGAT------------------------------------------------------------------------------------------------------------------------------------------------------------------------------------------------------------------------------------------------------------------------------------GAAGAAGCTGCTATACAA---------CGAGAA-----AGAAGTGCTCAAGGATCAAGAATTGGCAAATGCTCTTGCAGATACA---------------------------------------------------------------------------------------------------------------------------------GATTATGTCAGAGCCATTCGTCTAGGATT----------------------------------------------------------------------------------------------------------------------------------------------------------------------------------------------------------------------------------------------------------------------------------------------------------------------------------------------------------------------------------------------------------------------------------------------------------------------------------------------------------------------------------------------------------------------------------------------------------------------------------------------------------------------------------------------------------------------------------------------------------------------------------------------------------------------------------------------------------------------------------------------------------------------------------------------------------------------------------------------------------------------------------------------------------------------------------------------------------------------------------------------------------------------------------------------------------------------------------------------------------------------------------------------------------------------------------
