# Supplementary material for: Phylogenomics indicates the “living fossil” Isoetes diversified in the Cenozoic
Source: PLoS One. 2020 Jun 18;15(6):e0227525. doi: 10.1371/journal.pone.0227525 (PMC7302493; doi:10.1371/journal.pone.0227525)
Supplement: S1 File — Folder containing fasta files for each of the individual nuclear alignments. (GZ) [file pone.0227525.s011.gz › 1_Individual_Nuclear_Alignments/Homolog_43618.orthogroup_2.fasta]

>Theobroma_cacao
------------------------------------------------------------------------------------------ATGCCA------------------------------------------------------------------------------------------------------------------------------------------AATAGTCTGCCGGCCATCTGTCCCTGC---------------------ATAAACCTGGCAAAAAGTAATGATCTTTCAGCA------------------------------------------------------AGGTCTTTC---------------------------------------------TCATCTGTGCTT------------------------------------------------------------------------AAGCCCTCTGACAACTTTCCTACTTCAAAACAGAATAAGGATTATACAAAACCAATAAACATGGGC------------AAGCCTATT---------------------------------------------------------------------GAAAATGATGGAGATAAGGTA---------------------------------------------GTTGAGCAAAACAATAATAATTTAGCTCTTAAAAAGCTTAAAGAGCTGCATTGC---TGGGCTGAGAATAGTTTA---------------------------------------------ATTGAGGATCTCTTGTTGGCTGCCGATGGTGATGTTCATGAGGCCTCAGCTTTGTTGAAAGGAATGATG------------------------------------TCCATTAGTGGCACTGAGGATATCAAGGAAACAAAAAAT------------------------------------------------------------------------------------AATGAAATGAGCTCCGCCATTTCTGAT---------------------------------------------------------------TTTCCAGGCAATGCCTACTGT---------------------------------------------------------------------------------------------------------------------------------------------------------------------------------GACAGAGAAATTTCAACAGGAAAG---------ACTGCAAAGCTCGTTTGCCAGAGCTCTAAAGCTGATGAAAGGGAAGACAATCTTGACAAGTTGACAGATATGCATGAGAATAAACTCTTTGATGGTGCTTCT---------------AATATGAAGCTGATTCTGGGGCAATTGACGTCTATA------CCTTTTGAGCCTGAGTGG------------------------------------------------------------GAAGAA---------------------------------------GATGATGTATACTTGAGCCATCGAAAGGATGCTATAAGGATGATGAGGTCAGCATCTCAACACTCTAGGGCAGCCAGTAATGCATTTTTGAGGGGTGATCATGTTGCTGCGCAGCAGCACTCTCAAAATGCTCGAGAAGAATGGTTAGCTGCTCAGAGACTTAATGCTAAGGCAGCTAGTGAAATTTTAAGAATCCGAAATAGTGACAAT------GACTTGTGGAAGTTGGACTTGCATGGTCTTCATGCAGCAGAAGCTGTCCAAGCCTTGCATGAACATTTGAGACGGCTTGAGACCCAGGTGTAG------------------------------------------------------------------------------------------------------------------------------------------------------------------------------------------------------------------------------------------------------------------------------------------------------------------------------------------------------------------------------------------------------------
>Arabidopsis_thaliana
---------------------------------------------------------------------ATGTCATGGATGAAAGGTAAATCATCT------------------------GGTTGGACTGCGTTTGATCTCAAGCAGAGA---------------------------------------------------CAGAAACAAGGTCTTGAAAGTGAGGTCGAGGGTGATCCATTCCCACCTGTTTCA---------------------------ACTAGTGTTAATGCATCCTTTGGTGTAAGAGGACGGTTGAGAAGAAAC---------CATGAACCTTCT---------------GAAAAGTCTTTT---------------------------------------------TCGTCCGTGCTC---------------------------------------------------TTGCCTCCT---------------------TCGAGATTTCCGGCATTGACAGAGAATAAGGATTGCGGAAACCAAGAACGAGGGGGTTGTTGTAGAAGAAAGCCGGAC---------------------------------------ACTTTGAGTCTC---------------------------------------------------------------------------------------CCGGTAAACAGTCATGATTTAGCCTTCACGAAGCTGAAGGAAATGAACAGC---TGGGCGGATGATAACTTA---------------------------------------------ATAAGGGATGTATTGTTATCCACAGAGGATGATTTTGAAATGGCCTTAGCTTTTTTGAAAGGAATG---------------------------------------GTTTCTTCTGGTAAGGAGGATGAGGAGCCAACTTCAAAGATTGAGGGG------------------------------------------------------------------TATTCATCCGATAACAGAAGATCGGAATATAGAACA---------------------------------------------------------------TTTGAGAAAACAGTTACAAGTTCGGTGAAGATGGCTGCAAGGTCCACATTTGAGGATGCT---------------------------------------------------------------------------------------------------------------------------------GGCAAGTATGATCTGGAAAATAGTGATGGAAGC---------TCGTTTCTGGTCAATGCATCTGACAAT------GAAAAGTTCCCTGATGATATTTCTGAACTA------------GATAGTATCATTCAG------------------------------------------------CGGCTTCAGTCCATT------CCGATAGAACCTGAATGG------------------------------------------------------------GAAGAA---------------------------------------GATGATCTATACTTGAGTCATCGAAAGGATGCGCTGAAAGTGATGAGATCAGCCTCAAACCATTCAAGAGCTGCCCAAAATGCTTTTCAGAGATATGATCATGCTTCTGCCAAGCAGCATTCAGATAAAGCAAGAGAGGACTGGTTAGCAGCTGAGAAGCTAAATGCTGAAGCGGCCAAGAAGATCATAGGTATAACAAATAAGGATAAT------GACATATGGAAGTTGGACCTGCATGGTCTCCATGCCACAGAAGCTGTTCAAGCCTTACAAGAACGTTTGCAAATGATTGAAGGTCAC---TTTACTGTGAACCGTTCAGTATCACCAAATAGAGGTAGGTCAAAGAATGCAGCTCTGCGATCTGCATCACAAGAGCCTTTTGGTAGATTAGAT---GAGGAAGGCATGCAC---TGTCAAAGAACTTCTTCT------------------------------------AGAGAACTGAGAAAC------------------TCATTGCAGGTTATAACAGGTATTGGTAAACACAGTCGC---GGACAGGCTTCACTTCCTCTAGCCGTGAAGACATTCTTTGAAGATAACAGGTATAGGTTTGACGAGACAAGGCCAGGAGTTATCACAGTGCGGCCTAAATTCCGACACAGCTGA------------------------------------------
>Littorella_uniflora
------------------ATGAACTCTTCTAGTAGTAGGAAGGGTTCTTTTCATGGAAACAATAAGAGCAGCAATAGTGTTAAAAGTAAGAGCACT---------------------TTGGGCTGGGCAGCATTTGATCACAAGCAGAGGCAC------------------------------------------------AAGAAGGAACATAGTGGATATGAAGTTGATTCGGAGCCTTATCCGTCATTGTTG---------------------------TCGGACTCTAGCCCTGCCAGACTATTGCCGAAC---------------------------------AAGAAGAAGGCAGTATTAGAGAAACCTTTC---------------------------------------------TCATCGGTTGTC---------------------------------------------------GTAGCTCCG---------------------AAGAATTTTCCCTCCTTGATGGAT---------------------------------------------TCACCGAAACATGGTATAGACTGGGAAAGGGGAGTATCCACTACCAACACTGCCGAAATG---------------------------------------------------------------------------------------GTCAGAGATGTATCTAGTGAAGCTCATCTAAAGCTCAAGCATCTTCACAGC---TGGGCAGATGAAACCTTG---------------------------------------------ATCCAGGATGTGTTGGCCGGAGTAAATTATAACACGGAGTTGGCTTTATCTCTGCTGGAAACAATG------------------------------------------------------------CGCTTGCCG---------------------------------------------------------------------------------------------GATGGA---GAGGCAGAG---------------------------------------------------------------------------AACAAGAATGTG---------------------------------------------------------------------------------------------------------------------------------------------------------------------------------------GACTCGAGTTGTGGGAATGGCACT---------GTCCCTTATAGCATTTCAAGTGATTCTGTTTGGGAACGCTATGCAGAATCTGTGGACGCAGCT------------TCTTCAGTGCTGTTA------------------------------------------------AATGTCACAACTACTAAGCCACCTATTGAACCTGAGTTTGAT------------------------------------------------------TTGGAAGAG---------------------------------------GATGATGTTTACCTAATCCATCGCAAAGAGGCAATAAAGATGATGAGATCAGCATCTCGTCATTCTACAGCAGCAAATGATGCATTTCTAAGAGGAGATCACGTATCTGCTCATCTTTTATCAATTAAGGCTCGGGAAGAGTGGAATGCTGCAGAAAAGCTTCATGCCAAGGCAGCAATGGAAATTCTGACCCTCAGGAACAATAATAAT------GATCCATGGACACTGGATTTGCATGGTCTGCATGCAGGGGAAGCAGTTGAAGCATTGAAGGAGCGCTTGCAAAAGGTTGAATCCCTGTTAATATCATCAAATGACTCAGTGATGCCTACTGGGCACCAAAAGGACTCAAGCTTGTCAGTTTCGTCGTCTGCAGAGTATTTAGCTAATGTTAAC------------CTGGAAAAGCTTGAGAGACAGCATCCGTCATTAAGGCAG------------------------CGGCCAATGTTG------------------------TTAGAGGTCATAACAGGAAAAGGCAACCATAGCCGA---GGAGAGGCTGCACTCCCATCAGCTATCAGAAATTTTCTTAATGAAAATGGGTATCACTTTGATGAGACCAGACCTGGTGTGATCATGGTAAGGCCCAAGTTTCGGCAACAACGACCTAATTATGGTGTTATCGCTCGATGA---------------
>Oryza_sativa
---------------------------------------------------------------------------ATGTATAGGCAGAAGATACCCAAT------------------TCTGGGTGGGCTGCTTTTGATCGCAGGTGGCGC---------------------------------------------------AGCAAAGATGGAAGAGGGGATGACACCGATGTCAATTCATTTCCAGCTCTCTCA---------------------------GATTATATAGCCCCCAGTGCTGCTAGTAGCTCA---------------------------------------------------------------------------------------------------------------------------------------------------------------------------GTTGCGGAAAACAGTAGGCCAAAAGCA---AAGCCTTTTGCATCAGTGCTT------------------------------------------------CGTCCTTCT------GTTGATTGTGCAGCTGATGGTAATGAAAACGGAAATAAGCATTTCACT---------TGTCACAGGGAGAATGCAAACTAT------------------------------------------------GGTCTAAAATCTGCATCTGAAAATAAAATTGAGCTGCTGAGGGGTGCTCATAGT---TGGGCCGACAGTAATTTA---------------------------------------------ATTGAGGATGTACTGGCCTCTGTGAACAATGATGTTGGTGAAGCATCTGCTTTGTTGAAAGCTATGGCGTCTCCTTGTTTTCCAATAAGG------------------------------GAGGATGGACTACCT---------------------------------------------------------------------------------------------GATCAGCTTTCTTCTGAGATT------------------------------------------------------------------------AATAAAACACAT---------------------------------------------------------------------------------------------------------------------------------------------------------------------------------------GGTTTACCATCAGGAAATGGTACA---------GCAGAAAATAATCTTGTAAATGAC------------------------------------------------------TCGCAGTTGTTGCCTCTGCCAATG------------------------------------AATATGTCGTCTGTA------CCCATAGAACCGGAAGTG------------------------------------------------------------GAAGAG------------------------------------CTCGATGACGATTACTTTAACCACAGGAAAGATGCATTGAAGATTATGAGGGCTGCCACGAAGCATTCTCAGGCTGCGAGTAATGCTTTCTTGAGAGGTGACCATGCTGCTGCCAAGGAACTTTCCCTCAGAGCTCAAGAAGAGCGATCCGCTGCTGAAGAGCTGAACAAGAAGGCAGCAAAAGAAATATTTCGCCTCAGGAACAGCAATAAT------AGCATTTGGAAGCTAGACATGCATGGTCTACATGCATCAGAGGCTGTGGAAGTACTGGAACGGCATCTTCACAGGATAGAATTCCAG---CCACCAGGGAATAATGCAGCTTCATCTGATGAAGTAGCTAGGTCTGAACCCAGAGTGTCTGGTCCAAGC------------------------------------------------------------------ATTGAGCCCGGCCCAGGGAAGGTGGTGTTTGTTCGTCCCATACAGGCT------------------ATCTTAGAGGTGATCACAGGGATTGGCAAGCACAGCAAA---GGGCAGGCCTCACTACCTGTTGCAGTCAGGGGCTTCCTCATTGAAAATGGGTACCGATTTGATGAGCTGCGGCCTGGTGTGTTCTCTGTTCGTCCTAAATTCCGTCGCCGGTGA------------------------------------------
>Amborella_tricopoda
---------------------------------------------------------------------------------------------------------------------------------------------------------------------------------------------------------------------------------------------------------------------------------------------------------------------------------------------------------------------------------------------------------------------------------------------------------------------------------------------------------------------------------------------------------------------------------------------------------------------------------------------------------------------------------------------------------------------------------------------------------------------------------------------------------------------------------------------------------------------------------------------------------------------------------------------------------------------------------------------------------------------------------------------------------------------------------------------------------------------------------------------------------------------------------------------------------------------------------------------------------------------------------------------------------------------------------------------------------------------------------------------------------------------------------------------------------------------------------------------------------------------------------------------------------------------------------------------------------------------------------------------------------------------------------------------------------------------------------------------------------------------------------------------------------ATGCACTCACGGGCTGCCAGTAATGCATATTTAAGAGGGGACCACCATGTGGCACAACAGCTCTCATCGAAGGCCAACAAGGAGTGGTTAAAAGCCGAGCAATTAAATGCTAAGGCAGCTGAAGAAATTCTTCGTATTAGAAATAGTGAGAAT------GACATGTGGAAATTGGATTTACATGGCCTTCATGCATCAGAAGCAGTGCATGCCTTGGAGATTCATTTGAAAAGGATTGAGACTCAACTGATGAAGAGCAAGAATTCTTTATCTTATGATGCAATAACTAGTCTGATAGAGGGGAAAGAAGGTCCTAGTTTT------GCTGGGAATGTGGATGGTTTAGATGGGGTGAAGGGTGGTGATGAAACATCACTACCTGTACTTCCACTGCCA------------------AGGCCAAGCCAGACA------------------CTACTGCAGGTTATAACCGGGACAGGCAACCATAGTCAT---GGAGGCGCATCTCTTCCTGCAGCTGTAAGAAGTTTCCTGTTGTCCAAAGGGTATAATTTTCACGAGGCTAGACCTGGGGTAATCGCCCTAAGGCCCAAGTTTCGCCTCAACTGA------------------------------------------
>Lygodium_japonicum
---------------------------------------------------------------------------------------AAGCGGCAG---------------------CACCACTGCCTGAGCGTGAACGGCGAATTCCGC------------------------------------------------------------------------------------------GCACCGTCCGTCAGT------------------------------------TCCTCTGCTGGTGATGATTCTGAG---------------------------------CAACGGCAGCTCGTGCCTGCGGTCTCTCACCTCAAGACCCGA---------------------------------CATTCCGTGCTG---CACATGAAC---------------------------------------------------------------------GGAAAATTCAGT---------------------------------------------------------CCGCCCTCG---------------------------------------------------------------ACGAGATCCTCTGCTGGTGATGATGCT---------------------------------------------GAGCAGCAGCAGCAGCTGGCACCCATGGTCTCTCGCCTCAAGGCCCGGCATCCC---TGGGCCGATGACTCCCTC---------------------------------------------GTGTGTGACCTGCTGCAAGCTTTGGATCTGGATGAGGAGATGACATCCGGGCACCTCTTCTCCATGTCA------------------------------------------GGGGATAGTGATGGGAGCATTCCTTCTGACAGT------------------------------------------------------------------------------------AATGGGAGGACTCCTGCTGCTCAGAACGATAGT------------------------------------------------GATGGGTGCCTTCCTTCTGACAGCAATGGGAGGGTTCCTTCTGCCCAGAAGGCAGAAGCAGAGCAG---------------------------------------------------------------------------------------------------------------------------------------------GATGAGGAAACTGCTTCATCGTCAGAGAATGAAGGCTGTGAGGTTATGGTGAACGGTAAT------------------------------------------AGTGGTCAAGACATGTGGAGGGGTCTTGCAGTC------------------------------------GGGCTCCACTCTGTT------CCTATGGAGCCAGAATGC------------------------------------------------------------ATGGAG---------------------------------------GAGGACATGTACAATTTGAAAAGGAGGAGTGCGTTAAGGATGTCTAGGGCTAGTGGAAAGCATTCCCGAGGAGCACAGAGGGCTTTTCAGAATGGAGACTACACCAGAGCTAAGTTACTTTCTGAAAGGGCCACCCAGGAGCGGCTAGAAGCAGAAAGGTTACATGTTGAAGCTGCAGAGCAAATTTTCCTTGCTCGAAATCCGGACGCTCAGAGGCATGTTTGGGAACTGGATTTACATGGTCTCCATGTGGGAGAGGCTCTTAGTGTCCTTCAAGATCGTCTGTTCCATCTGGAGACAGCAATTCCACAGATCAATCGTGGACAAGACAACACTGTGTCAAGAAATTCCAAAAGTTCTCCATCTGAAGTTTCTGACACCCAC------------------------------------ACACAATGTCAAGAGAGCATTCTGAAGTGCATGCCTCAAATTGCTGACGGT---ATTCCTTTCCAGCAA------------------CGACTAAAGGTGATCACAGGTAGTGCTTCAAGCTAA------------------------------------------------------------------------------------------------------------------------------------------------------------------
>Isoetes_lacustris
GAAAGCAAAGCAGCAGCTATGGCGACGGCG---GCGCCGGAGTCCTCATTAGCGGCTTCTCTGAGCACACCCCAAAACGAAGCCCCCTCTGTGCCC---------------------CAGGGTTGGTCCTCTTTCACCTCTCGTTTC---------------------------------------------------------------AGAGCCCACAATGAATCG------GAAGATTTTCCTCCACTT------------------------------CCAGGCTCATCTGGAACCTCTGTTTCCGCCCAA------------------------------------------------ATCGAGCCTTCTTTT---------------------------------------------CTGCAGGTCGTC------------------------------------------------------------------------------------------------------------------------------------------------------ACTTCGGAA---------------------------------------------------------------------AACTCCGGCGGTGATTTT------------------------------------------------------------------GAAGACCGGCTTGCTCGATTAAACAGGCGATTTGTT---TGGGCAGATGTTAGCCTC---------------------------------------------ATAGAAGATGTCCTTGTCTGCGCCGAATTTGACGAAGAAAAAGCAGCGGCCTTGTTGGGTTCCATGGGTTTG---------------------------------------------GGCTCCGAATCTGCCCCG------------------------------------------------------------------------------------------------GAGCTTGAATCCGCTCCGGCCATGGAGGAAACC------------------------------------------CCTGAAATTTCACTTTCTAGCTCAGAAATTTCT---------------------------------------------------------------------------------------------------------------------------------------------------------------------------------AACCCAGAAGTTGCTAACTCGGAACAGGGCACTGATCCCGCAGAAATTTCTAATGACCCA---GCGGAAATTTCTAACCCAGAAGTCTCTACCACA---------------------------------------------------------------------------GAACTGAGCAGTGATGAA---GAAATTGAACCC---------------------------------------------------------------------------------------------------------------GCAGACCTGTACTTCAGATTCAGAGGAGAAGCATTGCGCATTTCCAGGTTGAAGAACAGGCACCAGCGTGCTGCCCTGAACGCATATAGAATTGGAGACCATAACAGGGCTAAGATTATGTCCAAACAGGCTAAAACAGAGCATCAATTGGCGGACAATTTGAATGCCGAAGCTGCCGCAGAGATTTTTAAGCAGAAAAATAAGAACAGA------GATGAATGGACTATAGATTTGCATGGATTGCATGTAGCAGAGGCTGTAAATGTAGTTTTACAAAGATTATCACAGCTCGAATCCCAAATTTGGGCTCCTAATCCT---------------------------------------------------------------------------------------------------------------------------------------------------------CAGAAAAAACAGGGGTTTAATGACAAATTTCGACAGCTTACTGTTATTACAGGTTCAGGATCTCACAGTCAT---GACGATGCCTCTCTTCCTCGAGCAGTAATTAATTTCCTGATCAAGAACAGATATAATTTTTTTGAGCCAAGGTCAGGCGTTATAACAGTGCAGCCAAAATATCAAGCAAGGGTT---------------------AAACCCTTACAAGAATGA---
>Selaginella_moellendorffii
------------------ATGGCC---------------------------------------------------GATGATGGGCACCATCGACCA---------------------CAAGGATGGTCTTCTTTCACGAAAACGATGTAC---------------------------------------------------------GGCATGGCCATCGACCAGGCTGCCATAGATCCATTCCCGCCTCTAGGT---------------------------ACGGCACATTCTAGGGCGAGCCAAGCAGAGGAG------------------------------------------------ATTCCAGCGAGCTAC---------------------------------------------GCCAGCGCTGTG------------------------------------------------------------------------------------------------------------------------------------------------------GATCCTTTC---------------------------------------------------------------------AATCGCGGGAGCGAT---------------------------------------------------------------------------------------------------------------------------------------------------------------------------------------------------------------------------------------------------------------------------------------------------GGAGAATCCGCGCCACTGCGCCAGAAAGAG---------------------------------------------------------------------CTTGCGGTGGGAGATTTGCAGGGCGCGGCTGCGAGC------------------------------------------------------------------TCCTCCAGCTCCACCAGC---------------------------------------------------------------------------------------------------------------------------------------------------------------------------------GATTTGGCTATGGCGTCGAGTAGC---------------------------------------------------------------------------------------------------------------------------------------------------------------------------------------------------------------------------------------------------------------------------------------------------GGCGATTCTTACCATCAGCTTCGCAAGGATGCGATCAAAGCGTCAAGGCTGATGAGCCGGCACGCGCGATCCGCCGCCACTGCATTCCAGCGCGGCGATCATCACAGGGCCAAGGAGCTGTCACGGCAGAGCCGGCAAGAACGCGCGCTCGCAGAGAAGCTCAACTTGGAGGCCGCGGCGGAGATCATGAAACTCAGGAACCAGGAGGCCGCGCTTCCGGCAGGGACGATCGATTTGCACGGCCTCCATGTTCGCGAGGCAGTGGCTGTTCTCCAGCAAAGGCTAGCGGAGCTCGAGGATCAAATCTCTTCCTCCTTACAC---------------------------------------------------------------------------------------------------------------------------------------------------------AGGAGC---------------------------CATCTCACAGTCATCACAGGAACTGGATCGCACAGTCGC---GATGGGCCTGCGATTCCCACTGCCGTGACCAACTTTCTCATCACTAACAAGTATCAC---------CCTCGCACC---------------ACACCAGCTCTTTCTACAGATACA---------------------CGGAGCCACGACCCGGAATGA
>Ceratodon_purpureus
------------------------------------------------------------------------------ATGTTTGACCAGCGACCAGCGCGGGGTTTGAGTTCGACTAGAGCGTGGAGTGCCGGGCCGGCAACGTACCCATATTCGCATGCGCCTGCGAAGGCAGTGAAGACTGAAGCGCAGGGAGCGGAGGAGCGAGAGATGAGTGCGCTGCGGGAGCTGCTGGCTGCGTTTCCGGTGTTTTCGTTGGAGGACATAGCGCAGGCGTATACTGAGGCGGACTCGGATGTGAATGCAGCTGCCGAGTTGCTGACGACTAGGCAGCCGACGGTGAAATCGAACGGCGGGGGTGTTGCTAGGAGGAATTTGGGTGCGGAGAGGAATAGTAACGGAATTAGAAGACAGTCAGCTGAGCAGCCTGTGGTGGGATCTGATGATCTGCTGATGGAAAAGTATGGTATGAGAGTTGGCGAGATTATTAATCGAGATTGTCCGAAACAAAGTAAAAGCCTGTTTCATAATATGCAGTCCGCA---------------------CATGGTGGA---GGGTCGTCGCATCCACATCAGTTGAAGAGTCCCACACAGCATGGTGCGCGTTGGGACACGGGAGCCTGGGGTGGGGAAGTTATGAATAACGAGGGTAGCAATGGGGTTTCTGGCGACGGTGCGTTGTTAGTTGGAAGGAAGAAGACTAAGCAGAAAGGCCGGGGTGGGCTAGAAAATGAAGTAGAGCGGGCGGATGCTACTGCCTCACGTGAGGCTGATGAGAAGCTACTGCTCTCTGTGCTTGGCGAAGATTTCCAGCTTGGCATCGGTGTCGTTAGGGACGTTTTGGATAGTTTTAATGGTGACACGCAAAAGAGTATTGAAGTGTTACTTCAAATGGCG------------------------------------------TCATCTACTTCTCCAAAGTCACCAAAACTAAACTTAACAAACACTCATGATGGATGGTACTTCGATGACAAGGATGTTAGAACACATTCATCTCATCAACTGACAAAAATACACGTGGATAACGCTTCCATGCAGAATGCCATGGAACAACAGAGACTCCACGATGATTTTTGGAAAAATGGACCCGATATGGTGCCTAGAGCTGGCGATACGGCAAACAGTTATACT------------CATCAAACGTCAAAAACAGACCAAGATCATTTGAAAATATGGCTTTCTCTGAACGAGCTGAAAGCAATTTTTCCACATGTTGACGACAGATACTTGCATGAAGTAATGCAATCAAATAACTTTGTATTGAGTGACGCAGTCCAATTTCTGTTGGATGCAACTGCCGACAAACGTTCGACAAATTCGTCT---------GCCGGGTCAAAAGTGGACCAAGGAAACCACTCAAATATATGCAAAACCAGTGTGCACAAAGAT------AGTAGCGACTCGCTTGTGACCACTCGGCCACCT------------------------------------CCATTGAGGGCATCGTGGGCCGATGTCAAACCAAAGATTATACCGTTAAAGCAGAACTTGCCTGATGTATCTTCCAAACGTGGGTTATGGGAGAAAACATCTGAAGGGAAAAACGAAATGTCTCAACTTAAATCTCCCGGTGATTTTGATGACTATGGACGCCAGCGTCAAAGTGCTCAAGATCATTGGCGCATGATGGACTATTATTTCAAAGAGGCTGCTGCAGCTTATGATCGCGGGGAGCGCTGCCGTGCTGTTACTTTGGCTGAAAAGGGGAAGGAACAGAAACAACTCGCTCAACAAGCCGATGAACGTGCTAGTCAGAGAATATTCCATGCTAAGAACAAGGATATTGTA---AACAATATTACCATTGATTTGCACGCTCAGCATGTTCGTGAAGCTATGAATGTTCTGAAACGTCATCTTCAAACATTGTGTTCA------------------------------------------------------------------------------------------------------------------------------------------------------------------------------ATCCCTTCTGTGGAT------------------ATGTTGACTGTGATTACTGGGTATGGCTCTCACAGTAGTAATGGACGTGCAAGAATTAAACCTGCGGTCACTGGTTTTCTTTCTAGAAGTGGAATATCTTGGGACGATGTAAACGAAGGTTGCTTGACCATCAAGATGAAGGACGTTCGTAACAAA---------------AAACTGGAAATGTGTGATGGTGAT---
>Pinus_maritima
---------------ATGATGGGCACCAGTGGTGCTCCCAAGAGGTCCATCCGA---------------TCACCGCGGCAAAGGGCTAAAGTCCCA------------------------GGATGGGCTTCCTTTGATGCCCAA------------------------------------------------------------CAGCTGGGTGGGGTTCCTAAGGCTGACGTGGACCCTTTCCCACCTTTT---------------------------------------CCTCCAACCTCATCCTCTTCTAATCATCTCCAGAGA---------------AAGCCAAGTCAGGGTTCTGTTATGGACAAGAATTATCTGAAAGAAAAAAATGAT------------------------GTCTCGGCTGTGGTGGGGCACGAAAATATT------------------------------TCCTTTACCTCTCCAAATTCTAGAGGCAAACCCTGGAAAGGATTTTCTCAATTGATAGAAAAA---------------------------------GTTGCTGTTAGGCCAGAGAAATTGGTTGATCCTTATCCTAATGCAATCCTGGCTAGCACTGCTATGCTGCAG---------GGCGTGACAGATGATGCAAAT---------------------------------------------------------------CAGAAAAAGGTTGCAGTAGAGAAACTGAAGGCCTTGTATGGT---TGGGCTGATGAGAGCCTT---------------------------------------------ATAGAGGATGTTTTAGTCGCTGTTAATTATGAGCTTGAACAAGCCTCTGCTTCCCTGGAGTCTATGGCTGTGATGACGTTGCCGGAGAATTCAGATCCCTTTGATGCATCTGAAGCTGTTGAGAATTCTCTACCT---------------------------------------------------------------------------------------------GATCAG---AGTTCTGAA------------------------------------------------------------------------------------------------------------------------------------------------------------------------------------------------------------------------------------------------------------------------------------------GGAAGTGGC---------------------------------------------------------------------------------------------CCTCTATTGCCTGAGTCCTTGGGTTTTGAAAATTTGCATGTGACAGTTGCAAGAGGACACATGCCAACTGCT------CCCCCTGAGCCAGAATGG------------------------------------------------------------GAGGAA---------------------------------------GATGATGTATATTTGAAACATCGAAAGGAAGCTTTGCGGATGCGTAGGGCTGCAAATCGACATTCAAGGGAAGCTGAAAGAGCTTATTTGCGAGGCGATCACAGCACTGCTAAGAATATTTCTCTAAAATCAAAAGAGGAACATTTGGCTGCAGATAAACTAAATGCTAAGGCAGCTGCAGAAATTCTTCAAATTAGAAATGAAAAACATAAG---GACATTTGGAAGTTAGATCTACATGGGCTTCATGCAGCAGAAGCGGTGCAGGCCTTGGAATTGCGATTGGAAATGATTGAATACAAT------------------------------------------------ACTTCTGCCCTATCTGGTCCAGGAACAAATCAGCAAAGCAACTTCAAT---------------------ACAGAGCAACAATCTTCGGGATTATTATCCTTGCGAACTTGG------------AGGCCATCTGAA------------------------CTGCAAGTCATAACAGGAGTTGGAGTCCACAGTCGT---GGTGGTGCTGCTCTTCCTATTGCAATTAAAAACTTTCTTATCGATAAGGGGTACAAATTTAGTGAAGCTAGAGCAGGCGTGATTGCTGTTCGCCCTAAGTTCCGCTATAATTAG------------------------------------------
>Isoetes_andicola
-----------------------------------------------------------------------------------------------------------------------------------------------------------------------------------------------------------------------------------------------------------------------------------------------------------------------------------------------------------------------------------------------------------------------------------------------------------------------------------------------------------------------------------------------------------------------------------------------------------------------------------------------------------------------------------------------------------------------------------------------------------------------------------------------------------------------------------------------------------------------------------------------------------------------------------------------------------------------------------------------------------------------------------------------------------------------------------------------------------------------------------------------------------------------------------------------------------------------------------------------------------------------------------------------------------------------------------------------------------------------------------------------------------------------------------------------------------------------------------------------------------------------------------------------------------------------------------------------------------------------------------------------------------------------------------------------------------------------------------------------------CCTGTACTTCAGATTCAGAGGAGAAGCATTGCGCATTTCCAGGTTGAAGAACATGCACCA-CGTGCTGCCCTTAATGCATA-AGAATTGGAGACCATA-CAGGGCTAAGATTATGTCCAAACAGGCTAAAACAGAGCATCAATTGGCGGACAW---GAATGCCGAAACTGCCGCATAGATATTTAAGCAGAAAAATAAGAACAGA------GATG-----------------------------------------------------------------------------------------------------------------------------------------------------------------------------------------------------------------------------------------------------------------------------------------------------------------------------------------------------------------------------------------------------------------------------------------------------------------------------------------------------
>Isoetes_humilior
----------------------------------------------------------------------------------------------------------------------------------------------------------------------------------------------------------------------------------------------------------------------------------------------------------------------------------------------------------------------------------------------------------------------------------------------------------------------------------------------------------------------------------------------------------------------------------------------------------------------------------------------------------------------------------------------------------------------------------------------------------------------------------------------------------------------------------------------------------------------------------------------------------------------------------------------------------------------------------------------------------------CTGCCCCC------------------------------------------------------------------------------------------------GAGCTTCAATCCCTTCCGGCTATGATCGAAACC------------------------------------------CCTGAAATTTCACTTTCTACYTCMGAAATTTCT---------------------------------------------------------------------------------------------------------------------------------------------------------------------------------AMCCCAGAAGTTGCTAMCTCCGAACAGGGCAGTGAACCMGCAGAAAWTTCT-----CCCA---GCGGAAACTTCTAACCCAGAAGYGTCTACCACA---------------------------------------------------------------------------GAACTGAGCAGTGACGAA---GAAATTGAACCC---------------------------------------------------------------------------------------------------------------GCAGACCTGTACTTCAGATTCAGACGAGAAGCGTTGCGCATTTCCAGGTT------------------------------CGCCTATAGAATTGGTGACCATAATAGGGCTAAGATTATGTCCAAACAGGCTAAAACAGAGCACCAATTGGCGGACAATTTGAATGCCGAAGCTGCCGCAGAGATTTTTAAGCAGAAAAATAAGAACAGA------GATGAATGGACTATAGATTTGCATGGTTTGCATGTAGCAGAGGCTGTA---------------------------------------------------------------------------------------------------------------------------------------------------------------------------------------------------------------------------------------------------------------------------------------------------------------------------------------------------------------------------------------------------------------------------------------------------------
>Isoetes_elatior
----------------------------------------------------------------------------------------------------------------------------------------------------------------------------------------------------------------------------------------------------------------------------------------------------------------------------------------------------------------------------------------------------------------------------------------------------------------------------------------------------------------------------------------------------------------------------------------------------------------------------------------------------------------------------------------------------------------------------------------------------------------------------------------------------------------------------------------------------------------------------------------------------------------------------------------------------------------------------------------------------------------------------------------------------------------------------------------------------------------------------------------------------------------------------------------------------------------------------AAATTTCT---------------------------------------------------------------------------------------------------------------------------------------------------------------------------------AACCCAGAAGTTGCTAACTYGGAACAAGGCAGTGAACMCGCRGAAATTTYT-----CCCA---GCAGAAACTTCTAACCCAGAAGTGTTTACCACA---------------------------------------------------------------------------GAACTGAGCAGTGW--AA---GAAATTGAACYC---------------------------------------------------------------------------------------------------------------GCAGAMYTGTACTTYARMTTYAGAYRAGAASCRTTGCGCATTTCCAGGTT-------------------------------------------------CATAATAGGGCTAAGATTATGTCCAAACAGGCTAAAAYAGAGCACCAATTRGCGRACAATTTGAATGCMRAAGCTGCSGCA-AGATTTTTAAKCAGAAAAATAAGAAYAGA------GATGAATGGACTATAGATTWGCATGGATTGCATGTARCAGAGGCTGTTGATGCAGTTTTTCAAAGATTA-------------------TTTGGGCTCCTAATCCT---------------------------------------------------------------------------------------------------------------------------------------------------------CATAAAAAAYAGGGKTTTAATGACAAATTTYGACAGSTTACTGTTATTACAGGTTCA------------------------------------------------------------------------------------------------------------------------------------------------------------------------------
>Isoetes_coromandelina
---------------------------------------------------------------------------------------------------------------------------------------------------------------------------------------------------------------------------------------------------------------------------------------------------------------------------------------------------------------------------------------------------------------------------------------------------------------------------------------------------------------------------------------------------------------------------------------------------------------------------------------------------------------------------------------------------------------------------------------------------------------------------------------------------------------------------------------------------------------------------------------------------------------------------------------------------------------------------------------------------------------------------------------------------------------------------------------------------------------------------------------------------------------------------------------------------------------------------------------------------------------------------------------------------------------------------------------------------------------------------------------------------------------------------------------------------------------------------------------------------------------------------------------------------------------------------------------------------------------------------------------------------------------------------------------------------------------------------------------------------------------------------------------------------------------------------------------------------------------------------------------ACAGAGCATGAATTGGCCGACCATCTCAACGCAGAAGCCGCCTCTGAGATTTTTAAGCACAAAAACAAAAATAAA------GATGAATGGACCATTGATTTGCATGGATTGCATGTTTCAGAGGCTG-----------------------------------------------------------------------------------------------------------------------------------------------------------------------------------------------------------------------------------------------------------------------------------------------------------------------------------------------------------------------------------------------------------------------------------------------------------
