# Supplementary material for: Phylogenomics indicates the “living fossil” Isoetes diversified in the Cenozoic
Source: PLoS One. 2020 Jun 18;15(6):e0227525. doi: 10.1371/journal.pone.0227525 (PMC7302493; doi:10.1371/journal.pone.0227525)
Supplement: S1 File — Folder containing fasta files for each of the individual nuclear alignments. (GZ) [file pone.0227525.s011.gz › 1_Individual_Nuclear_Alignments/Homolog_09697.orthogroup_1.fasta]

>Isoetes_sinensis
---------GAGAGAGAGTTCTATCCA---CTAGCCATGGCA------------GCAGCCACGGCGTTTGGAGCCAATGGGCTA------------TGCATCCGAGAGCCCAATCTGCCTTGGCCAGCCAGGAAAGGCTTCAAGGATTTGGGC------------------------------------------------------------------------AATGTCAAAATCTCAAGCAGAAGGGAGAAATTATTGCTACAAGCAAGCAAAAAA------------------GAGCCATTTGATTATGGT---GAGGATCCCAACATGGAATAT---GGTGATCTGTTTATT---GGTGGGAAGCAGGATCCTGAAGAGCCAATACCTCCATTGGACCCAAATAGTGAACAGGGTTTCAGGATTTTCCCCGCAGAGCACATGATAGAGTTTGTGCCATTGTCACAGAAGGTGAGGAACGATGTCCGGCGCTGTTGCTGTATGGTTTCTGGAGGGGTTTATGATAATTTGCTGTTTTTTCCTGTCATACAACTCCTCAAATATCGTTACCCTGGAGTGAGGCTTGATATTGTGACAGGGGAAAGAGGCAAGCAGACTTACGAGATCAACAAGAATGTTAGAAGAGCTTGGGTGTTTGATCCTGAGGACCGCTTTGTCGTGCCTTCTGACTACGTAGAAACATTGTCAAAACTTAAGAATGTGTATTATGACATGTTTATATCAACAAAATATGCGGGTTTGGGCCACTCAATATTTATGTGGCTTATAAACTCTCCAAACAGAATCAGCTATCTGTACCCTAATGTAAATGCGGCAGGCTCAAACACTTTTCTTACCAAGGGCATTCCAGCTCCCAGAGAAGTCTTATCTGAAGGTGGATATAACATGTATGCGGATCTTGTTGAAGAACTAGGGAAGCCTGCGCTAGGTGTCCCAAGGATTGAGGCCCCACCTTTGCAGGTAGCAATCTCAAAAAGAGTCAAGGCTGTTGTGGAAGCAAAATACATTGATGCAGGCGTGAAG---------------------------------------------------------------------------------------------------------------------------------------------------------------------------------------------------------------------------------------------------------------------------------------------------------------------------------------------------------------------------------------------------------------------------------------------------------------------------------------------------------------------------
>Isoetes_lacustris
------------ACTGAATTCTATCCA---CTGGCCATGGCA------------GCAGCCACTGCATTTGGAGCCAATGGGCTA------------TGCATTCGAGAGCCCAATCTGCCTTGGCCAGCCAAGAAAAGCTTCAAGGATCTGGGC------------------------------------------------------------------------AATGTCAAAATCTCAAGCAGAAGGAAGAAATCAGTGCTACAAGCAAGCAAAAAA------------------GAGCCATTTGATTATGGT---GAGGATCCCAACATGGAATAT---GGTGATCTGTTTATT---GGTGGAAAGCAGGATCCTGAAGAGCCAATACCTCCATTGGACCCAAACAGTGAACAGGGTTTCAGGATTTTCCCCCCAGAGCACATGATAGAGTTTGTGCCATTGTCACAGAAGGTGAGGAACGATGTCCGCCGCTGTTGCTGTATGGTTTCTGGAGGAGTTTATGAGAATTTGTTGTTTTTCCCTGTCATACAACTTCTCAAATATCGTTACCCTGGAGTGAGGCTTGATATTGTGACAGGGGAAAGAGGCAAGCAGACTTACGAGATCAACAAGAATGTTAGAAGAGCTTGGGTGTTTGATCCTGAGGACCGCTTTGTCGTGCCTAGTGACTACGTAGAAACATTGTCAAAACTTAAGAATGTGTATTATGATATGTTTATATCAACAAAATATGCGGGTTTGGGCCACTCAATATTTATGTGGCTTATAAACGCTCCGAACAGAATCAGCTATCTGTACCCCAATGTAAATTCGGCAGGCTCAAACACTTTCCTTACCAAGGGCATTCCAGCTCCTAGAGAAGTCTTATCTGAAGGTGGATATAACATGTATGCGGATCTTGTTGAAGAACTAGGGAAGCCTGCGCTAGGTGTCCCAAGGATCGAGGCGCCACCTTTGCAGGTGGCAATCTCAAAAAGAGTCAAGGCTGTTGTGGAAGCAAAAAGCATTGATGCAGGCTTGAAGAAGGGGGAATATATTGTGTTCCATGGTGTTGAGTCTGATTCGGCTGCCTCAATGAAATCCCTTGGTGACACAGATAGCTTACTTCCTCTTTCTATGTGGGATGTCATGGCAAAATCTTCC------------AGGATGGATGTC---GTTTTTGTTATCCCACATGAGAAGGAACGTAGGAAGGTATTTGAAGTTATCGGCCCAGAGGCTCATGTGGTTTTCATAACTACTCCTAGTCAGCTAGCAGGAATCATTAGCGACTCTGCAGGAGTTGTAACAACAAATACGGCTGCACTACAGCTAGCCCTTTCAATGAAAAAACCCACAGTGGCGCTGTTTGCATCTGCAGCTAAGGCGAGGTTGTTCATCCCTCCCAAGGTAGAA------AATTGCAAGGTGGTGGCATCAGAAACCGGCAAGCTTGAAGGGGTCGATTTGGAAGCAGCATCTGCCGCCGTGAACTCCATCGGACTCGAACTCCTTTTGCCGCTGTGCTAA------
>Lygodium_japonicum
------------------------------ATGGCCACCATCCAC---------ATGGCCATTCCCCTGCCTCCCCCCTCTCTGCGAGCAAGGCCCTTCAGCAAAAGCCCAGGTGAAGAGAAGACAGCAGCAGGGGCAGGGGCAGGGGCAGGGGCAGGGACAGGG---------------ATAGGGCCAGCCCTGAGATTCAACCCCCCTCTTGCCCAAGACCAGAGCAGAGCTTCCTGCAGCAACAGGCAGGCCTGCCATGCCCGAAACAGGAAGAAAAAGAAAGGCTTCATG---GACATCTTCGATTACGGC---GAGGACCCGGATATGACCGGT---GGCGAAATGTATTCA---GAGGGCTTGCAGGAGCCAGAGGAGCCCAGGTTCCCAGTTGACCCTAACAGTGAATATGGGTTCTTGGACTTCCCCCCAAGATACAATCTTGAGATGGCATCCCTGCCCCTGATGGTGAGGGAAGATGTCAGGAAGTGCTGCTGCTTAGTTGCAGGTGGCGTCTATGAGAACCTGCTCTTCTTCCCTGTCATCCAGTTGCTGATGGATCGCTACCCCGGTGTCAAGATCGATGTCGTCGCCAATGAGAGAGGCAAGCAGACCTATGAGATCAACAAGAATGTCAAGCGCGCGTGGGTCTATAATGTTGATGCACAATTCGTTGAGCCTCGTGACTATCTGGAATTTGTTGGGAAACTTAAGAATGAGTACTATGACATGATTGTATCAACAAGGCTATCTGGCCTGGGACATGCCATAACGCTTTTCATAACTAGCGCTCGACAAAGGATTGCATATGTGTATCCAAATGTGAATGCAGCAGGAGCAGGACAACTGCTCACAGAAGCTATTGAAGCTCCATCATCGAACCTAGCAGAGGGCGGTTATCACATGTATGCAGATCTTCTAGAGGTTCTGAAAAATCCCAAGAAAGGGGTTCCTTTAATGAATGTGCGTCCACTTCAAGTTGGTATATCAAGCAGGTTAAAGGACTTTGTTCAACAAAAGTACATGCAAGAGGATGTGGTCAAGGGCGAGTTTCTAGTTTTTCATGGTATAGAATCTACGTCAAAGGCATCTATGCAATCCAGAGGGGATTCTGACAACCTGCTTCCGCTTCAAGTTTGGGCTGAGCTAGCCCAAGCTGCC---------------AGCTCCCAAGTAGTAATTGTTATTCCATATGAACCGGATAGACGCCGTGTTCTGGAGATCATTGGAGAAAAAGTAAAGGTGGTCTTTATCAGTACTCCTGGTCAGCTCGCAGCCATCATCAATGATTCCGTGGGTGTAGTGACAACAAATACTGCTGCGGTGCAGCTCGCTTGTGCTTTGAAGAAACCCAGTGTTGCCCTTTTCTCATCCGCAGAGAAGGCATCATTATTTGTCCCAGATGCAGAGGAGAAG---CGATGCACCCTTGTTGCGTCCTGCACAGGCAAACTTGCTGATATTGATGTGAAGCTTGCCATTTCAGCGATGAAGTCTGTTGAATCTGAG---GTGCTGGTTGCAGCTTAA------
>Pteridium_aquilinium
------GAGGACAAAGATGGGTACCCAAGAGGTTCCAGAACTGTT---TGTCATGCCAAGAAGCAGCATCAGAGGGAGAGAGTG------GACCCATTTGGGGGGGACCCATGTGTGACATATGATGGAGAAATGTATGGCATTGCGCAGGGCACGTTTAATGGGCTCGAAGATATGTGCAGGCATGGTTATAGCAAGCTTAGACAA---------------------------------------AGAAGCAGTACTGTTTGCTATGACAAGAAGAAG---AAAGAGTGGCTT---GATCCTTTTGACTGGGGG---GCCGAACCCAGAATGATCAAT---GGGCGC---TTTGCTGAAGAGGGTTTGCAGGAGCCGGAGCCTCTGAAGTTCCTCCCCGACCCGGACAGCGAGTATGGATTCCTAGACTTCCCTGCCAAGTTCAATGTCGAGATGGCATCCCTTCCCCTCCTCGCAAGGAAAGATGTGCGCAAATGCTGCTGCATTGTCGCAGGTGGTGTTTATGATAACCTCCTGTTTTTCCCTGTCATTGAGCTCCTCAAAGACAGATACCCAGGTGTGGACATTGATGTCTTTTCAACTGAGAGAGGCAAGCAAACTTATGAAATCAACAAGCATATCAAGCGCGCATGGGTGTACGATGTAGATGCGGCCTATGTTGTGCCTGCTGAGTATCTAGAGTTCGTTGGCAAAATTAAGAATGAATACTACGACATGTTGGTTTCCACAAGGCTTTCTGGCTTCGGACATTCCTTGACTTTGTGGTTAACCAGTACTCGGGACAAGATTGCATACGTGTATCCAGATGTAAATGCAGCTGGAGCAGGGATATTTCTCTCAGATTACGCTGAAGCTCCTCGCTTAAATTTGGCAGAGGGTGGTTACCACATGTATGCAGAGCTCATAGACGTGCTAAAGAATCCTCAGCCAAAAGTACCCGAGATGTCTGTGAGGCCACTTTCAGTTGCACTATCAAAGAGGTTGAAGAACTTTGTGCAACAAAAGTACATGCATGAAGAAGTAACTCAAGGCGAATTTTTGGTCTTTCATGGCATAGAGTCAACCTCCAACGCATCAATGCAATCAAAAGGGGATCTTGATAGTCTCCTTCCACTCCAAAATGGRCCTG-G--RGCTCGAGCAGCC---------------AGTGTGAAATGCCTGATTGTTGTGCCGAACGAGGCTGACAAAAGCGTGTTCGAGAAGTAC---------------------------------------------------------------------------------------------------------------------------------------------------TCGGAGCAGGAGCCAAAGTGA------------------------------------------------------------------------------------------------------------------------------------------------
>Arabidopsis_thaliana
------------------------------ATGGCTTCTTCACTT---------CCTCTGTTACCCAAACCCATTTCCCCATTC------------TTTAAAACGCCGCCG------------------------------------------------------------------------------TTTTCTACCTCCAAACCACTCGTCTTCCTCAACTTTCAAACTCGTCTTACGTCGAGATCTTCCGATGTATCGGTCAATCTCAAGAAGAAGAATAATCCGTGGCTC---GACCCGTTTGATAGCGGT---GAAGACCCGGATAACGAATAC---GGGTCCTTGTTTGCC---GACGGAAAACAAGAC---GAGGATCCAAGACCACCGGATAATCCTGATAACCCTTACGGCTTCTTGAAGTTTCCAAAGGGTTACACCGTCGAGCTTGCTTCTTTACCGTTGAAAATCAGAGGAGATGTTAGACGATGTTGCTGCGTTATCTCCGGTGGCGTTTACGAGAATCTACTCTTTTTCCCGACTATTCAGCTAATCAAAGACAGGTATCCTGGTGTTCAGGTAGATATATTAACGACTGAAAGAGGAAAACAAACATACGAGCTAAACAAAAACGTGAGATGGGCCAATGTGTATGATCCGGATGATCATTGGCCTGAACCAGCTGAATACACAGACATGATCGGACTCCTCAAAGGAAGGTACTATGACATGGTTCTGTCCACGAAGCTAGCAGGGTTAGGCCACGCAGCGTTCTTGTTCATGACAACGGCTCGAGACAGGGTTAGTTACATTTACCCGAATGTTAACTCTGCAGGAGCTGGTCTGATGCTGTCCGAGACCTTTACAGCAGAAAATACCAACCTTTCAGAATTAGGTTATAGCATGTATACTCAGATGGAAGATTGGTTAGGAAGACCGTTTAGGAGTGTTCCAAGGACTCCTCTGTTGCCACTTAGGGTATCGATTTCACGGAAAGTGAAAGAGGTTGTGGCTGCAAAGTATAGGAATGCTGGAGCAGTGACGGGGAAGTTTATAGTGATTCATGGTATTGAATCAGATTCTAAGGCATCAATGCAATCAAAAGGAGATGCTGATAGTTTACTTTCACTTGAAAAATGGGCTAAGATTATAAAGGGTGTA------------AGGGGATTCAAGCCGGTCTTTGTGATTCCACATGAGAAAGAAAGAGAAAACGTTGAAGATTTTGTGGGTGATGATACATCTATAGTGTTCATCACAACACCAGGACAGTTGGCTGCTCTGATAAACGATTCTGCTGGAGTCATCGCAACAAACACAGCTGCGATTCAACTAGCTAATGCGCGAGACAAACCATGTATTGGGTTGTTCTCTTCAGAAGAGAAAGGGAAGCTCTTTGTACCGTATGCAGAAGAGAAGAGTAACTGTGTAATTATTGCTTCGAAGACTGGAAAACTAGCAGATATCGACATTGGAACTGTTAAAAATGCAATGCAGGTCTTTGAAGGATCATTGGCTCTCGTGTAG------------
>Theobroma_cacao
------------------------------ATGGCTACTACT---------------CTGTTACCCAAAACTGTTTATCCAATC------------CTTACAAACCGACCTTCAATTCCG---------------------------------------------------------------TCTGCCCACTTCACCACCAAGCCACCATTTTTTAGCCCACTTGACCTCTCTCCATGCACCAAAAGACCAAGTGTTCAAACCAATGCTAAGAAAAAG---AACCCATGGCTA---GACCCTTTTGATGATGGG---GAGGACCCCAACATGGAGTAT---GGTTCGTTGTTTACT---GATGGTAAGCAAGAA---GAAGATCCTAGACCACCTGACAACCCGGATAACCCTTATGGGTTCTTGAAATTCCCAATGGGTTTCGCTGTGGAGCTGGCTTCATTGCCTTTGAAAATAAGAGGTGATGTTAGGAGATGTTGCTGTGTGATTTCTGGTGGTGTCTATGAAAACTTGCTGTTTTTTCCTGCTATTCAGTTGATCAAGGACAGATACCCTGGTGTTCAAGTGGATGTATTGGCATCAGAAAGAGGAAAGCAGACTTATGAGTTGAACAAGAATGTGAGATGGGCTAATGCTTATGATCCTGATGATGAGTGGCCTGAGCCTGCTGAATACACTGACATGGTTGGACTTCTTAAGAGTAGGTATTATGACATGGTTTTGTCAACCAAACTGGCGGGGCTAGGCCATGCAGCATTCTTGTTTATGACAACCGCTCGTGATAGAGTCAGCTACATTTACCCAAATGTGAATGCAGCAGGAGCAGGATTACTTCTATCAGAAACTTTTACAGCAGATAGTATGAATCTTTCAGAAGGAGGATATAACATGTACCATCAGATGGTTGATTGGTTGGGAAGACCTTTTCGGAGTGTCCCAAGGCACTCTGTTGGCCCACTAAGAGTGTCAATTTCAAGGAAGCTGAAGAAGGTTGTAGCAGAAAAATACAGGACTGCAGGTGCAGAGAAAGGAAAATATATTGTGATTCATGGAATAGAATCAGATTCAAAGGCTTCAATGCAGTCTAGGGGTGATACTGATAGCTTGCTTCCCATTCAAGTATGGGCTGAAATCGCCAAGGATATA------------AGGGGATTTAAGCCACTTTTGGTCATTCCACATGAGAAAGAAAGAGAAAATGTGGAGGAGGTCGTAGGAGATGATGCTAGTATTGTGTTCATCACTACCCCAGGGCAGCTGGCTGCTCTCATAAATGATTCAGCTGGGGTGATTGCTACAAATACAGCAGCTATCCAACTTGCGGGTGCACGTGAAAAACCAAGCATCGGTCTGTTTTGCTCTAAGCAGAAGGGGAAACTTTTTGTTCCCAATCCAGAAGAGAAG---AAATGCGCCATTGTCTCATCCAAGACAGGAAAGTTAAGAGATGTAGAAGTTGAGGCTGTTAAACAAGCCATGCAAATATTTGATATGTCCTTTGCTCTAGTATAG------------
>Amborella_tricopoda
------------ATGACCACTCTTCCTTCTCTCTCTTCATCC------------TCTGCACTTTCTCTCTCTTCCTCCCCCCTT------------TTCTCCAGACCCCACCTCTCTGCA---------------------------------------------------------------ACCTCCTCCTCTTCCATTAGAACCCCTCTGTTTAGAACCCCAAAAACTGAATTGTGCACC------------------ACCAATGCCAAGAAGAAG---AATCCATGGCTC---GATCCGTTCGACTATGGT---GATGACCCTGAAATGGAGGGT---GGCTCTCTTTTTTCA---GAAGGAAAGCAAGAG---GAAGACCCAAGACCACCTGATAACCCTGGAAACCCATATGGGTTTCTCAAATTTCCAAAGGGTTACAATGTTGAGATCGCATCTCTTGGACTGATGCTCAGAGGTGATGTTAGAAGGTGCTGTTGTGTAATTTCAGGTGGTGTTTATGAGAATTTACTGTTCTTTCCAGCAATTCAGCTTTTGAAGGATAGGTATCCTGGTGTCGAGATCGATGTTTTGGCGAATGCGAGAGGAAAGCAGTGTTATGAGATAAATAAGAATGTGAGGTTTGCTGATGTATATGATACTGATGATCCCTTTCCTATTCCTGCTGAGTACACAGATATGATTGGTCTTCTTAAGGGTAGGTATTATGATTTGGTTTTATCAACCACATTAGCTGGCCTTGGGCATGCAGCATTTCTCTCCATGACATCGGCTCGTTCTACAGCGAGCTATGTCTATCCAAATGTAAATGCAGCAGGTGCGGGGTTACTATTAACTGAAACATTTACGCCAGAAACTTTGAATCTCTCTGAAGGTGGATATCACATGTATCATGAAATGCTCGACTGGCTGGCGAGACCAGCTCGAAATGTGCCAAGACAAACTATACCTCCACTCAGGGTTTCTTTATCGAGGAAATTGAAGGAGTTTGTTGAGGCTAAATACAAGAAGTCTGGTGTTGAGAAAGGGAAATTTGTGGTCATTCATGGCATAGAATCTGATTCTGCAGCTTCAATGCAGTCGAAGGGGGATGCTGATAGCTTACTATCTATCCATATGTGGGCTGAAATAGCAAAGTCAATT------------AGGGGTGCTAATCCTCTCTTTGTAATCCCACATGAGAAGGAGAGGGAAGAGGTTGAAGAAGCTGTCGGGGCTGATGCTAATATTGTTTTCATTACCACACCTGGCCAGCTTGCCGCTCTTATAAATGACTCCGTGGGAGTAGTAGCAACGAACACAGCTGCCATTCAACTTGCTCATGCCCGTGATAAACCTAGTGTTGCATTATTCTCTTCGGAGGAGAAAGGGAGACTCTTTGTTCCAGATGCTAAGGAGAAG---AAGTGTGTACTTGTCTCATCAAAAACCGGGAAGCTTTCAGATATTGACCTTGGAGCTGTGAAAGATGCAGCGCAAGCTTTGGAGGGGTCCATGGCTTTGGTCTAG------------
>Oryza_sativa
------------ATGCAGACG---CCAACCATGTCGACGTCCATGGCCACGCCGGCGAAGCTCCCC------------------------------------TCACCGCCG---------------------------------------------------------------------------TCGCTGCCGATAGCGAGGCAATGCTGCTGCCACCTGCTGCAGCTAGGGCGGCGCGGCGGCGCGGGCGTGGCGCGGGCGTCGGCGAAGAAGAAG---AACCCGTGGCTG---GACCCGTTCGACGACGGG---CCCGACGACGAGTTCGACTACCGCGGCGCG---TTCTCG---GGGGGGAAGCAGGAG---GAGGACCCGCGGCCGCCGGAGGACCCGGCGAACCCGTACGGGTTCCTGCGGTTCCCGGCGGGGTACAACCCGGAGCTGGATAGCCTGGCATCCAAGGTGCGGCGCGACGTGCGGCGGGCGTGCTGCGTGGTGTCCGGCGGGGTGTACGAGAACGTGCTCTTCTTCCCGGTGGTGCAGCTGCTGCGGGACAGGTACCCCGGGGTGGTGGTGGACGTGGTGGCGTCGGCGAGGGGGAAGCAGGTGTACGAGATGTGCAAGAACGTCAGGTACGCCGACGTCTACGACCCCGACGACGACTGGCCCGAGCCCGCCGAGTACACCCACCAGCTCGGCGTGCTCAAGAACAGGTACTATGATCTGATCATATCGACCAAGTTGGCCGGGATAGGGCACGCGCTCTTCCTCTTCATGTCGTCGGCCCGCGACAAGGTCGGCTATGTTTACCCCAACGTCAACAGCGCCGGCGCCGGGCTGTTCCTCACCGAGATGTTCCGGCCGCCGACCACCAACCTCGCCGACAGCGGCTACAACATGTATCAGGACATGTTGGAGTGGATTGGGCGGCCAGCGAAGGGTGTGCCGGAGCACCCGGTACCGCCGTTGCGGGTGTCCATCTCCAAGAAGCTCCGAGCGTTCGTGGAGGACAAATATAGCCGTGCCGGCGTCGAGAAGGGCAAGTTCGTCGTCGTCCACGGCATCGCCTCCGACTCCTTCGCCAACATGAGGTCGAGGGGGGACGATGACTGCCTCCTCCCTCTCGAGCATTGGGCTGAGATCGCCAAGGAGATCAGCTCTGAAGACAATGGTCTGAAGCCTCTGTTTGTGATCCCTCATCAGAAGCACAGGGAAGAGGTTGAGGAGACTGTGGGGAAGGACACCAATATCCTGTTCATCACCACTCCTGGCCAACTCACCTGCCTCATCAACGACTCCGTCGGCGTCGTCGCGACCAACACCGCCGCCGTCCAGCTCGCCAACGCCAGGGACAAGCCATGCGTGGCTCTCTTCTCATCCAAGGAGAAGGCGAGGCTGTTCCTGCCGTACTTGGAGGAGAAGAAGGGCTGCACCGTCGTCGCGTCGGAGACCGGGAAGCTGATCGACATCGACGTCGAGGCCGTCAAGAAGGCGGTGAAGGAGTTCAAGGCCGCCCCAAGCGTTGCATTGGCTCAAACATGA
>Huperzia_squarrosa
---------------------------------------------------------------------------------------------------------------------------------------------------------------------------------------------------------------------------------------------------------------------------------------------------------------------------------------------------------------------------------------------------------------------------------------------------------------------------------------------------------------------------------------------------------------------------------------------------------------------------------------------------------------------------------------------------------------------------------------------------------------------------------------------------------------------------------------------------------------------GCAGGAGCTGAAGCTCTTCTAACGGAGGCGTTTACGTCTCCAAGTCTGGAGCTAGCAGAAGCAGGATACAATATGTATACTGATTTATTGAAGGAGCTTGCAAAACCTAGTAAAGGGGTTCCACAGTCCAAGATTCCTCCTTTAAAAGTTGCAATTGGGAAGCGGTTGAAAGCTGTGGTTGAAGAAAAATACAAGCAGGCAGGTGTTGAAAAAGGTGACTTCATAATTTTTCATGGAATCAAGTCAGACTCAGCTGCTTCAATGACATCAAAGGGTGACCTTGAAGCACTTCTCCCGTTAAGTTTGTGGGCTGTCCTTGCAAATCATACG---------------AGTGTAAAGCCAGTATTTGTTATCCCCCATGAGAAAGAAAGGCCACGAGTTTCAGAAGTGGTTGGAGAAGATGCAAGTATTGTTTTTATAACAACTCCTGGACAGCTGGCAGCAATAATCAATGACTCGGTTGGAGTTGTATCAACAAATACTGCTGCTTTACAACTAGCTATTGCATTGCGCAAACCAAGTGTTGCACTCTTTGCATCAGCACAAAAAGCAAGGCTTTTTATTTCAAACGCTACCCAG------AACTGTGCTGTTGTTTCATCAAAGACAGGG---------------------------------------------------------------------------------------
>Physcomitrella_patens
ATGGCGGGCCAAATGGCACTGGGAGGGGGACTTTCGACCTCTCATCTCTGCAGCAGTAGCATCACCCGCTCGGAATCCTCTTTG------------TCTTCCTCTAATCCG---------------------------------------------------------------------------------TCGAAATTGCAGCCACGCGCATTTGGGAGCACCTCGAACATTAGGGTGCACAATGCGAGCTCCGTTGTCGCGAGTGCTAAGAAGAAA------GGGTGGTTCGACGACCCTTTCGACTATGGC---GCCGACGAAGAGGAGGACACGATGGGAGAGCTGATGTCG---CAGGGTCCGCAGGAAGCAGAGGACCCCAGACCCTCCAGGGATCCCGACAGCGAGTCTGGGTACTTGGACTTCCCCGCGGGCTTTATGCCCGAAGTAGCCAGCCTGGGCACGTTGATTCGGAACGATGTGCGGCGCTGCCTGTGCATGGTCTCTGGAGGCGTTTACGAGAACCTGCTCTTCTTCCCCGTCATTCAGATGCTGAAGAATCGTTATCCCGGAGTGAGGATTGACGTCATGGCGACACCCAGAGGCAAGCAGACTTATGAGATGAACAAAAATGTTCGGATGGCGTGGGTACATCCTGTGGACGACCAGTTTCTAAGGCCCGTGGACTTCACTGAGACTATAGGGAAAATCAAGGGTGAATATTATGACCTGGTGGTATCAACAAAACTGGCTGGCTTGGGCCAGTCTATATTCTTCTGGCTTGCTTCGGTGCGCAACAAAGTCAGCTACACATTTCCAGACGTGAATGCCGCTGGAGCGACTAAATTTCTTGACGTTGCTATCAAGGCCCCGCAATTGGAGTTGGCAGAGAGTGGGTTCAACATGTATGCCGAAATGATTGAGGAGCTCAGCCAAATGGGAAAGAATTTGCCCAAAACTGAAGCACCTCCGCTGGAAGTTGGGATTGGTAGGAAGGTAAAAGCATACGTTGAAAACAAGTACTTAGAAGCAGGTCTGAGTGAGGGTGAGTTCCTGGTATTCCACGGAATTAAAAGCGACTCAAGCGCATCCATGACGTCAAGGGGAGACAAGGACAGCCTCCTCCCCATCGAAATGTGGGCAGAGATCGCGAAGTCTACC---------------AGTGAAAAAGTGGTCTTCGTCATTCCAAACGAGAAACTGAGATCGAAAGTGAAAGAGTCCTGCGGGGAGAACACCCATATTGTCTTCATCACCACCCCCAGCCAGCTGGGAGCCTTGATCAATGCCTCCACTGGAGTTGTGACCACCAACACGGCTGCATTACAGTTAGCTATTGCTTTGAAGAAACCCACGGTTTCATTATTTGCATCTCAGGAGAAGGCAAAGCTGTTCATTCCAGAGTATGCCAGGGAC---TCCTGTGCAGTAGTGGCCTCGAAGACTGGCAAGCTGTCTAACCTTGACGTGAAGGCAGTAACAATGGCTCTGTCAACTATTGCCAAGGAA---GCTCTAGTTGCTGCCTAG------
>Selaginella_moellendorffii
------------------------------------------------------------------------------------------------------------------------TGG---------------------------------------------------------------------------------------------------------------------------------------------------------AAG------------------GATCCATTCCTCTTCAACGAGGAGGATCCCGACCTGGTTTGG---GGGAATTTGTTCACGGAGGGCGGGAGGCAGCCGGAGCAGGAGTACATCCCGCCGCTGGATCCCAAATCCAAGTCGGGGTTTCGCAAGGTTCCAAAGGGCTACACGGCGGAGATCCGGCCCCTGGCGGCCAAGGTGAGAGACGAGGTGCGCAAATGCCTGTGCCTGGTGGCGGGGGGAGTGTATGAAAATTTGCTCTTCTTCCCAGTGATCGAGCTGCTCAAGGATAGATATCCTGGCGTGGAGATTGACGTGATCGCGAGCGAGAGAGGCAAGCAAGTGTACGAGATGAACAAGAATGTGTCGAGAGCTTGGGTGTTTGACATCGATCAGCAGTTCATCAAGCCTGCGCTCTACATGGAAATGCTCACGATGGTTAAGAACGAGTACTACGATATGATCGTCTCTACGAAACTGGCAGGCATTGGCCACGCCTTGTTTATGTGGCTCACAGACTGCACTAAAAACATTGGCTACATATATCCCGACGTGAACGGCGCTGGAGCTGGACCATTCTTATACGCCGCAGTGGATGCTCCAAGGTTGAATCTAGCAGAAGGTGGTTATCATATGTATCACGAACTTAATGAAGAGCTTGGGAAGCCCGCCAAAGGCATTCCCAGAATTTATCCTCCTCAATTGACCGTCGGAATATCTTCCAGGCTGAGAGGAGTCATTCTCAAGAAATGGACAGAGGCATCGCTCCGGAGAGGGGAGTTTATTGTCATCCACGGCATAGAGTCAGATTCTGCCGCAACTATGAAGTCGAGAGGGGATTCAGACTCCTTGCTGCCAGTGTCAAGGTGGAGCTTGATAGCAAAATCGTTG------------AGCAGTAAAGTTCCTGTGTTCGTTATCCCGCACGAAAAGGAGAGGTCCAAAGTTGAAGAAGTGATCGGTCCCGATGCTCACATCATTTTCATCACAACTCCTGGCCAGCTTGCAGCACTTATAAATGATTCATTTGGAGTGATCACAACCAACACTGCTGCTTTGCAACTAGCAATATCTGTTAAGAAGCCAACTGTTGCACTGTTTTCTTCGGATGAGAAGGCTAAGCTGTTTGTTCCCAATCATGCAACT------TCTTGTGACTGCATAGCTTCAGATACTGGTAAGCTTCTAGATGTGAGCATGGAAAAGGTTAAGAATGCTATA---------------------------------------------
>Isoetes_spp
------------------------------------------------------------------------------------------------------------------------------------------------------------------------------------------------------------------------------------------------------------------------------------------------------------------------------------------------------------------------------------------------------------------------------------------------------------------------------------------------------------------------------------------------------------------------------------------------------------------------------------------------------------------------------------------------------------------------------------------------------------------------------AAATATGCGGGTTTGGGCCACTCAATATTTATGTGGCTTATAAACGCTCCGAACAGAATCAGCTATCTGTACCCCAATGTAAATTCAGCAGGCTCAAACACTTTCCTTACCAAGGGCATTCCAGCTCCTAGAGAA---------------------------------------------------------------------------------------------------------------------------------------------------------------------------------------------------------------------------------------------------------------------------------------------------------------------------------------------------------------------------------------------------------------------------------------------------------------------------------------------------------------------------------------------------------------------------------------------------------------------------------------------------------------------------------------------
>Isoetes_andicola
----------------------------------------------------------------------------ATGGGCTA------------TGCATTCGAGAGCCCAATTTGCCTTGGCCAGCCAAGAAAAGCTTCAAGGATCTGGGC------------------------------------------------------------------------AATGTCAAAATCTCAAGCAGAAGGAAGAAATTAGTGTTACATGCAAGCAAAAAA------------------GAGCCATTTGATTATGGT---GAGGATCCCAACATGGAATAT---GGTGATCTGTTTATT---GGTGGAAAGCAGGATCCTGAAGAGCCAATACCTCCATTAGACCCAAACAGTGAACAGGGTTTCAGGATTTTCCCCCCAGAGCACATGATAGAGTTTGTGCCATTGTCACAGAAGGTGAGGAACGATGTCCGCCGCTGTTGCTGTATGGTTTC---------------------------------------------------ATATCGTTACCCTGGAGTGAGGCTTGATGTTGTCACAGGGGAAAGAGGCAAGCAGACTTACGAGATCAACAAGAATGT-----------------------------------------------------------------------------------------------------------------------------------------------------------------------------------------------------------------------------------------------------------------------------------------------------------------------------------------------------------------------------------------------------------------------------------------------------------------------------------------------------------------------------------------CTTCC------------AGGATGGATGTC---GTTTTTGTTATCCCACATGAGAAGGAACGTAGGAAGGTATTTGAAGTTATCGGCCCAGAGGCTCATGTGGTTTTCATAACTACTCCTAGTCAG----------------------------------------------------------------------------------------TGGCGCTGTTTGCATCTGCAGCTAAGGCGAGGTTGTTCATCCCTCCCAAGGTAGAA------AATTGCAAGGTGGTGGCATCAGAAAGCGGCAAGCTTGAAGGGCTCGATTTGGAAGCAGCATCTGCTGCCGTGAAC-C----------------------------------------
>Isoetes_humilior
---------------------------------------------------------------------------------------------------------------AATCTGCCATGGCCAGCCAAGAAAGGCTTCAAGGATTTGGGC------------------------------------------------------------------------AAYGTCAAAATCTCAAGCAGAAGGGAGAAATTAGTGTTACAAGCAAGCAAAAAR------------------GAGCCATTTGATTATGGT---GAGGATCCCAACATGGAATAT---GGTGATCTGTTTATT---GGTGGGAAGCARGATCCTGAAGAGCCARTACCTCC---------------------------------------------GCACATGATAGAGTTTGTGCCATTATCACAGAAGGTGAGGAACGATGTCCGGCGCTGTTGCTGTATGGTTTCTGGAGGAGTTTATGAGAATTTGCTGTTTTTCCCTGTCATACAACTCCTCAAATATCGTTACCCTGGAGTGAGGCTTGATATTGTGACAGGGGAAAGAGGCAAGCAGACTTACGAGATCAACAAAAATGTTAGAAGAGC----GTGTTTGATCCTGAGGACCGCTTTGTCGTGCCTTCTGACTACGTAGAAACATTGTCAAAACTTAAGAATGTG------------------------------------------------------------------------------------------------------------------------------------------------------------------------------------------------------------------------------------------------------------------------------------------------------------------------------------------------------------------------------------------------------------------------------------------------------------------------------------------GTCATCCCACATGAGAAGGAACGTAAGAAGGTTTTTGAAGTTATCGGCCCAGAGACTCATGTGGTTTTCATAACTACTCCTGGTCAG---------------------------------------------------------------------------------------------------------------------------------------------------------------------------------------------------------------------------------------------------------------------------
>Isoetes_elatior
-----------------------------------------------------------------------------------------------------------------------------------------------------------------------------------------------------------------------------------------------------------------------------------------------------------------------------------------------------------------------------------------------------------------------------------------------------------------------------------------------------------------------------------------------------------------------------------------------------------------------------------------------------------------------------------------------------------------------------------------------------------------------ATCAACAAAATATRCGGGTTTGGGCCACTCAATATTTATGTGGCTTATAAACTCTTCAAACAGAATCAGCTATCTGTACCCTAATGTAAATGCGGCAGGCTCAAACACTTTTCTTTCCAAGGGCATTCCAGC-----GAGAAGTCTTATCTGAAGGTGGATATAACATGTATGCGGATCTTGTTGAAGAACTAGGGAAGCCTGCGCTAGGTGTCCCAAGGATTGAGGCCCCACCTTTG-----------------------------------------------------------------------------------------------------------------------------------------------------------------------------------------C------------AGGATGGAYGTT---GTTTTCGTYATCCCACATGAGAAGGAACGTAAGAAGGTTTTTGAAGTTATCGGCCCAGAGGCTCATGTGGTTTTCATAACTACTCCTRGTCAGCTAGCAGGAATCATTAGTGATTCTGCAGGAGTTGTAACAACAAATACGGCTGCATTACAGCTAGCCCTTTCTATGAAAAAACCCA--------------------------------------------------------------------------------------------------------------------------------------------------------------------------------------
>Isoetes_coromandelina
-----------------------------------------------------------------------------------------------------------------------------------------------------------------------------------------------------------------------------------------------------------------------------------------------------------------------------------------------------------------------------------------------------------------------------------------------------AGAACACATGATAGAGTTTGTGCCATTATCACAGAAGGTGAGGAATGACGTCCGGCGTTGTTGCTGTATGATATCCGGAGGAGTTTATGAAAATTTGCTGTTTTTCCCTGTTATACAACTCCTCAAGTATCGTTACCCTGGAGTGAGGCTTGATGTTGTAACAGGGGAAAGAGG-----------------------------------------------------------------------------------------------------------AGAACGTGTATTACGACATGTTTATATCAACAAAATATGCAGGTTTAGGCCACTCAATATTTATGTGGCTTATAAATTCTCCAAACAGGATCAGCTATTTGTACCCTAATGTAAATGCGGC---------------------------------------------------------------------------------------------------------------------------------------------------------------------------------------------------------------------------------------------------------------------------------------------------------------------------------------C------------AGGATGAATGCA---GTTTTTGTTATCCCCCATGAGAAGGAACGTAGGAAGGTATTTGAGGCTGTCGGTCCAGAAGCTCATGTGGTTTTTATAACTACTCCT---------------------------------------------------------------------------------------------------------------------------------------------------------------------------------------------------------------------------------------------------------------------------------
