# Supplementary material for: Phylogenomics indicates the “living fossil” Isoetes diversified in the Cenozoic
Source: PLoS One. 2020 Jun 18;15(6):e0227525. doi: 10.1371/journal.pone.0227525 (PMC7302493; doi:10.1371/journal.pone.0227525)
Supplement: S1 File — Folder containing fasta files for each of the individual nuclear alignments. (GZ) [file pone.0227525.s011.gz › 1_Individual_Nuclear_Alignments/Homolog_38442.orthogroup_1.fasta]

>Theobroma_cacao
------------------ATGGCCTCC---TTTGCAATT---------------------------------------------------------------------TCTATATTCTCGTCATCTTCTTTTGCTCTTTCTTGCAAAAACTAC------------------------------------------------------------------------------AGACCATTTCTCTCTCCC------------------ACAGCCTTCTCTGCAAAACCCATTTCCATC---------------------------------------------AAAGCTTCTTCTGCTTCCCTGGATTACTCTACACCCTCCTCTGTCATTGAACAAAAACCCCTCAAACCTACT------------AAGACAAATTGTTGGGAATGGAAGTTCAAGGATAATGTAATTAATATATACTATGAGGAGCATGAGAATGAG---AGCACTGATCATGCAAAGAACATCCTTATGATTCCAACAATATCTGATGTAAGCACTGTACAAGAGTGGAGAGCAGTGGCTAAAGACATTTTGGGACGAGTTGGTAAAGTCAATTGGCGAGCTACTGTTGTTGATTGGCCTGGTTTGGGATACTCTAGCAGGCCAAAGATGGATTATGATGCTGATGTAATGGAAAAATTCCTAGTTGATTTCATTAAAGAGATAAGCTCCCCA---------------GAAAACGATTTTGTGATCTTTGGAGGAGGTCATGCTGCCACAATAGCAATTCGTGCGGCAAAAAAAGGGTTGGTGAAGCCAAAAGCTATTGCTGCAGTTGCTCCAACCTGGGCTGGCCCCCTGCCTATTGTGTTTGGTCGAGATCCCAGCATGCAAACAAGGTATGGACTGCTGAGGGGCACCTTAAGAGCCCCAGCTGTTGGGTGGATGATGTATAATATGCTTGTCAGCAATGAGGGGGCAATTCAGTCACAGTATAAATCTCATGTCTATGCAAATCCTAAAAATGTGACTCCAGCAATTGTTCAAAGCAGATACAAGTTGACAACAAAGAAAGGATCCCGATTTGTGCCTGCTGCTTTCTTGACTGGTCTCCTTGACCCTGTTACTTCCCGGGAGGAGTTCCTTGAACTCTATGCTGAATTGGAGGGGGAGATGCCCATTCTGGTTGTGTCAACTGAGGGATCTCCAAAGAGATCAAAGGCAGAGATGGAAGCTCTCAGGGAAGCTAAAGGAGTAAGCAAGTTTGTTGAGGTTCCTGGTGCACTTTTACCACAAGAAGAGTACCCTAGAATGGTGGCAGAGGAGCTTTACCAGTTTTTGCAAGAGAATTTCGAAGTCAATGCTTAA---------
>Arabidopsis_thaliana
---------------ATGGCTGCTTCA---GCTGCATTC---------------------------------------------------------------------TCCATTTCATCACCACCTTTTGTACCCTTTACCACCAAAATTCGC------------------------------------------------------------------------------AGACCATTTCTCTTGCTT------------------ACTCCAAAATATCCCAAACCTGTTTCGGTG---------------------------------------------CGAGCTTCTGTGTCCTCGATC------------------TCCATCGATGAAAAATTGCCAGTCCAA---ACA------------AAGACAAGCAACTGGCAGTGGAAGTTCAAGGGCAATTCGATTGGTATATACTATGAAGAGCATGAGAGGGAG---AAGTGTGAATCGGCTAAGAATATTCTAATGATACCAACAATTTCCGATGTTAGCACCGTTGAGGAGTGGAGATCTGTAGCTAAAGACATTGTGCAGCGCGATGGAGACGTCAACTGGCGAGCAACTATTGTAGATTGGCCCGGTCTTGGTTACTCTGCTAGGCCGAAGATGGATTATGACACAGATGTCATGGAGAAGTTTGTGGTCGACTTCATGAACTCACCTGAAAGCCCAATGAGCCAGTCAGGTAATGATGATTTAGTGATCATTGGAGGAGGGCATGCGGCAACACTAGCACTCCGTGCTACCCAACGTGGGCTACTAAAACCATCAGCTATTGCTGCTGTCGCACCTACATGGGCTGGACCTCTCCCTATTGTATTTGGCCGTGATTCTTCCATGGTGTCGAGGTATGGTATGCTAAGAGGAACTCTAAGAGCACCTGGAGTTGGTTGGATGATGTACAACATGTTGGTGAGCAACGAGAAGTCAATCGAGTCTCAGTACAAATCCCATGTTTATGCAGACCAAACCAACGTGACCGATGCCATAATCCAAAGCAGATACGAGTTAACAAAACAGAAGGGATCACGCTACGTCCCTGCAGCTTTTCTGACTGGTTTACTCGACCCGGTATCATCCCGGGAAGAATTTCTCCAACTGTTTGCTGATTTGGAAGGGAAATTACCGGTTATGGTTATGTCAACAAAAGGAGCTCCAAAAAGATCGAAAGCAGAAATGGAAGCATTAAGAGGAGCGAAAGGAGTAAGCAAATTCGTGGAAGTTGAAGGTGCACTCTTACCTCAAGAAGAGTATCCTTCTCTTGTTGCTCAAGAGCTCTACAACTTCTTGCAAGAGACTTTTGCTAAATGTTAG------------
>Oryza_sativa
ATGCGCCCCACCGCCGCGGCCGCCACC---GCCGCCTTCGCC------------------------------TCACCG---------GTCGTCGCGGTT---------------------CCCAGTCGCGCGGCCCCGCTCGCCGCCCGCCGC------------------------------------------------------------------------------CGC------------------------------------CTCCGCCGCGCGAGGCGCTTCGCTGTC---------------------------------------------CGCTCCGTCGCC---------------------TCCCCTCCAACGGTCCCCAAGCCCGCGGCTCCCCCCTCC------------AAGACTGGGAAATGGCAGTGGACATTTGAGGATAAGCCAATAAACATTTACTATGAGGAACATGAGCATGAG---ACTGCTGAGAACGTGAAGAACATTCTTATGATTCCTACAATTTCTGATGTTAGCACAGTGGAGGAATGGAGGGTGGTAGCCAAAGATATTGTGGCACGAAAAGGAGAATTAGGTTACCGTGCTACAATTGTTGATTGGCCTGGTCTGGGTTATTCAGACAGGCCATCACTGAACTACAATGCTGATGTGATGGAGAATTTTCTGGTTCAGTTAATTAATTCACCAAATAGTCCTGTGGCAAATACA---GATGGTGAAGTGGTAGTAGTTGGAGGAGGTCATGCAGCAACAATTGCAGTCCGTGCGGCTGGGAAGGGCCTTATAAGGCCATCTGGCATTGCTGCAGTTGCACCTACTTGGGCTGGACCCCTTCCCATTGTATTTGGCCGAGGTTCTGATATGGAGACAAGGTATGGGCTTCTACGAGGGACCCTCAGGGCCCCGGCTATTGGCTGGATGATGTACAATGTTCTGGTGAGCAACGAGAAGTCCATCCAGTCCCAGTACAAGTCTCACGTTTATGCCAACCCTGAGAACGTGACTCCAAATATCGTGGAAAGTCGCTACGAGTTAACCAAAAGGAAAGGTGCACGGTTTGTCCCGGCTGCATTCTTGACAGGCCTTCTTGACCCTGTCCAAACAAGGGAAGAATTCCTTCAGCTGTTTGCCAAGTTG------------------------------------------------------------------GACGCTCTCAGAGGCGCCAAAGGCGTGACAAAATTCGTGGAGGTTCCAGGTGCCCTTCTGCCGCAGGAGGAATTCCCATCACCAGTCGCGGAGGAACTCTACAGCTTTCTGAAGGAATCATTCTCGTCAGGTAGATGA---------
>Ananas_comosus
---------------ATGGCGCGCTCC---GCCGCTTTCTTC------------------------------CTTCCC---------CTCACCGCCGCGAGCTTATCTCAGCTCTCCTCTCCCTCGCGCACTCGACTCCCCGCT------------------------------------------------------------------------------------------------------------------------------CTTCGAATGGCGAAGCCCCTTCGGGTC---------------------------------------------CGATGCGTCTCCTCCTCTCTCGATTCGTCCAAGTCCTCTTCCGTTCTAGAAAAGCCCCCTGCC---CCATCG------------AAGACTGGCATGTGGCAGTGCACATTTGAGGGAAACGCCGTCAATGTTTACTATGAGAAGCATGAACAGGAA---ACTGGTGAGAATGTGAAGAACATTCTTATGATACCAACAATTTCTGATGTTAGTACTGTAGAAGAATGGAGGTCAGTTGCCAAAGACCTTGTGGCACGAGAAGGAGAGGTCCGTTGCCGTGCTACCATCGTTGACTGGCCTGGCTTGGGTTATTCTGATAGGCCGTCGCTTAACTATAATGCTGATGTAATGGAGAATTTCTTGGTTCAACTGATGAATGCGCCTGATAGTCCAGTAGCAAGCTCA---GATGGCGACTTGATAGTTTTTGGAGGAGGTCATGCAGCAACTCTGGCACTTCGTGCTGCTGGAAAAGACCTTGTCAGGCCATCAGTCATTGCTGCTGTTGCACCTACGTGGGCTGGTCCCCTTCCAATTGTCTTTGGTCGAGGTTCTGATATGGAAGCAAGGTATGGACTGTTGAGAGGAACCCTAAGGGCTCCTGCCTTTGGTTGGATGATGTACAATGTACTCGTAAGCAATGAGAAGGCAATTCAGTCTCAGTACAAATCCCATGTTTACGCCAATCCAGACAATGTGACACCCAGCATTGTTGAAAGCCGATATGCGTTAACAAAACGAAAGGGCGCTCGTTATGTCCCTGCTGCATTCCTGACTGGCCTTCTCGACCCTGTTAAATCTCGGGAAGAGTTCCTCCAGTTATTCGCGGCATTAGATGGGAAGATACCGATTCTAGTTGTATCAACCTCGAGCTCTCCTAAGAGGTCCAAGGCCGAGATGGATGCTCTTAGAGGGGCCAAAGGTGTTACTAAATTTGTGGAGGTTCCAGGAGCTCTTTTGCCGCAAGAAGAGTATCCTTTGACGGTTGCAGAGGAACTCTACGTGTTCCTGCAGGAGGCTTTTGCTTCAAAGAGTGAAATTGCATAG
>Isoetes_lacustris
---------------------------------------------------------------------------------------------------------------------------------------------------------------------------------------------------------------------------------------------------------------------------------------------------------------------------------------------------------------------------------------------------------------------------------------------------------------------------------------------------------------------------------------------------------------------------------------------------------------------------------------------------------------------------------------------------------------------------------------------------------------------------------------------------------------------------------AGGGCCTTAACTAAAGATTTTATTAAGGCCAATGCTGTGGTTGCTGTTGCGCCAACATGGGCAGGACCCATGCCAATTGTTTTTGGCCGTAGTGAAGACGCAGAATCAAGGTATAAGTTAATGTATAATGGATTGCGTGCACCAGGAGTAGGCTGGGCTATGTATAATCTTCTAGTGAGCAGTGCAGGAAATATTAGAAAACAATATGAAAGCCATGTATATGCTGATCCTAGCCATGTTACAGAAGAGATAGTACAAAAAAGACTTGCTCTTACAAAAAGAGAAGGTGCTCGGTATGCACCTGCAGCATTCCTCACAGGTTTACTTGATCCTGTGCAAACAAGGGAGGAGTTTGTGTCGCTTTTTGCTGGTTTGGAAGGTAAAGTGCCTACCTTGGTGCTCTTTTCTAGAGATAGTCCTAAGCGGTCTAAGGCAGAAATGGAAGCATTGAAGGGAGCAAAAGGGGTTACTAAATTTGTTGAAGTACCTGGAGCTCTGCTTCCGCAAGAAGAATATCCAAAAGATGTTGCAGATCAGATACACGCTTTTGTCCAATCTTGTAGATGA---------------------
>Isoetes_sinensis
---------ATGGCGATTGCAGTGAAT------------------------------------TATAGCCCAATTCCA---------GGAATCTTT------------------AGCTCTGATCTAAGCGCTGCACTTTCTGGCTATTCTCGT---------------ATTGGATCCGTTGGGATTTTGTCGTTCAAA---------------------------------AAGAGA---------------------------------AGTTTTTTCGCTCAACCCAAAGCAGCT---------------------CTAGCAGAGCAA---CAGCAACAACGAGAA---------------------------------------------------------------------AAACAGCTCAAGACTGGAACTTGGAACTGGCAGCATAAAAATAAAAATGTGAAGATTCACTATGTAGAGCAGGTA---AAAGATGACAAAATGCAGTACAAAGACCTTCTTTTCCTTCCAACTATCTCTGATGTCAGCACCGTGGAGGAGTGGGAAAAGGTATCAACGGACATGATTACGAGAGATAGTCCTTTTAATTGGCGCACATTGACAATAGATTGGCCTGGATTTGGATTGTCAGATAGACAATCCTTGGATTACACAGCTGACTTTATGGAAGAATTTTTGGTGGATTTTATGTCTGCAAAGGATGGTCCCTTGGGATCTTCTCCAGGTCCTGCACCAATTGTCATTGCCGGAGGGCATGCTGTAACAGTTACAATCAGGGCCTTAACTAAAAATTATATTAATGCCAATGCTGTGGTTGCTGTTGCGCCAACATGGGCAGGGCCCATGCCAATTGTTTTTGGCCGTAGTGAAGAAGCAGAATCAAGGTATAAGTTAATGTATAATGGATTGCGTGCACCAGGAGTAGGCTGGGCTATGTATAATCTTCTAGTGAGCAGTGCAGGAAATATTAGAAAGCAATATGAAAGCCATGTATATGCTGATCCTAGCCATGTTACAGAAGAGATAGTACAAAAAAGACTTGCTCTTACAAAAAGAGAAGGTGCTCGGTATGCACCTGCAGCATTCCTCACAGGTTTACTTGATCCTGTGCAAACAAGGGAGGAGTTTGTGTCTCTTTTTGCTGGTTTGGAAGGTAAAGTGCCTACCTTGGTGCTCTTTCCTAGAGATAGTCCTAAGCGGTCTAAGGCAGAAATGGAAGCATTGAAGGGAGCAAAAGGGGTTACTAAATTTGTTGAAGTACCTGGAGCTCTGCTTCCACAAGAAGAATATCCAAAAGATGTTGCAGATCAGATACACGCTTTCGTCCAATTCTTGTAG------------------------
>Selaginella_moellendorffii
------------------------------------------------------------------------------------------------------------------------------------------------------------------------------------------------------------------------------------------------------------------------------------------------------------------------------------------------------------------------------------------------------------------------------------------------------------------------------------------------------------------------------------------------CTACTTCCAACTGTGTCGGACGTGAGCACCACGGAAGAATGGAAAGCCGTGTCTCAAGATATCGTCACAAAGGACAGT------TCGTGGAGGTCTGTGACTGTGGATTGGCCGGGATTTGGCCTCTCGGACAGGCCAGCGATAGACTACACTGCTGATACCTTGGAAAAGTTCCTCGTAGACTTTGTCATGGCACAAGATGGACCTCTTGGAAGCACAACAGGTCAGTCTCCAGTGATTGCCGGAGGTGGTCATGCTGCAACCATTGCCGCAAAGGCCATCGCCGGAGGAAAGATCAATGCCCGAGCTTTGGTTGCGGTAGCTCCAACATGGGCCGGACCTTTGCCAATTGTTTTCGGACAAAGTCCCGATGCCGTATCCAAGTATGGATTCCTTCGAGGAGCTTTGCGAGCGCCTGCCGTGGGCTGGGCTCTTTACAACGCACTCGTGAGCAGCCGGAGCAACATACGAAAACAGTACGAAAGTCACGTCTACTCAGAGTCGAGCAACGTGACTGACGCCATCGTCGATAGCCGCCTCGCTCTCACCAAGCTCCCAGGAGCTCGCTACGCTCCTGCGGCCTTTCTCACTGGCCTGCTTGATCCAGTGAAGAGCCGGGAAGAATTTGTGGAGCTGTTTGGCGCTCTGGACGGGAAAGTCCCAGCGTTGGTCATGGTTTCCACGGCCAGTCCGAGGCGCTCTAGAGCCGAGATGGAAGCTCTCCGGGATGCCAAGGGTGTGGCCAAGCTTGTGGAAATTCCAGGAGCTCTCTTGGCACACGAGGAGTTCCCTGGACGAGTTGCTAGTGAGCTCTATGAATTCCTCTCAAATCTATGA------------------------
>Physcomitrella_patens
ATGGCATTGCGCGCTCTCTCTGCGTCA---------------------------------TGTGGTAGGCGTGCCCCG---------ACGATAGCTTGCGCGTTACGGAACAGTAGCCGGAGGTCCAAAAATGTAGTGAAAGTGGCGATTGCA---------------------------------------------------------------------------TCCAGGGGTTTTACCTCGCAATATGGTGGGGATTTCTCATTTGTGAAGACGAGCTCGAGTATTCAGGTGGGGCAGCAACGTGGAGTATGGATGAGTAATCGTGGAATGCAAGCGCAAGCGTCAGTTGCCGCCGTG------------------GAGACTGCCGAATCCCCCAAGCTC---------------------CAAACGGGAACATGGACTTGGACATACGAGGGCAACTCCTTGAACATCAATTACGTGGAACAGGGGTCAGAAGGAGAAGGGGCCGCTCAAGAGACGCTGCTGCTGCTGCCATCTCTCTCGGATGTAAGCACAACCGAGGAGTGGTACGACGTGGCAGAGGAGCTTGTGACGAACGCAGGGTCTTGCAAAAGACGAGCTGTAATTGTGGACTGGCCTGGTTTGGGGCTTTCAGATAGGCCTGCACTGGAATACACAGTTGATATGTATGAAAAGTTTTTGGTAGACTTCGTGACTGCTGCCAATGGACCTCTAGCTGGCGTTCAAGGTGAGTCACTTGTAGTAATTGGTGGAGGCCACGCCGCAAGCATCTCTATTCGTGCGGTCAGTAAAGGGTTGATCAATGCCAAAGCTATGGCTGCTGTTGCTCCTACATGGAGTGGTCCTTTGCCAATTGTGTTTGGGCGCAGTGACACCATGGAATCAAGGTACGGTCTAGTGCGCGGCACTCTGAGATCCCCAGGCGTTGGCTGGGCGATATACAAGTACTTTGTGAGCAGTCCCAAGAACATTCGCATGCAATATCTGATCCACGTTTATTCTGATGCTGACAACGTGACACCGGCTATGATTGAGAGCCGAACTGCCTTGACGCAACGGGATGGCGCTCGTTTTGCACCTGCAGCTTTCCTTACTGGTCTTCTAGACCCAGTCATGACACGAGAGGAGTTTCTCGCCATGTTTGCTGCACTGGAAGGAAAGGTTCCCGTGCTCGTCATCTCCACCCTTAAAGCTCCTAAGCGATCACGAGCTGAGATGGAGGCTTTAGAGGGAGCCAAGGGTGTCACCAAGTTCGAGAAGATGAAAGGAGCGTTGTTGCCTCAAGAGGAGTATGCTGACGACGTCGCACGTTCGCTTGCCACATTTTTGAGCGAAGTGTAG------------------------
>Pteridium_aquilinium
---------ACGCCCTTACTCACCAGC------------------------------------CATGGCGAGCTTCCA------------TTGTTCGCC---------TGCAGATCAGCTCGCTGCGAGGGAGCCCTCGCCATTTTCCATCGTCATCATCTCTACCATTTGTCGCTACTCCTACTTCCCGGTTTCAAATTGTGCCGCTGCATGGTCCAT---------AACCGTGCT---------------------------------CGTCTTTCTGCCGCCCCTCTCTCCTCCTCT---------------TTGCTTAGTCATCGC---ACAGATTGGCGCAACATTGTTGTG------------------------GCTGCTGCTCAAACAGCTCCCGTCGTAGCGTCTCCTTCTTCTCTCAAGGCAAAATGCTGGACCTGGAAGAGGCCTGGATCAAATGTGAACATATCGTACGAGGAGCATGTTGGCAGTGGGGGTTCAGGGCCTTTGCGAAACCTGATTCTCCTGCCAACTATTTCAGATGTGAGCACCACTGAGGAGTGGCGTGCTGTGGCTTTGAATCTATTGAACAGGGATGCATCA---CGGTGGCGCATTTTCATAGTTGATTGGCCGGGATTTGGGCTCTCAGACAGACCCCGTATGGATTACACAGCTGATAGCCTTGAAGGATTTCTTGTAGAATTTCTCACATCTGCCGACAGCCCTCTC---AATGTATCAGATGAGCCCCCAATAATTGCGGGAGCTGGTCATGCGGCAAGCCTGGCTATGCGTGCAGTTAAAAAAGGATTGATCAAGGCTCAAGCCATTGCAGCTGTGGCTCCTACTTGGGCTGGGCCAATGCCTATTGTTTTTGGTCGTGAGCCTGACATGGAATCAAGGTATAGTTTACTACGCAATTCTCTCCAAGCCCCTGCTGTAGGCTGGATGATGTACAATTTCATGGTGAGCAGCCCTAATAATATACGGAAGCAGTATCTTTCTCATGTCTATGCAGATCCGAATAATGTCACTCCCAGCTTGCTAGAAAGTAGGCTGGCATTGACAAGAAGAGAAGGGGCACGATTTGCTCCTGCAGCCTTTTTGACAGGTTTACTTGACCCTGTGCAAACAAGAGAAGAGTTTTTGTCTCTTGTTGCAGACCTGGAGGGAAAAGTTCCTATATTAGTGATCTCAGCCAGCCAAGCTCCAAAGAGGTCCAAAGCAGAGATGGAAGTCTTGAATGGTGCTAAGGGAGTATCCAAATTTGTCCAAGTAGATGGTGCCCTGCTTCCACAAGAAGAGTACCCTGACAAAGTTTCTGAAGAGTTTTTTGATTTCCTTGTTGGTCTGTAA------------------------
>Pinus_maritima
---------ATGGCACTGAGTACCAACACAATGGCATTTTTGCAG------------------TTCCGTCAACGGCCT------------GTACACAAT---------ATTCAAAGCAACCCATCGTTAGGAGCATTTCCTGCTGGAAATCCTACTGAAATAGCAGGCAGACATGGGGTATTATTTCCTTACTCCAAGTCAATAAGATTCACAACAGCGTATGGAGGACGCAGGCCA---------------------------------AAAATTGCAATCAGACCACGGTCTGTG---------------------------------------------CGGGCAGCTGTGGTT------------------------GAAACGCTAGAATCACCACCA------------------------AAGACTGGTACGTGGACATGGAGTTTTAAAAGTAAATCTATTAAAATACACTTTGAGGAACAGAAGGGAAGC---AATTCTGGGCCATGCAAGGATATTCTTCTGCTCCCAACCATCTCTGACGTAAGTACTACAGAAGAATGGCAAGCAGTTACAGAAGATCTGTTATCACGAGAAGAGGGCACAAATTGGCGGGCTATAATTGTTGATTGGCCTGGATTTGGCCTTTCTGATAGTCCTTCCATTGATTACAACGCAGATGTGATGGAAAAATTTCTAGTAGACTTTTTAAGTGCAGCAGATGGTCCTTTA---AGGTCTTCAGATACTGAAACAGTAATTATTGGAGGGGGCCATGCAGCAACAATAGCAGTTCGTGCAGCAAGAAAAGGTTTAGTGAAGGCATTGGCTATTGTTGCTGTTGCTCCTACTTGGGCTGGGCCGCTACCGATTGTTTTTGGTCGAGGTTCTGATATGGAGTCCAGGTATGGATTCTTGAGGACTGCCTTGCGAGCACCTGCCCTTGGTTGGATGATGTACAATGTTCTAGTGAGTAACGAGAAAAGTATCGAGTCACAATATAAATCTCATGTCTACGCTGATGCCAATAACGTTAGTTCCTCTCTTGTTGAGAGCAGATATTCCTTGACAACAAGAGAAGGTGCTCGTTATGCACCTGCGGCCTTTTTGACGGGCACGCTAGATCCTGTTCAAACAAGGGAGGAGTTTTTGGCACTGTTTGCTGAATTGGAAAGTAAGATTCCTGTTTTGGTCGTGTCAACAAAGAATGCTCCGAAACGATCAAAAGCTGAGATGGATGCTCTTCGTGGAGCTAAAGGGATTTCTAGGTTTGTTGAAGTTCCAGGTGCTCTTCTTCCACAAGAGGAATACCCTGGGTCAGTTTCAGATGAATTGTTTGTGTTTCTGAAAGAATTATAG------------------------
>Amborella_tricopoda
---------------ATGGCTTCCTCTGCAACTCTCTTTCTCTCTCTT---------------CCAAGCCCTAGTCCA---------ATTTTGTCAGAGAAAGCCTCTAACCTCTCTGCACCT------------------------------------------------------------------------------------------------------TTTAATCGTGGGTTGCTCTTGTTT---------------------AAATCAACTAACAGAACCCTAGCCATC---------------------------------------------AGATCAGCTCTAACTTCTCTCGACTCAAAGCAGTTATCCTCTTTA---------------------------------------GCGACTGGTACTTGGCAATGGAAATATCAAGACAACCCCATCAATGTGTATTTTGAAGAGCATAAGGGAAAG---AAACCTGAACCTTCGAAAAGAATTCTTATGCTACCCACTATATCAGATGTTAGTACTGTCGAAGAATGGCGAGCAGTTGCTAGCGATATTGCCAATCGCGATGGTGGGGACAATTGGCATACAACTATTTTGGACTGGCCCGGATTTGGCTATTCTGATAGGCCTTCAATTAATTATACTTCTGAAGTCATGGAGAATTTCTTGGTTGAATTCTTGAAAGCGTCAGACAGTCCTTTG---AATGGCTATGATAATGAAATAGTAATTGTTGCGGGAGGACATGCAGCAACTATAGCCCTTCATGTAGCAAATAAAGGTTTGGTGAAGGCATCAGCAATTGCTGCTGTTGCACCTACTTGGGCTGGTCCTCTTCCTATTGTATTTGGTCGAGATACAAACATGGAATCAAGGTACGGGCTCTTGAGGGGTACACTCAGAACACCTGCTGTGGGTTGGATGATGTATAATATGCTTGTCAGCAATGAGAAGTCCATACAATCTCAGTATGAATCACATGTATATGCTGACCCCGAAAATGTGACTCCATCAATTATCAGTAGCCGATATGCTTTGACGAAGCGAAAAGGCGCCCGTTATGCACCTGCTGCCTTCTTGACAGGTCTCTTAGACCCTGTGAAATCTCGAGAGGAATTTCTTGAGCTGTTCAAGAAATTAGATGGGAAGATTCCAATTTTGGTTGTATCAACTAAAAGTGCACCAAAGAGATCCAAGGGTGAGATGTCTGCCTTAAATGGAGTTGAAGGGGTTACAAAGTTTGTTGAAGTTCCTGGCGCCCTTCTCCCTCAAGAGGAATACCCAGCAATTGTTGCCGATGAGTTGTACAAGTTCTTGCAAGAGCAATTTGCACTAGTGGGATAG---------
>Littorella_uniflora
---TCATTTCTCCCCTTTGTGGTCGAC---ATTTTCTTTCTGCAACTAAATTCAGTCACCAAACACCAGCTCCGACCCCCATCAATGGCGTTGTCTGCAACTCTCCACGTTCCATCATCATCATCAAAATCTTCCCTTCTTTCCTCCAAACCA---------------------------------------------------------------------------GCACGTCCCCTTCTCCCACAA------------------ACCCTCCACGGCCCCAAAAACACAACCCTC---------------------------------------------CGCACCTGCTTCTCAGTC---------------------AAAGCCTCTACAAAACCAATTGACTACCCTACC---ATCTCCCTCTCAAAGCCCAATTGGCAATGGCAATACGAGGGCAATTCATTGAATATCTACTTGGAGAAGCTCGATCAAAATGTCAATAGTAAGTCTTGTAAG---ATTCTGATGTTGCCCACCATTTCTGACGTCAGCACCGTCGAGGAATGGAGGCGCGTTTCTGAAGAGATCACCGGAAGGGATTCT------AATTGGAACGCTGTGATTGTCGATTGGCCGGGTTTGGGGTACTCCGATCGGCCGAAGCTGGACTATAATGCTGATGTTATGGAGAGGTTTCTCGTCGATTTTGTCAATTCACCTCAGAGCCCAATT------GCCGCAGATGATGACTATGTGGTCATTGGAGGAGGACATGCTGCAACCATAGCAGTTTGTGCTGCAGGTAAAGGTCTCATGAAGCCAAAGGCCATTGCTGCTGTTGCCCCCACCTGGGCTGGTCCTCTTCCGATTGTGTTTGGTAGAGATTCGAGTATGCAGTCTAGGTATGGATTTCTAAGAGGGACCTTACGTGCTCCAGCTCTAGGGTGGATGATGTACAATGTCCTTGTCAGCAATGAGAAGTCGATTCGATCTCAGTACGAATCTCATGTATATGCAAATTCAGAAAACGTGACTCCTGAAATTGTTGAGAGCAGATATGCACTAACTAAACAGCCAGGCGCCCGGTATGTGCCTGCTGCTTTCTTGACTGGACTGCTTGACCCAGTTAACTCCAGAGAAGATTTTATAGAACTATTTGCAAAACTAGACGGAAAAATGCCTATCTTGGTTGTTTCAACTTCGTCCTCACCAAAGAGGTCAAAAGCTGAAATGGAAGCTTTGAAGGGGGCGAAAGGTGTATCGAAATTCGTGGAAGTTCAAGGTGCTCTGCTTCCCCAAGAGGAGTATCCTAATGTTGTTGCGGAAGAGCTATATAAGTTTCTGCTGGAACTGAAAGTATAA------------------
>Isoetes_spp
-------------------------------------------------------------------------------------------------------------------------------------------------------------------------------------------------------------------------------------------------------------------------------------------------------------------------------------------------------------------------------------------------------------------------------------------------------------------------------------------------------------------------------------------------------------------------------------------------------------------------------------------------------------------------------------------------------------------------------------------------------------------------------------------------------------------------------------------------------------------------------------------------------------------------------------------------------------------------------------------------------------------------------------------------------------------------------------------------------------------------------------------------------------------------------------------------------------------------------------------------------------------------------------------------------------------TTACTAAATTTGTTGAAGTACCTGGAGCTCTGCTTCCGCAAGAAGAATATCCAAAAGATGTTGCAGATCAGATACACGCTTTTGTCCAATCTTGTAGATG----------------------
>Isoetes_andicola
---------------------------------------------------------------------------------------------------------------------------------------------------------------------------------------------------------------------------------------------------------------------------------------------------------------------------------------------------------------------------------------------------------------------------------------------------------------------------------------------------------------------------------------------------------------------------------------------------------------------------------------------------------------------------------------------------------------------------------------------------------------------------------------------------------------------------------------------------------------------------------------------------------------------------------------------AGGTATAAGYTAATGYATAATGSATTGCGTGCACCAGGAGTAGGCTGGGCTATGTATAA-STTYTAGTGAGYARTSSAKRAAATATTAGRAARCARTAYRAAAKCCATGTATATGCTGATCCTAGC-ATGTTACWGAAGAGATAGTAMAAAAAARACTTGCTCTTACAAAAAGAGAAGGYGCTCGMTATGCACCTTCAKCATTTCKCACAGGTTTGCTTGATCCTGTACAAACAAGGGAGGR-TTTG---------------------------------------------------------ATAGTCCTAAGCGGTCTAAGGCAGAAATGGAAGCATTGAAGGGAGCAAAAGGGGTTACTAAATTTGTTGAAGTACCTGGAGCTCTRCTTCCGCAAGAAGAATATCCAAAAGATGTTGCAGATCAGATACACGCTTTTGTCCAATCTTGTAGATGA---------------------
>Isoetes_humilior
----------------------------------------------------------------------------------------------------------------------------------------------------------------------------------------------------------------------------------------------------------------------------------------------------------------------------------------------------------------------------------------------------------------------------------------------------------------------------------------------------------------------------------------------------------------------------------------------------------------------------------------------------------------------------------------------------------------------------------------------------------------------------------------------------------------------------------------------------------------------------------------------------------------------------------------------GGTATAAGTTAMYGTATAATGGATTRCGTGCAYCAGGAGTAGGCTGGGCTATGTATAATYTTCTAGTGAGCASTGCAGGYRTTATTAGATAGCAATATGAAAACCATGTACATGCTGWTCCTAGCCATGTTA-AGAGGAGATGGTACARAAAAGACTTGCTCTYACAAAAAGAGAAGGTGCTCGGTATGCACCTRCAGCATTCCTCACAGGTTTA---GATCCTGTGCAA-CAAGGGAGR-GTTTGTGTCTCTTTTT--T-GTTTGGATGGTAAAGTACCTACATTGGTGCTCTTTTCTAGAGATAGTCCTAAGTGGTCTAAGGCAGAAATTGAAGCATTGAAGGRAGCAAAAR-GGTTACTAAACTTGTTGAAGTACCTGGAGCTCTACTTCCACAAGAAGAATATCCAAAAGATGTTGCAGATC-----------------------------------------------------
>Isoetes_elatior
----------------------------------------------------------------------------------------------------------------------------------------------------------------------------------------------------------------------------------------------------------------------------------------------------------------------------------------------------------------------------------------------------------------------------------------------------------------------------------------------------------------------------------------------------------------------------------------------------------------------------------------------------------------------------------------------------------------------------------------------------------------------------------------------------------------------------------------------------------------------------------------------------------------------------------------------GGTATAAGTTAATGTATAATGGATTGCGTGCACCAGGAGTAGGYTGGGCTATGTATAATCTTCTAGTGAGCAGTGCAGGAAWTATTAGAWAGCAATATGAAARCCATGTAYATGCTGATCCTAGCCATGTTACARARGAGATAGTACAAAAAAGACTTGCTCT--------------------------------------------CAGGTTTACACGATCCTGTGCAAACAAGGGAGGAGTTTGTGTCTSTTTTTG-TGGTTTGGAWGGTAARGTKCCTACCTTGGTGCTCTTTTCWAGAGATAGTCCTAAGCRSTCTAAGGYAGAAAT-RAAGCATTGAAGGGAGCAR-ARGGGTTA-TAAACTTGTTGAAGTACCTGGAGCTCTGCTTCCACAAGAARAATATCCAAAAGATGTTGYAGATCAGATACACGCTTTCGTYCAATCTTGTA--------------------------
>Isoetes_coromandelina
-----------------------------------------------------------------------------------------------------------------------------------------------------------------------------------------------------------------------------------------------------------------------------------------------------------------------------------------------------------------------------------------------------------------------------------------------------------------------------------------------------------------------------------------------------------------------------------------------------------------------------------------------------------------------------------------------------------------------------------------------------------------------------------------------------------------------------------------------------------------------------------------------------------------------------------------------------------------------------------------------------------------------------------------------TGAAAGCCATGTATATGCTGATCCTAGCCATGTTACTGAGGAGATTGTACAAAAGAGGCTTGCTCTTACAAAGAGGGAAGGTGCTCGCTATGCACCTGCAGCATTTCTCACAGGGTTCCTTGATC-----------------------------------------------------------------------------------------------------------------------------------------------TTTGTGGAAGTACCTGGAGCTCTGCTTCCACAAGAAGAATATCCAAAAGATGTTGCAGACGAGATACA----------------------------------------------
