# Supplementary material for: Phylogenomics indicates the “living fossil” Isoetes diversified in the Cenozoic
Source: PLoS One. 2020 Jun 18;15(6):e0227525. doi: 10.1371/journal.pone.0227525 (PMC7302493; doi:10.1371/journal.pone.0227525)
Supplement: S1 File — Folder containing fasta files for each of the individual nuclear alignments. (GZ) [file pone.0227525.s011.gz › 1_Individual_Nuclear_Alignments/Homolog_15228.orthogroup_1.fasta]

>Ananas_comosus
------------------------------------------------------------------------------------------------------------------------------------------------------------------------------------------------------------------------------------------------------------------------------------------------------------------------------------------------------------------------------------------------------------------------------------------------------------------------------------------------------------------------------------------------------------------------------------------------------------------------------------------------------------------------------------------------------------------------------------------------------------------------------------------------------------------------------------------------------------------------------------------------------------------------------------------------------------------------------------------------------------------------------------------------------------------------------------------------------------------------------------------------------------------------ATGCAATTTAATGATACGGAGAGA---------------------------------------------------------------GAAGAA------------------------------------------------GCGAAGAAGAGCATGGACCCCCTCAAATGGCGC------------------------------------------------------------------------------------------CTCCTCCCGATTCTCGTCCTGCTCGTCTCCTTCCTC------------------------------------GTCCTCCTCCTCCAAAACCCTTCCGAGAGATTGGATAGCGCTTGTAGC---------------------------------------------------------------------------------------------------------------------------------------------------------------------------------------------------------------------------------------------------------------------------------------------------------------------------------------------------------------------------------------CTCCTCCCCTACGATCATTACTGGATTACTAGC---------------------------------------------------------------------------------------------AAGCGCATCGTTACCCCT------------------------------------------------------------------------------CGAGGTGTTACTCCGGGC---------------------------------------------------------------------------------------------------------------------------------------------------------------------------------------------------------------------------------------------------------------------------------------------------------------------------------------------------------------------------------------------------------------------------------------------------------------------------------------------------------------------------------------------------GCAGAATTTCCTATTATTTTATTAAAACCCTTGCTATCG---------AGGTTA---GTGGAGGTGAAAGGAGGGCGGATTAGTGCCGTGACCGAAGGGGATTATCAG------------------------------------CATTGGGTGCTCTCCAGTAACCGTGTCGTCGATTACGGCGAAGCGGTTGTCATGCCCGGCATGCACATCTCGATGAGCCCGGAAGGGTTGAGTGGGAAGGATTCTCTACTGGCACTAAGGCAGCAGCAGCAGGTCAAGGCAGCTGAGAAGAAAATTTATGTTGATGTGGGATTCTGGGGTGGCCTGGTACCAGACAACGCGTTT---------------------------------------------GACACAATTGCTTTGGACCGTCTTCTTAGGGCTGGTGCACTTGGTCTAAAGGAGGGGTTGAACGTCTTGGCAAAGTACAAGAGGCCCTTGCTTGTC------------CATGCTGAGGTTGTCTTGGAT---------------------------------------------------------------------------------------TCTGAGAGCAACACTGAACTTACTTCTGTTGATAGTTTGGACCCACGATCCTATGCCACGGAGGAAGCAGCCATTAAAGAGTTGCAAGCTGCAATGAAGGAG---------------------------------ACAGAGATTGGCGGTCGTGCTGAAGGAGCTCATATCCATATTGTCCACTTGTCAGATGCCGAAACATCTCTAGATCTTATTAAGACAGCTAAAATAGTGGATGCAAACTCTAATGGGAGTCGGTTCTCTAAGTACGAGAAAACTAATCTGCAATTCATAACTTACACCGTGATATACTTTTGCAACCTAAAGGATGCAAAAAGCAGAGGTGCTAGTGTAACCGTGGAGACCTGTCCCCATTACCTGGCTTTTGCAGCTGAAGAAATTCCAGATGGGGATACTCGTTTTAAATGTGCTCCACCTATACGCGATGCAGCTAATAGGCAGCAATTATGGGAAGCTTTGCTGGAGGGGCATATTGATATGTTGAGTTCCGATCATTCACCGTCG---GTACCAGATCTA------AAACTCTTTGATGAAGGC------GACTTTCTGAGA---GCGTGGGGTGGCATATCATCTTTGCAGGGAGCCATCATACCAGGGAACGATGCTGATTTTGTTGTGTGGAAACCTGAT---GTGGAGTTTGAC------------------CTCAACGAAAACCATACTATATACCATAAACATCCATCCTACGATACAAGTGGGATATTCGTC------------TTTCCCTCCAAACGAACGGATAAGGCAACGGTAGCTATTTGTATGTATACAGCAGGAAAA------------------------------------------------------------GAGTCCTTCCTCATGGGAGCCTCT---------------------------------------------------------------------------------CACTGC------TTCCTCCTCCCAAGA------------------------------------------------------------------------------GGAAAAACCCCGACTCTCCTCTCCTCCATC---GACGCCATACCCATCTCCACCTCCCCCGAA---CCTGGGGTTTCAACCCGCATCGTCCTCTCTAGGGTTAGCTTTTCAAAGCTCTTTCGG------------------------------------------------------------------------------------GAGAAACCCCGC------------------------------------------------------------------------------------------------------------------------------------------------------------------------------------------------------------------------------------GCCCTCCGCCTT------------------AAAGCTAGGGCTACTGTGACACGAATCCCG---------------------------------------------------------------------------------------------------------------------------------------------------------------------------------------GAGACCGCC------------------------------------------------------------------------------GACTCTAGGGTTTCCGAGGAGCTC---------------------------------------------------------------------------------------------------------------------------------------------------------------------------------------------------------------------------------------------------------------------------------------------------------------------------------------------------------------------------------------------------------------------------------------------------------------------------------------------------------------------------------------------------------------------------------------------------------------------------------------------------------------------------------------------------------------------------------------------------------------------------------------------------------------------------------------------------------------------------------------------------------------AGGAGGGAGACGGAGGAGTCCCTGCAATGGCGCTCCGTGTGCTCCCAG------------------------------------------------------------------------------------------------------------------------------------------------------------------------------------------------------------------------------------------------------------------------------------------------------------------------------------------------------GTC------------------------GCCGCGTTCGCCTCCACCAGCGCGGGGCGCGCCATGTGCGAG---------------------------------------------------------------------------------------------------------------------------------------------------------------AGCGGGGAGCTCCCGGTCGGAGCAGACCGGGAGGAGAGTGAG---------------------------------------------------------AGGCTCTTG------------------------------------------------------------------------------------------------GACCAGACGGCTGCCGCCGTG---------------CTGCTTCCGGAGCCGTTG---GATTTCTCCGGTGTTGATGAT---------------------------------------------------GTGTCGGAGATCGTGAGGTCGGCG---------------------------------------------------------------------------------------------------GTGGCTGGGGAGTTGCTCACCGTCCGGGAGCTTTGCGCCGTCGAGCGGAGCCTTCGGGCCGCA---GGAAGGGTTTTTGAGCAGCTG------------------------------AAGCAAGTTTCCGGCGATTCC------GACAGG---------------------------------CACTCTCCTCTTCTTTGCATATTTCAAGATTGTTATTTT------------------------------------------------------------------------------------------------------------------------------------------------------------------CTGACA---------------------------------GAACAGGCTCAGAATATAGAATTTTGTGTTGATTGTACTCTCTCTATAGTTCTCGATCGGGCC------------------------------------------------------------------------------------------------------------------------------AGTAAGAAGTTGGCGTCAATAAGGATGGATAGGAAGCTAAACATGGAGAAACTGGATTCTCTATTGAAAGAGGTGTCGATTAGGGTTTTCCAG------------------------GCCGGCGGTATCGATAGCCCATTGATCACTAAGCGCCGGTCTAGAATGTGTGTTGGT---------------------GTTAAAGCTTCG------CACAAATCTCTTCTTCCTGAGGGAATTGTTTTGAGTTCC---AGCAGCTCGGGCATGACGTAC------------------------TTCATGGAGCCAAGAGAT------------------------GCGGTTGACCTGAACAACATGGAAGTGAAGCTCTTGAGTGATGAGAAAGCTGAGGAGATTGCTATTTTGGGCTTTCTAACCTCACAAATAGCTGGCTCGGAAGGAGAGATTAAGCATTTGATGAACAAGATTGTAGAGTTGGACCTTGCT---TCTGCTAGAGGTGCATATTCTTTGTGGATTCATGGT---------GTGCGGCCG---ACTTTTACGAGGGAAAAT------------------------------------------------------------------------------------------------------GAGAATTTGTCA---GTTGATATTGAAGGTATTCAGCATCCTGTGCTCCTTGAACCTTCCCTCAAAAGGCTGAAA------------------------ATGGTAAAATCAAGTGAAACAGTGGAAGATTCTTCAGAATTTCCCATTGGGGAACCT---------------------------------------------------------------------------CCTGTTCCCCTGGATATAAAAATAGGGCAT---------------------------------------------------------------------------------------------------------------------------------GCCACAAAGGTGGTCGTCATCTCTGGACCTAATACTGGAGGGAAAACTGCTACTATGAAAACC---------------TTGGGCTTGGCCTCTCTTATGTCAAAGGCTGGACTTTTTTTGCCTGCTAAGTCTACGCCCTCACTTCCATGGTTTGGTCAGGTTCTTGCTGATATTGGTGATCACCAGTCCTTGGAGCATAGCCTCTCTACCTTTAGTGGGCACATTTCACGACTCCGCAAAATAATCAACGTTGTT---TCGAAAGAATCGCTTGTTCTGGTTGATGAGATTGGCAGCGGCACAGACCCTTCAGAAGGTGTGGCTCTTTCCACCAGCATTTTGCAGTATCTTTGTGAT---CGCGTTGGT------------CTAGCCATTGTGACTACTCATTATGCTGATTTGAGTCGTCTT------AAAGCTGTT------------------------------------GATTCTCGGTTTGAGAATGCT---GCAATGGAGTTTTGT---------------------------------------------------------------------------------------------------ACGGAAACCTTGCAGCCTACGTATAGAATATTGTGGGGG---AGTACTGGTAGTTCTAATGCTCTGAGTGTTGCTAAGTCA---------------------------------------------------ATTGGGTTTGATCAGAAAGTG---------CTTGACCGCGCACAAGAATGGGTTGAGATGCTAATGCCTGATAAACAA------------------------------------------------------------------------------------------------------------------------------------AAGGAACGGCAGGGTTTGCTGTATCAGTCT------------------------------------------------------------------------------------------------------------CTGTTGGAAGAAAGGAGCCGCCTAGAATATCAAGCAAAAAAAGCTGCTTCTGTTCTT---------------------------------------------------------------------------------------------------------------------------------------------------------TCAGATGTTAAGAAACTTTATTTCGAGATTCATTCTGAGGCTGAGGATCTTGATAAGCGGGAGGTGGCCCTAAAGGCGAAAGAAACTCAATTAATACAACAGGAACTAAAGGTTGTGAAGTCTCAAATGGACTCCATAGTAAAGAACTTTGAGAATCGACTC------------------------------------CAGAATGCAACTCCTGATCAATTT---AATTCAATAATGAGAGAAGCAGAAGCGGCT---------------------------------------------------ATTGCCTCTTTGGTTGCAGCTCGCACTCCAACAGATGATATG---------------------------------------------------------------TTTGATGAAGGAACAGAGAATCAGAATTCC---------------------------------------------------------TATGTCCCT------------------------------------------------CAAATTGGAGATAAAGTATATGTTAAAGGATTAGGAGGTAAGTTGGCTACAGTCGTT------------GAAGAACCTGGAGAAGATGGTGTTACT---ATGGTTCGGTATGGA---AAAATAAAGGTTCGTGTGAAGAAAAATGACATGAAATTGTTCCAAAGAACCATGAAGGATATGGCAGTGACTACATCTCGACTTATAAAAGCACAGGAG---CAAAAGAAGTATCCG---AGGAGACCATCCATGGAG---GCAAAGGAAAATGAAGAGGAGGCTTCTTTCGGGCCG---GCCGTGCGGACATCGAAGAACACAGTCGATCTGCGGGGCATGCGGGTCGAAGAAGCATCACATCACCTTCAAATGGCGATATCGGGGAGCAGATCTCGCCAGGTTCTCTTTGTTGTTCATGGGATGGGTAGCGGCGCCGTGAAGGCGAGT---------------------GCCCTAAACATTCTTCGAAATCATCCT------------------CGAGTGGCCAAGTTTGAAGAGGAAAGCCCCATGAACTACGGGTGCACCATTGCTTATATCAAATGA---------
>Oryza_sativa
------------------------------------------------------------------------------------------------------------------------------------------------------------------------------------------------------------------------------------------------------------------------------------------------------------------------------------------------------------------------------------------------------------------------------------------------------------------------------------------------------------------------------------------------------------------------------------------------------------------------------------------------------------------------------------------------------------------------------------------------------------------------------------------------------------------------------------------------------------------------------------------------------------------------------------------------------------------------------------------------------------------------------------------------------------------------------------------------------------------------------------------------------------------------ATGGCGGCCGCCGCCGCCGCCGCC---------------------------------------------------------------GCCGCG------------------------------------------------AAACCCAACCTTCTTCTTCCAGTCTCC------------------------------------------------------------------------------------------------------------------------GTGGCT------------------------------------------------------------------------------------------------------------------------------------------------------------------------------------------------------------------------------------------------------------------------------------------------------------------------------------------------------------------------------------------------------------------------------------------------------------------------------------------------------------------------------------------------------------------------------------------------------------------------------------------------------------------------------------------------------------------------ATCCCC---------------------------------------------------------------------------------------------------------------------------------------------------------------------------------------------------------------------------------------------------------------------------------------------------------------------------------------------------------------------------------------------------------------------------------------------------------------------------------------------------------------------------------------------------------TCTTCTAGGGTTTCTCTTCCCACCGGCCTCGTA---------------------------------------------------------------------------------------------------------------------------------------------------------------------------TGCAGCGCACGGTCCCCG------------------------------------------------------------------------------------------------------------CCGCCA------------------------------------------------------------------------CGCCTC------------------------------------------------------------------------------------AGGGCCGCCGCCGCCGCC------------------------------------------------------------------------------------------GCCGCCGCCTCCCAGGCCCTAACGTCGCCT---------------------------------------------------------------------------------------------------------------------------------------------------------------------------------------------------------------------------------------------------------------------------------------------------------------------------------------------------------------------------------------------------------------------------------------------------------------------------------------GTCGCGGCGGAGACTCCGGAGGCG---------------------------------------------------------------------------AAGCAGATG---------------------------------------------------------------------------------------------CGGGTAGAGACGGAG---------------------------------------------------------------------------------------------------------------------------------------------------------------------------------------------------------------------------------------------------------------------------------------------------------------------------------------------------------------------------------------------------------------------------------------------------------------------------------------------------------------------------------------------------------------------------------------------------------------------------------------------------------------------------------------------------------------------------------------------------------------------------------------------------------------------------------------------------------------------------------------------------------------------------------------------------------------------------------------------------------------------------------------------------------------------------------------------------------------------------------------------------------------------------------------------------------------------------------------------------------------------------------------------------------------------------------------------------------------------------------------------------------------------------------------------------------------------------------------------------------------------------------------------------------------------------------------------------------------------------------------------------------------------------------------------------------------------------------------------------------------------------------------------------------------------------------------------------------------------------------------------------------------------------------------------------------------------------------------------------------------------------------------------------------------------------------------------------------------------------------------------------------------GCCGCCCTGGAATGGGGCGGCGTGTGCGCGCGG------------------------------------------------------------------------------------------------------------------------------------------------------------------------------------------------------------------------------------------------------------------------------------------------------------------------------------------------------CTG------------------------GCCGGGTTCGCCTCCACCGCCGCGGGGCGCGCCGCCTGCGGA---------------------------------------------------------------------------------------------------------------------------------------------------------------GAGGGGCGGGTGCCCGTCGGGCGGAGCCGGGAGGAGAGCGAG---------------------------------------------------------CGGCTGCTC------------------------------------------------------------------------------------------------GAACAGACGGCGGCGGCCGCG---------------CTGCTGCCTGCTCCGCTG---GATTTCGGCGGCGTGGAGGAC---------------------------------------------------GTGTCCGCCGCCATCGCCGCGGCG---------------------------------------------------------------------------------------------------GCTGGGGCCCGGCTGCTTGCGGTGAGGGAGATATGTGGAGTCGGGCGCAGCATCCGTGCCGCA---CGCAGGGTGTTCGACCAATTG------------------------------------------------------------------------------------------------------------------------------------------------------------------------------------------------------------------------------------------------------------------------------------------------------------------------------------------------------------------------------------------------------------------------------------------------------------------------------------------------------------------------------------------------------------------------------------------------------------------------------------------------------------------------------------------------------------------------------------------------------------------------------------------------------------------------------------------------------------------------------------------------------------------------------------------------------------------------------------------------------------------------------------------------------------------------------------------------------------------------------------------------------------------------------------------------------------------------------------------------------------------------------------------------------------------------------------------------------------------------------------------------------------------------------------------------------------------------------------------------------------------------------------------------------------------------------------------------------------------------------------------------------------------------------------------------------------AAGACG---------------CTC---------------------------------------------------------------------------------------------------------------------------------------------------------------------------------------------------------------------------------------------------------------------------------------------------------------------------------------------------------------------------------------------------------------------------------------------------------------------------------------------------------------------------------------------------------------------------------------------------------------------------------------------------------------------------------------------------------------------------------------------------------------------------------------------------------------------------------------------------------------------------------------------------------------------------------------------------------------------------------------------------------------------------------------------------------------------------------------------------------------------------------------------------------------------------------------------------------------------------------------------------------------------------------------------------------------------------------------------------------------------------------------------------------------------------------------------------------------------------------------------------------------------------------------------------------------------------------------------------------------------------------------------------------------------------------------------------------------------------------------------------------------------------------------------------------------------------------------------------------------------------------------------------------------------------------------------------------------------------------------------------------------------------------------------------------------------------------------------------------------------------------------------------------------------TCAGAGGAGACACCAGAT------GGAAGGAGGTGA---------------------------------------------------------------------------------------------------------------------------------------------------------------------------------------------------------------------------------------------------
>Arabidopsis_thaliana
------------------------------------------------------------------------------------------------------------------------------------------------------------------------------------------------------------------------------------------------------------------------------------------------------------------------------------------------------------------------------------------------------------------------------------------------------------------------------------------------------------------------------------------------------------------------------------------------------------------------------------------------------------------------------------------------------------------------------------------------------------------------------------------------------------------------------------------------------------------------------------------------------------------------------------------------------------------------------------------------------------------------------------------------------------------------------------------------------------------------------------------------------------------------------------------------------------------------------------------------------------------------------------------------------------------------ATGAACACTTATTCCCCACTCCAA---------------------------------------------------------------------------------------------------------------------------------------------------------------------------------------------------------------------------------------------------------------------------------------------------------------------------------------------------------------------------------------------------------------------------------------------------------------------------------------------------------------------------------------------------------------------------------------------------------------CTCATACCG------------------------------------------------------------------------------------------------------------------------------------------------------------------------------------------------------------------------------ACGCCT---------------------------------------------------------------------------------------------------------------------------------------------------------------------------------------------------------------------------------------------------------------------------------------------------------------------------------------------------------------------------------------------------------------------------------------------------------------------------------------------------------------------------------------------------------------------------------------------------------------ATTCATCTCAAATCCTCACGC---------------------------------------------------------------------------------------------------------------------------------------GCCGCCTCACCGTCATCATTA---------------------------------------------------------------------------------------------------------------------------------------------------------------------------------------------------------------------------------------CGCGTCGCTTCTCCGTTAATTATA------------CGCGCCGCC---------------------------------------------------------------------------------------------------------------------------------------------------------------------------------------------------------------------------------------------------------------------------------------------------------------------------------------------------------------------------------------------------------------------------------------------------------------------------------------------------------------------------------------------------------------------------------------------------------------------------TCCTCAGACGACTCACAGTCA---GTC---------------------------------------------------------------------------------------------------------------------------------------------------------------------------GAAAACCAAACTCTA---------------------------------------------------------------------------------------------------------------------------------------------------------------------------------------------------------------------------------------------------------------------------------------------------------------------------------------------------------------------------------------------------------------------------------------------------------------------------------------------------------------------------------------------------------------------------------------------------------------------------------------------------------------------------------------------------------------------------------------------------------------------------------------------------------------------------------------------------------------------------------------------------------------------------------------------------------------------------------------------------------------------------------------------------------------------------------------------------------------------------------------------------------------------------------------------------------------------------------------------------------------------------------------------------------------------------------------------------------------------------------------------------------------------------------------------------------------------------------------------------------------------------------------------------------------------------------------------------------------------------------------------------------------------------------------------------------------------------------------------------------------------------------------------------------------------------------------------------------------------------------------------------------------------------------------------------------------------------------------------------------------------------------------------------------------------------------------------------------------------------------------------------------------GAAGTCCTCGAATGGCGTGCCCTCTGCAATCAG------------------------------------------------------------------------------------------------------------------------------------------------------------------------------------------------------------------------------------------------------------------------------------------------------------------------------------------------------CTC------------------------TCTCCGTTCGCTTCCACAACCATGGGCCTTTCCGCCACCAAA---------------------------------------------------------------------------------------------------------------------------------------------------------------AACGCCGAAATTCCGGTGGGAAACTCGCCGGAAGAAAGCAGG---------------------------------------------------------AATCTCCTT------------------------------------------------------------------------------------------------AACGAGACCTCAGCTGCATTAGCTGCTATGGAGATGATGAAATCGCGAGGATTA---GGTCTTTCTGAAATCCAAGAC---------------------------------------------------TTGTCTGATATCGTTGAGCGTGCT---------------------------------------------------------------------------------------------------GTGTCCGGTCAATTGCTTACCGTTAGAGAACTCTGTACCGTTCGAAGCACGTTAACGGCTGCT---ACATCAACGTTTCAGAAACTCCGA------------------------AAAGCAGCCATTAGTGAT------------AACAGG---------------------------------GTTACTCCACTTGTAGATATACTACAGGGTTGTGATTTC------------------------------------------------------------------------------------------------------------------------------------------------------------------AAGGAT---------------------------------ACATTACAGCAGAAGATTAGTTTTTGTATAGACTGCAACATGACTATGATTCTTGATAGAGCT------------------------------------------------------------------------------------------------------------------------------AGTGAAGATTTAGAGATTATAAGATCTGAACGGAGGAGAAACATGGAGAATTTGGATTCTCTTTTGAAGAAAATATCAACTAAGATTTTTCTA------------------------GCTGGGGGGATTAACAAGCCTTTGATAACGCAGAGGAGATCAAGGATGTGTGTAGCT---------------------ATTAGAGCTACA------CACAAAAGTTTACTTCCAGGTGGTGTTGTTTTAAGTGTT---AGTAGCTCTAGGGCAACATGC------------------------TTTATAGAACCGAAAGAG------------------------GCAGTGGAGCTTAATAATATGGAAGTGAGACATGCGAACTCCGAGAAAGCTGAGGAAATGGCGATTTTGAGCATTTTGACATCTGAGGTGGTGATGGCGCAGAGAGAGATATTGCATTTGTTGGATAGAATATTAGAACTTGACATTGCT---TTTGCAAGAGCATCACATGCAAATTGGATTAATGGT---------GTCTATCCC---AACGTAACTTCAGAACACACAAAA------ACA---------------------------------------------------------------------------------------CCGGGCTTAGCT---GTAGACATTGATTCTGCGCAGCACCCGCTACTTCTTGGTTCAGTATTA------------------------------------------------------------------------------------GGCAGCCCAAAT---------------------------------------------------------GGTGGAGACATTTTCCCTGTGCCAGTAGACATTAAAGTTGAAAGC---------------------------------------------------------------------------------------------------------------------------------AGTGCCAAAGTAGTCGTCATCTCGGGTCCAAACACAGGAGGAAAGACCGCTTTGTTAAAGACA---------------TTGGGATTATTGTCTCTTATGTCCAAGTCCGGGATGTATTTGCCTGCTAAGAACTGCCCAAGGTTGCCTTGGTTTGATCTTATTCTGGCTGACATTGGAGATCCTCAGTCTTTGGAGCAAAGTCTTTCAACCTTTAGTGGCCACATCTCACGGATACGACAGATACTTGACATTGCT---TCAGAAAATTCACTTGTCTTACTAGACGAAATATGTAGTGGAACTGATCCTTCAGAAGGGGTTGCACTTGCTACTAGCATCCTACAGTATATTAAAAAC---CGTGTTAAT------------GTGGCAGTTGTATCAACACATTACGGTGACTTAAGTCGCTTG------AAGGATAAT------------------------------------GAACCTCGATTCCAAAATGCT---GCAATGGAGTTCTCC---------------------------------------------------------------------------------------------------ATGGAAACTTTGCAGCCTACATTTCGAGTACTCTGGGGA---AGTACTGGTCTATCAAATGCATTGAGAGTAGCTAAGTCC---------------------------------------------------ATTGGTTTCAATAAAAGAATA---------TTAGAGAATGCGCATAAGTGGACGGAGAAATTGAATCCCGAGCAGGAT------------------------------------------------------------------------------------------------------------------------------------GTAGAGCGGAAAGGCTCACTCTTTCAGTCC------------------------------------------------------------------------------------------------------------CTTATGGAAGAAAGAAATAAACTAAAGCTTCAGGCAACTAAGACTGCAGCTTTTCAT---------------------------------------------------------------------------------------------------------------------------------------------------------AGAGACTTAATGAACCTTTACCACGAGCTTGAGCATGAGTCGCATGATCTTGATAAACGTGAGAGGGCTCTTCTGAAAAAAGAAACGCAAAAGGTGCAAGAAGATCTAAACTCTGCTAAGTCAAAGATGGAGAGACTGGTGGCTGAATTTGAAAGTCAACTA------------------------------------GAAATCACTCAAGCTGATCAATAC---AATTCCTTAATCCTGAAAACCGAAGAGGCA---------------------------------------------------GTTGCAGAGATTATTGAAGCTTGCTGTCCTATGGATCCT---------------------------------------------------------------------GATTCCTTAGAAGAAGAATACAGTGAC---------------------------------------------------------TACTCACCA------------------------------------------------CAAGCTGGTGAAAAAGTTCTTGTAACTGGACTGGGAGATAAGTTAGGTACTGTGGTT------------GAAGAACCTGGAGATGATGATGATACAGTTCTAGTCCAGCATGGT---AAGATAAGAGTACGCATAAAGAAAAAGGACATAAAGCCCCTTCCTCGTAGCACAAGT------AGCCAAACATCCAATCGTTCTCTACGTTCGAAGAGA---CAGATAAACATGAAA---GAGCTAGGCAGTGTGTTG---CAAATGCAAAGCGAA------------------CCAGTGCGGATTCAAACGTCAAAGAACACATTGGATCTAAGAGGAATGCGGGCGGAAGAAGCGGTTCACCAGCTAGACATGGCCATCTCGGGAAGAGACTCGGGCTCGATCCTATTTATTATTCATGGAATGGGGGCAGGCATTATAAAGGAGCTA---------------------GTGCTTGAGAGGTTAAGAAAGAACACT------------------CGTGTCTCAAGGTATGAACAGGCAAATCCTATGAACCATGGATGTACAGTTGCTTACATTAAATGA---------
>Theobroma_cacao
------------------------------------------------------------------------------------------------------------------------------------------------------------------------------------------------------------------------------------------------------------------------------------------------------------------------------------------------------------------------------------------------------------------------------------------------------------------------------------------------------------------------------------------------------------------------------------------------------------------------------------------------------------------------------------------------------------------------------------------------------------------------------------------------------------------------------------------------------------------------------------------------------------------------------------------------------------------------------------------------------------------------------------------------------------------------------------------------------------------------------------------------------------------------------------------------------------------------------------------------------------------------------------------------------------------------------------------------------------------------------------------------------------------------------------------------------------------------------------------------------------------------------------------------------------------------------------------------------------------------------------------------------------------------------------------------------------------------------------------------------------------------------------------------------------------------------------------------------------------------------------------------------------------------------------------------------------------------------------------------------------------------------------------------------------------------------------------------------------------------------------------------------------------------------------------------------------------------------------------------------------------------------------------------------------------------------------------------------------------------------------------------------------------------------------------------------------------------------------------------------------------------------------------------------------------------------------------------------------------------------------------------------------------------------------------------------------------------------------------------------------------------------------------------------------------------------------------------------------------------------------------------------------------------------------------------------------------------------------------------------------------------------------------------------------------------------------------------------------------------------------------------------------------------------------------------------------------------------------------------------------------------------------------------------------------------------------------------------------------------------------------------------------------------------------------------------------------------------------------------------------------------------------------------------------------------------------------------------------------------------------------------------------------------------------------------------------------------------------------------------------------------------------------------------------------------------------------------------------------------------------------------------------------------------------------------------------------------------------------------------------------------------------------------------------------------------------------------------------------------------------------------------------------------------------------------------------------------------------------------------------------------------------------------------------------------------------------------------------------------------------------------------------------------------------------------------------------------------------------------------------------------------------------------------------------------------------------------------------------------------------------------------------------------------------------------------------------------------------------------------------------------------------------------------------------------------------------------------------------------------------------------------------------------------------------------------------------------------------------------------------------------------------------------------------------------------------------------------------------------------------------------------------------------------------------------------------------------------------------------------------------------------------------------------------------------------------------------------------------------------------------------------------------------------------------------------------------------------------------------------------------------------------------------------------------------------------------------------------------------------------------------------------------------------------------------------------------------------------------------------------------------------------------------------------------------------------------------------------------------------------------------------------------------------------------------------------------------------------------------------------------------------------------------------------------------------------------------------------------------------------------------------------------------------------------------------------------------------------------------------------------------------------------------------------------------------------------------------------------------------------------------------------------------------------------------------------------------------------------------------------------------------------------------------------------------------------------------------------------------------------------------------------------------------------------------------------------------------------------------------ATGGCCCTATCCCTCACCAAA---------------------------------------------------------------------------------------------------------------------------------------------------------------AGCGCCGCATTCCCCATCGGTCAATCCCAGGAAGAGTCCCAG---------------------------------------------------------AAGCTTCTG------------------------------------------------------------------------------------------------GACCAAACCACCGCCGCTTTGCACGCCATGGAGGCCTTGAAATCGGAGCCGTTG---GATCTCTCTGCCATCGAGGAC---------------------------------------------------GTCTCAGGAATCCTCCGCTCTGCT---------------------------------------------------------------------------------------------------GGTTCAGGACAGCTGCTAACAGTCAGGGAGCTTTGCAGAGTTCGGAGGACGCTTGGCGCCGCA---AGAGCCGTCTCGGAGAAGTTG------------------------------GCAGCGGTCGCAGAAGGAGGTTCTTTGAAGAGG---------------------------------TACACTCCATTGCTTGAAATACTTCAGAATTGCAATTTC------------------------------------------------------------------------------------------------------------------------------------------------------------------CAGAAG---------------------------------GAGTTGGAGAAAAAGATAGGATTTTGCATAGACTGCAATCTTTCAACTGTCCTTGATAGAGCT------------------------------------------------------------------------------------------------------------------------------AGTGAAGAATTGGAGCTTATTAGGGCTGAAAGGAAAAGGAACATGGGAAATCTGGATTCTCTATTGAAAGAAGTATCAGTTAATGTTTTTCAG------------------------GCTGGAGGCATTGACAGACCTTTGATAACCAAGCGGCGGTCAAGGATGTGTGTGGGT---------------------GTGAGGGCTTCT------CATAAATATCTGCTTCCAGATGGTGTGGTTCTGAACGTT---AGCAGTTCTGGTGCAACATAT------------------------TTTATGGAGCCTAAAGAG------------------------GCAGTTGAGTTGAACAACATGGAAGTAAAGCTTTCAAATTCTGAAAAAGCTGAGGAAATGGCTATTCTGAGCCTGCTTACATCTGAAATAGCAGAATCAGAAGCTGAGATAAAGTATTTGTTGGATAAACTTCTAGAAGTTGATCTTGCT---TTTGCTAAAGCTGCATATGCTCAGTGGATGAATGGT---------GTCTGTCCA---ATTTTTAGTTCAACGGAATCTGAA------GTTTTAATTTCCAATGGA------------------------------------------------------------------GCAGATAATGCTTGGTCA---GTAGATATTGAAGGAATACAGCATCCGCTTCTCCTTGGGTCTTCTTTAAGAAATTTC---------------------------------------ACAGATTTCATTGCATCCAGCTCT------------GGGGATCCGTCTATAACGGAGGAGAAAAGTGGTGCAATG---------GCTGCAGTAAAGTCTTCAAAAGGAGTATCCAGCTTTCCTGTTCCTATAGATATTAAAGTTCAATGT---------------------------------------------------------------------------------------------------------------------------------GGAACACGGGTGGTGGTTATCTCAGGACCCAATACAGGAGGTAAAACTGCTTCCATGAAAACT---------------TTGGGGCTGGCATCTCTTATGTCAAAGGCTGGCATGTATTTGCCTGCTAAGAAGCAGCCAAGACTTCCGTGGTTTGATCTTGTTCTTGCAGATATTGGGGACAGCCAGTCTTTGGAACGAAGTCTTTCAACATTTAGTGGGCATATATCACGAATTTGTGAGATCTTGGAAATTGCC---TCAAAAGAATCACTTGTCCTCATTGACGAAATTGGTAGTGGAACTGATCCTTTAGAAGGGGTGGCTCTATCTACCAGTATCTTGCAGTATCTCAAAACT---CGTGTTAAC------------TTAGCTGTTGTAACAACTCATTATGCGGATCTAAGTCGTCTT------AAAGGGAAG------------------------------------GACTCTCAGTACGAGAATGCA---GCCTTGGAATTTTCT---------------------------------------------------------------------------------------------------CTGGAGACCTTACAACCTACCTACCAGATACTCTGGGGT---AGCATCGGCAATTCAAATGCATTAACCATTGCTAATTCA---------------------------------------------------ATTGGTTTTGATAAAAAAATA---------ATTGAACGTGCAAAGAAGTGGGTGGACAGTCTAAAGCCAGAAAAGCAG------------------------------------------------------------------------------------------------------------------------------------CAGGAGCGGAAAGTTGTGCTATATCAATCG------------------------------------------------------------------------------------------------------------CTAATGGAGGAAAGGAGCAGATTGGAAGCTCAGTTCAGGAGGGCTGAATCTCTTCAT---------------------------------------------------------------------------------------------------------------------------------------------------------GCTGATATTATGGGACTTTATCATGAGGGAGAACAGAGCAGA------------------------------------------------------------------------------------------------------GAGTTAGCGAGTAATTTA------------------------------------GATGCTACAAACAGT------------------------------------GCTGCA---------------------------------------------------ATTGCT------------------------------------------------------------------------------------------------------------------------------------------------------------------------------------------TACGGCCCA---------------------------------------------------------------------------------------------------------------------------------------------------------------------------------------------------------------------------------------------------------------------------------------------------------------------------------------------------------TTAATTCAGACATCAAAGAACACTGTAGATCTCCTTGGTATGCGAGTGGAAGAGGCTGCGCACCACCTCGACATGGCCATCTCTGCGAGAGGATCAAATTCGGTTCTCTTTATTGTGCATGGCATGGGCACTGGTGTCGTTAAGGAGCAA---------------------GCACTGGAAATATTAAGAAATCATCCA------------------CGTGTGGCGAAGTATGAACAGGAAAATCCAATGAATTATGGTTGTACAGTTGCTTACATCAAGTGA---------
>Littorella_uniflora
------------------------------------------------------------------------------------------------------------------------------------------------------------------------------------------------------------------------------------------------------------------------------------------------------------------------------------------------------------------------------------------------------------------------------------------------------------------------------------------------------------------------------------------------------------------------------------------------------------------------------------------------------------------------------------------------------------------------------------------------------------------------------------------------------------------------------------------------------------------------------------------------------------------------------------------------------------------------------------------------------------------------------------------------------------------------------------------------------------------------------------------------------------------------------------------------------------------------------------------------------------------------------------------------------------------------------------------------------------------------------------------------------------------------------------------------------------------------------------------------------------------------------TTGTGTCTGGATAAGAAAAACCGAACTGGTTCAAAT------------------------------------------------------------------------------------------------------------------------------------------------------------------------------------------------------------------------------------------------------------------------------------------------------------------------------------------------------------------------------------------------------------------------------------------------------------------------------------------------------------------------------------------------------------------------------------------------------------------------------------TCTCCT---------------------------------------------------------------------------------------------------------------------------------------------------------------------------------------------------------------------------------------------------------------------------------------------------------------------------------------------------------------------------------------------------------------------------------------------------------------------------------------------------------------------------------------------------------------TCCATGAAACTCGGCCATAGCTTCCTC------------------------------------------------------------------------------------------------------------------------------------------------------------------------------ATCTCCAATACACCT------------------------------------------------------------------------------------------------------------CCACCT------------------------------------------------------------------------------------------------------------------------------------------CCCCTTACCCTCTTC------CGCCGCGCCACC------------------------------------------------------------------------------------------------------------------------------------------------------------------------------------------------------------------------------------------------------------------------------------------------------------------------------------------------------------------------------------------------------------------------------------------------------------------------------------------------------------------------------------ACCCTATCCTGTCTTCCC------------------------------------------------------------------CTATCCACCGACCGA---------------------CTC------AAACTCGCCGAG---------------------------------------------TCGCTC---------------------------------------------------------------------------------------------CAGTCGGAGACACTC---------------------------------------------------------------------------------------------------------------------------------------------------------------------------------------------------------------------------------------------------------------------------------------------------------------------------------------------------------------------------------------------------------------------------------------------------------------------------------------------------------------------------------------------------------------------------------------------------------------------------------------------------------------------------------------------------------------------------------------------------------------------------------------------------------------------------------------------------------------------------------------------------------------------------------------------------------------------------------------------------------------------------------------------------------------------------------------------------------------------------------------------------------------------------------------------------------------------------------------------------------------------------------------------------------------------------------------------------------------------------------------------------------------------------------------------------------------------------------------------------------------------------------------------------------------------------------------------------------------------------------------------------------------------------------------------------------------------------------------------------------------------------------------------------------------------------------------------------------------------------------------------------------------------------------------------------------------------------------------------------------------------------------------------------------------------------------------------------------------------------------------------------------------AAAATCCTCGAATGGCCTTCACTTTGCTCCCAG------------------------------------------------------------------------------------------------------------------------------------------------------------------------------------------------------------------------------------------------------------------------------------------------------------------------------------------------------CTC------------------------TCCGCCTTCACCTCCACCTCCATGGGCGTTGCGGCGGCACAG---------------------------------------------------------------------------------------------------------------------------------------------------------------TCCGCCCGTATCCCCTTCGGCCAAACCCCGGCCGAGAGCAGG---------------------------------------------------------CGCCTCCTC------------------------------------------------------------------------------------------------GCCCAGACCTCCGCCGCTTTA---------------GCTGTCTCTAGGCCGTTG---GATTTCTCCGGAATCGGTGAC---------------------------------------------------GTCTCTCGGATCATCGAAGTTGCG---------------------------------------------------------------------------------------------------GTCTCTGGTTATGTACTGTCGATTGGCGAGCTTTGCTCTGTGCGCCGGACGCTTAGGTCTGCT---AGATCAGTGGTTGAACAGTTG---------------------------------GAGGGCAGCAGTGATTCTCAT---GAGAGG---------------------------------TGCTCCCCGTTGCTTGAGATACTCCAGAAATGCAATTTT------------------------------------------------------------------------------------------------------------------------------------------------------------------CTGATG---------------------------------GAACTGGAGCAAAATTTAGAATTTTGCTTAGATTGTAGCTTTTCAGTGGTCCTGGATCGAGCT------------------------------------------------------------------------------------------------------------------------------AGTGAAGAGTTGGAAATAATAAGGTCTGAAAGAAAGCAGAATATGGAAAATCTGGAGTCCATTCTGAAGCAGTTATCTACTCGGATTTTTCAG------------------------GCTGGTGGAAGTGACAGGCCTCTGGTAACCAAGCGTAGGTCTAGGATGTGTGTAGCT---------------------ATCAGAACTACA------CACAAATCATTACTTCCTGGTGGTATAATATTGGACTCT---AGCAGCTCCGGAGCAACTTAC------------------------TTTATGGAACCCAGGGAG------------------------TCAGTTGAATTGAATAACTCGGAAGTGAGGCTATCAAATATGGAGAAGATGGAAGAGCAGGCCATATTGAGTTTACTTACTGCTGGAATTGCGGAATCAAGTATAGAGATTAAATATTTGCTAGATAGAGTAATGGAATTAGACCTTGCT---TTTGCACGGGCAGCTCATGCTCGCTGGATAAATGGT---------GTCCGTCCA---TATTTCAGTTCTGAAGAT------------------------------------------------------------------------------------TGTTTGGATTCAGAAAGTAACTCACTTTCA---GTAGATATTGATGGCATGCAACATCCTTTGCTGCTTGCGTCTTCATTAAGTGAACAG---------------------------------TCTAATGGTTCTACAATAAGTAGTTCACATTCTTTGGAT---CAGGAAACTTCTATTGCAAAATCTGGCACGGGGTCT---------------------------------AGTGCTTTTAGTTTTCCTGTGCCTGTTGATTTTAAAGTTGGTCAA---------------------------------------------------------------------------------------------------------------------------------GGAGTAAAGGTGGTTGTGATATCAGGTCCTAATACTGGAGGTAAAACTGCTTCCATGAAATCT---------------CTAGGTCTGGCTTCTATGATGTTGAAAGCCGGAATGTACCTTCCAGCACAAAATAATCCGCAACTTCCTTGGTTTGATCTTGTTCTGGCAGATATTGGTGATCATCAG---------------------------------GAAGTCTCTAGA---------------------------------------------------------------------------------------------------------------------------------------------------------------------------------------------------------------------------------------------------------------------------------------------------------------------------------------------------------------------------------------------------------------------------------------------------------------------GCAAAGTCT---------------------------------------------------GTCAACCTTTAG---------------------------------------------------------------------------------------------------------------------------------------------------------------------------------------------------------------------------------------------------------------------------------------------------------------------------------------------------------------------------------------------------------------------------------------------------------------------------------------------------------------------------------------------------------------------------------------------------------------------------------------------------------------------------------------------------------------------------------------------------------------------------------------------------------------------------------------------------------------------------------------------------------------------------------------------------------------------------------------------------------------------------------------------------------------------------------------------------------------------------------------------------------------------------------------------------------------------------------------------------------------------------------------------------------------------------------------------------------------------------------------------------------------------------------------------------------------------------------------------------------------------------------------------------------------------------------------------------------------------------------------------------------------------------------------------------------------------------------------------------------
>Amborella_tricopoda
------------------------------------------------------------------------------------------------------------------------------------------------------------------------------------------------------------------------------------------------------------------------------------------------------------------------------------------------------------------------------------------------------------------------------------------------------------------------------------------------------------------------------------------------------------------------------------------------------------------------------------------------------------------------------------------------------------------------------------------------------------------------------------------------------------------------------------------------------------------------------------------------------------------------------------------------------------------------------------------------------------------------------------------------------------------------------------------------------------------------------------------------------------------------ATGGATGTCTCTCACCTCCATAAC---------------------------------------------------------------GCCTTC------------------------------------------------TATAATACCATAACTTTCCCTGTAAAA------------------------------------------------------------------------------------------------------------------------------------------------------------------------------------------------------------------------------------------------------------------------------------------------------------------------------------------------------------------------------------------------------------------------------------------------------------------------------------------------------------------------------------------------------------------------------------------------------------------------------------------------------------------------------------------------------------------------------------------------------------------------------------------------------------------------------------------------------ACGCCT------------------------------------------------------------------------------------------------------------------------------------------------------------------------------------------------------------------------------------------------------------------------------------------------------------------------------------------------------------------------------------------------------------------------------------------------------------------------------------------------------------------------------------------------------GTATTTCATAGTTTCTCCCTCTGCAATCCACTTCTC---------------------------CTCAAAACCATAAGA---------------------------------------------------------------------------------------------------------------------------------------GCATCCAACCCT------------------------------------------------------------------------------------------------------------------------------------------------------------------------------------------------------------------------------------------------------------CCATTAAACCCT------------AATGCGACT---------------------------------------------------------------------------------------------------------------------------------------------------------------------------------------------------------------------------------------------------------------------------------------------------------------------------------------------------------------------------------------------------------------------------------------------------------------------------------------------------------------------------------------------------------------------------------------------------------------------------------------------GGG---GTTCCA------------------------------------------------------------------------------------------------------------------------------------------GTGGAT------------------CTC---CAATCTGAAACACTA---------------------------------------------------------------------------------------------------------------------------------------------------------------------------------------------------------------------------------------------------------------------------------------------------------------------------------------------------------------------------------------------------------------------------------------------------------------------------------------------------------------------------------------------------------------------------------------------------------------------------------------------------------------------------------------------------------------------------------------------------------------------------------------------------------------------------------------------------------------------------------------------------------------------------------------------------------------------------------------------------------------------------------------------------------------------------------------------------------------------------------------------------------------------------------------------------------------------------------------------------------------------------------------------------------------------------------------------------------------------------------------------------------------------------------------------------------------------------------------------------------------------------------------------------------------------------------------------------------------------------------------------------------------------------------------------------------------------------------------------------------------------------------------------------------------------------------------------------------------------------------------------------------------------------------------------------------------------------------------------------------------------------------------------------------------------------------------------------------------------------------------------------------------AGAGCCCTAGAATGGAAATCCGTTTGCTTACAG------------------------------------------------------------------------------------------------------------------------------------------------------------------------------------------------------------------------------------------------------------------------------------------------------------------------------------------------------CTC------------------------TCAGCTTTCACCTCCACAACCATGGCTATGAACCTTTCAATA---------------------------------------------------------------------------------------------------------------------------------------------------------------AATGGTAACGTCCCTTCAGGGCAAAACCAGGAAGAGAGTGAG---------------------------------------------------------AAGCTCTTG------------------------------------------------------------------------------------------------GATCAAACGTCTGCATCAGTT---------------GAGCTTCCAAATCCACTA---GACTTCTCTAACATTCAAGAC---------------------------------------------------CTAACTGAGATTCTGAACACTTCC---------------------------------------------------------------------------------------------------ATTTCAGGAAAGTTATGCACAATTCAAGAGTTATGCACAGTGAGCCAAACTCTTCGATCTGCG---AAGAGGGTCTTGAATCAGTTA------------------------------ATGGAAATTTCATCAGATGGGTCTTTGAAAAGG---------------------------------TACTCACCTTTGCTTGATATCCTCCATGGAACTGATTTT------------------------------------------------------------------------------------------------------------------------------------------------------------------CTACCC---------------------------------GGAATCGAGGGAAAAATTGGGTTTTGCTTGGAGTGTAACCTCTCTGTAATTCTGGATAGAGCT------------------------------------------------------------------------------------------------------------------------------AGCACTAATTTAGAGAAAATTAGGTTCGCGAGGAAGAAGAACATGGAAAACCTGGAAAATCTATTGAAACAAATCTCAATCAGGGTTTCTCAG------------------------GCAGGAGGCATCGATACACCATTAGTAACCAGGCGTCGAGCTAGAATGTGCGTTGGC---------------------ATTAGGGCAACA------CATAGGTCTTTGTTGCCTGGGGCCATAATTCTTGATACC---AGTGGCTCTGGTGCTACTTAT------------------------TTTGTGGAACCAAAAGAA------------------------GCAATTGAGCTCAATAACATGGAGGTTAGTCTCTCTGGTTCCGAGAAAGCTGAAGAGCTCTCTATATTGGGTATCCTTACCTCTGAGATAGCAGCTGCTAAATCTAGAATTGGAATTTTGATGGACAGGATAATGGAACTGGATCTAGCC---TCAGCTAGAGGTTCTTATGCTCGGTCTCTAAATGGG---------GTTCGCCCC---ATTTTTAGCAGAAATCTCCCCAAG------TTTATCAGAGTTCATGGGAATGAAGGAATAGAAACCTTTAAAAAGCAGAAT---------------TTGACTGCCAATACACCTGAAGAAAGGGATTTAGCT---GTGGATATAGAAGGTATCAGGCACCCCTTGCTTCTCAAGTCTAAA---------------------------------------------------------------GATAACAATGAAGAATTCGAG---------------------------------------------------------------------------------------GTAGTGCCAGTAGATATAAAGGTCAAGAAG---------------------------------------------------------------------------------------------------------------------------------AGAACAAGGGTGGTGGTGATATCGGGGCCAAATACTGGAGGGAAAACTGCAACCATGAAGACT---------------TTGGGATTGGCTTCTTTGATGTCAAAGGCTGGTATGTTCTTGCCTGCCAAAAATAGGGCAAAGCTTCCATGGTTCGATTGTGTTTTGGCAGACATTGGTGATCATCAGTCACTAGAGCACAATCTCTCCACTTTCAGCGGACACATTTCACGTCTCTGTAAGATATTGGAAGTGGCC---TCAAATGAATCCTTGGTTCTCATCGATGAGATTGGGAATGGGACTGACCCCTCAGAAGGCGTGGTCCTCTCTACAAGCATTCTACAACATCTTGCTGGC---TTGACTAAC------------TTGACTGTGGTGACTACCCATTTTGAAGATTTGAGCATTTTG------AAAGATGGT------------------------------------GATATTCGTTTTGAGAATGCT---GCTATGGAATTCGAC---------------------------------------------------------------------------------------------------CTTAAAACTTTGCAGCCGACCTATCGCATAATGTGGGGC---AGTAAGGGAAATTCCAATGCTTTAAGTATCGCTAAATCT---------------------------------------------------CTAGGTCTAGACCAGGCAGTA---------TTGGACCGTGCACATGCATGGGTGGAGAAACTGATGCCTGAGAAACAA------------------------------------------------------------------------------------------------------------------------------------AGGAAGCGAAAAGGTTTGCTTTACCAATCC------------------------------------------------------------------------------------------------------------CTAATGGAGCAGAGAGAAAGGCTGGAGGCTCAAGCAAGGAAAGCCACTTTCCTTAGT---------------------------------------------------------------------------------------------------------------------------------------------------------TTACAAATCAAAAAGCTATATCATGAGATCCTCCAAGAGGCTGAAGATCTTGACAAGCGTGAGGCATCATTAAAATCAATGGAAGTGAAAAAGGTCCAGAATGAAATTAAAATGGCAGCTTTGGAGATGGATGGAATAATCATGGAAGTCGAGAAAAAACTG------------------------------------AGTAACTCAAGTTTGGATCGCTTT---AATTCACTTCACAGGGAGTCTGAAGCTGCC---------------------------------------------------ATTGCTTCTGTTGTGGAAAAGCACTGTGCTAGAGACAAATCTTTG------------------------------------------------------------TTGGAAACTGAACCAGATCATAGTAATTCC---------------------------------------------------------TACATTCCT------------------------------------------------CAAATAGGGGATCATGTGCGTATAAAGGGGTTGGGGGAGAAGTTGGCTGTTGTTGTT------------GAAGCACCTTTAGATGATGGAAGCATG---CTGATCCAATATGGG---AAAATGAGGATGCGTGTTAAGAGAGATGACATCAAGGTGATTTCAGGGAGCAAACAGAATGCTAAAGCTGCTTCTGCCTCAGGTCTACGAAGTCAGGTGATAAGGAAGAACATGAAA---GAATCGTCTACCAAACCG---GACAAGGATGGGGAG------GTCCCATTCGGCCCA---GCAGTGAGGACTTCAAAGAACACTGTGGATTTACGTGGCCTTCGAGTTGAGGAAGCCTCTCATCATCTCAACATTGCATTATCAACAACCAGTTCCTATGGGGTTCTCTTCATTGTTCATGGAATTGGTACTGGGCCCTTAATTTGGGAATATGATAGGGCCGTACTTGGAGGTTTGAACACTCTCTTAAATTGTCCAGCTGGTTCAGAATCTCGAAGCATCCAGCGGTACTTGGACATGTCAATTTTCTAG---------------------------------------
>Physcomitrella_patens
------------------------------------------------------------------------------------------------------------------------------------------------------------------------------------------------------------------------------------------------------------------------------------------------------------------------------------------------------------------------------------------------------------------------------------------------------------------------------------------------------------------------------------------------------------------------------------------------------------------------------------------------------------------------------------------------------------------------------------------------------------------------------------------------------------------------------------------------------------------------------------------------------------------------------------------------------------------------------------------------------------------------------------------------------------------------------------------------------------------------------------------------------------------------ATGGGGCACTCGTGT---------------------------------------------------------------------------------------------------------------------------------------------------------------------------------------------------------------------------------------------------------------------------------------------------------------------------------------------------------------------------------------------------------------------------------------------------------------------------------------------------------------------------------------------------------------------------------------------------------------------------------------------------------------------------------------------------------------------------------------------------------------------------------------------------------------------------------------------------------------------------------------------------------------------------------------------------------------------------------------------------------------------------------------------------------------------------------------------------------------------------------------------------------------------------------------------------------------------------------------------------------------------------------------------------------------------------------------------------------------------------------------------------------------------------------------------------------------------------------------------------------------------------------------------------------------------------------------------------------------------------------------------------------------------------------------------------------------------------------------------------------------------------------------------TTACAAGACTCACCGGTTCGGCTAACGTCC---------------------------------------------------------------------------------------------------------------------------------------------------------------------------------------------------------------------------TTTCCCCGGGAACGATTTTCTTTTAATGATATTACAGCTACTTCTGCTACA---------------------------------------------------------------------------------------------------GCAAAAGCTAGTGAGGTTTTGACCACGTTG------------------------------------------------------------------------------------------------------------------------GGAGGAGAAACCGCTAATGTT---------------------------------------------------------------------------------------------TCGTACGAAGTGAGCAACGAAAGTTTCCTTAGCGATGAT------------------------------------------------------------------------------------------------------------------------------------------------------------------------------------------------------GTGAAGGCAGACATAGATGATGGT---------------------------------------------------------------------------AACAACGTT---------------------------------------------------------------------------------------------GAAACAGAAACACTT---------------------------------------------------------------------------------------------------------------------------------------------------------------------------------------------------------------------------------------------------------------------------------------------------------------------------------------------------------------------------------------------------------------------------------------------------------------------------------------------------------------------------------------------------------------------------------------------------------------------------------------------------------------------------------------------------------------------------------------------------------------------------------------------------------------------------------------------------------------------------------------------------------------------------------------------------------------------------------------------------------------------------------------------------------------------------------------------------------------------------------------------------------------------------------------------------------------------------------------------------------------------------------------------------------------------------------------------------------------------------------------------------------------------------------------------------------------------------------------------------------------------------------------------------------------------------------------------------------------------------------------------------------------------------------------------------------------------------------------------------------------------------------------------------------------------------------------------------------------------------------------------------------------------------------------------------------------------------------------------------------------------------------------------------------------------------------------------------------------------------------------------------------------AAGCTCTTAGAGTGGCCCAGAGTATGTATTCAA------------------------------------------------------------------------------------------------------------------------------------------------------------------------------------------------------------------------------------------------------------------------------------------------------------------------------------------------------GTG------------------------TCAGAGTTTGCGAGTACGCCTATGGCAGTAGCAGTCGCTCGC---------------------------------------------------------------------------------------------------------------------------------------------------------------AAGGGGGATTTGCCCATTGGCAGAACTGTAGTTGAAAGTGAG---------------------------------------------------------GAGCTTCAA------------------------------------------------------------------------------------------------GCACAGACGGTAGCTGCTCAA---------------TTACTCTCCAGCCCGCTT---GAGTTCTCTGGTATTGAAGAC---------------------------------------------------CTTCGAAAATTTATCGAAGATGCT---------------------------------------------------------------------------------------------------CAATCTGGAAATGTTTGTCAATTGGAAGAGCTTTGTCTAGTGAGGAAAACTTTAGCAGCGGTG---AGACGTTTACACAATCAGGTTGTTGGCCAGTCCCGTGATGGAGCCTCCATAGAAACCCATAAAGATGAACAAGGTGCTGCGTCG---------------------------------ATTGGTCCATTGCAAGCAGTAATGCTTGGGTGTAATTTA------------------------------------------------------------------------------------------------------------------------------------------------------------------TGTTCC---------------------------------GAGCTCGAGTCGGCAATCGAGTATTGCTTGGATTGTTCACGCTCTACTATTCTCGACAGAGCC------------------------------------------------------------------------------------------------------------------------------AGCTCAAAACTGGCTTCAGTAAGGTTAATGAGGCAGGAAAATTCTATGGCCCTTGAATCACTCATAAAAGAGACAGCTGCGATGGTTTTCAGT------------------------GCAGGGGGTATGGACTCCCAGCTTGTAACTAAGCGGCGGGGTCGGATGTGTGTAGCC---------------------GTAAGAGCTTCC------CAGAAGGGGCTACTTAAAGGTGGCGTTACATTAGATGTT---AGCAATACAGGTGCTACGTAT------------------------TTTATGGAGCCCGAATCT------------------------GCCATACATTTCAACAATGAGGAGATTCAACTTGCGGAAGAGGAAAAGCTAGAAGAGATTGCTGTGTTACGACAGCTGACCTTCATGCTTCTTGATACAAGTGATGATGTCATCGACCTTTTAGAGAGGGTCACAACTCTTGACCTTGCT---TGTGCACGAGCGGGTCATTCAGCTTGGCTTAATGGA---------GCTCGCCCA---GTCTTTGTCAATAGTATGGCGGAT------TCTATGTCTTCAAGCCATTCTTCCTCTGCCCTTGACACAACGCCA------------------------------------GCAAAAGAGGACCTGTTGCTG---GTGGATATTAAGGGTGTGCGCCATCCTCTTTTACTGGGTTCTGCGCTCGAATCTCCTGTCAATTCACCTAGATATGGTATTTATATTCGGCAGAAGGAAAAATCAAGAAGGTCCTCTTCTGGTTTGAAG---GGTGCT------------GTGGAGAGCTCAAATGTG---------------------------------GACAGGATG---TTGCCTGTGCCAATTGATATCAACATTAGAACA---------------------------------------------------------------------------------------------------------------------------------GGAGTTAAAGTTGTGACGATAACAGGTCCTAATACTGGTGGGAAGACTGCTGCTCTGAAGACT---------------TTGGGTGTTGTAGCCTTAATGGCAAAGGCGGGCTTATGTTTGCCTGCCACTGGTGTTCCACGACTCCCCTGGTTTGACTCCATTCTTGCGGACATCGGGGATGATCAGTCTTTAGAGCGCAACTTGTCAACCTTCAGTGGTCATATCCGAAGAGTCCGTCAGATTCTAGAAGCTGGC---ACAGCTCAGTCATTGATACTGCTTGACGAGATTGGAGGGGGGACGGATCCCTCTGAAGGCGCTGCTTTAGCGACAGCAATTCTTAGAAATCTAGCTGCC---TCTGTACAG------------TTAACACTTGCAACTACCCATTGTGCCGAGTTGCGCACATTA------AAAGACCAT------------------------------------GACCCTGAGTTTGAGAATGCA---TCAGTTGAGTTTGAT---------------------------------------------------------------------------------------------------GTTAAGACTCTTCGACCTACTTATCGAGTTTTATGGGGC---ATAGCCGGTCAATCTAATGCACTTAATATAGCAGCTTCT---------------------------------------------------CTTGGGTTTGACTCGGAGGTT---------CTCACTCGAGCTAGGGAGTTGGTTACGAAGCTGGTTCCTGCAAGCCTG------------------------------------------------------------------------------------------------------------------------------------GGTGCCAGGAGCACTGAATTGATGGTGCCA------------------------------------------------------------------------------------------------------------CTTGTTAAGCAGCGGAATGAACAATTGGAGCGGTCTGCTGCTGCAGCTTCTGCACTC---------------------------------------------------------------------------------------------------------------------------------------------------------GCAATCATCTCAAAGCTTTATAATAAGTTGCAATCAGAGGCGGAAAATCTGGCCCAGAAGGAAGCTAAGCTACGGCGTTTGCAAGAGGAAGCCACAAATAAAAAGGTCGCACATGCTAATGCAAGTTTGGAGGAAATCCTCTTAAAATTTCAAGAATCAGCG------------------------------------CATCAGAAGGCTAAAGAGGACGAA---GGATTCTCCATGCGTGATGCTCAAGCTGCA---------------------------------------------------ATAATAGCAGTTGTAGAAGAACAT------------------------------------------------------------------------------------GCCACTAAACCTGTGGCATCAATTACG---------------------------------------------------------TCAAATCCTGCAAGTATCACTGAACCAGAAGGTAAGGAAGGAGAAGGCGAGCAGCTCAGAGTTGGGGATGAAGTGATTATCAAGCGGCTGGGAAAATTGCCAGCAACTATTGTT------------GATATCCCGCAGGCTGAAAATGATTATTTGACTGTGCAAGTGGGC---ACCATGAAGATGAGAGTTAAATTGAATGAAATTCTTTCAAGAGTAGCAAGATCGGCAAAAGGAGGTGCAAGGACTCCT---ACAGAGAATAAAATGAAGCCTGCCAGATCAAGCAAG---GCTGAGGCAGAA---------CCA------------GAGGAGATCAAGTTTGACGCT---GCCGTACAGACCTCAAAGAACACGCTCGATCTGCGAGGAAAGCGAGTAGAGGAGTCATTACAGGAGTTGGATTTGGCACTCGCCGGCCGTTCACGAGGCTCTGTATTATTTATTGTGCATGGCATGGGTACTGGGGCTGTGAAGGAGGCG---------------------GTTTTACTACGCTTGAGAAAACATCCT------------------TACGTTGCTAAATTTGAGCAAGAAAGCGTTATGAATCCTGGATGTACTATTGTTTACATTAAGTGA---------
>Ceratodon_purpureus
---------------------------------------------------------------------------------------------------------------------------------------------------------------------------------------------------------------------------------------------------------------------------------------------------------------------------------------------------------------------------------------------------------------------------------------------------------------------------------------------------------------------------------------------------------------------------------------------------------------------------------------------------------------------------------------------------------------------------------------------------------------------------------------------------------------------------------------------------------------------------------------------------------------------------------------------------------------------------------------------------------------------------------------------------------------------------------------------------------------------------------------------------------ATGAAGGTTTGTACCATGCATTACCCGTGTATA------------------------------------------------------------------------------------------------------------------------------------------------------------------------------------------------------------------------------------------------------------------------------------------------------------------------------------GGGTGTATCGTAGGTAGGGAAAGTACTTCATCACCGGAGCTA---------------------------------------------------------------------------------------------------------------------------------------------------------------------------------------------------------------------------------------------------------------------------------------------------------------------------------------------------------------------------------------GTCTTATCAATGCAGAAG---------------------------------------------------------------------------------------------------------------------------------------------------------------------------------------------------------------------TTTCCG------------------------------------------------------------------------------------------------------------------------------------------------------------------------------------------------------------------------------------------------------------------------------------------------------------------------------------------------------------------------------------------------------------------------------------------------------------------------------------------------------------------------------------------------------------TTCGCACTGCGC---AGTTCGAGCTTTTGT------------AGGGGG---AAAAGTTTGAAAAGTACAGTG------------------------------------------------------------------CACTGG---------------------------------------------------------TATTTACAAGACTCACCAGTTTGGCTTACGCCA---------------------------------------------------------------------------------------------------------------------------------------------------------------------------------------------------------------------------TTTCCTGGACTACGGAAGGTTTTGCTTAGTCCTGCACTTACTTCTGCTACC---------------------------------------------------------------------------------------------------ACCAAGGCTGGTGAGGCTTTTACTGACTCA------------------------------------------------------------------------------------------------------------------------AGAGCAGACACGACCAGCATT---------------------------------------------------------------------------------------------TCTTACGAA---GACAACGACGAAATACCTAGCTTTGGA------------------------------------------------------------------------------------------------------------------------------------------------------------------------------------------------------GTAAATAAAGAAGTAGACAATGGC---------------------------------------------------------------------------AACAACGTT---------------------------------------------------------------------------------------------GAAATAGAAACTCTT---------------------------------------------------------------------------------------------------------------------------------------------------------------------------------------------------------------------------------------------------------------------------------------------------------------------------------------------------------------------------------------------------------------------------------------------------------------------------------------------------------------------------------------------------------------------------------------------------------------------------------------------------------------------------------------------------------------------------------------------------------------------------------------------------------------------------------------------------------------------------------------------------------------------------------------------------------------------------------------------------------------------------------------------------------------------------------------------------------------------------------------------------------------------------------------------------------------------------------------------------------------------------------------------------------------------------------------------------------------------------------------------------------------------------------------------------------------------------------------------------------------------------------------------------------------------------------------------------------------------------------------------------------------------------------------------------------------------------------------------------------------------------------------------------------------------------------------------------------------------------------------------------------------------------------------------------------------------------------------------------------------------------------------------------------------------------------------------------------------------------------------------------------------AATCTTTTGGAGTGGCCCAAAGTATGCGTCCAA------------------------------------------------------------------------------------------------------------------------------------------------------------------------------------------------------------------------------------------------------------------------------------------------------------------------------------------------------GTA------------------------TCAGAGTTTGCGAGCACTCCTATGGCAATAGCACTTGCTCTC---------------------------------------------------------------------------------------------------------------------------------------------------------------GAGGGGTCTCTACCGATTGGCAGAACTGTAGCTGAAAGTGAG---------------------------------------------------------GAGCTCCAA------------------------------------------------------------------------------------------------GCACAGACGGCGGCTGCGGGA---------------TTACTCCCCAGCCCTCTT---GATTTCTCTGATATTGTAGAC---------------------------------------------------TTGCGCAATTTTATTGAGGATGCC---------------------------------------------------------------------------------------------------CAATCTGGAAACGTATGTCAACTCGATGACCTGTGTCAAGTGAGGAGAACTTTAGCAGCAGTG---AGACGTTTGCACAGCCAGGTTTTT------------GACCATACCAATATT---GCAGGAAAAGATGGACAAGGGGCTGGATCA---------------------------------ACTAACCCATTGGAAACAATAATGTTAAACTGTAATTTG------------------------------------------------------------------------------------------------------------------------------------------------------------------TGCTCC---------------------------------GACCTTGAGGCAACAATTGATCACTGCTTAGATTGTTCGCGCTCTACTGTTCTCGATAGAGCC------------------------------------------------------------------------------------------------------------------------------AGTCCAAAGTTGGCTTCAATTCGACTAAAGCGGCAAGAAAATTCGAAGGCTCTTGAAGCACTCATTAAAGAGACAGCTGCGATGGTTTTCAAT------------------------GCTGGCGGCATGGATGCCCAACTGGTGACAAAGCGACGTGGGCGCATGTGTGTTGCC---------------------GTAAGAGCTTCC------CAGAAGGGGCTACTTAAAGGTGGCGTTACATTGGATGTC---AGCAATTCCGGGGCTACCTAC------------------------TTTATGGAGCCTGAAGCT------------------------GCTATTCAGTTTAACAACGAGGAGATTCAGCTTGCGGAAGAGGAAAAATCAGAAGAAATTGCTGTTTTACGGCAGCTAACCTTTATGCTCCTTGATGTACGGACAGATGTTGTTGACCTCTTAGAGAAAGTCATAATTCTTGACTTCGCT---TGTGCACGAGCGGGTCATTCAGCGTGGCTCAATGCA---------GCTCGCCCC---ACTTTTTTGAACGATACGACGGCT------TCTGTGTCTTCGAGTGATTCCTTGTCTGAT------------------------------------------------------------------CTGTTG---GTGGATATCAAGGGTGTGCGCCATCCTCTTTTACTAGGTTCTGCACTCCCATCTCCTATAAACGCACATAGATACGGTACT---CTCCGTCAGAAGGCGAAGGCAAGAAGCTCATCGTCTCGTGTTAAG---GAT---------------GTTGAAACTCCAGCTTCA---------------------------------GATAGGTTG---CTACCTGTTCCAATCGATATCGACATCAGAAGG---------------------------------------------------------------------------------------------------------------------------------GGAGTTAAAGTCGTGACAATAACAGGCCCCAACACTGGTGGGAAGACTGCTGCTCTCAAGACT---------------TTGGGAATTGTAGCCCTGATGGCGAAGGCGGGTTTGTGTTTGCCTGCTACTGGGATTCCGCGACTTCCATGGTTCGACTCCATTCTTGCAGACATCGGTGACGACCAGTCGTTAGAGCGCAGCCTGTCAACCTTCAGTGGTCATATCCGAAGAGTCCGTCAGATCCTTGAAGCTGGG---ACAGCTCAATCACTGATTCTCCTCGATGAAATTGGTGGTGGGACGGATCCTTCTGAAGGAGCTGCTTTGGCTACAGCAATACTTCGGAGTTTGGCTACC---TCTGTACAG------------TTAACACTTGCAACTACACACTGCGCTGAATTACGCACGTTG------AAGGATCAG------------------------------------GACCCAGAATTTGAGAATGCT---TCAGTTGAGTTTGAT---------------------------------------------------------------------------------------------------GTGAAGACACTCCGACCTACCTACCGTGTATTGTGGGGT---ATAGCTGGGCAATCTAATGCTCTTAATATAGCAGCTTCC---------------------------------------------------CTTGGATTTGATTCAGAGGTT---------CTCAGTCGAGCTAGGGAGCTGGTTACGAAGCTGGTTCCTGCAAGCCTG------------------------------------------------------------------------------------------------------------------------------------GGGGCTAGGAGTACTGAGTTGATGGTGCCA------------------------------------------------------------------------------------------------------------CTTCTTAAGCAGCGAGATGAGCAACGGGAGCGGTCTGAGGCTGCAGCTTCCGCCCTT---------------------------------------------------------------------------------------------------------------------------------------------------------GCTTTTGTCTCAAAAGTTCACAATGAGTTAAAATCAGAGTCACAAAACCTGCCACAGAAGGAAGCTAAGCTTCGGTTATCTCAAGAGGAATCTGCAAATGAGGATGTCGCAGAAGCTAACGCAAGATTGGAGGAGATCCTTTTGAGATTTCAAGAATCGACA------------------------------------GAGCAGAAGGGCAAAGATGTGGAA---GGTTTTTCTATGCGTGATGCTCAAGCTGCA---------------------------------------------------ATAGCAGCAGTTGTAGAAGATTAT------------------------------------------------------------------------------------GCCAGTAAACCTGTAGCATCTATAACA---------------------------------------------------------TCAGCTTCTGCAAATAGTGTTGAACTGGATGGCAAGGTAGGAGATGGTAATATGCTCAGAGTTGGAGAACAAGTGATCATTAAACGGCTTGGGAAGTTGCCAGCAACTATAGTT------------GAAATTCCGCAGGCTGAAAATGACTACTTGACCGTGCAAGCGGGC---ACCATGAAGATGCGGGTCAAATTAAATGAAATTGTATCTAGAGTGACCAGCACAGAGAAGGAAGGTTCAAGAAAGCCTTTAGTGCAGCAAGCAAAGCAACCAGGTAAATCACGAAAATTGAAGCGGCCTGAG---------CCAGAGACA---GAAGAGGAGATTAAGTACGATGTA---GCTGTGCAGACCTCAAAGAACACGCTCGATCTGCGAGGGAAACGAGTTGAGGAGTCTTTACAGGAGTTAGATCTGGCGCTGGCAAGCCGTGCACCACAGTCAGTTTTATTTATTGTGCATGGCATG---------------------------------------------------------------------------------------------------------------------------------------------------------------------
>Selaginella_moellendorffii
---------------------------------------------------------------------------------------------------------------------------------------------------------------------------------------------------------------------------------------------------------------------------------------------------------------------------------------------------------------------------------------------------------------------------------------------------------------------------------------------------------------------------------------------------------------------------------------------------------------------------------------------------------------------------------------------------------------------------------------------------------------------------------------------------------------------------------------------------------------------------------------------------------------------------------------------------------------------------------------------------------------------------------------------------------------------------------------------------------------------------------------------------------------------------------------------------------------------------------------------------------------------------------------------------------------------------------------------------------------------------------------------------------------------------------------------------------------------------------------------------------------------------------------------------------------------------------------------------------------------------------------------------------------------------------------------------------------------------------------------------------------------------------------------------------------------------------------------------------------------------------------------------------------------------------------------------------------------------------------------------------------------------------------------------------------------------------------------------------------------------------------------------------------------------------------------------------------------------------------------------------------------------------------------------------------------------------------------------------------------------------------------------------------------------------------------------------------------------------------------------------------------------------------------------------------------------------------------------------------------------------------------------------------------------------------------------------------------------------------------------------------------------------------------------------------------------------------------------------------------------------------------------------------------------------------------------------------------------------------------------------------------------------------------------------------------------------------------------------------------------------------------------------------------------------------------------------------------------------------------------------------------------------------------------------------------------------------------------------------------------------------------------------------------------------------------------------------------------------------------------------------------------------------------------------------------------------------------------------------------------------------------------------------------------------------------------------------------------------------------------------------------------------------------------------------------------------------------------------------------------------------------------------------------------------------------------------------------------------------------------------------------------ATGGACGTG---------------------------------------------------------------------------------------------GAGGCTGAGGCGCTG---------------------------------------------------------------------------------------------------------------------------------------------------------------------------------------------------------------------------------------------------------------------------------------------------------------------------------------------------------------------------------------------------------------------------------------------------------------------------------------------------------------------------------------------------------------------------------------------------------------------------------------------------------------------------------------------------------------------------------------------------------------------------------------------------------------------------------------------------------------------------------------------------------------------------------------------------------------------------------------------------------------------------------------------------------------------------------------------------------------------------------------------------------------------------------------------------------------------------------------------------------------------------------------------------------------------------------------------------------------------------------------------------------------------------------------------------------------------------------------------------------------------------------------------------------------------------------------------------------------------------------------------------------------------------------------------------------------------------------------------------------------------------------------------------------------------------------------------------------------------------------------------------------------------------------------------------------------------------------------------------------------------------------------------------------------------------------------------------------------------------------------------------------------GGGCTGCTGGAATGGCCGCTGGTTTGTCGGCAA------------------------------------------------------------------------------------------------------------------------------------------------------------------------------------------------------------------------------------------------------------------------------------------------------------------------------------------------------ATC------------------------GCCAGGTTTTGTGCCACGCCCATGGGTGTTGCTGCTGCTCGG---------------------------------------------------------------------------------------------------------------------------------------------------------------GGCTCCAATCTTCCAGTCGGGAAGAATCGAGAGGACAGCGAG---------------------------------------------------------GGATTGCAA------------------------------------------------------------------------------------------------GATCAAACAGCGGATGCTCAC---------------AAGCTGGCCGGGACTCTT---CGGTTTCTTGGTGCTAAGGAC---------------------------------------------------GTGACGAAGGTCGTGGAAGCGGCC---------------------------------------------------------------------------------------------------ATCTCCGGAGAGTTTTGCCATGTTGGAGAGCTTTGCTCGGTCAAGGATACGCTAGAGTGCGCT---CGACGCTTGCACGATCAACTCTTC---------------------------------GCGAAAGGTGGTGGTGGTCTGGAG------CTAGAA---------------CGTTTGGAACTTTCTCCACTACAACGGATCATGCAAGGCCTGGAGCTT------------------------------------------------------------------------------------------------------------------------------------------------------------------TGCAGC---------------------------------GAGCTGCGAGAAGACATCGACAAGTGTTTGGATTCGAAGAGAGAGATCGTTCTCGACAGGGCG------------------------------------------------------------------------------------------------------------------------------AGCACGAAGCTCTCGCAAGTTCGTCGCCAAAGGCAGGCCAACATGACCGAGCTCGAGAGTTTACTGAAGGAAACAGCGAGAATGGTGATAGAT------------------------GCCGGAGGGATCGACTCGATGACTATCACCACCAGAAGAGCCAGGCTTTGCGTTGCT---------------------GTGAGAGCGTCA------CACAAGTTTCTACTTCCTGGAGGCGTGGTCTTGGATTCT---AGCAACACTGGTGCGACGCTG------------------------TTCATGGAACCAGAGCCG------------------------GCACTTCGGTTAAACAATTTGGAGATACAGCTCTCGGCAGCTGAAAGAGCAGAAGAAGTGGCGATTTGCAGAAGGCTTGCGTCCAGAGTTGCCGCCTCCGCAGCAAGCATCCTTGAGCAGCTCAACGCAATCACGCTGGTGGATTTAGCC---TGTGCTCGAGCGAAGCATGCGAAGTGGCTTGGAGCA---------GTGAAGCCC---GCGTTCTTCGAA------------------------AGTAAAAGCGAGTCGAAGGGAGTTATC------------------------------------------------------------------------------ATTGAGGAGATTCGGCACCCTCTATTGCTTGAGACTGCACTGGAA------------------------------------------------------------------------------------------------------------AAAGGTTTG---------------------------------GACAGAGATAACTTTCCTGTTCCGATTGACATCAAGGTGAGAGAC---------------------------------------------------------------------------------------------------------------------------------GGAGTCAAGATCGTTATCATCTCTGGCCCAAACACCGGTGGGAAAACTGTAGCTTTGAAGACG---------------CTGGGAATTGCTTCTATTATGGCGAAGGCGGGACTATACTTGCCTGCGTCAGGAAATCCCAGACTCCCGTGGTTTGATCGTATATTTGCCGATGTTGGCGATTCTCAGTCGCTGGAGCAGAATTTGTCAACATTTAGTGGTCATATGAGGCGTCTGTGCAAGATTACCGAAGCAAGT---GGTCCTCAGTCTCTGGTGCTGATAGACGAGATTGGAGGTGGCACTGATCCGGCCGAGGGATCGTCTCTGGCTACTGCTGTGCTCAAGTATTTCGCCAAA---ACGGTTCAT------------CTATGCATCGTCACCACGCATAGTGCTTCACTGAAGACCCTTCCAATCCACGACCAG------------------------------------GACTTGCCATTTGAAAATGCG---TCTGTGGAGTTCGAC---------------------------------------------------------------------------------------------------TTAGAAACGCTTCGGCCAACTTACCGAGTTCTTTGGGGA---CTTCCTGGACAGTCAAATGCTCTCAACATTGCGAAGTCT---------------------------------------------------CTTCAGTTCGACTCGGATATC---------CTCAGCCGTGCAAGCTACTGGCTGACTAAGCTGACACCGTCGGGACTT------------------------------------------------------------------------------------------------------------------------------------AAAAGTCGTCAGAGCGATCTTATGCTGCAG------------------------------------------------------------------------------------------------------------CTCATGAAGCAGTCCGAGGAAGAAGAGGACCATGCCTGCACAGCAGCAGTGTATCTT---------------------------------------------------------------------------------------------------------------------------------------------------------TCTGATATAGAGACACTGCACAACGAAATCGCGTTTGAAGTTGACGACCTGGACAAGAGAAAAATTGCCGCAAAACGCCAGGAACTAGCTTCGATGAGCAAGCACGTCACTGAAGCAAAAAACAAGATGGAGGCAGTGATATCCAGGTATAAAGAAGGATTG------------------------------------AGTAATAACAGTGGCGGTGGCAAG---GCATTTACATTGCGAACTGCACAGGACTCA---------------------------------------------------ATCACCACCATAGTGAACGACTAT---------GGCGCTTTCTTC------------------------------------------------------------AAAGAACAAAATCCGAGCAATAGTTATTTG---------------------------------------------------------CCTTTGCCG------------------------------------------------GGAGTAGGAGAACGAGTTATCATACGGAGGCTGGGGAAAAAGCCGGCAACTGTACTT------------GAGCCTGCCGAC---GATAGTGGCCATTTGATGGTTCAACTTGGA---ACTATGAAAATGCGCGTCAAGACCACTGAGCTGATGCTCACAGCCCAGGGCAGT---------------------CCT---GTTAAACAGGCAAAGAAGCCTGCTCCATTCCTT---------------------------CCCGAATCGGGAACTACGGAACTTAAATTCGGGCCT---GCAATCCAAACGTCGAAGAATACAGTAGATTTGCGGGGAATGACAGTGGAGGACGCTATCCAAGTCGTTCGCATGGTTATAGCAGAGAGAGAACCGGGATCAGTGCTTTTCATCATTCATGGCGTCGGAACAGGTGCTTTGAAACAGGCA---------------------GTGATCTCAATCTTGCGAAAGCATCCC------------------AACGTGGCCAAGTTTGAGGACGAGTCCTTCGTAAATGGTGGCTGCACAGTCGCTTACGTTTCATAG---------
>Isoetes_lacustris
------------------------------------------------------------------------------------------------------------------------------------------------------------------------------------------------------------------------------------------------------------------------------------------------------------------------------------------------------------------------------------------------------------------------------------------------------------------------------------------------------------------------------------------------------------------------------------------------------------------------------------------------------------------------------------------------------------------------------------------------------------------------------------------------------------------------------------------------------------------------------------------------------------------------------------------------------------------------------------------------------------------------------------------------------------------------------------------------------------------------------------------------------------------------ATGATGCATTCGCACTCG------------------------------------------------------------------------------------------------------------------------------------------------------------------------------------------------------------------------------------------------------------------------------------------------------------------------------------ACCCAACTGGTGAGCAGAACGCTTCAACCTTCTAGT------------------------------------------------------------------------------------------------------------------------------------------------------------------------------------------------------------------------------------------------------------------------------------------------------------------------------------------------------------------------------------------------TTACATGGATTTAAA---------------------------------------------------------------------------------------------------------------------------------------------------------------------------------------------------------------------TTTCCT------------------------------------------------------------------------------------------------------------------------------------------------------------------------------------------------------------------------------------------------------------------------------------------------------------------------------------------------------------------------------------------------------------------------------------------------------------------------------------------------------------------------------------------------------GATTGCTTCACCGTAAGGCTACCAAAGCAGTTTCAT------------TTGCAT---GCGTTCCTCAAAAACAAT---------------------------------------------------------------------------------------------------------------------------------------GCCCAAAAATCGGCATTACTCTTCTCTGAT---------------------------------------------------------------------------------------------------------------------------------------------------------------------------------------------------------------------------TATTCTGGTGCCATATACCCAGTCAATGATCAAACTTGGAGTCAATCTTCT---------------------------------------------------------------------------------------------------GTTAGG------AATTTCTTGACTGGG---------------------------------------------------------------------------------------------------------------------------------------------------------------------------------------------------------------------------------------------------------GATAAAGATGCCTTCGAGCAAAATGGC------------------------------------------------------------------------------------------------------------------------------------------------------------------------------------------------------TATGGTGCCGATGAATTTGATGGTGAAGTTCAT---------------------------------------------------------------AACCAAGCTGTA---------------------------------------------------------------------------------------------GGGGCAGAAAGTATG---------------------------------------------------------------------------------------------------------------------------------------------------------------------------------------------------------------------------------------------------------------------------------------------------------------------------------------------------------------------------------------------------------------------------------------------------------------------------------------------------------------------------------------------------------------------------------------------------------------------------------------------------------------------------------------------------------------------------------------------------------------------------------------------------------------------------------------------------------------------------------------------------------------------------------------------------------------------------------------------------------------------------------------------------------------------------------------------------------------------------------------------------------------------------------------------------------------------------------------------------------------------------------------------------------------------------------------------------------------------------------------------------------------------------------------------------------------------------------------------------------------------------------------------------------------------------------------------------------------------------------------------------------------------------------------------------------------------------------------------------------------------------------------------------------------------------------------------------------------------------------------------------------------------------------------------------------------------------------------------------------------------------------------------------------------------------------------------------------------------------------------------------------------AAGATTTTAGAATGGCCTCTTGTATGTGCCCAA------------------------------------------------------------------------------------------------------------------------------------------------------------------------------------------------------------------------------------------------------------------------------------------------------------------------------------------------------ATT------------------------GCACCATTTTGCAAAACCTCACTTGGAGTGTTAGCTGCCAAA---------------------------------------------------------------------------------------------------------------------------------------------------------------GAAGCAAGACTCCCAATAGGCGCAACCATTGTGGAAAGCCAA---------------------------------------------------------AAACTGCTG------------------------------------------------------------------------------------------------GCAGAGACAACTTCTGCATAT---------------AACCTTGCAAAACCTCTA---GATTTTTCAGGTGCTAAAGAT---------------------------------------------------GTCAGGAAGTTAGTGAACGACGTG---------------------------------------------------------------------------------------------------ATGTTGGGGGAAGGATGCAGCATAGCAGATCTTTGTCTTCTAAAAAGCATGCTGGTCTGTGCA---GAAAGTCTCCACAATCAGCTCTTC---------------------------------AAGAACAATGACAATGGAAATGAAAGTGCTGCAGAT---------------TTTGAGAATTTATCTCCACTTCAGTCCATCATGAGGAATTTGGATTTG------------------------------------------------------------------------------------------------------------------------------------------------------------------TGTTCC---------------------------------AGCTTAGCAGAGGAATTAGAGAATTGCCTGGATCGCACCTTGGAGGTGATCTTGGATAAAGCC------------------------------------------------------------------------------------------------------------------------------AGCACCATGCTGGCAGACATTAGAAGGCGGAGACGCGATAACATGGTAACCTTAGAGTCCCTGATGAAGAGTACAGCAGACAAAGTTGTAGAA------------------------GCTGGGGGAATAGATAGTGTTGTTATTACAAGAAGAAGAGCAAGAATCTGCATAGCA---------------------GTGAGGACGTCT------TTTAAGTCCTTGCTGCCTGGAGGAGTAGTCTTGGACATG---AGTAACACTGGAGCAACCTCT------------------------TTTATGGAGCCAGAGGAG------------------------GCTATTGAATTGAACAACCTTGAAACTAAATTGGAAGGAATGGAGAAAGCTGCAGAGTTAGCAGTGCTGGAAAGGCTGTCTATGCGAGTTGCTCAGGAAGCAGAAAGTATTTTAGAATTGTCAAATGGAATCATGCTTTTGGACCTAGCT---TGTGCACGGGCTGCACATGCAAATTGGCTAGGAGCA---------GTTCGGCCT---TCTTTCACAAGC---------------------ATATCAGGAAGCCAAAGCCAGAATATTGCGCCAGAG---------------------------------------------------------TTTCTG---GTTGATATTGAGAACATTCATCATCCTTTGCTTCTTGGGTCAGCACTTTCGGAT---------------------------------------------------------------------------------------------------GCTACAAAAGGACAT---------------------------------GAAGGTGAT---CTTTCTGTTCCAATAGATATCAAGGTAAAGTCA---------------------------------------------------------------------------------------------------------------------------------GGAGTAAAAGTGGTTGTAATATCAGGCCCAAATACTGGTGGGAAAACAGTGACAATGAAGACC---------------TTAGGAATAGCTGCTATCATGGCAAAAGCAGGGCTTTTCCTTCCTGTCACTGGTTATCCAAAACTTCCTTGGTTTGATCATGTTTTTGCCGACATTGGTGATTCTCAGTCACTAGAACAGAATTTATCGACTTTCAGCGGTCATATTAAGCGGCTGTCGAAAATATTACATGCAAGT---GGAACTCGGTCACTGGTTCTTATAGATGAAATTGGGGGAGGGACAGACCCACTTGAAGGTTCTGTTTTAGCAGCAGCTATACTAAAGTGGCTTTCAAAG---TCAGTATGT------------CTTGCTGTAGCTACAACGCATAGCTCTTACCTGAAAACACTC------AAATCCCAA------------------------------------GACAGTTGCTTTGAAAATGCC---TCTCTCGAATTTGAT---------------------------------------------------------------------------------------------------ATGGAGACACTTCGTCCAACTTATCGCATCTTATGGGGA---ATACCAGGACAGTCGAATGCATTAAACATAGCCAAATCT---------------------------------------------------CTAGGGTTGGATTCTAAAGTG---------TTAAAACGTGCACAAAAATGGTTGACTAAACTAAGCCCAGATGCTCTT------------------------------------------------------------------------------------------------------------------------------------GAATCACGTCAAGTTGAATTGATGGAACAA------------------------------------------------------------------------------------------------------------CTTAAAAGACAACGAGATGCAGAAAAAGCTCATGCAATGGCTGCCACACTGTTTCTC---------------------------------------------------------------------------------------------------------------------------------------------------------TCTGATGTTAAGAAAATTCAAAGAGAGCTAATGATTGAGTCTGAAAATCTAGGAAAGCGAAAATCAGCTTTGAAACTCCAACAGGTTGAAGCATCAAAAATGGAGATTGCTGAAGTGAAATCTAGGATTGAGGAGGTCATTTCAAAGTTTCAAAGGTCATTA---------------------------------------AATACTACTTCTGACATTCCA---TTATTCTCGGCTCATGATGCTCAAGTTGCC---------------------------------------------------ATTAAAGATATAATGAGTGAGTACACACCT---GGAAAATTTGTA------------------------------------------------------------ATAGCAGCAGAAACTGCGGCAAAA---------------------------------------------------------------CGTCTTCCC------------------------------------------------AAAGTAGGGGAGAAAGTGATTGTAAGAAGTCTAGGGGAGAAACCAGCAGTTGTATCA------------GATACTTCAGAGAGTGAGAGCGGGTATCTGCTGGTGCAAATTGGT---AGGTTGAAACTGCGTGTGAGGACCCGTGAAGTTCTTTTGATGCCAGATGTGATT---------------------CCT---GATCCTCAAGCCAAACAAAAGAAGGTCAAGATGGGTATCCAATTTGCTGAAAGGCAGACTGATGGAACAGGATCCACAAGCATAAGTTTTGATTCA---GCAGTTCAGACATCAAAGAACACTGTCGATTTGAGGGGCCTGCGAGTTGAGGATGCATTACAAGATTTGAACATACAATTAGAGACCAGAAAATCAGATTCTGTAATATTTGTAATTCATGGGATTGGCTCTGGTGCTGTCAAACACGCT---------------------GTTCGTTCTACCTTAGAGAGGCATCCT------------------CGTGTGGCCAAGTTCGAAAAAGAAAGTTTTTCCAATGATGGATGCACAATAGTGTATCTAAAGTAA---------
>Isoetes_andicola
-----------------------------------------------------------------------------------------------------------------------------------------------------------------------------------------------------------------------------------------------------------------------------------------------------------------------------------------------------------------------------------------------------------------------------------------------------------------------------------------------------------------------------------------------------------------------------------------------------------------------------------------------------------------------------------------------------------------------------------------------------------------------------------------------------------------------------------------------------------------------------------------------------------------------------------------------------------------------------------------------------------------------------------------------------------------------------------------------------------------------------------------------------------------------------------------------------------------------------------------------------------------------------------------------------------------------------------------------------------------------------------------------------------------------------------------------------------------------------------------------------------------------------------------------------------------------------------------------------------------------------------------------------------------------------------------------------------------------------------------------------------------------------------------------------------------------------------------------------------------------------------------------------------------------------------------------------------------------------------------------------------------------------------------------------------------------------------------------------------------------------------------------------------------------------------------------------------------------------------------------------------------------------------------------------------------------------------------------------------------------------------------------------------------------------------------------------------------------------------------------------------------------------------------------------------------------------------------------------------------------------------------------------------------------------------------------------------------------------------------------------------------------------------------------------------------------------------------------------------------------------------------------------------------------------------------------------------------------------------------------------------------------------------------------------------------------------------------------------------------------------------------------------------------------------------------------------------------------------------------------------------------------------------------------------------------------------------------------------------------------------------------------------------------------------------------------------------------------------------------------------------------------------------------------------------------------------------------------------------------------------------------------------------------------------------------------------------------------------------------------------------------------------------------------------------------------------------------------------------------------------------------------------------------------------------------------------------------------------------------------------------------------------------------------------------------------------------------------------------------------------------------------------------------------------------------------------------------------------------------------------------------------------------------------------------------------------------------------------------------------------------------------------------------------------------------------------------------------------------------------------------------------------------------------------------------------------------------------------------------------------------------------------------------------------------------------------------------------------------------------------------------------------------------------------------------------------------------------------------------------------------------------------------------------------------------------------------------------------------------------------------------------------------------------------------------------------------------------------------------------------------------------------------------------------------------------------------------------------------------------------------------------------------------------------------------------------------------------------------------------------------------------------------------------------------------------------------------------------------------------------------------------------------------------------------------------------------------------------------------------------------------------------------------------------------------------------------------------------------------------------------------------------------------------------------------------------------------------------------------------------------------------------------------------------------------------------------------------------------------------------------------------------------------------------------------------------------------------------------------------------------------------------------------------------------------------------------------------------------------------------------------------------------------------------------------------------------------------------------------------------------------------------------------------------------------------------------------------------------------------------------------------------------------------------------------------------------------------------------------------------------------------------------------------------------------------------------------------------------------------------------------------------------------------------------------------------------------------------------------------------------------------------------------------------------------------------------------------------------------------------------------------------------------------------------------------------------------------------------------------------------------------------------------------------------------------------------------------------------------------------------------------------------------------------------------------------------------------------------------------------------------------------------------------------------------------------------------------------------------------------------------------------------------------------------------------------------------------------------------------------------------------------------------------------------------------------------------------------------------------------------------------------------------------------------------------------------------------------------------------------------------------------------------------------------------------------------------------------------------------------------------------------------------------------------------------------------------------------------------------------------------------------------------------------------------------------------------------------------------------------------------------------------------------------------------------------------------------------------------------------------------------------------------------------------------------------------------------------------------------------------------------------------------------------------------------------------------------------------------------------------------------------------------------------------------------------------------------------------------------------------------------------------------------------------------------------------------------------------------------------------------------------------------------------------------------------------------------------------------------------------------------------------------------------------------------------------------------------------------------------------------------------------------------------------------------------------------------------------------------------------------------------------------------------------------------------------------------------------------------------------------------------------------------------------------------------------------------------------------------------------------------------------------------------------------------------------------------------------------------------------------------------------------------------------------------------------------------------------------------------------------------------------------------------------------------------------------------------------------------------------------------------------------------------------------------------------------------------------------------------------------------------------------------------------------------------------------------------------------------------------------------------------------------------------------------------------------------------------------------------------------------------------------------------------------------------------------------------------------------------------------------------------------------------------------------------------------------------------------------------------------------------------------------------------------------------------------------------------------------------------------------------------------------------------------------------------------------------------------------------------------------------------------------------------------------------------------------------------------------------------------------------------------------------------------------------------------------------------------------------------------------------------------------------------------------------------------------------------------------------------------------------------------------------------------------------------------------------------------------------------------------------------------------------------------------------------GGGTATCCAATTTGCTGAAAGGCAGACTGATGGAACAGGATCCACAAGCATAAGTTTTGATTCA---GCAG-----------------------------------------------------------------------------------------------------------------------------------------------------------------------------------------------------------------------------------------------------------------------------------------------
>Isoetes_elatior
----------------------------------------------------------------------------------------------------------------------------------------------------------------------------------------------------------------------------------------------------------------------------------------------------------------------------------------------------------------------------------------------------------------------------------------------------------------------------------------------------------------------------------------------------------------------------------------------------------------------------------------------------------------------------------------------------------------------------------------------------------------------------------------------------------------------------------------------------------------------------------------------------------------------------------------------------------------------------------------------------------------------------------------------------------------------------------------------------------------------------------------------------------------------------------------------------------------------------------------------------------------------------------------------------------------------------------------------------------------------------------------------------------------------------------------------------------------------------------------------------------------------------------------------------------------------------------------------------------------------------------------------------------------------------------------------------------------------------------------------------------------------------------------------------------------------------------------------------------------------------------------------------------------------------------------------------------------------------------------------------------------------------------------------------------------------------------------------------------------------------------------------------------------------------------------------------------------------------------------------------------------------------------------------------------------------------------------------------------------------------------------------------------------------------------------------------------------------------------------------------------------------------------------------------------------------------------------------------------------------------------------------------------------------------------------------------------------------------------------------------------------------------------------------------------------------------------------------------------------------------------------------------------------------------------------------------------------------------------------------------------------------------------------------------------------------------------------------------------------------------------------------------------------------------------------------------------------------------------------------------------------------------------------------------------------------------------------------------------------------------------------------------------------------------------------------------------------------------------------------------------------------------------------------------------------------------------------------------------------------------------------------------------------------------------------------------------------------------------------------------------------------------------------------------------------------------------------------------------------------------------------------------------------------------------------------------------------------------------------------------------------------------------------------------------------------------------------------------------------------------------------------------------------------------------------------------------------------------------------------------------------------------------------------------------------------------------------------------------------------------------------------------------------------------------------------------------------------------------------------------------------------------------------------------------------------------------------------------------------------------------------------------------------------------------------------------------------------------------------------------------------------------------------------------------------------------------------------------------------------------------------------------------------------------------------------------------------------------------------------------------------------------------------------------------------------------------------------------------------------------------------------------------------------------------------------------------------------------------------------------------------------------------------------------------------------------------------------------------------------------------------------------------------------------------------------------------------------------------------------------------------------------------------------------------------------------------------------------------------------------------------------------------------------------------------------------------------------------------------------------------------------------------------------------------------------------------------------------------------------------------------------------------------------------------------------------------------------------------------------------------------------------------------------------------------------------------------------------------------------------------------------------------------------------------------------------------------------------------------------------------------------------------------------------------------------------------------------------------------------------------------------------------------------------------------------------------------------------------------------------------------------------------------------------------------------------------------------------------------------------------------------------------------------------------------------------------------------------------------------------------------------------------------------------------------------------------------------------------------------------------------------------------------------------------------------------------------------------------------------------------------------------------------------------------------------------------------------------------------------------------------------------------------------------------------------------------------------------------------------------------------------------------------------------------------------------------------------------------------------------------------------------------------------------------------------------------------------------------------------------------------------------------------------------------------------------------------------------------------------------------------------------------------------------------------------------------------------------------------------------------------------------------------------------------------------------------------------------------------------------------------------------------------------------------------------------------------------------------------------------------------------------------------------------------------------------------------------------------------------------------------------------------------------------------------------------------------------------------------------------------------------------------------------------------------------------------------------------------------------------------------------------------------------------------------------------------------------------------------------------------------------------------------------------------------------------------------------------------------------------------------------------------------------------------------------------------------------------------------------------------------------------------------------------------------------------------------------------------------------------------------------------------------------------------------------------------------------------------------------------------------------------------------------------------------------------------------------------------------------------------------------------------------------------------------------------------------------------------------------------------------------------------------------------------------------------------------------------------------------------------------------------------------------------------------------------------------------------------------------------------------------------------------------------------------------------------------------------------------------------------------------------------------------------------------------------------------------------------------------------------------------------------------------------------------------------------------------------------------------------------------------------------------------------------------------------------------------------------------------------------------------------------------------------------------------------------------------------------------------------------------------------------------------------------------------------------------------------------------------------------------------------------------------------------------------------------------------------------------------------------------------------------------------------------------------------------------------------------------------------------------------------------------------------------------------------------------------------------------------------------------------------------------------------------------------------------------------------------------------------------------------------------------------------------------------------------------------------GTGAGTACACACCT---GGAAAATCTGTA------------------------------------------------------------ATAGTGGCAGAAACTGYGGCAAAA---------------------------------------------------------------CGTCCTYCC------------------------------------------------AAAGTAGCGGAGAAAGTGATTGTAAGAAGTCTAGGGGAGAAACCWGCAGTTGTATCA------------GATACTTCAGARAGTGAGAGCGGGTATCTGCTGGTGCAAATTGGT---AGGTTGAAACTSCGTRTGAGGACCCRTGAAGTCCTCTTGATGCCAGATGTGATT---------------------YMW---GATCCTCAAGCCAAACAAAAGGAGGTCAAGATGGGTATCCAATTTGYTRAAAGGCAKAYTGATGGAACAKGATCCACAAGCATAAGTTYTGATTCA---GCAGTTCAGACATCRAAGAACACTGTCGATTTGAGGGGCCTGCGAGTTGAGRATGCATTACAAGATTTGAGCGTACAATTGGAGACCAGAAGATCAG--------------------------------------------------------------------------------------------------------------------------------------------------------------------------------------------------
>Isoetes_coromandelina
------------------------------------------------------------------------------------------------------------------------------------------------------------------------------------------------------------------------------------------------------------------------------------------------------------------------------------------------------------------------------------------------------------------------------------------------------------------------------------------------------------------------------------------------------------------------------------------------------------------------------------------------------------------------------------------------------------------------------------------------------------------------------------------------------------------------------------------------------------------------------------------------------------------------------------------------------------------------------------------------------------------------------------------------------------------------------------------------------------------------------------------------------------------------------------------------------------------------------------------------------------------------------------------------------------------------------------------------------------------------------------------------------------------------------------------------------------------------------------------------------------------------------------------------------------------------------------------------------------------------------------------------------------------------------------------------------------------------------------------------------------------------------------------------------------------------------------------------------------------------------------------------------------------------------------------------------------------------------------------------------------------------------------------------------------------------------------------------------------------------------------------------------------------------------------------------------------------------------------------------------------------------------------------------------------------------------------------------------------------------------------------------------------------------------------------------------------------------------------------------------------------------------------------------------------------------------------------------------------------------------------------------------------------------------------------------------------------------------------------------------------------------------------------------------------------------------------------------------------------------------------------------------------------------------------------------------------------------------------------------------------------------------------------------------------------------------------------------------------------------------------------------------------------------------------------------------------------------------------------------------------------------------------------------------------------------------------------------------------------------------------------------------------------------------------------------------------------------------------------------------------------------------------------------------------------------------------------------------------------------------------------------------------------------------------------------------------------------------------------------------------------------------------------------------------------------------------------------------------------------------------------------------------------------------------------------------------------------------------------------------------------------------------------------------------------------------------------------------------------------------------------------------------------------------------------------------------------------------------------------------------------------------------------------------------------------------------------------------------------------------------------------------------------------------------------------------------------------------------------------------------------------------------------------------------------------------------------------------------------------------------------------------------------------------------------------------------------------------------------------------------------------------------------------------------------------------------------------------------------------------------------------------------------------------------------------------------------------------------------------------------------------------------------------------------------------------------------------------------------------------------------------------------------------------------------------------------------------------------------------------------------------------------------------------------------------------------------------------------------------------------------------------------------------------------------------------------------------------------------------------------------------------------------------------------------------------------------------------------------------------------------------------------------------------------------------------------------------------------------------------------------------------------------------------------------------------------------------------------------------------------------------------------------------------------------------------------------------------------------------------------------------------------------------------------------------------------------------------------------------------------------------------------------------------------------------------------------------------------------------------------------------------------------------------------------------------------------------------------------------------------------------------------------------------------------------------------------------------------------------------------------------------------------------------------------------------------------------------------------------------------------------------------------------------------------------------------------------------------------------------------------------------------------------------------------------------------------------------------------------------------------------------------------------------------------------------------------------------------------------------------------------------------------------------------------------------------------------------------------------------------------------------------------------------------------------------------------------------------------------------------------------------------------------------------------------------------------------------------------------------------------------------------------------------------------------------------------------------------------------------------------------------------------------------------------------------------------------------------------------------------------------------------------------------------------------------------------------------------------------------------------------------------------------------------------------------------------------------------------------------------------------------------------------------------------------------------------------------------------------------------------------------------------------------------------------------------------------------------------------------------------------------------------------------------------------------------------------------------------------------------------------------------------------------------------------------------------------------------------------------------------------------------------------------------------------------------------------------------------------------------------------------------------------------------------------------------------------------------------------------------------------------------------------------------------------------------------------------------------------------------------------------------------------------------------------------------------------------------------------------------------------------------------------------------------------------------------------------------------------------------------------------------------------------------------------------------------------------------------------------------------------------------------------------------------------------------------------------------------------------------------------------------------------------------------------------------------------------------------------------------------------------------------------------------------------------------------------------------------------------------------------------------------------------------------------------------------------------------------------------------------------------------------------------------------------------------------------------------------------------------------------------------------------------------------------------------------------------------------------------------------------------------------------------------------------------------------------------------------------------------------------------------------------------------------------------------------------------------------------------------------------------------------------------------------------------------------------------------------------------------------------------------------------------------------------------------------------------------------------------------------------------------------------------------------------------------------------------------------------------------------------------------------------------------------------------------------------------------------------------------------------------------------------------------------------------------------------------------------------------------------------------------------------------------------------------------------------------------------------------------------------------------------------------------------------------------------------------------------------------------------------------------------------------------------------------------------------------------------------------------------------------------------------------------------------------------------------------------------------------------------------------------------------------------------------------------------------------------------------------------------------------------------------------------------------------------------------------------TTAGAGACTAGAAGATCAGGTTCTGTAATATTTGTGATTCATGGCATTGGTACTGGTGCTGTAAAACAGGCT---------------------GTGCTTTCTACCTTAGAGAGGCATCCT------------------CGGGTAACCAAGTTTGAAAAAGAAAGTTTTTCAAATGACGGAT--------------------------------
