# Supplementary material for: Phylogenomics indicates the “living fossil” Isoetes diversified in the Cenozoic
Source: PLoS One. 2020 Jun 18;15(6):e0227525. doi: 10.1371/journal.pone.0227525 (PMC7302493; doi:10.1371/journal.pone.0227525)
Supplement: S1 File — Folder containing fasta files for each of the individual nuclear alignments. (GZ) [file pone.0227525.s011.gz › 1_Individual_Nuclear_Alignments/Homolog_46108.orthogroup_5.fasta]

>Arabidopsis_thaliana
ATGTCG------------------GATGACATGGTTTTGCATTTCTCCTCGAATTCTTCTAATCAGTCGGATCACTCTTTACCCGACAAAATCGCCAAGCTTGAGGCCCGCTTGACTGGTAAGACCCCTTCCTCGGCCAAG---------CCACCA---------------CAACAACAACAACAGCAGCAGCAGCAG------------GTCTCTCTCTGG------------------------------TCATCTGCTTCTGCCGCTGTCAAAGTCGTCACTTCCACACCGCCGGGATTGTCCGAAACCTCTATCAGTGATTCAGACGACGAGAATACTGGAGATTTCCTAATCCGA------GCAAATACAAAAAAGCGCCAGAAAGTTCAAGAATCTAACAACTTCAGTGTTGTTGATCATGTTGAGCCACAAGAGGCAGCATATGATGGAAGGAAAAAT---------------GATGCTGAGTCCAAGACAGGCCTTGATGTAAGTAAGAAGAAA---------CAAGGTCGAGGTCGGGCT---TCGTCAACAGGTAGAGGGCGTGGTTCTAAAACTAATAACGATGTGACAAAATCTCAGTTTGTGGTTGCA---CCAGTATCAGCTGCCAGTCAACTGGATGCCTCTGATCAAAAGGATTTTAGGCCTGATGGACAGCTCAGGAATGGTGAATGCTCTCTCCAGGATGAAGACTTAAAATCTTTG------CGTGCAAAA---------------------------------------------------ATCGCTATGCTGGAGGAGGAATTGCGTAAATCTCGACAAGATTCTTCTGAGTATCACCACCTTGTCAGGAATCTTGAGAAT---------------------------------------------------------------------------------------------GAGGTAAAAGATCTGAAAGATCAGGAACAACAAGGGAAGCAAAAGACAACTAAAGTAATCTCGGACCTTCTCATATCTGTTTCCAAAACTGAGAGACAAGAAGCAAGAACGAAAGTCAGAAATGAATCTTTGCGATTAGGCAGTGTTGGTGTTCTCAGGACAGGAACGATCATAGCTGAGACATGGGAGGACGGACAAATGTTGAAAGATCTGAATGCTCAACTTAGACAATTGCTGGAAACCAAGGAGGCTATTGAGAGACAAAGAAAGTTACTTAAGAAACGACAAAATGGTGATAAGAATGACGGAACCGACACAGAATCAGGAGCACAGGAGGAAGAT---ATCATCCCTGACGAGGTTTACAAGTCTCGTCTTACTAGTATTAAGCGGGAAGAGGAAGCTGTTTTGCGTGAGAGAGAAAGGTACACATTAGAGAAGGGGCTACTTATGAGGGAGATGAAACGCATACGAGATGAAGATGGTTCTCGTTTCAACCATTTCCCAGTTTTGAATAGCCGCTATGCTCTTCTAAATCTT---------------CTTGGTAAAGGCGGATTTAGTGAAGTCTATAAGGCATATGATTTGGTGGACCATAGATATGTTGCGTGCAAGCTTCATGGTTTAAATGCTCAGTGGAGTGAAGAAAAGAAGCAAAGTTACATCCGCCATGCCAAC---AGGGAATGTGAGATCCATAAAAGTCTTGTGCATCACCACATTGTTCGGCTTTGGGATAAATTTCATATCGACATGCATACATTCTGCACCGTTCTGGAATATTGTAGTGGGAAAGACCTTGATGCTGTATTAAAGGCAACATCTAATCTTCCTGAGAAAGAAGCAAGGATTATCATTGTGCAAATAGTTCAAGGCCTTGTATATCTGAACAAAAAGTCACAGAAGATAATCCACTATGATCTGAAGCCTGGTAATGTTCTCTTTGATGAGTTTGGAGTAGCAAAAGTAACTGATTTTGGTCTAAGCAAGATAGTGGAGGACAATGTTGGTTCTCAAGGAATGGAGCTTACATCACAGGGAGCTGGAACATACTGGTACTTGCCCCCAGAATGCTTTGAGCTTAACAAAACTCCTATGATCTCATCAAAG---------------GTTGATGTATGGTCAGTTGGTGTTCTGTTTTACCAAATGCTGTTTGGAAAGCGACCTTTT---------GGACATGACCAAAGCCAAGAACGGATACTAAGAGAAGACACAATCATTAAAGCCAAAAAGGTTGAGTTCCCAGTAACAAGACCTGCCATCTCAAATGAAGCGAAGGATTTGATTCGA------------------------------------------------------------------------------------------CGGTGTCTAACATATAACCAAGAAGATAGGCCGGATGTTCTAACAATGGCACAGGATCCATATCTTGCCTACTCTAAGAAGTGA---------------------------------------
>Theobroma_cacao
ATGTCG------------------GACGACATGTTATTACATTTCTCTTCGAACTCGTCAAACCAATCGGACCATTCTTTGCCCACCAAGATTGCAAAGCTCGAAGCTCGCTTGGTAGGCAAGGCCTCTTCGGCAACTGCTTCTCAGCAACCGCCGCTACCGCAACAACAGCAGCAGCAGCAGCAACAACAGCAACAG---------------------------CAACCGCCGGCTTGGTCT---------TCTTTATCTTCGGCTTCGAAATTCGCTTCTGCTGAGGAGTTGCCCGACGCTTCT---AGTTCA---AGTGATTCCGATGACGAGAATGGAGGAGAGTTTTTAATACAA------GCCAATACTCTGAAGCGCCAGAAAGTTCAAAAAGATGATAACTTGCCTGTGTTTGAACATGTTGAG---------GCAGTTGCAGACGGGAGGCAGAAGATTGTGGAAGCCATGGAGTCCAAAGCAAGT------TCTGATGGAAATAGGAGAAAA---------CAAGGTCGTGGAAGGGGCCATTCTGTTTCAAGCAGAGGCCGTGGTTCTAGAGCT---AATGATCAGACAAGACAACCAATCTCTAGTTCCTTACTATCACCTTCAAATGGTCAGCTTGAGAACTCATATCATAAGGATAGTAGGCCTAAAGAGCAGTTTCGGACTGATGACCAAATTTCAGTAGAGGAAGAGGTGACATCTTTA------CGTGCAAAA---------------------------------------------------GTTGCCGCATTGGAGGAGGACCTACGGAAATGTCGCCAAGAAGCTTCTGACTATCAAAATCTTTGCCAGCTACTAGAGAAGGTTTTAAAGTACCTCTGCTATATGACTTTTTTTTCATCTGCAGTGCACAATTCTTTATGTACTTACCTCTTAGTATTTATGGTGTTTTGGCAGGAATTGAAAGATATTAAAGATTATGACCAGCAAATGAAGCCAAAGAGAACAAAAATGATATCTGATCTGCTGATAGCTGTTTCAAAAGCTGAGAGACAGGAAGCTAGGATGAAAGTACGGCAAGATTCGTTGAGACTCGGGAATGTGGGTGTAATCAGAGCCGGAACAGTCATATCTGAGACATGGGAGGATGGGCAGGCGCTGAAAGATCTAAATGCTCACCTTAGACAATTGTTAGAAGCCAAGGAGGCTGTTGAACGGCAGAGGAAACAATTGAAGAAGCGACAATCT---GACAGGGGTGATGCGACTGATGCAGAACCAGGTGCACAAGAAGAAGATATTTTAATTCAAGATGAGATATACAAATCACGTCTAGCCAGTATTAAGCGTGAGGAGGAAAGTATTCTCCGTGAAAGAGATCGCTATGAACTAGATAAGGGAAGGCTTATACGTGAAATGAAGCGCATTCGAGATGAGGATGGTTCCCGTTTTAACAATTTTCAGATACTTAATAATCGATATGCCCTTTTAAACCTT---------------CTTGGCAAAGGAGGATTCAGTGAGGTTTATAAGGCTTATGACTTGGTAGAGCATAGATACGTTGCATGTAAGCTTCATGGTCTGAATGCTCAGTGGAGTGAGGAAAAGAAGCAAAGTTACATACGGCATGCAATT---CGAGAGTACAACATTCACAAGACATTGGTGCACCATCATATTGTTCGGCTTTGGGACATTTTTGAGATTGACCAGAATACATTCTGCACTGTCTTAGAGTACTGCAGCGGCAAAGATCTCGATGCTGTATTGAAGGCAACACCTGTACTGCCTGAGAAAGAAGCTAGGATTATCATTGTTCAAATATTTCAAGGCCTTGTATACTTGAATAAAAAAGCACAGAAGATTATACATTATGATCTGAAGCCTGGTAATGTTCTGTTTGATGAGTTAGGTGTAGCAAAAGTGACTGACTTTGGTCTTAGCAAAATAGTAGAGGATGATGTTGGTTCTCAGGGTATGGAACTCACATCCCAGGGAGCTGGAACTTATTGGTACCTGCCCCCAGAATGCTTTGAGCTCAGCAAAACACCTCTGATTTCATCAAAG---------------GTTTGCAAAATGAGAAGTGGGGCCATCTAA---------------------------------------------------------------------------------------------------------------------------------------------------------------------------------------------------------------------------------------------------------------------------------------------------------------------------------------------------------------------------------
>Ananas_comosus
ATGTCG------------------GACGACATAGTGATGCATCTGTCGTCGAAT---TCGAACCCTTCGAACCCATCGCTGCCGTCCAAGCTGGCGAAGCTGGAGGCTCGAATGGCCGGGAAGAGCTCCTCTCTTCCCTCCATCCAA---------------TCCGGGTGGCAGCAGCAGCAGCAGCAGCAGCAGCAGCCTCTTGCACCTCCTTCTCTCCCTCCTCCTCCTCCTCCT---------------CCTCCACCTCCTCCGTTGAGGTTTCTGGAGAAAGAAGAGCTTCCCGAGTCCTCT---TCT------------TCCGATGATGATAATTGTAATGAGTACTTGATACAA------CACAACTCTCAGAAGCGACTTAGAGTGCAAGAAGAAGACCACACCACAGCTCTTCAGCATTCTGAG------------GAAGCGGGTGGAAGGATGAAGGTCGCAGAAGTCACGGACACAAGACCAAGC---TTGGGCAACACAAACAAGAAAAAG---------CAAGGGCGTGGTAGAGGGCGTCCTGCAACGGGCAGGGGACGTGCTTCAAAGATT---ACTGATCAAACACTATCCTCACCAGCCTCCACA---ACAATCACATCGAATGGACACTTGGACAAGCCGACCAACAAGGAATTTCGGTCGAGTGTCCAGCTTGGCAATGATGAGAGGGCTGCTTTGCAGGAGGAGATATCCTTGTTA------CGTAGAAGA---------------------------------------------------ATTGGGTTGCTGGAGGAGGAGCTGAAAAAATCACGCCAAGAAGCTGCCAATCATCATCGTCTCTGTTCCCAGTTAGAAAAG---------------------------------------------------------------------------------------------GAATTGAAGGATCTTAAAGAGCATGATCAACAGGTGAAGACAAAGAGAATTAAAGTCCTATCTGAGCTGCTGATAGCTGTATCAAAAGCAGAGAGGCAAGAAGCAAGAATGAGGGTCAGACAAGAATCTTTTCGGCTAGGCAATGTTGGTGTTATGAGAGCTGGAACTGTTATATCTGAGACATGGGAGGATGGGCAAGCAATAAAGGATCTTAATACTCATCTTAAATCTTTGTTGGAGACGAAAGAGGCTATTGAAAGGCATCGGAAATCACTTAAAAAACGACAACCA---GATAAGGGCGAAAGCAGCGATGTTGAAACTGGCATGTCTGAAGAAGATTTCCTTATACAGGATGAAATTTGTAAATCACGCCTAGCAAGCATCAAACGTGAGGAGGAAAGTTATTTCAGGGAAAGGGAACGTTATGAATTGGAAAAGGGAAGGCTTATACGTGAAATGAAGCGCTTAAGAGATGAGGATGGATCACGCTTTAACAATTTCCAAATTCTTAACCATCGATATGCTCTTTTAAATCTT---------------CTTGGGAAGGGAGGGTTTAGTGAGGTTTACAAGGCATTTGATTTGGTGGAGTATAGATACGTAGCTTGTAAGCTTCATGGTTTGAATGCTCAATGGAGTGAACAGAAGAAGCAAAGTTATATACGCCATGCTATT---CGAGAATACAACATTCATAAGACCTTGGTGCATCCTAATATCGTTCGGCTATGGGATATCTTTGAGATTGACCAAAACACCTTTTGTACCATTTTAGAGTACTGCGGCGGGAAAGACCTTGATGCAGTCCTTAAATCAACACCTATTCTTCCTGAAAAGGAAGCTAGAATTATAATCTTTCAGATATTTCAAGGCCTTGTCTATCTCAATAAGAGACCTCAAAAGATCATTCATTATGATCTGAAGCCTGGGAATGTTCTCTTTGATGAGGTTGGTGTGTCAAAAGTGACAGATTTTGGACTAAGCAAGATAGTGGAAGATGATGTTGGATCTCAGGGTATGGAACTAACTTCTCAGGGGGCTGGAACATACTGGTATTTGCCCCCAGAATGCTTTGATCTTAGCAAGACACCGCTAATTTCATCAAAG---------------GTGGATGTTTGGTCAGCTGGTGTAATATTGTATCAGATGCTCTTTGGTAAGCGCCCGTTT---------GGTCATGACCAGACGCAAGAAAGAATACTTCGTGAAGACACAATTATTAATGCACGCAAAGTGGATTTTCCA---CCAAAGCCTGCAGTGTCAAGTGAGGCAAAGGAGCTGATTCGT------------------------------------------------------------------------------------------CGCTGTTTGACATATAATCAAGCGGAAAGGCCCGATGTACTAACCATTGCTCAAGATCCTTATCTCTCATATTCAAAGAGGTAG---------------------------------------
>Oryza_sativa
ATGTCGGGATCGTCGGCGGCGGGGGAGGATATAGTGCAGCACCTCTCGTCTAAT---TCCAACCCGTCCTCG------------TCCAAGCTCGCCAAGCTGGAGGCACGGATGGCTGGCAAGGCCGCTCCGGTGCCATCA------------------------------------------------------------------------------------CCGCCGCCGCCGCACCATCTGGTGGTTCCTTCTGCCCCCGCCACCACGTTCATGGACCAGGAGGAGCTGCCCGAGTCCTCC---TCT------------TCCGACGATGATAATGGCGAGGAGTTCTTGATACAG------AAGAACATACTGAAGCGCCCGAGATCGCCAGATGGTGATCACGGCCTAGCTGTTGGAAATTTTGAG---------GGATCAGCTAATGAGGCGGTAAAGCATTCAGAAGTCATGGACACACGGCCATCC---ATAGACATCTCAAACAGAAAAAAG---------CAAGGCCGTGGAAGGGGGCGCGGTGGAGCAGGCCGAGGGCGTGGTTCAAAAACT---GTAGATCAAACAAGAGCAACTTCAACTTCATCT---GCTGTTGTAGCAAATGGTCGACATGATATTTTAACCAACATGGAATCCCGATCCAGTGCTGTGCTTGGCAATGATGATAAGGCTGCCTTACAGGAAGAGTTGTCATTGCTG------CGTGGTAAA---------------------------------------------------GTTGCTATTTTGGAAGAAGAGCTTTCTAAATCGCGTCAAGAGTCCACGGAATACCGTCAACTTAGTGATAGGCTAGCGAAG---------------------------------------------------------------------------------------------GAATTGAAGGATCTCAAAGAACAAGATCAACAAAAGAAATCAAAGCAATTGAAGGTTCTATCTGATCTGCTGATAGCTGTGTCAAAAGCAGAGCGGCAAGAAGCACGGATTCGAATAAAGCAGGAATCTTTCCGACTTGGTAACGTTGGTGTTATGAGAGCTGGAACTGTCATATCTGAAACATGGGAGGATGGCCAGGCAATAAAGGATCTTAATTCTCACCTTAAATCTCTGCTGGAGACTAAAGAAACTATCGAGAGACATAGAAAATCACTAAAGAAAAGACAATCC---GATAAGGGTGATGGCAGTGATGCTGAAACTAGCATGTCTGAGGAAGATGTCCTGTTGCAGGATGAGATATGTAAATCACGGTTAACAAGTATAAAGCGGGAGGAAGAACAGTACTTGAGAGAAAGAGATCGGTATGAATTGGAAAAGGGTAGGCTTATACGTGAAATGAAGCGTCTCAGAGACGAAGATGGATCACGCTTTAATAACTTTCAGATTCTTCACAATCGCTACGCTCTGTTAAATCTT---------------CTTGGAAAGGGAGGGTTTAGTGAGGTTTATAAGGCATTTGATTTGGTGGAGTACAAGTATGTGGCATGTAAGCTTCATGGTTTGAATGCTCAGTGGAGTGAGGAGAAAAAGCAAAGCTACATACGCCACGCCATT---CGTGAATATAACATCCATAAGACTTTGGTGCATCCAAACATTGTCAGGCTATGGGACATATTTGAGATTGATCACAACACATTCTGCACTGTCCTAGAATATTGCAGTGGCAAAGATCTTGATGCAGTCCTTAAAGCAACACCGATTCTTCCAGAAAAGGAAGCGAGAATCATAATTGTCCAAATATTTCAAGGCCTAGTTTATCTTAACAAGAGAACTCAAAAGATCATTCACTATGATCTCAAACCAGGCAATGTTCTCTTCGATGAGGTTGGTGTTGCAAAAGTTACAGACTTTGGCCTCAGCAAGATAGTGGAGGATGATGTTGGGTCTCAGGGAATGGAACTGACTTCTCAGGGAGCTGGAACCTATTGGTACCTGCCACCGGAATGCTTTGATCTTAGCAAAACGCCATTTATCTCATCGAAG---------------GTGGATGTTTGGTCAGCGGGTGTAATGTTTTACCAAATGCTCTTCGGAAGGCGTCCTTTT---------GGCCATGACCAGACCCAGGAGAGAATACTTCGGGAAGATACAATCATCAACGCACGCAGAGTGGAATTCCCT---TCAAAGCCAGCTGTATCAAATGAGGCAAAGGAACTGATTCGT------------------------------------------------------------------------------------------CGCTGCTTGACATACAACCAAGCAGAAAGACCAGACGTTCTAACCATCGCTCAAGAACCTTATCTGTCTTATGCAAAGAGGTAG---------------------------------------
>Amborella_tricopoda
ATGTCC------------------GAGGATGTGCTAATGCATTTGTCTTCAAAT---TCGAACCAGTCTGATCCTTCTTTGCCCACAAAGCTTGCAAAACTCGAAGCTAGAATGGCAGGGAAGGGCGCAACAGTTCAGGTG---------------------------------------------------------------------------------------------CCATGGCAC------------TCTGCTTCTTCGGCTAAATCTGGGACCAATGAAGAAATAGCCGAAACTTCA---ACTTCC---ACTGATTCAGACGATGACGTTGGTGATGAATATTTAATACAA------CCTAACATTCAGAAGAGGCAGAGATGCAATGATGAGGAGCAACCATCCTCTTCTCATCAATCAGAG---------GGAGTAGTAGATGGTAGAACAAAGATCATGGATACCATGGACCTACAAATAGCT---GTGGAAGAATCAAACCGTAAGAAA---------AATGGTCGTGGCCGGGGTCGCAGTGCGGCAGGGAGGGGGCGTGCTTCAAGGGCA---AATGATACAAGCCGTGCAGTTGGGGCTTCTCCAATAACTACATTATCAAATGGCCAAAGCGAGAAATTAGCACATATGGAGAACTGGTCTAGAGAACAGTTTGACAAGGACGAGAAGGCTTCTTTACATGAGGAGCTGGCATCCTTG------AGAGCCAAA---------------------------------------------------AATGCATCCCTAGAAGAAGAACTTCCTAGAGCACGCCAAGAATCAGCTGAGCATCAACAAACATGCTGGCAATTAGAAAAG---------------------------------------------------------------------------------------------GAACTGAGGGAGATAAAAGACCAGGAGCAGCAGATGAAGCCAAAGCGAATAAAAGTATTGTCTGATCTGCTGATAGCTGTTGCGAAAGCGGAGAGGCAGGAAGCAAGAATGAAGATACGCCAGGATTCCTTAAGGCTGGGAAATGTTGGCATATTGAGAGCTGGTACTGTTCTATCGGAGACATGGGAGGATGGTCAAGCGCTCAAAGATGTTCAAGCTCATCTTAGGTACTTATTGGAAACGAAGGAGGCTATTGAGAGGCACCGGAAATCATTGAAGAAACGACAATCT---GATAAGAGTGATGGAAGTGATCATGATGGAGGAGTACCGGAAGAAGACTTTCTTATTCAAGATGAGATATGCAAGTCTCGGCTGCTCAGCATAAAACGGGAGGAAGAGATGTCACTGAGAGAGAGGGATCGCTATGAACTAGAAAAAGGAAGGCATATTCGGGAGATGAAGCGCATTCGAGATGAGGATGGATCTCGATTCAACAATTATCAAATTTTAAACCACCGATATGCTCTTCTAAATCTT---------------CTTGGAAGGGGAGGATTTAGCGAGGTTTACAAGGCATATGATTTGGTGGAGTACAGATATGTGGCATGTAAGCTTCACGGCTTGAATGCACAGTGGAGTGAGGAGAAGAAGCAGAGCTACATTCGGCATGCAATT---CGAGAGTACAACATCCATAAGACACTGGTGCATCCACATATTGTGCGTCTGTGGGACATCTTTGAGATTGACCACAACACATTCTGTACAGTCTTAGAGTATTGCAGTGGAAAAGATCTTGATGCGGTGCTAAAGGCTACCCCAGTTTTGCCGGAAAGGGAAGCTCGTATAATAATTGTTCAAATATTTCAAGGACTTGTATACTTGAATAAGAGACCACAGAAAATTATTCATTATGATTTGAAGCCAGGGAATGTTCTCTTTGATGAGGTTGGTGTTGCAAAAGTGACTGATTTTGGTCTGAGCAAGGTAATGGAAGATGATGTTGGATCCCAAGGTATGGAGCTTACTTCTCAAGGAGCTGGAACATATTGGTACTTGCCTCCAGAGTGCTTTGAGCTCAACAAGACACCGCTTATATCATCAAAG---------------GTTGATGTTTGGTCAGCTGGTGTTTTACTCTACCAAATGCTCTTTGGTAAACGCCCATTT---------GGCCATGACCAGACCCAGGAAAGGATCTTACGGGAAGACACAATTATAAAGGCCCGCAAGGTGGAGTTTCCA---TCACGCCCCTCGGTGTCAAATGAGGCAAAGGACCTCATTCGG------------------------------------------------------------------------------------------CGATGCTTGACATATAACCAGGCCGAGAGACCAGATGTTCTGACCATTGCCCAAGATCCATATTTCTCATATACTAAGAGATAA---------------------------------------
>Physcomitrella_patens
ATGAGT------------------GATGATGTGCTACTGCAGCTGTCG---------AATTCCAATTCCAACCCTAGCATGTCGCAGAAAATGGCCAAATTAGAGGCCAGGATGGCAGGGAAGGCAGCACCAATGTCCCCTCAAACG---------------------------------------------------------------------------------------CCATGGCTA---------TCTGCTCATAGTGAGTTAATGAGTACCAAGAGTAATGGCGTGACGACAATCTCG---TCTTCA---GGAGACTCCGATTCCGATGATGCGGGAGAATTTGTGATACAA------CCCAATCCAAGG------------------------------------------------------------------------------------------------------------------------CTGACCAGAAGCAATAGCCAAGACAATCTC---CATGGCAGAAAAAGGGAACGGGTGCCAGAGGCGAACACTAAGCGCTCCCGT------------CAAGTTAAGGAAGTTGCAGCTGCT------------------------------------------------------CGAATTGCTTGGCAAGAGGAGATGCAGGAGATATCTCAACTTGAAGAGGAGATTACTAGTCTG------CAAACGAAA---------------------------------------------------AACTCCTCTCTGGAAGAGGAAATGGGTAGACTTCGAAAAGAACTTGCCAATGCCCACAACTCTATCAAACGATTTGAGAAG---------------------------------------------------------------------------------------------GATCTGAAGGAAAGGACAGACAAGGAGCAACATCGAGACCAAAAGAGGATTAAGGTGGTTTCAGACCTGCTTGTTCAATTGGCCACGGTTGAAAGGCAAGAGGCCCGTTCTAGACTTCAACAGGAATGCAACAGGCTCGGCAATGTCGGCGTAATGAGGGCAAGGACAGTGTTGTCAGAAGTGTGGGAAGATGGTCAAGCCTTCAAAGATGTCCAATCAAGACTGAGATCTTTGATGGAGCTAAAGACTTCTCTCGAGAAACGCCGAAAGGAACTCAAGAAGCAACCATCT------------GATGGTAGCAGTGGGGAGCCTGCAATGTCAGAGGAAGATGTGTTGGCGATGGAGGAGGTATATCGATTTCGTTTGCTAGGTGTAAAGCGGGAGGAGGAAGCTGTGTTGAAGGACCGAGATAGGCTGGAGCAAGAGAAGAAATGTTTAATACGGGAGTTGAAGCGCTGTCGAGATGAAGATGCATCTCCCTTTAACCATTTCCCAATAATGAACAAGAGATATGCGCTCCTGAATCTT---------------CTCGGCAAAGGTGGTTTTAGTGAAGTTTACAAGGCTTACGATCTGGTGGACTACAAGTATGTTGCTTGCAAGATGCATAGGCTGAATGAGCAGTGGAGTGAGGAGAAGAAACAGACGTATGTTCGGCATGCCATT---CGGGAGTACAACATCCACAAGAGTCTGGTCCATAGACATATTGTGCGCTTGTGGGATATTTTCGAGATTGATCATAATACGTTTTGCACGGTTCTCGAATACTGCAGTGGCAAAGACCTCGATGTTATTTTGAAAGAGACCCCGGTTTTACCAGAAAGAGAAGCAAGAAGCATTCTGGTGCAGATATTCTCTGGACTAGTAAAGTTGAATACGCAATCCCAGCGGATCATACATTACGATTTGAAGCCTGCAAATATCCTCTTCAACTCGGTTGGGGTGGCCAAGATAACCGATTTTGGTCTCAGCAAAATCGTAGAAGAAGAATCTGGATCTCAAGGGATGGAACTAACATCTCAAGGCGCAGGAACCTACTGGTACTTACCACCTGAATGTTTTGACTTGAACAAAACACCGTTGATATCTTCAAAG---------------GTTGATGTATGGTCAGTCGGTGTTATATACTACCAGATGCTCTTTGGAAAACGTCCGTTT---------GGCCACAACCAATGTCAGGAGCAATTAGTGCGTGAAGACACCATAGTAAATGCCCGCAAAGTGGAGTTTCCA---GCGCGACCCTCTGTATCCTTAGAGGCGAAGGAATTCATGCGA------------------------------------------------------------------------------------------CGATGTCTTACCTACGACCAAGCGAACAGGCCAGATGTGTTAACTGCAGCTCAAGACCCCTACTTGTCTTACGTCAAGAAAAAGCCTTAA---------------------------------
>Isoetes_sinensis
ATGCAC------------------GACGACGTGTTGCTTCATCTCTCTAGTAAT---TCTAATCAGTCTGATCCTTCATTGCCCCTGAAACTGGCTAAGCTAGAGGCTCGGATGGCGGGGAAACCCACCTCTTCATCTTCCATGCAA---------------AATGCCTGGCAAGGACAGGTGCAG------------------------------------------------------------------GATTCAACTTCGGTAGCCCTCAGTGTTGGAAACAATCTGGCTCCCGTAGCAGTA---ACTTCA---ACGGATTCGGAAGAAGATGGTGGTGGAGATTTTATGATACAA------GCAAATCCCCAAAAAAGAAAGTTTTTTTCAGACAGTGCTGACAGCGCTGCCCTCCAATCAGAGGAG------------------------------------ATAAAGCTGTTGGATCAAAGCAATAGT---AGGGAGGATACAAGTAAACGAAGA---------ACCAGTAGAGGTAGGGGCCGAGGAGGTGGTACAAAAGGCCGGGGA------------------AAGACAAAAGATGTTCCTTCTCTTCCT------ATGACCTTCTTTGACAGTCATAGTGAAGCTGTGTCAAAGGAAACACAAGCCACAGGAGAT---GGCGATGGCAAGAGGCAGCTACAGCAGGATGAGATACTGGGTTTG------AATGCAAGA---------------------------------------------------TGTGCTTCTCTTTGTGAGGACCTTGAAAAAGCTCGTCAAATGGCTTCAGAATACCAGCAGAATCTGCAGGCAGTTGAAAAG---------------------------------------------------------------------------------------------GAACTTAAAGAGACAAAAGAAGCTCAACAACAACGGGAGCAAACGCGACTCAAAGCAGTTTCAGACTTGCTTATAGCAGTGGCTAAAGGTGAGAGGCATGAAGCTCGTCTTAGGGTTCGCCAAGACTCATTTAGGCTTGGAAATGTCAGTGTTATGAGGGCAGGAACTGTCATATCAGAAGTTTGGGAGGAAGGGCAAGCGCTTAAAGATATCCAAACCCGCCTGAGATCACTGATGGAGCAGAAGGAGGTGATTGAAAAAAATCGTAAGCAGCTGAAGCGACGGCAAGGA---GACAAGACAGAAGCTAGTGAGGGTGAT------------GAAGAAGAGCACATAGCAATGGAAGAAATGTACAGATCACGTTTATCTGGGTTAAAACGGGAGGAAGATGCTGCTCTTCGGGACAGAGATCGTTATGAATTGGAGAAGGCATGTCACATACGAGAGCTGAAACGGATAAGAGATGAAGATGGATCACGGTTCAATCATTACCCCATTTTAAACAAGCGTTATGCCTTACTGAACCTT---------------CTGGGGAAAGGTGGCTTCAGTGAGGTCTATAAGGCATATGATTTAGTTGATTATCGTTACGTGGCCTGTAAACTTCATGGGTTGAACATGCAATGGAGCGAAGAAAAGAAGCAGAGTTATATACGCCATGCTATT---CGTGAATACAACATCCATAAAGTCCTTAATCATTCACACATAGTGCGACTATGGGATACATTTGAGATTGATCACAATACCTTCTGCACGGTTCTGGAGTATTGTGGTGGCAAAGACCTTGATGCGGTGCTTAAAGCAACGCCCATTCTCCCTGAAAGAGAGGCTCGGAGCATAATGGTGCAGATATTTTCTGGACTCACTTACTTGAATAAACGGTCACAGCGTATCATCCACTACGATTTAAAACCTGGTAATGTGCTGTTCGATGAAACTGGAGTTGCTAAAATGACAGACTTTGGATTAAGCAAAATTGTAGAGGAAGGAGTTCATTCACAAGGAATGGAATTAACATCCCAAGGCGCTGGGACATATTGGTACTTGCCTCCAGAATGCTTTGAAGTCAACCGGACACCAATGATTTCTTCGAAG---------------GTTGATGTTTGGTCTGCTGGAGTCTTATTCTATCAAATGCTTTTTGGTAAGAGACCGTTT---------GGGCATGACCAAAGTCAAGAAAGGATATTGAGAGAAGACACAATAATGAAAGCAAACAAAGTCGAATTTCCT---TCCAGGCCAGCTGTTTCTAGTGAGGCAAAGGATTTTATTAGG------------------------------------------------------------------------------------------CGTTGTCTAAGTTACAATCAAGCAGAGAGGCCTGATGTCTTGACTGCAGCTCAGGATCCATATCTTTCATATGTCAAACGCAAGCCATAG---------------------------------
>Isoetes_lacustris
ATGCAC------------------GACGACGTGTTGCTTCATCTCTCCAGTAAT---TCTAATCAGTCCGATCCTTCATTGCCCCTGAAACTGGCGAAGCTAGAGGCTCGGATGGCGGGGAAACCCACCTCTTCATCTTCCGTGCAA---------------AATGCCTGGCAAGGACAGGTGCAG------------------------------------------------------------------GATTCAACTTCGGTAGCCCTCAGTGTTGGAAACAATCCGGCTCCCGTAGCAGTA---ACTTCG---ACGGATTCGGAAGAAGATGGTGGTGGAGATTTTATGATACAA------GCAAATCCCCAAAAAAGAAAGTTTTTTTCAGACAGTGCAGACAGCGCTGCCCTCCAAACGGAGGAC------------------------------------ATAAAGCTGTTGGATCAAAGCAATAGT---AGGGAGGATACAAGTAAACGAAGA---------ACCAGTAGAGGTAGGGGCCGAGGAGGTGGTACAAAAGGCCGGGGG------------------AAGACAAAAGAAGTTCCTTCTCTTCCT------ATAACCTCCTTTGACAGTCATAGTGAATCTGTGTCAAAGGAAACCCAAGCCACC------------GATGGCAAGAGGCAGCTG---CAGGATGAGGTACTGGGTTTG------AATGCAAGA---------------------------------------------------TGTGCTTCTCTTTCTGAGGACCTTGATAAAGCTCGTCAAATGGCTTCAGAATACCAGCAGAATCTGCAGGCAGTTGAAAAG---------------------------------------------------------------------------------------------GAACTTAAAGAGACAAAAGAAGCTCAACAACAACGGGAGCAAACGCGGCTTAAAGCAGTTTCTGACTTGCTTATAGCAGTGGCTAAAGGTGAGAGGCATGAAGCTCGTCTTAGGGTTCGCCAAGACTCATTTAGGCTTGGAAATGTCAGTGTTATGAGGGCAGGAACTGTCATATCAGAAGTTTGGGAGGAAGGGCAAGCGCTTAAAGATATCCAAACCCGCCTGAGATCACTGATGGAGCAGAAGGAGGCAATTGAAAAAAATCGTAAGCAGCTGAAACGACGGCAAGGA---GACAAGACTGAAGCTAGTGAGGGTGAT------------GAAGAAGAGCACATAGCAATGGAAGAAATGTACAGATCACGTCTATCTGGGTTGAAACGGGAGGAAGATGCTGCTCTTCGGGACAGAGATCGTTATGAGTTGGAGAAGGCAAGTCATATACGAGAGCTGAAACGGATAAGAGATGAAGATGGATCACGGTTCAATCATTACCCCATTTTAAACAAGCGTTATGCCTTACTGAACCTT---------------CTGGGGAAAGGTGGCTTCAGTGAGGTCTTTAAGGCATATGATTTAGTTGATTATCGTTACGTGGCCTGTAAACTTCATGGGTTGAACATGCAATGGAGCGAAGAAAAGAAGCAGAGTTATATACGCCATGCGATT---CGTGAATACAACATCCATAAAGTCCTTAATCATTCACACATAGTGCGACTATGGGATACATTTGAAATTGATCACAATACCTTCTGTACGGTTCTGGAGTATTGTGGTGGCAAAGACCTTGATGCGGTGCTTAAAGCAACTCCCATACTGCCTGAAAGAGAGGCTCGGAGCATAATGGTGCAGATATTTTCTGGACTCACTTACTTGAATAAACGGTCACAGCGTATCATCCACTATGATTTAAAACCTGGTAATGTGCTGTTCGATGAAACTGGAGTTGCTAAAATGACAGACTTTGGATTAAGCAAAATTGTAGAGGAAGGAGTTCATTCACAAGGAATGGAATTAACATCCCAAGGCGCTGGGACATATTGGTACTTGCCTCCTGAATGCTTTGAAGTCAACCGGACACCGATGATTTCATCGAAG---------------GTTGATGTTTGGTCTGCTGGGGTCTTATTCTATCAAATGCTTTTTGGT---------------------------------------------------------------------------------------------------------------------------------------------------------------------------------------------------------------------------------------------------------------------------------------------------------------------------------------------------------------
>Selaginella_moellendorffii
ATGCAC------------------GACAATGTGCTGCTCCATCTCTCCTCCAAT---TCCAACCATTCAGAC---TCGCTGCCGTCCAAGCTCGCCAAGCTCGAAGCCAGGATGGCTGGGAAATCTATCCCCGCCGCC---------------------------------------------------------------------------------------------------------------------------------------------------AAGCCCCTTCCCGACGCTTCTCCCTCTTCC---ACAGACTCGGACGAAGATAACGCTGGAGACTTTATGATCCAAGCCAGCGCCAGCTCACAGAAGAGAAAGACATTTCAA---------------------------------------------------------------------------------ATGGACGAGTCGCGAGAAGTAAGCGAATGGACAGTCACGAGGAAAAGCTGGATCACGAAGGCAGGACAACAAAGAGCAGCCGAGGAATGG---------------------------------------------------------------------------GCCAACGAGGCCGGGGTGGAAAAGCAAAAGAGGCCAAGC------------GTCCTCACTCACCACCTTCTGCAAAGGTTGACAACGGGAATGGTGCGGAACACAAGAGATGTCTTGTGGAGTAAATTTTCTACAGAGGATCATTGGATAATCTGTTGGTGTGCGGGGCTTGGTGAGGAGCTTGACAAAGCTAGATCAGAAGCTTGCCAATACCAGAGAACCTGCCAGCAGCTAGAGAAG---------------------------------------------------------------------------------------------GAAATAAACGACATGAAGGAAGTACAGCTCGAGAAGGAGCGAAAGCGATTGAAGGTCGTGTCTGATCTACTGATAGCAGTTGCAAAAGGTGAGAGGCAGGAAGCAAGATTAAGGGTCCGTCAGGATTCAGTCCGGCTTGGAAACGTGGGAGTCATGCGGGCAGGCACCTTACTGTCTGAGGTTTGGGAAGATGGACAAGCATTGAAAGACATTCAAGCTCGTCTGAAATCGCTCTTGGAACAAAAAGATGCTATTGAGAAACAAAGAAAGCTTCTAAAGAAAAAACAAAAC---GATAAAACAGATGCTTCGGAAAGTGATCAGGGACTTGCCGAAGAAGAATGTATAGCAACGGAAGAGATGTACAGGGCGCGGATTTTTTCGATTAAAAGGGAGGAGGAGAACACACTGCGAGATCGCGAGCGCTATGAGCTAGAAAAAGCCTGTTTCATTCGCGAGCTCAAAAGAATCAGGGACGAAGATGGATCGCGTTTCAATCACTTTCCAATCCTCAACAAACGTTACGCGTTGCTGAATCTC---------------CTGGGAAAAGGCGGCTTCAGCGAAGTATACAAGGCTTACGATATGGTGGAATACAGATATGTGGCCTGCAAGCTGCACGGTCTTAACGTCCAATGGAGCGAAGAAAAGAAGCAAAACTACATCCGTCACGCCATC---CGAGAGTACAACATCCACAAGAGCTTGGTGCACTCTCACATTGTGAGGTTGTGGGACATTTTCGAGATCGACCACAATACTTTCTGTACCGTGCTACAATACTGCGGAGGCAAAGATCTGGATGCCGTCTTAAAATCGACGTCAGTGCTTCCGGAAAGAGAAGCTCGGAGCATCATGGTCCAGATCTTCTCCGGCCTCGTATACTTGAACAGAAGATCGCAGCGCGTCATCCACTACGATCTCAAGCCTGGGAACGTCCTCTTTGACGAAGCTGGCGCGGCCAAACTCACAGACTTCGGACTAAGCAAAATAGTGGAAGACGAGGTTGGCTCGCAGGGAATGGAACTCACGTCTCAGGGCGCAGGGACATACTGGTATCTTCCGCCCGAGTGTTTTGATGTGAACAAGACACCACTTATATCGTCAAAG---------------GTTGATGTGTGGTCGGCCGGAGTGCTCTTCTATCAAATGCTATTTGGGAAGAGGCCGTTC---------GGGCATGACCAAAGCCAGGAGAGGATTCTACGCGAGGATACAATCACCAAGGCGAGGAAAGTGGAGTTTCCA---ACGCGTCCTAGTGTCTCCGCTGATGCCAAGGACTTTATCCGG------------------------------------------------------------------------------------------AGGTGCCTATCATACGATCAAATGGACAGGCCTGATGTCTTGACCGCAGCACAAGATCCTTACTTGTCCTATGTCAAACGCAAACCTTGA---------------------------------
>Huperzia_squarrosa
------------------------------------------------------------------------------------------------------------------------------------------------------------------------------------------------------------------------------------------------------------------------------------------------------------------------------------------------------------------------------------------------------------------------------------------------------------------------------------------------------------------------------------------------------------------------------------------------------------------------------------------------------------------------------------------------------------------------------------------------------------------------------------------------------------------------------------------------------------------------------------------------------CAACTTGAGATG---------------------------------------------------------------------------------------------GATCTTAAGGAAACGAAGGGAAAGTACCAACAAAGGGAGCAGATGAGGTTGAAGGTGGTTTCAGATCTCTTGATGGCTGTTGCCAAGAGTGAGAGGCAAGAAGCAAGATCAAGGATTCAACGAGATTCTGCTAGGATTGGAAATATTGGCATTATGAGAGCAGGTACTGTTATGTCAGAAGTTTGGGAAGATGGTCAGGCTCACAAGGATTTGCAAGCACGCCTTTCGATTCTGATGGAACAGAGGGAGGCAATTGAGAAGCAGCGAAAGTTGTTGAAGAGAAAACACACC---GACAAGGTCGAAGAAAATGATATGGAACAAGGAATAGGGGAGGAAGAATTTCTTGCTAAAGAAGAAATGTACAGATGTCGTCTTCTTAGCATAAAGCGTGAAGAAGAGGTTACTCTCAAGGATAGAGATCGTTATGAGTTAGAGAAGGCTCGTCATGTACGGGAGTTGAAACGTATTAGGGATGAAGATGGATCTCGATTCAATCACTTTCCAATACTCAATAAGCGTTATGCCCTGTTAAATCTT---------------CTTGGAAAAGGTGGTTTTAGTGAA---------------------------------------------------------------------------------------------------------------------------------------------------------------------------------------------------------------------------------------------------------------------------------------------------------------------------------------------------------------------------------------------------------------------------------------------------------------------------------------------------------------------------------------------------------------------------------------------------------------------------------------------------------------------------------------------------------------------------------------------------------------------------------------------------------------------------------------------------------------------------------------------------------------------------------------------------------------------------------------------
>Isoetes_spp
-------------------------------------------------------------------------------------------------------------------------------------------------------------------------------------------------------------------------------------------------------------------------------------------------------------------------------------------------------------------------------------------------------------------------------------------AGGAC------------------------------------AWAAAGCTGTTGGATCAAAGCAATAGT---AGGGMGGATACAAGTAAAMGAAGA---------ACCAGTAGARGTMGGSGGTGAKKAGGTGGTGCAAAGGGCCGGG-----------------------ACAAAAGAAGTTCTTTA-CTTCTT------ATAACCT---------------------------------------------------------------------------------------------TGGGTTTG------AATGCAAGA---------------------------------------------------TGTGCTTCTCTTTCTGAGGACCTTGATAAAGCTCATCAAATGGCATTAGAATACCAGCAGAATCTACGGGCAGTTGAAAAG---------------------------------------------------------------------------------------------G-----------------------------------------------------------------------------------------------------------------------------------------------------------------------------------------------------------------------------------------------------------------------------------------------------------------------------------------------------------------------------------------------------------------------------------------------------------------------------------------------------------------------------------------------------------------------------------------------------------------------------------------------------------------------------------------------------------------------------------------------------------------------------------------------------------------------------------------------------------------------------------------------------------------------------------------------------------------------------------------------------------------------------------------------------------------------------------------------------------------------------------------------------------------------------------------------------------------------------------------------------------------------------------------------------------------------------------------------------------------------------------------------------------------------------------------------------------------------------------------------------------------------------------------------------------------------------------------------
>Isoetes_andicola
-------------------------------------------------------------------------------------------------------------------------------------------------------------------------------------------------------------------------------------------------------------------------------------------------------------------------------------------------------------TTATGATACAW------GCAAATCCCCAAAAAAGAAAGTTTTCTTCARACAGTGC-G-CAG-----------------AGGAC------------------------------------ATAAAGCTGTTGGATCAAAGCAATAGT---AGGGMRGATACAARTAAAAGAAGA---------ACYARTAGAAGTCGGSGGTGATTAGGTGGTACAAAGGGCCGGGGG------------------AAGACAAAAGAAGTTCTTTATCTTCTT------ATAACATCTTTTGA-------------------------------------------------------------------------------------------------------------------------------------------------------------------------------------------------------------------------------------------------------------------------------------------------------------------------------------------------CTTAAAGAGACAAAAGAAGCTCAACA--------------------------------------------------------------------------------------------------------------------------------GGGCAGGAACTGTCATATCAGAAGTTTGGGAGGAAGGGCAAGCACTTAAAGATATCCAAACCCGCCTGAGATCACTGATGGAGCAGAAGGAGGCAATTGAAAAAAATCGTAAGCAGCTGAAACGACGGCAAGGA---GACAAGACAGAAGCTAGTGAGGGTGAT------------GAAGAAGAGCACATAGCAATGGAAGAAATGTACAGATCACGTCTATCTGGGTTGAAACGGGAGGAAGATGCTGCTCTTCGGGACAGAGATCGTTATGAGTTGGAGAAGGCAAGTCATATACGAGAGCTGAAACGGATAAGAGATGAAGATGGATCACGGTTCAATCATTATCCCATTTTAAACAAGCGTTATGCCTTACTGAACCTT---------------CTTGGGAAAGGTGGCTTCAGTGAGGTCTTTAAGG------------------------------------------------------------------------------------------------------------------------------------------------------------------------------------------------------------------------------------------------------------------------------------------------------------------------------------------------------------------GTAATGTGTTGTTCAATGAAACTCGAGTTGTTAAAATGACAGACTTTGGATTAAGCAAAATTGTATAGGAAGGAGTTCATTCACAAGGGATGGAATTAACATCCCAAGACGCTGGGACATATTGGTACTTGCTCCCTGAATGTTTTGTAGTCAACCGGACACCGATGATTTTGTCGAAG---------------GT-------------------------------------------------------------------------------------------------------------------------------------------------------------------------------------------------------------------------------------------------------------------------------------------------------------------------------------------------------------------------------------------------------------
>Isoetes_humilior
---------------------------------------------------------------------------------------------------------------------------------------------------------------------------------------------------------------------------------------------------------------------------------------------------------------------------------------------------------------------------------------------------------------------------------------------------------------------------------------------------------------------------------------------------------------------------------------------------------------------------------------------------------------------------------------------------------------------------------------------------------GGTTTG------AATGCAAGA---------------------------------------------------TGTGCTTCTCTTTGTGAGGATCTTGAAAAAGCTCGTCAAATGGCTTCAGAATACCAGCAGAATCTGCAGGCAGTTGAAAAG---------------------------------------------------------------------------------------------G--------------------------------------------------AAAGCAGTTTCAGACTTGCTTATAGCAGTGGCTAAAGGTGAGAGGCATGAAGCTCGTCTTAGGGTTCGCCAAGAATCATTTAGGCTTGGAAATGTCAGTGTTATGAG----------------TCAGAAGTTTGGGAGGAAGGGCAAGCTCTTAAAGATATCCAAACCCGCCTG---------------------------------------------------------------GGA---GACAAGACAGAAGCTAGTGAGGGTGAT------------GAAGAAGAGCACATAGCAA------------------------------------------------------------------------------------------------------------------------------------------------------------------------------------------------------------------------------------------------------------------------------------------------------------------------------------------------------------------------------------------------------------------------------------------------------------------------------------------------------------------------------------------------------------------------------------------------------TAAAACCTGGTAATGTGTTGTTCGATCAAACTGGAGCTGCTAAAATGA--GACTTTTGW--AAGCAAAATTGTGGAGGAAGGTGTTCATTCATARG-AATGGAATTAACATCCCAAGG----------------------------------------------------------------------------------------------------------------------------------------------------------------------------------------------------------------------------------------------------------------------------------------------------------------------------------------------------------------------------------------------------------------------------------------------------------------------------------------------------
>Isoetes_elatior
----------------------------------------------------------------------------------------------------------------------------------------------------------------------------------------------------------------------------------------------------------------------------------------------------------------------------------------------------------------------------------------------------------------------------------------------------------------------------------------------------------------------------------------------------------------------------------------------------------------------------------------------------------------------------------------------------------------------------------------------------------------------------------------------------------------------------------------------------------------------------------------------------------------------------------------------------------------------------------------------------------------------------------------------------------------------------------------------------------------------------------------------------------------------------GGGCAGGAACTGTCATATCAGAAGTTTGGGAGGAAGGGCAAGCGCTTAAAGATATCCAAACCCGCCTG-------------------------------------------------------------------------------------------------------------------------------------------------------------------------------------------------------------------------------------------------------------------------------------------------------------------------------------------------------------------------------------------------------------------------------------------------------------------------------------------------------------------------------------------------------------------------------------------------------------------------AAGCAACACCCATACTCCCTGAAAGAGAGGCTCGAAGCATAATGGTGCAGATACTTTCTGGACT-ACTTACTTGAATAAACGGTCACAGCGTATCAT-----------TAAAACCTGGTAATGTGCTGTTCGATSAAACTGGAGTTGCTAAAATGAYAGACTTTKGWTTAAGCAAAATTGTRGAGGAAGGWGTTCATTCAYAAGGAATGGAATTAACATCCCAAGGCKCTRGGACATATTGGTACTTGCCTCCAGAATGCTTTGAAGTCAACCGGACACCAATGATTTGTTCGAAG---------------GT-------------------------------------------------------------------------------------------------------------------------------------------------------------------------------------------------------------------------------------------------------------------------------------------------------------------------------------------------------------------------------------------------------------
>Isoetes_coromandelina
------------------------------------------------------------------------------------------------------------------------------------------------------------------------------------------------------------------------------------------------------------------------------------------------------------------------------------------------------------------------------------------------------------------------------------------------------------------------------------------------------------------------------------------------------------------------------------------------------------------------------------------------------------------------------------------------------------------------------------------------------------------------------------------------------------------------------------------------------------------------------------------------------------------------------------------------------------------------------------------------------------------------------------------------------------------AAAGCAGTTTCTGACTTGCTTATAGCTGTGGCTAAAGGCGAGAGACATGAAGCTCGCTTTAGGGTTYGCCAAGACTCATTTAGGCTTGGAAATGTCAGTGTTATGAGGGCAGGAACTGTTATATCAGAAGTTTGGGAGGAAGGGCAAGCACTTAAAGA--------------------------------------------------------------------------------------------------CTAGTGAAGGCGAT------------GAAGAAGAGCACATAGCGATGGAAGAAATGTATAGGTCACGTTTATCTGGACTGAAACGGG-----GATGCTGCTCTTAGGGACAAAGACCGGTATGAATTGGAGAAGGCATGCCACATTCGAGAACTG--ACGTATAAGAGATGAAGATGGATCACGGTTCAATCATTACCCTATTTTAAACAAGCGTTATGCCTTACTGA-CCTT---------------CTGGGGAAAGGTGGC-TCAGT--GGTCTATAAGGCATATGACTTAGTTGATTATCGTTACGTGGCCTGTAAACTTCATGGGCTGAACATGCAGTGGAGTGAAGAAAAGAAGCAGAGTTA--------------------------------------------------------------------------------------------------------------------------------------------------------------------------------------------------------------------------------------------------------------------------------------------------------------------------------------------------------------------------------------------------------GGTATTTGCCTCCTGAATGCTTTGAAGTCAACCGGACACCATTGATTTCATCGAAG------------------------------------------------------------------------------------------------------------------------------------------------------------------------------------------------------------------------------------------------------------------------------------------------------------------------------------------------------------------------------------------------------------------------------
