# Supplementary material for: Phylogenomics indicates the “living fossil” Isoetes diversified in the Cenozoic
Source: PLoS One. 2020 Jun 18;15(6):e0227525. doi: 10.1371/journal.pone.0227525 (PMC7302493; doi:10.1371/journal.pone.0227525)
Supplement: S1 File — Folder containing fasta files for each of the individual nuclear alignments. (GZ) [file pone.0227525.s011.gz › 1_Individual_Nuclear_Alignments/Homolog_11993.orthogroup_1.fasta]

>Ananas_comosus
---------------------------------------------------------------------------------------------------------------------------------------------------------------------------------------------------------------CTGGAGCTCCACGCCCTCAACTCCTCCCGCTCCGCGTACCAAACCATCTCCTTCGCCGCCGAGTTCTTCGACCACTTCTCCCTC------------CTCTCCTCCTCCTCTCCTTCTTCGTCTCCTCTCCAATGCGGCGTCCTCCTCAAATCCGTGTGCTCCATCCTCCGCACCCCCGCGGCCTCGCTCCACCGCCTCGTCGCCCGCCTCCCCGCCCCCGACGCCCCCAAGCTCCAGTGGACCCTCCACTGCCTCAAC---------------------------------------------------GGTGTGAAGAAGACCTATTGGATCAGTTGCCAGGTAGAGCCGGACATACAACAACTTTCCCTCGACCGCCAGCGGTTCCCCAGTAGCCTTGTGGTGAGGCCAAGGGACCTCTCACGGCTGCTTGCTAACTTCCAGTCCTCCCTTCAGGAGATAACCATTATCGCGACGGAACCGTTGGTCGGGCCGTCGGAT---GCAGGG------GGAGAGATCGGAGGGAAGGCTGTCGAGCTGAGGAGTTATATAGATCCTGCTAAAGATAGCAGTGATGCAGCGCTGCATACACAGCTTTGGATAGATCCAGCAGAGGAGTTTTTACAGTATAACCATGTCGGCGATCCGGTGGATGTCACTTTTAGTGTGAAGGAACTGAAGGTGGCCTTC---CTTACTTTTTGTGAGGGTTGTGAGGTTGACATTCACCTATTCTTCGAGAAAGCTGGAGAGCCTATACTTCTGGCACCAAAATTCGAATTGGATGATGGGTCTCATTCGGACTTTGATGCCACTCTAGTTTTGTCGACTATGCTCGTATCACAACTCACTGATGGGAGCACTAGTGAACGCCCATCGGCT------------------------------------------------------------------------CCTCCAGCACATGAGACCGAACATGCAAGAGCTGCTAATGTA---------------------------------------TCACCAGCTCCTCAGAATACTTCTGAAAATACTAAGATCTGGTCAGAGCTTTCAGGTAGCGCCGCCAGA---AGTGACAGAGAAAACAGAGAAAAG------------CAGGCCGAGATG------------------------------------------------------------------------------------------------------------GAGCGAAATCCGAGTACTAGCGGTCGGGATGGCATGCGAATGCATAACACGGTTAAT------------GCTCCTGGCAAACTGCCAGCA------------CAAGAGGATGCGCCTAATATA------------------------------------------------------------------------------------------------------------------CGGCAGCCTATTGAGAGAGATCAT---------------ATGGATGAACCACAAGAA---GTC---------------AATGCTAACCCTAACTCTCAGCACCACCCT---------AGTAATTGGGTAGGTGCCGAT---GATGACGACGATGAGGAA---------------GAAGAAGAATTATATGTACAGTCGACGCCTCATTATTTTGACTGA------------------
>Oryza_sativa
---GTTTCCCTCCCCCCGAGT---------------------------------------------------CGAGGCGAGCTGAGACGAAGCGCGGCGGCGCTGGAGCTGTCTATGAGCGGCGGCGCGCTGCGGACGTTCACGCGGTGCGTCACCTGCCTCGCGCGCGTCGGCTCCGACCTCGTCCTCCAGGCCCACCCCGCCAAGCTTGAGCTGCACACGCTCAACAGCTCGCGGTCGGCGTACGCGTCCATCTCGCTGGCGCGGGACTTCTTCGACGAGTTCAGCCTCTCCGCCGCCGCCGCCGCCGACTCGGCGCCGTCGTCGACGCCGCTCCAGTGCAGCGTCCTCCTCAAGTCC------------------------------------------------GCCTCCCTCCCCAACCCCGACGCGCCCAAGCTCCAGCTCACCCTCCACTGCCTCAAC---------------------------------------------------GGGGTGAAGAAGACGTACTGGATCGCGTGCAGCGCGGAGTCCGAGGTGCAGACGCTGGCGCTCGACCGCAGCAACTTCTCCAGCCGCCTCGCCATCCGGCCGCGGGACCTGGCGCGCCTGCTCTCCAATTTCCAGTCCTCGCTGCAGGAGCTCACGGTTATTGCCACCGATCCTGCTGCTGGGCTCTCCAAC---GTCGGCGTGGATGGTGAGATTGAGGGGAAGGCTGTCGAGCTCAGAAGCTACATTGACCCGACGAAAGATGACTGCGATACGAGGCTGCACACGCAGCTGTGGATTGACCCAACAGAGGAGTTCGTGGAGTATGTACATTCCGGTGATTCAGTGGATGTCACATTCGGGGTGAAAGAACTCAAG---GCTTTC---TTAACATTTTGTGAAGGATGTGAAGTTGATATCCTCCTATTCTTTCAGAAGGCTGGCGAGCCTGTCCTTTTGGTTCCCAAATTTGGGCTTGACGATGGATCAAGTTCTGATTTTGATGCAACACTAGTTCTTGCCACTATGCTTGTATCACAACTTACTGACAGCAGTGTTGCCCAACAGCCAACTACT------------------------------------------------------------------------TCTGCACAGCGAGCAGAAGAACCAAGGGTTGCTGCTACACCA---------------------------------------CCACCAGTCCCTGAAAATGTCTCAAACCATACTAAAATATGGTCGGAGCTATCAGGTAGTGCTCCCAAA---AGTTTTGAAGTTAACAGAGAAAAA------------TACACCCAGAAG------------------------------------------------------------------------------------------------------------GAGAGAAATGCCAATTCTAATGCACTGAATGACACATCAATGCTGCATAGTGTAAAT------------GCTCGCTACAAGCCACCAGTC------------GCTGATAATGCAAACGATACA------------------------------------------------------------------------------------------------------------------ATGCAGCCTATGCAAATGGATCAC---------------TTGGAAGAGCCTCCTGATGTTGTC---------------AGTGATAATCCTCGATCACAGCATCACCCA---------AGCAATTGGGTAGGTGCTGATGAAGATGACGATGATGACGAA---------------GATGAGGAGCTTTTCGTCCAAACAACACCGCACTACATGGACTAG------------------
>Isoetes_sinensis
------------------------------------------------------------------------------------------------------ATGGAATGCGTTTTGAGCGGGAATGGACTGAAGAGTCTTCACCGGGCAGTCAATTGCTTGGCTCGGATTGGCACCGAGCTTCTTCTCGAAGCCCTCCCAGACAAGGTTATTTTGCGGACGTTGAATTCATCGAGATCAGCATTCTTAGCTGTTACTTTTAAGGCACAGTTCTTTGATAAATTTCAGCTC------------------------------TCCGTTCCTGCAGCACAATGCAGCGTTCTATTAAAGGCTGTCTGCACAGTGTTCCGGACACCGCCAAGTAGTATGGAGTGCTTGATGATCACCTTGCCCAATAAGGATGCAACAAAACTACAGTGGGCAATTGAATGTTTAAAT---------------------------------------------------GGCCTAAGGAAGACTTATTGGATTTCATGTAACTATGATGTCGAGATGCAGCATGTGGCAGTTGATCGCAGTATGCTACCAAGTCACCTAGTTGTAAAGCCCCGTGATCTTAATCGTTTACTGGCCAACTTTCAAGCAAACCTTCAAGAGATTACCCTGATTGCCACTGAACCTTTT---ATGACCCCCACTGATTCAAAT------AGCACCCCAGAAGCCAAAGCAATTGAGCTAAGGAGTTATATAGATCCTGTTAAAGAGTCTGCTGATGGAGCTTTGCATACACAACTTTGGATTGATCCAGCAGAAGAGTTGCAAGAGTATTCGCACAGTGGGATGGCTGTAGATGTGACATTTGGTGTTAAAGAATTGAAG---GCATTC---ATGGCTTTTTGTGAAGGATCTGAGGCTGATTTGCATTTTTACTTTGAAAAGGCTGGCAATCCCATTTTGCTTGCACCAAGGTTTGGACTGGACGATTCTGCTCACACTGATTTTGATGCTACGCTAGTATTGGCTACCATGCTTGGTACGCAGCTTGGGAACTCTCAGAACTCTGATGTGGTTGTGGAT------GGGCTAGGCGCTCCACAGACAGCTGCACAAAATGTTGATAGAGTGTCTCAA---------------------------------GAGCATTCTAGACTTAGGACACCTGGCCAAGTA------------------------AATGGTGCCACTGAGTCAGGACAACCTTCAGACCATACAGTTACATGGTCAGAGCTTTCTGGCAGTGCAGAAAAG------ACAAGT---------------GTAAGTGGAAGAATGCCTGGAAAAGAACCCATTCAG------------------------------------------------------------------------------------------------------------------------------------------CTGCAGGACAGTGGGGAT---------GCTAGTGAAGAGATTCCCATCCTTGTGCAAAAAAGGAAGGAGCTTCAAATGCATGATGTTCGCCCAATGGCAGGTTACAAAAATGCTATGAAAGATTGGGCCGATGATGGCCAT---------------------------------------------------------------------------------GTAGGTGCAGATGTA---------GGGAATCCAGTGTCG---------------------------------------------------AGCAATTGGGTTAGT---GATACAGACGATGACAATGATGAAGACGGTGAA------------------TGTGTGCCACCTACTCCGCCCGGAAAGAGAGGACTGTACGCATCCTATTAG
>Isoetes_lacustris
---------------------------------------------------------------------------------------------------------------------------------------------------------------------------------------------------------------------------------------------------------------------------------------------------------------------------------------------------------------------------------------------------------ATGGAGTGCTTGATGATCACGTTGCCCAATAAGGATGCAACAAAACTACAGTGGACAATTGAATGTTTAAAT---------------------------------------------------GGCCTAAGGAAGACTTATTGGATTTCATGTAATTATGATGTCGAGATGCAGCATGTGGCAGTTGATCGCAGTATGCTACCGAGTCACCTAGTTGTAAAGCCCCGTGATCTTAATCGTTTGTTGGCCAACTTCCAAGCAAACCTTCAAGAGATTACCCTGATTGCCACTGAACCTTTT---ATGACTCCCGCTGACTCAAAT------AGCACCCCAGAAGCCAAAGCGATTGAGCTAAGGAGTTATATAGATCCCGTTAAAGAGTCTGCTGATGGAGCTTTGCATACACAACTTTGGATTGATCCAGCAGAAGAGCTGCAAGAGTATTCGCACAGTGGGATGGCTGTAGATGTGACCTTTGGTGTTAAAGAATTGAAG---GCATTC---ATGGCTTTTTGTGAAGGATCTGAGGCTGATTTGCATTTTTACTTTGAAAAGGCTGGCAATCCCATTTTGCTTGCACCAAGGTTTGGGCTGGACGATTCTGCTCACACTGATTTTGATGCCACACTAGTATTGGCTACCATGCTTGGTACGCAGCTTGGGAACTCTCAGAACTCTGATGTGGTTGTGGAT------GGGCTAGTTGCTCCACAGACGGCTGCACAAAATGTTGGGAGAGTTTCTCAA---------------------------------GAGCATTCTAGACTTAAAACACCTGGCCAAGTA------------------------AATGGTGCCACTGAGTCAGGACAACCTTCAGACCATACAGTTACATGGTCAGAGCTTTCTGGCAGTGCAGAA------------------------------------------------------------------------------------------------------------------------------------------------------------------------------------------------------------------------------------------------------------------------------------------------------------------------------------------------------------------------------------------------------------------------------------------------------------------------------------------------------------------------------------------------------------------------------------------------------------------------------------------------------------
>Selaginella_moellendorffii
------------------------------------------------------------------------------------------------------ATGGAGTGTACGCTGAGCGGCAATGCCGTCAAGGGCTTGCATCGTGCTGTGGCGTGCCTGGCGCGCGTCGGCCCGGAGCTCCTACTAGAGGCGCTGCCGGACAAGGTGACCCTCCGATCGCTCAACTCGGCGCGCTCGGCGTTCGTCGCGATCACATTCCGGCGCCACTTCTTCGATAGGCTGCAGCTC------------------------------TCTTCCTCGAGCGCTCAGTGCGGTGTGCTTCTCAAGGCCGTGTGCACTGTCTTGCGGACGCAACCAGGCAGTGTAGAGCGCATGGCGATCACACTGCCGGACAGCAATGCTTCCAAGTTGAAGTGGACGATCGACTGCTTGAATGCA------------------------------------------------GGGCTGAGGAAAACGTACTGGATATCTTGCAACAACGACATAGAAATGCAGCATGTAGCGATCGAGAGGAACATTTTTCCCAGCAATCTGGTGGCAAGGCCTCGTGACTTCAGCAGGCTGCTGGCTAATTTCCAGTCGAGCTTGCAAGAGATTACTCTGATCGCCACCGAGCCTTTC---CTTGCGCCTACT------------------GAGTCGGAAGGCAAGGCAGTGGAACTCAGGAGCTACATCGACCCCGTCAAAGAAAACAACGATGGCGCACTTCATACTCAACTTTGGATTGATCCCGCCGAAGAATTGCGAGACTATCATCATACGGGGGTCGCAGTGGACGTTACGTTCAGCGTCAAGGAGCTCAAG---GCCTTT---ATGAATTTTTGTGAAGGTTCGGAGGCTGATATGCAGCTTTTCTTCGACAAAGCTGGAAGCCCGATTCTCCTTGCTCCAAAGTTCAGTGTTGATGATGCTGCAAATGCCGATTTTGACGCAACTCTTGTGCTAGCGACTATGCTGGGCTCTCAGCTTAGATCCAGTGATTCTGCTAGTGATCGAGCTCCA------------------------ACAGATGCTCAGCTTGCACAGGGCGCTCCCCAA---------------------------------------GCGGGTTATACTACTCCAAAGAATGCAGCT------------AATAAGGAAACAGCGGCAATGGGTTCAGGCCCTCGGTCTGATCATACTGTAATTTGGTCAGAGCTTTCAGATGAGCGTAGT------------------------------------------------------------------------------------------------------------------------------------------------------------------------------------------------------------------------------------------------------------------------GCACAACAGCTGTTT------------------------------------------------------------------------------------------------------------------------------------------------------GGAAAGGATTTG---------------------------------------------------------------------------AGCAACTGGATTGCTGCCGATACAGACGAGGAAAACGAT------GGGGAT------------GGGTTTTGCGTTCAAGCAACACCTCCCCACCGGAGGGGATGA---------------
>Ceratodon_purpureus
------------------------------------------------------------------------------------------------------------------------------------------------------------------------------------------------------------------------------------------------------------------------------------------------------------------------------------------------------------------------------------------------------------------------------------------------------------------------------------------------------------------------------------------------------------------------------------------------------------------------------------------------------------------------------------------------------------------------------------------------------------------------------------------------------------------------------------------------------------------------------------------------------------------------------------------------------------------------ATGCATATGTTCTTTGACAAGGCCGGCAAACCTGTGCTCATTGCACCAAGATTTGGTTTGGACGATTCAGCTCATAGCGATTTTGATGCAACTTTAGTCCTTGCAACAATGATGAGTTCGCAGCTACATGGGGCAGAGGAGAGTGCTGATCAAGCG---------------------------GCAGCTAATCAAAATAGTGCAGGCCCCAGTAGT------------------------------AGAGAAGGTTCTCAAGACCGCGCCGCATCACATGATTCTGTTCGAAGAGGCAAT---------TTGACACCAGGATCTGCTCATAGATCAGATGAGACAGCCATTTGGTCTGACTTATCAGGGAGTGGAGGAAGA------ACAAGTGTTACTCAGCGAAGAACAAGCATCAATCAGCCCACA------CCTGTACAGTATATTCCTCAGAATCCACGTGACAGTGAAGATGCACAACAGAATCTACCGGACAGCGAAGGTGCCCATCGGAATTTGCAGGACAGCGAGGATCCACATCGAAACCTACAGGACAGCGAGGAT---GCACGTCGAAATTTACCGGATACCGAGGAC---------GCTAGTGAAGAGATTCCG---ACCCTGCAT---AGACGCGAGCTTGCAAGCGCGAGAAGAAAAGGT---------------------------------------------------------------------------------------------------------------------------------------------------------------------------------------------------------------------------------------------------------------------------------------------------------------------------------------------------
>Physcomitrella_patens
ATGGTGAGCCGCGATTGTAGAGTGGTTTGGGAAAGACAGGGTTGCAGAGTGGGCGCACACGCGCAGTTGTTGAGAGAGACAGTGCGAGCGAAAGAGGGCAAGATGGAGTGTGAACTGTCCGGAAACCAAATCAAGAGTCTGAACAGAGCAGTGAATTGTCTGTATCGTATCGGCAGTGAGCTACTCATCGAAGTACTTCCTGACAAGTTATCGCTTCGCACTCTCAATTCAGCATGGTCGGCCTTTCTGTCGGTCACTTTCAAAGGCCATTTCTTCGACGCTTATCGTGTT------------------------------CATACGCCGAATGCTGCTTGCAGTGTTCTGCTGAAGTCTGTATGCACCGTGTTCCGGACGCCGACTAGCAGTATGGAGAAATTGACCATTACCTTGGCAGACAAAGATGCAAGCAAGCTCCAGTGGACTATCCAATGTTTAAAT---------------------------------------------------GGAATCAGGAAAACATACGGAATCACCTGTAACAATGACACTGAAATGCAGAATGTGCTGTTGGAGCGGAATTCCTTTCCTAGTCATTTGGTTATAAAGCCTAAAGATCTTAGCAGACTTTTGGGACATTTTCAGTCTTCTCTCCAAGAGATGACATTGATAGCAACGGAACCAGTAACTATTGACATGGGC---------------TCTGAAAGTGAAGCAAAAGCGATCGAATTGAAGAGTTACATTGACCCTGCAAGAGTAACGACAGATGGGTCTCTTCATACGCAGCTTTGGATTGACCCTTCTGAAGAATTGGCAGCATACACGCACAAGGGTCCGCCAGTAGATGTGACTTTCAGTGTCAAAGAATTGAAG---GCATTT---ATGGCGTTTTGTGAAGGAGCGGATGCAGATATGCATATGTACTTTGACAAAGCTGGCAAACCTGTGCTCATTGCACCACGATTTGGCTTGGACGATTCAGCACATAGCAACTTCGATTCCACTTTAGTCTTGGCAACAATGATGAGTTCACAATTACGCGGGGCAGATGATAGTTCTGGTCAAGCTATT---------------------CATACAGCCAATTCAAATGGTGCAGGTCCCAGCAGC------------------------------AGGGAAGGCTCTCAAGATCGTACTCCGTCAAACGATTCTGTTCGAAGAGGCAACAGACCTGACATGACACCAGGATCTGCTCACAGATCAGATGAGACAGCCATCTGGTCTGATTTATCAGGAAGTGCAAGAAGA------ACAAATGGCACTCAGCGAAGGACAAGCATCAATCAGCCCACG------CCAGTTCTGCATACA------------------------------------------------------------------------------------------CATCAGAATCTGGATGACAGCGAGGAC---TCACGACGGAATCTACCCGACTCCGAGGAT---------GCAAGTGAAGAGATACCC---ACTTTGAAC---AGACACGAACCTGAAAGTGCTAGAAGGAAAAGACTCCTAAAGCCTTCAGATATTGACCCATCTGTCAAAGTATCATCAGTTCAAACCTTTCCTGAAACAGCTCTGCGGCCTCTCAAGGATGCGTATGGATTACGCCCCGAGAGTACCAGCCAGCAGGAACCTTCAGGGAGGAATTTG------------------------------------GACGATGAGACTCCACGGCCGAGACAACCATTATGGGAAGAGAATTCGAGTGATGCTGATTGCGAGGACGACACGGAAGATCCTGATGAT------------GAATTTTGCGTTCCCACCACTCCACCTGAAAGGAGGGGTTCATATTAA---------
>Lygodium_japonicum
------------------------------------------------------------------------------------------------------ATGGAATGCCTTCTCACAGGCAACCAGATCAAAGGCCTTCACAGGGCCATCACCTGTCTCGCTCGCATTGGAAATGAACTCCTTATCGAAGCGCTTCCTGACAAGCTAATTTTTCGAACTTTGAATTCGGCTCGCTCCGCATTTTTAGCGGTCACTTTCAAGGCTCAATTCTTTGATGCATATCGATTA------------------------------CTTGTTCCAGTAGCACAATGCAGTGTGCTTCTGAAGGCTGTTTGCACTGTCTTTAGAATGGCACCAAGCAATATGGAACGAGTAGCAATCATCTTACCTGACATGGCAGCAACAAAGCTTCAATGGACTCTGGATTGTTTACAC---------------------------------------------------GGCATAAGGAAAACTTATTGGATTACATGTACCAATGAACCTGAGATGCAACATGTTGCTTTAGATCGCAAGAGCTTTCCAAGTCATCTGGTGGTCAAGCCTCGTGATCTAAACCGGTTACTTGCAAACTTCCAATCTTCACTTCAGGAGATAACACTAATTGCTACAGAGCCCTCACCTATGTCTCCTGGT---TTAAGA------GCAACTCCAGAAGGGAAAGCAGTTGAGTTAAGAAGCTATGTTGACCCTGTAAAAGAGAGTAATGATGCCTCTTTGCATACTCAACTTTGGATTGATCCCTCTGAGGAGTTACAAGAATATGTACATAGGGGGCCTGCCGTTGACGTGACATTCAGTGTCAAGGAGCTCAAA---GCGTTT---CTTGCCTTTTGTGAAGGATCTGAAGCAGACATGCATATATTTTTCGAAATGGCTGGCAACCCTATCCTTCTGGCACCAAGATTTGGCTTGGATGACTCAGAGCATACAGATTTTGATGCAACCCTTGTTCTAGCAACTATGCTAGGAACACAGTTGAGGGAAGATGAAAGTGCAGATGCCGCTGCTCCTCAGGCTGGAGTGGGTTCCAGGCCAACATCACAAGCCAATGGTTCAGCTGTTCCACAAGGAAATATCCCCAGGCCTTCGGCTCAAGGGATGCAGAGGAATTCACTATCTTTGCCT------------------------------------------AGGTCTTCTGGGGAACAATCTGATCATACAAAAGTTTGGTCTGAGCTATCTGGAAGTGCCACCAAA------AGC---------------------TGGAACAATCAAGCAACTAAAGGACCTGTCCTT------------------------------------------------------------------------------------------------------------------------------------------ATGCAAGACAGCAATGAT---------GCCAGCGAGGAGATTCCTTTTGGTCTACAC---AGACAACAGATGTATACTAACCAAGCCAGAAGGATGGACCAACCCTCACCAGCTTCATCTGATCTGATGAGAGGTGGTTTTCATGAGTTTGGTCCGACA---------------------------------------------------------------TCAGGAGCTCAGATTCTTGCAGCAGCTGAACCAGTGAACAATATACCCATTGATCCCAATACGCTCTCTGCCAGAAATCCA---------AGCAACTGGTTAAGTGTGGACGCAGAGGAAGATGACGATGATGTTGGTGAT------------GACCTGTGTGTGCAGTCAACACCACCTCGGCAAAGAGGAATGATATAG---------
>Amborella_tricopoda
------------------------------------------------------------------------------------------------------ATGGAGTGTAGTTTGAGCGGGAACGCCCTCAAGACCTTCGCCCGCTCCATTACATGTCTCGCTCGCATTGGCAGCGAGCTCATCATCAAAGTCTCTCCTTCTCTGCTCTCTTTATACACTCTCAATTCTTCTCGGTCGGCCTATCTGACTATGATTTACAAGGCTGAGTTTTTTGACACATACACACTC------------------------------TCCGCAGCCCAAGCACAATGCAGTGTCCTTTTAAAGACTGTGTGTACCATTTTAAGGACACCGCCTTCAAGTACAGATCGGTTACATATGCTCTTGCCTGACTCAGATGCAGAAAAAGTGCAGTTTATCATAGATTGCATGAAT---------------------------------------------------GGTTTGAGGAAGACCTATTGGATTACTTGCAATATCCAACCAGAAATTCAGCATCTCTCTCTTGATAAGTCGAAATTTCCCAGTTATTTTGTGATTAAGCCTCGTGATTTTAGCAGGTTGTTAGCTAATTTTCAGGCATCACTCCAGGAGATAACAGTCATTGCTACTGAATCCACACCCTTAACTACTAAT---GCTGAT------AGCACCATGGGAGGGAAAGCAGTTGAACTGAGAAGTTTTATAGACCCCGCCAAAGATAGCAGAGATGCAGCTTTACATACCCAGTTATGGATCAATCCTGCCGAAGAATTTCTGCTCTATACTCACACTGGTGATCCCGTAGATGTAACATTTAGCATGAAAGAATTGAAG---GCCTTT---CTTGCATTATGTGAGGGTTGTGAAGTTGACATTCATTTTCTCTTTGAGAAGGCTGGCGAGCCTATTCTAATGGCTCCAAAATTTGGTCTAGATGACGGGTCCAGTTCAGATTTTGATGCCACCCTAGTCTTGGCCACAATGCTCGTATCCCAGCTTAGAGAAGCAAACGGCTCAGATCCAATGCTGGCT---TCATCCATGCGACCCAGCCGTCCAGATCATGAATCAGATTCCCAAGCTCATAAC------------AGGTTGCATCCATCCAGGCAGGAATGGCCCAGAGCACCAACTCCA---------------------------------------TCTCCTGTTTCTGAGAACCCTTCTGATCATACCCGAGTCTGGTCTGAACTTTCAGGAAGTGCCGCCATT---CCTACAAGCAGGAATGACCAA---------------CAAGCTCCTTTG------------------------------------------------------------------------------------------------------------GAAGGTAATGCTAATGCAAGAGAAAAA---AATGCTTCAGGTATACAGGTGCCTGAAAAAGCAAGAGCAGCCTCCAAGGGATCACCTATG------------AGGGAGAATGTGCATTCAGTTACCATGAAT---------------------------------------------------------------------------------------------------------------CAGTTTGCTACAAATCATTTGCTGGGA------GTCCAAGATATAATGCAGCCA------------------AACATCCATGAA---TCCCGACATCATCCC---------AGCAATTGGGTG------AGTGATGCTGACGATGATGAGGATGATGGT---------GAAGAAGAGATTTTTGTCCAATCAACTCCGTAA------------------------------
>Arabidopsis_thaliana
------------------------------------------------------------------------------------------------------ATGGAGTTGAGTATCAGTGGCAATGCGCTCAAGACCTTGTCTAGGTCTATAATCTGCCTCGCACGCGTCGGTAACGAGCTCGTTGTCCAAGCTTCGCCGACACAGCTGGCATTGCACACTTTGAATGCTTCACGTTCTGCCTATCAGTGTATCACATTTCAGTCAAGTTTCTTTGATGTATATACTGTT------------------------------TCTGGTCCTCAAGCTCATTTCAGTGTACTTTTGAAGGCTGTTTGTTCTGTTCTTAGAACCCCTCTCGCGAGCATTGATCATATGAGTGTGCAGTTGCCAGATCATGATGCATCTAAGGTCAAATGGACTTTGCAGTGTTACAGTGCCGTCCTGTGTAAAAACCTGGATGTGGCATGTTTCAGACCTGTTCATAATAGTATGAAGAAAACATATTGGATTACTTGCAATGTGGAACCAGATATACAGCATCTGTCCCTTGATAGGGGTAGATTTCCTAGTACCTTAGTCATGCATCCTCGAAATCTGAGCAAGTTGCTTGGAAACTTCCAGTCATCCCTCCAAGAGATTACAATTATTGCTACAGACCAAACTTCTTTCCCCTCTGAT---GCTGCA------AGTGAAATAGGTGGAAAAGCTGTTGAGTTTCGGAGCTATGTGGATCCTACCAAAGATGGT---GACTCTTTGTTACATACACAGCTATGGATTGATCCATCAGAAGAATTTTTGCAGTATACTCACGCAGGTGATCCAGTTGACATCACATTTTCCTTGAAGGAACTAAAG---GCATTT---CTTGCATTCTGCGAGGGCTGTGAAGCCGATATTCATCTTTTTTTCGAAAAAGCTGGCGAACCAATACTGATGGCTCCAAAATTCGGTTTGGGTGATGGGTCAAGCTCCAGTTTTGATGCAACACTCGTTCTTGCGACAATGCTTGTGTCTCAACTTCAGGAAGGGATTCCGGCAGAACCTCCTGAAGCA---GCAAACTCCACAGGTGGCCATGCTGCCGAGCAAGTAGGATCACGGCCT------------------------------------CAAGAACGGTCTAGGCAA---------------------------------------------------AATGCCTCTGAGCACCCATCTGATCACACACGAGTATGGTCTGAACTTTCAGGAACTGCCACTAAG---AGCGTGAACGGTACTGAGGATAGG---------CCACAGGCTCAGGGA------------------------------------------------------------------------------------------------------------CAACCAGACTTG------------------GATATCCATAGAATTAGGAATATGGAA------------ATATCAAAAGGCGGGCCAGTT------------GGAGATACTGCTCCTGCAGCTCCTCCTAAGTCC------------------------------------------------------------------------------------------------------CAACGTCCCACACAGATAGATCATGCTGAAGGATCCCGAGTACGGGTACAGAACCAA------------------------------AGTTTCTCCCAGCACCATCCT---------AGTAATTGGGTGGATGCAAATGAGGAAGAAGAAGATGACGACGAAGGT------------------------GTCGAGGCGACACCACCTCACAATGAAGATTATTAA------------
>Littorella_uniflora
------------------------------------------------------------------------------------------------------------------------------------------------------------------------------------------------------------------------------------------------------------------------------------------------------------------------------------------------------------------------------------------------------------------TTAAGCGTTCAATTGGCTGATTCTGATGCATCCAAAGTGCAATGGACTTTGGATTGTTATAAC---------------------------------------------------GGCATGAGAAAAGCCTATTGGATTACTTGCAATGTTGAACCTGACGTACAACAGCTATCACTTGACAGACGAAAGCTCCCAAGCAGCTTTGTTGTAAGGCCCCGTGAGCTTAACCGATTACTGGGTAATTTTCAGTCTAACCTTCAGGAGATCACAGTAATTGCGACACAACAATCCGCCATTCCTCCCGAT---GCTGCT------GATGAAATTGGGGGAAAAGCTGTTGAACTTAGAAGTTACATAGACCCAACCAAAGAGAAC---GATTCGTCACTACACACTCAGCTGTGGATAGATCCTACCGAAGAGTTTGTGCAGTATACTCATGCAGGAGATCCTGTGGATGTAACTTTTGGAGTGAAGGAGCTGAAG---GCATTT---CTGTCATATTGTGAGGGGTGTGAAGTTGATATCCAATTATGTTTCGACAAAGCTGGCGAGCCCATCCTGATGGCCCCAAAGTTTGGCTTAGATGATGGATCCTGCTCAAACTTTGATGCTACTCTTGTACTTGCTACTATGCTTGTGTCGCAACTCAATAGAGGAAGTTCCGCTGAACCTCCAATAGCA---GCCAATACT---------------------------GGTGCCCCACCA------------------------------------CAGCAGGGACCAAAAGGA---------------------------------------------------AATGCTTCTGAGCATCCATCCGACCACACCAAGATTTGGTCTGACCTCTCAGCAAGTGCGGCAAAGAATGCTACTAATGACGCTGAAGGCAGG------------CAAGTGTTTGCT------------------------------------------------------------------------------------------------------------GAAAGAAATCAAAATACCAATGAGCAGAGAACAGCTCAGAGAATCAGTGAAATGAAC------------ATTTCTAGAGAT---------------------AAAAATGCTGAAGCGGATGGGACTGGCAATGTC------------------------------------------------------------------------------------------------------TGCCATCGTATGGAAGCTGACGCTATGGAAACTGAT---GTTCCAAGACAGGCTCAAGGCACC---------------AATGGCAATGCTTTGTCACAGCGCCATCCA---------AGCAACTGGGTAGATGATGCAGATGAGGATGATGATGATGAAGAAGGGGAC------GAGTCTGATTTATGTGTGGAGTCGACACCTCCTTACTGA------------------------
>Theobroma_cacao
------------------------------------------------------------------------------------------------------ATGGAGCTGAGCCTTAGCGGGAACGCTCTCAGAACCTTTAGTCGTTCGATCACTTGCCTCGCACGTGTGGGCAACGAGCTCGTCATCCAAGCTTCTCCTTCTCAGCTTGCACTTCATACACTCAATTCCTCAAGGTCGGCCTACCAGTCTATTACTTTTAAGCCGAACTTCTTTGATGTCTACGGAATT------------------------------TCTGGAACTCAAGTACAGTGCAGCGTGCTTTTGAAGGCTGTTTGTTCTGTTCTTAGGACACCTATGTCAAGTATCGATCACTTGACTCTGAAATTGGCTGATCCAGATGCATCGAAAGTACAATGGGCTTTGGAATGCTATAGT---------------------------------------------------GGTATGAAAAAAGCATATTGGATTACCTGCAATGTTGAGCCCGACATACAACACTTATCTCTTGATAGGAGAAGATTTCCAAGTAACTTGGTAGTGAGGCCTCGTGACCTAAACAGATTGCTAGCTAATTTTCAATCATCACTTCAGGAAATTACCATCATTGCAACAGAGCCGATGTCTTTACCTTCTGAT---GCTGCA------AGTGAAATCGGTGGAAAAGCTGTTGAGCTTAGAAGTTATATAGACCCAACAAAAGACAAC---GATTCTTCATTGCACACTCAACTGTGGATAGATCCTATGGAGGAGTGTGTGCAGTATACTCACACAGGAGATCCTGTAGATGTTACTTTTAGTGTCAAGGAATTGAAG---GCTGCGAGGTTGACATTCACT------TGT------------------TTTTTGACAAAGCGGGAGAAT---------------------------------GATGGATCTGGCTCAAACTTTGATGCTGCACTTGTACTTGCAACCATGCTTATATCACAGCTACATGAAGGCAATCCCTCTGAACCTGTACAAGCC---GCTGTGACAGTGCATGACCAGGCAATGCATGGGACAGGGTCTCAAGCA---------------------------------CAACAAGAGAGGTCTAGGGCA---------------------------------------------------AATGTATCTGAGCACCCATCTGACCACACCCGAATATGGTCTGACCTATCAGGAAGTGCAGCAAAA---AGTGGTAGTGGGGTTGAAGAAAGG------------CAGGTTCAAAAA------------------------------------------------------------------------------------------------------------CAGCAGAACTTGAATGCTAGTGAACAGAGGGATATTCAAAGGATTAGCATGATGAAT------------ATTACAAAAGATGCACCCATT------------AGAGAAAGTGTTCCTGCTGCT---CCTAATCTC------------------------------------------------------------------------------------------------------CATCACCAAGTAGAAAGGGACCATGTTGCAGGG------GTGCAAGATACGAACCAGATT------------------AATGGGCATGCGTTATCACAACGTCATCCT---------AGTAACTGGGTAGATGCAGATGAAGATGATGATGATGATGATGATGGGGATGAGAATGAGAATGAACTATGTGTACAGTCAACACCACCATATTATGAAGAACAGTAA------------
>Isoetes_andicola
---------------------------------------------------------------------------------------------------------------------------------------------------------------------------------------------------------------------------------------------------------------------------------------------------------------------------------------------------------------------------------------------------------------------------------------------------------------------------------------------------------------------------------------CTAAGGAAGACTTATTGGATTTCATGTAAWTATGATGTCRAGATGMARCATGTGGCAGTTGATMRCARTATGCTAYYGAGTCACCTAGTTGTGAAGCCCCGTGATCTTAATCGTTTGTTGGCCAACTTCCAAGCAAACCTTCAAGAGATTACCCTGATTGCCACTGAACCTTTT---ATGACTCCCACTGACTCAAAT------AGCACCCCAGAAGCCAAAGCGATTGAGCTAAGGAGTTATATAGATCCCGTTAAAG--------------------------------------------------------------------------------------------------------------------------------------------------------------------------------------------------------------------------------------------------------------------------------------------------------------------------------------------------------------------------------------------------------------------------------------------------------------------------------------------------------------------------------------------------------------------------------------------------------------------------------------------------------------------------------------------------------------------------------------------------------------------------------------------------------------------------------------------------------------------------------------------------------------------------------------------------------------------------------------------------------------------------------------------------------------------------------------------------------------------------------------------------------------------------------------------------------------------
>Isoetes_humilior
-------------------------------------------------------------------------------------------------------------------------------------------------------------------------------------------------------------------------------------------------------------------------------------------------------------------------------------------------------------------------------------------------------------------------------------------------------------------------------------------------------------------------------------------------CTTATTGGATATCATGTAACTATGATGTCGAGATGCAGCATGTGGCAGTTGATCGCAGTATGCTACCAAGTCACYTAGTTGTAAAGCCCCGTGATCTTAATCGTCTGCTGGCCAACTTTCAAGCRAACCTTCAAGAGATTACCCTGATTGCCACTAAACCT-TC---ATGACTCCCACTGATTCAAAT------TGC-CCCCATAAGCCAAAGC-------------------------------------------------------------------------------------------------------------------------------------------------------------------------------------------------------------------------------------------------------------------------------------------------------------------------------------------------------------------------------------------------------------------------------------------------------------------------------------------------------------------------------------------------------------------------------------------------------------------------------------------------------------------------------------------------------------------------------------------------------------------------------------------------------------------------------------------------------------------------------------------------------------------------------------------------------------------------------------------------------------------------------------------------------------------------------------------------------------------------------------------------------------------------------------------------------------------------------------------------------
>Isoetes_elatior
------------------------------------------------------------------------------------------------------------------------------------------------------------------------------------------------------------------------------------------------------------------------------------------------------------------------------------------------------------------------------------------------------------------------------------------------------------------------------------------------------------------------------------GGCCTAAGGAAGACTTATTGGATTTCATGTAACTATGATGTCGAGATGCAGCATGTGGCAGWTGATCGCAGTATGCTA----GTCACCTAGTTGTAAAGCCCCGTGATCTTAATCGTTTGCTTGCCAACTTTCAAGCAAACCTTCAAGAGATTACCCTGATTGCCACTGAACCTTTT---ATGACTCCCACTGATTTAAAT------AACACCCCAGAAGCCAAAGCAATTGAGCTGAGGAGTTATATAGATCCTGTTAAAG--------------------------------------------------------------------------------------------------------------------------------------------------------------------------------------------------------------------------------------------------------------------------------------------------------------------------------------------------------------------------------------------------------------------------------------------------------------------------------------------------------------------------------------------------------------------------------------------------------------------------------------------------------------------------------------------------------------------------------------------------------------------------------------------------------------------------------------------------------------------------------------------------------------------------------------------------------------------------------------------------------------------------------------------------------------------------------------------------------------------------------------------------------------------------------------------------------------------
>Isoetes_coromandelina
---------------------------------------------------------------------------------------------------------------------------------------------------------------------------------------------------------------------------------------------------------------------------------------------------------------------------------------------------------------------------------------------------------------------------------------------------------------------------------------------------------------------------------------CTAAGAAAGACATATTGGATTTCATGTAACTACGAGATTGAGATGCAGCATGTGGCAGTTGATCGAAGTATG---------------------------------------------------------------------------------------------------------------------------------------------------------------------------------------------------------------------------------------------------------------------------------------------------------------------------------------------------------------------------------------------------------------------------------------------------------------------------------------------------------------------------------------------------------------------------------------------------------------------------------------------------------------------------------------------------------------------------------------------------------------------------------------------------------------------------------------------------------------------------------------------------------------------------------------------------------------------------------------------------------------------------------------------------------------------------------------------------------------------------------------------------------------------------------------------------------------------------------------------------------------------------------------------------------------------------------------------------------------------------------------------------------------
