# Supplementary material for: Phylogenomics indicates the “living fossil” Isoetes diversified in the Cenozoic
Source: PLoS One. 2020 Jun 18;15(6):e0227525. doi: 10.1371/journal.pone.0227525 (PMC7302493; doi:10.1371/journal.pone.0227525)
Supplement: S1 File — Folder containing fasta files for each of the individual nuclear alignments. (GZ) [file pone.0227525.s011.gz › 1_Individual_Nuclear_Alignments/Homolog_29022.orthogroup_1.fasta]

>Physcomitrella_patens
---------------------------------------------------------------------------------ATGTCGCGCAGA------GCTTGCGTT---TCTTCTAGAATTGTCCATTTTCATGGATTCTCTGCGTCACAGGCTCTGAGCAAA------CCTCTGTCGCTTGAGGCAATGGAGGTCACAGAG---------------------------------------------------GTCTCAGAGAAGCGTTTTGAGCGGGCGATGGAACGTCTC---------------------------------------------------------------TTCTCAGGAAGTTCC---------------------------------------ACACCAGCTGCCAGCTCTGCT------------------------------------CGAGTTCCTTCACCAGTCAAAGAAAAGAAA---------------------GAGGACGAGGAGAATACGAGT---------------------GGACGGGTTTTTCAAACTGCTGGGGTAGCAACACCA---------------------------------------------------------TTATCAGGATCGCACGGATGTAGGCCGTGGGACCGTGGTGATCTCCTCCGTCGCCTTGCCACCTACAAATCCATCAGCTGGTTTGGGAAACCACAGGTTGCAGGGCCTGTGGCCTGTGCTAGGAGAGGATGGGTAAATGTGGATATCGACCTCCTTGCATGTGAAATCTGTGGTTCCCGGCTGAGCTTTCCT---GTTTCCTCTTCCTGGTCACGCCACCAAGTGGAGCAAGCGGCACTCGTATTTGCC------GAGAAACTTGACACTGCACACAAGGGTTTGTGTGCATGGAAAAATAATCCGTGTGCGGAAACACTCGCACACTTTCCACCCACCCCTGTGTCAGTCCTCAGGGGAGCTTACACTGACCGTTGTGAAGCCCTTCTTCAGTTATCTGCTCTTCCTGTGATCTCTGATGCTGCCAAATCTCTTATGAAGCTGTCCCGAGGACCTCAGGTTGATCAGTTACTC---TCTGAG---------CTAAAC---CCTCCGAGTCCTGGA---------------------TTCCTGGTTGGAAATGGTGCG---------AGTTCGAGCTCAACTGAAAATGAGATTTTCGCAAACAGC---AAGGCTTATTACGAGGCTCAGCGAATGATTGCGGTTTGTGGTTGGGAGCCACGACTTTTACCTTATACCGTTGATTGTGAGGACCGCTCAGGAGCTCAGTCTATC------------------------------CATGAACAGATTGGAACGTCGCATGGACCT------------------------------------GGACCAAGCGTCACAGTGCAC------------ATGCAA---GGAGGCCAACAATCAAAGGTTGCGCAGGGA---------CAAATCCAATCTACTGGTACTGATGTCTCT------------------------------------------GACCCAGCATCTGCCGTGCTGGATTGCAATCTTTGTGGAGCCAGCGTGGGCCTCTGGAACTTTGCTACTTTGAATCGCCCCGCTCCGTTGTTGAACTCTGGCCTTGAAGAACTTTTTTCA---TCTAAGAAT---------------AGATCTTCAGGATCGAACCCAGTAAGAGATGATGCAGCTGGTGCTGTAGGTGGTCCTTTGTTGGCTAGTCCAGAAGCAGCA---------------------GAAATGGTTGATGCAAAACCTCCT------GAAGTAGTGCCAGTTAATGTATTGGAGAGAGCTGCTCCTCCTAAGGGGGTGTTAGATTTGAAACTTACGATTGCAGGTGGACCTCCTCCTACTAGGCTTATT---GCTCCAGCTTCGGTGCCACCGTCCTTTGGCATTCCTGGTTTGCCA------------CATACTGTAATGCAGCCCAGGAAGATTGAAGCAATAACCTATGCAGCTGCGTCATACGAATCCCGAAGACCTGCG------CATCAGGGA---------------------------------AGAGGACACAATGACACAGGAACGCCG------------------ACATATCATGTGGAAGGTGAAGTAATACAGAATAGGGAAATGAAA---GATGCTGAGGAAAGC---------------------AAGGATGCAGAGTATTTTTCAAAGCGAAAACGGGAGAAGGGCAAT---------GATGAATCCGAGGGCGTTTTTTCACCG---------------------------------------------------------------------------------AACACCAAGCGCAAGCGTGAAGTAGGTTCG------------------------------------------------------------------------------------CAGTGGCCAGGTTTTACA---------GTGAAGTTGCCTGCGCGTGATCTTCCTCATGCCTCTTCTGTCAATGCTATTGATACTTGC---------------TATCCACCAAAGCAGGAGAATTCTATGGAGAGTGTGGATAATCTGCCTCTAGGAAGTGATGGCCAAGGCGCAAATACTGCGGAGTACCATGTGAATGGACCCGAG---------------------------TCTAGGGTTCAGGCCGAACATAGCATGTCTCGTCAGGATGGC---------------------------------------------ATTGATGCAGGT---------------------------------------------------------------AAGAGC------------ATATGTGGTGGAAGGGTTGAGGAGGGTGTACAGAATAATGTAGTGGTTATATGTCCCGGAGCGGGTATTAGTGGT---------------------------AGTCATGAAACTGAAATCCAA---GGTGTCGAAGCA---AATCTGGAGCGGTCG------------GAGAGCGTTGCAGAGTTTGCGACTGAC------GTCATTGAGCTGATGGAA------------------GAACATGTTTCTGGTCGTGGTTTGATGGATGAATTTATTCCCGAGGACACACTCAAAGCAATTGTCACAGATGATCATGAAGGCAGTCGACAAGCTATGCTTGGCATTAGTCACACATTTGTTAAGGACACTAGT------TCAGCTGGAGTTTCCGAAAGATATCAAAGAAACGTTGCTCAACGGGATGCTGATGAAGATGCTAATGCAGGAAGCACTTTAGAGACA------------------------------------------------ACTAATGCCATCATCCAAGGTGTTGACATGGTCGCAAATATTCAAGTC------------------------------------------------------------------------AAAGAAGTTACAGCTGGGCGTACGGTT---------GGAGAATCCCCTTCAGAG---AGAAATGAAGAGGTTCAGAGTCATCCTTCCTTTCCACCAGGTTTACTGTTAGATGATGTTAAAAAGCTA---------------------------------------------GAAATCCAGACGGGAGAATTTGATCCCATTCGGCAGCACAGACATTTTTGTCCCTGGGTAAACGCTCATGTTGCTGCAGCA---------------------ACGAGTGGCACAGGGTCG------AGTAAATTCTGTGGCTGGCAAATCGTGCTGGATGCTCTGCAGCCTCAGCCCCCATCTCCACATCAACAGCACCAGCAC---CAGCAA---------GGTTCCGTGGAATCA---GAGTTTACAGGCTCCAAGTATAAGGATGACCCGATTCTTTCAGTT------CGAAAGTTACTAGGATCTGTTTCTTCGAATTATCTTCCAAGTTCTTAA---------------------------------------------------
>Ceratodon_purpureus
---------------------------------------------------------------------------------------------------------------------------------------------------------------------------------------------------------------------------------------------------------------------------------------------------------------------------------------------------------------------------------------------------------------------------------------------------------------------------------------------------------------------------------------------------------------------------------------------------------------------------------------------------------------------------------------------------------------------------------------------------------------------------------------------------------------------------------------------------------------------------------------------------------------------------------------------------------------------------------------------------------------------------------------------------------------------------------------------------------------------------------ATGAAGGTATCCCGAGGGCCTCAGGTTGACCGACTACTC---TCTGAG---------CCCAGT---CCTTCGGATCCTGAA---------------------TTCCTATTTGAAAATGGAGTG---------AGTTCCAGTTCAAGTAGAAATGGATCTCTGACAATGGAC---AAGGGTTTTTATCAGGCTCAACGAATGATAGCGGTTTGTGGTTGGGAGCCACGGCTGTTGCCATACAGTGTCGATCGTGAGGACCGCTCGAGACCTGAGTCT---------------------------------AGCGAACATACAGGAACGTCGCACGGGCCT------------------------------------GGGCCAAGCGTCACACTGCAT------------ATTAAA---GGGGACTTACAAGCAGGTGTTACGCAGAGT---------CAAATCCAACCT---CATGTTGATGTCTCT------------------------------------------GACCCAGCATCTGCTGTCCTAGATTGCAACCTCTGTGGTGCCAGCGTGGGCCTTTGGAATTTTGCTACTGTGAGTCGTCCGGCTCCATTGTTGGACTCCGGATTGAAGGAAATTTTGTCACCCAATAAGAATCAC---------TTAGAATCAGGTGGAGTAACACTTGTTACAGAT---------GGCGTCGTCGCTGACCCAGATTTGACTACGACAGGAGCACCA---------------------GATGCGCCATGTTCAAAAGCTCCC------GAAGCACCGCCAGTC------------------AGTCCACCAAAGGGGGTGTTGGATCTGAGACTTACCATCGCAGGTGGTCCTCGTCCTACAAGGCTCAGT---GCTCCAGTTTCGGTGCCACCTTCCTTTGGCACTTCTCACTTGCTA------------CATACTGAAGTGCAGCCTAAGAAGGGAGATGTGGCAAATTAC---------------------------------------------------------------------------------------------GACAGGTCTCTTCCA------------------GCAGACAATGTGGAGGGTATATTGGTACATGATAAGGAACAAGCG---GAGGGT------------------------------------------------------------------------------------------------GGTATGTTCTCACGA---------------------------------------------------------------------------------AACTCTAAGCGCAAGCGTGGAGAAGGGTCA------------------------------------------------------------------------------------CAATGGCCAGGT---CCA---------ATGAAGCAGCCTGTGCGAGACCTTCCTCATGCCTCTTCTGTGAATGCAATTGATTCCTCC---------------TATCTACAAAAGCAAGAGAACTCCATGGAGAGTGTAGACAATTTACCTCCAGACAGTGATGGTCAGTGCGCAAATACTGCAGAGTATCATGGGAATGGATCTAAG---------------------------TCTCTAGTTCAGGCTGAACACAACATTTTC------GATGAT---------------------------------------------TACGACAATGGTGCT---------------------------------------------------------GTTAAGAGC------------AAGAGTGGTGGTAGAGTA---------------------------------------------AGTGTTGGTGGC---------------------------AGTTCTGAAGCTGAAATTAAT---GGTGTTGGAACT---CATCTGGAACGCGCG------------GAGAGCGTTGCAGAGTTTGGC---AAT------GTTGCTGAATTGATGGAC------------------GAGTTTGTCTTGGGTCGTGGTTTGATGGATGACTTTATTCCTGAAGAAGCAGAGAAA------GTCAAAGATGAACATGGAGGTCCTCTACAAGCTATGCTTGGTATTAGTCAGACATTTATCAACGATAGTCTG------TCGGCTGGTCTAGACGAAAGACATCAAGGGAATGGAACCCAAAGAGAAACTGACGATGATGCTATCGCAGAGAGCACTTTTGACACA------------------------------------------------ACGAATGCTGTTATTCAGGGTCATGATGTGGACGCAACCCTCCAGGTC------------------------------------------------------------------------AAAGAAGTCACTGATAGACATATTTCA---------GAAGAATCTCCTGTTCAG---AGGAATGAAGAAGCCCAGAGCCATCCTTTTTTTCCTCCAGGATTACCGCTAGAGGATGTCAGGAAGTTG---------------------------------------------GAAACCCAGTCAGGGGAGTTTGATCCTATTCGTCAGCACAGGCACTTCTGTCCTTGGATAAACGGCCATGTTGCCTCAGCA---------------------ACAAGCGGCACAAGCACC------GGTACTCTTTGTGGGTGGCAAATCTTGCTGGATGCTTTG---------------------------CAGCACCAGCATGGTGTTCCT---------GGTCATGTCGAATCA---GAGCTCGCAGCCTCCAAGCACAAGGATGATGCGCTGCTTTCAGTC------CGGAAGTTCTTGGGGTGTGTCTCTTCTAATCTACCGCCAAGAACT------------------------------------------------------
>Oryza_sativa
------------------------------------------------------------------------------------AAGCAGCGG------------------------CGGCCTCTCCTCTCCAGCCCCGACGACGCATCGCCGCTCGCCGCCGATCCACTCGTCTCGCGCCACCCCACGATGGCCACCGGCGGC------------------GGCGGCGGC---------GGGGACATCGGCGCCGACTCGGAGCGGCGCCTCAAGAAGGCCATGGACAAGCTC---------------------------------------------------------------TAC------CACTTCCCCAAGCCCAAGGCTGGCACGGGGCCCGGCTCCTCCAAG---CCCTCTTCCGCATCCACCTCCTCCGCT---------------------------------------CTCAGCATCGGG------------AGGGCGGGGAAGGCGGCTGGCGCAGGGGGGAGGAGG---TTCGGGATGGTGCGGGGCTCGCGGCTCCCGTCGCAGCTCGCGGCCATGTCGGCG---------------------------------------------------------ATCTCGCCGCCGCCGCCGTGCCGCCCGTGGGACCGCGCCGACCTCATGCGGCGGCTCGCGACCTTCAAGGCCATGACCTGGTTCGCCAAACCCAAGGTTATTAGTCCAGTTAACTGCGCAAGGAGAGGATGGATTAATATTGAGCCCGATGTTATAACGTGTGAGGCATGTGAGGCACGGCTTCTGTTCTCC---ACTCCTTCCTCATGGGCACCGCAGCAAGTTGAAAAGGCTGCTGCTGTTTTTAGC------TTGAAGCTGGACAATGGACATAAACTACTCTGTCCATGGATTGACAACATATGTGATGAATCACTTGCCTTATTTCCACCAACACCACCTCCTGTTTTAGTTGAGAATTACCACGAGGGTTTCTCCTCACTTCTACGACTCTCAGCACTTCCAAGAATCTCGTGCTCTTCTCTGGAGAGCATGAAG---AAGAGGAGCCCACAGCTAGAGCAGTTTCTA---TTG------------AAA------CCGTTCTCTTCATCAGTTGTCCTTAAAGGGGGATTTATACTTACTGAAGATTCAACAATTAAGGATTTGGATCACACTTTTCAAGAT------------------GCTGACACATATTATCAGGCATTGAAGATAATAAGTTTGTGTGGTTGGGAACCCCGCTTGCTACCCTATGCTGTTGATTGTGGAACTAAATCTCATTCAGATGCA---------------------------------AACTCTTCCTCTACATTGACCCAA---CCA------------------------------------GGG------CTAATAAATAAC---------------TCAATGGAAGATCGGGTTGTTGTTTATGCACCTAAT---------GAAGTTGATGGTTCAACAGTAATTGCAGATGCTCGTCAAGCATATCAG------------------CATTACGATCCATTATCAGTTGTTTTAGATTGTCAATTTTGTGGAGCTTGTGTTGCCTTGTGGCCTTTTTCACTTGTAGAACGACCT---CTTCAACTCTTTAAGCTGATATCAGATTCTAGTAGGCAAGATGAGCAAACT---GAGGGG---CATGCTGGCAGAGTC------------------------------------AGTGGCGCAGGACCTTCAAAG------------------------------------------------------------------------------------------------------ACTGCGAATATTGGTTTTAATTTCACTATTGCTGGTGGTCCTCCGCCAACTAGACAGAAT------------------------------------------------------TTTCGGCCAAGAGTTTCCTTACCT---------------------------GTTGTCAGTCGACATTTGAAAGCTGACTTAAGCTCCCATGGGCATTTTATT---------------------------------------------------------------TCCTCTGGAAGTGAT------------------------AACCACATGGTT---------------CCTGTT------------------ACTTTGCATGCTTCAGGGCTGACCAAACACAAAAGAAGCATGGAT------------------------------------------------------------------------------------------------------------------------------------------------------------------------------------------------------------------------------------GAGTCTCATATGTTGGAAGGCAACAAT------------------ACAATCTCAACTGATGCTGGCACAACCACCAATGGAGCAGAT---------------------------CATCAAAGAGAGAATTCTGTAAATGGCACATCAAACTTGGTA------------------------------------------------------------------------------------------------GCAAACCCTGAACACCAA------------------------------------------------------------CAAGGGGGTTCA---CATTCAGATACAAGTAGGGTTACCAGCACA------------------------------------------------------GGAGAAGTT------------------------------------------------------------------------------------TCCAATGAAGAATCAGAAACA---GGTCATGCTGCAATCAAAAGTCACACAAGC---------------------------------------------------------ACAGATGAACTTGGCCAACATGGATCA---------------------------------GATCCTAAATCTTTACCAGTT---------GAAGATTCTTCTAATGCTCATGATTTGGCA------------------------AAGACTTGCACGAAC------AATTCCAGGCCAGTTCAGGCTGCCACACTCACAAAATCGTCTAACGAT------------------GGGGAAAAGGGC---------------------------------------------------------------------------------------------------------------------------------------------------------------------------------------------------------------------------------------------------------------------------------------GCATCTCAACCATCAGGAAGCCAA---------------------------------------GGCCTGTATGACAAATTGAATGAATTTGATCCTATGAAGCAGCACAGGACTTTCTGCCCTTGGATATGCCCT------------------------------------GATGGTGGTGAAACC---------------TTGCCTGGATGGAGGCTGACACTGCCGGCATTACTTTCTCAG---------------GACAAAAGAATTGATGAGGATTCA------------CAAGTGGAGCCT---CAGATTAGCCTTCTTAGTGAGGAGGATGACCCTGTTACGTCTGTT------AGAAAGCTTTTCATGACACCACCTTCAAAGAAGTTGAGG---ATACATCGGGCAGAGAAGGGCTGA---------------------------------
>Ananas_comosus
---------------------------------------------------------------------------------------------------------------------------------------------------------------------------------------------ATGGCGTCGGGG------------------------------------------------------GACTCCGAGAAGCGGCTCCAAAAGGTTATGGACAAGCTC---------------------------------------------------------------TAC------CACTTCCCCAAGCCG---------------------------AAG---CCCTCCCCCTCCAGC------------------------------------------------------TCTGTGGAG------------AGAGGGAAGAAGGTG------GAATGGGGGCCGAGG---TTTGGATTTGAGAGGGGTTTGAGGGTTCCATCTGCGGCAACGGCGATCGCGATG---------------------------------------------------------CTCGGGCCCGCACCGCCGTGCCGGCCGTGGGATCGGGGGGATCTCCTGAGGCGGCTCGCCACGTTCAAGGCCATGACCTGGTTCGGAAAACCTAAGGTTGTCAGTCCAATCAATTGTGCACGTAGAGGCTGGATTAATATAGAGGTGGATGTCATAACTTGTGAGGCATGTGGGGCACGACTCCTATTCTCT---ACTCCATCTTCTTGGTCGCTACAACAAGTTGAAAAGGCTGCTGCTGTATTCAGC------TTAAAGCTTGATACTGGACATAAGCTGCTTTGTCCATGGATTGATAATATATGTGATGAAGCGCTAGCTATGTTTCCTCCATCACCTCCTCCAGTTCTAGTTGAGAGCTATAATGAACGCTCATCATCTCTCATGCGACTCGTGGCCCTTCCCGTGGTTTCGTCCTCGGCCATTGAATATATGAAG---AGGAGGAGCCCTCAACTAGATCCATTCTTA---AAA------------GAG------CCTTCTCATTTATCAGTTCTCCTAAGAGGCGGAATCAAGATTGCTGATGGATTCAGAAGCAAGGATCTAGATGGTGTTGTTGAAGATGCA------------ACTGCTGAGCTCTACTACCAGGCACTGAAGATTACCAGTTTATGTGGATGGGAACCTCGCCTGCTTCCCTATGCTGTTGACTCTTCTATCAAATCCGGTCCCTCTACA---------------------------------AATGCTACTTCC---ATATCTGAA---CCA------------------------------------TCAGAAAAGCTACTTCATGAA---------------CAG---AACAAAGGCATCACGGTATATGCATCACATCGACACGGTGAAGTTGAGGGAGAGGAATGCGACAATCCCATGCAACTTGATTACCAA---------------------TACGATCCTTCTTCTGTTGTATTAGATTGCAAGTTTTGTGGAGCACGCGTGGCTCTCTGGGCTTTTTCAATGGTAGATCGCCCT---TTGCTGCTTTTCAACTTTATTGCCGATTCTAGTAGCCAAGGTGAG---GCA---GATGCT---CGTGTAGACCAAGTT------------------------------------AGCGGAATAGGAGCTCTGAGA------------------------------------------------------------------------------------------------------CCAGGTAGCTCAGGCTTAAGTTTGACCATCGCTGGTGGGCCTTCACCGACAAAACAAAAA------------------------------------------------------TTTCGACCGAGGGTTTCTTTTCCT---------------------------GTAGTTAGCCGGCATCTAAGGGCCGAATTGAGCTCTAGCAGGAGTATCTTA---------------------------------------------------------------TCTCTTGAAAGTAGAAATTTGAAGAGTGATGATATCTTGAATCATCAAAAGAGTGTTGAGGGCGATCCTGGT------------------ATATTAGATGGTTCAGGTTCACCGAAGCTCAAAAGAAGCAGAGATGAGTTTCAATAT------------------------------GGGAGCACTAATGTCAATGCAAGTTCC------------------------------AGTACAATCGGTGAGTTA---AATGGTGAAAAGACTGGAGCTCTTGTTACC---------------------------------------------------------------------ACCAATGTGGAAGGAAGCATGAGCTCCAATCCAAAT------------------ACTGTTTTAACTGATAAGAATGCTGAGGAAAATCAGTCCGAACCCGTCACAAGATTAGAATTTCTGCACGAGGAAAGTGAAAATCATGCTTCAAGATTAGAAAATCTTTGTCAT---------------------------------------------------------------------------------------------GGTAAATCTGAAAGTAGT------------------------------------------------------------CATGATGGGTCTATAAACACTACCTCCTCTTCTGTTATTAATCCA------------------------------------------------------GCGAGCACA------------------------------------------------------------------------------------GATAACAAAAATCATGAAGAA---GGTGAGAAGAATTTTAATATCCAAAACCCG---------------------------------------------------------GTGGATGAAATCGGA---------------------------------------------------------------------------------------------------------------------------------------------AGT------AATCAGAAGACTACTGAGTTCACGAAGATGGTGGCATTATCCAGCGAC------------------AAGGAATCAGAT---------------------------------------------------------------------------------------------------------------------------------------------------------------------------------------------------------------------------------------------------------------------------------------ACAAACCAAGCATCTGGGAAAGCA---------------------------------------ATGTTGTGGAGTAAAATGAACGAGTTTGATCCAATCAAGCAACACAGGGTATTCTGTCCTTGGATTGCTCCT------------------------------------GATGATGGTGAACAT---------------TTGCCTGGATGGAAACTGACGCTTTTGGCTTTAGTCTCTCAA---------------GAGAAAGAGAAAGAGAAAGCATCTACCAGTCACGCAGAAGTGGAGACT---CACGCAAGCTTACTTGATGAGGTGGATGATCCTGTTGCTTCAGTC------CGAAAGCTTTTCATGTCACCGCCACCCAAAAGGCGGAAGAGCACTCATTGA------------------------------------------------
>Theobroma_cacao
---------------------------------------------------------------------------------------------------------------------------------------------------------------------------------------------ATGGCGCAG---------------------------------------------------------AATTCACAGGAGAGGTTTCATTCGATCATGAACAAGATC---------------------------------------------------------------TTT------CATGCCCCTAAA------------------------------------CCCACTCCTTCCTCCTCCAGTTCG------------------------------------------------TTGGGAGGACAATCGTTACGAGGCAAGAAACGCCCGAAT---------------------------------------------CCGTCGTCTGCTTTAGCGCTAGAAGAGCCGCAGCATTGCTTAGTT---------------------------------------ACGGCTGAAGCTCCGCTGTGTAGACCATGGGATAGAGGAGACCTTGTGAGGAGGCTATCGACATTCAAATCCATGACTTGGTTTGCTAAGCCCAAGGTAGTAAGTGCTGTAAATTGTGCTAGGAGAGGTTGGGTCAATGTAGATATGGATATTATTGCCTGTGAATCATGCGGAGCGCGTCTTCTTTTTTCC---ACTCCACCTTCTTGGACACAGCAGCAAGTTGAGAAGGTAGCCTTGGTGTTTAGC------TTAAAGCTGGATAGTGGACACAAATTACTTTGCCCTTGGATTAACATTGCCTGCGAGGAAAGACTAGCTGAATTTCCTCCCATTATGCCTGCTGATTTAGTTGAGAAATTCAAGGAGCGATCTTGTTCACTCTGTCAACTTTTAGCTCTTCCGGTGATTTCATCTTCAGCCATTGAATTTATG---------AAAAGCCCTCAGCTGGAAGAATTCCTC---AGA------------CAA------CCCTTCATGTTGGAT------------------------TATCAGAAAGACAGTGCTGAATTTTCTCAATCAGAAACTATTGAAAGTGGATCTGATGTGGATTCCACTAACATGTATTATCAGGCACAGAAGCTTATAAGTCTTTGTGGCTGGGAACCACGCTCACTCCCGTATGTGGTTGAATGCAAGGATGGTCCAAATCATGTTGTC---------------------------------AAAGATGCTGATATATTAAATTTA------------------------------------------TCCCAGGGAGTTGATAATGGA---------------CGA---AATCCGAGTCTCAGCATCCATTCTATTGAT---------GAACATGAAAATTTGGAGGCAAATAAAGAATCTGAGAATTCTTGTAGATTG---------------CAGTATGATCCCAAGTCTGTTGTTCTAGATTGCAGGCTTTGTGGTGCTAGTGTTGGATTATGGACTTTCTCCACTGTTCAACAGCCT---GTAGAGTTCTTCAGAGTTGTTGGATATGCAGAAGTCAGTCCTGAGGTCCAT---GACTCAGGCCATGAAAGCAATGTTGGT---GAGAGGGTTGTTGCCGTTGCTTCAAATGTTGGGTCATCATCTATGGAGCAA------------------------------------------------------------------------------------------------------------TCTTCAAATTTAAAATTAACTATAGCAGGGGGTCCACCACCAACACGACAAAAC------------------------------------------------------ATTAAAGCAACAATCTCTTTGCCT---------------------------GTTATTGGCCAGAGTTTAAGGGCTAGGCTTTTATATCATCCAGAGTTT---------------------------------------------------------------------------------------------------------------------------------------------------------------------------------------------------AGAGAGCAGATACATATT------------------------------AACCAGGAAGATACACGACCAGAAGCCAACTGCAATATG---ATTCAAGGAGAAGAAGGCCAAGTCGTGCCATTG---GAAGACATG---------------------------------------------------------------------------------------------------------AGAACTTCAAATAAAGAAAAG------------------GATGATCAAGTGAATTGTAATTCTACAAGCAATGATCAATCCCCT------------------------------TGTTCAAACCATGATAGTGCAAGAGATGATATTTTCAGAAACCTCATGCCA------------------------------------------------------------TTGGAAGGAACCGGCTTGACTGCAGAAGAAACTTATCCT------------------------------------------------------------GATAATGGAACTAAGGATAATGATTCATCAGTGATGATTACATCTGAAAAGTGCCATCCAGAACAAATTGCAGAAACAGATAAGGTTTGCAATAAAGAAATTTCTTTA------------------------------------------------------------------------------------TCTAATCATCAAGAGTCTACATGTGCTGCCTCTGGCTTGGAAGCTGATGTAAAT---------------------------------------------------------ATTGAT------GGCACATAC---------------------------------------------------------------------------------------------------------------------------------------AAG------ATGAACTCCACAGAAGACAAAACTTGTTCTGATGCACCAAATGCTAAT------------------AGCCAGGAAGGT------------------------------------------------------------------GTAATTGCTGGAAGGCAGACTGCACAAAACAATAAGGTC---------------------------------------------------------------------------------------------------------------------------------------------------------------------TTAGCCTGTGCCAAAGGAAAGGATCTAAAGCAA---------------------------------------CTGTGCATGGATAAGATAACAGAGTTTGATCCAATAAGGCAGCACAGACACTTTTGTCCGTGGATTGCA---------------------------------------TCAGCAGGTAGCAGC---------------ACACCTGGATGGAAACAAACATTATCTGCTTTGCTAGGCGGG---------------AAAAATTTTCCTCATTCTTCACCT------------ACATGTTCTCCT---TCATCTGCCTCTCTGATTAAGGTTGATGATCCCATTGCATCAGTT------AGAAAGCTGTTCGCGTCTCCTATAGCCAAAAGACCTAAGAACACCCATGAATCAAGCTAA---------------------------------------
>Arabidopsis_thaliana
---------------------------------------------------------------------------------------------------------------------------------------------------------------------------------------------ATGGCACAA---------------------------------------------------------GATTCAGAGAAGAGATTCCACCAAATCATGGATAAACTC---------------------------------------------------------------TTT------ACCCCATCGAAATCT---------------------------CAGCTTCCTTCTTCCTCCACCAGTTCTTCT------------------------------------------------GTAGAGCAACAATCA---AGAGGCAAGAAGCGTCAAAAT---------------------------------------------CCTTCATCTGCGTTAGCATTGGTTGAGCCAAAGATTGTATTAGCTACCATTGATAGGTCTTCAGCTTTGAAGGTTCCTGCTGGAACATCGCCTTCTGGTCTTTGCAGGCCGTGGGATAGAGGAGATCTTATGAGGAGGCTTGCTACTTTCAAGTCCATGACTTGGTTTGCCAAGCCACAGGTTATTAGTGCTGTAAATTGTGCGAGGAGAGGGTGGGTGAATGATGACGCAGATTCTATAGCTTGTGAATCTTGTGGAGCTCATCTTTACTTTTCA---GCCCCATCTTCTTGGTCTAAGCAACAAGTGGAAAAAGCGGCATCAGTCTTCAGC------TTAAAGTTAGAGAGTGGACACAAATTACTTTGTCCATGGATAGAGAATTCATGTGAAGAAACGCTTTCTGAGTTTCCGTTAATGGCACCGCAGGATTTAGTCGATAGACACGAAGAACGGTCAGAAGCTTTACTTCAACTTTTGGCCCTTCCTGTTATTTCACCATCAGCCATTGAGTACATG---------AGGAGCTCAGATCTGGAGGAATTTCTC---AAA------------CGA------CCTATTGCACCTGCA------------------------TGTAGTGACACAGCAGCAGAAAGTTCTCAAACTGAATCCCTTACCAATCATGTTGGAGCGAGCCCGGCTCAACTTTTCTACCAGGCACAAAAACTTATCAGTTTATGTGGCTGGGAACCGCGGGCACTTCCTTATATTGTGGACTGCAAAGATAAATTGAGTGAGACGGCT---------------------------------AGGGGTACAGAGACTATTGATTTACTGCCAGAAACTGCTACCCGCGAGCTTCTAAGCATCTCTGAATCAACCCCAATTCCAAATGGCATATCAGGGAATAATGAG---AACCCAACACTTCCT---------------------------------------------------GACACATTAAACTCT------------------------------GATCCTAGTTCTGTTGTACTGGACTGCAAGCTCTGTGGGGCCTGTGTTGGTCTATGGGTTTTCTCAACTGTTCCGAGACCA---CTAGAATTGTGTAGAGTCACTGGTGATACCGAAATCAATATAGAGAAACAT---CCCAAG------------------------------------------------------GGTGGTACCCTTCAACATCAA------------------------------------------------------------------------------------------------------------CCTTCAAGCTTGAAGTTTACCATAGCAGGAGGACCCCCAGCAACAAAGCAAAAC------------------------------------------------------TTCAAAGCAACAATATCGCTGCCT---------------------------ATTATCGGGAGGAACCTGAGGTCAAGATTTGCTTCGTACTCT---------------------------------------------------------------------------------------------------------------------------------------------------------------------------------------------------------AGAGATCATGATCAC------------------------------------------------------------------------------------------GGGGATGTCAGTTCTATT---CAGGATCAA---------------------------------------------------------------------------------------------------CAGAGTAGAACTGCAGAGAACAACGGT------------------GATGTTACACAAAATAGCAATCAAGTGATGAATGATATAGGA------------------------------------GAGAAGGCTGATGGTGGAAGAAAC---------------------------------------------------------------------------------------------------------TCAACTGATGTAGAGAGT------------------------------------------------------------GATATTGCACTACAAAACAAAGACAAACAAATGATGGTAGTAAGA---------------------------------------------------------------------------------------------------------------------------------------------------TCAAATCTTCCTGAAAAC---------------------------------------------------------------------------------------------------------------------------------------------------------------------------------------------------------------------------------------------------------------------AACAAACCTAGGGATTCAACTGCAGAAAAATCAGCGACATCAAAC------------------AAACAG------------------------------------------------------------------------------------------------------------------------------------------------------------------------------------------------------------------------------------------------------------------------------------------------------------------------------------------------------------------------------ATGGAATTTGATCCAATCAAGCAACATAGGCATTTCTGTCCTTGGATCTGG---------------------------------------TCAACGGGTAGAAGA---------------GGCCCTGGATGGCGACAGACTCTGTCTGCATTACAACGGCAT---------------AAA------------GGATCTTGT------------CAGACTCCACCA---TCATCCTCTTCCCTCTTCAAGGTAGATGATCCGTTAACATCTGTT------CGAAACCTATTTAAGTCGCCATCCCCGAAAAAACGAAAGCTGAACGGAGGATCTTCAAGCTGA------------------------------------
>Littorella_uniflora
---------------------------------------------------------------------------------------------------------------------------------------------------------------------------------------------ATGGGAGAA---------------------------------------------------------GAATACGAAAAGAGGTTACAGCTAATCGTCAACAAGCTT---------------------------------------------------------------TCTCTCCCTTCTCCTGCCAAATCC---------------------------AAA---CCTAATTCCACCACCTCCAACTACAAC---------------------------------------CGTTTACTCGGAGTTAAGAAATTGACAGGCAAAAAACGGAGGGATTTG---------------------------------------TACTCATCTTCTGCCAATGCGGTTCAGGAATTGGGGACTACATTGTCGAATCAA---------------------------------ACGACGTCGTCC---------AGGCCTTGGGACCGGGATGATTTGTTCAGGAGGATGTCCACTTTCAAGTCGATGACATGGTTTGCCAAGCCACAGGCCGTGAGCCCTTTAAATTGTGCAAGGAGGGGTTGGGTCAATGTAGACATGGACACAATTGCATGTGAATCTTGTGGAGCGCGAATTCTTTTTTCT---ACTCCATCAGCATGGTCTCGGCAACAAGTTGAAAAAGCAGCCTTGGTATTCAGC------TTGAAGCTGGAAAGTGGGCATAAGCTACTATGCCCTTGGATCAACAATTCTTGCGCAGAAGAGCTTGCTCAGTTTCCAGCTGTTCCGCGGGCTAGTTTGGTTGAGGATTACAAGAATCGCTTGTTCGCTATATCGCAGTTAACAGCCCTCCCTGTTATCTCACCCATAGCAATTAATAACATG---------AGAAGCCCTGAGTTCGAGCATTTTCTT---GAA------------GAT------ATTTTGACG---------------------------------TCAGATTACAGTGCCCATGTTGGAAGTTCTAGTTCAGTGGCCACTGGAGATGTACCTGAGTCAGTTTCTTCATATTATCAGGCTCAGAAGCTTATAAGTTTATGTGGATGGGATCCTCACATATTACCTTATGTAGTTGATCTGAAGGATGGACAAAAGAAATATATT---------------------------------CAAGGCACC---------------------------------------------------------AATATCAGATTTTCAAATGGG---------------CAG---AAGCAGAAAGTAGATGTCCAGACTTTG------------------------------TGTACTGAGGGCAACAGGGATTCTTGTGAATTG---------------CATTTGGATCCCAGTTCTGTTGTTCTCGATTGCAAGCTATGTGGAGCTAGTGTTGGACTATGGGCATTTGTTACTGTCTCACGTCCC---ATAGAGTATCTAAGATTTGTTGGACTTACAAAAATTGTTAGTAAAAATACA---TCTGCT------CTTGCTGAGGTCAGT---GAACAACAAATCTCCTTAGGCAGTGAG---AATGATACAGGAATTCACGAAGGTGCTACGAATACTGTTATT------------------------------------------------------------------------------ACCACTGCTTCGACTCCACGTGGTTTCTCAATTGCTGGAGGCCCTCCACCTGACATGCTGGAT------------------------------------------------------TATGGTGCAACAATAACTTTACCT---------------------------GTGGTTGGCCATAGTTTGCGAGCCCGGTTTATGGCTGGAACTAAACTG---------------------------------------------------------------------------------------------------------------------------------------------------------------------------------------------------AAGGATAATCTGGCTGTT---------------------------------------------------------------------------------------CGGACACTGTCACAAGTG---GATGATCAA---------------------------------------------------------------------------------------------------------GAAATGTCCCCACAGAATGCA------------------AATATCACCACAGAA------------------------------------------------------------------------------------------------------------------------------------------------------------------------------GAAGCTTTTGCAATCACTAGTACAGAT------------------------------------------------------------------------------------------------------TTAATTGCCAAA------TGT---CCTTCCGGAGTTTCCCAAATT------------GTTGCAGAAGGTTCTCTT------------------------------------------------------------------------------------TCATTTGATTCACCAAATACT---GGCAATCATAGACTTGAGGCT------------------------------------------------------------------------------------------------------------------------------------------------------------------------------------------------------------------------------------------GGGGAGTTGTCTTGCTCAACGTCAGAGAATCAAACCAATCGAAAT------------------GGTGAAGGGGGTGGTCCTAACATGGAT------------------------------------------------GCAGTAATTGAGGTTGATAACTATGAACATGGCAGAATTATT---------------------------------------------------------------------------------------------------------------------------------------------------------------------TTG---------CGAGGAGAGGATAAAAAACTA---------------------------------------CCATTGTTTTCGGAATTAAAAGAATTTGATCCTATCAACCAGCACAGGCACTTTTGCCCATGGATTAAC---------------------------------------ACAGGTGGTAAATTT---------------ACTCCTGGATGGAGACAGACACTATCTGCTTTACAAGGACAG---------------AGG------------------------------------------GAG---TCCTCATCTTCCTTAATGGAGGTTGATGATCCGATTGCTTCTGTG------AGAATGCTTTTTTCATCTCCGACTGATAAAAGGATGAAGCTTTCTGGTGGAAGCTAA------------------------------------------
>Amborella_tricopoda
---------------------------------------------------------------------------------------------------------------------------------------------------------------------------------------------ATGGCGGAAGACCTTTTCTCTTATAAAACATGTGGAGCACGACCCAAGCTAGGAAAAATAGCGGAAGATGTGGAGAAGAGGTTTGAGAATGTCATGAACAAATTG------------------------------------------------------------------------TCAACTTCTAAATGTTCTTTTGGCACGACA------------------CCTACTTCTATGGCGAAGTCTGCTTCATCG---------------------------ATGCCTGAAACCCCGCTTGAGGCGAATCCA---GTGGGTCTGCAACTGCATTCG---------------------------------------------AGGTCTTCAAAAGATGCCCTCAATGGA---------------------------------------------------------GCTTCATCTCCTCCTTTATGCAGGCCATGGGACAGAGGGGATTTTCTTCGGAGACTATCAACTTTCAAGGCCGTGACATGGTTTGCCAAACCTAAGATAGTTAATCCTGTAAACTGTGCTCGAAGAGGCTGGATAAATGTTGAGCGGGACACTATAGCTTGTGAAGCTTGTGGTGCTCGCCTTCTTTTCTGT---ACTCCTTCATCCTGGACACCACAGCAAGATGAGAAGGCTGCTGCAGTTTTTAGC------TTGAAGCTGGATCATGGACATAAACCCCTATGCCCATGGAAAGACAATATATGTGAGGAGAGTTTGGCACACTTTCCTCGAGTGCCAGTTCCAACTTTAATAAAAAGTTACAGAAAACGTTTTGATGCACTTGCACATCTTTCTTCTCTGCCTATAGTTTCATCTTCTGCCATTGATTGTATG---------CGGGACCCCCAATTAGATATTTTTCTT---TCA------------CAATCTCCTCCACTTGAGAAATCA------------------------ACATCTGAATATGGTAGCACTGCTCCTGGGGGAGTGGATTTTGTGGATCATTCTGAAGCTGCTTCTGCTGACTTATATTACAAGGCACAGAAGATTATCAGTTTATGCGGATGGGAGCCACGTGTGCTTCCTTATGTAATTGAATGTGAGGATCATCCATCTCTGCCTTCA---------------------------------AAATGTCCATCC---------------CCT------TCACAGCGT---------------------TCACAATGCCTTCTTCAGGTA---------------CAA---ACTCCTACCATTTTGTTAAACTCAAAGAGC---------GGAGATGATGAGGCTGCTGTATTAAAAGAAAGTAATACCTCCTTCAAGGAA------------AAAGAGTACGATCCAGCTTCTGTGGTGTTGGATTGCAAGCTCTGTGGAGCCAGCATAGCATTATGGACATTTTCTACAGTACCACAACCC---TTGCAGTCCTTTAACTTGATTGAACAAGTTGAAGTTCATGGT------ATT---GACTCT---CGTTGTTCAACTATT------GCTTGTTACATTTCAAATGCATCAGGGGTTGAGGGTGCGAGTAATGAGCACCGAATTGCTAATTGTGAAATCTTTCATGATGACAGTGCCAAGGAAATATCAACA---------------------------------------AAACAAAACGATAGAAATCCAAGTTTAAACCTTAGTATAGCAGGTGGACCTCTACCCACAAAACAAAAA------------------------------------------------------TTTCATGTGACAGTTTCTCTGCCA---------------------------ATCATGACTAGACATCTCTTAGCAGGTTCAAATAGTGAGAGACGAAACTGGGCATTGTTACCTTTGCCACAAGAGCAACAAGACTATATGCAATCTACTGCACATGATATTAATTCTGCACAGTGTCGAAAC---AAACATGAT---------CAACATTATGTT------CATGGACAACAAGGA------------------GAAAGAGTTGCAACTGGAGGAATGTCTAAGCGGAGGAGAAGTGAGGAGGCCTCTCTA------------------------------CCTACAAACCATCTTGATCCTATATCC------------------------TTAGATGAGAAATTCAGTGAAGTA---AATGACACC---------------------------------------------------------------------------------------------CCAATGGACAAAACATTTTCTTCTGAAGGAGAA------------------TCTTCCAAGAAGCAGCGACAGTCATCTGTGAATGCAATTGGTGCA------------------TGCCATACTGTGATAGAGAATTCAACAGAGAGTGTAGAAAACAGGCCTCAAGATTCATTTGAAAGT------------------------------------------------GGTGTGATCTTTGAAGGTTCCAGG------GCTAATGACTTGGGCTTA------------------------------------------------------------GAAGTTGGTGAACGCAATTTTGCCAATGGATTGCCAACTTCCTCT---------------------------------------------ACAAAGGGTGCTGAGATT------------------------------------------------------------------------------------GACAACGAATTACCGAAGCCA------------------------------------------------------------------------------------------------------------------------------------------------------------------------------------------TCGAGTAATGGC------------------------------------------TGCCACCAG------TCGGATGAAATTATTCCTGCGAACAATGAAAAACAGCATAAGAGTAGC------------------ATTGAAGATGGCCAGCCTGCTTTGTCCAAAATA------------------CCTACTTGTTTGGTGACATCTACACCTTTGATTGCCTTTAATGGTGTGTCTTGTGAAAATAAA---------------------------------------------------------------------------------------------------------------------------------------------------------------------------------GTTACTAGTGATTCTGTGGCAGCT---------------------------------------CTTGGATCAGGGACCAACAAGGAATTCGATCCCATCAAGCATCATAGGTATTACTGTCCCTGGATCACT---------------------------------------TCATCAGGAAACTCAGAC------ACAGGTCTAGCAGGGTGGCAACAAACTCTTTCAGCTTTGCTCAAATCG---------------GAAGAAGCCGCTACTCATGATTCA------------CCAATGAGCCCG---GCCTCAACTTCTTTGAGATATGAGGTTGATCCCGTTGCTTCAATT------CGAAAGCTGTTTCAGTCTCCTTCTTCAAAGAGAATGAAGAGTGCATGA---------------------------------------------------
>Isoetes_sinensis
---------------------------------------------------------AACAATCCAAAGGCTGTGAAATTGTTCAAACAGCGGCGCACACCTTGTTTCTTGATCGCCCGTCTT---------------------------CGGGCGATGGAGGACGTTGGAGACACAAGTCAGAGCAACGCAAGGACTGAATCG---------------------------------------------------GATATGGAGAAGCGGCTTCAGAAAGCTATGGGGCGAATC---------------------------------------------------------------TTCAGT---TCACCA---------------------------------------GAGCCTTCCCCATCGCATATTTCTGAGAAGACTGGTTTGCAAGCGATT---------------GCGAGTCCACTGGTACACACAAGG---------------------GTTGCAGATAATAACGCTTCA---------------------------GTACCCCAGCTCTCTTCTCCACCAAAACCC------------------------------------------------------------------------CCATGCAGACCATGGGATCGAAGCGATCTTTTGAAACGCCTTGGAACTTTCAAATCAATGACGTGGTTTGGAAAACCAGATTTGGCGGGTCCTGTATCTTGTGCAAGGCATGGTTGGATCAATGTTGATTTAGATATGATTGCATGCGAGACATGTGGGGCACGGCTTATCTTTACT---GTCACACCGTCATGGTCAAAGCAGGAAGTTCAATGCGCTGCAGAACGTTTTCAT------AAACAGTTGGAAACTGGTCATAAAGCACGCTGTCCATGGACCGGAAATCCCTGCTCGGAACATCTATTGCAATTCCCACCAACAGTTATACCTGCTCTTATTGAGGGCTACAATAACCGACTTGAATTCCTTTCCCATCTTTCTGCTCTTCCTATGATATCACCTATGGCAATTCAGCAATTAAAGGTGTCAAGAGGACCTGAGATAGAAAGACTTTTT---GCT------------CAGAGT---CCCACTCTTGCTGCC---------------------AGGTTTTTAGATAGCAAATATGTCATAGGACCAAAACTTGATGCATTGAAGAAGTTGAAGGAAGAATGT---GATAGCTACTATCAGGCACAAAAATTAATTAGTCTTTGTGGATGGGAGCCACGCATTCTTCCATATACAGTGGATTATCTTGAACACAATACGGGGAAGTCATTGCAGTTCAAAGCACAACAATATCAGGGAGACGGGCTCAAAATACTCTTTAGCTCCGGCAAA------------------------------------GGTCCACAA---------------------------------------------------------------------------------------GAAACCGATGGAGTAGGA------------------TGCTTACCTGGATCAAACCTTGATCCAGCATCTGTTGTTCTTTTCTGTGGGCTTTGTGGAGCCAGTGTTGGTTTGTGGAGTTTTAATACTGTAAGTAGGCCCTCTCAATCCACACAGTTGATGTTGGAG------GAAGCTTCAAATTCC------------------------------------------ATTGATGAAGCTTGTGCAAATGATGTTACTGAGTGCAACACAACTCAGTCTAAAGAA---------------------GAATCGGTTGCAGGCAAGAAAAAC------GAA------CAAGTAGAAGAGAGTAATCTT---TTGCCTAAGGCCAGTGGATTAGATTTGAGTCTGACAATAGCAGGAGGTCCACCTCCAACAAGACTAAATTTCATGCCAATGAGTGCACCGGGTTCAATTCCTGTTCCTGGACTTGAGACCATCTATGGCCATCATCCGTCCTCTAGTCAGAAAGCGACTACAAATAATGAA------------------------------------------------------------------------------------------------------------------------------------------AAGAAAACAAAAATTCTT------------------------------------------------------------------------TGTAAACGTAAGTACACAGCC------------------CCCTCTCCTGGCGTGGAGTCT------------------------------------------------------------------------------------CGGCTTATAAGGCTAAAGGCTAGGAGAAGC------------------------------------------------------------------------------TATACTGAAAGACCAATT---CCT---------CTGCACCAGCCAGTCAGTGGGTTGCCTTGTTGTTCCTCTGTTAATGCAATGCAGACATCA---------------TGCCCGAACAGGCAGGATAACTCCCCTGAAAGCGTCGAGTTTTTGCCTTGTAATGATGTTACAGAAACGGCAACAAGCCAGGAAAACTATGAACCATCAAGCACA---------------------------AGTCCTGTGGAG------------------------------------------------------------------------------GATCAAGGG---------------------------------------------------------------------------------------------------------------------------------------------------------------------------------------------------GAAAGAGGG---CCAAAGGACTGT---TGTGTAGAAAATACT------------TCAGCTAGCGGACAACTTTGC---------------------------------------------------------------------------------------------------------------------------CATGAAGCTTCTGAACAAGCA------------------------------------------------------------------------------------------------------------------GATAGTGGATTTGAGGTT------------------------------------------------------------------------------------------------------------------------------------------------------------------------------------------------------------------TGTCCTTTG------------------------------------------------------CTGGAGGAC------------------------------------------------------------------CGTGACAAGTTGGACCCAGTTTGTCAGCATCGCCATTTTTGTCCTTGGATAAATGAGATCCCACCTTTGCTC------------------------------------------------------TGTGGATGGCAGTTGACCCTTGATGCACTTGACGCTCAT------------------TTGCAACCTCATCAGAAATCT---------------------------GAATCCACAGCATCAATCTCAAAGTTAGAGACTTTATACTCGGTG------CGGAAGCTACTAGGAGGAAGC---------------CCATCTTCCAAGCGGTTGAGTCTGGAGCATAAACGGATGAACCTGGACAATGCCCGAGAATGA
>Isoetes_lacustris
TTTATTTGCCCATTCCAAGCTTTTGAGTTGGGCGTCCGGTGGTGTGATTCCACCCTAAAGAACCCAAAGGCTGTGAAATTGTTAAAACAGCGA---------TGCATTTTTCCGGCTCGCACCTTG------------TTTCTTGATCCTCGGGCGATGGCGGACGTCGGAAACACAAGTGAGAGCAACGCAGAGCCTCAATCG---------------------------------------------------GATATGGAGAAGCGGCTTCAAAAAGCTATGGGACGAATC---------------------------------------------------------------TTCAGT---TCACCA---------------------------------------GAGCCTTCCCCATCACATATTTCCGAGAATACTGGTTTGCAAGCGATT---------------GCGAGTCCGCTGGTACACACAAGA---------------------GTTGCAGATAATAATGCTTCA---------------------------GTACCCCAGCTCTCTTCTTCACCAAAACCC------------------------------------------------------------------------CCATGCAGACCATGGGATCGAAGCGACCTTTTGAAACGACTTGGAACTTTCAAATCAATGACGTGGTTTGGAAAACCAGATTTAGCGGGTCCCGTATCTTGTGCAAGGCATGGTTGGATCAATGTTGATTTAGATATGATTGCATGCGAGACATGTGGGGCACGGCTTATTTTTACT---GTCACACCATCGTGGTCAAAGCAGGAAGTTCAATACGCTGCAGAACGTTTTCAC------AAACAGTTGGAAACCGGTCATAAAGCACACTGTCCATGGACCGGAAATCCCTGCTCGGAACATCTATTGCAATTCCCTCCAACAGTTATACCTGCTCTTATTGAGGGCTACAACAACCGTCTTGAATTCCTTTCGCATCTTTCTGCTCTTCCTATGATATCACCTATGACAATTCAGAAATTAAAGGTGTCAAGAGGACCTCAGATAGACAGACTTTTT---GCT------------CAGAGT---CCCACTCTTGCTGCT---------------------AGGTTTTTAGATAGCAAGTGCGTGACAGGACCAAAACTTGATGCATTGAAGAAATTGAAGGAAGAATGT---GATAGCTACTATCAGGCACAAAAAGTAATCGGTCTTTGTGGATGGGAGCCACGCATTCTTCCATATACAGTGGATTTTCTTGAACACAATACGGGGAAGTCATTGGAGTTCAAAGCACAACAATACTTGGGAGAGCATCTCAAAATACTCTTTTGCTCTGGCAAA------------------------------------AGTCCACAA---------------------------------------------------------------------------------------GAAACTGATGGAGTAGGA------------------TGCTTACCTGGATCAAACCTTGATCCAGCATCTGTTGTTCTTGTCTGTGGGCTTTGTGGAGCCAGTGTTGGTTTGTGGAGTTTTAGTACTGTAAGTCGGCCCTCTCAATCCACACAGTTGATGTTGGAG------GAAGCTTCAAATTCC------------------------------------------ACTGATGAAGCTTGTGCAAATGATATTACTGAGTGCAACACAACACAGTCTCAAGAA---------------------GAATCGGTCGTGGGCAAGAAAAAT------GAA------CAAGTAGAAGAGAATAAACTT---TTGCCTAAGGCCAGTGGACTAGATTTGAGTCTGACAATAGCAGGAGGTCCACCTCCAACAAGACTAAATTTTATGCCAATGAGTGCTCCTGGCTCAATTCCTGTTCCTGGACTTGAGACCATCTATGGCCATAGTCCGTCATCTAGTCAGAAAGCGACTACAAATAATGAA------------------------------------------------------------------------------------------------------------------------------------------AAGAAAACGAAAATTCTT------------------------------------------------------------------------TGTAAACGTAAGCACACAGTC------------------CCCTCTCCTGGCGTAGAGACTCCT---------------------------------------------------------------------------------CGTTTAAGAAGGCTAAAAGGTAGGAGAAGC------------------------------------------------------------------------------TTTACTGAAAGACCCAGT---CCTGCAGAAATACTGCACCAACCAGTCAATGGGTTGCCTTGTTGTTCCTCTGTTAATGCAATGCAGACATCA---------------TGCCCAAACAGGCCTGGTAACTCCCCTGAAAGCGTCGAGTTTTTGCCTTGTAACGATGTTACAGAAACGGCAACAAGCCAGGAAAACGACGAACCATCGAGCGCA---------------------------AGTCCTGTGGAG------------------------------------------------------------------------------GATCAAGGG---------------------------------------------------------------------------------------------------------------------------------------------------------------------------------------------------GAAAGAGGG---CCAAAGGATAGT---TGTGTAGAACGAACA------------TCAGCTAACGGAGGACTTTGC---------------------------------------------------------------------------------------------------------------------------CATGAAGCTTCTGAACAAGCA------------------------------------------------------------------------------------------------------------------GACAGTGGATTTGAGGTT------------------------------------------------------------------------------------------------------------------------------------------------------------------------------------------------------------------TGTCCTTTG------------------------------------------------------CTGGAGGAT---------------------------------------------------------------------GACAAGTTGGACCCAGTTCGCCAGCATCGCCATTTTTGTCCTTGGATAAATGGGATCTCACCTTTGCTC------------------------------------------------------TGCGGATGGCAGTTGACCCTTGATGCAATTGATACTCAT------------------TTGCGACCTCATCAGAAATCT---------------------------GAATCCACAGCATCAATCTCAAAGGTAGAGACTTTATACTCGGTG------CGGAAGCTATTAGGAGGAAGC---------------CCATCTTCCAAGCGGTTGAGCCTGGAGCATAAACGGATGAACCTGGACAATGCCCAAGAATGA
>Selaginella_moellendorffii
------------------------------------------------------------------------------------------------------------------------------------------------------------------------------------ATGACGAGCGGCGACAAGGACGAC---------------------------------------------------GATGCCGAGCAGCGCATTCAGCGAGCGATGGACAGGATC---------------------------------------------------------------TTCTCG---TCGCCG---------------------------------------ATCCAGGCGGCGTCTTCATGCTCCTCGTCTCCACCAACAAAGAGCATTTTGGAGCGCCGGGTCGTCACGCCTCTCGCGCTTGAGAGAAGT---CCCGGTGAGAAGAATGCCGGAGAGAAGAATGCTGGA---------------------------------GAAATAGCGTCCAGTTCCACGCCG------------------------------------------------------------------------AGCTGCCGGCCATGGGATCGGGAGGATTTGTTGCGGCGCCTGGGGACCTTTAAATCCGTGAGCTGGTTTGGAAAACCATCGGCAGCGGGCCCTGTTGCTTGTGCACGAAGAGGATGGATCAATGTCGATATGGATTTGCTCTGCTGCGAGGTCTGTGGATCGCGTCTAAGTTTCTCC---TTTCCAGCGACATGGTCGAAGAAGGAAGTTGAAACGGCGGGGCTGGAGTTTTCG------CGAAAGCTTCACGATGGCCACAAAACATCTTGTCCGTGGAAAGGAAATGGCTGTGGCGAAGATCTTGCAGCTTTTCCGCCAACTCCTGCTCCGGTTTTAGTTCAAGCATACGAAGCACGCTTGCAATCCGTGGCACTTCTCTCTGACCTTCCAGTGATTTCCTCTTCGACTGTCGAGCGCATGAAGATCTCGAGAGGGGATCAAGTTGCAAGTTTGCTG---GCGTTG---------CCTTCG---AATGATGCTACAGTC---------------------CGAGAGTTAGAAGCT---------------GCACAAGGAGAGGCTGTGCAAAAGCTGCGACAAACATAC---GAGGCGTTTCTACAGGCCCAAAAGCTTATAAGTCTCTGTGGATGGGAGGTGCGGCTTCTTCCTTACGCTGTTGATAGTCACGACTCCAATGTGGATTCTCAC---------------------------------GAGCTCAGGGTTTCTCTTGCAACAGGCAGC---------------------------------------------------------------------------------------------------------------------------------------------------------------------------------------------GATCCCTGCTCAGCAGTTTTGGAGTGTCGTCTGTGCAAGGCAAGCGTTGGGCTGTGGAGGTTCCGGACTTTGAGCCGTTCTTCGCTCTCCATCACGGCAATCTTGTCAACCATCGAAGCATCCGCGAAGAAGAACGTTGAAGTCCTCCCCGCCGGTGATGTCAATGCACACGTTGACGACAACGCAGCCGAAAACATCGACACTGTCAACGCA------------------------------------GAAGCCACGATCTCCAAAGACAAC------GACGCCGCTGCGGTCGACGATTCAAAG------------AAAAACCCGGGTCTCGATCTCACTCTTACTATAGCCGGAGGTCCACGACCAACGCGACTCTCA---------GCACCCTCTCCGGCCTCCATTCCCATTCCGGGGCTCAACAGT---CAGCGGCATGATGACTTCCAACCGAGAAAGTCGACTCTGGAGCAAGAGCCG------------------------------------------------------------------------------------------------------------------------------------GCCGAGAAAACAACGGTACAGGACAGGTCG------------------------------------------------------------GGCAGCAAGAGAAAACGT---------------------------------GATTTGGAGTCGGCA---------------------------------------------------------------------------------CACAGGAAGAAACTGAAAGCC------------------------------------------------------------------------------------------------------------------------------------GTGGACGGCTTGCCGGGCAGCTCGTCCGTGAACGCGGTGGAGACGTCGTAT------------AACCACAACAGGCACGAAAACTCTGCCGAGAGTGTGGAGTGCTCTCCA---------------------------------------------------------------------------------------------------------------------------------------------------------------------------------CAAGGA---------------------------------------------------------------------------------------------------------------------------------------------------------------------------------------------------AGCGACGAG---GAGCAGGACACA---GTACTGAGCCGAGAG------------AAGGCCGCGAGCCAG------------------------------------------------------------------------------------------------------------------------------------GAAGTTGCAAAGGAAGCC---------------------------------------------------------------------------------------------------------------------GCGATTTTCAGTGGC------------------------------------------------------------------------------------------------------------------------------------------------------------------------------------------------------------------AGCCCG---------------------------------------------------------------------------------------------------------------------------------------AGCGAATTCGATCCCGTCCATCACCATCGCTACTTTTGTCCTTGGATAAGTTCGAATGCGGCAGATCAG---------------------TCAGGA------------------------AAGTGTGGCTGGCAGATGACGATCGACGCTATCTTCTCTTGC------------------GCCGCGACGAATGCGAATTCC---------GGCGTTGTGAGTGATAGAGACAAGGCTGCCGCTGTCAATAAGATGGACCCCCTCGTTTCGGTG------AGGCGGATGCTGGGCGGG---------------------AAAGGGAAAGGTGTTGCTGTTAATGGAGGAGCAATTTCCATGAGTCGAGCAGGCACGTAA
>Isoetes_andicola
------------------------------------------------------------------------------------------------------------------------------------------------------------------------------------------------------------------------------------------------------------------------------------------------------------------------------------------------------------------------------------------------------------------------------------------------------------------------------------------------------------------------------------------------------------------------------------------------------------------------------------------------------------------------------------------------------------------------------------------------------------------------------------------------------------------------------------------------------------------------------------------------------------------------------------------------------------------------------------------------------------------------------------------------------------------------------------------------------------------------------------------------------------------------------------------------------------------------------------------------------------------------------------------------------------------------------------------------------------------------------------------------------------------------------------------------------------------------------------------------------------------------------------------------------------------------------------------------------------------------------------------------------------------------------------------------------------------------------------------------------------------------------------------------------------------------------------------------------------------------------------------------------------------------------------------------------------------------------------------------------------------------------------------------------------------ACAAGACTGAATTTTATGCCAATGAGTGCACCTGGCTCAATTCCTGTTCCTGGACTTGAGACCATCTATGGCCATAGTCCGTCATCTAGTCAGAAAGCGACTACAAATAATGAA------------------------------------------------------------------------------------------------------------------------------------------AAGGAAACGAA--------------------------------------------------------------------------------GTAAACGTAAGCACACAGTC------------------CCC-CTCCTGGCGTGGAGGCTCCT---------------------------------------------------------------------------------CGTTTAAGAAGGCTAAAAGGTAGGAGAAAC------------------------------------------------------------------------------TTTACTGAAAGACCCAGT---CCTGCAGAAATACTGCACCAACCAGTCAGTGGG------------------------------------------------------------------------------------------------------------------------------------------------------------------------------------------------------------------------------------------------------------------------------------------------------------------------------------------------------------------------------------------------------------------------------------------------------------------------------------------------------------------------------------------------------------------------------------------------------------------------------------------------------------------------------------------------------------------------------------------------------------------------------------------------------------------------------------------------------------------------------------------------------------------------------------------------------------------------------------------------------------------------------------------------------------------------------------------------------------------------------------------------------------------------------------------------------------------------------GACAAGTTGGACCCAGTTTGCCAGCATCGCCATTTTTGTCCTTGTAT---TGGGATCTCACCTTTGCT-------------------------------------------------------TGCGGATGGCAGTTGACCCTTGATGCARTTGATRSTCAT------------------TTGCGACCTYATCAGAAATCT---------------------------GAATCCACAGCATCAATCTMAAAGGT----------------------------------------------------------------------------------------------------------------------------
>Isoetes_humilior
------------------------------------------------------------------------------------------------------------------------------------------------------------------------------------------------------------------------------------------------------------------------------------------------------------------------------------------------------------------------------------------------------------------------------------------------------------------------------------------------------------------------------------------------------------------------------------------------------------------------------------------------------------------------------------------------------------------------------------------------------------------------------------GGTCCTGTATYTTGTGCAAGGCATGGTTGGATCAATGTTGRTTKRGATATGATTGCATGYGAGACATGTGGGKCAYGGCTTWTTTTTACT---GTCACACCATCATGGTCAAAGCGGGAAG-----------------------------------------------------------------------------------------------------------------------------------------------------------------------------------------------------------------------------------------------------------------------------------------------------------------------------------------------------------------------------------------------------------------------------------------------------------------------------------------------------------------------------------------------------------------------------------------------------------------------------------------------------------------------------------------------------------------------------------------------------------------------------------------------------------------------------------------------------------------------------------------------------------------------------------------------------------------------------------------------------------------------------------------------------------------------------------------------------------------------------------------------------------------------------------------------------------------------------------------------------------------------------------------------------------------------------------------------------------------------------------------------------------------------------------------------------------------------------------------------------------------------------------------------------------------------------------------------------------------------------------------------------------------------------------------------------------------------------------------------------------------------------------------------------------------------------------------------------------------------------------------------------------------------------------------------------------------------------------------------------------------------------------------------------------------------------------------------------------------------------------------------------------------------------------------------------------------------------------------------------------------------------------------------------------------------------------------------------------------------------------TCAGCTAGCGGACAACTTTGC---------------------------------------------------------------------------------------------------------------------------CATGAAGCTTCTGAACAAGCA------------------------------------------------------------------------------------------------------------------G---------------------------------------------------------------------------------------------------------------------------------------------------------------------------------------------------------------------------------------------------------------------------------------------------------------------------------------------------------------------------------------------------------------------------------------------------------------------------------------------------------------------------------------------------------------------------------------------------------------------------------------------------------------------------AGCTATTAGGAGGAAGC---------------CCATCTTCCAAGCGGTTGAGCCTGGAGCATAAACGGATGAACCTGGACGATGCCCGAGAATGA
>Isoetes_elatior
------------------------------------------------------------------------------------------------------------------------------------------------------------------------------------------------------------------------------------------------------------------------------------------------------------------------------------------------------------------------------------------------------------------------------------------------------------------------------------------------------------------------------------------------------------------------------------------------------------------------------------------------------------------------------------------------------------------------------------------------------------------------------------------GTATTTTGTGSAAGKCATGGTTRGAKCAATGYTGATTTAGATATGATTGCATGTGAGACATGTGGRTCATGGCTTATTTTTACT---GTYACACCATCGTGGT-----------------------------------------------------------------------------------------------------------------------------------------------------------------------------------------------------------------------------------------------------------------------------------------------------------------------------------------------------------------------------------------------------------------------------------------------------------------------------------------------------------------------------------------------------------------------------------------------------------------------------------------------------------------------------------------------------------------------------------------------------------------------------------------------------------------------------------------------------------------------------------------------------------------------------------------------------------------------------------------------------------------------------------------------------------------------------------------------------------------------------------------------------------------------------------------------------------------------------------------------------------------------------------------------------------------------------------------------------------------------------------------------------------------------------------------------------------------------------------------------------------------------------------------------------------------------------------------------------------------------------------------------------------------------------------------------------------------------------------------------------------------------------------------------------------------------------------------------------------------------------------------------------------------------------------------------------------------------------------------------------------------------------------------------------------------------------------------------------------------------------------------------------------------------------------------------------------------------------------------------------------------------------------------------------------------------------------------------------------------------------------------------------------------------------------------------------------------------------------------------------------------------------------------------------------------------------------------------------------------------------------------------------------------------------------------------------------------------------------------------------------------------------------------------------------------------------------------------------------------------------------------------------------------------------------------------------------------------------------------------------------------------------------------------------------------------------------------------------------------------------------------------------------------------------------------------------------------ACCCTTGATGCAGTTGATGCTCAT------------------TTGCGACCTCATCAGAAATCT---------------------------GAATCCACRGCATCAATCTCAAAGGT-------------------------------------------------------------------------CGGTTGAGTCTGGAGCATAAACGGATGAACCTGGACAATGCC---------
>Isoetes_coromandelina
------------------------------------------------------------------------------------------------------------------------------------------------------------------------------------------------------------------------------------------------------------------------------------------------------------------------------------------------------------------------------------------------------------------------------------------------------------------------------------------------------------------------------------------------------------------------------------------------------------------------------------------------------------------------------------------------------------------------------------------------------------------------------------------------------------------------------------------------------------------------------------------------------------------------------------------------------------------------------------------------------------------------------------------------------------------------------------------------------------------------------------------------------------------------------------------------------------------------------------------------------------------------------------------------------------------------------------------------------------------------------------------------------------------------------------------------------------------------------------------------------------------------------------------------------------------------------------------------------------------------------------------------------------------------------------------------------------------------------------------------------------------------------------------------------------------------------------------------------------------------------------------------------------------------------------------------------------------------------------------------------------------------------------------------------------------------------------------------------------------------------------------------------------------------------------------------------------------------------------------------------------------------------------------------------------------------------------------------------------------------------------------------------------------------------------------------------------------------------------------------------------------------------------------------------------------------------------------------------------------------------------------------------------------------------------------------------------------------------------------------------------------------------------------------------------------------------------------------------------------------------------------------------------------------------------------------------------------------------------------------------------------------------------------------------------------------------------------------------------------------------------------------------------------------------------------------------------------------------------------------------------------------------------------------------------------------------------------------------------------------------------------------------------------------------------------------------------------------------------------------------------------------------------------------------------------------------------------------------------------------------------------------------------------------------------------------------------------------------------------------------------------------------------------------------------------------------------------------------------------------------------------------------------------------------------------------------------------------------TTGGACCCR-TTCACCAGCATCGCCATTTTTGTCCTTGGGTAAATGG-------------------------------------------------------------------------------------------------------------------------------------------------------------------------------------------------------------------------------------------------------------------------------------------------------------------------------------
