# Supplementary material for: Phylogenomics indicates the “living fossil” Isoetes diversified in the Cenozoic
Source: PLoS One. 2020 Jun 18;15(6):e0227525. doi: 10.1371/journal.pone.0227525 (PMC7302493; doi:10.1371/journal.pone.0227525)
Supplement: S1 File — Folder containing fasta files for each of the individual nuclear alignments. (GZ) [file pone.0227525.s011.gz › 1_Individual_Nuclear_Alignments/Homolog_27231.orthogroup_15.fasta]

>Physcomitrella_patens
---------------------------------------------------------------------------------------------------------------------------------------------ATG---------------------------------------------------------------TGGGAAGAAGAGGCG------------------------------------------------------------------CTTCAAGGAATGGGC---CAGGGAGATTGT------------------ACTGGTGTGGATGATTTGGGATGCCGAAACAAGACACTG------------------------------------------------GCATTGGATTTGAAAGGGGGAGCCATAGCACTCATCATGGGATACAGTGCTTTGGGAGTGGCGTTGCCATTA---ATCGGCCGTCGGACGCAA---------------------TGGCTCAAACCCGATGGCAACCTATTTTTTGTTGCAAAATCTTTCGCAGCTGGAGTCATCCTTGCAACTGGGTTC---GTGCATATGCTGCCAAGCGCAATGGAATCCTTGACAAGTCAATGTTTGCCA---CGGTTCCCGTGGCACAAGTTCCCCTTTCCTGGA------TTCATCGCCATGTTGGCGTCTCTGGTTACCTTGGTGATTGACTTT---GTGGCCACCGAATTTTATGAGACGCAA---------------------------------CAT---------AATCATGGTGATCCAGACGCTTCCGCCAAAGGTGCATCAAACCCTGAACCTGCTGTCGACATGCCTGCCCATGCCCCATGTGGTCGTGGAATCTATTCAGCAAAGCGCTCACCAAGTCGAATTTTTGGCAAAGCTCGTTCTAAATCTGCTTCTGAGAAAGATGTGTACAATGAAATTATTATTGCAGAGCAAGATTTGGTTCAATCGATTGAA---------CAATCAAAAGAACCTCTTCCGGAAGGGGATAGGAAGGTGCACATAATAGGCATGCGCGAACATGCTGAGTCGCACCGCCACAGCCATGCCGAGGGC------------------------------------------ACGTGCAAG------------------------------------------------------------------------GATCAGACCGATGATAAGGTCCTCAAACATGTCGGTTATTCTCACAATGAGATA------------------------------------------------GGCGCTTCCACCAACGAAGTTCTG------------------------------------------GAGCACGTCAGACATGTGGTCGTTGCT---CAA---------------------------------------------GTGCTTGAGTTGGGCATTGTTGCACATTCGGTCATTATTGGGGTCACGCTTGGTGTGTCAGAAAGTCCTTGCACAATTAGACCCCTTCTTGCAGCCTTGAGCTTTCAT---------------------------------------------------------------------------------------------------------------------------------------------------------------------------------------------------------------------------------------------------------------------------------------------------------------------------------------------------------------------------------------------------------------------------------------------------------------------------------------------------------------------------------------------------------------------------------------------------------------------------------------------------------------------------------------------------------------------------------------------------------------------------------------------------------------------------------------------------------------------------------------------------------------------------------------------------------------------------------------------------------CAGTTCTTTGAAGGATTTGCACTTGGTGGCTGTATCGCTCAGGCAGGATTCAGTTACAGCTCTGCAGTGATAATGGCGTGTTGTTTCGCTATCACCACCCCAGCGGGAATTGGGATCGGTATTGGCATTTCTTCG------AGCTACAATGAGAAAAGCTCACGGTCCCTTATTGTGGAAGGCGTGTTCGACTCCATCTCCGCAGGGATTCTCGTGTACATGTCCCTGGTGGATCTCATTGCTGCGGATTTTCTT---------AGCAAACGC---ATG------------CGCTGCAATCGGAAGCTGCAGTTCTATTCCTACGCATCTTTGATCACTGGGTGCTTTGCTATGTCTGCGCTTGCAATTTGGACTTGA
>Isoetes_lacustris
---------------------------------------------------------------------------------------------------------------------------------------------------------------------------------------------------------------------------ATAGAAACAATGGCAGGAAATTATAGC------------------------------------------ACAAACATCTTGGGA---GGATTATCAGCT---------------TGTGTCAATGGACAGGAT---GAGTGTCGCAATGAAGAAGAA------------------------------------------------GCATTACGTCTTAAATTTGGAGCTCTTATAGCTATTTTACTGGCAAGTATATGTGGAGTTGTTCTACCTCTA---ATTGCAAAAAGTCTTAAG---------------------GTCATGCACACTGATGGCACGGCCTTTGTTGTTGCAAAAGCCTTGGCAGCAGGAGTGATCTTGGCAACTGGGTTT---GTGCATATCCTTCCAGATGCCATGGAAAATCTGACAAGTGATTGCTTGCCT---AAACACCCATGGAAAGAATTTCCATTTGCAGGC------TTTGTTGCAATGCTTGCTGCATTGGCCACACTTGCTATTGATTTT---GCTGGTACAGAATTTTTTGAACGAAGC---------------------------------CAT---GCACGGAAAGCAGGTCAAACACATATTGATCCTTTGGTAAATGGAGAAGAAAATATGGTTTTGGACAAC------------------------------------------------------------------------------------------------------------GAGATTATTAAACTCAAG------------GAAGATGGTAAT------------------------------GTTCATCAAGAACACATGCATATTGTTGGAATGCGTGCACATGCAGCATCTCACAGCCACAGTCATCCAGAGGGG------------------------------------CATCATGCATGCGTT------------------------------------------------------------------------GATATGTCTCACAACCATGCTCATGGTCATTTCGGTCAT---------TCATCT------------------------------------------------TTAGGCAATGGTGAAGGGGAAATG------------------------------------------GAAAATGCTCGGCACATTGTTATTTCA---CAG---------------------------------------------GTCTTGGAACTTGGGGTAATTACACATTCAATTATAATTGGAGTTTCTTTGGGTGTTTCTCAAAGTCCATGTACCATCAGGCCACTGCTTGCAGCGCTATCATTTCAT---------------------------------------------------------------------------------------------------------------------------------------------------------------------------------------------------------------------------------------------------------------------------------------------------------------------------------------------------------------------------------------------------------------------------------------------------------------------------------------------------------------------------------------------------------------------------------------------------------------------------------------------------------------------------------------------------------------------------------------------------------------------------------------------------------------------------------------------------------------------------------------------------------------------------------------------------------------------------------------------------------CAGTTCTTTGAGGGATTTGCTCTTGGCGGCTGCATTTATCAAGCAGGATTTAAAATGACTTCAGCTGCAATAATGGCCATTTGTTTTGCAATTACCACTCCTATTGGTATAGCCATAGGCATTGGTGTCTCTGAA------AATTATAATGCCAACAGCCCAAGGGCTATCATTGTTGAAGGATTGTTTGATTCAGTTTCAGCTGGTATACTTATATATATGGCGTTAGTAGATCTTATAGCTGCAGACTTTCTG---------AGCAAACGG---ATG------------CGTTGCGACCATCGTTTACAAATAATTTCCTTTATGTTCTTGTTGTTGGGGGCTTCTGCCATGTCTCTTCTTGCCCTGTGGGCTTAG
>Isoetes_sinensis
---------------------------------------------------------------------------------------------ATGTTGGACAAC---TGCGATGATGGAATTCTAACATGCTTTCTTCATCTC------------------------------------------------------------------AAGCGGGAGATAGAAACAATGGCAGGAAATTATAGC------------------------------------------ACAAACATCTTAGGA---GGATTATCAGCT---------------TGTATCAATGGACAGGAT---GAGTGTCGCAATGAAGAAGAA------------------------------------------------TCATTACGTCTCAAATTTGGAGCTCTTATAGCTATCTTACTGGCAAGTATATGTGGAGTTGTTCTACCTCTA---ATTGCAAAAAGTCTTAAG---------------------GTCATGCACACTGATGGCACGGCCTTTGTTGTTGCAAAAGCCTTGGCAGCAGGAGTCATCTTGGCAACTGGGTTT---GTGCATATCCTTCCAGATGCCATGGAAAATCTGACGAGTGATTGCTTGCCT---AAACACCCGTGGAAAGAATTTCCATTTGCAGGC------TTTGTTGCAATGCTTGCTGCATTGGCCACACTTGCTATTGATTTT---GCTGGTACAGAATTCTTTGAACGAAGT---------------------------------CAT---GCACGGAAAGCAGGTCAAATGCATACTGATCCTTTGGTAAATGGAGAAGCAAATATGGTTTTGGACAAC------------------------------------------------------------------------------------------------------------GAGATCACTAAACTCAAG------------GAAGAGGGTAAT------------------------------GTTCATCAAGAACACATGCATATTGTGGGAATGCGTGCACATGCAGCATCTCACAGCCACAGTCATCCAGAGGGG------------------------------------CATCATGCATGTGTT------------------------------------------------------------------------GATATGTCTCACAACCATGCTCATGGCCATTTCGGTCAT---------TCATCT------------------------------------------------CTAGGCAATGGTGAAGGGGAAATG------------------------------------------GCAAATGCCCGGCACATTGTTATTTCA---CAG---------------------------------------------GTCTTGGAACTTGGGGTAATAACACATTCAATTGTAATTGGAGTTTCTTTGGGTGTTTCCCAAAGTCCATGTACCATCAGGCCACTGCTTGCAGCGCTATCATTTCAT---------------------------------------------------------------------------------------------------------------------------------------------------------------------------------------------------------------------------------------------------------------------------------------------------------------------------------------------------------------------------------------------------------------------------------------------------------------------------------------------------------------------------------------------------------------------------------------------------------------------------------------------------------------------------------------------------------------------------------------------------------------------------------------------------------------------------------------------------------------------------------------------------------------------------------------------------------------------------------------------------------CAGTTCTTTGAGGGATTTGCTCTTGGCGGCTGCATTTATCAAGCGGGGTTTAAAATGACTTCAGCTGCAATAATGGCCATTTGTTTTGCAATCACCACTCCTATTGGTATAGCCATAGGCATTGGTGTCTCTGAA------AATTATAATGCCAACAGCCCAAGGGCTATCATTGTTGAAGGATTGTTTGATTCAGTTTCAGCTGGTATACTTATATATATGGCATTAGTAGATCTTATAGCTGCAGACTTTCTG---------AGCAAACGG---ATG------------CGTTGCGACCATCGTTTACAAATTATTTCTTTCCTGTTCTTGTTGTTGGGGGCTTGTGCCATGTCTCTTCTTGCCATGTGGGCTTAG
>Huperzia_lucidula
---------------------------------------------------------------------------------------------ATGGTGGGTGTC---CTTTTTGATGGACTCATGTTCTACTTTCAGTTTCTC------------------------------------------------------------------AAGAACGGAGTGGAGCTTTTAACAAGTTCTTCTTTA------------------------------------------GAAAAC---ATGGCG---AGTCCTTCCATT---------------TGTACATCTCAGGCAGACTATGAATGCCGGAATAAAGAGGAG------------------------------------------------GCTTTGTGGCTAAAGTTTGCTGCTATCGCGGCAATTCTTTTAGCCAGTGCATTTGGAGTAGCATTGCCTTTA---TTAGGGAAAAGGCTAAAT---------------------TTTCTTAAAACAGATGGAAACTCATTTGTCATTGCAAAGGCTTTAGCCGCAGGAGTAATCTTAGCAACTGGGTTT---GTTCATATCCTACCTGATGCCATGGAAGCTTTGACAAGTAAATGCTTGCCG---GAATATCCTTGGAAGAAGTTCCCTTTTGCTGGT------TTTATAGCAATGCTTTCTGCTTTGAGCACACTTGTGGTTGATTTT---TGGGCAACTGAGTATTTTGAGAATAAA---------------------------------CAC---CAGCAGGAACAAGAAAAACCTGATGTTGAGTTTCTGCAAAATGGA---ATCGACGAGGGTATCACTTCA------------------------------------------------------------------------------------------------------------GAAGCTGCTTACTTAGGGAAAGGGGTAGTAGAACATAGTGAT------------------------------AATGACAAATCACACATTCATATTGTTGGGATGCGTGCACATGCTGCATCTCATTCCCATAGTCATCCTGAAGGT------------------------------------CATCATGCATGTGTA------------------------------------------------------------------------GATTCGAGTCATGAGCATGTTCATGGACGCTTCGGACATTCACATACATCAACT---------------------------------------------------TCTGGCGTTGATGACGAACTG------------------------------------------GCCCTTATCCGGCACGCTGTGATTTCT---CAG---------------------------------------------GTTCTGGAACTTGGGATTGTCACCCATTCTCTTATTATTGGAATATCACTAGGTGTTTCAGAAAGCCCATGTACAATTAAGCCCTTACTTGCCGCGTTGTTCTTTCAT---------------------------------------------------------------------------------------------------------------------------------------------------------------------------------------------------------------------------------------------------------------------------------------------------------------------------------------------------------------------------------------------------------------------------------------------------------------------------------------------------------------------------------------------------------------------------------------------------------------------------------------------------------------------------------------------------------------------------------------------------------------------------------------------------------------------------------------------------------------------------------------------------------------------------------------------------------------------------------------------------------CAATTTTTTGAAGGATTTGCTTTGGGAGGCTGCATCTCCCAGGCCAGTTTCACTACCCCATCTGCTGTATTTATGTCCATATTTTTTGCTATCACGACTCCAGCTGGCATCGGTCTTGGTATTGGAATCTCATCC------AGTTACAAGACGGACAGTCCAAGTGCCCTCATAGTGGAGGGAATATTTGACTCAATATCGGCTGGGATTCTAATCTACATGGCTCTGGTGGATTTAATAGCTGCTGATTTTCTC---------AGCAAGAGA---ATG------------CGTTGCGATCGTCGCTTGCAAGTGTGTTCTTACTTGTCCCTGTTTTTTGGGGCTGTGGCGATGTCTTCTCTGGCTTTGTGGGCATAA
>Selaginella_moellendorffii
---------------------------------------------------------------------------------------------------------------------------------------------------------------------------------------------------------------------------------------------------------------------------------------------------------------------------ATG---------------TGCGAGAGTGATGGCGATGGTGGTTGTCGGAACGAAGGGGAG------------------------------------------------GCACTGTTCCTTAAGATCTTGGCGATGGTGGCAATCCTGGTAACCGGCGTTATGGGCGTAGCTCTGCCACTT---CTCGGCAAGAGGTTGACG---------------------TGCTTGAGGACGGACCGTGGGTTTTTCCTCATTGCCAAGGCTCTTGCGGCGGGAGTGATTCTAGCGACGGCCTTC---GTGCACATCCTCCCCGACGCGATGCTGGTCCTCCAGAGCGAGTGCCTGCCC---GAGATACCGTGGAAGAGGTTCCCGTTTGGAGGC------TTCATAGCGATGTTTTCAGCCATGGCAACTTTGGTGGTGGATCTT---CTCAGCACGGGGTTTTTCGAGAGAAAG---------------------------------CAC---CATAAGCACGCAAGTTCAAGCTCGCTGGAG---------------------GACCAAGACTTGGACGTG------------------------------------------------------------------------------------------------------------GAAGCAGGG---------------------GCCGACAGTAAT------------------------------GGCTCCCAACCCAAGCTTCACATTGTTGGGATGCACGCTCACGCTGCCTCTCACAGTCACAGTCATCCTCAGGGA------------------------------------CTACACGGC---AAG------------------------------------------------------------------------GAACTCGGTTTCGAGCAC------------CTCGGGCACGCTCATTCTGCCAGT------------------------------------------------TTCAGTGACGAGGACGACGAGTTT------------------------------------------GCTCGCATCCGGCATATCATCATCTCG---CAA---------------------------------------------GTGCTGGAGCTCGGTATCATAACACACTCGATCATCATCGGCTTGTCCCTGGGTGTTTCGCAAAGCCCATGCACGATCAGGCCACTCCTAGGGGCACTCTCGTTTCAC---------------------------------------------------------------------------------------------------------------------------------------------------------------------------------------------------------------------------------------------------------------------------------------------------------------------------------------------------------------------------------------------------------------------------------------------------------------------------------------------------------------------------------------------------------------------------------------------------------------------------------------------------------------------------------------------------------------------------------------------------------------------------------------------------------------------------------------------------------------------------------------------------------------------------------------------------------------------------------------------------------CAGTTCTTCGAGGGATTTGCGCTTGGAGGATGTATCTCTCAGGCCGGTTTCAAGCCGCTGTCCGTGGTAATCATGGCAGTGTTCTTCGCGATCACGACTCCGGGTGGAATAGCCATTGGAATTGGGATCTCGGAA------GTGTACAATCCAAAAAGCGTAAAAGCTTTGGTGGTGGAGGGGGTGTTCTACTCGGTGTCAGCGGGGATTCTAGTGTACATGGCGCTTGTAAATCTCATCGCAGCGGATTTTCTC---------AGCAAAAGA---ATG------------AGGTGTGACCACAGGCTGCAAACGCTGTCGTTGCTCTCGCTCTTCACTGGAGCTACCTTAATGTCATTACTCGCCTTCTGGGTGTAG
>Lygodium_japonicum
---------------------------------------------------------------------------------------------ATGATTGATCAGCGGTGCAGTTCTGGGCCTTTCATGTGCTTTCTTTACGTC---------------------------------------------------------------TGGGAAGCTCCATTGCAGACCCTGACA---------------------------------------------GGTTGGTCCTCCAGGCTTATGGCA---GATGAAACAATT---------------TGTGCTGATGTATCTGAGTTGGAATGCAGAGATGTGCCTTTG------------------------------------------------GCCTTTCATTTGAAATTGGCAGCCATCATAACTATTCTTTTTGCTGGTGCTTTTGGAGTGGCATTGCCACTC---TTGGGAAGGAAATTAACA---------------------ACATTACGAACAGATGGCTCCTATTTTGCTGTTGCTAAGGCTTTTGCAGCTGGAGTGATTCTTGCAACAGGCTTT---GTGCACATGCTTCCAGATGCAACGGAGGCACTTACAGACAGTTGCTTGCCT---CAGTACCCATGGAAAACGTTTCCTTTTTCTGGT------TGTATTGCAATGTTAGCTACCCTTGGCACACTCTTGGTTGATGTC---CTAGGTACAGACTACTATGAGAAGAAA---------------------------------CAT---GCTTCTGAGGCACGTAAAAAACAAAATGCTCTAACGTGTGAGTGGAATCAAGAGCCCAGATCAAACGAC------------------------------------------------------------------------------------------------------------TGTATTCTG------------------GTGAAAGATGACAAT---------------CTGGTCTCTGGACATTCAGAAGATGACCACATGCACATTGTTGGAATGCGTGCTCATGCAGCATCTCATAACCATAGTCATCCTCAGGGT------------------------------------CATCATTCTTGTAAT------------------------------------------------------------------------GACTCTACACACGAGCATGTACACAGTGAATTCGGACATTCTCACACTACGGAA---------------------------------------------------------------GATGTATCT------------------------------------------TCTCACATTAGACATGTGGTGGTTTCA---CAG---------------------------------------------GTGTTGGAGTTGGGGATTGTGACACATTCTGTAATTATTGGCATATCGTTAGGAGTTTCACAAAGTCCTTGCACAATTCGGCCTCTCTTTGCAGCTCTCTCGTTTCAT---------------------------------------------------------------------------------------------------------------------------------------------------------------------------------------------------------------------------------------------------------------------------------------------------------------------------------------------------------------------------------------------------------------------------------------------------------------------------------------------------------------------------------------------------------------------------------------------------------------------------------------------------------------------------------------------------------------------------------------------------------------------------------------------------------------------------------------------------------------------------------------------------------------------------------------------------------------------------------------------------------CAGTTCTTTGAAGGTTTTGCACTTGGTGGTTGCATCTCCCAGGCAGGACTCAAGTCGATCTCCACTGTAGCAATGGGAGTGTGCTTTACCATGACCACCCCCATCGGTATAGCTGTGGGCACTGGGATAGCTAGT------GGGTACAACTCGAACAGTCCTGGAGCCCTCATTGTAGAGGGAATATTTGATTCCATTTCTGCTGGCATCCTTATCTACATGGCACTGGTTGATTTGATTGCAGCTGACTTTTTA---------AGCAAGCGT---ATC------------AGCTGCAATCGCATATTGCAAGCTCTATCTTAC------------------------------------------------------
>Pinus_maritima
---------------------------------------------------------------------------------------------------------------------------------------------------------------------------------------------------------------------------------------------------------------------------------------------------------ATGGGG---ACAACTGATTGT---------------GGAAAA---GATACAGATACAAGATGTCGGAATGAGGAGCTT------------------------------------------------GCATTGCATATGAAGATGATTGCAATTTTTCTGATTCTGTTAACTAGTGCTTGTGGAGTAGCATTGCCGCTC---TTGGGAAGGAGGTTCAAA---------------------TTCCTAAGAACAGATGGAAGCGTTTTTGTTATTGCCAAGGCCTTTGCAGCTGGAGTTATTCTGGCAACAGGTTTT---GTCCACATGTTACCAGATGCTCAAGAGGCCCTTACAGACGAATGTTTGCCG---GAAACCCCGTGGTTAAAATTTCCATTTTCTGGT------TTTATTGCGATGTTGGCCGCTTTTTTTACTCTTCTAGCTGATTTT---GTGGGTACACAATACTATGAAAGGAAA---------------------------------CAC---------------CTAAAGGATCAAGCTGAAACCTTGACT---------TGTAACCCTATTGAGGAAGGGTCT---------------------------------------------------------------------------------------------------TGGCCCGAAATAGCCCCTGCTTCATCTGTT------GAGGATACAAAT---------CACAAGAAGGCAGATGATTCGCATGGTGATGGTCATATGCATATCGTTGGCATACATGCCCATGCTGCTTCTCACAGCCATAGCCACCCCCATGGT------------------------------------CATCATTCTTGTGCA------------------------------------------------------------------------GATGAAACACATGCCCATGTTCATGGGGAATTTGGCCATGTACACACATCA------------------------------------------------------TCTCCATCTGTGTCT---GAT------------------------------------------TCCTCTATCCGGCATATTGTGGTTTCC---CAG---------------------------------------------GTTCTAGAAATGGGGATCGTCTCCCATTCTATAATCATCGGTCTTTCGCTTGGTGTTTCACAGAGTCCATGCACAATCAGACCCCTAATGGCAGCTTTGACCTTCCAT---------------------------------------------------------------------------------------------------------------------------------------------------------------------------------------------------------------------------------------------------------------------------------------------------------------------------------------------------------------------------------------------------------------------------------------------------------------------------------------------------------------------------------------------------------------------------------------------------------------------------------------------------------------------------------------------------------------------------------------------------------------------------------------------------------------------------------------------------------------------------------------------------------------------------------------------------------------------------------------------------------CAATTCTTTGAAGGCTTTGCACTTGGGGGCTGTGTTTCACAGGCTGGTTTTAAATCCCTCTCTGCCTTCCTGATGGCTTGTTTCTTTGCCATAACCACACCGGCAGGCATTGCTATTGGAATCGGAGTGTCTTCT------GTTTACAATCCAAATAGCCCAAGAGCCCTCATTATAGAGGGTATCTTTGATTCTATATCTGCTGGAATACTTATATATATGTCTTTAGTAGATCTAATTGCTGCAGATTTTCTG---------AGCAAGGGA---ATG------------TGCTGCAATCCTAGATTGCAGTTTGTATCATACATTGCCCTGTTAGTGGGAGGTCTAATGATGGCTGCCCTTGCAATATGGGCATAA
>Theobroma_cacao
---------------------------------------------------------------------------ATGTTCTTCATTGAGGAAATCTGG---------------------CCGCTGCTCCACCTTAATCGTTTC------------------------------------------------------------------GGATCAAAGACTAGGCTTTTCTCAGCAGAGTCCCTTTTG------------------------------GGGACGGTAACCGATTCAATGACC---AACACAAGCTGC---------------CAATCATCG---GAGCTAGAGGGTTGCCGTGACGAGTCAGCC------------------------------------------------GCGTTGAAGCTAAAGCTTATAGCAATAGCCTCCATCCTTCTTGCTGGCGTCGCTGGCATTGCTATTCCGCTC---ATTGGCAAGCACCGTAAG---------------------TTCCTCCGTACTGATGGGAGCCTCTTTGTTGCCGCCAAGGCCTTCGCCGCCGGCGTAATTCTTGCTACTGGCTTC---GTCCACATGCTCTCTGGTGGTACTGATGCTCTCACGGATCCTTGCTTACCA---AAATACCCTTGGTCAAAGTTCCCATTTTCAGGG------TTCTTTGCTATGATTGCTTCTTTGGTTACTTTGCTTGTGGATTTT---GTGGGGACTCAGTATTATGAGAGGAAA---------------------------------CAAGGTTTAGCTAGGGGAAGTATGGAAGAGCAGGGTAGCGTCGGGCCG------GTGGAGCCGGACTCGGAGTCT------------------------------------------------------------------------------------------------------------GCAATTGTGCCAATTGTGGAAGGG------AAGGATTGGAAT---------GGGGGGAAGGTTTTTGGGGAAGAGGAAGGTGGGGGCATGCACATTGTTGGGATGCATGCTCATGCAGCACATCATAGGCATAGTCATCCACATGGA------------------------------------CAGGATGGTTGTGATGGGCTAGTGAGGAGTCGTGGACATGAACATGACCATGGACATGGGCATAGTCATGGACACGGACATGGACATGAGCATAGTCATGGACAT---------------GGACATGAGCATGGCTTA------------------------------------------------------GGAGGTGGGGATGAT---GAT------------------------------------------AGTGGAGTGAGGCACGTCGTAGTTTCCCAGCAG---------------------------------------------ATTTTGGAGCTTGGAATTGTATCACACTCAGTAATCATTGGCCTATCACTGGGTGTTTCCCAGAGTCCATGCACGATAAGACCTCTAATTGCAGCATTATCATTTCAT---------------------------------------------------------------------------------------------------------------------------------------------------------------------------------------------------------------------------------------------------------------------------------------------------------------------------------------------------------------------------------------------------------------------------------------------------------------------------------------------------------------------------------------------------------------------------------------------------------------------------------------------------------------------------------------------------------------------------------------------------------------------------------------------------------------------------------------------------------------------------------------------------------------------------------------------------------------------------------------------------------CAGTTCTTTGAAGGATTCGCACTTGGAGGCTGCATCTCCCAAGCTCAATTCAAAACTCTATCAACCACAATAATGGCATGTTTTTTTGTCATAACAACCCCAGCTGGAATTGGCATTGGGACTGCCATTGCTTCA------TTCTACAACCCTTACAGCCCAGCAGCTCTGGTTGTTGAAGGCATCTTAGACTCTTTGTCAGCTGGAATTCTAGTTTATATGGCTTTAGTAGATCTAATTGCTGCAGATTTTCTT---------AGTAAGAGG---ATG------------AGCTGCAATTTTAGACTTCAAGTAGCATCTTACTTTATGCTCTTCCTAGGAGCTGGTTTGATGGCTTCCCTTGCCATCTGGGCCTAA
>Arabidopsis_thaliana
---------------------------------------------------------------------------------------------------------------------------------------------------------------------------------------------------------------------------------------------------------------------------------------------------------------------------------------------------------------------------------------------------------------------------------------------------------------ATGGCGTCGATCCTTATCTCCGGAGCTGCCGGAGTCTCGATTCCTCTA---GTTGGAACC------------------------------CTACTTCCGTTAAACGGTGGCTTAATGAGGGGAGCCAAAGCGTTCGCAGCAGGAGTTATCCTCGCAACAGGGTTC---GTTCACATGCTCTCGGGCGGATCCAAAGCTTTGTCCGACCCATGTCTGCCG---GAGTTTCCATGGAAAATGTTCCCTTTTCCAGAA------TTCTTCGCCATGGTCGCGGCGCTTCTTACTCTGCTCGCGGATTTC---ATGATCACGGGATACTACGAGAGGAAA---------------------------------CAG------GAGAAGATGATGAACCAGTCCGTCGAGTCGCTTGGTACGCAA---GTTTCGGTTATGTCTGACCCA------------------------------------------------------------------------------------------------------------GGTCTT---------------------------------GAA---------TCGGGTTTTCTGAGAGATCAAGAAGATGGAGGGGCGTTGCATATCGTGGGGATGCGGGCTCACGCGGAGCATCACCGTCATAGCCTCTCCATGGGT------------------------------------GCCGAAGGTTTTGAGGCTCTCTCTAAGAGAAGTGGTGTTTCC---------------------------------------------------GGTCATGGACAC---------------GGCCACAGCCACGGCCAC------------------------------------------------------GGGGACGTAGGCTTG---GAC------------------------------------------AGTGGTGTGAGGCACGTTGTTGTTTCT---CAG---------------------------------------------ATACTTGAAATGGGAATAGTGTCACATTCAATAATCATAGGAATATCGCTTGGAGTATCACATAGCCCATGCACCATACGTCCTCTCCTTCTCGCTCTTTCCTTCCAC---------------------------------------------------------------------------------------------------------------------------------------------------------------------------------------------------------------------------------------------------------------------------------------------------------------------------------------------------------------------------------------------------------------------------------------------------------------------------------------------------------------------------------------------------------------------------------------------------------------------------------------------------------------------------------------------------------------------------------------------------------------------------------------------------------------------------------------------------------------------------------------------------------------------------------------------------------------------------------------------------------CAATTCTTCGAAGGTTTTGCCCTCGGTGGCTGCGTCGCAGAGGCCAGACTAACCCCGCGTGGATCTGCCATGATGGCTTTCTTCTTCGCCATCACTACTCCGATCGGTGTAGCGGTGGGAACGGCCATTGCCTCA------TCTTACAACTCTTATAGCGTTGCAGCATTGGTGGCTGAAGGAGTGCTCGATTCTCTCTCTGCGGGGATACTTGTGTACATGGCGCTTGTGGATTTGATCGCTGCGGATTTCTTG---------AGCAAGAAG---ATG------------AGTGTTGATTTCAGAGTTCAAGTTGTTTCTTATTGCTTTTTGTTTCTTGGAGCTGGGATGATGTCTGCTCTTGCAATTTGGGCTTGA
>Littorella_uniflora
---------------------------------------------------------------------------ATGTCAATTGCTGAGGATTTGGTG---------------------CCCGAGCTTTGGTTTGGGAGAATT------------------------------------------------------------------GGGGGGAAAGTTAGGGTTTATTCA---GACTCATTTCTA------------------------------CAGAACCTTTCACAGTCCATGGCA---AATACAGCGTGT---------------AGTACTAGTGGTGAATCGGAAGGATGCCGGGACAACTCCTCT------------------------------------------------GTTCTCACCCTGAAAATGGTTGCTATTGCTGCCATACTCACTGCAGGATTTTGTGGTGTTGCAATACCATTG---GTTAGCAAAAAGCGCCGA---------------------TTCCTCCGCTCCGACTCCAACCTCTTTGTCGTCACAAAAGCGTTTGCAGCTGGTGTAATCCTTGCAACTGGATTT---GTCCACATGTTACCAGATGCCACATCAGCACTAACGGACTCATGTCTACCG---AAATTTCCCTGGTCAAAGTTCCCGTTTGCTGGG------TTCATTGCAATGATGGCAGCTTTGGCCACTTTGCTGGCTGATTTT---GTTGGGACTCAATATTACGAGAGGAGA---------------------------------CAG------GAGAGAGAAAGCAAAAATACTCGGGCCGATCTATCA------------GATGCCGTGTCTGAATCT------------------------------------------------------------------------------------------------------------GGGATAGTCCAAGTAGAGACGGGT------AGT------TAT---------AGTGGTAAAGTGTTCGGAGAAGAGGAAAGTGGTGCAATGCACATTGTAGGGATGCATGCTCATGCTGCACATCATGGACATAGCCACTCACAAGAA------------------------------------CAAGGGGCGTGTGAT------------------------------------------------------------GGCCATCAAGTGGAGCATTCGCATGGTCAC---------------TCGCACTCACATGGTTTT------------------------------------------------------GGAGGTGGAGATGAG---GAT------------------------------------------AGT---GTCAGGCACATTGTCGTTTCT---CAA---------------------------------------------GTTCTCGAACTTGGGATAGTTTCACACTCTGTAATAATCGGATTATCTCTAGGAGTTTCGCATAGCCCCTGTATAGTACGTCCTTTGATCGGAGCATTATCATTCCAT---------------------------------------------------------------------------------------------------------------------------------------------------------------------------------------------------------------------------------------------------------------------------------------------------------------------------------------------------------------------------------------------------------------------------------------------------------------------------------------------------------------------------------------------------------------------------------------------------------------------------------------------------------------------------------------------------------------------------------------------------------------------------------------------------------------------------------------------------------------------------------------------------------------------------------------------------------------------------------------------------------CAATTCTTCGAAGGTTTTGCTCTCGGAGGCTGCATCTCACAGGCCAGGTTCGGAACCCTTCGGTCAACCCTAATGTCATGCTTTTTCGCCTTAACGACACCCTTGGGAATAGGAGTTGGTATTGGCATATCTTCA------ATCTTCAACGCTAACAGCCCTAGAGCCCTGATCATTGAAGGAATCTTTGACTCAATATCTGCTGGAATTCTGGTTTACATGGCTCTGGTGGACTTGATAGCAGCCGATTTCTTG---------AGCAAGAGA---ATG------------AGCTGCAACTTGAGGCTCCAAGTCGTGTCTTATTTCGCGCTCTTCATCGGGGCAGCATTGATGTCTTCACTTGCAATATGGGCTTAA
>Amborella_tricopoda
------------------------------------------------------------------------ATGTCTTCTTTCCTCGAGGACTTTGTTGGCGGT---TTGGGTGCTGAGCCTGTTCTTGGATTTACTTATGTA------------------------------------------------------------------AAGAAGAAAGTTCAAATCATTTCA---GATATCTTC------------------------------------------TCAAGCTCCATGGTG---ACAACAACTTGT---------------GGTGATGGAGAGGCCGAGATGGAGTGCCGTGACCAAAGGGCA------------------------------------------------GCATTCCAGCTGAAGATGGCTGCCATGTGCATCATACTATTTGCCAGCATCGCTGGTGTTGCCCTTCCCCTT---CTCGGTAGGAGACAAAGG---------------------CTGCTAAGGACTGATGGCAATGTCTTTTTTGTTGCTAAAGCCTTTGCGGCCGGTGTCATCCTTGCCACTGGCTTC---GTCCACATGTTACCTGACAGCTCCACTGCCCTCACTGACCCCTGCCTCCCA---AGTGTG---TTCTCCAAGTTCCCCTTCTCCGGC------TTCGTTGCAATGTTCGCTTCTCTGATAACTCTTGTAGTGGATTTT---GTGGCTACTCAGTATTATGAGAGGAAG---------------------------------CAC---------------GAGAAAGAGGAGGGGGCACGTGTGTCC------------ACTGTGATGGAGGATGGG------------------------------------------------------------------------------------------------------------GAGGTTGTGGTGGTGGGTACTGAG------GAGGAAGGAAATGGTGTAGGTGAAAAGAGAGTAGGAGACTTTGGAGAGAAGAATGGGATGCATATTGTGGGGATGCATGCGCATGCAGCTGCACACCGCCATAGCCACCCCCATGGG------------------------------------CACCACTCATGTGAG------------------------------------------------------------------------GACACAACACACGAACACACTCGCAAGCTAGTGGGGCACGCCCACACCCAC------------------------------------------------------TCAGGGCATGAGGACGTGGAA------------------------------------------TCGAATGTGAGGCATGTGGTGGTCTCT---CAA---------------------------------------------GTATTGGAAGTGGGGATTGTGTCACATTCTATGATCATAGGGCTATCAGTTGGCGTGTCACAGAGTCCGTGCACTATCAGGCCACTCATTGCAGCCCTTTCATTTCAT---------------------------------------------------------------------------------------------------------------------------------------------------------------------------------------------------------------------------------------------------------------------------------------------------------------------------------------------------------------------------------------------------------------------------------------------------------------------------------------------------------------------------------------------------------------------------------------------------------------------------------------------------------------------------------------------------------------------------------------------------------------------------------------------------------------------------------------------------------------------------------------------------------------------------------------------------------------------------------------------------------CAGTTCTTTGAAGGCTTTGCTCTTGGGGGATGTATCTCACAGGCAGAGTTCAAACGCCTCTCCACATCTTTGATGGCCAGCTTCTTTTCAATTACTACTCCTGTTGGAATCGGGATCGGGACCGCCATATCCTCG------GTGTACAACACCAATAGCCCAAGAGCATTGGTCGTCGAGGGGATCTTCGACGCCATTTCGGCTGGTATTCTTGTCTACATGGCCCTCGTCGACCTGATTGCAGCTGATTTCTTG---------AGCAAGAGG---ATG------------AGTTGTAACACTCGCCTCCAGGTCTGCTCCTACTTGGCGCTCTTTCTTGGGGCCACTCTGATGTCTCTGCTTGCAATATGGGCGTAA
>Isoetes_andicola
------------------------------------------------------------------------------------------------------------------------------------------------------------------------------------------------------------------------------------------------------------------------------------------------------------------------------------------------------------------------------------------------------------------------------------------------------------------------------------------------------------------------------------------------------------------------------------------------------------------------------------------------------------------------------------------------------------------------------------------------------------------------------------------------------------------------------------------------------------------------------------------------------------------------------------------------------------------------------------------------------------------------------------------------------------------------------------------------------------------------------------------------------------------------------------------------------------------------------------------------------------------------------------------------------------------------------------------------------------------------------------------------------------------------------------------------------------------------------------------------------------------------------------------------------------------------------------------------------------------------------------------------------------------------------------------------------------------------------------------------------------------------------------------------------------------------------------------------------------------------------------------------------------------------------------------------------------------------------------------------------------------------------------------------------------------------------------------------------------------------------------------------------------------------------------------------------------------------------------------------------------------------------------------------------------------------------------------------------------------------------------------------------------------------------------------------------------------------------------------------------------------------------------------------------------------------------------------------------------------------------------------------------------------------------------------------------------------------------------------GCAGGATTTAAAATGAYTTCAGYTGCAAYAATGGCCATTTKTTTTGCAAWTACYACTCCTWTTGGTATAGCCATAGGCATTGGTGTCTCTGAA------AATTATAATG-----AGCCCAAGGGCTATCRTTRTTGAAGGATTGTTTGATTCAGTTTCAGCTGGTATACTTATATATATGGCRTTARYAGATCTTATAGCTRSAGMCWTTCTG---------AGCAMAYGG---RTG------------CRTTGYGACCATYGTTTACAAATWATWTCYTTTATGTT-------------------------------------------------
>Isoetes_elatior
---------------------------------------------------------------------------------------------------------------------------------------------------------------------------------------------------------------------------------------------------------------------------------------------------------------------------------------------------------------------------------------------------------------------------------------------------------------------------------------------------------------------------------------------------------------------------------------------------------------------------------------------------------------------------------------------------------------------------------------------------------------------------------------------------------------------------------------------------------------------------------------------------------------------------------------------------------------------------------------------------------------------------------------------------------------------------------------------------------------------------------------------------------------------------------------------------------------------------------------------------------------------------------------------------------------------------------------------------------------------------------------------------------------------------------------------------------------------------------------------------------------------------------------------------------------------------------------------------------------------------------------------------------------CTGCTTGCAGCGCTATCATTTCAT---------------------------------------------------------------------------------------------------------------------------------------------------------------------------------------------------------------------------------------------------------------------------------------------------------------------------------------------------------------------------------------------------------------------------------------------------------------------------------------------------------------------------------------------------------------------------------------------------------------------------------------------------------------------------------------------------------------------------------------------------------------------------------------------------------------------------------------------------------------------------------------------------------------------------------------------------------------------------------------------------------CAGTTCTTTGAGKGATTTGCTCTTGGCGGCTGCATTTATCAAGCAGGTTTYAAAATGAGTTCAGSTGCAAYAATGGCCRTTTGTTTTGCAATCACCACTCCCATTGGTATAGCCATAGGCATTGGTGTCTCTGAA------AATTATAACGCCAACAGCCCAAGGGCTATCATTATTGAAGGATTGTTTGATTCAGTTTCAGCTGGTATACTTATATATATGGCATTAGTAGATCTTATAGCTGCAGACTYTCTG---------AGCAAACGG---ATR------------CGTTGCGACCATCATTTACAAATTATTTCTTTTCTGTTCTTRYTGTTGGGGGCTTCTGCCATGTCTCTTCTTGCCATYTGGGCTTAG
>Isoetes_coromandelina
-------------------------------------------------------------------------------------------------------------------------------------------------------------------------------------------------------------------------------------------------------------------------------------------------------------------------------------------------------------------------------------------------------------------------------------------------------------------------------------------------------------------------------------------------------------------------------------------------------------------------------------------------------------------------------------------------------------------------------------------------------------------------------------------------------------------------------------------------------------------------------------------------------------------------------------------------------------------------------------------------------------------------------------------------------------------------------------------------------------------------------------------------------------------------------------------------------------------------------------------------------------------------------------------------------------------------------------------------------------------------------------------------------------------------------------------------------------------------------------------------------------------------------------------------------------------------------------------------------------------------------------------------------------------------------------------------------------------------------------------------------------------------------------------------------------------------------------------------------------------------------------------------------------------------------------------------------------------------------------------------------------------------------------------------------------------------------------------------------------------------------------------------------------------------------------------------------------------------------------------------------------------------------------------------------------------------------------------------------------------------------------------------------------------------------------------------------------------------------------------------------------------------------------------------------------------------------------------------------------------------------------------------------------------------------------------------------------------------------------------------------------CAGCTGCAATAATGGCAATTAGTTTTGCAGTTACCACTCCTATTGGTATAGCCATAGGCATTGCTGTTGCTGAA------AATTATAATGCCAACAGCCCAAGGGCCATCA------AAGGATTGTTTGATTCAGTTTCAGCTGGTATTCTTGTATATATGGCATTGGTAGATCTTATAGCTGCTGACTTTCTG---------AGCAAAAGG---ATG------------CGTTGCGATCATCGTTTACAAGTTATCTCCTTT------------------------------------------------------
