# Supplementary material for: Phylogenomics indicates the “living fossil” Isoetes diversified in the Cenozoic
Source: PLoS One. 2020 Jun 18;15(6):e0227525. doi: 10.1371/journal.pone.0227525 (PMC7302493; doi:10.1371/journal.pone.0227525)
Supplement: S1 File — Folder containing fasta files for each of the individual nuclear alignments. (GZ) [file pone.0227525.s011.gz › 1_Individual_Nuclear_Alignments/Homolog_14313.orthogroup_1.fasta]

>Isoetes_sinensis
------------------------------ATGGCAGAACAGGCTGCGGAAGATGATTCTGAG------GATTTAGAGGTCACAGATGAGCAGAAGATCGGTATTGCAAAATGGTTCCTGCTTAAATCTCCCCCCGGTCAAATCCAGCAGGTCGCTAAAGATGTGCGCCATGTTTTAATGGACGAAGATGTCTTTGATGCTGCAGCCAAGGAAGCCTTTCTTATCTATAACATGGATCAAATGATTTGCCTTGATTTTCCAGACCACAGCGGGCAGGTGCTAGTGACTGAATATAACAAGCTTGATGAAGCTCATTTCTTAGATCCTCGTACTGCTCAGGTTGCTACAGTTGACCACATAAAACAGACATGCACAAAAGTTAGGCCAGCAAAAGATGAAGAGCTTCCTTCTGAATCTGTGGAGAACTACAGGGTTTGTGTGGACAATGAGCTTATAAAATATGCAGAAGAAGCATTCCCCAAGGGGCACTGTGCTGTATATTGCACAAGGTTGGGAAGTTCTGAAGAGGATTGCAGTAGTTTTGAGCTGTCAGCATTGATATCTGCTTTGAAGTATAGCCCCCAAAACTTCTGTAGTGGATGCTGGCGTTCTATATGGAAG---------------------------------------ATTTATGTCAATGAAGAGCTTCAAACAGTAGATTTGACTGGTCACATCAAGGTTAACGCACATTATTTTGAGGAGGGAAATGTGCAACTTGACACAAGCTTTGAATGCTCTGACTCAACAATACTGCAGGATCCAGTAGAGACAGGGGTGGCCATAGTGAATATTATTCGACACCACGAATCAGAGTATTTACAAACTCTTGAGGACTCTTACTGCAAACTATCAGACACA------------------------ACATTTAGGGAGCTCCGCAGAAAGCTACCGGTTACACGCACATTATTCTCTTGGAATAATGCGTTACAGCTCAGCCTTTCAAGGGAAGTAACGAGAGAATTGAGTCTAACGAAGTAA------------------------------------------------------------------------------------------------------------------------------------------------------------------------------------------------------------------------------
>Isoetes_lacustris
------------------------------ATGGCAGAACAGGCTGCGGAAGATGATTCTGAG------GATTTAGAGGTCACAGATGAGCAGAAGATCGGTATTGCAAAATGGTTCCTGCTTAAATCTCCCCCCGGTCAAATCCAGCAGGTCGCTAAAGATGTGCGCCATGTTTTAATGGACGAAGATCTCTTTGATGCTGCAGCCAAGGAAGCCTTTCTTATCTATAACATGGATCAAATGATTTGCCTAGATTTTCCAGACCACAGTGGGCAGGTGCTAGTGACTGAATATAACAAGCTTGATGAAGCTCATTTCTTAGATCCTCGTACTGCTCAGATTGCTACAGTTGACCACATAAAACAGACATGCACAAAAGTTAGGCCAGCAAAAGATGAAGAGCTTCCTTCTGAATCTGTGGAGAACTACAGGGTTTGTGTGGACAATGAGCTTTTAAAATATGCAGAAGAAGCATTCCCCAAGGGACACTGTGCTGTATATTGCACAAGGTTGGGAACTTCTGAAGAGGATTGCAGTAATTTTGAGCTGTCAGCGTTGATATCTGCTTTGAAATATAGCCCCCAAAACTTCTGTAGTGGATGCTGGCGTTCTATATGGAAG---------------------------------------ATTTATGTCAATGAGGAGCTCCAAACAGTGGATTTGACTGGTCACATCAAGGTCAACGCACATTATTTTGAGGAGGGAAATGTGCAACTCGACACAAGTTTCGAATGCTCTGATTCAACAATATTGCAGGATCCACTAGAGACGGGGGTGGCCATAGTGAATATTATTCGACACCATGAATCAGAGTATTTACAAACTCTTGAGGATTCGTACTGCAAACTATCAGACACA------------------------ACATTTAGGGAGCTCCGCAGAAAGCTACCTGTTACACGCACGTTATTCTCTTGGAATAATGCTTTACAGCTCAGCCTTTCAAGGGAAGTGACAAGAGAATTGAGTCTAACGAAGTAA------------------------------------------------------------------------------------------------------------------------------------------------------------------------------------------------------------------------------
>Selaginella_moellendorffii
------------------------------------------------ATGGACGGGGCC---------------------ACGGACGATCACAAGGCCGGCATTGCGAAGTGGTTCCTGCTACGATCGCCTCCAGGACAGATCCAGCAGGTCGCCAAAGATGTCCAGAAGATTTTGATGAGCGACAAGCTCTACCAGCAAGCGGCTAGCGAAGCATTCCCCATTTACAACATGGAGCAAATGATCTGCCTGGAGCTGCCGGATGGGAGTGGCCAGGTGCTTGTTAGCAACTGTGGCGCTCTCGATTCTACGCACTACCTCGATCTTAGAACCGCGCAGGTAGCAACTATT------------------TGCACGAAAGTTCGTCCAGCTACGGACGAGGAGCTTCCCTCTGGATTTGTTGAAGAGTACAGGTCTGCCATAGATTCCGAGCTTCTCAAGTACGTGGAAGAGGCGTTTCCAAGAGGCTCTTGCGCCGTGTTTTGCACCGCTGGGAGCACTGCTGAAGAAGACGATGCTCCTTTTGAACTCACAGCTCTAATTTCTGCGTCTAAGATCAGCCATCAGAACTTTTCGAGTGGCTCTTGGCGATCGACCTGGAAG---------------------------------------ATTCAAGTGAACCAAGAGCTCCAGTCTGTGGATCTGACAGGCAAAGTTCACGTGAATGCACACTATTTCGAAGAGGGAAACGTTCAACTCGACACCAACTACGAAGGCTCGGATTCAACCGTACTCCAGAATCCTCTGGACGTGGCAACAGCCGTGGTGAATATAATCCGTAGCAAAGAGTCCGAGTACTTGTTATCGCTAGAGGAATCCTATTCAAAGCTATCAGACAAC------------------------ACTTTCAAGGAGCTCCGCCGCAAACTTCCAGTGACTCGGACCTTGTTTGCATGGAACAATGCGTTGCAACTCAGCCTCTCGCGGGAGGTGACCCGAGAGCTGAGCAAGTGA------------------------------------------------------------------------------------------------------------------------------------------------------------------------------------------------------------------------------------
>Huperzia_squarrosa
------------------------------ATGGCCGAAGACATGTATGAAGATGAAGGGGAA------GGTGTGGAGGTCACGGACGATAATAAAATCGGCATTATCACTTGGTTTCTGCAAAGATCGCCACCTGGAGAGATTCAACAAGTCGCCAAATCTTTACGGGGAGTATTAATGGATGAGCGTATATTTGACATGGCTGCCAAAGAGGCTTTCCCTAAATACAACATCGATCAAATGATTGCTGTCGATATGGCAGACAACTCTGGACAGGTTTTACTTACTCAATATGGTGCAATTGACGATTCTCAACACCTCGAGCCTCGTACTGCACAGGTTGCTGTGGTCGACCATGTGAAACAGACCTGCGTAAAAGTTAGACCAGCTGCTGATGAAGAGCTGCCGTCCGCATTTGTCGAGGATTATAGGGCTTCTGTAGATGCTGAATTAGTCAAGTACGTGGAAGAAGCATTTCCAAAGGGTGGTTGTGCAGTCTACTGCACTCATGGGAAGGACGTTGAAGATGGGGGTGATATCTTTGAGTTAACAGCAGTCATTTCTGCTACTAAGTTCAGTGCACAAAACTTCTATAGTGGATCCTGGCGCTCAGTATGGAAA---------------------------------------ATCAATATTAGTCAAGAGCTTCAGGTTGTTGAGATAACT---------------------------------------------------------------------------------------------------------------------------------------------------------------------------------------------------------------------------------------------------------------------------------------------------------------------------------------------------------------------------------------------------------------------------------------------------------------------------------------------------------------------------------------------------------------------------
>Theobroma_cacao
------------------------------------------ATGGCAGAAGAA---------------GAAACAGAGCTGAGTGAGGAGCAAAGGAAAGAGATCGCCAAATGGTTCCTCCTCAACGCTCCCGCTGGCGAAATCCAATACGTCGCTAAAGATTTAAAGTCTGTTTTGAATGATGATGACGTGTACAATGAGGCGGTATCGGAGGCATTTCCTGTTTACAACAAATCTCACATGATTTGCCTCGAAATGCCTGGTAGATTCGGAGATGTCCTGGTTACATCATATGGG------------------------------------------------------------------------------------------------------GAGCTTCCATCCCCGTATATAGAGGAATACCGATGTGCTTTGGACATAGAAATGTCAAAGTATGTTGGTGAAGCTTATCCAAAAGGTTTTTGTTCAGTTTACTGTACTAATGGAAAAGATGTGGAGGGACCTGGATCTGATTTTGAGCTTGTTGTAGTGATTTCTGCTGCTAGACTTAGCCCACAGAATTTCTGCAATGGAAGTTGGCGGTCAATATGGAAC---------------------------------------ATTGAGTTTAAAGATGATATTCAAATACTGGAATTGAAAGGCAAATTGCAGGTCGGTGCACACTATTTTGAAGAGGGAAACGTGCAATTAGATGCAAGACATGAATGTAAAGATTCTACATTATTTCAGTCCCCTGATGATAGTGCAGTTTCTATAGCCACCATAATTCGCCACCACGAGACAGAGTACCTGGCATCCCTTGAGGCATCCTATTTGAATTTGCCAGATACC------------------------ACTTTCAAGGATCTTCGCAGGAAACTTCCAGTTACTCGAACCTTATTCCCATGGCATAACACTTCACAATTCAGCCTGACAAGAGAGATATCAAAAGAACTGGGAATTGGAAAGTGA------------------------------------------------------------------------------------------------------------------------------------------------------------------------------------------------------------------------------
>Arabidopsis_thaliana
------------------------------------------ATGGCGGACGAAGAAGATGAGTTACTGGAGACAGAACTAAGTTACGACCAGAAAAAGGAAATCGCCAAGTGGTTTTTCCTCAACGCTCCCGCTGGAGAAATCAATTACGTCGCTAAAGATTTAAAGGCGGTTTTGAGCGATGAGGAAGTGTACAATGAAGCAGCCATGGAAGCATTTCCAGTGTACAACAAAACTCACATGATTTGCCTTGAAATGCCCAGTGGAGCTGGTGATGTGATTGTCTCATCTTACAGTGAAATTAATGAAAATGAGTACCTTGATCCAAGAACTGCCCAGGTTGCCATAGTTGATCATGTTAAACAGATTTGTACAAAGGTACGGCCTGCAAATGATGAAGAACTTCCTTCTTTGTATATTGAGGAGTACAGATATGCTCTTGATGCTGAAATCCAGAGATATGTTAGTGAATCTTATCCGAAAGGTATGTCTGCAGTTAATTGTGTGAAAGGGAAAGATAATGAGGGTCCAGGGTCCGACTTTGAGCTTGTTGTTATAATTACTGCTATGAGACTTAGTCCCCAGAACTTCTGTAATGGAAGTTGGAGATCTGTATGGAAC---------------------------------------ATAGATTTCCAGGATGAATCCCAGGTGCTTGACATAAAAGGGAAATTGCAGGTAGGAGCTCATTATTTTGAAGAGGGAAATGTGGAATTAGATGCAAAAAAAGATTTCCAAGATTCAACAATATTTCAGTCTGCAGATGACTGCGCGATTGCCATAGCCAATATTATCAGGCACCATGAAACAGAGTACCTTGCATCTCTAGAGGTAGCTTATTCAAAATTACCGGATAAC------------------------ACTTTCAAGGATTTGAGGAGGAAACTTCCGGTGACACGAACTCTGTTCCCATGGCAGAACACTTTACAGTTCAGCCTAACAAGAGAGGTCGAGAAAGAACTTGGACTTGGCAAGATAAGTATTATTTCTGTTGTGTCTTGTCTTTCCTTTGGAGTAATGTATACAAATCGCATTAGTAAGTATGATAGATATTGTTCCGCAAGCCGCATGAAAGAATTGAAGTTTGGTCCCAAAAAGAGCTCCGTTGCCGGGAATCGAACCCGGGTCTCCTGGGTGAAAGCCAGATATCCTAACCGCTGGACGACAACGGATATGTTATTGGAACTGTTAAAGAACTAA
>Oryza_sativa
---------------------------------------------------------------------------------------------------------------------------------------------------------------------------------------------------------------------------------------------------------------------------------------------------------------------------------GATCCTAGGACTGCTCAAGTTGCTACAGTGGACCATATTAAACAGAAATGTACAAAATTGAGGCCAGCTGCTGATGAGGAGCTTCCTTCAGCATACATTGAAGATTTCAGGAGTGCCCTGGATGTTGAATTATCCAAATATGTTGGTGAAGCTTATCCAAAAGGGGTGTGTGCTGTTTATTGTACCAGCGGAAAAGATATAGAGGGACCAGGAGTTGATTTTCGTTTTGCAGCAGTTATTTCTGCTGCTAAACGCAGCCCACAAAACTTTTGCAACGGCAATTGGCGCTCAATTTGGACT---------------------------------------CTGGAATTCATAGATGGATTACAGCTTGTCGAAATTAAAGGGAAAATACAGGTAGGTGCTCATTATTTTGAAGAGGGAAATGTGCAGCTGGATACTAACATCGATTGCAAGGATTCCACCATATTGCAGTCTCCTGAGGAATGTGCAGTATCAATAACTAACATCATTCGGCATCATGAGTCAGAATATTTGTCATCACTTGAGGAATCATACATGAATTTGTCTGATGCA------------------------ACCTTCAAGGATCTTCGAAGGAAACTTCCCGTTACTCGTACTCTTTTCCCATGGCACAACACATTAGCCCTCAGCCTTACAAGAGACCTCACCAAAGAACTGGCTATAGGAAAATGA------------------------------------------------------------------------------------------------------------------------------------------------------------------------------------------------------------------------------
>Amborella_tricopoda
------------------------------ATGGCTGAGCAAAAACAGAGCGAA---------------CCAGAAGAGCTCAGCAAGAAACAGAGAAAGGAAATCGCAAAATGGTTTCTTATCAACTCTCCTCCTGGTGAGATACAGTACGTCGCCAAAGATGTTGAATCACTTCTGATGGATGAACATGTATACGAAATGGCTGTTTCAGAAGCCTTTCCACTGTATAATAAAACACATATGATTTGCCTTGAAATGCCCAATAGAAGCGGTGAGGTGTTGATTACAGCATTTGGAGAACTTGATGGAAGTCACTACCTTGATCCAAGAAATGCACAAGTTGCAACTGTTGACCATGTGAAACAAGTTTGTTCAATGGTGAGACCTGCTACAGATGATGAGCTTCCTTCCTCGTATGTGGAGGAATTCCGGGGGGCACTGGATGCAGAGCTTGTCAGATACATAAGTGAAGCATATCCCAAAGGAATTTGTTCAGTCTATTGCATCAGCAGGAAAGATGCTGAAGGACCGGGATCAGATTTTGAGTTGGTAGCAGTGATATCTGCTGGCAAACATAGTCCACAAAATTTCTGCAATGGTAGTTGGCGCTCAGTTTGGAGG---------------------------------------ATTGAGTTCAAGGATGAACTACAACTTGTGGAGTTAATAGGAAAGATTGAGGTTGATGCTCATTATTTTGAGGAAGGAAATGTGCAGTTAGACACCAACCATGAATGCAAGGACTCCACAATTTTCCAGCTTGCTGAAGAATGTGCAGTTTCTTTAGCGAACATCATTCGCCACCATGAGTCAGAGTATATTGCGGCACTTGAGGCATCATACTCAAATCTGCCCGACACC------------------------ACTTTCAAGGACCTTCGAAGGAAACTCCCAGTTACACGCACACTATTCCCATGGCATAATACTCTGCAGTTTAGTCTCACCAGAGACCTAACAAAAGAGCTTGGCATTGGAAACTGA------------------------------------------------------------------------------------------------------------------------------------------------------------------------------------------------------------------------------
>Pinus_maritima
------------------------ATGGGTGCTGGCATGAATATGGAGGATGAG---------------GAAGAGGAGATGGGCGAGAAGCAGAAAGTGGAAATGGCCAAATGGTTCCTGCTCAACTCACCCCCGGGAGAGATCCAATATGTAGCCAAAGATGTTAGATCGGTGTTGATGGACGAGCATATTTACTCAATGGCCACAGCGGAAGCCTTCCCCATCCACAACAAGTCTCACATGATATCCCTCGAGATGCCCAATCAAAGTGGCCAGGTGATTGTGACTGAGTTCAGTGAGCTTGATGGAACTCATTATTTGGATCCACGAACTGCTCAAGTTGCAACTGTCAACCATGTTAAACAAGTTTGTACAGCGGTGAGACCAGCTGCAGATGATGAACTTGCATCCATATATGTTGAGGAGTACCGCAATGTCTTGGATGTTGAACTTTCTAAATATGTTGAGGAAGCTTATCCAAAAGGACAGTGTTCAGTTTATTGCACAGCTGGAAAAGATGTCGAAGAAGAAGGGTCCAACTTTGAACTTACAGCTGTGATATCTGTTGCTAAATATAGCCCCCAAAATTTCTGCAATGGATGCTGGCGTTCAGTTTGGAAA---------------------------------------ATCGAATTTAAGGATAATTTGCAAACAGTGGAGTTAAGTGGAAAAATCGGGGTGATTGCTCATTATTTTGAGGAAGGGAATGTGCAATTGGACACATGTTTTGAATGCAAGGACTCTACTGTATTGCAGACTCCGGAAGAGTGTGCATCTGCTATAACAAACATAATACATCAGCATGAATCAGAGTATTTAGGCTCTCTCGAGGAATCTTATTCAAAACTTTCTGATACA------------------------ACATTCAAGGACCTCCGGCGGAAACTTCCTGTAACACGAACCTTGTTTCCATGGCATAATACTCTACAGCTTAGCCTTACAAGGGATCTGACAAAGGAACTCAGCTTGGGTAAATAA------------------------------------------------------------------------------------------------------------------------------------------------------------------------------------------------------------------------------
>Pteridium_aquilinium
CGCGGGGGGGGCCTTGCAGTTCTCCCATTTTTCCAGGCTTCTGTAGCCATGGATCGACTCGAAGCCGACGAGGAGGAGCTCTCTGATGAGCAGAAGATAGCTATGGCCAAATGGTTTCTTCTCAATTCTCCGCCTGGAGAGATTCAATACGTTGCCAAAGATTTGCAAGGAGTGCTTGCAAATGAGATTGTATACCAAGCAGCAGCTCGGGAGGCTTTCCCTCTGTACAATAAGGAGCAAATGCTCTCTATTGAGATGTCAGATGGGAGTGGCCAGGTCCTTGTATCACAATATGGCGAAATTGATGCTAATCATTTTATCGACTTGCGGACCGCTCAGGTTGCCACAGTCGATCACATTAAGCAGGTTTGTACAGGAGTGAGGCCTGCTACTGACAGTGAATTGCCCTCAGCGTACGTAGAGGAGTATCGTGCTGTTGTTGATGCAGAAGTAACTCGTTACGTTGAAGAAGCATTTCCAAAGGGACATTGTGCAGTCTATGCTACTCAGGGCAAGGACTCTGAG---GATGCACAAACATTTGAGCTCACAGTGGCTATTTCTTCGGCAAAGTTGAGTCCAAAAAACTTTTGCAACGGAAGGTGGCGCTCAGTTTGGAAA---------------------------------------ATTCAGCTAGATAGCGAGTTGCAGACAGTGGAGCTGAAAGGTCAAATAAAGGTTTCAGCACATTATTTTGAAGAAGGGAATGTTCAATTAGATACCGGCTATGAATGCAAGGATGCCACAATCCTTCAGGCTCCATCAGACACTGCTTCAGCTGTGGCAAACATCATTCAGCATCATGAATCAGAGTATTTGGCTTGCTTAGAGGATTGCTAYCTGCR-RRCTCTCAGACAATACTTTCAAGGAGCTGCGAAGGAAGCTTCCGGTCACTAGAACACTAT---------------------------TTCCATGGAGCAGTGCACATCAAACCTGCGCGG---------------------------------------------------------------------------------------------------------------------------------------------------------------------------------------------------------------------------------------------------------------
>Ceratodon_purpureus
---------------------------------ATGGAGGATAGAATCAGCGAGGAGGACGAA------TATGAGGAGCTCGCGGACGATCAGAAGGTCGCCATCGGGAAATGGTTCTTGCTCAATGCGCCGCCCGGACAAGTCTCGCAAGTCGCGAAAGATGTTCGAGAAGTGCTTATGGATGAACGTCTTTACGATCAAGCTGCTAAAGAAGCTTTTCCAGAGTATAATGTGAAGAATATGATTTCTCTCGAGATGCCGGATGGTAGTGGCCAGGTGCTCTTGACAGAATTTGGCCAACTTGATAGGTCTCGTTACCTCGACCCTCGTACGGCCAGTGTTGCAGTCGTGGATCATGTGAAGCAGGTATGCACAGAGGTGCGTCCAGCAGATGATGAGGATCTCCCGTCTGCATATGTAGAAGGCTTTCGATTCTCTGTAGACGCAGCGCTTATGAAGTACGTGGACGATGCTTTTCAAGGAGGTGAGTGCTCAGTGTATTGCACCAAAGGGAAAGATGTCGAAAAGTCTGGAGGAGAATTTGAGCTTACAGTTGTCATTTGCAACTCAAGCTACAGCCCTAAGAACTTCCGAGGTGGATGCTGGCAATCTGTATGGAGA---------------------------------------GTTTTAATCAACGAGGAGTTACGCACTGCGACACTGCAAGGGACGATAAGTGTGAATGCTCACTACTTCGAGGAAGGCAATGTGCAATTGGAAAGTAGTCGTAAATTCAACGACACAGTTACGCTACAGGATGGGAAGGACGCTGGTACCACGATTGTCCATGTAATTGAGCACCTCGAATCAGTGTACTTGTCGAGTCTGGAGGAACAATATTCAAATCTGTCAGACAGA------------------------ACATTCAAGGAGTTACGAAGAAAATTACCAGTTACTCGCACACTGTTCCAATGGGACAAGGCATTGCAATTGAGCTTAACTCGGGAGATCACCAGGGAATTCTCAAACAAGCGA---------------------------------------------------------------------------------------------------------------------------------------------------------------------------------------------------------------------------------
>Physcomitrella_patens
------------------------------------------------------------------------------------------------------------ATGTGGTGG------------------------------------------------------------------------------------------------------------------------------------------------------------CAGGTGCTTTTGACGAAATATGGGCAACTGGATAGTTCGCGTTTTCTGGACCCTCGTACGGCTAGTGTGGCCATCGTGGATCATGTAAAGCAGAAGTGTACTGAGGTGCGTCCAGCAGATGACGAGGAGCTTCCGTCTGCATATGTGGAAGGATTTCGGTTCTCTGTGGATGTAGCTCTTATGAAGTACGTGGAAGAGGCCTTTCAAGGAGGTGAGTGCTCAGTGTATTGCACCAAAGGGAAAGATCTCGAAAAGTCCAGAGGCGAATTCGAGCTCACAGTTGTCATCTCCAACTCAAGCTACAGCCCTAAAAACTTCCGTGGTGGATGTTGGCAATCGTATGGAAAGT--------------------------------------------------GACGAGTTGCATTCTGCGTCATTGGAAGGGTCGATAACTGTAAATGCTCACTATTTTGAGGAAGGCAATGTGCAATTGGAAAGTAGTCGTAAGTTCAATGATACTGTCGTGCTACAGGATGGAAAGGATGCCGGGACTTTGATTGTCAACTCTATTGAGCACTTCGAATCAGTGTACTTGTCTAATTTGGAGGAGCAGTATGCAAATCTATCCGACAGA------------------------ACATTCAAGGAGTTGCGAAGGAAGTTACCTGTTACTCGCACAATGTTTGCATGGGACAAGGCATTGCAGTTGAGCTTGACTAGGGAGATTACCAGAGAATTTTCTGGGAATAGGAGATAG---------------------------------------------------------------------------------------------------------------------------------------------------------------------------------------------------------------------------
>Isoetes_elatior
------------------------------------------------------------------------------------------------------------------------------------------------------------------------------------------------------------------------------------------------------------------------------------------------------------------------------------------------------------------------------------------------------------------------------------------------------------------------------------------------------------------------------------------------------------------------------------------------------------------------------------------------------------------------------------------------------------------------------------------AACGCACATTATTTTGAGGAGGGAAATGTGCAACTTGACACAAGCTTTGAATGCTC----------------------------------------------------------------------------------------------------TACTGCAAACTATCAGACACA------------------------ACATTTAGGGAGCTCCGCAGAAAGCYACCTRTYACACGCACGTTATTMYCTYGGAATAATGCTTTACAGCTCAGCCTTTCAMGGGAAGTGACGAGAGAATTGAGTCTAACGAAGTAA------------------------------------------------------------------------------------------------------------------------------------------------------------------------------------------------------------------------------
>Isoetes_coromandelina
-------------------------------------------------------------------------------------------------------------------------------------------------------------------------------------------------------------------------------------------------------------------------------------------------------------------------------------------------------------------------------------------------------------------------------------------------------------------------------------------------------------------------------------------------------------------------------------------------------------------------------------------------------------------------------------------------------------------------------------------------------------------------------------------------------------------------------------------------------------------------------------------------------------------------------------------------------------AGCTCCGCAGAAAGCTACCTATTACGCGCATATTGTTTTCTTGGAACAATGCCCTACAGCTCAGCCTTTCAAGAGAAGTGACAAGAGAATTGAGTCTAACGAAGTA-------------------------------------------------------------------------------------------------------------------------------------------------------------------------------------------------------------------------------
