# Supplementary material for: Phylogenomics indicates the “living fossil” Isoetes diversified in the Cenozoic
Source: PLoS One. 2020 Jun 18;15(6):e0227525. doi: 10.1371/journal.pone.0227525 (PMC7302493; doi:10.1371/journal.pone.0227525)
Supplement: S1 File — Folder containing fasta files for each of the individual nuclear alignments. (GZ) [file pone.0227525.s011.gz › 1_Individual_Nuclear_Alignments/Homolog_27347.orthogroup_1.fasta]

>Ceratodon_purpureus
---ATGGCTGCTTATCTGGGC------------------------------------------------------------------------------------------------------------------------------------------------------------------------------AACAAGCTGGTGCAGATGGGCACC---------------------------------------------------------------------------------------------------------------------------------------------------------------------------------------------------------------------------------AAGATTGTGGGCGTCGGTCGCAATTATGCCGCGCACGCCAAAGAACTCGGCGCT------------------------------GCCATCCCCAAGGAACCTTTGATTTTTTTGAAGCCGACATCATCATATGTCAGG---------GAAGGATCGTTTGTTGAGATCCCGTCGTCCTGTACATTT---CTCGACCATGAGGTCGAACTTGGTGTTGTCATTGGCAGGAAAGGTCGAGACATCCAGGAATCGCAAGCTATGGCTCATATATCTGGTTATGCTTTGGCGCTGGACATGACAGCAAGAGAATTACAAGCCATTGCCAAGAAGCAGGGCCTCCCGTGGACATTAGCAAAAGGATATGACACTTTTACACCTATTGGTAATTTTATTCCTAAAAAGCAGGTGCCCAATCATAGTGACTTGGAGTTGTGGCTTGAGGTGGATGGACAGTTAAAGCAGAAAGGCAGCACAAATGATATGATTTTCAGCATCCCAGTGCTTGTCAGTTACATAAGCACGATCATGACTCTAAATGAGGGCGACATCATTCTCACGGGAACTCCTTCAGGTGTTGGTCCT---------------------GTCAAAGCAGGCCAACGCATGAAAGCTGGCATCACAGGC---CTTTCAGAGATGTCATTTGAAGTGAAAGCGCGGAAG------------------------------------------------------------------------------------------------------------
>Physcomitrella_patens
---ATGGCTGCTTTTCTAGGC------------------------------------------------------------------------------------------------------------------------------------------------------------------------------AATAAGCTGGTGCAGATCGGCACC---------------------------------------------------------------------------------------------------------------------------------------------------------------------------------------------------------------------------------AAGATTGTGGGTGTGGGCCGCAACTATGCTGCTCATATTCAAGAGATGGGCGCT------------------------------GTCGTTCCCAAGGAACCTTTGATTTTTTTGAAGCCAACGTCGTCGTATGTTAGG---------GAAGGAGGAGCTGTTGAAATTCCGCCATCGTGTACATTT---CTTGACCATGAGGTAGAGCTTGGGGTTGTGATTGGCAAGAAAGGTCGAGATATTCAGGAATCGCAAGCTATGGATCATGTTTCTGGTTATGCTTTAGCGCTGGACATGACTGCAAGAGAATTGCAAGCCACCGCTAAGAAGCAGGGCCTTCCGTGGACATTAGCTAAAGGATACGACACTTTCACACCTATTGGTAATTTTATTCCTAAAAAGCAGGTGCCAAATCACAGTAACCTGGAGTTGTGGCTCGAGGTAGATGGACAGTTAAGACAGAAAGGCAATACAAGTGACATGATTTTCAGCATCCCAACCCTTATTAGCTATATCAGCACCATTATGACTCTGAATGAAGGGGACATTATACTCACGGGTACTCCTTCAGGTGTGGGTCCT---------------------GTGAAGGCTGATCAATATATGAAGGCTGGCATCACAGGC---CTAGTAGAGATGTCATTCAAAGTGAAGTCACGGAAGCCTCTGCGCGTGTAA---------------------------------------------------------------------------------------------
>Selaginella_moellendorffii
ATGTCGGCGGAGCTCCTTGGC------------------------------------------------------------------------------------------------------------------------------------------------------------------------------AGGAAGCTTATCGATTGTGGCACC---------------------------------------------------------------------------------------------------------------------------------------------------------------------------------------------------------------------------------AAGATCGTCGCGGTGGGGAGGAATTACGCAGCGCACGCAAAGGAGCTGGGGAGC------------------------------GCCATTCCAAAGGAGCCAGTGCTCTTCCTCAAGCCAACGTCTTCGTACGTCCGC---------GAGCCCGATCCGATCGAAATTCCAAAGCCTATCACGGAG---GTGGATTATGAGGCAGAGATTGGTGTCGTGATTGGAAGGCGAGCGAAGGATGTGTTTGAGGAGGAGGCCTGGAATTACGTGAGAGGCTATGTTTTGGCATTGGATATGACTGCGAGAAGCCTTCAAAACGTTGCAAAGGAAAAAAGATTGCCATGGACAGTTTCAAAAGGCTACGACACTTTCACGCCGATAAGTAAATTCTTCCAACTGAAGAAAACGCCCATTCCACCG---CTCTCATTTTGGCTCAAGGTGGATGGCCAGACGAAGCAAAAGGGATGCACAAGTGATATGATCTTCAGCATTCCTTTTCTCATCCATTACATAAGCGGCATCATGACTCTCAACGAAGGCGATATGATCCTTACTGGAACTCCCCATGGCGTTGGACCC---------------------GTTAAAGCTGGCCAAACAATCACCGCTGGCATTGCGTCTCCAGCGGTTCAAATGACGTTCCCAGTGATAACTAGGCCGGACCCGGAACGCACAAAG------------------------------------------TCTCCATTCCTCTCGGAATCTCTGGATGGAACTGATGTTCCACAATGA
>Isoetes_lacustris
ATGGCCGGAAGCTCAGTGGGA------------------------------------------------------------------------------------------------------------------------------------------------------------------------------CTTCAGCTTCTAAACCTGGGCTCT---------------------------------------------------------------------------------------------------------------------------------------------------------------------------------------------------------------------------------AAGATCGTTGCTGTTGGCAGGAACTACGCAGCCCATGCAAAGGAGCTCGGCAAT------------------------------GCCTTGCCCAAGGAACCCGTCCTGTTTCTGAAGCCAACATCATCTTATGTTCGT---------GAACCTGGGGCTATTGAGATTCCCCATCCGCTGAAGTCT---TTACATTATGAAGTAGAGTTGGGCGTAGTTATTGGTAAAAGAGGCAGGGAGATATCAGAAAAGAATGCTATGGATCATGTCAAAGGATATGCATTGGCATTGGACATGACTGCAAGAGAACTACAGGCAGCTGCTAAAGCTAGTGGTCTACCATGGACAGTTGCAAAAGGATACGACACATTCACCCCAATCAGTGATTTTATAGATAAACAAGACCTGCCTTCTCTCGATGATATACAGCTTTGGCTTAAGGTAGATGGAGAACTGAGACAAAATGGAAATACTAAAGATATGATGTTTAAGATTCCTTTTCTAATTCATTACATAAGCTCAATTATGACACTCTTTGAAGGTGATGTCATTCTAACAGGTACTCCTGAAGGTGTCGGGCCT---------------------GTTATAGCGGGTCAGAAAATTACGGCAGGCATTTCTGGA---CACATAGAGATGTCATTTCCAGTTGTTGGAAGACCACAAGCATCCAAAAATTGA------------------------------------------------------------------------------------------
>Huperzia_squarrosa
ATGGCAGCATCATATGTTGGG------------------------------------------------------------------------------------------------------------------------------------------------------------------------------AACAAACTTGTGAACATGGGTACA---------------------------------------------------------------------------------------------------------------------------------------------------------------------------------------------------------------------------------AAAATCGTGGCTGTGGGTAGAAATTATGCAGCTCATGCTCAAGAATTGGGGAAT------------------------------GCTATACCGAAGGAACCGGTTCTTTTTTTAAAGCCAACATCATCTTATGTTCGT---------GAAGGGGGAGCAATTGAAATTCCTGAAGGGGTAGAATTT---TTACACCATGAAGTTGAACTTGGGGTCGTTATTGGGAAGCGAGGGCGGGATATTTCAGAAAAAGATGCCACGAACCATGTAAAAGGTTACGCCTTGGCACTGGACATGACTGCAAGAACACTTCAAGCGACTGCTAAGGCCGCAGGTTTACCTTGGACAGTTTCAAAGGGCTATGACACTTTTACACCTATTAGCGATTTTATTCATAAACGAAAGATGCAGTCTCATGATAATCTGGAGCTTTGGCTACAGGTGGATGGGGATATGAAGCAAAAGGGTAATACCCTAGATATGATTTTCAAAGTACCTTTCCTTATAAGATACATAAGCTCCATCATGACTTTGTTTGAGGGCGATGTCATCTTAACAGGGACTCCACCTGGTGTTGGTCCA---------------------GTAAAAGCAGGTCAGACAGTAAAGGCTGGAATAACTGGA---TTTATAGAAATGTCCTTCCCCGTTATCACACGTCCAGCTGCATCCAAGGATATCATCACCATCCATCTCCTCTTCTTCATCATCATCCTCGTCGTCTTCATCATCCTCTCCTCCTCCAGC------------------------
>Oryza_sativa
ATGGCGGCAGCGGCGGCGGCGGCG------------------------------------------------------------------------------------------------------------------------------------------------------------------------GCGCAGAGGCTCCTGGCGGCCAGCACG---------------------------------------------------------------------------------------------------------------------------------------------------------------------------------------------------------------------------------AAGATCATCGGGGTCGGCCGCAACTACGTCGCCCACGCCAAGGAGCTCGGGAAC------------------------------CCCGTCCCCAAGGAGCCGCTGCTGTTCCTGAAGCCCACCTCGTCGTTCCTCCACGCGGGCGTCGCCGGCGCCGCCATCGAAGTGCCGGGGCCGGTCGAGTCG---CTGCACCACGAGGTCGAGCTCGCCGTCGTTTTGTCCCAGCGCGCGCGCGATGTCCCCGAGGCATCTGCCATGGACTTCGTCGGAGGTAGAACCTTGGAGTTA------------------------------------------------------------------------------------------------------------------------------------------------------------------------------------------------------------CCATTC---------------------------------------GGAACTATTTGA---------------------------------------------------------------------------------------------------------------------------------------------------------------------------------------------------------------------------------------------
>Ananas_comosus
ATGGCGGCGGGGGCGGCGTTGGCG------------------------------------------------------------------------------------------------------------------------------------------------------------------------GCGGAGAAGCTTCTGAACATGGGGACG---------------------------------------------------------------------------------------------------------------------------------------------------------------------------------------------------------------------------------AAGATCGTGGCCGTGGGCCGCAACTACGCCGCGCACGCCAAGGAGCTCGGAAAC------------------------------GCCGTACCCAAGGAGCCGGTACTGTTCTTAAAGCCCACGTCATCGTACGTACGC---------AACGGCGGCACCATCGAGATCCCCCACCCGTTGGAGTCT---CTGGATCACGAGGTGGAGCTCGCCGTAGTCATTGGCCAGAAAGCTCGCGACGTCCCGGTGAAAGCCGCCATGGACTACGTCGGAGGTTATGCACTTGGTCTGGATATGACGGCACGAGAAATTCAATCTTCTGCTAAGTCTGCAGGTCTACCATGGACTCTGGCGAAAGGGCAGGACACCTTCACACCTATCAGTCAAGTTCTCCCAAAGTCGATGGTGAAAAATCCCGATGATCTGGAGTTGTGGTTAAAGGTAAACGATGTGCTTAAGCAGAAGGGTTCAACAAGGGACATGATCTTCAAGATCCCTTTTCTCATCAGTCATATTAGTTCCATCATGACATTAGTGGAAGGCGATGTGATTCTAACAGGTACTCCTCAAGGTGTTGGCCCT---------------------GTAAGAGTGGGGGACAAGGTCACTGCCGGTATAACAGGT---TTGATCGATGTCCATTTTGATGTTCAGAGGCGCCAAAAGCCAGAAACAGTTTGA------------------------------------------------------------------------------------------
>Arabidopsis_thaliana
ATGGCGACGTCGATGATA---------------------------------------------------------------------------------------------------------------------------------------------------------------------------------CAGAGGATGTTCAAGCAAGGGACG---------------------------------------------------------------------------------------------------------------------------------------------------------------------------------------------------------------------------------AAGATCGTCTGCGTCGGCCGTAACTACGCCGCTCACGCCAAAGAACTAGGCAAC------------------------------GCCGTCCCCAAGGAACCAGTTATATTCTTGAAGCCAACATCATCATACTTAGAA---------AATGGAGGAACAATTGAGATCCCACATCCTTTGGATTCA---CTTCACCATGAAGTAGAACTCGCTTTAGTGATTGGACAGAAAGCTAGAGATGTACCTGAATCAATAGCCATGGATTACATTGGAGGATATGCGGTTGCTCTTGATATGACTGCTAGGGAACTCCAAGCTTCTGCTAAGGCATCTGGTCTCCCATGGACGGTTGCGAAAGGACAAGATACCTTCACTCCTATCAGCTCTGTTCTGCCAAAGGCGATGGTGCGTGATCCCGATAATCTAGAACTTTGGCTCAAGGTTGATGGTGAAACAAGACAGAAGGGTTTGACCAAAGATATGATATTCAAGGTCCCCTACCTCATTAGCTACATAAGTTCTATAATGACCCTTTAC---GGAGATGTCATCTTGACAGGCACACCAGAAGGTGTTGGACCT---------------------GTAAAGATAGGTCAGAAGATAACGGCCGGAATCACCGGT---CTATCTGAAGTTCAATTCGATGTGGAGAGGCGTGTAAAGCCCTTGAGCTAA---------------------------------------------------------------------------------------------
>Theobroma_cacao
ATGGCGGCCTCAGCATCGTTA------------------------------------------------------------------------------------------------------------------------------------------------------------------------------CAGAATCTCCTGAAAGTCGGGACT---------------------------------------------------------------------------------------------------------------------------------------------------------------------------------------------------------------------------------AAAATCGTCGCCGTTGGCCGCAACTACGCAGCTCATGCCAAAGAACTCGGGAAC------------------------------GCCGTGCCCAAGGAGCCGGTTTTGTTTTTAAAGCCGACATCTTCGTATTTGGAA---------AATGGAGGGACAATCGAGGTTCCGCACCCTTTGAATTCC---TTGGATCATGAAGTTGAGCTTGCTGTCGTGATCGGACAAAAGGCTCGGGATGTGCCTGAAAAGATTGCCATGAATTATGTTGGGGGCTATGCTTTAGCACTGGATATGACTGCAAGGGAAATCCAATCTGTTGCAAAGTCTGCAGGTCTTCCGTGGACAGTTGCTAAAGGGCAGGACACCTTTACACCTATCAGTTCTGTTTTGTCGATGTCTATGGTGCCTGACCCTGACAACTTGGAGCTGTGGTTAAAGGTAGATGGAGAAACACGACAAAAGGGTTCCACCAAGGATATGATTTTTAAGATTCCTTACCTCATTAGCCACATAAGTTCCATTATGACACTTTGTGAAGGAGATGTCATATTAACAGGCACTCCTCAAGGTGTTGGCCCT---------------------GTAAAAGTAGGCCAGAAGATAAGTGCTGGGATAACAGGC---CTTGTAGATGTTCACTTTGATGTTGGAAAACGCCAAAAGCCAGGAAACTGTTGA------------------------------------------------------------------------------------------
>Amborella_tricopoda
ATGGCTGGGGCTTCTGCATCA------------------------------------------------------------------------------------------------------------------------------------------------------------------------------AACAAGCTCCTGAGTTTGGGAACA---------------------------------------------------------------------------------------------------------------------------------------------------------------------------------------------------------------------------------AAGATAGTGGCGGTAGGAAGGAATTACGCAGCTCATGCCAAAGAGCTCGGCAAC------------------------------GCTGTGCCAAAGGAGCCAGTTCTATTCTTGAAGCCCACATCTTCTTATCTTCAA---------AATGGGGGTGCCATTGAAGTCCCTCATCCTTTGGAGTCA---TTGGATCATGAAGTCGAGTTAGCAGTCATTGTTGGGCGAAATGCTCGTGATGTACCCCAAGGAACCGCCATGGACTATGTTGGAGGTTATGCACTTGCCTTGGACATGACTGCCAGAGAAATACAATCTTCTGCTAAGGCTGCAGGGCTTCCTTGGACAGTTGCCAAAGGCCAAGACACCTTCACCCCCATTGGTTCAGTTATACCCACGTCTATGGTGAAGGACCCTCATGACTTGGAGTTATGGCTAAAGGTAGATGGTGAAACCCGACAAAAGGGTTCAACCAAAGATATGATGTTTAAGATCCCATTCCTTATCAGTCATATAAGCTCTATTATGACTCTTTTTGAAGGAGACGTCATACTGACTGGTACTCCACCAGGAGTTGGTCCT---------------------GTAAAGGCAGGACAGAAGATAACAGCAGGTATAACAGGC---CTGGTTGAGGTCCAGTTTGATGTTCAGAAGCGCCAGCGACCAAACAGTTCTTAA------------------------------------------------------------------------------------------
>Isoetes_humilior
--------------------------------------------------------------------------------------------------------------------------------------------------------------------------------------------------------------------------------------------------------------------------------------------------------------------------------------------------------------------------------------------------------------------------------------------------------------------------------------------------------------------------------------------------------------------------------------------------------------------------------------------------------------------------------------------------------------------------------------------------------------------------------------------------------------------------------------------------------------------------------------------------------------------------------------ACAAAATGGAAATACTAAAGATATGATGTTTAAGAT-CCTTTTCTAATTCATTACATAAGCTCAATTATGACACTCTTTGAAGGTGATGTCATTCTAACAGG-------------------------------------------------------------------------------------------------------------------------------------------------------------------------------------------------------------------------------------
>Isoetes_elatior
---------------------------------------------------------------------------------------------------------------------------------------------------------------------------------------------------------------------------------------------------------------------------------------------------------------------------------------------------------------------------------------------------------------------------------------------------------------------------------------------------------------------------------------------------------------------------------------------------------------------------------------------------------------------------------------------------------------------------------------------------------------------------------------------------GCTAGTGG-CTACCATGGACAGTTGCAAAAGGATACGACACATTCACCCCAATCAGTGA-------------------------------------------------------------------------------------------GATATGATGTTTAAGATTCCTTTTCTAATTCATTACATAAGCTCAATTATGACGCTCTTTGAAGGTGATGTCATTCTAACAGGTACTCCTGAAGGTGTCGGGCCC---------------------GTTATAGCAGGTCAGAAAATTACAGCAGGCATTTCTGGA---CATGTAGAGATGTCATTTCCAGTTGTTGGAAGACCACAAACATCCAAAAATTG-------------------------------------------------------------------------------------------
>Isoetes_coromandelina
---------------------------------------------------------------------------------------------------------------------------------------------------------------------------------------------------------------------------------------------------------------------------------------------------------------------------------------------------------------------------------------------------------------------------------------------------------------------------------------------------------------------------------------------------------------------------------------------------------------------------------------------------------------------------------------------------------------------------------------------------------------------------------------------------GCTAGTGGTCTACCCTGGACAGTTTCTAMAGGATACRACACATTCACCCCAATCAGTGA-----------------------------------------------------AGGTAGATGAAGAGTTGAGACAAAACGRAAGTACTAAAGATATGATGTTCA---TTCCRTTTTTAATCCATTACATAAGCTCAATTATGACACWTTTTGAAGGTGATGTAATTCTAACAKGTA-----------------------------------------------------------------------------------------------------------------------------------------------------------------------------------------------------------------------------------
