# Supplementary material for: Phylogenomics indicates the “living fossil” Isoetes diversified in the Cenozoic
Source: PLoS One. 2020 Jun 18;15(6):e0227525. doi: 10.1371/journal.pone.0227525 (PMC7302493; doi:10.1371/journal.pone.0227525)
Supplement: S1 File — Folder containing fasta files for each of the individual nuclear alignments. (GZ) [file pone.0227525.s011.gz › 1_Individual_Nuclear_Alignments/Homolog_01544.orthogroup_1.fasta]

>Theobroma_cacao
------------------------------------------------------------------------------------ATGTCGGGCATGGGAGACGGTTACGTGGGCACGGCCCAAGATGCAGTGAGGATCCGGCGTCTGGAGAAGCAGAGAGAAGCCGAGCGCCGCAAAATTCAAGAGCTTAAAACCAAGTCCGCTTCAGCTAAGGGCCAACCTGGTCTCCTCCAATTCGGCTCAAGTACTTCCGAGATTCTTGAGACCGCATTTAAGAAGGAAACTGTTGGTTTGGTTACAAGAGAGCAATATGTCGAGAAGAGAGTTAATATCCGAAACAAAATCGAAGAGGAAGAGAAGGAGAAACTCCAGAAGCTACAACAAGAGGAGGAAGAGCTTCAGTTGCAAAAGCGG---AGAAAGAGGAAGGTTAAGGGGAATTCTCGACTATCTTTTGCGGACGATATGGAGAATGGAAGTGAAGAAGAGGAAGATGCTGAAAACACTTCTGTGATGCTTTGTGCAGAAAGTTCAGAACCAAAGAGGTTTACTCGTGGAAAATTTGGCAAAGATCCCACAGTTGAAACAAGCTTTCTGCCTGACAGTGAACGGGAGGCAGAGGAGCAAGCAGAGCGTGAAAGGCTGCGGAAACAGTGGCTTCGTGAACAAGAGCAAATTAAGAATGAACCCCTTGAAATTACTTACAGCTATTGGGATGGGGCAGGCCATAGACGAGTGATCCAGGTACGCAAGGGTGATACCATAGGAGAATTTCTTCGAGCAGTTCAGCAGCAACTTGCACCAGAGTTTAGAGAGATTCGAACGACTTCAGTGGAAAACCTGCTTTATGTGAAAGAAGATCTTATCATTCCTCATCAACATAGCTTCTATGAGCTGATTGTTAATAAGGCGAGAGGCAAAAGTGGACCGCTTTTCCATTTTGATGTGCATGAAGATGTGCGAACAATAGCTGATGCTACAATCGAGAAGGAT---------------------------------------------------------------------------------------------------------------------------------
>Arabidopsis_thaliana
------------------------------------------------------------------------------------ATGTCGGGTATGGGTGACGGCTACGTTGGTACGGCTCAAGATGCGGTGAGGATACGGCGGCTTCAGAAGCAAAGAGAGGCCGAACGCAAAAAAATACAAGAGCTCAAGAGCAAGTCTGCCTCCGGCAATGACCAATCTGGTCTTCTCCAATTCGGCACCAGCTCGTGCGAGATTCTTGACACTGCTTTCAAGAAGGAAACAGTGGGTTTAGTTACAAGAGAGGAGTATGTGGAGAAGAGGGTTAATATTCGTAATAAGTTCGAGGAAGAAGAGAAGGAGAAACTGCAGAAGCTACAGCAAGAGGAAGAGGAGTTGCAGCTAGAGAAGCGTAACAAGAAGAGAAAGATTAAGGGATCTTCCCGCTTATCTTTTGCTGAAGATTTTGAGAATGGCAGTGATGAAGATGATGGAGAAAACAAGAGTTCTGGG------------------------ACAGGGAACTTACGCTGCGGAAAACTTGGCAAGGACCCCTCAGTGGAAACGAATTTCCTGCCTGACAGTGAGAGGGAGGCGGAGGAACAAGCTGAACGTGAAAGGCTGAAGAAGCAGTGGCTTCGTGAACAAGAGCAGATTAAAAACGAGCCTCTTGAGATTACTTACAGTTACTGGGATGGGACTGGCCATAGACGAGTTATTCAGGTCCGCAAGGGTGACCCAATTGGGAATTTTCTGCGGGCTGTTCAGCAGCAGCTTGCCCCTGACTTCCGGGAGATTCGGACGGCATCAGTGGAGAATTTACTATATGTAAAGGAAGATCTTATTATTCCACATCAACACAGTTTCTATGAGCTGATCATTAACAAAGCGAGGGGGAAGAGTGGGCCGCTGTTTCACTTTGATGTGCATGAAGACGTGAGAACAATAGCAGATGCAACGATAGAGAAAGACGAGTCGCATGCGGGTAAAGTTGTGGAGAGGCATTGGTACGAGAAGAACAAGCATATATTCCCTGCTTCCAGATGGGAGATTTACGACCCGACAAAGAAATGGGAACGGTACACAGTCCATGGGGATTAA
>Oryza_sativa
------------------------------------------------------------------------------------ATGTCGGGGTTCGGGGACGGGTACGTCGGCACGGCTCAGGACGCCGTGAAGATCCGGCGGCTGGAGAAGCAGCGGGAGGCGGAGCGCCGCAAGATCGAGGAGCTCAAGAACAAGTCCTCCGAT------GGCCAGCCCGGCCTGCTCCAGTTCGGCTCCAGCACCTCCGAGATTCTTGAGACTGCGTTTAAGAAGGAAACAGTCGGTTTAGTTACAAGGGAGCAGTATGTCGAGAAGAGGGTTAATATACGGACCAAAATTGAGGAAGAAGAGAAGGAGAAGCTTCAAAAGTTGCAACAAGAGGAAGAAGAATTGCAAATGCAAAAGCGG---AAAAAGAGGAGAGTGAGGGGAGATCCACGGTTATCTTTCTGTGATGAGATTGAGAATGGAAGTGATGAGGATGAATTTGAGAATCAAGAACCTCAA---------------------------AAGAAACATGGTCCTGTCAAACTTGGGAAGGACCCTACTGTTGAGACAAGTTTTCTTCCTGACAGGGAGAGAGAAGCAGAGGAACAAGCAGAGCGAGAGCGTTTGAAGAAACAATGGTCGCGTGAGCAGGAACTGATTAAAAATGAACCTCTGACAATTACTTACAGTTACTGGGATGGCACTGGGCATAGGAGAGTTATCCAGGTCCGTAAAGGTGACTCCATTGGAGAATTCCTAAGGGCTGTTCAGCAGCAGCTTGCCCCTGAGTTCCGTGAAGTGCGGACAACATCAGTTGAGAATCTTCTTTATGTGAAGGAAGATCTTATTATCCCTCATCAACATAGCTTCTATGAGTTGATTATCAACAAAGCAAGGGGCAAGAGTGGACCGCTTTTCCACTTTGATGTTCATGAGGATGTGCGGACCATTGCTGATGCAACAAAAGAAAAGGACGAGTCTCATGCGGGAAAAGTCGTAGAGAGACACTGGTATGAGAAAAACAAACATATATTTCCTGCATCAAGATGGGAGATCTATGATCCTACCAAGAAGTGGGAGCGTTACACGATCCATGGAGATTAA
>Ananas_comosus
------------------------------------------------------------------------------------ATGGCGGGGATGGGGGATGGGTACGTGGGGACGGCGCAGGATGCGGTGAGGATACGGCGGCTGGAGAAGCAGCGGGAGGCGGAGCGGCGCAAGATCCAGGAGCTCAAGACCAAGTCCGCCGCAGCCGGAGGACAGACTGGCCTCCTCCAGTTCGGCTCCGGCACCTCCGAGATTCTTGAGACTGCATTTAAAAAGGAAACAGTTGGTTTAGTTACAAGAGAGCAATATGTTGAGAAGAGAGTCAACATCCGGAGCAAAGTTGAGGAAGAAGAGAAGGAAAAGCTTCAAAAATTGCAACAAGAAGAAGATGAACTTCAGTTACAAAAAAGG---AAAAAGAGGAGAGTGAAGGGAGACCCGCGGCTATCCTTTGTTGATGATATCGAGAATGAAAGTGATGAAGATGACGCTGAGAACCAGGAAAATCAAGGA---------------------GTGAAAAGGCTTGGCCAGGGGAAGCTTGGGAAAGATCCGAGTGTTGAGACTAGCTTTTTACCCGACAGGGAGAGAGAGGCAGAGGAACAAGAGGAACGAGAAAGATTGAGGAAACAGTGGCTTCGTGAACAGGAGATGATCAAAAATGAACCGCTTGAAATTACTTACAGTTATTGGGATGGAACAGGCCATAGAAGAGTTATCCAGGTTCGGAAAGGTGATACCATAGGAGAATTCTTGCGAGCTGTTCAGCAGCAACTTGCGCCTGAGTTTCGAGAAGTACGGACAACATCTGTGGAGAATCTTCTCTATGTGAAAGAAGATTTAATAATTCCTCACCAACACAGTTTCTACGAGCTAATCATCAACAAAGCGAGGGGCAAAAGTGGACCGCTTTTCCACTTTGATGTTCATGAAGATGTGCGTACTATAGCTGATGCGACCATAGAGAAAGATGAGTCTCATGCTGGAAAGGTTGTGGAGAGACATTGGTACGAGAAGAACAAGCATATCTTTCCCGCCTCGAGATGGGAGATATACGACCCGACTAAGAAGTGGGAGCGCTATACAATCCACGGGGATTAA
>Amborella_tricopoda
------------------------------------------------------------------------------------ATGTCTGGAATGGGGGATGGATATGTGGGCACAGCCCAAGACGCAGTGAGAATAAGGAGGCTTGAGAAGCAGAGGGAAGTGGAGCGAAGGCGAATCCAGGAGCTCAAGAACAAGTCCGCTTCAGCAGGTGGCCAAACTGGCCTCCTCCAATTCGGCTCTGGAACTTCTGAGATTCTTGAGACTGCATTCAAAAAAGAGACTGTTGGTCTTGTCACCAGAGAACAGTATGTTGAGAAGCGTGTTAACATTCGAAACAAAATTGAAGAGGAAGAGAAGGAGAAGCTTCAAAAATTGCAGCAAGAGGAGGAGGAGCTTCAAATGCAAAAGCGA---AAAAAGCGGAGAGTGAAGGGAGATGCACGATTGTCTTTTGCAGATGAAATTGAAGATGGAAGTGATGAG---GAGACTGAAGAATCTGAGAATAAAGAA---------------------CCAATGAGGCTTGGCCATGGGAAGCTTGGCAAAGATCCAACTGTAGAAACAAGCTTTTTGCCTGACAGTGAGCGGGAAGCAGAGGAGCAAGCTGAACGTGAAAGATTACGAAAGCAGTGGCTTCGTGAACAAGAACTGATCCGAAATGAGCCATTGGAAATTACATACAGTTACTGGGATGGAACAGGCCATAGAAGGGTCATACAGGTTCGTAAAGGTGATACGATAGGAGAATTTCTTAGGGCAGTCCAGCAACAGCTTGCGCCAGAATTTAGAGAGGTTCGAACAACATCAGTAGAGAACCTACTGTATGTCAAGGAGGACCTAATCATTCCTCATCAACATAGCTTCTACGAATTAATCATCAACAAAGCAAGGGGTAAAAGTGGACCGCTTTTCCACTTTGATGTTCATGAGGATGTTCGGACAATAGCTGATGCTACAATTGAGAAGGATGAGTCACATGCAGGCAAGGTGGTAGAGAGGCACTGGTATGAGAAGAACAAGCATATCTTCCCTGCTTCAAGATGGGAGATATATGATCAAACAAAGAAATGGGAACGTTATACTATTCATGGGGATTGA
>Littorella_uniflora
------------------------------------------------------------------------------------ATGGCGGGCATGGGCGATGGCTATGTCGGCACGGCGCAGGACGCCGTCCGTATCCGCCGTTTGGAAAAGCAGAGAGAAGCGGAGCGCCGCAAAATCCAGGAGCTCAAGAACAAAACTGCCTCTTCACAAGGCCAACCTGGTCTTCTCCAATTCGGTTCTAGCACCTCCGAGATTCTCGAGACTGCTTTCAAGAAGGAAACCGTTGGTCTTGTTACTAGAGAGCAATATGTGGAAAAGAGAGTGAATATTAAGAATAAATTTGAAGAGGAAGAGAAGGAGAAGCTCCTGAAGTTGCAGCAAGAGGAGGAGGAGCTTCAGCTGCAGAAACTG---AAGAAGCGGAAAGTAAAGGCTGACCCACGGCTTTCCTTCCATGATGACTTGGATGATGGCAATGAGGAGGAAGAGGATGAAGAAAAAGATGGAGAATCAGAA---------------AGGTCCGGCCGCAAGAAGTTTGTAAAGTTCACTAAAGATCCTACAGTTGAGACAAGCTTTCTCCCGGACAGTGAGAGAGAGGCAGAGGAACAAGCTGAACGTGAAAGGTTGCGGAAACAGTGGCAGCGCGAACAGCAACAGATCAAAAATGAGCCCCTGGAAATTACTTACAGTTATTGGGATGGTACAGGCCATAGGCGAGTCATTCAGGTTCGTAAAGGTGATACAATTGGGGAGTTTCTCCGTGCTGTTCAGCAGCAACTGGCTCCTGAATTCCGAGAAGTCCGGACAACTTCAGTGGAGAATCTGCTTTATGTGAAAGAAGATCTTATCATTCCTCATCAACACAGTTTTTACGAGCTCATTGTGAACAAAGCTAGAGGAAAGAGTGGCCCACTTTTCCACTTTGATGTTCACGAGGATGTTCGAACAACTGCTGATGCCACAATAGAGAAAGATGAGTCCCATGCTGGTAAAGTTGTGGAAAGACATTGGTATGAGAAGAACAAACACATATTTCCGGCATCAAGATGGGAGATATATGACCCAACTAGGAAATGGGAACGGTACACAATTCATGGCGATTGA
>Pteridium_aquilinium
---------------------------------------------------------------------------------------------------------------------------------------------------------------------------------------------------------------------------------------------------------------------------------------------------------------------------------------AAC---------------------------------------------------------------------------------------------------------------------------------------------------------------------------------------------------------------CTAGAGGGGGAAAACTTGGAAAATTTTGGTAAGGATCCAGCTGTTGAAACAAGCTTTTTGCCAGACAGGGAGCGGGAAGCAGAAGAGCAAGCTGAGCGTGAACGACTACGGAAACAATGGCAGAGAGAGCAAGAGCGCATCAAAAATGAGCCACTTGAAATCACTTACAGCTATTGGGATGGTGCTGGTCATCGCCGCGTAATTCAGGTTCGTAAAGGAGATTCAATTGCGGAGTTTTTGCGGGCTGTTCAACAACAACTAGCTGCAGAGTTCCGAGAAATCAGAACGGCCTCAGTGGAGAATTTGTTATATATAAAGGAAGATTTAATAATTCCACATCAACACTCTTTCTATGAGCTGATCATTAATAAAGCAAGGGGCAAGAGTGGGCCGCTCTTTCACTTTGATGTGCACGAAGACATTCGAACGATTGCCGATGCAACTATAGAGAAAGATGAGTCACATGCAGGAAAGGTTGTAGAGAGGCATTGGTATGAAAAGAACAAACATATTTTTCCAGCATCCAGATGGGAGATCTATGATCCCACTAAGAGATGGGAGCGATACACTATACATGGGGATTGA
>Ceratodon_purpureus
---------------------------------------------------------------------------------------------------------------------------------------------------------------------------------------------------------------------------------------------------------------------------------------------------------------------------------------------------------------------------------------------------------------------------------------------------------------------------------------------------------------------------------------------------------ATGAAACAGCAAAAGCTAGGCAAGTTTGGGAAAAACCCTGGCGTTGAGACCAGCTTCTTACCTGACAGAGAGCGTGAGGCTGAGGAACAAGCTGAAAGAGAGCGTCTGCGGAGTGAGTGGCTTCAACAACAATCGCGCATCAAAAACGAGCCTTTGGAGATTACGTACAGTTATTGGGATGGAGCTGGTCATCGTCGAGTCATTCAGGTTCGAAAAGGTGATACCATAGCGGAATTCTTGCGAGCAGTTCAACAGCAGTTGGCTTCAGAATTTCGAGAGATACGAACTGCGTCCGTTGAGAATCTTCTCTATGTGAAGGAAGATCTTATTATTCCCCATCAACATAGCTTTTATGAATTAATTATCAACAAGGCGAGGGGCAAAAGTGGGCCGCTATTTCATTTCGATGTGCACGAGGATATTCGAACAATAGCCGACGCCACTATTGAAAAGGATGAGTCACATGCTGGGAAAGTCGTTGAACGTCATTGGTATGAAAAAAACAAGCACATTTTTCCAGCTTCGAGATGGGAGATTTATGACCCAACTAAGAGATGGGAGCGATACACAATTCACGGTGAT---
>Physcomitrella_patens
ATGGTACCAGCTTTGAAGCGATTGATAAGCATTGAGGTCGAGGTTAGAGAGAATTCTGTTATTGTAGTGCGGAGGTTTGCGGCCATGTCAGGGATGGGGGATGGGTACGTAGGCACCGCCCAGGATGCCGCCAGGATTCGGCGGCTTGAGAAGCAGCGCGAGGCGGAGCGGAAGCGTATTCAGGACCTCAAGAAGAAGTCTGCGGAG------GGGCAGGGAGGTCTTCTGCAATTCGGCTCCGGCACTTCAGAGTTATTGGAAAGTGCGTTCAAGAAAGAAACTGTGGGACTTGTGACTCGGGAACAGTTTGTGGAGAAGAGAGTCAATTTGCAATCAAAACTTGAAGAAGAGGAGAAAGAGAAGCAGCAGAAGCTCGCTCTAGAGGAGGAGCAGAGACATGTGCAAAAACGG---AAGAAACGGAGGGTTAAAGGCCCTTCACGTCTTTCTTTTTCTGATGAAATTGACGGGGACACAGATGAAGAAAGTGAAGCTGTTGAGAAACAGAAAGGAGAA---------------CCTTTGAAACAGCAAAAGCTAGGAAAATTTGGGAAAGATCCTAATGTCGAGACCAGCTTCTTACCTGACAGAGAGCGGGAGGCTGAGGAGCAAGCTGAGAGAGAGCGCCTGCGGAATCAGTGGCTTCAAGAGCAAGCTCGCATTAAAAACGAGCCTTTGGAGATTACTTACAGTTACTGGGATGGAGCTGGGCATCGTCGAGTCATACAGGTTCGCAAAGGCGACACTATAGCTGAATTTTTGCGAGCTGTTCAACAGCAGCTTGCTTCAGAATTTCGAGAGATACGTACGGCATCTGTTGAGAATCTCCTCTATGTGAAGGAGGATCTCATCATCCCTCACCAACATAGCTTTTATGACCTCATTATCAACAAGGCGAGGGGCAAAAGTGGGCCGCTTTTTCATTTTGATGTCCACGAAGATATTCGAACAATAGCAGATGCTACGATCGAAAAGGATGAGTCGCACGCAGGGAAAGTAGTTGAGCGTCACTGGTATGAGAAAAATAAGCACATTTTCCCAGCCTCAAGATGGGAGATATATGATCCTACCAAGAAATGGGAGCGATATACAATTCACGGTGACTGA
>Isoetes_lacustris
------------------------------------------------------------------------------------ATGTCTGGCATGGGCGATGGCTACGTGGGTACTGCCCAGGATGCTGCTCGAATCCGGCGCCTTGAAAAACAACGAGAAGTAGAGCGTCAGCGCATTCAGGATTTGAAGAAAAAATCTGCTGAA------GGTCAAGGAGGGCTTTTGCAGTTCGGTTCCGGGACTTCTGAGCTGTTGGAAAGTGCCTTTAAGAAGGAAACTGTTGGACTTGTCACCAGGGAGCAATTTGTTGAAAAGAGAGTAAATCTGAGGACAAAAATTGAAGAGGAGGAGAAGGAGAAGCAGCAAAAGCTTGCTCAAGAGGATGAAGAACGTCAGCTACAGAAAAGG---AAGAAACGGAGGAATAAAGGTCCTTCTCGTCTGTCTTTTGCTGATGAGATGGATGGCGATACTGATGAAGATGAGAATGGTGTCCCTGAGGATGAG------------------------TCCGTAAAGAAGAAGCTTGGTAAGTTTGGCAAGGACCCAACAGTAGAAACGAGTTTTTTGCCTGACAGGGAACGCGAGGCTGAGGAGCAGGAAGAAAGGGAACGGCTAAGGAAGCAATGGCTAGCAGAACAGAAGCGCATTAGACATGAACCCTTGGAGATAACATACAGTTACTGGGATGGTGCTGGTCATAGACGAGTTATTCAGGTCCGCAAGGGCGATACAATTGCTGAGTTTCTCAGAGCTGTCCAACAGCAGCTGGCCTCGGAGTTCCGGGAGATACGAACAGCATCAGTGGAAAATTTACTATACGTTAAAGAAGATTTGATAATTCCTCATCAACACAGCTTTTATGAACTAATTATCAACAAGGCTCGGGGAAAAAGTGGACCGCTCTTCCATTTTGATGTTCATGAGGATATTCGAACAATCGCAGATGCAACTATTGAAAAGGATGAGTCTCATGCAGGAAAAGTTGTTGAGAGACATTGGTATGAGAAAAACAAGCATATTTTTCCCGCATCTAGATGGGAGATATATGACCCAACAAAGAAGTGGGAGAGATACACTATCCATGGAGATTAA
>Isoetes_sinensis
------------------------------------------------------------------------------------ATGTCTGGCATGGGCGATGGCTACGTGGGTACTGCCCAGGATGCTGCTCGAATCCGGCGCCTCGAAAAACAACGAGAAGTAGAGCGTCAGCGCATTCAGGATTTGAAGAAAAAATCTGCTGAA------GGTCAAGGAGGGCTTTTGCAGTTCGGTTCCGGAACTTCTGAGCTGTTGGAAAGTGCCTTTAAGAAGGAAACCGTTGGACTTGTCACCAGGGAGCAATTTGTTGAAAAGAGAGTAAATCTGAGGACAAAAATTGAAGAGGAGGAGAAGGAGAAGCAGCAAAAGCTTGCTCAAGAGGAGGAAGAACGTCAGCTACAGAAAAGG---AAGAAACGGAGGAATAAAGGTCCTTCTCGTCTGTCTTTTGCTGATGAGATGGATGGCGATACTGATGAAGATGAAAATTGTGTCCCTGAGGACGAG------------------------CCTGCAAAGAAGAAGCTTGGTAAGTTTGGCAAGGACCCAACAGTAGAAACGAGTTTTCTGCCTGACAGGGAACGCGAGGCTGAGGAGCAGGAAGAAAGGGAACGGCTAAGGAAGCAATGGTTAGCAGAACAGAAGCGCATTAGACATGAACCCTTGGAGATAACGTACAGTTACTGGGATGGTGCTGGCCATAGACGAGTCATTCAGGTCCGCAAGGGTGATACAATTGCCGAGTTTCTCAGAGCTGTCCAGCAGCAACTGGCATCAGAGTTCCGGGAGATACGAACCGCATCAGTGGAAAATTTACTATACGTTAAAGAAGACTTGATAATTCCTCATCAACACAGCTTTTATGAACTAATAATCAACAAAGCTCGGGGAAAAAGTGGACCGCTCTTCCATTTTGATGTTCACGAGGATATTCGAACAATTGCAGATGCAACTATTGAAAAGGATGAGTCTCATGCAGGAAAAGTTGTTGAGAGACATTGGTATGAGAAAAACAAGCATATTTTTCCCGCATCTAGATGGGAGATATATGACCCAACAAAGAAGTGGGAGAGATACACTATCCATGGAGATTAA
>Selaginella_moellendorffii
------------------------------------------------------------------------------------ATGTCGGGCATGGGCGATGGCTACGTCGGGACGGCGCAGGACGCCGCTCGCATCCGGCGCCTGGAGAAGCAGCGCGAAGTGGAACGGAAGCGCATCCAAGACCTCAAGAAGAAGTCGGCTGAA------GGGCAGGGTGGGCTTCTGCAGTTCGGCTCCGGGACATCAGAGATTCTGGAGAGCGCCTTCAAGAAAGAGACTGTTGGGCTTGTCACCAGGGAGCAGTTCGTGGAAAAGAGGGTCAACTTGCGCACCAAGATAGAGGAGGAGGAGAAAGAGAAGCTGCAGAAGCTTGCTCAAGAGGAAGAGGAACGTCAGCTCCAGAAGAGG---AAAAAGAGACGAGCGAAAGGCCCTTCCCGCCTGTCGTTTGCGGACGAAGTCGATGGTGACACCGATGAAGACGAAAACGGCAGTGCTGGTATGGCT------------------------TTGGCAACTTCGAAGCTGGGCAAGTTCGGCAAGAATCCGTCCGTGGAGACAAGTTTCTTACCTGACAGGGAGCGTGAGGCGGATGAGCAAGAAGAACGCGAACGCCTTCGCAAGCAGTGGATCCAAGAGCAGACACGCATCAAAAATGAGCCGCTAGAAATAACATACAGCTACTGGGACGGAGCGGGGCACAGGCGAGTCATTCAAGTGCGAAAGGGCGATACAATTGCTGAATTCCTACGGGCTGTCCAGCAGCAATTGGCGTCTGAGTTCCGTGAGATCCGAACTGCATCTGTTGAGAACCTGCTCTACGTGAAAGAAGATTTGATCATACCTCATCAACACAGCTTCTATGAGCTCATCACCAACAAGGCCAGAGGAAAGAGCGGCCCGCTCTTTCATTTTGATGTTCACGAGGACATTCGCACAATCGCTGACGCCACAATTGAGAAGGACGAGTCCCACGCTGGTAAGGTTGTGGAGCGGCATTGGTATGAGAAGAACAAGCACATATTTCCTGCCTCGAGGTGGGAGATCTATGATCCCACAAAGAAGTGGGAGCGCTACACCATTCACGGAGACTAG
>Isoetes_spp
-----------------------------------------------------------------------------------------------------------------------------------------------------------------------------------------------------------------------------------------------------------------------------------------------------------------------------------------------------------------------------------------------------------------------------------------------------------------------------------------------------------------------------------------------------------------------------------------------------------------------------------------------------------------------------------------------------------------------------------------------------------------------------------------------------------------------------------------------------------------------------------------------------------------------------------------------------------------GCTCTTCCATTTTGATGTTCATGAGGATATTCGAACAATCGCAGATGCAACTATTGAAAAGGA----------------------------------------------------------------------------------------------------------------------------------
>Isoetes_andicola
-----------------------------------------------------------------------------------------------------------------------------------------------------------------------------------------------------------------------------------------------------------------------------------------------------------------------------------------------------------------------------------------------------------------------------------------------------------------------------------------------------------------------------------------------------------------------------------------------------------------------------------------------------------------------------------------------------------------------GATAACATATAGTTACTGGGATGGTGCTGGTCATAGACGAGTTATTCAGGT----------------------------------------------------------------------------------------------------------------------------------CAACACAGCTTTTATGAACTAATTATCAACAAGGCTCGGGGAAAAAGTGGACCG---TTCCATTTTGATGTT-ATGAGGATATTCGAACAATCGCAGATGCAACTATTG--AAGGATGAGTCTCATGCAGGRAAAGTTGTTGAGAGACATTGGTATGAGAAAAACAAGCATATTTTTCCCGCATCTAGATGGGAGATATATGACCCAACAAAGAAGTGGGAGAGATACACTATCCATGGAGATTA-
>Isoetes_humilior
-----------------------------------------------------------------------------------------------------------------------------------------------------------------------------------------------------------------------------------------------------------------------------------------------------------------------------------------------------------------------------------------------------------------------------------------------------------------------------------------------------------------------------------------------------------------------------------------------------------------------------GGAACGGGAGGCTGAGGAGCAGGAAGAAAGGGATTGGCTAAGGAAGCAATGGTTAGCAGAACAGAAGCGCAT-------------------------------------------------------------------------------------------------------------------------------------------------------------------------------------------------------------------------------------------------------------------------------------------------------------------------------------------------------------------------------------------------------------------------------------------------------------
>Isoetes_elatior
---------------------------------------------------------------------------------------------------------------------------------------------------------------------------------------------------------------------------------------------------------------------------------------------------------------------------------------------------------------------------------------------------------------------------------------------------------------------------------------------------------------------------------------------------------------------------------------------------------------------------------------------------------------------AGGAAGCAATGGTTAGCAGAACAGAAGCGCATTAGAC-TGAACCCTTGGAGATAACATACAGTTACTGGGATGCTGTCGGTCATAGACGAGTCATTCAGG-------------------------------------------------------------------------------------------------------------------------------------ACACAGCTTTTATGAACTAATAATCAACAAAGCTCGGGGAAAAAGTGGACCGCTCTTCCATTTTGATGTTCATGAGGATATTCGAACAATTGCGGATGCAACTATTGAAAAGGATGAGTCTCATGCAGGAAAAGTTGTTGAGAGACATTGGTATGAGAAAAACAAGCATATTTTCCCCGCATCTAGATGGGA----------------------------------------------------
>Isoetes_coromandelina
---------------------------------------------------------------------------------------------------------------------------------------------------------------------------------------------------------------------------------------------------------------------------------------------------------------------------------------------------------------------------------------------------------------------------------------------------------------------------------------------------------------------------------------------------------------------------------------------------------------------------------------------------------------------------------------------------------------------------------------------------------------------------------------------------------------------------------------------------------------------------------------------------------------------------------------------------------------------TTCCATTTTGATGTTCATGAGGATATTCGAACGATTGCAGATGC------------------GTCTCATGCAGGGAAAGTTGTTGAGAGACATTGGTATGAGAAAAATAAGCATATCTTTCCGGCATCTAGATGGGA----------------------------------------------------
