# Supplementary material for: Phylogenomics indicates the “living fossil” Isoetes diversified in the Cenozoic
Source: PLoS One. 2020 Jun 18;15(6):e0227525. doi: 10.1371/journal.pone.0227525 (PMC7302493; doi:10.1371/journal.pone.0227525)
Supplement: S1 File — Folder containing fasta files for each of the individual nuclear alignments. (GZ) [file pone.0227525.s011.gz › 1_Individual_Nuclear_Alignments/Homolog_10255.orthogroup_1.fasta]

>Arabidopsis_thaliana
------------------ATGGAGATAGGAGAGATA---------------------GAGATAGCGAAACAGAGATGCGAATCGGTTATAAGAACAATCGAGAATCTTCCTTTATCAACTGCAATCACTGCTTCGTGCCGTCGCACACTCCTTAAGCTCGCTTCCTCCGAG---------CTCTCCTTTCTCTCGTCTCTCTCTTCTGATCCTTCTCCGAAACCTCTC------AGTGTCAACATTGGCCACATTGAATCAGTGGTACGGATTTTACAGCTTCCGTCT------ATCACCGGCGTTTCGCGCGTTTGCAAACCGATTCCTCTT---------------------------------------------------------------------------CCG------------------------------------ATTGGTGGCGTTCATGTTGATCTCGTTTGTACTCTCGGAAAAGTTCCTGTATGGATCATC------GTCTCTGATAGAAACCCTAGGTACATCTCCTGGAACGGTGATCGCCATGGAAGCAAAGGT------TTAAGATCTAGAATCGAACAGATTCTCGCCGCTGCTAATTCCACAACCACGCTTAAACCTTCTTCGGTGATTCTGTTCTTCGCAAATGGTCTCCCTTCTTCAGTTTACGAGAAACTGAAAGATGAATTCGGAGCTGTGTATTTCGAT---------------TTTGGCTTCGATTCTGATTCG------------GATTCGGATATCTCAATGCTCGATGATTTTGATTGCGAATGGGTTAACGTTGTT------------------------------------CGAACCAGA------------------------------TCATATAAAGAAGCA---------------------------------------------------------------------------------------------------------------------GTTTCTATTGAG---ATCAAGCTGATAGATCAA------------------TGTGAT------------TCACTTGCTTCTCCTGAAACTGAGGTTTTAGTTCAAGCAGAGGTC---------------------------------------------------ACAGAGCTAAGTCAAAAAGATGCT---------------------------TTTTCTACTGTAATCTCCTCCATGAGA---------------------------------------TTGCTTGGTGAAGACTGTCTCATTAATTTCGACACAACGGCTCTTGTTGCTCTCGTTTCCGGAATCAGTAATGGGTGTGCAGAGAGACTCGTGGATATGCCTGAGATCGAATTAGAAGAAAAGTTTAAGGGCAATACCGTTTTTGTGATTGCTCAGGCGAGATCTGAAATTGAGAAGCCAGGCCTTGTCAAAGTGGGAACTGTATTATCAGGGAAGCGTGGTATTGTATGCAAGAGTGTTTTCTCAGAGTTCAAGGAGTTAGTATCCATGTATGCTGGACCCAATGAGAAACTCAGAGCTGAACAGTTATTGAAG------AGCCTAATGGTGGTAAATGACAATCCCTCAGAGCGTGTGATGAGTCTCCCAACAACGAGGAAGTTAGCGATGAAGAACAAGACTGTGTTTGGGACAGGTGATAGATGGGGAGCTCCTACCTTGACTGCAAACATGGCGTTTGTCAGAGCCGTGGCTCAGTCGGGCATGTCTCTTTCCACTATTGACCATAGCCCTCGAGCTCTCACTGGCGATTAG
>Theobroma_cacao
ATGAATTATCAAGGCAATCGGGAG---GAGGAGGTG---------------------GAAGCGGCGAAGAAGAGATGCCGAGTGTTGATAGAGAAAATAGACTCTTTGGGCATCACC------ATCACCCAACCTTGCAAGCACACCCTCTCCAAGTTGGCCCATTCCGAG---------CTCTCTTTTCTCTCTCGCTTTCCCAATCCAACCTCTTCTCAACCTCTC------AGTGTCAACATTGGGCACCTGGAAGCCATTGTCCACATTCTTCAACAACCTTTT------ATAACTGCAGTTTCCCGTGTTTGCAAGCCACTTCCACTTCCATTTTCA------------------------------AATACCAATAAAAACGATTCTTCTTCTTCTTCCAATCCC---------------------------------------------ATCCATGTCCATATTGTATGTACTCTCAATAAAAACCCAGTTTGGATTATT------GTTTCTGATAGAAACCCAAACTACATTTCTTGG---TATCCAAGTAAGAAAACCAAGGGT------TTTAAGTCTAGAATTCAACAAGTCCTTGATGCAGCGCAGTCCACCAACACCTTAAGACCTTTCTCTATTGTCCTCTTCTTTTCGAATGGACTCACCAACTTTATTCATCAGAAGCTCCAGGATGAATTTGGGGCCTCCAAGCTAGCA---------------CTGGAGTTC---------------------------TCTGATTTTGATTTCTGTGAGGAATTTGAAGGTGAATGGATTAATGTAATT---------------------------------------CCGAGG------------------------------TCGTATAAGGAGGCA---------------------------------------------------------------------------------------------------------------------TGTATACTTGAA---ATTAAGGTTGATCGTGTT------------------GTGGAT------------GATGTGGCGAGTTCTGAACACCGGACA------------------------------------------AAAGATCCGTTAGTGAATGTTTTGCCTCCTGAGTGTCAAGGAGGCAATGCGTATCTAAACTTAGGCTTAGGCAATTCTTTTTCTGCTCTTGTTTCACAAATGAAAAAGGTG------------GGATCCACGAAGGTGGAGGATTTTCCTGGTGAGGATGATTTTGTAAACTTTGATACAACAGCTTTGATAGCTCTTGTATCAGGAATCAGCAATGGTTGTGCAGAGGAACTTTTGAATAAGCCAGAGGTTGAACTGCGGCATAGGTTCAAGGGAAATTATGAATTTGTGATTGCACAG---------------------------------------------------GATTGTGCGAGATAG---------------------------------------------------------------------------------------------------------------------------------------------------------------------------------------------------------------------------------------------------------------------------------------------------------------------------
>Isoetes_lacustris
GTCACCTGGTTGAAGGACATGGCGTTAGGTCAGGAGGAT---GGTAGCCCTTTA---GCTTCCCTGCGGGCTCGCGGGGAAGCTCTTCTTCGTATAATT------ACCTCCACTTCC---GGCATTCCAGCAGCTTGTCAAGACAGGATTCTTAAACAAGTTCATGGTGAA---------ATCAAATTTCTGGCTCGCTTTCAGGATGATCAACACGACCCTTCCCTTCTTGCCAGCTCAAATATGGGTTACTTCGAAATGCTTGTACAGACATTGCTGCATCCATCT------ATCTCTGGTGTCTGTGCAGTTCTGCAAAGTTTCCCTGCTGGGCCATTAAAAGATCTCCAAACTAAGGATGGAAAT---------------------------------------------------------------------------GTTGAGGTTACTGCACATGTTGATGTGGTCTGTATGTATGATGGTCAGCCAGCATGGCTGATA------GTCTCTGACCGGAATCCAAAGTCGCTAGTATGG---AGTGGCACAGATGCTGGACATGGAAAGTGCTTACGATCTAGAATACTATTATTGTTGTCTGCGGCAGCTCAAGATGCAGTAAAGGCACCTGCCTTCCTTATTCTTTGTTTCCGGCGTGGGGTTGAAAGTTCAGTTGCCAAGCAGCTTGAAAACGAGTTTCATGCTTTTAAGATGGAAAATGTCAGTAAGAATACAGGTTCAAAGCGTGATTTG---------------------------TTTTGTGAAGTTGAAGCTGGTGAATGGGTTTATGTTGAG---------------------TCCGATGAAAGCGACCTGGATAAA---AGTGAG---------AATTGT------GACATAAAAGCATCCAGAGATCTCATTGACCCACAA------------GATATGGTTATGTACAAAGTTGACATT---CCCTTTTCCGTTGATAATTCTGTTGAAACACTCCAGTCCCTTGTTCAAAAATGCCTATCTTTTGATGATGCTAAGTCGAATGATGCATCTTACAAGAAACTTCCAAACGAC---ATAGGCGAAGCATCATCATGTTCGGAAGTGCTTGAA---GTATCAGGAATA---------------------------------------------------------------------------GCA---------------------------TTCTGCTCTTTAATATCACAGGTTAATAAAAGA---TGGGGGCAGCCTTTTCAAAACCTAGGTGCTATA------------AAACTTGTGAATTTTGACACAACAGCACTTATTGGCCTGGTATCAGGAATTAGCAATGGGAGTGCACAAGTCTTAGCACAATGTAATAACCAAACATTGGAACAACGATTTGGAAGCCATGGACATTTTTTTAAGAGCCAGGCAAACATGGAGCTGGAGAAGCCCTTTTTGCCAGAAGTGAAAGATATTTTGAAAGAAAGACGGCCTTTGATTTCTGAGCATGCATGGAAGGAATTTATGTCTATTGTATCAGTCATAGGGGGGCCAGGTGAAAAGCAGCGTGCTGGCATTCTTTCTAAGTACTTCAGGGACTTTATTGTGCCAAATATGCCATCTGACAGAGTCTTGGCACTACCTCTATCATCTAAAATACATCAGAAACATAAAGATGTGTTTGGAACTGGCGACAGACTTTGTGCACCTACATTGACATCAAATCTTTCTTTCCAACGAGCTGCAACATCAAAAGGAATGGCTTTTGGAATTTTCCCTCATAGGCCTTTAGCTCTGTGTGGAGACTAG
>Isoetes_sinensis
---------------------------------------------------------------------------------------------------------------------------------------------------------------------------------------------------------------------------------------------------------------------------------------------------------------------------------------------------------------------------------------------------------------------------------------------------------------------------------------------------------------------------------------------------------------------------------------------------------------------------------------------------------------------------------------------------------------------------------------------------------------------------------------------------------------------------------------------------------------------------------------------------------------------------------------------------------------------------------------------------------------------------------------------------------------------------------------------------------------------------------------------CAAGCATTATCATGTTCAGAAGTGCTTGAA---GTGTCAGGAATA---------------------------------------------------------------------------GCA---------------------------TTCTGCTCTTTGATGTCACAGGTCAATAAAAGA---TGGGGCCAGCCTTTTCAAAACCTAGGCGCTATA------------AAACTTGTGAACCTTGACACCACAGCACTTATTGGCCTGGTATCTGGAATTAGCAATGGGAGTGCTCAAGTTTTAGCACAATGTAATAACCAAACATTGGAACAACGATTTGGAAGCCATGGACATTTCTTTAAGAGCCAGGCAAAGATGGAGCTGGAGAAGCCCTTTATGTCAGAAGTGAAAGATATCTTGAAAGAAAGACGGCCTTTGATTTCTGAGCATGCATGGAAGGAATTTATGTCCATTGTATCAGTCATAGGTGGTCCAGGTGAAAAACAGCGTGCTGGCACTCTTTCTAAGCACTTCAGGGACTTTATTGTGCCAAATATGCCATCTGATAGAGTCTTGGCACTGCCTCTGTCATCTAAAATACATCAGAAACATAAAGATGTGTTTGGAACTGGCGACAGACTTTGTGCACCTACATTGACATCAAATCTTTCTTTCCAACGGGCTGCAACATCAAAAGGAATGGCTTTTGGAATTATCCCTCATAGGCCTTTAGCTCTGTGTGGTGACTAG
>Selaginella_moellendorffii
------------------ATGGATCTCGGCGATGAG------------------------CTGCTGCGCGCCCGCGTCGGCGCC------------------------GCAAGGACG---GCTATCGAGGCGCTGTCGGTGGGGAAGATCATGGCGGATTGCCGCAGGAGT---------TTGTCGAAGCTGGGAGCGCTCGAGGAGAGATCCGGCCCTCCCGAC---------AGCTCGAATTTCGGGCATTTCGAGGCATTGATCCAACTTCTCCAGCACCCCTAC------GTGAGTGGGATCTGCGGCGTCAACAAGAGCTTTCTAGGATCGCCA------------------------------------------------------------------------------------------------------------TCGTCTCGAGCTCACGTCGATCTGGTGGGGATGTACGATGGGAAACCGGCATGGATGGTG------GTGTCGGATCGAAATCCCAAGCACGTTTCATGG---CCGGAG------------------------CTCCGATCCAGGGCAGAAATCCTCGTCCAGGCAGCGGTGGCGAATCCAGTCACTCGACCCGACTTCCTCATCTTCTACTTCGCCAGGGGCGTCGAGAGGGGCGTGGCCGAGAGCTTCAAGTCGGAGTTTAGCGAGTACCAGATCGAA------------------------GTGGACGATCTT---------------------CACAAGTTTAGCGAGGTTGAGGCTGGGGAGTGGCTCTTGGTCGAC---------------------GAGGATCAGGAAGAGGAATCGCTG---AGCAGTAGCTGGATCTCTCTT------CCAGTCAAGGCAGCG---------------------------------------GTCATGTATCGGCTCAAGGTAGCTCCGGCGAGCGTC------------------------------------------------TTCGAG---------------------------------------------------GGAGAGGTTATCAACGCAAACGAATACACAGAGTCTATAGTCGGGATCGTGGAGCACGGCTTG---------------------------------------------------GAGGAGAGTGGC---------------------------TTCTACAGGATTTTGAAGGACGTGAGTAGGGAT---TGGGGTGGCCGGAGTGAGAGA---------GTC------------GAGCTCGTGAATCTCGATACCACGGCTTTGATCGGGCTTGTCTGTGGGATCAGCAATGGTGTCGCATCGTCTCTGGCGTGGTGCTCTGTCAAGCAGCTGCAAAAGAAGTACTCGAGTTTTGGTCACTTCTTTAAGACGCAGGCACTGCTTGAGCTGGAAAGGCCCTTTTTGCGCGAAGTTGCGATGATTTTCAAAGAGAGGCAACCGATGGTCTCCCAGTTTGCCTGGAAGGAGTTCGATTCAATCGTCTCAGTGATCGGTGGCCCGGACGAGCAGAGAAGAGCGGCAGCTCTTCACGATTGCTTGAAGCCTTTTATCGTTCCAGACAATCCCTCCGAGAGGGTGATGGCGCTCCCACAAACTGGGAGGATCCATGGAAAACACAAGATAGTTTTTGGAACGGGTGATAGCTCTCAAGCTCCAACGCTCACTTCCAACATCTCTTTCGTTCGGGCGGCCATAGCCAAAGGCATGGCTCTTGGCTTTATAGAGCACAGGCCATTGGCTCTCACAAGAGACTAA
>Physcomitrella_patens
------------------ATGGCTATGGCGGATGCCGATGTGGGGAAGAAGCTTCGGGAGCTCTTGCGCACC---GGGGATGCGTTGTGGACCACCGTTAGCAGGCTGCCTTCGCAC---GTACTCACGGCCGATTGCCGGGCGCGGCTGCTCAAGGTTGTGCAGGCTGAGCGCAATTTTGTGGCCCGTTTGGCGGCTCAGGACAGGACTGCCGTTGCTGACGCTCATCTTAGCAGCTCAAATTTTGGGCATCTGGAAGGAATCGTTTTCGTTCTCCAAAATCAGGGTTGGCGAGTTGCTGGTGCTACTGCTGCTCTGAAATCTTTCCAGGTATTGTCGTCCGATTCGCTTGTGACGTCTGATGGGGAG---GAGTGTAGAGCAGAAGATGGGAAGGGCGAGGTATCCCCCCTCAGCTGTTTCTCT------------------------------------------------------------GGAGAAGCTGTCTGGGTGGTC------GTGATAAATAGTAAGGCGCGGAACAGGCTATGG---TTTGACAAGAACAAGCGAATTGGT------CTTCATACTCGCGTGTCGACGTTATTGCATGCTGCGTCTCTGGTCAAAGCGACGCGGCCTTCTGCAATTGTGCTTCTTGTGCGAGATGGATTGGAGAGCAAGTTGGAGCAGCAATTGCATGAAGAGTTTCATGCTACCAAAATGTCCGAGAACGAT---------------CCAGAGGAAGTTATGTCAAATGGTGTATCCAACTTCACGTTCCAGGATGTTGATGATGGAGACTGGGTGAATATTCAC---------------------CTGCCGGTAGTAAAACCTAAGCGTTGGACAAGCTATTGGATTCGGATCACACACCCAGCACAACCTCAAACC------CTTAGC------------------------AGCAAGTGCACAGATGATCCGACTATGAAACATGCA------------------------------------------------TTTGCA---------------------------------------GCAGAT---AGCTTCCGAGGCGAAGATGACGAAGATGCCACCTCC---ATCACCGGATCA---------------------------------------------------------------TCCTCGTTTTGGTCA---------------------------GCCATTAGGAGTCTTAAAGCAAAGCACGGAGAA---TTCGACAAATTTCAACACGAAAGG---------------------AAAATCCTCAACTTGGACACGACCGCTCTCGTTGCCATGGTATCAGAGCTGACCAATGGCGGTGCGGAGCACTTGGTGAATCTATCTTCGGAGGAGAGGGAGAAGCGATATCCCATGATGGCGAAGTTCGTGTACGAGCAGGCATTAGTTGAGCTCGATGAACCCTTTCTGCCACAATTTGAAGAAGTCTTCAGCGACAAGCTCCTCGTGATCTGCGAGTATGTGTACGACGAGTTCACGTCTGTAATCCTCTTGAATGCCGGACCTCGTGAAAAGCTCCGGGCACATGTATTGTTTAGC------CAACTTAAGGTGGTGCCGAACCTGCCATCTGCACGAGTGAATGCTCTCCCTGAGACGGGCAAAATCAAGCCTCGCCACAAGCTCGTTTTCGGCTGCGGTGACTTCTTGCAAGCTCCCACTGTGACCGCCAACATGTCTTTCGTGCGAGCTGTGCAGCAACAAGGCGTACCTGTGGCAATCATCCAACACCAACCTTGTGCTTTCATTGGCGATTGA
>Ceratodon_purpureus
---------------------------------------------------------------------------------------------------------------------------------------------------------------------------------------------------------------------------------------------------------------------ATTTTGTACGTTCTTCAGAATCAGAGTTGGCGAGTGGCGGGGGCTACTGCTGCGTTGAAATCTTTTCAGGCATGC---------AGTTTGAGTGAGAGTGAGAAGGAGAAGGAGGGCGGAGTGGGAGATGGGAAGGATGACGTATCGCCTGTGAGTTCTTTTGCCAGGGACGTTAATGATGCTGTGGGGTCTGTGGCTCATGTTGACCTAGTCTGTACCCTTCTTGGAGAGGCCGTCTGGGTAGTT------GTGATAAATAGCAGCGCGCAGAACAGGCTATGG---TTTGACAAGAAAAAGAGGAAGGGT------ATTCATACGCGCTTGGCTTCGTTGTTGCACGTCGCATCTTTGGGCTCAGTGGTACAACCATCGGCAATTGTGCTGCTTGTGCGTGATGGTTTTGATAGTAGGATAGAGCAACATTTACGGGAAGAATTCCAGGCTAGCAAAATGTCTGAGAGTGGTTTAGGACCTCGTTTAGAAGAAGAGCTATTGTCA------ACCTCAAACTGTGACGTAGAGGAGGTTGAAGATGGAGAATGGGTGAACATTCAC---------------------ATATCATCAAGTGAAATCAGACATTGGACGAGCTATTGGATTCGGGTC------------CAACCTGAAACTCAAATTCGCGAC------------------------ACCAAATGTATAGAGAATCTTGAGTCAAAACACGTA------------------------------------------------CTCGCA---------------------------------------GCAGGG---AATTTTCAAGGGGAGAACAGCGAAGATGCATCCTTT---ATCATTGGTTCA---------------------------------------------------------------TCTTCATGTTGGGCA---------------------------GCCATTGCAATGCTTCAAGCAAAACATGAAGAA---TTTGATAAACTCCAACACGAACGC---------------------AAGATTCTCAATATGGATACAACCGCTTTGGTTGCCATCGTGTCAGAGCTAACCAATGGTGGTGCCCAGCAGTTGCTGAATATGTCTTCAGAGGAAAGGGAGAAGCGGTTTCCAGGAATGGCCAAGTTTGTGTACGAGCAGGCTCTAGTAGAACTAGATGAACCCTTCATGCCTCAATTCGAAAGAATTTTAAGCGACAAGCTACCTGTGATCTGTGAGTATGTATACGATGAATTCACCTCCATCATCCTCACAAATGGAGGACCTCGTGAGAAGCAGCGAGCACAAATACTCCTGAGT------CAACTCAAGGTGCTGCCGAACTTGTCTTCTAGTCGAGTGGATGCACTCCCTGTAACCGGAAAAATCAAGCCTCGCCACAAGCTTGTGTTTGGCAGCGGCGACTTCTTGCAAGCACCCACAGTGACAGCTAATATGTCCTTCGTGCGTGCTGTGCAGCAGCAAGGCATGGCTTTAGCGATCATCCAACACCAACCGTGTGCACTTACCGGGGAT---
>Pinus_maritima
---------------------------------------------------------------------------------------------------------------------------ATGCAAGGGACATCTCAATTCAATATTTTTCAAGATGTTGAGGGTGGTGAG---TGGGTCAATATTCTGGGT---------------------------------------------------------------------------------------------------ATTAAAGAAATGTGC------------------------------------------------------------------------------------------------------------------------------------------ACAGAATATGCAAGGAATGATTATGAAAGTGCTGATGATGGTTCC------------------------TCAAATAGAAATCAAGATTGGGTGACATTT---------------------------------------------------------------------------------------------------------------------------------------------------------------------GAGATTAAAATTGAT------------------------CAAGAAGACAGCACT---------------GATCACAAATATCTCGAGTATGGAACTGGCAAG------------------------------------------------------------------------------------------------------------------------------------------------GTCATATGCGGGGACAAGAAGTTTCCTGAGCACACCAAT---------------------------------------------ATCCAA---------------------------------------------------GGAAATGGAAATAATATGTCTGATCTTACTTTA---------GGACTATTGGAAGATTGCACC---------------------------------------------CTCCCGTCAAATAAGAAG---------------------------TTTTGTTCTTTACTTGCCGCAATGGATGCATTA---TATGATAACCCAGTTGGAGACAAGGGAATAATCAGTTTGAAAAACAGGTTGATTAACTTGGATACAACAGCCTTGGTGGCACTTGTATCTGGTTTAAGCAATGGTAGTGCAAAGAAATTGGTGGAAATGTCAGAGCAGGACATGAACAAGCGCTTCAAGAACACGGCCAACTTTATGAGGGAGCAGGCAGAATCTGAGCTTGAGCACCCCCTCGTGGAGGATGTGATATCTTTTTTAGAAGGAAAGAAAGCAATGATTTGTGACTATGCTCATGAGGAATTCAAGAATCTTATTTCAATGTGCAGTGGACCTAACGAAAAACGAAGGGCAGAATGCTTGCTAAAG------CGTATAATGGTTGTACCCAACAAGCCTTCCGTTCGTGTGACGGGCCTCCCTGACACTGGGAAAATCAAGTTGAAGCACAAACTGGTCTTTGGTACTGGAGATCATTGGCAGGCTCCCACTTTGACTGCTAATATGGGGTTTGTAAGAGCAGTAACGCAGACAGGAATGCCCTTATTGGTATTAGAGCATAGACCTCGTGCCTTAATTGGTGACTAG
>Oryza_sativa
------------------------------------------------------------------------------------------------------------------------GCGGTGCCGGGAGCTGCACGACCG------------------CGTCGCGGC---------GTCCCCTTCCCTGCAGCGGCACCCCGCGCTGCGGTCCCTCCTCCG---------------------------------------------------------CCT------------------------------CGTCGCCGCCGAGCAGCGGTTCCTCGA---------------------------------------------------------------------------------------------------------CTCGAGCCGGCCCGACCAGGGGGCGCCGCTCTCCACCAACCTGCCCCACCTCGCCGCGCTGCACCTCCTCCTCGCCGCCCACCCCGCCGTGCGGTGCCC---GTCCCGCCTCGCGCCGCTCCCGGGGGTCGACTTCGCCTGCGCCTTCCG---CTGGGCGCCGCGCGCGGGGCGCCTCCCGCCACCCGCCCCGAGAAGCTGCTCCTCGTCTTCGCCCGCGGCGTCGGCGCGGACCCCGCGCGGGGGCTCGCGGAGGAGTTCGGGGCCGTGGAGATCGAC---------------------CTGCTCGTGGACTTC------------------------------------------GTCGGCGAG---------GCCGAC---------------------CACGATAGCGAGGAGGAG------------GAGGGGTGGGTTAGCGTG------AGCTTCCACCCAAATGAGGACATGAGGAGCTTCAGGGCGTTCGAGATTGACGTCGTGGAGTGTGGTGATGAGATGCTGTCGTCGCCGCTGCCGCCGCCGCCGCCACCGTTGCCGGAG---------------------ATGGAG------------------------------------------------GTGAAGGAGGGTAGTTTGGGCGGCGAGTTTAGTGTC------------------------------------------------------------------------------------------------------------------------TTTGTGAGGAAGATGAATATGGGATCGAGG---------------------------------------------------GAGATGGTGAATTTGGACACCACGGCTCTGGTTGCTATAGTGTCAGGGATCAGCAATGGTGGTGTAGGTAAGCTGATGAGCATACCGGAGGCAGAGACCAGGGCAAGGTTCAAGTGCAACTACAAGTTCGTCATGGATCAGGCACATTCCGAACTTCAGTCTCCAATACTTGTTGAGCTGGGGAATGCAGTGGATGGAAAGAAATGTATCATATGTGAAACCGTTAACTCGGAGTTTAAAGAAATTGTTACAATGTGTGGTGGGCCTGAGGAGCAAACAAGATCAAGTCAGTTACTGAAG------CGGCTTATAGTTGTCCCAGACAGTCCTTCAGCCCGTATGATGGATCTACCAACGACAAGGAAGCTTGCCATGAAGAACAAGGTGGTTTTCGGCACAGGTGACCATTGGCGTGCTCCCACTTTGACTGCTAATATGGGGTTTGTAAGAGCCGTTTCACAGAGTGGCATGCCTTTGTTGACCATCGAGCACAGACCTCGCGCGCTGATTGGCTTGTGA
>Amborella_tricopoda
---------------------------ATGGACTTA---------------------CAGAAGGCGAAGAAGAGATGCGTCGATTGTTTAGAGCAACTTCAATCCTTACCTCCTTCA---AAGATTTCTCTAACCTGTAAACGCAGCTTATATAAACTCATAATTTCGGAG---------CTCAAATTTCTCAATTCCCTTTCTCAGGACTTTTGT---GGTCCTCTC------AGTACTAACATTGGCTACCTTGAGAGTATTGTGTACATTCTTCAGCAACCATTT------ATAAACAGCATTACACGTGTATGCAAATCTGTGCCTCTGTCATCATTA------------------------------CATGGGAAAAAA------------TTCAAGGCTAATCCA---------------------------------------AAAGGAGTCCATATTGATATAATATGCACTTATCATGGAAACCCAGTTTGGTTCATC------GTCTCAGACAGGAACCCAAAATATATTTCATGG---GCATATTCTCATAGGAGTAAGGGA------CTAAGATCACGCTTGCATTCGGTTATTCAAGCAGCCAATTCTTCACTGACATTGCAGCCAGCCTTTGTTATATTTTTCTTTGCCAATGGACTTGATGAAGTTGTTCCTCAGAAGCTCATTGATGAATATAAAGCTCTTGAAATTGGG---------------AAAGAATTTAATCAT---------------------TTTGAGGTTAGTATCTTTGAGGAATTAGAAGATGAATGGGTAAATATCACTTTCAATAGGAAGACATTTGATGGGGATCTCAAGGATTCTTCTAGA------------------------------CAATATCAAGGTGCTCGT---------------------------------------------------------------------------------------------------------------GTATTTCAGTTTGCA---GTTAATTGTCTTGAGAAG------------------GACGATGAGGGTCGTAGAGCATGTGTTCATTCTGAATCAAGTGTGACAATGTCATCCTCACTGGGAAACACCATGATGGGTTTTCACAAAAATTTGTTGGGGAAT------GATCCAGAGGTACTTGGGAATGCTGCT---------------------------TTCTGTTCTTTGATTTCAACTATGCAATCCTCCTTACTTGATGGCGATGGTACTGAAATGGGTGTTACCGTGGGAGAAAAT---ATGATTAATTTTGATACAACAGCTTTAATTGCACTTGTGTCTGGAATAAGTAGTGGTGGTATCGAGCAGATTTTGAAAGCTCCAGAGGACGACATGAGAAAGCGCTTTAAGAGTAACTTCGCCTTTGTAATGGCACAGGTAAAGTCTGAGATTGAGAACCCAATATTAGAGGAATTGGGATGTTTAATATCATGCAGAAAAGTTATCATATGCGAAAGCGTTTGTTCTGAGTTCAAGGAGCTCATTGCAATGTGTGGAGGACCGGGTGAGAAAATGAGAGCAGATCGCTTGCTGCAA------TGCCTAGTGGTCATCAAGGACAATCCATCTGCCCGTGTGGTGGGTCTTCCAACCACTAGAAAGATAGGCCTGAAGAACAAGATCATTTTTGGCACTGGAGACCAATGGCGTGCCCCAACTTTAACTGCAAACATGGGATTTGTAAGAGCTGTATTCCAAACAGGTATGTCCTTGATGACTCTTGAACATAGACCGCGTGCCTTGACAGGCCAATAG
>Isoetes_spp
---------------------------------------------------------------------------------------------------------------------------------------------------------------------------------------------------------------------------------------------------------------------------------------------------------------------------------------------------------------------------------------------------------------------------------------------------------------------------------------------------------------------------------------------------------------------------------------------------------------------------------------------------------------------------------------------------------------------------------------------------GAAAATGTCAGTAAGAATACAGGCTCAAAGCATGATTTG---------------------------TTTTGTGAAATTGAAGCGGGTGAATGGGTTTATGTTGAG---------------------TCCGATGAAAGCGACCTGGATAAA---AGTGAG---------AATTGT------GACATAAAAGCATCCAGAGATCTAATTGACCCACAA------------GATATGGTTATGTA-----------------------------------------------------------------------------------------------------------------------------------------------------------------------------------------------------------------------------------------------------------------------------------------------------------------------------------------------------------------TA------------AAACTTGTGAATTTTGACACAACAGCACTTATTGGCCTGGTATCAGGAATTAGCAATGGGAGTGCACAAGTCTTAGCACAATGTAATAACCAAACATTGGAACAACGATTTGGAAGCCATGGACATTTTTTTAAGAG-------------------------------------------------------------------------------------------------------------------------------------------------------------------------------------------------------------------------------------------------------------------------------------------------------------------------------------------------------------------------------------------------
>Isoetes_andicola
--------------------------------------------------------------------------------------------------------------------------------------------------------------------------------------------------------------------------------------------CTCAAATATGGGTTACTTCGAAATGCTTGTACAGACATTGCTGCATCCATCT------ATCGCTGGTGTCTGCACAGTTCTGCAAAGTTTCCCTGCTGGGCCAATAAAAGATCTCCAAACTAAGGATGGAAAT---------------------------------------------------------------------------GTTGAGGTTACTG---------------------------------------------------------------------------AGTCGCTATTATGG---AG-GGCACAGATGCTGGCCATGGGAAGTGCTTACGATCTAGAATACTATTATTGTTGTCTGCGGCAGCTCAAGATGCAGTAAAGGCACCTGCCTTCCTTATTCTTTGTTTCCGGCGTGGGGTTGAAAGTTCAGTTGCCAAGCAGCTTGAAAACGAGTTTCATGCTGTTAAGATGGAAAATGTCACTAAGAATACAGGTTCAAAGC----------------------------------------------------------------------------------------------------------------------------TGAG---------TATTGT------GACATAAAAGCATCCAGAGATCTCATTGACCCACAA------------GATATGGTTATGTACAAAGTTGACATT---CCCGTTTCCGTTGACAATTCTGTTGAAACACTCCAGTCCCTTGTCCAAAAATGCCTATCTTTTGATGATGCTAAGTCGAGTGATGCATCTTACAAGAAAGTTCTAAATGAC---ATAGG-------------------------------------------------------------------------------------------------------------------------------------------------------------------ATATCACAGGTTAATAGAAGA---TGGGGACATCCTTTTCAAAACCTAGGTGCTATA------------AAACTTGTGAATTTTGACACAACAGCACTTATTGGCCTGGTATCAGGAATTAGCAATGGGAGTGCACAAGTCTTAGCACAATGTAATAA---AACATTGGAACAACGATTTGGAAGCCATGGATGTTTTTTTAAGAGCCAGGCAAACATGGAGCTGGAGAAGCCCTTTTTGCCAGAAGTGAAAGGTATTTTGAAAGAAAGACGGCCTTTGATTTCTGAGCATGCATGGAAGGAATTTATGTCTATTGTATCAGTCATAGGGGGGACAGGTGAAAAGCAGCGTGCTGGCATTCT-------------------------------------------------------------------------------------------------------------------------------------------------------------------------------------------------------------------------------------
>Isoetes_humilior
--------------------------------------------------------------------------------------------------------------------------------------------------------------------------------------------------------------------------------------------------------------------------------------------------------------------------------------------------------------------------------------------------------------------------------------------------------------------------------------------------------------------------------------------------------------------------------------------------------------------------------------------------------------------------------------GCGTGGGGTTGAAAATTCAGCTGCCGAATAGCTTGAAAGTTTGTTTCATGCTTTTAAGATGGAAAATGTCGGTAAGAATACAGG--CA----GK-ATTT--------------------------------GTGAAATTGAAGCTGGCAAATGGGTTTATGTTGAG---------------------TCCGATGA------------------------------------------------------------------------------ACAA------------GATATGGTTATGTACAAAGTT-ACATY--------TTCCGTTGATAATTCTGTCAAAACACT------------------------------------------------------------------------------------------------------------------------------------------------------------------------------------------------------------------------------------------------------------------------------------------------------------TGCTATA------------AAACTTGTGAATYTTGACACCACAWCWCTTATTGGYCTKGTATCAGGAATTASCAATGGGAGTSCWCAAGTTTTAGCAYARTGTAATAA-YAARCAYWRKAAYRRCGATTTGGAAGCCATGGACATTTCTTTAAGAGCCAGG---------------AGAAGCACTTTTTGCCAGAAGTGAAAGATATTTTGAAACAAAGACGGCCTTTGATTTCTGAGCTTGTATGG-----------GTCCATCGTATCAGTCACGGGGGGGCCAGGTGAAAAGCAGGATGGTGGCATTCTTTCTAAGCACTTCAGGGAYTWTATTGTGC-AAATATGYCATMTGAYAKAGTCTTKGCACTACSTC-ATCATCTAAAATACATCAGAAACATAAAGATGTRTTTGRAACTGGCRMCAGRCTTTSTGCACCTMCATTGAYRTCRAATCTTTCCTTCCA-------------------------------------------------------------------------
>Isoetes_elatior
-------------------TGGCGTTAGGTCAGGAGGAT---GGTAGCCCTWTA---GCTTCCCTGCGGGCTCGCGGGGATGCCCTTCTCCGTGTAATT------ACCTCCAYTTYC---GGCATTCCGCCAGCTTGTCAAGMYAGGATTCTTAAACATGTATATGGTGAA---------ATYAAATTTCTGGCTCGCTTTCARGATGATCAGCACKATCCTTCACTTCTGGCCAGCTCAAATATGGGTTACTTCGAAATGCTTGTACAGACATTGSTGYATCCATCT------ATCTCTGGTGTCTGTGCAGTTCTGCAAAGCTTCCCTGCTGGGCMAATAAAAGATCTCCAAACTAAGGATGGAAAT---------------------------------------------------------------------------GTTGAGGTTACTGCTCATGTTGATATGGTCTGTATGTATGATGGTCAGCCAGCATGGCTGATA------GTCTCTGACCGGAATCCAAAGTCGCTAGTATGG---AGTGGCACAGATGCTGGCCATGGGAAGTGCTTACGATCTAGAATACTTTTATTGTTGTCTGCTGYAGCTCAAGATGCAGTAAARGCACCTGCCTT-CTTATTCTTTGTTTCYGRYGTGGGKTTGARARWYCAGTTGC-GARCAGCTTGAAARCGAGTTTCATGCTTTTAAGATGGAAAATGTC-GTAAGAATACAGGTTYYAAG-ATGATYTT---------------------------TTCTGTGAARTTGAAGCTGGYRAATGGGTKTATGTTGAG---------------------TCCGAYGARAGTGACCTGGATARA---AGTGAG---------AATTGW------RACATAAAGGGATCCATAGATCTCATTGGCCAACAA------------GATATGGTTATGTACAAAK--GACATT---CCTGTTTCGGTTGATAATTCTGTCAAAACACTCCAGTCCCTTGTCCAAAAAWGCCCACCWCTTGATGATSCTAAGWCGAATGATGCATCTTACAAGAAACTTCCAAATGMC---ATAGGCRAAGCATTATYATGYTCARAAATKCTKRAA---GTGTCAGGAATA---------------------------------------------------------------------------GCA---------------------------TTCTGCTCTTTGATATCACAGGTCAATAAAAGA---TGGGGGCAGCCTTTTCAAAACCTAGGYRCTATA------------AAACTTRTRAAYCTTRACACCACARCACKTATTGGCCTGGTAT-MGGAATTAGCAATGGGAGYGCACAAGTTTTAGCACAA-RTAATAACCAARCAYTGGAACAACGATTTRGAAGCCAKGGACATTTYTYTAAGARCCAGGCAAWRATSGAGCTGGRGAAGCYCTTTWTGCYAGAARYSAAAGATATCTTGAAASAAAGAMGGCCT-TGATTYCTGA-CWTGCATGGAAGGAATTTATGTCCATYRTATCAGTCA-RRGKGG-CCAGGTRAAAAGCRGYRTGCTRGCATTCTTTCTAAGCACTTCAGGGAYTWTATTGTGCCAAATATGYCATCTGACRRA-TCTTGGCACTACCTC-ATCATCCAAAATACATYARAAA-ATRAAGATGTRTTTGRAACTGGCRACA-ACTTT-TGCMCCTACATTGAYRTCAAATCTYTCCTTYCAACGGGCTGCAACATCAAAAGGAATGGCTTTTGGAATTATCCCTCATAGG-CTTTAGCTCTGTG----------
>Isoetes_coromandelina
----------------------------------------------------------------------------------------------------------------------------------------------------------------------------------------------------------------------------------------------------------------------------------------------------------------------------------------------------------------------------------------------------------------------------------------------------------------------CTGCTCATGTTGATATGGTTTGTATGTAT-ATGGTCAGCCAGCATGGGTGATA------GTATCTGACAGAAATCCAAAGCATTTAGTATGG---AGTGGCGCAGATGCTGGACATGGGAAGTGCTT---------------------------------------------------------------------------------------------------------------------------------------------------------------------------------------------------------------------------------------------------------------------------------------------------------------------------------------------------------------------------------------------------------------------------------------------------------------------------------------------------------------------------------------------------------------------------------------------------------------------------------------------------------------------------------------------------------------------------------------------------------------------------------------------------------------------------------------------------------------------------------------------------------------------------------------------------------------------------------------------------------------------------------------------------------------------------------------------------------TATTGTGCCAAATATGCCATCAGACAGAGTCTTGGCACTACCTCTATCATCAAAAATACATCAAAAACATAAAGATATTTTTGGTACTGGTGACAGGCTTTGGGCGCCTACCTTAACATCAAATC-----------------------------------------------------------------------------------
