# Supplementary material for: Phylogenomics indicates the “living fossil” Isoetes diversified in the Cenozoic
Source: PLoS One. 2020 Jun 18;15(6):e0227525. doi: 10.1371/journal.pone.0227525 (PMC7302493; doi:10.1371/journal.pone.0227525)
Supplement: S1 File — Folder containing fasta files for each of the individual nuclear alignments. (GZ) [file pone.0227525.s011.gz › 1_Individual_Nuclear_Alignments/Homolog_34316.orthogroup_1.fasta]

>Pteridium_aquilinium
---------------------------------------------------------------ATGGAGGCACTACTCCTGTTT------------------------------------------------------------------------------------------------------------------------------------------------------------------------CAGAGGTGCTTTTTTGCTCTACCTTCAAATCTAGCTAATGGCCTGGCCTTTATTGGTGCTTCGGCA------TATGAAGGCAAGACAAAGAATAAAGCTACACCAATCAACTTGACTGTGAAGACGGCTGAATCTGAGGCCATGGCACCAGAGGGGGTGGTTCTGTTCTCTATTCAATTGAACAAGCCTTTGAAACCGAGCGAGTCAGTTGTAGTGGATGTCTACATAGTTTTTACGCATCTCTTGAAGCCATTTCCAGCAGAAATCACTCAAGCAGATGCACAGCTTGTGCTTTATCATGACAGCGCTTATGTTCTCTCTCCTTATCTTGTAAAAGTGCAAACAACCTTCTTCAAGCTCCCTAGCAATCCACGGGTTGAGTCTTATACCAAGGTAAACCCGGTAAAGCTAGCAGACAATGACCTGAGGTATGGCCCATATGAGAAAATTCCAGCATTTTCCTCTCTACCGATAACTGTACACTATGAGAACAACCAGCCATTTGCTGTTGTTGAAGAGTTGGTACGTGAGATAGAAATTTCCAATTGGGGTAATATTTATGTAACAGAAAACTAC---CATTTGACTCATGGTGGAGCTCAACACAAAGGAGGGTTTTCAAGGCTCGACTTTCAAGCTAGAGCAGGAATAAGTGGAAGGTCAGCACTTCGTGGTTTGCAAGCACGCCTTCCTCCACGTGCTCATTCTGTATATTACAGAGATGAAATTGGCAATGTGTCCACATCACATCTGCGCTTGGACAAGGACAAGACAGATCTACTATTTGAGCCAAGGTACCCTTTGTTAGGAGGCTGGCAGGTGACTTTCACTGTTGGTTATGGAGTTCCTTTACAGGATTTTGTTTATCGGGCAGCTGATGGCTCTAGATACCTCAAATTCCCTTTCGGATGCCCTCTTCATGATGTTGTTGTCAAGAACCTTATTGTGAAGGTTGTGCTTCCGGAAGGGTCTAAAGAGCCCTATGCGCAGGTTCCTTTTGCT---------GTACAA---CAATCACATGAGGTCAAATATAGCTATCTTGACAGTGTTGGAAGACCTGTGGTGGTGTTGACAAAAAGAATGTAG------------------------------------------------------------------------------------------------------------------------------------------------------------------------------------------------------------------------------------------------------------------------------------------------------------------------------------------------------------------------------------------------------------------------------------------------------------------------------------------------------------------------------------------------------------------------------------------------------------------------------------------------------------------------------
>Lygodium_japonicum
------------------------CTTCCGGAAGGAGCAGAAAACGCAGACACTGACACAGCCATGGGGCACCTGCCATTGCTCGCGTTCTTCATCGTCATCCTG------TCCACCTCCTGCTCGTCC---ACATATGCGGATTCAGACCTTGTTCTTTCTAAAGTTGATCGGAAGGTTGATCTGACCTCCCACAATATTAGAAGTATTACTTCATTGAAGTTTGAGAACAAAGGCCAGGCG---ACTGTGTCCGAGGTGCTTTTTGCACTGCCTTCTGGTCTGGCCAAAAGTTTAGCATTTATTGGGGCTACTTCA------TCTGAAGGAAAAGGCAAGAATAAGGCTGCCCCAACCAGTCTGGTGGTGAAACTCAGTGACAGTGATACTCTGGCAGATGAT---GCAGTCCTGTTCTCCATCTTACTGAAGAAGGACTTGAAGCCAGGTGAATCAGTGACAATAGACGTCTACACAGTTCTCACCCATGCTTTGAAACCTTTTCCAGCAGAAATCTCACAATCAGATGTACAGCTTGTACTTTACCATGACAGTGCTTACACTCTATCACCTTATCCCATCAAAGTGCAGACATTGCTTCTGAAATTTCCAAGT---CCACGCATTGAAGCTTACACGAAAGTTGAACCAGTAAAATCAGCAAGTGGAGAGCTAAGATATGGTCCTTACGAGAATACTCCTCCATTCTCTTCAAAACCTATCACTGTTCATTATGAGTTTAACAGGCCTTTTGTGGTTGTGGAGGAGTTGGAGCGGGAGATTGAAATCTCCCATTGGGGCAACATATACGTTACAGAAAATTAC---CACCTGCTGCATGGTGGAGCTCGTCATACGGGTAGTTTCTCAAGGCTCGATTATCAAGCCAGACCACAAGTGAGTGGAGTGGCATCTTTGCGCCAGCTATTGGCTAGGCTGCCTCCTGGTGCGCATTCTGTGTATTACAGGGATGCGATTGGAAATGTTTCAACGTCCCATTTGCGCACTGATAAAGACAAGACAGATCTGGAGTTTGAGCCTCGATATCCTTTGTTTGGAGGATGGCACGTCACCTTTACAATTGGATATGGAGTACCCCTTCAGGATTTTGTCTTTCAGGCTTCGGATGGTAGAAGATACCTGAAGTTTCCGTTTGGGTGTCCCCTTCATGATGTTATTGTCAATAAGATGATTGTAAAGGTGGTGCTGCCTGAAGGGTCAACAGATCCGTCTGCTCAAGTCCCTTTTGCT---------GTAGAA---CAGTCACAAGAGGTGAAGTACAGCTATCTGGACAGCATTGGAAGGACAGTTTTGGTGCTGACAAAAAAGAACGTAGTGCAGGAGCACAATGTC---TTTTTTGAGGTGTACTATAAATTCAACAGTATTGCCATGCTGGTTGAGCCA------------CTGATGCTGGTTACAGGCTTTTTCCTTTTCTTTGTTGCTTGCATAGCATATGTTCGCTTTGACTTTTCCATCTCCAAGTCATCTGCTTCCTACCAAGCTCGCTTACAACGTGAAGAGTTAGTGGATGCAGTCCAGAAATTGCAAAACCTGCTGAATTTTCGCCGTGTAAGTGTAAGTGAAAAGCTAGAAGCCTCATTGCGAGACCTGGCAAGGACAGGAGATATTCAGAGCTGTAAGGCAGCTCGTAAATCTGCAGATGCTGTGCTGAAAGACACATCCAAGGATTTAAAAGCCATTACAGAGAATTTGCAG------------------------------TCATCTCCACGTGCTTCAAGCATCTTTCCAAAGGTGGAGTTGCTGATTGCCAAGGAGAAGGAGAAGCAAGAAAAGTTACTGCAGAAGCACACGGTCACTTTGGAGTCGTATGAACGAAAACTTTCCAGTAAAGAAATTGACAATCGTGTTGCCCCTTATCAGCAGAAAATCTCACAACTGAAGCAGGAAGTGGACGATTTATTGCAGAGTCTTGATGACTTCTAG---
>Isoetes_lacustris
AAGTCCATGAAGAGGCTGATTTTCCTAGTTTACAGAGGCGAAGCTATGGCTTCCTGCGGCGCTACGAGCAGCATGGTTTTAGTGGTCACTGTCTTTATTCTTCTG------CTTGGGCTGTTTGCACAG---GCAGATAACGAAGGAGGCATTAGGATCTCTAAGCTAGAGCGTCGGGTGGATCTAACTTCTCATGTTGTAAGAATATCAACCTATCTGAAGGTTGAAAATGTGGGTGCAGAA---CCCACTTCACAAGTATTATTTGCCTTAAGCAAGGATCAAGCTGAAAAAGCATCTTTTATAACAGCTGCTGTC------AGGGAAGGGAAAGGGAAGAACATAGTTCTCTCTGGTCCATTGGTTGTAGATTCGGCTACAAAGGACGTTAGTCAACCTGAC---GCAGAGCTTTATGGCATCACTCTTGCTAAGCCTTTGAGTAAAGGGGAGTTTGTAGAACTTGAAGTCCAAGTCACTCTAGCTCATGCTCTTAAACCGTTCCCAGCGGAAATTAAGCAATCGGAAGTGCAGCTTGTTCTTTATTATGACAGTGCTTGGGCTTTGTCACCTTATCCCGTGAGATTGCAAACAGCTATATTCAAACTGCCAAGC---TCCCACATTGAATCATATACAAAAGTGGAACCAAATAAAGCTGTAGGCCTTGAGATAAAATATGGACCATATGAGAACATCCAATCTTTCTCAAGTAGGCCTGTGAAAATTCATTTTGAGAACAATCACCCCTTTTCTGTGTTAAAGGTTTTGGAGCGTGAGATTGAAATCTCACACTGGGGCAACATATATGTTACTGAGACTTGC---CATCTGGTACATGGTGGTGCTCATCATAAAGGTGGTTTTTCTAGGCTAGATTTTCAATCAAAACCTACTGCTAGCGGTGTGGCAGCACTGCGTCACCTGCTTGCACTCCTCCCACCTCGTGCTCATTCTGTATATTATCGCGATGAAATCGGAAATATTTCAACTTCCCACTTGCGCAGCGACTACAAAAAGACAGAAGTTTTGTTGGAGCCAAGATACCCTCTATTTGGTGGTTGGCAAGTCATGTTCACCTTGGGTTATAGTGTCCCTCTTCGTGATTTTGTATTCCGATCTTCAGATGGTCGTCGTTACCTGAATTTTTCATTTGGCAGTCCATTTCATGATGTGGTAGTGGAGAAGCTTGTAGTGAAGGTGGTCCTACCTGAAGGATCAAGAAACCCTGAACCTTCAGTTCCGTTCTCT---------GTCGAC---ATGCATCAAGAGATCAAATATAGCTACTTGGATACTGTTGGGCGAACAGTAGTAGTCCTCACCAAGGAGAATGTTGTCCCTGAGCATAACGTT---CCCTTCCTGGTTCATTACAAATTCAGCCCTCTGGCAATGCTTGCAGAGCCT------------CTCATGCTGATTATAGGGATATTCAGCTTTTTCCTGGCATCTATAGCATACATTCACTTTGACTTTCCAATATCAAAGTCGTCCTTATCTTATCAAGCTCGAATTCAGCGTGAAGAGATGTTGGATGCAGTTCAAAGGATTCAGAAGGTAATTAAAGCACGACTATTG---ATTAGTGAAAAGCTTGAGGCATCCTTACGTGACCTTGCAAGGACTGGAGATGTGGCAGCATGCAAGGCCATTCGGAAGTCATCAGAAACAGCATTGAAAGATAGTGCAAAAGAAGTGAAATCTATCTATGATTCCCTGCAG------------------------------GCTACTATTCGTTCCTCTAGTGTTTTTGCCAAGGTGGAAGCACTGATCCAGAAGGAGAAGGAAAAACAAGACAAGCTCCTTCAAAAGCACAATATGGCAGTAGAATTATATGAGAGGAAAGTTTCGAGCAAGGATATTGATGCTCGCCTTGCTCCCTATGAACAAAAGTATGCTCTCCTGAAGCAGGAAGTTGCTGAATGTCTAGATGCTGTGGATGATTGTTAG---
>Isoetes_sinensis
---------------------------------------------ATGGCTTCCTGCGGCGCGACGAGCAGCATGGTTTTAGTGGCCGCTGTCTTCATTCTTCTG------CTCGGGCTGTTTGCACAG---GCAGATAACGAAGGAGGCATTAGGATCTCTAAGCTAGAGCGTCGGGTGGATCTAACTTCTCATGTTGTAAGAATATCAACCTATCTGAAGGTTGAAAATGTGGGTGCAGAA---CCCACTTCACAAGTATTATTTGCATTAAGCAAGGATCAAGCTGAAAAAGCATCCTTTATAACAGCTGCTGTC------AGCGAAGGGAAAGGGAAAAACAGAGTTCTCTCTGGTCCATTGGTTGTAGATCCGGTTCCAAAGGACGTCACTCAACCTGAC---GCAGAGCTTTATGGCATCGCTCTTGCTAAGCCTTTGAGTAAAGGGGAGTCTGCAGAACTTGAAGTCCAAGTCACTCTAGCTCATGCTCTTAAACCATTTCCAGCAGAAATTAAGCAATCGGAAATGCAGCTTGTTCTTTATTATGACAGTGCTTGGGCTTTATCACCTTATCCTGTGAGGTTGCAAACAGCTACATTTAAACTGCCAAGC---TCCCACATTGAATCGTATACAAAAGTGGAACCAAATAAAGCTGTAGGCCTTGAGATAAAATATGGACCATATGAGAACATCCAATCTTTCTCAAGTAGGCCTGTGAAAATTCATTTTGAGAACAATCACCCGTTTGCTGTTTTTAAGGTTTTGGAGCGTGAGATTGAAATCTCACATTGGGGCAACATATATGTTACTGAGACTTGC---CATCTGGTACATGGTGGTGCTCATCATAAAGGCGGGTTTTCTAGGCTAGATTTTCAATCAAAACCTACTGCTAGCGGTGTGGCAGCCCTGCGTCACCTGCTTGCACTCCTCCCACCTCGTGCTCATTCTGTATATTATCGCGATGAAATTGGAAATATTTCAACTTCCCACTTGCGCAGCGACTACAAAAAGACAGAAGTTTTGTTGGAGCCAAGATACCCGCTATTTGGTGGGTGGCAAGTCATGTTCACCTTGGGTTATAGTGTCCCTCTTCGTGATTTTGTATTCCGATCTTCGGATGGTCGTCGTTACCTGAATTTTTCATTTGGCAGTCCATTTCATGATGTGGTAGTGGAGAAGCTTGTAGTGAAGGTGGTCCTACCTGAAGGATCAAGAAACCCTGTACCTTCAGTTCCGTTCTCT---------GTTGAC---ATGCATCAAGAGATCAAATATAGCTACTTGGATACTGTTGGGCGAACAGTAGTAGTCCTCACCAAGGAGAATGTTGTCCCTGAGCATAACGTT---CCCTTCCAGGTTTATTACAAATTCAGCCCCCTGGCGATGCTTGCAGAGCCT------------CTCATGCTGATTATAGGGATATTCAGCTTCTTTCTGGCATCTATAGCATACATTCACTTTGATTTTCCAATATCAAAATCGTCCTCATCTTATCAAGCTCGAATTCAGCGTGAAGAGATGTTAGATGCAGTTCAAAGGATTCAGAAGGTAGTAAAAGCACGCCTATTG---ATTAGTGAAAAGCTTGAGGCATCCTTGCGTGACCTTGCAAGGACTGGAGATGTGGCAGCATGCAAGGCCATTCGGAAGTCATCAGAAACAGCATTGAAAGATAGTGCAAAAGAAGTGAAGGCAATCTATGATTCCCTGCAT------------------------------GCTACTATTCGCTCATCTAGTGTTTTTGCCAAGGTGGAAGCACTGATACAAAAGGAGAAGGAAAAACAAGACAAGCTCCTTCAAAAACACAATATGGCAGTAGAATTATATGAGAGGAAAATTTCGAGTAAGGATATTGATGCTCGCCTTGCTCCCTACAAACAAAAGTATGATCTCCTGAAGAGCGAAGTTGCTGAATGTCTAGATGCTGTGGATGACTGTTAG---
>Selaginella_moellendorffii
---------------------------------------------------------ATGGCGGCTTCGTCGCTGTGCCTGATCGGCTGCGTGGCGCTGTGGATC---------------CTCGCCGGC---ACTGCCTTGGCTGAAGATTTAGTGGTCGCCAAGCTTGATCGTCGGGTCGATCTGACATCGCAAGTGGCAAGAACCCTCGTTTCTTTCAAGATCGAAAATTCCGGATCCGAT---CCAGCGACCAAGTTCTTGTTTGCGCTTTCCAAGGATCAATTTGACCATCTCGCATTTATCTCGGCCGCGTCT------GTGTCAGTGAAAGGCAAGTCGAGGACACAATCCGCGCCTCTAACCGTGAAAGAAGTCGAGAAGAAGGAAGATCCGAGCTCCGATGCTGTCTACTTCGAAATCTCTCTAGAGAAATCTCTAGAGCAAGGCCAGGCAGCGACCATCGATGTCCAGTACGCGCTTACACATACGCTGACGCCCTTCCCACGAGAGATTCGTCAGTCCGAGACACAGCTCGTGCTATACCACGACTCGGCATACGTGCTTTCTCCATATCTGGTGAAGTTCCAGACAACTTTCTTCAAGCTTCCAGGC---AGCCGTGTGGAGTCCTATACCAAAGTGGAGCCGACCAAGTTGGGAGACAAGGAGATCAAGTATGGACCTTACGAGAACGTTTCGCCCCTCAGCCAAGCACCTGTGACGCTCCAGTTTGAGAACAATCGGCCGTTTGCAGTAGTGGAAACACTTGAGCAGGAGATCGAGATCTCGCACTGGGGGAACGTGTATGTTACCGAGAACTAT---CACCTCAAGCATACTGGAGCACGTCTGAAAGGTGGATTTTCCAGGCTAGATTATCAAGCTAAAGGAAAC------GGTGTTTCTGCCTTTCGCTATCTTGCCGCGATCTTGCCCCCACGGGCACACTCGATCTACTATCGTGATGAGATTGGAAACATTTCTACTTCTCATGTCAGGAACGAGCCTAAAAGAACGATAGTTGAGTTTGAGCCAAGATATCCGCTTTTTGGAGGCTGGCAAGTGAAGTTTACTTTGGGATACAGTGTCCCTCTCCAAGATTTTGTGTTTTTGGCTCCTGATGGAAGCCGCTACCTTAACTTTACCTTCGGTAGTCCTCTTGTCGACGTAGTTGTGGAGAAGATTACTACAAAGGTTGTTCTGCCCGAGGGATCAAGAGATCCCAGTGTGGAAGCACCATTAGCT---------TTGGATGAGCAACATCAGGAGGTGAAACATAGCTACTTAGATACAGTTGGTCGTAAAGTCGTCGTCCTCACGAAGAAAAATGTTGTCGCCGAGCACAATGTA---CCGTTTCAGGTCAAATACAAATTTAATCCTCTGGCCATGCTTGCGGAACCA------------CTGATGCTCATTTTCGGCTTCTTCTGCTTCTTCTTAGCTTGCATGGCGTACTTGCACTTCGATTTTCCAATATCGAAGTCCTCTGCCGCTTACCAAGCTCGTCTCCAGCAAGAGGAGGTCCTTGATCTTCTGCAACGCTTCCAAAAGCTCATGAAAAGACGGCTCTTC---GAGGCTGAGAAGCTCGAGGCAGCATTGCGTGACCTCGCCCGTACCGGCGACGTTGCTCCTTGCAAAGCCAGCAAAAAACTAGTAGATCCAACGCTG---------TCCAAGGAAGTGAAAGCCATTCACGAAGCTTTGCAA------------------------------GCAACTTCACGCTCGTCAAGTGTCAACTCAAAGGTGGAGGCCTTGATCACGAAAGAGAAAGAGAAGCACGAGAGGCTTCTCCAGAAGCTGAATCTCACAGTGGATTTGTACGAGAGGAAGATGAGCAGCAAGGAGATCGATTCACGCCTCGTTCCCCACGAGCAAAAGTACACTCACCTCAAATCGGAAGTGGCGGAGCTGATGGATAGCTTGGACGATTGA------
>Huperzia_squarrosa
------------------------------------------------------------------------------------------------------------------------------------------------------------------------------------------------------------------------------------------------------------------------------------------------------------------------------------------------------------------------------------------------------------------------------------------------------------------------------------------------------------------------------------ATCAAGCAGTCGGATGTGCAGCTTGTACTTTACCTTGACAATGCTTATTTGTTATCTCCGTATAGTGTGAAAGTACAAACTACAACTTTCAAATTTCCACGC---CCTCGAGTCGAGTCTTATACCAAGTTGGATGCTAGCAAGCTAGCAAATTCAGAACTGAAGTATGGGCCTTATGAAAATATTCTTGCATTCGTGAATCAGCCTGTAACTTTACATTTTGAATACAATCAGCCTTTTGCTGTAATAAAGGAACTGCAACGTGAAGTCGAAATATCCCACTGGGGAAATATTTACGTTACGGAAAATTAT---CATTTGGTGCATGGTGGTGCCCGACACAAAGGCAGTTTTTCAAGACTAGACTATCAAGCAAAGCCTTCCTTAAGTGGTGTTGCAGCATTTCAGCACTTATTTGCAAAGCTTCCTCCTCGTGCCCATTCTGTTTATTATCGAGATGAGATTGGAAATATATCAACATCACATTTGCGAAGTGATAGCAAAAAGACTGAGCTACTGTTTGAGCCAAGGTATCCACTCTTTGGGGGCTGGCAAGTTACATTTACGTTGGGCTACAGTGTACCCATCAGTGATTTCTTATTTAATTCAAAAGATGGTCGACGGTTC------------------------------------------------------------------------------------------------------------------------------------------------------------------------------------------------------------------------------------------------------------------------------------------------------------------------------------------------------------------------------------------------------------------------------------------------------------------------------------------------------------------------------------------------------------------------------------------------------------------------------------------------------------------------------------------------------------------------------------------------------------------------------------------------------------------------------------------------------------------------------------------
>Huperzia_lucidula
---------------------------------------------------------ATGGCGCTCTCTTGGCGCTCCTTTGCTCTCATCGCTTTGGCCCTCTTG------GCCGTGCAATTCTGCTCT---GTTGCTTCCGCCGAAGATGTAGTTATCACCAAGGCCGATCGCAAGATTGATCTTACTTCACACATTGTGAGGGCATCTGCGTCCATCAGGTATGAGAACCAAGGATCACAT---GATATTACAGAGGTTCTTTTTGCTCTCAGTTCTGCACAGGCCAAGCAACTTTCATACCTCACTGCCGTTGTT------CTGGAAGGGAAAGGAAAATCAAAAACCCCTTCGGAGCCCTTAGCTGTGAGCCAAGCATCTGTTGGGAGTTCTCCTGGAGAT---GTTGCCATTTATAGCTTTAGCTTGGACAAGCCCTTGAAAGTAGGGAAACATGTCAATGTGGAGGTTAATTATGTTTTGACACATGTATTGAAGCCCTTTCCCGAAGAAATTAAGCAGTCAGATGTGCAGCTTGTACTTTACCTTGACAATGCTTATTTGTTATCTCCATATAGTGTGAAAGTCCAGACTACAACCTTCAAATTTCCACGC---TCCCGAATTGAGTCTTTTACCAAGTTGGATGCTAGCAAGCTAGCGAATTCAGAACTGAAGTATGGGCCCTATGAAAATGTTCCTGCATTTTCGAATCAGCCTGTAACTTTGCATTTTGAAAACAATCAGCCTTTTGTTGTTATAAAGGAGCTGCAACGTGAAATCGAAATATCCCACTGGGGAAATATTTACGTTACGGAAAATTAT---CATTTGATGCATGGTGGTGCCCGACACAAAGGCAGTTTTTCAAGACTAGACTATCAAGCAAAGCCTTCCTTAAGTGGTGTCGCAGCATTCCAACACCTATTTGCAAAGCTTCCTCCTCGTGCCCATTCTGTTTATTATCGTGATGAGATTGGAAATATATCAACATCACATTTGCGAAGTGATAGCAAAAAGACTGAGTTACTCTTTGAGCCAAGGTATCCACTCTTCGGGGGTTGGCAAGTCACATTTACGTTGGGCTACAGTGTACCCATCAATGATTTTTTGTTTACTTCAAAAGATGGTCGACGGTTCTTAAATTTCAAGTTTGGGAGCCCCATCGGCGATGCTGTGGTCGATAAGCTCATTGTCAAGGTTGTGCTCCCAGAAGGATCTAAAGATGTAAATGCTTCAGTCCCTTTTTCA---------GTAGAG---ATATCTCAGGAGAGAAAATATAGCTACCTTGACACTGTTGGT---------------------------------------CAGCACAAC------------------------------------------------------------------------------------------------------------------------------------------------------------------------------------------------------------------------------------------------------------------------------------------------------------------------CACCGTTCG------------------------------------------------------------------------------------------------------------------------------------------------------------------------------------------------------------------------------------------------------------------------------------------------------------------------------
>Physcomitrella_patens
------------------------------------------------------------ATGGCTCGAGCCATGGCTCTGTCTCTCCTGCTTCTCGTCGCCTGC------TTCAACCTC------------GCTTCTGCTGCCGACAGTCTCACTGTTGTCCGAGCTGATCGTAAGGTTGATCTGTTGACGCAGGTTGTTAGAGTCTCTACTGCATGGAAGGTGCAGAACAATGGAGCAGAG---CCGGTGAGAGAAGTGAAGTTGGCATTGACTTCAGAGCAGGCGGAGAGAGTGGCGTTTATGGAGGTTGTTATCAAGGAAACAAAGGGTAAAGGAAAGAATGCCGCTGTTGGTCTTTTATTACCGGTGATTCGTTACTCTCAAGAAGGTTCC------------GTGATTGTCTACACCCTTGCTTTGCCTAGGGAAATCAAGGAAGGAGAAATTGCGACTTTCGAGAGCTACGTGGCTCTCACACACCAATTGAAGCCTTTCCCTGAAGAGATTACACAGTCCGACTCTCAGCTTGTGAAGTATCATGATACGGCATACATCCTGTCACCGTACCCTGTCAAGGTGCAAACAACCATGTTTAAACTTTCTAGT---TCCAGACTCGAGTCCTTTACTAAGGTGAATCCAACTAAAGTAGCCGACACAGAGGTTCGTTATGGACCATACGAGGACGTAGAAGCTTTGGAAAGGAAGCCGATCACCCTTCATTTTGAGAATAACCAGCCTTTTGCAGTGGTGGAGGAGCTGGTGAGGGAAATTGAAATCTCACATTGGGGTAATGTTTACATCACGGAGAATTACAACAAGCTTGCTCACCAGGGAGCTCGTCTTAAAGGTGGCTTCTCCAGGTTCGAGTATCAGGCGAGACCTGGTGCGAGTGGGGTATCAGCCTTCCGGCACCTACTTGCTAAGCTTCCTGTGCACGCCAATTCTGTGTACTATCGGGATGAGATTGGCAACATTTCGACGTCTCATTTGAGATCTGACTTTCGAAGGACGGAGCTGGAGCTCGAACCTCGATATCCTCTTTTCGGTGGCTGGAAAGTCCCCTTCACACTGGGATACAGCGTTCCTCTCCAAGATTTGGTGTTCAAGGCTGCTGATGGTTCTCGGTACCTTAACATCAGCTTTGGCAGCCCATTTGGCAACATTGTGGTAGACAAGCTGATTCTCAAGGTTGTACTCCCGGAAGGATCGTATGACGTTTCTGCAACCGTTCCTTTCCCAGAAGGATCGTTTGAG---CAGAGGCAAGAGAAGAAGTTCTCGTACTTGGACACGGTCGGAAGGACAGTCCATGTGATCGTGAAGAAAAACTCTGTTATGGAGCATCAATTCAAGAATGTTCTGGTTCATTATAGGTTTAATCCATTGGGCATGCTGGTCGAGCCT------------CTGATGCTGGTGCTGGCTTTCTTTGCGTTTTTTGCCTCCTGCATTGCTTACACCCACTTTGACTTCACCTTGTCCAAGTCAACTTCGGCGTATTTAGCCCAGGTACAGCGCGACCAGGTTATCGATGTAATTTCAAAGCTGCAGAAGGTGTTGGGGATTCGCCAGACA---GCAGAAGAGCGCCTGGAGGCATCGTTGAAGGACGTTCTACGCACAGGGGACATTACTGCTTGTAAAGCTGACCGTAAGAACGCAGATGCGGTCTGGAAGAGTACGTCCAAAGATCTTAAGGCACTCTTGGATACCCTCCAGTCAACCATGAAGACTGTACCTGGCAAGCCTTCCACGACGAAACCTTCCGTTATTGTGACTAAGGTGGAAACCTTGTTGCTGAAAGAGAAGGAGATGGTTGAGAAGTTGCAGCAGAAGCAAACGTTTATTGTGGATGCTTACGAGCGGAAATTGAGTGGTAAAGAAATCGATGCCCGCATCGCTCCTGTCCAGGAAAAGTTGGAAAGCCTGAGGCAGGAAGTGTCTAATCTGCGCTCTTCATTAGAGGACTAG------
>Ceratodon_purpureus
------------------------------------------------------ATGGCCAGGGCCAGGGCCATGGCTCTGCTCCTGCTTCTGCTGGTGGCC---------TTCACCCTGGTCTCTACCTCAGCGGGCTCCACCTCCACCTTCAACGTCATCCGAGCCGATCGGAAGGTGGATCTCTTGACGCAGGTAGTTCGAATCTCGACTGCATGGAAGGTGGAGAATTCGGGGACAGAG---CCGGCTTCGGAGTTCAAGCTGGCATTGAGTGCAGCACAAGCGGAGCGGTTGGCGTTTATCGAGGTAGTGATA---------AAGGGGAAAGGGAAGAATGCTGCTGTT---GTGGGGTTGCCGGTGGTGGATGTCGCTCAGGAAGGGTCT------------GTGACTTTGTACACCCTTGCATTGCCAAAAGCCCTAAACCAAAAAGAAACTGCGACGTTTGAGAGTTATGTGGCTCTCACGCATCAGTTGAAGCCGTTTCCAGAGGAGGTTACTCAAGCAGACGCTCAGCTTGTGAAATATGATGACAGTGCATACATTCTGTCACCATATCCCATCAAAACGCAAACAGCCTACTTCAAGGTCTCAAGC---CCCAGGATTGAGTCCTTTACCAAAGTGGGCACAACCAAGGTGGTCGACACAGAGGTTCGCTATGGGCCATACGAGAACATTGAAGCTTTGAAGAGCAAGCCGATCACACTTCATTTCGAGAACAATCAGCCTTTTGCAGTGGTGGAAGAACTGGTTAGAGAAATAGAGATCTCGCACTGGGGCAATGTGTATGTCACGGAGAATTAC---AAGCTGGCTAACAAGGGAGCTCGTCTCAAGAGTACCTTCTCACGGTTTGAGTATCAGGCGAGGCCTGGTGCGAGTGGAACTTCC---TTCCGGCATCTTCATGCCAAGCTTCCCGTGAACGCCCATTCCGTATACTATCGTGACGAGATTGGCAACATTTCTACGTCACATTTGAGATCTGATTTTCGAAAGACGGAGCTGGAGCTGGAGCCACGGTATCCGCTTTTTGGTGGCTGGAAAGTTGCCTTCACTCTGGGATACTGTGTTCCTCTTCAAGATCTGGTGTTCAAGGCTTCTGATGGTTCTCGCTACCTCAACATCAGCTTTGGCAGCCCATTCAACAATATTGTGGTGGACAAGCTGATTCTCAAGGTTGTGCTCCCGGAAGGCTCGTATGACATGTCTGTTTCCGTTCCTTTCCCT---------GTTGAG---CAGGGGCAAGAGAAGAAGTATTCATACTTGGACACCGTGGGACGGACAGTGGCAGTGATGGTGAAGCGGAACTCGGTTTTAGAGCACCAGTTCAAGTTTGTTCAGGTTCATTACAGGTTCAACTCACTCGGCATGTTGGTCGAGCCA------------CTGATGCTGGTCATGGTTTTCTTCGCATTTTTTACCGCCTGCATTGCCTACACGCACTTTGACTTCACTTTGTCGAAGTCATCTGCAGCATATCTAGCACAGCTCCAGCGCGACGAGGTCACGGACGTGCTTCAGAGGCTCCAGAAGCTGCTGGCGGTTCGCGGGCAA---GCAGAAGAGCGTCTGGATGCATCTTTAAAAGAAGCGACACGCACAGGAGATGTTGCTGCTTGTAAAGCTGCACGAAAGGCTGCAGATGCGGTCTGGAAGGGAACGTCCAAGGACCTGAAGACGCTCTCGGATGCTCTTGAGTCCACAGTCAAGCCTGTCCCTGGGAAGACATCCTCGGTGAAATCCTCTTCTGTCTTGACGAAGGTGGAGTCGTTGCTGCAGAAAGAGAAGGAGATGATTGAAAAGGTCCAGCAGAAGCAGACGGTCATTGTGGATGCTTACGAGCGAAAGCTAAATAGTAAAGAAATCGATTCTCGTATTGCCCCTGTTCAGGAAAAGCTGGAGAGTTTGAGGCAAGAAGTGTCTAGTCTGATTTCCTCATTAGACGAC---------
>Theobroma_cacao
---------------------------------------------------------------ATGGAGATTTCGAGGTTT------GGTTTACTTGTGTTTACA------ATCGCAATTCTGGCATCA------CCGGCACTCTCCGATCTAGTCCTCTCCAAAGTCGATCGACGCATTTATTTGACATCACAAATTGTACGGATTTCTTCAACTTTAAAGGTGGAGAATGCAGGTTCTGAG---ATGGTGTCTGAGGTTCTGTTGGCTTTTCCCGAGCTTCAAGCCAAAAACTTGGCATATTTGATGGCTGCCCAA------CATGAAGGGAAAGGGAAAGCAAAAAATTCTGTGGTTGCTCTCTCTGTTGAGGTCGCCAGCCCGAAAGACATGCCTCCTGCT---TTAACATTCTATTCAGTGTCATTGCCTAAGGGATTAGCTGAGGGTGATAGCTTCACTTTTGATGTCTTGGCTGTATATACCCATGCCTTGCAACCTATTCCTGAGCAAATCACTCAGGCTGATATTCAGCTTGTAGTTTACCAGGAAAGTGCATACTATCTATCTCCTTATGTTGTCAGGGTCCAGTCCCTAAGCATTAAATTGCCTGAT---TCTAGAATTGAATCCTATACAAAACTGGAGAACACAAAGATTCATGGTTCAGAAATCAAATATGGTCCTTATGAGAATCTTCCTACATTCTCGTACTCACCCATAGTAGTTCATTTTGAGAGCAATCAACCCTTTGCTGTTGCTCAGGAATTGGTGAGAGAGATAGAAGTTTCCCATTGGGGTAATGTGCAGGTCACCGAGCATTAC---AAGCTCGTCCATGGTGGAGCCCGAAGCAAGGGTGAATTTTCCAGGCTTGATTTCCAGGCTAGACCAAATCTTCGAGGTGCATCAGCCTTTAGGTATCTTGTTGCAAATTTGCCACCAAGGGCTCATTCTGTTTATTACAGGGATGAAATTGGCAATATATCAACATCTTATCTGTGGGGTGACTCCAAAAAGACTGAACTATTGATTGAACCAAGGTACCCCATGTTTGGTGGCTGGAAAACTGCCTTTACCATTGGATATGGCTTGCCACTTCAGGACTTCTTGTATAAATCA---GAGGGGAAACGCTTTCTTAACATCACTTTTAGTACCCCAATGGTTGAGTTGATTATTGATACTCTCATTGTGAAGGTTGTGTTGCCCGAGGGTTCTAGTGACATATCTGTATCAGCTCCATTTCCT---------GTGAAG---CAGTGGCAAGAGACCAAAATCTCCCACTTGGATATTGATGGTAGACCGGTAGTTGTGCTGGAAAAGACTAACGTTGTGCCGGAGCACAATCAA---TATTTTCAGGTCTATTACAAGTTCAACAAACTATCGATGCTTAGAGAGCCA------------CTGATGCTAATTTCAGGATTTTTCTTTCTTTTTGTTGCTTGCATTGTTTATATGCATGCTGACATATCAATCTCCAAGTCTTCTGCTTCTTATTTGGCTAAACAGCAGTGGGAAGAGGTTCAGGGTGCAATTCAGCAGGTTCAGAATATCATGAGCCGATGCTTGACA---ACACATGATAAGCTGGAAGCATCACTACGTGATCTTTCTAGGACAGGGGATGTTCAAGCCTGTAAAGCTGCTCGAAAAGCAGCTGATGGTTTGTTAAAGGAGCTGTCAAAAGAATTGAAACCATTGCTGACCTTCTTGCAT------------------------------TCTTCTCCATCAGCTGCTCAAATATTACCCAAGGTGGAAGAGCTGGTGGCTAAGGAGAGAGAATTGCAAGAAAAGGTGATGGCAAAGCACTCTACAGTGGTGGATGGCTATGAGAAGAAGTCTGGGGCACGGGATATTGAGAACCGGGTGGCGTTGCAGCAACAGAAACTTACAGCATTGAGGCAGGAGGTTGACAATCTTCTTGAGTTCATTGATGAAATATAA---
>Oryza_sativa
------------------------------------------------------------------------------------------------------------------------------------------------------------------------------------------------------------------------------------------------------------------------------------------------------------------------------------------------------------------------------------------------------------------------------------------------------------------------------------------------------------------------------------------------------------------------------------------------------------------------------------------------------------------------------------------------------------------------------------------------------------------------------------------------------------------------------------------------------------------------------------------------------------------------------------------------------------------------------------------------------------------------------------------------------------------------------------------------------------------------------------------------------------------------------------------------------------------------------------------------------------------------------------------------------------------------------------------------------------------AGGCCAGTGGTTGTCTTGGAGAAGCTTGATGTTATTCCAGAGCATAATCTA---TATTTCCAGGTTTACTACAGGTTCAACAACATCTCTCTACTCAGAGAACCG------------ATGATGTTGATAACTGGCTTCTTTCTCCTCTTCATGGCCTGTATTGTTTACATGCGCACTGACATGTCAATCTCTAAGAATTCTCCTTCTTATCTGGCAAAGGTGCAGTGGGATGAGGTACAGAGCATCATCCAGCAAATCCAGGCTATCTTCAACCAATGTCTAGCA---GCTCATGATAAACTGGAGACCTCATTACACGAGTTATCTAGGTCAGGAGATGTTAAATCATGCAAAGTGGCTCGTAAGACAGCTGATGCACAGTTTAAGGAATTAGCAAAAGAGTTGAAGCCATTGTTGACATCCCTGCAG------------------------------TCATCCTCTCAGTCTTACCAGATATGGCCAAAGGTAGAGGAATTGGTTGCCAAGGAGAGAGAGTTGCAGGATAAGCTCATGACAAGGCATTCCACTGTGGTTGACAGCTTTGAAAAGAAGTTGCGAGGGCAAGATGTGGAGAACAGGATTGCTGCCCAGCAGCAGAAAGTTGCTGCCCTGAGGCAAGAGGTCGAATCTCTTTTAGAGTACATCAGTGAGATCTGA---
>Arabidopsis_thaliana
------------------------------------------------------ATGAAGCAATCAAGTGTCGTCGATCTG------TTACTTCTTCTCCTGGCG------ATCGCTCTTCTTGCGACG------CCGGCGTTCTCCGATCTGGTTTTATCCAAAGTCGAACGTCGTATCGATGTGACTTCACAGATTGCTCGTGTTACTAAGACCCTTAAGGTTGTAAATTCTGGCTCTGAA---TCAGTTTCTGAGTTTGCTTTGACATTCCCAAAGTTTCTTGGTAACAACTTGGCTTATCTATCGGTTGCTCCT------AGTGAGGGAAAGGGGAAATCTAAACGAACTTTAGTGAATCTCTCTGTGAGAGAAGCTGATCAGAAAGGTTTACCTGATTCA---ATTAGTGTTTACTCAGTTGCATTACCCAAACCACTGAGTAAAGGCGATACTTTGACGCTGGAGGTAGTTGCTGCATTCACCAATGTACTTCAGCCATTTCCTGAAAAGATAACTCAGGGTGAAATCCATCTTGTTATGCTCCAAGAAAGCGCACAATATCTCTCTCCTTACGCGGTTGAGTCTCAGTCATTGTCTATCAAACTACCGAAT---GCCAGAATCGAATCTTACACCAAATTCGAGAATACAAAGCTCCAGGGATCAGAGCTCAAATATGGTCCTTACAAGAATCTCCAGTCGTATTCATACTCTCCAATTGTTGTCCACTTTGAAAGCAAGGCTGCATTTGCTGTGGCTGAGAAGCTTGTGCGAGAGATAGAAGTGTCTCATTGGGGGAATGTGCAGGTCACGGAGAATTAC---AATGTTGTCCACCGTGGGGCTCAACTCAAGGGCGAGTTTTCAAGGTTAGATTTTCAAGCCAGACCTAATCCCCGTGGAGCATCTGCCTTTAGGCATTTACTTGCTAGATTACCCCCCAGAGCCCATTCCATATATTACAGGGATGATATTGGAAATATCTCCACGTCTGAGATGAAAAGTGATTCGAAAAAGACAGAGCTACTAATTGAGCCTAGGTTTCCTTTGTTTGGTGGGTGGAAAACTTTTTTCACGATAGGTTATGGTTTGCCACTTACCGACTTCTTGTTTGCTTCG---GAAGGAAAGCGATTCCTTAATATCTCCTTTGGCTCCCCTATACTTGACCTTGTCACTGAAAAACTTATTGTACAGGTGGTTTTACCTGAGGGGTCAAAGGATATATCAGTTACCACTCCATTCGCC---------GTCAAG---CAGTCTCAAGAGATCAAATATTCACATTTAGATATAGCTGGTAGACCAGTTGTTGTGCTCGAAAAGAACAACGTTGTCCCTGATCACAATCAG---CATATCCAGGTCTACTATAAGTTCAGCAACATCAATCTGCTGAGTGAGCCA------------TTGATGTTAATCTCTGGATTTTTCATTTTGTTCATCACTTGCATCATATACACACGGGCTGACATCTCAATCTCCAAGTCCTCTCCGAGTTATTTGGCGAAACTTCAATGGGATGAGGTCCTAGCAACACTCCAGGAAGTCCAAAGCATCGTCCAAAAATGCTTAGCC---ACACATGATAAGCTTGAAGCATCGCTGCGTGATCTCTCAAGAACTGGTGACATTCAAACCTGCAAAGCAGCTCGCAAATCCACTGACAGTTTACTGAAAGATCTTTCGAAAGAACTGAAACCGTTGCTGGGTTTCTTACAG------------------------------TCTTTCCCATCAGCCTCTCACATATCTCCAAAGGTCGAGGAGCTAGTTGTGAAAGAGAAAGAACTTCAAGAGAAGTTAATGGCCAAACATACCACTGTTGTTGAAGGGTACGAAAAGAAATCCTCAGGGCGTGATATCGAAAACCGGATCGCTTCTCAGCAGCAAAAGATCATAGCTTTGAGGCAAGAAATTGAAGATCTTCTAGAATTCATTGATGAGATCTAG---
>Littorella_uniflora
---------------------------------------------------------------ATGGATCGGATTCGATTCCATCTCTCGTTACTTATCTTTCTC------ATAGGACTTTCCACCTGCTTCTTTCCTGCTCAATCCGATCTCGTCATCACCAAACTCGATCGCAAGATTGATCTATCGTCGCAGATAGTGCGGAGTGTTGAATCACTTAAGGTAGGAAATAGTGGTCCTAAT---GCGGTATCAGATATTCTGTTGGTGTATCCGGAGCATCTAGAAAATAAGTTAGCTTATTTGGCAGCATCTTTT------AGTGAAGGAAAAGGGAAAACGAAAGGTTCTTCT---------CCCACTAAGGTTTCATGCCCAAAAGATATGCCTGAGAAG---TTGGCTTGCTATTCTTTACCTTTACGCAAGGAACTGGGTAAGGGAGAAAGTGTGAGTGTGGAGGTTAAAGCTGCATATACGCGCATACTAAGGCCATTTCCTGAGAAAATTACCCAGGCTGATATTCAGCTTGTCGCCTTCCAGGATAGTGCACACTATCTCTCTCCTTACGCTGTCAAAGGCCAGTCACTCACTATCAAGTTACCGGAA---CCGAAAGTTGAGTCGTATACAAAATTGAATAATACCAAGTTTTCTGGTTCCGAGATTATGTATGGGCCTTACGAGAATGTTGAGCCTTTCTCGTACAAGACAATAGTAGTTCACTACGTTAACACTAATCCATTCACAGTAGCTCGAGATTTGGTACGCGAGATTGAAATTTCTCATTGGGGAAATGTTCAAATCACAGAAAACTAT---GAGCTTGTTCATGCTGGTGCTGAACTTATAGGGGAATTTTCAAGGCTAGACTTCCAAGCTCGCCCTCATGTTAGAGGTGCAGCAGGATTAAAAAATATTATTGTCAAATTACCGGCACGAGCTCATTCTATTTACTATAGAGATGAAATCGGTAATATATCTACATCAAATATACGGGCTGATTCCCAGAAGATACTGCTGGATATTGAGCCTAGATATCCTATGTTTGGTGGTTGGAGAACTGCTTTCACAATTGGGTATGGTTTGCCGCTAAAGGATTATCTCTTCTATTCA---GAGGGAAGACGTTTTCTTGACATATCCTTTTTTTGCCCAATGAGTGATGTGTTGATTGAAAATCTAACTGTAAAGATCGTTTTGCCTGAGGGGTCAAAAGATATCACTGTCTCTGTTCCATTTTCT---------GTTAAA---CAGTCTGAAGAGACAAAACTGTCTCATCTGGATCTATCTGGAAGACCAGTCATTGTATTACAAAAGAACAATGTTGTGCCGGAGCATAACGAA---AATTTCCAGGTCTACTACAGATTCAACAATCTTTCCTTGCTTAGAGAGCCG------------TTAATGTTGATATTTGGATTTTTCCTCTTCTTTGTTGCATGTGTAGTATATACACATGCAGACTTGACAATTTCAAAGTCGTCACCTTCATATCTTGCAAAACTTCAGTGGGATGAGGTCCTAACTATAATTCAGCACTTCCAAAATGTAATGAGTCGGTGTTTGGTT---GTCAATGACAAACTAGAAGCATCATTGCGCGATCTCTCAAGGACGGGTGATGTGCAGGCTTGCAAGGCAGCGCGCAAAGCTGCTGACGCATTGCTTAAGGACCTAGCAAAGGAGTTGAAACCTTTGTTGACATTCTTGCAG------------------------------TCTTCTTCACAGTCCGGACAGATACTTCCTAAGGTCGAAGATTTGATAGCAAAGGAGAAGGAACTGCAAGAAAAGCTGATGTTGAAGCACTCCACTGTGGTGGATGCTTACGAGAAGAAACTAGGGGGCCGAGAAATTGAGAATCGCGTTGCTTCAGTTCAGCAGAAGATTACGCTCTTGAGGCAGGAAGTCGATGATCTTGTTGAAGTAATCGACGAGATCTAG---
>Amborella_tricopoda
---------------------------------------------------------------ATGGGGAGAATTTCTTTG---ATCTTCACTCTCTTCCTCCTC------TTCTCAATTCATTCATCC------TCTGCACTATCAGAGCTAGTAGTTCTCAAGGTGGATCGCCGCGTTGATTTGACGTCACATATTGTTCGGGTGACCTCAACATTAAAGGTGGAAAATTCTGCGACTCGT---GTTGCATCAGAGGTTTTGATTGCCCTACCCAATCACCAGGTCCAGAATTTAGCATATCTGAAGGCTTCATTT------CAAGATGGAAAAGGAAAAGCAAAAGGCTCTGTA---GATCTTCCCATAAAAATGGTGCAGCCAGAGGGGATGGCTGCAGAT---GTAACTATATATGCAGTATCATTGGCAAAAGGAATCAATAAAGGGGAAATTGTGAATTTGGAAGTGTTCTCAGTATACACACATTCGTTGAAGCCCTTTCCTGAAGAAATTACACAAGCAGATAACCAGCTTGTATTGTATCAGGATAGTGCATATTATTTGTCTCCTTATGATGTGAAGGTTCAATCTCTTAGCATCCGTGTGCCTAGC---CCTAGAGTAGAATCATACACGAAAGTGGAGCGTGTGAAATTCACGGACTTGGAGATCAAATATGGTCCCTATGAGAATATTCGTGCTTTCTCTTTCACACCCATTGTTGTCCATTTTGAAAACAATCAACCCTTTGCAGTTGTTAAAGAGTTGGTAAGAGAGATAGCAATTTCTCATTGGGGCAATGTTCAGGTTACTGAACATTAC---AACCTTGCCCATGGAGGTGCTCAAACCAAAGGTGGATTTTCCAGGATCGAGTACCAAGGTAGGCCCACGAGCAGAGGAGCATCATCTTTTAGGCATCTCCTCGCAAAATTGCCACCAAGAGCTCATTCTATTTATTACAGAGATCATATTGGAAATATTTCTACGTCACATTTGTGGGGTGATTTAAGGAAGACTGAACTGCAAATTGAACCTCGATATCCAATGTTTGGTGGCTGGAGGACAGCTTTTACAATTGGCTATGGTCTACCACTGCATGATTTCTTGTTCGAGTCT---GATGGGAAGAGATTCCTTAACATTTCTTTTGGTTCTCCTTTGGATGAAGTCGCCATTGATAATTTGGTCATAAAAGTTATTTTACCTGAAGGATCAAAGGATATGTCTGTTTCCATTCCTTTCCCC---------ACAGAG---CAGAGACAAGAGATAAAGCATTTGCACCTTGATACTATTGGAAGACCAGTAGTTGTACTAGAGAAGAAAAATGTTGTGCCCGAGCACAATGTT---TATTTTCAGGTCTATTACAAATTCAACAGTCTATCGATGCTGAGAGAACCA------------GTGATGCTAATTATTGGCTTCTTCTTGTTTTTTCTCACTTGCATTATTTATATGCATGTTGATATTTCAATTTCAAAGTCCTCTGCTGCGTACATTGCAAAACAACAATGGGAGGAGGTTCAAGCGGCAGTTCATCAGGTGGAGAATTTCATTAACCATTGTATAGCA---GTTGATGAAAAGCTCGATTTATCTCTACGTGATCTTTCAAGGACTGGGGATGTTCAAGCTTCCAAGGCTGCTCGCAAAACTTCTGATGCATTGTGGAAAGAGTATGCAAAAGAAATAAAACTCGTGCTCAGTTTCTTGCAG------------------------------TCATCTCCACAGGCTGCTCAGATATGGCCGAAGGTGGATGAGTTGGTTAGAAAGGAAAAGGAGAAACAGGAGCGGCTGATGCTCAAACATTCGACTGTGGTCGAGGCATATGAAAAGAAACTTAGTGGGCGCGAGATTGGGAGCCGTGCTGCTTCCCATGAGCAGAGAATTGCAGTCTTGAAGCAAGAGGTAGAAGAGCTCCTCGAGACCGTTGATGAGGTTTTCTAA
>Pinus_maritima
ATGGCAATGGCGATTCGTGGAGTGATCCCG---------------------------TCAAATCTCAAGCATTCGACAGTGTTTGTATGTGTAGCGCTCTTGACA------ATATGCCAACTATGTCTG---GCGGCACCGTCATCGGAATTGGTGCTCCTAAAGGTGGATCGCCGGATTGACTTGACATCACACATTGTACGGGTTGTTACATCCTTGAAGGTTGAAAATGCTGGTTTGGGT---ACGACTTCAGAAGTTCTTTTTGCCTTTCCTCCTGACCAGGTTGAAAATCTGGCGTATCTGAAAGCAGCTGCC------CTTGAAGGAAAGGGTAAAAATAAGGTT---TCCATTCCACTTATAGTAAGCCCTTCTCAATCAGAGGATGCACCTGGTGGT---ATAGTTTTATTTTCAATCTCTTTGGTGAAGGCACTAAAAAAGGGTGACACTGTAACTATAGAAGTGCTTTCAGTCTTCACACATTCAGTGAAGCCTTTCCCTGAAGAGATCTCTCAGGCACAAACTCAGCTTGTTCTTTATCGTGACAGTGCCTACTTTCTTTCTCCTTATCTAGTTAAAGTGCAAACTACAACCATCAAGACCCCAAGT---CCTAGAATAGAATCATATTCCAAAGTTGATCCCACAAAATTGGTGGATACAGAACTTAAATATGGTCCATATGAGAATCTTGCTGCATTTTCATTTTCACCCTTTATTGTTCACTTTGAAGATAACCAACCATTTGCAGTTGTCAAGGAGCTGGTGCGAGAAATAGAAATTTCACATTGGGGAAATGTTCAAATAACTGAAAATTAT---CACCTTTTTCATGGTGGTGCTCGAATCAAAGGTGGCTTTTCAAGGATTGAATACCAAGCAAGACCCAATGCTAGAGGTGCATCATCTTTTAAGAGTCTAGTGGCAAGACTGCCACCTCGAGCACATTCAGTTTATTACCGAGATGAAATTGGGAATATTTCTACCTCACATTTGAACGCCGACTCTAGAAAAACAGAACTGGAAATTGAACCTCGATATCCTATGTTTGGAGGCTGGCAAGCCACTTTTACAATAGGCTACGGCTTACCTCTACAAGATTTTCTCTTCCAAGCAGCTGATGGCAGGCGTTATCTTAATATTGCTTTTGCATCTTCATTCAATGATGTGGTCATTGATAAACTTATTGTGAAGGTTGCACTGCCAGAAGGATCTAAAGATCCTTATGCTTCTGTTCCCTTTTCT---------GCAGAC---CAACATCGGGAGATAAAGTACTCCTATCTTGACACTATTGGAAGGAATGTTGTGGTACTATCAAAGAAGAATGTGGTGCCTGAACATAATGTG---TTCTTTCAGGTTTATTATAAATTTAGTACCATTTCAATGCTAGCAGAGCCA------------CTGATGTTGGTCACCGGTTTCTTCTGCTTCTTTCTGGCTTGCATATTGTATTCACATTCCGATTTTTCAATTTCAAAGTCATCAGTTTCATACCTTGCTAAACTGCAGCGAGAAGAGGTCCAAGATGCTATTCAGCGCCTACAAAATGTCATGAATCTGCGCTTAACT---GTCAGTGAAAAACTTGAGACGTCATTGCGTGATCTTGCACGGACTGGAGACGTACAAGCTTGCAAGGCTGTTCGGAAGGCAGCTGATGCTACATTGAAAGATACTGCGAAGGAGCTGAAGTCTATACTTGATATCTTGCAG------------------------------TCTTCCTCCCAAGCGTTGCATATTTTGCCCAAGGTAGAAGAGTTGATTCATAAAGAGAAAGAAAAGCAGGACAAGTTAATTCAGAAACATACTGTAGTAGTTGATAGCTACGATAAGAAGCTACCAAGTAAGGAGATTGACAGTCGCATATCTTCTCATGAGCAGAAGCTTATTGTTTTGAAACAAGAGGTAGATGAGTTGTTGCAGGCAGTTGATGAGATATAA---
>Isoetes_spp
-----------------------------------------------------------------------------------------------------------------------------------------------------------------------------------------------------------------------------------------------------------------------------------------------------------------------------------------------------------------------------------------------------------------------------------------------------------------------------------------------------------------------------------------------------------------------------------------------------------------------------------------------------------------------------------------------------------------------------------------------------------------------------------------------------------------------------------------------------------------------------------------------------------------------------------------------------------------------------------------------------------------------------------------------------------------------------------------------------------------------------------------------------------------------------------------------------------------------------------------------------------------------------------------------------------------------------------------------------------------------------------------------------------------------------------------------------------------------------------------------------------------------------------------------------------------------------------------------------------GATGTTGGATGCAGTTCAAAGGATTCAGAAGGTAATTAAAGCACGACTATTG---ATTAGTGAAAAGCTTGAGGCATCCTT-------------------------------------------------------------------------------------------------------------------------------------------------------------------------------------------------------------------------------------------------------------------------------------------------------------------------------------------------------------------------------------
>Isoetes_andicola
------------------------------------------------------------------------------------------------------------------------------------------------------------------------------------------------------------------------------------------------------------------------------------------------------------------------------------------------------------------------------------------------------------------------------------------------------------------------------------------------------------------------------------------------------------------------------------------------------------------------------------------------------------------------------------------------------------------------------------------------------------------------------------------------------------------------------------------------------------------------------------------------------------------------------------------------------------------------------------------------------------------------------------------------------------------------------------------------------------------------------------------------------------------------------------------------------------------------------------------------------------------------------------------------------------------------------------------------------------------------------------------------------------------------------------------------------------------------------------------------------------------------------------------------------------------------------------------------------------------------------------------------------------------------------------------------------------------------------------------------------------------------------AAAGAAGTGAAATTTATCTATGATTCCCTGCAG------------------------------GCTACTATTCGCTCCTCTAGTGTTTTTGCCAAGGTGGAAGCACTGATACAGAAGGAGAAGGAAAAACAAGACAAGCTCCTTCAAAAGCACATTATGGCAGTAGAATTACATGAGAG----------------------------------------------------------------------------------------------------------------
>Isoetes_humilior
----------------------------------------------------------------------------------------------------------------------------------------------------------------------------------------------------------------------------------------------------------------------------------------------------------------------------------------------------------------------------------------------------------------------------------------------------------------------------------------------------------------------------------------------------------------------------------------------------------------------------------------------------------------------------------------------------------------------------------------------------------------------------------------------------------------------------------------------------------------------------------------------------------------------------------------------------------------------------------------------------------------------------------------------------------------------------------------------------------------------------------------------------------------------------------------------------------------------------------------------------------------------------------------------------------------------------------------------------------------------------------------------------------------------------------------------------------------------------------------------------------------------------------------------------------------------------------------------------------------------------------------------------------------------------------------------------------------------------------------------------------------------------------------------------------------------------------------------------------------------------AGGTRGRAGCAYTGATACAAAAGGAGAAGGAAAAAYAAGACAAGYTCCTTCAAAAACACAATATGGCAGTAGAATTGTATGAGAGGAAAATTTCGAGTAAGGGTATTGATGCTCGCCTTGCTCCCTACGAACAAAAGTATGCTCTCCTGAAGCGGGAAGTTACTGAATGT---------------------------
>Isoetes_elatior
-------------------------------------------------------------------------------------------------------------------------------------------------------------------------------------------------------------------------------------------------------------------------------------------------------------------------------------------------------------------------------------------------------------------------------------------------------------------------------------------------------------------------------------------------------------------------------------------------------------------------------------------------------------------------------------------------------------------------------------------------------------------------------------------------------------------------------------------------------------------------------------------------------------------------------------------------------------------------------------------------------------------------------------------------------------------------------------------------------------------------------------------------------------------------------------------------------------------------------------------------------------------------------------------------------------------------------------------------------------------------------------------------------------------------------------------------------------------------------------------------------------------------------------------------------------------------------------------------------------------------------------------------AAGCACACCTATTG---ATTAGTGAAAAGCTTGAGGCATCCTTGCGTGACCTTGCAAGGACTSGAGATGTGSCAGCATGCAAGGCCATTCGGAAGTYATCAGAAACAGCATTGAAAGATAGYGCAAAAGAARTGAAGGCAATCTATGATTCCCTGCAG------------------------------GCTACTRTTYGCTCCTYTAGTGTTTTTGCCAAGGTRGAAGSACTGATMCAAAAGGAGAAGGAAAAACAAGACAAGCTCCTTCAAAARCACAATWTGGCWGTAGAATTATATGAGAGGAAAATTTCGAGTAAGGRTATTGATGCTCGCCTTGCTCCCTACGAACAAAAGTATRCTCTCCTGAAGCRSGAAGTTACTGAATGTCT-------------------------
>Isoetes_coromandelina
----------------------------------------------------------------------------------------------------------------------------------------------------------------------------------------------------------------------------------------------------------------------------------------------------------------------------------------------------------------------------------------------------------------------------------------------------------------------------------------------------------------------------------------------------------------------------------------------------------------------------------------------------------------------------------------------------------------------------------------------------------------------------------------------------------------------------------------------------------------------------------------------------------------------------------------------------------------------------------------------------------------------------------------------------------------------------------------------------------------------------------------------------------------------------------------------------------------------------------------------------------------------------------------------------------------------------------------------------------------------------------------------------------------------------------------------------------------------------------------------------------------------------------------------------------------------------------------------------------------TGGATGCAGTTCAACGGATTCAGAAGGTAATGAATGCAAGACTATTG---ATCAGTGAAAGGCTTGAAGCATCCTTGCGTGACCTTGCAAGGACTGGAGATGTGGCAGCA---------------------------------------------------------------------------------------------------------------------------------------------------------------------------------------------------------------------------------------------------------------------------------------------------------------------------------------------------
