# Supplementary material for: Phylogenomics indicates the “living fossil” Isoetes diversified in the Cenozoic
Source: PLoS One. 2020 Jun 18;15(6):e0227525. doi: 10.1371/journal.pone.0227525 (PMC7302493; doi:10.1371/journal.pone.0227525)
Supplement: S1 File — Folder containing fasta files for each of the individual nuclear alignments. (GZ) [file pone.0227525.s011.gz › 1_Individual_Nuclear_Alignments/Homolog_07270.orthogroup_3.fasta]

>Isoetes_sinensis
------------------------------------------------------------------------------------------------------------------------------------------------------------------------------------------------------------------------------------------------------------------------------------------------------------------------------------------------------------------------------------------------------------------------------------------------------------GCGTACCAGTGGATC------GTGTTCACC------------------------------------------------------------------------------------------------------------------------------------------------------------------------------------------------------CCATCTTCCGGAGCTCCGTTA------------------------------------------------------------------------------------------------------------------------------------------------------GCTACATCAATCATGCCCACACTAGCCGCACCG---------------------------------CCTTACTGG---------------------------------GCACTCCCTTTTCAC---------------------------------------------------------------------------------------------------------------------------------------------------------------------------------------------------------------------------------------------------------------------------------------------------------------------------------------GAGAATGGAGCTCATAAGTATAATGTGCCTTGTGGAATAAGAAAACTCAGAAAAGGCCAAACA------------------------------------------------------------------------------------------------------------------------------------------------------------------------------------------------------------------------------------GAAGCAAAAAATTCTCTTGATCTGGGTTCTTTTACTTGGCAT------TGGAATAAAGAAAAGCAGCAACCTGGTTTTCTTACAAGCTTT------------------------------------------------------------------------------------------------------------------------------------------------------------------------------------------------------------------------------------------------------------------------------------GACAGGGAAGCTGTG---------------------------------------------------------------------------------------------------------------------------------------------------------------------------------------------------------------------------------------------------------------------------------------------------------------------------------------------------------------------------------------------------------------------------------------------------------------------------------------------------------------------------------------------------------------------------------------------------------------------------------------------------------------TTATGGAAGTCTATTTCACAAATGACCAGGACAAAGATTTTTGCA---------------------------------------------------------------------------------------------------------------------------------------------------------------------------------------------------------------------------------------------------------------------------------------------------------------------------------------------------------------------------------------------------------------------------------------------------------------------------------------------------------------------------------------------------------------------------------------------------------------------------------------------------------------------------------------------------------------------------------------------------------------------------------------------------------------------------------------------GAAGCAGTGCCAACCAAGAATGAGGTTCCTTCACCTAATAAGCAA---------------------------------------------------------------------------------------------------------------------------------------------------------------------------------------------------------------------------------------------------------------------------------------------------------------------------------------------------------------------------------------------------------------------------------------------------------------------------------------------------------------------------------------------------------------------------------CAGCATGGTTTCGAAGTTTCACGTGGACAGCCATCTCCACTTGGTGTCTCAAAG------CTTGAGAATGGTGTAAATTTTTCCCTCTTTTCGGAGCATGGAACATCGGTTACTCTTTGCTTATGTGTA---------------GATCAGCGCACTACATGGGAATTCACA------------TTGGATCCTCAAGAAAATAAGAGTGGCAACATATGGCATGTTTGCGTTGAGAACTTGCCATTGAATGGGGTCCTTTATGGGTATAAAGTT------------------GATGGTCCAAAGGGATGGGACCAAGGTCACCGGTATGATAAATCCAAGATATTGGTGGATCCTTATGCTAAGCTTGTGGATGGCCGTCGACATTTT---------GCTGATGCTCAGAGGAAACTTTCA---------------------------------CCATTTTGGGGAACTTACAGTTTTACTAGCAACAAATTTGATTGGGGCGATGACGCAAAGCGCACACCAATACCAGAGAAAGATCTGGTGATCTACGAGATGAACGTTCGGGCATTTACTGCAGACAAGTCTTCTGGATTGGATGATGGAGTTAGGGGCAGCTTTTCTGGTGTTGTAGCTAAGATCCCACATCTGCTAAAGCTTGGAATAAATGCTGTGGAACTCCTGCCCGTCTTTGAATATGATGAGTTTGAGTTTCAAAGGAGGCCAAAT---CCACGTGATCATATGTTGAACACATGGGGATATTCATCTTTAAATTTTTTTGCACCAATGAGCCGATATGCAAGTAAAGGTGGTGGTCCAGTTCAA------GCTTCACAGGAGTTCAAGGAGATGGTAAAAGCTTTTCATAAGTCAGGAATTGAGGTTATACTGGATGTGGTATATAACCATACGAATGAATCTGATGAT---GAACACCCATACACTACATCTTTTAGAGGGATAGACAACTTGGTATATTACATGGTCGATACGAAGAGCTATGTCCAGCTTCTCAATTTTGCTGGATGTGGTAATACTTTTAATTGCAACCACCCTGTTGTGATGGAGCTTATT------------------------------------CTAGACAGCCTTAGACATTGG---------------------------------------------GTTACTGAGTACCATGTTGATGGCTTCCGTTTTGATCTAGCAAGTGTTCTTTGCCGTGGT---------------------------------------------------------------GTAAATGGTGAACCATTATCAGCTCCTCCACTGATACGGGCAATTGCAAAGGATCCTGTGCTCGCAAAATGCAAACTCATTGCAGAGCCATGGGAT---TGTGGTGGATTATATTTAGTTGGAAGCTTTCCAAATTGGGACAGGTGGGGCGAGTGGAATGGCAGGTACAGAGATGATATTCGACGGTTCATTAAGGGGGATCCTGCAATGAAGAGTGCATTTGCAACCCGTGTTGCCGGATCAGCTGATTTATATAATAATAATCAGCGGAAACCATATCACAGCGTGAATTTTGTTGTAGCTCATGATGGATTC---ACTTTATACGACCTTGTGGCATATAATACAAAGCATAATAATGCGAATGGTGAAGGTGGCAAAGATGGGAGCAATGATAATCTGAGCTGGAATTGTGGTGCTGAAGGTGAGACAAGTGACCCGGCAATCAATGGCTTACGAAGTCGCCAAATGAAGAATTTTCATTTGGCTTTGATGCTTTCTCAGGGCACACCAATGATAGTATCGGGAGATGAATATGCACATACTCGTTTTGGAAACAATAATTCATATGGGCATGACAACTTTCTAAATCATTTCCTTTGGAATGAACTGGAGAAGAAA---AGAGTCTCACATTTTGACTTCTTTGCAAAAGTCGTCAAGCTACGG---CGTCAACATCCACTTCTTGGCCGTGATAAATTTCTAACAGATGAGGATGTTACTTGGCAT------------------GAGGATAATTGGCACCATCCGGACAGTAAATTTTTGGCGTTCACTTTACATGAAGGTAAGTTA------------------------------------GGCGGGGGA---GACCTCTATGCAGCATTCAATACGCACGATTACTTTGTCAATGTATCATTACCACAACCACCAGCTGGAAAGCACTGGCTTCGTTTGATTGACACTAATCTTCCTGCACCGGATGACTTTGTCGAAGATGGAGTCTCAGGTGTT------------------------------------CAAGGCCAATATAATGTAGCTCCTTATGCT------------------------------------TCTATT---------------------------------------------------------------------------------------------------------------------------------------------------------------------------------------------------------------------------------------------------------------------------------------------------------------------------------------------------------------CTTCTT------------------------------------------------------------------------------------------------------------------------------------------------------------------------------------------------------------------------------------------------------------------------------------------------------------------------------------------------------------------------------------------------------------ATCGCAAAGTAA---------------------------------------------------------------------------------------------------------------------------------------------------------------------------------------------------------------------------------------------------------------------------------------------------------------------------------------------------------------------------------------------------------------------------------------------------------------------------------------------------------------------------------------------------
>Isoetes_lacustris
---------------------------------------------------------------------------------------------------------------------------------------------------------------------------------------------------------------------------------------------------------------------------------------------------------------------------------------------------------------------------------------------------------------------------------------------------------TTTGTCCACTTAATTCTC------GTGTTCACC------------------------------------------------------------------------------------------------------------------------------------------------------------------------------------------------------CCATCTTCCGGAGCTCCGTTA------------------------------------------------------------------------------------------------------------------------------------------------------GCTCCATCAATCATGCCCACGCTAGCCGCACCG---------------------------------CCTTACTGG---------------------------------GCACTCCCTTTTCAC---------------------------------------------------------------------------------------------------------------------------------------------------------------------------------------------------------------------------------------------------------------------------------------------------------------------------------------GAAAATAGAGCTCATAGGTATAATGTGCCTTGTGGAATAAGGAAAATCAGAAGACGCCAGTCA------------------------------------------------------------------------------------------------------------------------------------------------------------------------------------------------------------------------------------GAAGCAAAATATTCTCTTGATTTGGGTTTGTCTACTTGGCAT------TGGAATAAAGAAAAGCAGCAACCTGGTTCTCTTACAAACTTT------------------------------------------------------------------------------------------------------------------------------------------------------------------------------------------------------------------------------------------------------------------------------------GACAGGGAAGCTGGG---------------------------------------------------------------------------------------------------------------------------------------------------------------------------------------------------------------------------------------------------------------------------------------------------------------------------------------------------------------------------------------------------------------------------------------------------------------------------------------------------------------------------------------------------------------------------------------------------------------------------------------------------------------TTATGGAAGCCTATTGCACCAATGACCAGGACAAAGATTTTTGCA---------------------------------------------------------------------------------------------------------------------------------------------------------------------------------------------------------------------------------------------------------------------------------------------------------------------------------------------------------------------------------------------------------------------------------------------------------------------------------------------------------------------------------------------------------------------------------------------------------------------------------------------------------------------------------------------------------------------------------------------------------------------------------------------------------------------------------------------GAAGCGGTGCCAACCAAGAATGAGGTTCCTTCACCTAATAAGCAA---------------------------------------------------------------------------------------------------------------------------------------------------------------------------------------------------------------------------------------------------------------------------------------------------------------------------------------------------------------------------------------------------------------------------------------------------------------------------------------------------------------------------------------------------------------------------------CAGCATGGTTTCGAAGTTTCATGTGGACAGCCATCTCCACTTGGTGTCTCAAAG------CTTGAGAATGGTGTAAATTTTTCCCTCTTTTCAGAGCATGGAACATCTGTTACTCTTTGCTTATGTGTA---------------GATCAGCGCACTACATGGGAATTCACA------------TTGGATCCTCAAGCAAATAAGAGTGGCAACATATGGCATGTTTGCGTTGAGAACTTGCCATTGAATGGGGTCCTTTATGGGTATAAAGTT------------------GATGGCCCAAAGGGATGGGACCAGGGTCACCGGTATGACAAATCCAAGATATTGGTGGATCCTTATGCTAAGCTTGTGGATGGCCGTCGACATTTT---------GCTGATGCTCAAAGGAAACTTTCA---------------------------------CCATTTTGGGGAACTTACAGTTTTACTAGCAACAAATTTGATTGGGGCGATGACGCAAAGCGCACACCAATACCAGAGAAAGATCTGGTGATCTACGAGATGAACGTTCGGGCATTCACAGCAGACAAGTCTTCTGGATTGGATGATGGTCTTCGGGGCAGCTTTTCTGGTGTTGTATCTAAGATCCCACATCTGCTAAAGCTTGGAATAAATGCTGTGGAACTCCTGCCAGTCTTTGAATATGATGAGTTTGAGTTTCAAAGGAGGCCAAAT---CCACGTGATCATATGTTGAACACATGGGGATATTCATCTTTAAATTTTTTTGCACCAATGAGCCGATATGCAAGTAAAGGTGGTGGTCCAGTTCAA------GCTTCACTGGAGTTTAAGGAGATGGTAAAAGCTTTTCATAAGTCAGGAATTGAGGTTATACTGGACGTGGTATATAACCATACAAATGAATCTGATGAT---GAACACCCATACACTACGTCTTTTAGAGGGATAGACAACTTGGTATATTACATGGTTGATACGAAGAGCTATATCCAGCTTCTAAATTTTGGGGGATGTGGGAATACTTTTAATTGTAACCACCCTGTTGTGATGGAGCTCATT------------------------------------TTGGACAGCCTTAGACATTGG---------------------------------------------GTTACTGAGTACCATGTTGATGGCTTCCGTTTCGATCTAGCAAGTGTCCTTTGCCGTGGT---------------------------------------------------------------GTAAATGGTGAACCATTATCAGCTCCTCCACTGATACGGGCGATTGCAAAGGATCCTGTGCTGGAAAAATGCAAGCTCATTGCAGAGCCATGGGAT---TGTGGTGGATTATATTTAGTTGGAAGGTTTCCAAATTGGGACAGGTGGGCTGAGTGGAATGGCAGGTACAGAGATGATATTCGACGGTTTATTAAGGGGGATCCTGCAATGAAGAGTGCATTTGCAACTCGTGTTGCTGGATCAGCTGATTTGTATAATAATAATCAGCGGAAACCATATCACGGCGTGAATTTTGTTGTAGCTCATGATGGATTC---ACTTTATACGATCTTGTAGCATATAATACAAAGCATAATAATGCGAATGGTGAAGGTGGCAAAGATGGAAGCAATGATAATCTGAGCTGGAATTGTGGTGCTGAAGGTGAGACAAGCGATCCAGCAATCAATGGCCTACGAAGTCGCCAAATGAAGAATTTTCATTTGGCTTTGATGCTTTCTCAGGGTACACCAATGATAGTATCGGGAGATGAATATGCACATACTCGTTTTGGAAACAATAATTCATATGGCCATGACAACTTTCTAAATCATTTCCTTTGGAATGAACTGGAGAAAAAA---AGAGAGTCACACTTTGACTTCTTTGCAAAAGTCGTCAAACTACGG---CGCAAACATCCACTTCTTGGCCGTGATAAATTTCTAACAGATGAGGATGTTACTTGGCAT------------------GAGGATAACTGGCACCATCCGGACAGTAAATTTTTGGCGTTCACTTTGCATGAAGGTAAGTTA------------------------------------GGTGGGGGA---GACCTCTATGCAGCATTCAATACGCACGATTACTTTGTCAATGTATCATTACCACAACCACCAGCTGGAAAGCACTGGCTTCGTTTGATTGACACTAATCTTCCTGCACCGAATGACTTTGTCGAAGATGGAGTCTCAGGTGTT------------------------------------CAAGGCCAATATAATGTAGCTCCTTATGCT------------------------------------TCTATT---------------------------------------------------------------------------------------------------------------------------------------------------------------------------------------------------------------------------------------------------------------------------------------------------------------------------------------------------------------CTTCTT------------------------------------------------------------------------------------------------------------------------------------------------------------------------------------------------------------------------------------------------------------------------------------------------------------------------------------------------------------------------------------------------------------ATCGCAAAGTAG---------------------------------------------------------------------------------------------------------------------------------------------------------------------------------------------------------------------------------------------------------------------------------------------------------------------------------------------------------------------------------------------------------------------------------------------------------------------------------------------------------------------------------------------------
>Ceratodon_purpureus
------------------------------------------------------------------------------------------------------------------------------------------------------------------------------------------------------------------------------------------------------------------------------------------------------------------------------------------------------------------------------------------------------------------------------------------------ATGCCATGTTTTGCCGTGCATTGCTCT------GCTGCTCAT------------------------------------------------------------------------------------------------------------------------------------------------------------------------------------------------------CCGTCCTGCAAACCTACATTTATT------AAGCCG---------------------------------------------------------------------------------------------GGCTATGTGTGC---------------------------TCCTCGCCCGTGGCCATGGCAACACTGTTCAAG---------------------------------------TCTTGGCGC------------TGTTCGCCAGTCGTTTCTCAGCCACCC------------------------------------------------------------------------------------------------------------------------------------------------------------------------------------------------------------------------------------------------------------------------------------------------------------------------------------------------CGACTTCCATCTTCCAGTGCCGTCTACTGCGCTGCT------------------------------------------------------------------------------------------------------------------------------------------------------------------------------------------------------------------------------------------------------------------------TCC---CAATTAGGATCAACCCGGAGTTGC------ATCTCCTACAAGCGCATGGACCCCATATCGTTAGTATGC---------------------------------------------------------------------------------------------------------------------------------------------------------------------------------------------------------------------------------------------------------------------------------------------GAGGAG------------------------------------------------------------------------------------------------------------------------------------------------------------------------------------------------------------------------------------------------------------------------------------------------------------------------------------------------------------------------------------------------------------------------------------------------------------------------------------------------------------------------------------------------------------------------------------------------------------------------------------------------------------------CTTCACGATGGCACTCACAAAGCTCGCCATGCGGTGCATGCCTGT---------------------------------------------------------------------------------------------------------------------------------------------------------------------------------------------------------------------------------------------------------------------------------------------------------------------------------------------------------------------------------------------------------------------------------------------------------------------------------------------------------------------------------------------------------------------------------------------------------------------------------------------------------------------------------------------------------------------------------------------------------------------------------------------------------------------------------------------GCAGCGGTGCAGGCGGCGGCGGTCACTGCAGGACCGGAACCA---------------------------------------------------------------------------------------------------------------------------------------------------------------------------------------------------------------------------------------------------------------------------------------------------------------------------------------------------------------------------------------------------------------------------------------------------------------------------------------------------------------------------------------------------------------------------------------------TTCACTTGCGAGCCCGGTCAGGCTCTCCCTCTGGGTGCTTCTCAA------GCTGAGAACGGGATCAATTTTGCTCTCTTCTCTCAACATGCGACATCAGTGTCCTTGTGTATATACTTG---------------GATCCTTCAAGAACGGAAGAGCCCACGCAGGTGATTGAGCTGGACCCTCAAAAGCATAGAACGGGCAATACATGGCATGTTCTAGTAGAGGGGCTACCTCTCAGCGGGGTGTTGTATGGCTACCGAGTG------------------GACGGGCCAAAGGGATGGGAGAAGGGCCACCGGTTTGATGGCGAGAAGGTTTTGCTCGACCCTTACGCCAAATTGGTGGAGGGTCGGCGGGTATTC---------GGCGATGCCAGTCAGAAAATGGCT---------------------------------GATTTTTTCGGCACTTATGATTTTTCTGTGAGTGAGTTCGACTGGGGAGAAGGCTATCAAGCTCCTTCTCTACCTGAGAAAGACCTTGTCATTTACGAAATGAATTTGCGTGGTTTTACACGAGATGCATCATCCGGGGTAGGAGAAGGCTTCAGGGGGAGCTATCTAGGGCTGATAGAGAAAATTCCTCATCTAGTGGAGCTGGGAGTGAACGCTGTTGAGTTGTTGCCAGTCTTTGAGTACGACGAGTTTGAGTTTCAGAGGAGGCCAAAT---CCGCGAGACCATATGATCAATACATGGGGCTACTCAACTATAAACTTCTTTGCACCTATGACTCGATATGCTAGCAACGGTGGTGGACCTGTGGTA------GCCTCGAATGAGTTCAAGCAAATGGTCCGCGCTTTGCATAATGCAGGCATTGAGGTGATACTGGACGTGGTGTACAACCACACAAATGAATCCGATGAT---AAGCACCCTTATCTCACGTCGTTCCGTGGTATCGACAATTTGGTGTATTACATGGTTGACTTAAACAGTTATGTGCAGCTTGCAAACCATGGTGGCTGTGGGAACACTTTCAACTGCAACCATCCTGTCGTCATGGAGCTGATC------------------------------------CTGGACAGTCTACGCCACTGG---------------------------------------------GTGACAGAATATCATGTTGATGGCTTCCGGTTCGATCTGGCAAGCATCCTTTGCCGTGGG---------------------------------------------------------------ACTGATGGTGCGCCTCTTTCGTCACCTCCTCTGGTGAAAGCCATTGCACATGACCCTATATTGAAGCACTGTAAGCTGATTGCTGAGCCCTGGGAC---TGTGGAGGCTTGTATCTTGTGGGCCGCTTTCCGAATTGGGACAGGTGGGCTGAATGGAACGGCATGTATCGTGATGATGTGCGAAGGTTTATCAAGGGGGACACAGGTTTGAAGGGTGCGTTTGCCACTCGATTAGCCGGGTCGGCTGATTTATATCACAACCACAACAGAAAACCATATCACAGCATCAATTTTGTGATTGCTCATGACGGGTTC---ACTCTCTATGACCTTGTGGCGTACAACATGAAGCACAATGCAGCGAATGGGGAAGGCGGGCAAGATGGGTCCAACGACAATCTGAGCTGGAATTGTGGGGTTGAGGGCGAAACAGAGGATAATGGAGTGAAGGCCATTCGTAACCGGCAGATGAAGAACTTTCAAGTTGCACTGATTGTTTCCCAGGGCACACCCATGATCTTGATGGGAGATGAATATGGGCATACGCGTCTTGGAAATAACAATAGCTACGGACATGATACTGCGATTAATCACTATCAATGGCAACAACTGGAATCGAAA---CGCAACTCTCAGTTTCGTTTCTTTGCAAAAACTATTAAGTTTCGC---AAAGAGCATCCTCTGCTTGGACGAGAGTCATTTCTTGCTGAGAAGGATGTAACTTGGCAC------------------GAGCGTGATTGGTCGAATCCAGACAGTCGATTCCTTGCCTTCACGCTTCATGAAGGTAACTTG------------------------------------GGTGGAGGT---GACCTGTATGTTGCATTTAACTCGCACAATTTTGGGGTGCAAGTGGAGGTGCCATCTCCACCGCATGGAAAGCACTGGTCTCGTGTTGTGGACACAAACCTACCGTCTCCAGATGATTTCTGTGATGAAGGAAAGGTTAGGATC------------------------------------AACAACCACTATGAAATGGCTCCATTTTCT------------------------------------TCAGTT---------------------------------------------------------------------------------------------------------------------------------------------------------------------------------------------------------------------------------------------------------------------------------------------------------------------------------------------------------------ATATTT------------------------------------------------------------------------------------------------------------------------------------------------------------------------------------------------------------------------------------------------------------------------------------------------------------------------------------------------------------------------------------------------------------CATGCGAAGTCC---------------------------------------------------------------------------------------------------------------------------------------------------------------------------------------------------------------------------------------------------------------------------------------------------------------------------------------------------------------------------------------------------------------------------------------------------------------------------------------------------------------------------------------------------
>Physcomitrella_patens
---------------------------------------------------------------------------------------------------------------------------------------------------------------------------------------------------------------------------------------------------------------------------------------------------------------------------------------------------------------------------------------------------------------------------------------------------------------------------------------------------------------------------------------------------------------------------------------------------------------------------------------------------------------------------------------------------------------------------------------------------------------------------------------------------------------------------------------------------------------------------------------ATGGCAACCCTCTTTAAACTT---------------------------------TCGCAGTGGCGA------------TTCTCGTGTCTCTCTTCTCCGATACCT------------------------------------------------------------------------------------------------------------------------------------------------------------------------------------------------------------------------------------------------------------------------------------------------------------------------------------------------AATCGGTCGTTTCCTGGCACCACCAATTGCGCTGTT------------------------------------------------------------------------------------------------------------------------------------------------------------------------------------------------------------------------------------------------------------------------TCTCCTCATTCAGGATCGAGCCTGAGCTCT------TCCTTCCAGAAGCGCATGGACCCCGTCGTTTTGAAACTGCGC------------------------------------------------------------------------------------------------------------------------------------------------------------------------------------------------------------------------------------------------------------------------------------TCGCGCGAGGAG------------------------------------------------------------------------------------------------------------------------------------------------------------------------------------------------------------------------------------------------------------------------------------------------------------------------------------------------------------------------------------------------------------------------------------------------------------------------------------------------------------------------------------------------------------------------------------------------------------------------------------------------------------------CTTCACGATGGCACCAGCAAAATTCGCCACACGCTGCGTCCTTGT---------------------------------------------------------------------------------------------------------------------------------------------------------------------------------------------------------------------------------------------------------------------------------------------------------------------------------------------------------------------------------------------------------------------------------------------------------------------------------------------------------------------------------------------------------------------------------------------------------------------------------------------------------------------------------------------------------------------------------------------------------------------------------------------------------------------------------------------GCTGCTGTCGAG---GCACCGACAACTGCAGGAGCGGGCTCA---------------------------------------------------------------------------------------------------------------------------------------------------------------------------------------------------------------------------------------------------------------------------------------------------------------------------------------------------------------------------------------------------------------------------------------------------------------------------------------------------------------------------------------------------------------------------------------------TTTACTTGTGAACGTGGCCAGGCTCTCCCTCTAGGTGTTTCTCAA------GTTGAGAAAGGAATCAATTTTGCTCTCTTCTCTCAACATGCGACATCGGTGTCCTTGTGTATATACCTG---------------GAGCCTTCGAGCACAGATGCACCCACTCAAGTGATTGAATTAGACCCTCACAAACATAAAACGGACAACACATGGCACGTTCTGATAAATGAGCTTCCCCTTAAGGGGGTGTTGTATGGCTACCGTGTA------------------GATGGGCCAAAGGGATGGGGGGAGGGCCACCGTTTTGATAGCCAGAAGGTGTTGCTCGACCCTTACGCCAAATTGGTGGAGGGTCGCCGTGTGTTC---------GGTGATTTAAGTCAGAAGATGGCA---------------------------------AACTTTTTCGGCACTTACGATTTCACTGCAGCTGCTTTTGACTGGGGAGAAGGCTATCAGGCGCCTTCTCTACCCGAGAAAGACCTCATTATCTACGAAATGAGTTTGCGTAGCTTTACAAGAGATGAGTCTTCTGGATTAGAGCAAGGTGTAAGGGGAAGCTACCTGGGACTGATTGAGAAGATTCCTCATTTAAAGGAACTAGGGATTAATGCCGTTGAGCTACTGCCAGTATTTGAATACGATGAGTTCGAGTTTCAGAGAAGGCCTAAT---CTGCGAGACCACATGCTTAACACATGGGGCTACTCAACGATAAACTTTTTTGCACCTATGAGCCGGTTCGCAAGCAATGGCGGTGGGCCTGTGGCA------GCTTCGAATGAGTTCAAGCAAATGGTCCGTGCTCTGCACAATGCAGGCATTGAGGTGATACTAGACGTGGTTTACAACCACACGAACGAGGCTGACGAT---GAGCATCCTTATCTCACATCCTTCCGTGGCATTGACAACCTGATTTACTACATAGTGGATTTAAATAACTATGTGCAGCTTGCAAACTACGGCGGCTGTGGAAATACTTTCAACTGTAATCATCCTGTCGTCATGCAGCTCATC------------------------------------CTGGACAGTCTCCGCCACTGG---------------------------------------------GTCACAGAGTACCACATCGATGGCTTCCGGTTCGACCTTGCTAGCATCCTCTGCCGTGAT---------------------------------------------------------------ACTGATGGTAAACCTCTCTCGTCGCCTCCTATCGTGAAAGCCATTGCACATGATCCTGTACTGAGGAATACTAAGCTGATTGCCGAGCCCTGGGAT---TGTGGAGGCTTGTATCTCGTCGGCCACTTTCCTAACTGGGACAGATGGGCTGAATGGAATGGAAAATATCGTGACGATGTTCGAAGATTTATCAGAGGGGATGCAAGAATGAAAGGGCCGTTCGCCACTCGGTTAGCTGGCTCTGCTGATTTGTATCACAACCATAATAGGAAACCCTACCATAGTATCAATTTTGTGATTGCACACGATGGGTTT---TCTCTTTACGACCTCGTAGCGTACAACATGAAACACAATGCAGCGAACGGGGAAGCTGGGCAGGATGGCTCCAATGATAACCTCAGCTGGAATTGTGGGGTTGAAGGCGAAACAAATGATAATGGAGTGAATGCCATTCGTAATCGGCAGATGAAAAACTTCCAAGTAGCACTGATGGTCTCCCAGGGTACGCCCATGATCTTGATGGGAGACGAATATGGACATACGCGCTTTGGGAACAACAACAGCTATGGACACGATACTGTAATCAACCACTATCAATGGAAACAGCTGGAGTCGAAG---CGTGATTTTCAGTTTCGTTTCTTTGCATCGACCATAAGGTTTCGT---AAAGAGCACCCTCTTCTTGGACGAGAATCGTTTCTCTCTGACAATGATGTGACTTGGCAC------------------GAGCATGACTGGTCGAATCCAGAGAGCCGGTTCATTGCTTTCACTCTTCATGAACGTAACTTG------------------------------------GGTGGAGGT---GATCTGTACGTTGCCTTCAACTCGCACAATTTTTCGGTGCCAGTGGAGGTCCCGGCTCCACCTTCTGGTAAGCATTGGGTGCGGGTTGTGGACACGAACTTACCATCTCCAGATGACTTTTGCGATGAAGGCAAGGTTAGGGTC------------------------------------GGGAACCATTATGAGATGAGTTCTTTCTCT------------------------------------TCAGTT---------------------------------------------------------------------------------------------------------------------------------------------------------------------------------------------------------------------------------------------------------------------------------------------------------------------------------------------------------------GTGTTC------------------------------------------------------------------------------------------------------------------------------------------------------------------------------------------------------------------------------------------------------------------------------------------------------------------------------------------------------------------------------------------------------------CATGCTAGATCGTAA------------------------------------------------------------------------------------------------------------------------------------------------------------------------------------------------------------------------------------------------------------------------------------------------------------------------------------------------------------------------------------------------------------------------------------------------------------------------------------------------------------------------------------------------
>Oryza_sativa
---------------------------------------------------------------------------------------------------------------------------------------------------------------------------------------------------------------------------------------------------------------------------------------------------------------------------------------------------------------------------------------------------------------------------------------------------------------------------------------------------------------------------------------------------------------------------------------------------------------------------------------------------------------------------------------------------------------------------------------------------------------------------------------------------------------------------------------------------------------------------------------------------------------------------------------------------------------------------------------------------------------------------------------------------------------------------------------------------------------------------------------------------------------------------------------------------------------------------------------------------------------------------------------------------------------------------------------------------------------------------------------------------------------------------------------------------------------------------------------------------------------------------------------------------------------------------------------------------------------------------------------------------------------------------------------------------------------------------------------------------------------------------------------------------------------------------------------------------------------------------------------------------------------------------------------------------------------------------------------------------------------------------------------------------------------------------------------------------------------------------------------------------------------------------------------------------------------------------------------------------------------------------------------------------------------------------------------------------------------------------------------------------------------------------------------------------------------------------------------------------------------------------------------------------------------------------------------------------------------------------------------------------------------------------------------------------------------------------------------------------------------------------------------------------------------------------------------------------------------------------------------------------------------------------------------------------------------------------------------------------------------------------------------------------------------------------------------------------------------------------------------------------------------------------------------------------------------------------------------------------------------------------------------------------------------------------------------------------------------------------------------------------------------------------------------------------------------------------------------------------------------------------------------------------------------------------------------------------------------------------------------------------------------------------------------------------------------------------------------------------------------------------------------------------------------------------------------------------------------------------------------------------------------------------------------------------------------------------------------------------------------------------------------------------------------------------------------------------------------------------------------------------------------------------------------------------------------------------------------------------------------------------------------------------------------------------------------------------------------------------------------------------------------------------------------------------------------------------------------------------------------------------------------------------------------------------------------------------------------------------------------------------------------------------------------------------------------------------------------------------------------------------------------------------------------------------------------------------------------------------------------------------------------------------------------------------------------------------------------------------------------------------------------------------------------------------------------------------------------------------------------------------------------------------------------------------------------------------------------------------------------------------------------------------------------------------------------------------------------------------------------------------------------------------------------------------------------------------------------------------------------------------------------------------------------------------------------------------------------------------------------------------------------------------------------------------------------------------------------------------------------------------------------------------------------------------------------------------------------------------------------------------------------------------------------------------------------------------------------------------------------------------------------------------------------------------------------------------------------------------------------------------------------------------------------------------------------------------TTGGAACAAAGA---AGAGATGGCCATTTCAGGTTTTTCTCAGAGATGATAAAGTTTCGT---CACAGCAACCCAATATTAAGACGAGACAGGTTTCTTAATAAAAACGATGTCACCTGGCAC------------------GAGGATTGTTGGGAGAACCAGGAAAGCAAATTTTTGGCATTCACAGTACATGATCACAAC---------------------------------------TCTGGTGGA---GATATCTATTTGGCATTCAATGCACATGACTATTTTGTGGACGCTGTAATTCCCCCACCACCACACCATAAATGTTGGAACCGTGTGGTGGATACCAACCTGGAATCACCAAATGATATTGTACCAGAAGGGGTGCCATTTACA------------------------------------GGACCAAAATACAGAATTGCTCCATACTCT------------------------------------TCCATT---------------------------------------------------------------------------------------------------------------------------------------------------------------------------------------------------------------------------------------------------------------------------------------------------------------------------------------------------------------CTGCTC------------------------------------------------------------------------------------------------------------------------------------------------------------------------------------------------------------------------------------------------------------------------------------------------------------------------------------------------------------------------------------------------------------AAGGCAAAGCCTTAG------------------------------------------------------------------------------------------------------------------------------------------------------------------------------------------------------------------------------------------------------------------------------------------------------------------------------------------------------------------------------------------------------------------------------------------------------------------------------------------------------------------------------------------------
>Ananas_comosus
ATGGAAAAAGTAGGACATTGGCAAGAACATCGCAATGCTACTCCCAGTTGGGTTGTGAAGAAAAGAGGCTGGTCGCTCTTAGTGCAGACTTTTGAATGGGGCCCATGGGCATTGGTCTTGGATGAGGTGTGTTATGCCCTAATAATCTCACAGCGAGTGTGTGCGAAGGAAACATCTTTGAAAATGTGGGATATTGGTGTGAGCAACCTGATCCTATTCACAGGAAATGGCTTGATCACTCGTTTTATGCACAAACTTTTGATGGCCGATGCATTGGAGTGTGACAAAGCAATCCAATGGCATGAGGACAACACCAAATGGGAGGAGCCTGGAAAATGTTGCCCGTCAAAAGTTGTAAAACTTTATGCCTGCAAAATGGAAGCGGTCCGAAGACTCCGAACCGGTAAGTGCAACAGTGGAACA---GATCTTCTAGTCGTGCTAGCTTTTAACGTGCAA------TCCCTAACACGAGTTTTTTCGGTGTAT------------------------TTTTTCAGCCAC------------AGTATTCGTAAACATCCAGCGCCGGTTGCTGAGGGGGCGACGATGGCGACGGCGCCGCACCATCGGCTCACTCGTGGCGGCGGCGAGGCTCGGACGCCGCCGGGGTGGGTG---------GCTGGGCCCATCACCAGCACTTCGAAGATTTATGCT------TCGCATAAAGCTTTTGAGATAATACCTATCCGCAAAGGCGTTACTGATCCTAATGACCAAAATTATAGTCCTCGC------ATTCGGAAGAAGACCTGCTGTATAACGTGCTCGCTGCGT---------------GTGCGTGATACAGACGTTCTTAGTACAAGGTGGCTAGAGTAT---------------------------AAGAGACATTGGCGGCCTCTTCAGAGGGCGAGAAAGGTCAGGCGTGCAACTCCATTTGCTTCTCCTGATGACGGCGTGACAGTCAATGGAGTCCCGCAAACAAGTTCGAGTAGTGAGTTGGAGCAAATGAGGGTTAAGTTGGATCGAGCTTTACAAAATGAAGATCTAAGCAGCGGACTCATCCAGTCCATACATGATGCGGCAAGGGCTATTGAGCTAGCCATTCTAGAACATAGCTCGTCATTAAAAGACACTTGGTTTCGGAAGACATGGCTCGGTGTGGACAAAAATGCATGGGTTAAGACACTGTCTTATCAGACTAATGTTCTGTTATTGCACAATGGCATACTATTACCATATTTTGCTATTCCATCTTCTCAGGACTTTAACAATCTATTTTTCCAGGCTGCTGTGGATTGTTTATTAAAAGCTGTCATTGAGGTTTCATCGAGAGGAGATGGTAGAGACAGGGATATCAATATTTTTGTGCAAAAGAGTTTGTTTGCTTCCTATTTTCTTAAATGCAGTTTAGTGCGGCTATGCGGTCCATTAGAGAGTATAACCCAGGAACAGCTGTCTAGGAAGCAACCGGCAGCATATGAATGGTTTTGGTCCCATCAACACCCAATGGTCGTGACGACATTTGTAAATCTTTTTGAAAAGGATCCCTGCTTTAGTGCTGCAACATCAATATGCTGTAAGGGGGAGTCGACAAGTTCA------TCTACTGCAAGTGATCTCTCACTACTTATGCTTGCTCTGAGCTGCCTTGCTGCCGTTACAAAGCTTGGATCAGCAAAAGTTTCTTGTCCACAGTTCTTTTCCATGGTCCCAGACGTTACTGGTAGATTCATGGATATGCTCCTTGATTTTGTCCCAATAAGTGAAGCATACAAGTCCATGAAAGCTATAGGCCTTCAGAGAGAGTTTCTTTTCCATTTTGGCCCTAGAGCTGCTATAGGCAAATTTCTTCATGATCATGGAGTCGAGGAGATATCATTTTGGGTTGATCTTGTTCAAAAACAGTTGCAACGGGCTATAGACCGGGAAAAGATATGGTCAAGACTGACAACATGTGAAAGTATTGAGGTATTGGAAAAGGATTTAGCAATATTTGGATTTTTTATTGCGTTGGGCAGAAGTACGCAATCTTATCTGTCTTCCAATGGTCTCACTGCTATAGATGACCCGATACAAGACATTATAAGTTATCTCATAGGGGGGAGTGTGTTGTATTATCCACAATTATCATCCATTAGTTCCTATCAGCTGTATGTGGAGGTAGTCTGTGAGGAACTGGAATGGCTTCCCTTCTATCAAAGTACTTCATCCATCGCATCATCTGATGGTAATGTTAAAGGAGAAGGAACATCTACAGAGGAAGTAATTTCCAGAGTTTTAAGTGTATGCTCTTACTGGATGACTAGTTTTATTAAGTACAGCACATGGCTTGAGAATCCATCACATATAAAGGCAGCAAGATATCTATCTAAAGGACACAGCATGTTGAATGATTGTATGACGGAGCTTGGTATAGCAAAGAATAGGAGAAAAGATACTAAGGAGTATTTTGATTCAATTGAACAACCTAGGGCAAGCCTACCAGTTGATTTGGACCTAGATTCTTTTGATAAGGCGCTTGAAAGTGTCGAGGAAGCTTTGGTTAGATTGGAGAATTTATTGCAAGAATTACATCTTTCCAGTTCAAACTCCGGAAAAGAACATTTAAAAGCGGCCTGCTCTGATCTTGAGAAGATCAGAAAGCTTAAGAAGGAAGCTGAGTTTCTTGAGGCATCTTTTAGAGCAAAGGCAGCATCACTTGAGCAGGTTGACACTGATGACAGCCCGCTCTCATCTGGTAGTGAGCAGGGACGAATTAAGAATGGGAAAACTTCCAATGAGGCTGCAACATCTACCAATCCAATGGAGAGATGTTGTAGCAGTGAAGTGCTCTCGTATTCTTTCCCCAAAATAATATGTGCTGACCAGAACAGGAATAAAAAAAACCCTCTGCAGGCTGCCATTGCCAAAATGAATAATCAAGATTCAGAATCAAATGATATTCGCCGCTTTGAGGCATTGAGAAATGAACTGATTGAGCTTGAAAAGAGAGTCCAAAGAAGTACAGATGATGCTGAAAATGAGGAGGAGACTGATCCTGTAGATGACAGAGATAAGCATGCCCCTGCTGCAAAGCCTCTTATGTTATTGCCCACTTCTAAGAAAGATAATATGATTGCCAAGTCAATGGAGAAACTTAAGGAGACCACGACGGATGTATGGCAGGGAACTCAATTGTTAGCCATAGATGTGGCAGCTGCCTCGGTTCTACTGAAAAGATCACTTACTGGAGATGAGCTTACAGATAAGGAAAAGAAGGCTCTTCAGAGAACTGTTACTGATTTGGCATCTGTCGTGCCAATTGGGATACTCATGCTTCTACCTGTTACTGCTGTGGGGCATGCGGCCATTCTTGCTTTTATTCAAAGATATGTTCCTACCCTGATTCCATCCACATACGCCCCGGAGAGGTTAAATCTCCTAAGGCAGCTTGAAAAAGTAAAGGAAATGGAGACAACAGAGTCAAATCCTGATGAAGCAGCAGAGGCATGTAAGCACCTGAAAAGCGGCCTAACCGGTTTCGTCAATAGAAGGTTTTCTGTCATCTTCCTCCAGAAAGAGGCCACGCGGACTGGACGGAAGCGGAGAGAATTTCTCTGGGATCGCACGATCGAACGCGTGTCCGGAGCGAACTCGTGGGTCCGCTCCCCGCTGATCGAGGTCGGATCACCGCTCTCGCTCCCTGCGCGGGCCCAGAGAAGAAGAGGAGCGAAAGCCCCCACTCTGATTCGCTTGGTCTTTCTTCTTCTTCTTCTTCTTCTTAGTGATGGAACCTCTGCTCGCTACGAGCAGAGTCCAGGGAACACGGGGCTCCTCCTCCTTCTTCCTTCCGAGCAGTGCGAGCCATGGCCTCCGTTCCCGAGCGGGGTGAGCTCCGCTCTCCGCTCTTCTTTCCTCCTCCTTTTCCTCTCGCGTTTGATGGATCATTTGGTTATGGTCAGAAGCAGCGACTTCGCCGCATGCGATACTGCAAAAGTATGTTGTCGGCATGTTGGAGAAGGCGTAGTGGAGGAAAAAGCTCCTCAAATGCTGGATATGAGCCTTTCACTGAAATATTCTACTGGTAAGGCTTACCCGCTTGGAGCATCAGAA------GTTGAAGGCGGAGTTAATTTAGCAATCTTCTCGCAGCATGCTTTCTCGGTTACACTTTGCTTGTTATTATCAGATAGGGAG---GATAATGAGGAACCAGATTCTGGCATTATTGAGGTCGAGCTGGATCCACAAAGGAATAAAACTGGCGACATATGGCATATCTGTGTGGAGGGCTTGCCTAGTTCTGGTGTTCTTTATGGGTATCGCATT------------------GATGGTCCTCGGAGATGGGAGCAAGGGCATAGATTTGATAGTAGCATCATCCTTCTTGACCCCTATGCAAAATTAGTTTCTGGTCGAAAATTTTTT---------GGTGATACCAATGATAAGTCATCT---------------------------------AAATTTCTGGGAACCTTTGACTTTGTTTGTTCTTCTTTTGACTGGGGCCCTGATTACAAGCTTCCGAACATACCTGAGGCTGACCTTGTCATATATGAAATGAATGTTCGTGCGTTCACGGCTGATGAATCGAGTGGACTAGATGTAGACATTCGTGGGAGCTATCTCGGTGTGATCGATAAGATTCCTCACTTGTTGGAACTGGGAATCAACGCTGTGGAACTGTTGCCAGTTTTTGAATTTGATGAGCTGGAATTTCAGAGGTATCCAAAC---CCCAGAGATCACATGGTTAACACATGGGGTTATTCTACTCTGAATTTTTTTGCGCCCATGAGTCGGTACGCCAGTGCTGGCGGTGGTCCGTTGGCT------GCTTCTCAAGAGTTCAAACAGATGGTTAAAGCTTTGCATAATGCTGGAATAGAGGTTATCTTGGATGTGGTTTACAACCATACAAACGAAGCTGATGAT---AAAGACCCTTACACTACCTCTTTTCGGGGCATTGACAACAAGGTTTATTACATGGTGGACCTCAACAACAATGCTCAATTACTCAATTTCTCAGGCTGTGGAAACACATTAAACTGCAACCACCCTGTTGTTATGGAACTTATA------------------------------------CTCGACAGCTTGAGACATTGG---------------------------------------------GTTAAGGAGTACCACATAGATGGATTCCGTTTCGACCTAGCTAGTGTTCTTTGTCGAGGA---------------------------------------------------------------TCTGATGGGAGTCCCCTCAATGCACCTCCAGTTGTGAAGGCGATTGCTAAAGATGCTATATTGTCAAGATGCAAGATAATTGCTGAACCTTGGGAC---TGCGCAGGACTTTATCTAGTTGGTAGGTTTCCAAATTGGGATAGATGGGCGGAATGGAATGGAAAGTACCGAGATGATATTCGGAAATTCATAAAGGGTGATCCTGGTATGAAAGGGGCCTTTGCAACCCGTTTATCTGGATCTTCTGATCTCTACCAGGTAAACAAGCGCAAGCCTTACCATAGTGTCAATTTTGTCATTGCACACGACGGATTT---ACTTTGTATGATCTGGTTTCATATAATAACAAGCACAATGATGCTAATGGAGAACATGGTCGTGATGGAAGCAATGATAATTTTAGTTGGAACTGTGGATTTGAAGGAGAAACTGATGATATTAATATTGTCAGTCTGCGTTCGAGGCAAATGAAGAACTTCCACATGGCATTGATGATCTCTCAGGGGACACCAATGATGCTAATGGGAGATGAATATGGTCATACACGCTATGGAAACAATAATAGTTATGGGCATGACACTGCCATAAATCATTTTCAATGGGGACAGTTGGAAGCAAGG---AAAAATGGTCATTTTAGATTCTTCTCTGAGATGATAAAGTTTCGT---CACAAACATCCTGTACTGCATCAGGACAAGTTTCTTACCAAA------GTAAGATTTAGG------------------CTTTGTAATTGG------------------------------------------------------------------------------------------------------------------------------------------------------------------------------------------------------------------------------------------------------------------------------------------------------ATTGTTTCATATAAA------------------------------------TAG---------------------------------------------------------------------------------------------------------------------------------------------------------------------------------------------------------------------------------------------------------------------------------------------------------------------------------------------------------------------------------------------------------------------------------------------------------------------------------------------------------------------------------------------------------------------------------------------------------------------------------------------------------------------------------------------------------------------------------------------------------------------------------------------------------------------------------------------------------------------------------------------------------------------------------------------------------------------------------------------------------------------------------------------------------------------------------------------------------------------------------------------------------------------------------------------------------------------------------------------------------------------------------------------------------------------------------------------------
>Arabidopsis_thaliana
------------------------------------------------------------------------------------------------------------------------------------------------------------------------------------------------------------------------------------------------------------------------------------------------------------------------------------------------------------------------------------------------------------------------------------------------------------------------ATG------CTTACTTCA------------------------------------------------------------------------------------------------------------------------------------------------------------------------------------------------------CCTTCTTCTTCTTCTACATATGAT---------------------------------------------------------------------------------------------------------------------------------------------------------------------------------------------------------------------------------------------------------------------CCATTCTCTTCC---------------------------------------------------------------------------------------------------------------------------------------------------------------------------------------------------------------------------------------------------------------------------------------------------------------AATTTCTCTCCGTCGCTCACTAATGCCTTCTCTAGTAGCTTCACCATTCCCATGGGATTGAAATTGAGTAGGAGAGTCACCAGA------------------------------------------------------------------------------------------------------------------------------------------------------------------------------------------------------------------------------------GCTCGGATC---------------------------------------TTCTCTCGTAAGATTAAGGATCGTTCAACACTTAAGGTCACTTGT---------------------------------------------------------------------------------------------------------------------------------------------------------------------------------------------------------------------------------------------------------------------------CGTCGCGCACACGAACGTGTG---------------------------------------------------------------------------------------------------------------------------------------------------------------------------------------------------------------------------------------------------------------------------------------------------------------------------------------------------------------------------------------------------------------------------------------------------------------------------------------------------------------------------------------------------------------------------------------------------------------------------------------------------------------GTTGAGGAAGAAGCATCTACAATGACGGAGACGAAATTG------------------------------------------------------------------------------------------------------------------------------------------------------------------------------------------------------------------------------------------------------------------------------------------------------------------------------------------------------------------------------------------------------------------------------------------------------------------------------------------------------------------------------------------------------------------------------------------------------------------------------------------------------------------------------------------------------------------------------------------------------------------------------------------------------------------------------------------------------------------------------------------------------------------------------------------------------------------------------------------------------------------------------------------------------------------------------------------------------------------------------------------------------------------------------------------------------------------------------------------------------------------------------------------------------------------------------------------------------------------------------------------------------------------------------------------------------------------------------------------TTTAAAGTTTCTTCTGGTGAGGTATCTCCTCTTGGTGTGTCACAA------GTCGATAAGGGAATCAATTTTGCTTTGTTTTCTCAGAATGCTACTTCTGTCACACTCTGCTTATCACTATCCCAGAGTGGT---AAGGATGATACGGATGATGATGGTATGATAGAGTTGGTTTTGGATCCCAGTGTAAACAAGACTGGAGATACTTGGCACATTTGTGTTGAGGATTTGCCTCTCAATAATGTTCTCTATGGTTACCGTGTT------------------GATGGTCCTGGAGAATGGCAACAAGGGCATCGGTTTGATCGTAGTATTTTGCTTTTGGATCCCTATGCTAAGCTAGTTAAAGGTCATAGTTCTTTT---------GGAGATAGTAGTCAGAAGTTTGCT---------------------------------CAATTTTATGGAACTTATGACTTTGAGAGCTCGCCATTTGACTGGGGAGATGACTACAAGTTTCCTAACATACCTGAGAAGGATCTTGTTATTTATGAAATGAATGTTCGTGCTTTTACTGCTGATGAATCCAGTGGGATGGACCCAGCTATAGGAGGCAGTTACCTCGGTTTCATTGAGAAGATCCCACACCTTCAAGATCTGGGTATAAATGCAGTGGAATTATTGCCAGTGTTTGAGTTTGATGAACTGGAGCTTCAGAGGCGTTCTAAC---CCTAGGGATCACATGGTTAACACATGGGGTTACTCGACAGTTAACTTTTTTGCTCCGATGAGCCGATATGCTAGTGGTGAGGGAGACCCTATTAAA------GCTTCGAAAGAGTTTAAAGAAATGGTCAAAGCCTTGCATTCTGCTGGTATAGAGGTCATTTTGGACGTAGTTTATAATCACACCAACGAAGCAGATGAC---AAATACCCTTATACCACTTCATTTCGTGGCATAGACAACAAGGTTTATTACATGCTTGATCCAAACAAC------CAACTGCTTAACTTTTCTGGCTGTGGGAATACACTGAACTGTAACCATCCAGTTGTTATGGAACTCATA------------------------------------CTTGATAGCTTAAGGCACTGG---------------------------------------------GTCACTGAATATCACGTGGATGGTTTCCGGTTTGATCTTGCTAGTGTGCTTTGCCGAGCA---------------------------------------------------------------ACAGATGGATCTCCACTCAGTGCTCCCCCACTGATAAGGGCAATTGCCAAGGATTCTGTTCTGTCAAGATGTAAAATAATTGCAGAGCCTTGGGAT---TGTGGAGGATTATATCTAGTCGGGAAGTTTCCAAATTGGGATAGGTGGGCTGAGTGGAATGGGATGTACCGGGATGATGTTAGAAGATTTATCAAGGGTGACAGTGGCATGAAAGGAAGCTTTGCTACTCGGGTTTCTGGATCTTCCGATCTTTACCAGGTTAACCAGAGGAAGCCTTACCATGGTGTAAATTTTGTGATCGCACATGATGGATTC---ACATTGCGAGATCTTGTATCGTACAACTTTAAGCACAATGAGGCCAATGGAGAAGGAGGAAATGATGGATGTAATGACAATCATAGCTGGAACTGTGGTTTTGAAGGGGAAACTGGTGATGCTCACATCAAATCTTTACGTACTCGGCAAATGAAGAACTTTCATTTAGCTTTGATGATTTCTCAGGGAACACCAATGATGCTAATGGGAGACGAATATGGACATACACGGTATGGTAACAACAATAGCTACGGACATGATACCTCCCTTAACAATTTCCAGTGGAAAGAGCTCGACGCAAAG---AAGCAGAACCATTTCAGGTTTTTCTCGGAGGTGATCAAGTTCCGA---CATTCACACCATGTACTCAAGCATGAAAATTTCCTCACCCAAGGTGAGATTACATGGCAT------------------GAAGATAATTGGGACAACAGTGAGAGCAAGTTCCTAGCTTTCACTCTCCATGACGGTATA---------------------------------------GGTGGCCGT---GACATCTATGTGGCATTCAACGCCCACGACTACTTTGTCAAGGCTCTGATTCCACAGCCACCACCGGGAAAACAATGGTTCCGTGTGGCTGACACAAACCTCGAGTCGCCGGATGATTTTGTGAGGGAAGGTGTGGCCGGTGTG------------------------------------GCTGATACCTACAATGTGGCCCCATTCTCT------------------------------------TCAATC---------------------------------------------------------------------------------------------------------------------------------------------------------------------------------------------------------------------------------------------------------------------------------------------------------------------------------------------------------------CTTCTC------------------------------------------------------------------------------------------------------------------------------------------------------------------------------------------------------------------------------------------------------------------------------------------------------------------------------------------------------------------------------------------------------------CAGTCCAAGTAA---------------------------------------------------------------------------------------------------------------------------------------------------------------------------------------------------------------------------------------------------------------------------------------------------------------------------------------------------------------------------------------------------------------------------------------------------------------------------------------------------------------------------------------------------
>Theobroma_cacao
------------------------------------------------------------------------------------------------------------------------------------------------------------------------------------------------------------------------------------------------------------------------------------------------------------------------------------------------------------------------------------------------------------------------------------------------------------ATGCTACACTCATCA------TTTTTATCC------------------------------------------------------------------------------------------------------------------------------------------------------------------------------------------------------GAATCAAGTTCTACCAAGTTCGCT------TTG------------------------------------------------------------------------------------------------------------------------------------------TTCACTTCCGTAGTTTCCACA------------------------------------------------------------------------------------AGTGCAAGCCCT---------------------------------------------------------------------------------------------------------------------------------------------------------------------------------------------------------------------------------------------------------------------------------------------------------------------------------------------TCTTCCACTGGAAATTCTTCTCTTCTTCAAATGGGATTGAAATGGAGTAGAAACGCATCG---------------------------------------------------------------------------------------------------------------------------------------------------------------------------------------------------------------------------------------------------AGTAGCAGCGGCGGGCAAGGACGTTCAAGT------AAGGCAAGGGGCCGTGTCAAGCGTAGGACTACTAAAGCATATGGG---------------------------------------------------------------------------------------------------------------------------------------------------------------------------------------------------------------------------------------------------------------------------CGTCAGGCACGAGAACGTGTG---------------------------------------------------------------------------------------------------------------------------------------------------------------------------------------------------------------------------------------------------------------------------------------------------------------------------------------------------------------------------------------------------------------------------------------------------------------------------------------------------------------------------------------------------------------------------------------------------------------------------------------------------------------CTTGAGGAA---------------------------------------------------------------------------------------------------------------------------------------------------------------------------------------------------------------------------------------------------------------------------------------------------------------------------------------------------------------------------------------------------------------------------------------------------------------------------------------------------------------------------------------------------------------------------------------------------------------------------------------------------------------------------------------------------------------------------------------------------------------------------------------------------------------------------------------------------------------------------------GAAGCCCCTGAAATGTCAGAAACCATCCCATCA------------------------------------------------------------------------------------------------------------------------------------------------------------------------------------------------------------------------------------------------------------------------------------------------------------------------------------------------------------------------------------------------------------------------------------------------------------------------------------------------------------------------------------------------------------------------------------------------------TTTAAAATCTTCCCAGGTCAGGCATTTCCATTAGGTGTATCAGAA------GTTGATAACGGGATCAATTTTGCTATTTTTTCACAGCATGCAAATGCAGTTACACTTTGCTTATCACTTCCCCAGAGGGGA---GAGCTTGACAGGCTGGCTGGTAGCATGATTGAGTTTTCCTTGGACCCTCGTGTCAACAAAACTGGAGACATTTGGCACATATGCATTGAGGATTTGCCGCGGAGCAATGTCCTCTATGGTTATCGCATG------------------GATGGTCCCAAGGATTGGGACAAAGGGCATCGATTTGACAGCAGCAATGTGCTTATAGATCCTTATGCAAAGCTAGTAGAAGGTCGTCGACATTTT---------GGAGATCCAAAGCATAAATTATCA---------------------------------AAATTTCTTGGAACTTACGATTTTGATAGCTTGCCTTTTGATTGGGGAGACAACTACACTCTCCCAAACATACCTGAGAAAGATCTTGTTATGTTTGAAATGAATGTTCGTGCATTTACAGCTGATGAATCTAGCCGCTTGGATCCAAATCTACGTGGAACCTACGCTGGTCTGATTGAGAAGATCCCACACCTTCTAGAACTTGGAATCAATGCAGTGGAGTTGCTGCCTGTCTTTGAGTTTGACGAGTTTGAGTTTCAGAGACGCCCCAAT---CCCAGAGATCACATGATCAATACATGGGGTTACTCAACAATAAATTTCTTTGCTCCTATGAGTCGTTATACTAGTGGTGGTGGAGGAGCTGTTAGT------GCTTCTTGGGAGTTCAAAGAAATGGTTAAAGCCTTCCATGGGGCTGGAATTGAGGTCATCTTGGATGTCGTCTACAATCACACCAATGAAGCTGATGAC---AAACATCCTTATACCACTTCATTTCGTGGCATAGACAACAAGGTTTATTACATGGTGGACTTAAACAACAAAGGCCAACTGCTAAACTTCTCTGGCTGTGGGAATACATTAAACTGCAATCATCCTGTTGTCATGGAACTCATA------------------------------------CTTGACAGCTTAAAACACTGG---------------------------------------------GTTGTCGAATATCACATAGATGGATTCCGATTTGACCTTGCTAGTGTGCTTTGTCGAGGA---------------------------------------------------------------ACAGATGGTTCTCCGCTAAATGCTCCTCCACTTATTAGGGCAATTGCCAAAGATGCTATCCTATCAAGGTGCAAAATTATTGCTGAACCTTGGGAT---TGTGGAGGACTCTATCTTGTTGGCAGTTTTCCTAATTGGGACAGGTGGGCTGAGTGGAATGGAAAGTACCGTGATGATTTAAGAAGATTTATAAAGGGTGATCCTGGTATGAAAGGAGCATTTGCAACTCGTGTCGCTGGATCTGCTGACCTCTACAGGATAAACAAACGCAAGCCTTATCATAGCATTAATTTTGTCATTGCACATGATGGGTTC---ACTCTCTACGATCTTGTTTCATACAATTTAAAGCACAATGAAGCCAATGGAGAAGGTGGAAATGATGGAAGTAATGACAATTTTAGCTGGAATTGTGGCTTCGAAGGAGAAACTGACAATGCTGATATTAAAGCCTTGCGCTTCCGGCAAATGAAAAACTTTCATTTGGCACTGATGATATCACAGGGAACACCATTGATGCTAATGGGTGATGAATATGGGCATACACGATATGGGAATAACAACAGTTATGGGCATGATACTGCTATTAATAATTTCCAATGGCAGCAGTTAGATGCAAGG---AAGAGTGATCACTTTAGGTTTTTCTCAGAGGTGATAAAATTTCGG---CGAACACATCAAGTATTTCGTCATGAAAATTTTCTCAGCAAAGGTGATGTGACATGGCAT------------------GAAGATAACTGGGACAATCCTGACAGCAAATTCCTTGCATTTACACTTCATGACAACAGT------------------------------------------GGTGGA---GATACCTATCTGGCATTCAATGCTCATGACTATTGTGTTAAAGTTTCTATCCCTCCACCACCACAAAGGAGGCAGTGGTGCCGTGTGGTGGACACCAATCTTGCCTCTCCTAATGACTTTGTCTGTGAAGGAGTCCCTGGAATC------------------------------------GGGAGCACCTACGACGTGGCCCCATACTCT------------------------------------TCCATT---------------------------------------------------------------------------------------------------------------------------------------------------------------------------------------------------------------------------------------------------------------------------------------------------------------------------------------------------------------CTTCTT------------------------------------------------------------------------------------------------------------------------------------------------------------------------------------------------------------------------------------------------------------------------------------------------------------------------------------------------------------------------------------------------------------GAAGCCAAACTATGA------------------------------------------------------------------------------------------------------------------------------------------------------------------------------------------------------------------------------------------------------------------------------------------------------------------------------------------------------------------------------------------------------------------------------------------------------------------------------------------------------------------------------------------------
>Littorella_uniflora
------------------------------------------------------------------------------------------------------------------------------------------------------------------------------------------------------------------------------------------------------------------------------------------------------------------------------------------------------------------------------------------------------------------------------------------------------------ATGATGAATGTGAAT------GCGATGATG------------------------------------------------------------------------------------------------------------------------------------------------------------------------------------------------------CTCTCGAATTCTACT---------------------------------------------------------------------------------------------------------------------GTTTCGTGC---------------------------AAGGGCGATTGTCGTTTTACCACATTTGGAGCTCAT---------------------------------CATGGTCTCGCG------------CGAGTGAAATTGAGTGAGAGAGTGTCATTT---------------------------------------------------------------------------------------------------------------------------------------------------------------------------------------------------------------------------------------------------------------------------------------------------------------------GTGAAGAGC------------TCTAAGCAGAATTTTCGCACTGAAGTTAAATGTCGCGAAATGAAGACTTCTGCTATTGCT---------------------------------------------------------------------------------------------------------------------------------------------------------------------------------------------------------------------------------------------------GGTCCAGCAGGAGGACAAAGTGTC------------------------------------------------------------------------------------------------------------------------------------------------------------------------------------------------------------------------------------------------------------------------------------------------------------------------------------ATTGTTGAGGAGGAAGAA---------------------------------------------------------------------------------------------------------------------------------------------------------------------------------------------------------------------------------------------------------------------------------------------------------------------------------------------------------------------------------------------------------------------------------------------------------------------------------------------------------------------------------------------------------------------------------------------------------------------------------------------------------------------------------------------------------------------------------------------------------------------------------------------------------------------------------------------------------------------------------------------------------------------------------------------------------------------------------------------------------------------------------------------------------------------------------------------------------------------------------------------------------------------------------------------------------------------------------------------------------------------------------------------------------------------------------------------------------------------------------------------------------------------------------------------------------------------------------------------------------------------------------------------------------------------------GCACACCAGATCAATGGTCCTTCT------------------------------------------------------------------------------------------------------------------------------------------------------------------------------------------------------------------------------------------------------------------------------------------------------------------------------------------------------------------------------------------------------------------------------------------------------------------------------------------------------------------------------------------------------------------------------------------------CTGAGAGTTTTTCCTGGTCAGGCGCATCCTTTTGGAGTCTCTGAG------GTTGAAAGTGGGATTAATTTTGCGATTTTCTCGCAAAATGCTACTGCGGTGACACTTTGTTTGGCTCTCCAAGAGAGGGGA---ACCCCCAATGACCTTGATCAAGGAATGATTGAATTATCACTGGATCCCCAAATAAACAAGACTGGGGATATATGGCACATCTGTGTTGAGGATTTACCACGCAGTAAAGTCTTGTATGGTTATCGCGTT------------------GATGGTCCTCGAGATTGGAATCAAGGTCATCGATTTGATCATGGAAATGTTCTAATTGATCCATATGCAAAGCTGATTGAAGGACGGAGATTTTTT---------GGTGATGCCAGCAATAAAAAGTCA---------------------------------AAATTTATGGGTACTTATGATTTTGATAGCTTGCCATTTGATTGGGGAGAACAGTATAAACTTCCTAGCATACCCGAGAAAGATCTTGTTGTCTATGAGATGAATCTACGTGCTTTTACTGCTGATAAATCCAGTGAGCTGGATTCAAGTATTCGTGGAAGCTATCTTGGTTTGATAGAGAAGATACCATACCTTCTGGAGCTTGGCGTAAATGCAGTAGAATTGTTGCCTGTCTTTGAGTTTGATGAAATGGAGTTGCAGAGGCACCCTAAT---CCAAGAGATCACATGATCAATACATGGGGTTATTCAACTATAAATTTCTTTGCTCCTATGAGCCGTTATGCGAGTAATGGTGGCGGGCCACTTAAC------GCTTCTCGTGAATTTAAAGAAATGGTTAAGGCTTTGCACGATGCTGGAATCGAGGTTATTTTGGATGTAGTCTATAATCATACAAATGAGGCTGATGAT---AAAAATCCATATACTACCTCATTCCGTGGCATAGACAACAAGATTTATTACATGGTGGACGTCAACAACAATGCCCAATTGTTGAACTATTCTGGTTGTGGTAATACATTGAGCTGTAACCATCCTGTTGTTATGGAACTGATT------------------------------------CTTGACAGTCTGAGGCACTGG---------------------------------------------GTCGTTGAGTATCATGTCGATGGATTCCGTTTTGATCTTGCTAGTGTGCTTTGTCGAGGA---------------------------------------------------------------ACTGATGGGTCTCCACTTGATGCTCCTCCCTTAATCAGGGCCATTGCCAAAGATAGCATCCTATCTAGATGTAAACTTATTTCGGAACCTTGGGAT---TGTGGAGGACTATACCTTGTTGGAAAATTTCCGAACTGGGATCGGTGGGCAGAATGGAATGGCAAGTACCGTGATGATATTAGGAGATTTATAAAGGGTGATACTGGCATGAAAGGAAGTTTTGCAACAAGGATCTCTGGTTCTGCTGATCTTTACCAAGTCAATAAGCGCAAGCCGTATCATGGTATCAATTTCGTAATTGCACACGATGGATTT---ACTCTATATGACCTCGTTGCGTACAATTTTAAGCACAATGATGCCAATGGAGAAAAGGGAAATGATGGAAGCAATGACAATTTTAGCTGGAACTGCGGTTTTGAAGGAGAAACCGAAGATCAAAATATTAAGGCACTACGTTCTCGGCAAATGAAGAATTTCCATGTGGCATTAATGATATCCCAGGGAACACCAATGATGCTAATGGGGGATGAATATGCTCATACTCGTCATGGAAATAATAACAGCTATGGACATGATAATGCTCTTAATAATTTCCAGTGGCAACAATTGGACCAAATG---AAGAACAATCATTTTAGGTTCTTCTCAGAAACGATAAAGTTCAGG---CGGAGTCGTCATGTCTTCAGGAGAGAGAATTTTATTGGCAAGAATGACGTTACATGGCAT------------------GAGGACAACTGGGACAACTATGAAAGTAAATTCTTGGCATTCACGCTTCATGAAGAAAAT------------------------------------------GGAGGT---GATATGTATGTGGCTTTCAACGCGCATGACTACTCTGTTAGGGCTGCTATACCCTCGCCCCCACAAGGAAGACAGTGGTTTCGAGTGGTGGACACAAATCTGCCATCCCCTGATGATTTTGTTGGTAGTGGTGTTCCCGGCATT------------------------------------GGCAAGACATATGATGTTGCACCTTACGCA------------------------------------TCCATT---------------------------------------------------------------------------------------------------------------------------------------------------------------------------------------------------------------------------------------------------------------------------------------------------------------------------------------------------------------GTTCTT------------------------------------------------------------------------------------------------------------------------------------------------------------------------------------------------------------------------------------------------------------------------------------------------------------------------------------------------------------------------------------------------------------GAAGCCAAATCATAA------------------------------------------------------------------------------------------------------------------------------------------------------------------------------------------------------------------------------------------------------------------------------------------------------------------------------------------------------------------------------------------------------------------------------------------------------------------------------------------------------------------------------------------------
>Amborella_tricopoda
---------------------------------------------------------------------------------------------------------------------------------------------------------------------------------------------------------------------------------------------------------------------------------------------------------------------------------------------------------------------------------------------------------------------------------------------------------------------------------------------------------------------------------------------------------------------------------------------------------------------------------------------------------------------------------------------------------------------------------------------------------------------------------------------------------------------------------------------------------------------------------------------------------------------------------------------------------------------------------------------------------------------------------------------------------------------------------------------------------------------------------------------------------------------------------------------------------------------------------------------------------------------------------------------------------------------------------------------------------------------------------------------------------------------------------------------------------------------------------------------------------------------------------------------------------------------------------------------------------------------------------------------------------------------------------------------------------------------------------------------------------------------------------------------------------------------------------------------------------------------------------------------------------------------------------------------------------------------------------------------------------------------------------------------------------------------------------------------------------------------------------------------------------------------------------------------------------------------------------------------------------------------------------------------------------------------------------------------------------------------------------------------------------------------------------------------------------------------------------------------------------------------------------------------------------------------------------------------------------------------------------------------------------------------------------------------------------------------------------------------------------------------------------------------------------------------------------------------------------------------------------------------------------------------------------------------------------------------------------------------------------------------------------------------------------------------------------------------------------------------------------------------------------------------------------------------------------------------------------------------------------------------------------------------------------------------------------------------------------------------------------------------------------------------------------------------------------------------------------------------------------------------------------------------------------------------------------------------------------ATGACTGAAGTTTTAGAGATCAGCCCAACT------------------------------------------------------------------------------------------------------------------------------------------------------------------------------------------------------------------------------------------------------------------------------------------------------------------------------------------------------------------------------------------------------------------------------------------------------------------------------------------------------------------------------------------------------------------------------------------------------CTGAAATCCTCTCCTGGGAAACCCTCTCCACTTGGGGTATCAGAA------ACTGAAAATGGTATAAATTTCGCGATTTTCTCTCAGCATGCGTCATCTGTCACTCTTAGCTTGTCACTGCCTGAAGGGTACTTTGAACAGTTGGAACAAGACACTGTGATAGTGGAGATCAACTTGGATCCACATGTAAATAAGAGTGGAGACATATGGCATATCTGTGTGGAGGATTTGCCAAGATATGGTGTTTTATATGGATACCGTGTT------------------GGGGGCCCCCATGGATGGCAGCAAGGGCACCGTTTTGACTCCAACATCATTTTGCTGGATCCATATGCAAAACTAGTTGAAGGTCGTCGGGTCTTT---------GCCGACTCCAGCAATAAGATGTCC---------------------------------AAATTTTTGGGTACATATGATTTTAATTGCTTGCCCTTTGATTGGGGTTCTGATTACAAGCTTCCTAATATCCCAGAGAAAGATCTTGTTATTTATGAAATGAACGTTCGTGCATTTACTGCTGATGTATCAAGTGAACTTGATCCAAATTTACGTGGGAGCTATCTTGGCGTCATTGAAAAGATTCCACATCTTCTAGAGCTTGGCATCAACGCGGTGGAACTATTGCCTGTTTTTGAGTTTGATGAGTTTGAACTTCAGAGGCATCCAAAC---GCTAGAGACCACATGGTCAACACCTGGGGTTATTCTACCTTAAATTTCTTTGCTCCTATGAGTCGTTATGCGAGCAGTGGGAGAGGGCCTCTAGCA------GCATCTATAGAGTTCAAACAAATGGTCAAGGCTTTGCATGCTGCAGGAATTGAGGTAATTTTGGATGTGGTCTATAATCATACAAATGAAGCAGATGAT---AAGATCCCCTACACTACTTCCTTCCGTGGGATAGATAATAAAGTTTATTACATGTTGGATCTTAATAACTCCAATCAATTTCTCAATTTTTCAGGCTGTGGGAACACCTTGAACTGCAACCATCCGGTTGTGATGGAACTTATA------------------------------------CTTGATAGTTTGAGGCACTGG---------------------------------------------GTTATGGAGTATCATGTAGATGGATTCAGGTTTGACCTGGCAAGTGTTCTTTGTCGTGGG---------------------------------------------------------------ACTGATGGCTCTCCATTGAATGCACCTCCTCTAGTCAAGGGGATTGCTAAGGATGCTGTCTTGTCACGGTGCAAAATTATTGCCGAACCTTGGGAT---TGTGGGGGTCTTTACCTGGTGGGAAGATTTCCTAATTGGGATCGGTGGGCTGAATGGAATGGCAAGTATCGTGATGATGTTAGAAGATTCATAAAGGGTGACTATGGCACAAAGGGGAGTTTTGCCACTCGAATAGCAGGATCTGCAGACCTATACCAGGTAAACAAGCGCAAGCCATACCACAGCATGAATTTTATCATTGCCCATGATGGGTTT---ACCTTGTATGATTTGGTTGCTTATAATTTTAAGCACAACGATGCTAATGGAGAAGGCGGCCAAGATGGAAGTAATGATAATTTTAGTTGGAACTGTGGTGTCGAAGGTGAAACTGATGATCCTGAACTACAGTCGCTACGATCACGACAAATGAAAAACTTCCATTTGGCATTGATGATCTCACAGGGAACACCAATGATTTTAATGGGAGATGAATACGGCCACACCCGCTATGGGAACAACAACAGTTATGGGCATGATACATCCATCAACCATTTCCAATGGGGACAGCTACAGGAGAAG---AGAAAGGATCACTTCAGGTTTTTCTCCGAAATAATTAAATTCCGT---AGAAGGAATCCTCTTTTGGGACGTGAGAAATTTCTTGACAAGAGTGATATTACTTGGCAT------------------GAGAATAACTGGGACAACTACAACAGCAAATTCCTTGCCTTCACGCTCCATGACAGCAAGCTT---------------------------------------CGCAGC---GACATCTACTTGGCTTTCAACGCACATAACTACTTTGTCAATGCCGTGATGCCCCCACCTCCTCTTGGAAGAAAATGGTTTCGAGTGATCGACACCAATCTTCTTTCTCCAGACGATTTTGTTCAGGATGGTGTTACTGGCATT------------------------------------AAAGATGCTTACAATGTTGCCCCGTACTCC------------------------------------TCCATT---------------------------------------------------------------------------------------------------------------------------------------------------------------------------------------------------------------------------------------------------------------------------------------------------------------------------------------------------------------CTTCTT------------------------------------------------------------------------------------------------------------------------------------------------------------------------------------------------------------------------------------------------------------------------------------------------------------------------------------------------------------------------------------------------------------GAAGCAAAACAGTCCTCGTAG------------------------------------------------------------------------------------------------------------------------------------------------------------------------------------------------------------------------------------------------------------------------------------------------------------------------------------------------------------------------------------------------------------------------------------------------------------------------------------------------------------------------------------------
>Pinus_maritima
---------------------------------------------------------------------------------------------------------------------------------------------------------------------------------------------------------------------------------------------------------------------------------------------------------------------------------------------------------------------------------------------------------------------------------------------------------------------------------------------------------------------------------------------------------------------------------------------------------------------------------------------------------------------------------------------------------------------------------------------------------------------------------------------------------------------------------------------------------------------------ATGACTGGAATTTTGGATTCCATGGTTATA------------------------------------------------------------AATAGCGGGCTTTCGGTTGCAGCGCCATGCTCCACT---------------------------------------------------------------------------------------------------------------------------------------------------------------------------------------------------------------------------------------------------------------------------------------------------------------GTCCAAAGCCGGAACTGCATTAAAAATTCTGGATTGAATCCAGTGTCACCTTGTCTCCAAAGGAGCCTT---------------------------------------------------------------------------------------------------------------------------------------------------------------------------------------------------------------------------------------------------------------TGGTTACAGTCGAATGCATCCTTGACATCA------AAGAATCACAATAACATACCGCAGATAATATTTGGTAAATTTTGG---------------------------------------------------------------------------------------------------------------------------------------------------------------------------------------------------------------------------------------------------------------------------ACGGTTCCTAGACAAGAT------------------------------------------------------------------------------------------------------------------------------------------------------------------------------------------------------------------------------------------------------------------------------------------------------------------------------------------------------------------------------------------------------------------------------------------------------------------------------------------------------------------------------------------------------------------------------------------------------------------------------------------------------------------TGCTATAGAGGAAAGACCTCAAGCATTTACAACAAAAGTGCACAA---------------------------------------------------------------------------------------------------------------------------------------------------------------------------------------------------------------------------------------------------------------------------------------------------------------------------------------------------------------------------------------------------------------------------------------------------------------------------------------------------------------------------------------------------------------------------------------------------------------------------------------------------------------------------------------------------------------------------------------------------------------------------------------------------------------------------------------------GAAAAAACACTTGAGGTAGAGATGCCTCCATCAACTAAGAGTGGA---------------------------------------------------------------------------------------------------------------------------------------------------------------------------------------------------------------------------------------------------------------------------------------------------------------------------------------------------------------------------------------------------------------------------------------------------------------------------------------------------------------------------------------------------------------------------------ACATTA---CTTAGAAGTTCCATTGGTCGGCCTTCCCCACTTGGTGTATCTCAA------CTAGGGGATGCAGTCAACTTTTCTCTTTTCTCAAAGCATGCTACTTCTGTTACATTATGCTTGTCAATCTCTGGACGATCTCGGGAGTTCTCAAAAATGGAGTCCCAATTGCAGGAGATACCCCTGGATCCTAAGGAAAATAAGACCGGAGACATATGGCATGTTTGCATCGAGAATTTGCCGTTAAGTGGAGTTTTGTATGGGTATCGTGTG------------------GATGGGCCTCAAGGATGGCACACAGGTCATCGGTTTGACAAAAACCTCATTTTAATAGATCCTTATGCAAAGCTAATTGAAGGGCGAAGAGTTTTT---------GGGGATAACAATGAAAAGATGTCC---------------------------------AGATTTCTTGGAACTTACGATTTTACTTCTTTACCATTTGATTGGGGGAATGATTATAAGTGCCCAGAAATTCCAGAGAAAGACCTTGTGATCTATGAAATGAGTGTTCGTTCCTTCACAGCAGACAAATCAAGTGGGTTGGAACCCAGTATACGTGGAAGCTACCTTGGTGTTATTGAAAAGATTCCTCATCTTCTAGAACTTGGCATTAATGCAGTGGAATTATTACCAGTATTTGAGTATGACGAGTTTGAATTTCAAAGGCATCCAAAT---CCTCGTGATCATATGTTAAATGTATGGGGCTATTCTACAATGAACTTCTTTTCTCCAATGAGCCGGTATGCTTCCACTGGCGGGGGGCCATTAGCA------GCTTCATTAGAATTTAAGAAAATGGTCAAGGCCTTGCATAGTGCAGGAATTGAGGTTATTTTGGATGTGGTCTACAACCATACAAATGAAGCGGATGAT---GAGCATCCTTTTACCACCTCATTTCGAGGTATAGATAATAAGGTTTATTACATGGTGGACACAAATAGCTATGTTCAATTGCTTAACTTTTCAGGATGTGGAAATACATTCAATTGTAACCATCCCGTGGTAATGGAATTAATA------------------------------------TTGGATAGTCTAAGATATTGG---------------------------------------------GTCACAGAATATCATGTCAATGGATTCCGATTTGACCTTGCAAGTGTTCTATGTCGTGGA---------------------------------------------------------------CCTGATGGCACTCCTCTTAATGCTCCTCCTGTTATTAAGGCCATTGCAAAGGATCCAGTGCTTTCAAAATGCAAAATAATTGCAGAGCCATGGGAC---TGTGGGGGCCTATATTTAGTTGGCAGATTTCCCAATTGGGATAGGTGGGCTGAATGGAATGGCAAGTATCGAGATGATATTAGAAGGTTTATAAAGGGTGATGGCGGGATGAAGGGTACTTTTGCTACACGTATAGCAGGGTCTTCTGATTTGTATCAGATAAATGCACGCAAGCCATATCACAGCATCAATTTTGTTATTGCACATGATGGATTT---ACTTTATATGATCTTGTTGCTTATAACTCGAAGCACAATGAAATGAATGGAGAAAGTGGAAGGGATGGATGCAATGATAATTACAGCTGGAATTGTGGTTTTGAAGGTGAGACAAGGGATCCTGCCATCAATGCTCTCCGTTCACGTCAGATGAAAAATTTCCATTTAGCATTAATGGTTTCACAGGGAACACCTATGATTTTAATGGGAGATGAGTATGCTCACACTCGATATGGAAATAATAACAGTTATGGTCATGATACTGCCATGAACCATTTCCAGTGGAATCAGCTAGATGCAAGA---AAGGAGAGTCACTTCAGGTTTTTTGCTGAGACTATTAGATTTCAC---CGACAACATCCTCTTTTGGGGCGTGAGACATTTCTAACCAAGGCTGATATCACTTGGCAC------------------GAGAAGAATTGGGATAATTTTGATAGCAGGTTTCTTGCATTTTCATTGCATGAAGGAAAATAC------------------------------------GGAGGTGGA---GATCTTTACATAGCTTTCAATGCACATGATTATTTTGTAAAATCTGTCGTGCCTCCACCACCCTCAGGAAAATGCTGGTATCGAGTGGTGGATACCAATCTTCCATCTCCAGATGACTTCGTTGTTGGAGGAGTTCCAGGCGTC------------------------------------AAAAAAGTTTATGAGATGGCTCCATATTCT------------------------------------GGAGTT---------------------------------------------------------------------------------------------------------------------------------------------------------------------------------------------------------------------------------------------------------------------------------------------------------------------------------------------------------------GTCCTT------------------------------------------------------------------------------------------------------------------------------------------------------------------------------------------------------------------------------------------------------------------------------------------------------------------------------------------------------------------------------------------------------------CATGCAAAACCCTAA------------------------------------------------------------------------------------------------------------------------------------------------------------------------------------------------------------------------------------------------------------------------------------------------------------------------------------------------------------------------------------------------------------------------------------------------------------------------------------------------------------------------------------------------
>Pteridium_aquilinium
------------------------------------------------------------------------------------------------------------------------------------------------------------------------------------------------------------------------------------------------------------------------------------------------------------------------------------------------------------------------------------------------------------------------------------------------------------------------------------------------------------------------------------------------------------------------------------------------------------------------------------------------------------------------------------------------------------------------------------------------------------------------------------------------------------------------------------------------------------------------------------------------------------------------------------------------------------------------------------------------------------------------------------------------------------------------------------------------------------------------------------------------------------------------------------------------------------------------------------------------------------------------------------------------------------------------------------------------------------------------------------------------------------------------------------------------------------------------------------------------------------------------------------------------------------------------------------------------------------------------------------------------------------------------------------------------------------------------------------------------------------------------------------------------------------------------------------------------------------------------------------------------------------------------------------------------------------------------------------------------------------------------------------------------------------------------------------------------------------------------------------------------------------------------------------------------------------------------------------------------------------------------------------------------------------------------------------------------------------------------------------------------------------------------------------------------------------------------------------------------------------------------------------------------------------------------------------------------------------------------------------------------------------------------------------------------------------------------------------------------------------------------------------------------------------------------------------------------------------------------------------------------------------------------------------------------------------------------------------------------------------------------------------------------------------------------------------------------------------------------------------------------------------------------------------------------------------------------------------------------------------------------------------------------------------------------------------------------------------------------------------------------------------------------------------------------------------------------------------------------------------------------------------------------------------------------------------------------------------------------------------------------------------------------------------------------------------------------------------------------------------------------------------------------------------------------------------------------------------------------------------------------------------------------------------------------------------------------------------------------------------------------------------------------------------------------------------------------------------------------------------------------------------------------------------------------------------------------------------------------------------------------------------------------------------------------------------------------------------------------------------------------------------------------------------------------------------------------------------------------------------------------------------------------------------------------------------------------------------------------------------------------------------------------------------------------------------------------------------------------------------------------------------------------------------------------------------------------------------------------------------------------------------------------------------------------------------------------------------------------------CATATGGTAAATACGTGGGGTTACTCCACTATTAACTTTTTCTCTCCAATGAGCCGATACGCAAGTGGTGGAGGAGGTCCAGTTGCA------GCATCTTTGGAGTTCAAGAAAATGGTGAAAGCTCTTCATCAAGCGGGAATTGAGGTCATCCTAGATGTTGTCTACAATCATACCAACGAAGCAGATGAT---GAGTTTCCTTACACAACGTCATTTCGCGGCATTGACAATCTGACATACTACATGGTGGACACATCCAGCTATGTGCAGTTGAAAAACTACTCTGGATGTGGGAATTCATTCAATTGTAATCATCCAATTGTGATGGAATTAGTT------------------------------------CTTGAAAGCCTCAAGCATTGG---------------------------------------------GTAAACGAGTACCACGTGGATGGATTTCGTTTCGATCTAGCAAGCTCCCTTTGTCGGGGT---------------------------------------------------------------GTTGATGGTGAGCCTCTTAGTTCGCCTCCAATCATTCGGGCTCTTTCTAAAGATCCAGCTTTTGCAAGCTGTAAGCTGATTGCAGAGCCCTGGGAC---TGTGGAGGGCTTTATCAAGTGGGAAGCTTTCCTAATTGGGATAAATGGGCAGAATGGAATGGAAAATACCGTGATGATATTCGTAGATTTATAAAGGGAGATGATGGAATGAAATCCTGTTTTGCAACTCGATTGAGTGGATCACCAGATTTGTACCAAGTTAACAACCGAAAACCTTTTCATAGTGTAAATTTTGTGATAGCACATGATGGATTC---TCCCTCTATGATCTTGTGGCCTACAATCAGAAGCATAATGAGGCCAATGGTGAAGGAGGAAATGATGGGAGCAATGATAATTTCAGTTGGAATTGTGGCATAGAAGGTGAAACTAGA------------------------------------------------------------------------------------------------------------------------------------------------------------------------------------------------------------------------------------------------------------------------------------------------------------------------------------------------------------------------------------------------------------------------------------------------------------------------------------------------------CCTGCG---------------CGGTTATAG------------------------------------------------------------------------------------------------------------------------------------------------------------------------------------------------------------------------------------------------------------------------------------------------------------------------------------------------------------------------------------------------------------------------------------------------------------------------------------------------------------------------------------------------------------------------------------------------------------------------------------------------------------------------------------------------------------------------------------------------------------------------------------------------------------------------------------------------------------------------------------------------------------------------------------------------------------------------------------------------------------------------------------------------------------------------------------------------------------------------------------------------------------------------------------------------------------------------------------------------------------------------------------------------------------------------------------------------------------------------------------------------------------------------------------------------------------------------------------------------------------------
>Lygodium_japonicum
------------------------------------------------------------------------------------------------------------------------------------------------------------------------------------------------------------------------------------------------------------------------------------------------------------------------------------------------------------------------------------------------------------------------------------------------------------------------------------------------------------------------------------------------------------------------------------------------------------------------------------------------------------------------------------------------------------------------------------------------------------------------------------------------------------------------------------------------------------------------------------------------------------------------------------------------------------------------------------------------------------------------------------------------------------------------------------------------------------------------------------------------------------------------------------------------------------------------------------------------------------------------------------------------------------------------------------------------------------------------------------------------------------------------------------------------------------------------------------------------------------------------------------------------------------------------------------------------------------------------------------------------------------------------------------------------------------------------------------------------------------------------------------------------------------------------------------------------------------------------------------------------------------------------------------------------------------------------------------------------------------------------------------------------------------------------------------------------------------------------------------------------------------------------------------------------------------------------------------------------------------------------------------------------------------------------------------------------------------------------------------------------------------------------------------------------------------------------------------------------------------------------------------------------------------------------------------------------------------------------------------------------------------------------------------------------------------------------------------------------------------------------------------------------------------------------------------------------------------------------------------------------------------------------------------------------------------------------------------------------------------------------------------------------------------------------------------------------------------------------------------------------------------------------------------------------------------------------------------------------------------------------------------------------------------------------------------------------------------------------------------------------------------------------------------------------------------------------------------------------------------------------------------------------------------------------------------------------------------------------------------------------------------------------------------------------------------------------------------------------------------------------------------------------------------------------------------------------------------------------------------------------------------------------------------------------------------------------------------------------------------------------------------------------------------------------------------------------------------------------------------------------------------------------------------------------------------------------------------------------------------------------------------------------------------------------------------------------------------------------------------------------------------------------------------------------------------------------------------------------------------------------------------------------------------------------------------------------------------------------------------------------------------------------------------------------------------------------------------------------------------------------------------------------------------------------------------------------------------------------------------------------------------------------------------------------------------------------------------------------------------------------------------------------------------------------------------------------------------------------------------------------------------------------------------------------------------------------------------------------------------------------------------------CGGGATTTTTCTGGTTGTGGGAATACATTCAATTGTAACCATCCAGTTGTGATGGAACTAGTC------------------------------------TTGGACAGCCTTAGACATTGG---------------------------------------------GTTACTGAGTATCATGTTGATGGATTTCGTTTTGACTTGGCAAGCTGCCTTTGTCGAGAT---------------------------------------------------------------GCCAATGGATCACCTCTAAGTTCACCTCCAATCATTCGGGCCATTGCAAAAGATCCAGTGCTTGCAAATTGCAAACTGATTGCAGAACCCTGGGAT---TGTGGAGGGTTATATCAAGTGGGATGTTTCCCAAACTGGGACAAATGGGCTGAATGGAATGGAAAATATCGTGATGATGTTCGAAGATTCATAAAGGGTGATGCTGGAATGAAGCCTGTATTTGCAACACGATTAGGTGGCTCGGCAGATATGTATCATGTGAACCAGCGGAAGCCTTTTCACAGTGTAAATTTTGTGACTGCGCATGACGGCTTC---TCCCTGTATGATCTTGTAGCCTATAATGAAAAGCACAATGAAGCCAATGGAGAGGAAGGTAGAGATGGATGCAATGATAATTTTAGTTGGAACTGTGGCATTGAAGGTGAGACTAGTGACCCA------------------------------------------------------------------------------------------------------------------------------------------------------------------------------------------------------------------------------------------------------------------------------------------------------------------------------------------------------------------------------------------------------------------------------------------------------------------------------------------------------------------------------------------------------------------------------------------------------------------------------------------------------------------------------------------------------------------------------------------------------------------------------------------------------------------------------------------------------------------------------------------------------------------------------------------------------------------------------------------------------------------------------------------------------------------------------------------------------------------------------------------------------------------------------------------------------------------------------------------------------------------------------------------------------------------------------------------------------------------------------------------------------------------------------------------------------------------------------------------------------------------------------------------------------------------------------------------------------------------------------------------------------------------------------------------------------------------------------------------------------------------------------------------------------------------------------------------------------------------------------------------------------------------------------------------------------------------------------------------------------------------------------------------------
>Huperzia_squarrosa
------------------------------------------------------------------------------------------------------------------------------------------------------------------------------------------------------------------------------------------------------------------------------------------------------------------------------------------------------------------------------------------------------------------------------------------------------------------------------------------------------------------------------------------------------------------------------------------------------------------------------------------------------------------------------------------------------------------------------------------------------------------------------------------------------------------------------------------------------------------------------------------------------------------------------------------------------------------------------------------------------------------------------------------------------------------------------------------------------------------------------------------------------------------------------------------------------------------------------------------------------------------------------------------------------------------------------------------------------------------------------------------------------------------------------------------------------------------------------------------------------------------------------------------------------------------------------------------------------------------------------------------------------------------------------------------------------------------------------------------------------------------------------------------------------------------------------------------------------------------------------------------------------------------------------------------------------------------------------------------------------------------------------------------------------------------------------------------------------------------------------------------------------------------------------------------------------------------------------------------------------------------------------------------------------------------------------------------------------------------------------------------------------------------------------------------------------------------------------------------------------------------------------------------------------------------------------------------------------------------------------------------------------------------------------------------------------------------------------------------------------------------------------------------------------------------------------------------------------------------------------------------------------------------------------------------------------------------------------------------------------------------------------------------------------------------------------------------------------------------------------------------------------------------------------------------------------------------------------------------------------------------------------------------------------------------------------------------------------------------------------------------------------------------------------------------------------------------------------------------------------------------------------------------------------------------------------------------------------------------------------------------------------------------------------------------------------------------------------------------------------------------------------------------------------------------------------------------------------------------------------------------------------------------------------------------------------------------------------------------------------------------------------------------------------------------------------------------------------------------------------------------------------------------------------------------------------------------------------------------------------------------------------------------------------------------------------------------------------------------------------------------------------------------------------------------------------------------------------------------------------------------------------------------------------------------------------------------------------------------------------------------------------------------------------------------------------------------------------------------------------------------------------------------------------------------------------------------------------------------------------ATGGGCCTTATTGAAAAGATTCCACACTTGGTCGACCTCGGGGTAAATGCTGTGGAGTTTCTACCTGTATTCGAGTATGATGAATTTGAGTTTCAAAGGCGACCTAAT---CCACGCGATCATATGCTTAATACTTGGGGTTATTCAACTCTGAACTTTTTCTCTCCCATGAGTCGATATGCAAGCAATGGAGGAGGTCCTGTTGCA------GCATCAAATGAGTTTAAGCAATTGGTTAAAGCTCTTCATAAGGCAGGAATTGAGGTCATCCTCGATGTTGTATACAACCATACAAATGAAAATGACGAT---GAATATCCATATACAACCTCATTTCGAGGAATCGACAATCTGGTGTACTATATGGTAGACCTAAACAACTATGTTCAACTTTTAAATTATTCCGGCTGTGGAAACACATTCAGCTGTAATCACCCTGTTGTCATGAAGCTTGTA------------------------------------TTGGAGAGTCTTAAATACTGG---------------------------------------------GTAACCGAGTATCATGTTGATGGATTTCGTTTTGATCTTGCGAGTGCTCTTTGTCGTGAC---------------------------------------------------------------ACAAATGGAGCACCATTACAAGCTCCTCCTCTTATTCGGGCCATTGCTAAGGATGAAGTGTTGTCTAAATGCAAACTGATTGCA---------------------------------------------------------------------------------------------------------------------------------------------------------------------------------------------------------------------------------------------------------------------------------------------------------------------------------------------------------------------------------------------------------------------------------------------------------------------------------------------------------------------------------------------------------------------------------------------------------------------------------------------------------------------------------------------------------------------------------------------------------------------------------------------------------------------------------------------------------------------------------------------------------------------------------------------------------------------------------------------------------------------------------------------------------------------------------------------------------------------------------------------------------------------------------------------------------------------------------------------------------------------------------------------------------------------------------------------------------------------------------------------------------------------------------------------------------------------------------------------------------------------------------------------------------------------------------------------------------------------------------------------------------------------------------------------------------------------------------------------------------------------------------------------------------------------------------------------------------------------------------------------------------------------------------------------------------------------------------------------------------------------------------------------------------------------------------------------------------------------------------------------------------------------------------------------------------------------------------------------------------------------------------------------------------------------------------------------------------------------------------------------------------------------
>Huperzia_lucidula
------------------------------------------------------------------------------------------------------------------------------------------------------------------------------------------------------------------------------------------------------------------------------------------------------------------------------------------------------------------------------------------------------------------------------------------------------------------------------------------------------------------------------------------------------------------------------------------------------------------------------------------------------------------------------------------------------------------------------------------------------------------------------------------------------------------------------------------------------------------------------------------------------------------------------------------------------------------------------------------------------------------------------------------------------------------------------------------------------------------------------------------------------------------------------------------------------------------------------------------------------------------------------------------------------------------------------------------------------------------------------------------------------------------------------------------------------------------------------------------------------------------------------------------------------------------------------------------------------------------------------------------------------------------------------------------------------------------------------------------------------------------------------------------------------------------------------------------------------------------------------------------------------------------------------------------------------------------------------------------------------------------------------------------------------------------------------------------------------------------------------------------------------------------------------------------------------------------------------------------------------------------------------------------------------------------------------------------------------------------------------------------------------------------------------------------------------------------------------------------------------------------------------------------------------------------------------------------------------------------------------------------------------------------------------------------------------------------------------------------------------------------------------------------------------------------------------------------------------------------------------------------------------------------------------------------------------------------------------------------------------------------------------------------------------------------------------------------------------------------------------------------------------------------------------------------------------------------------------------------------------------------------------------------------------------------------------------------------------------------------------------------------------------------------------------------------------------------------------------------------------------------------------------------------------------------------------------------------------------------------------------------------------------------------------------------------------------------------------------------------------------------------------------------------------------------------------------------------------------------------------------------------------------------------------------------------------------------------------------------------------------------------------------------------------------------------------------------------------------------------------------------------------------------------------------------------------------------------------------------------------------------------------------------------------------------------------------------------------------------------------------------------------------------------------------------------------------------------------------------------------------------------------------------------------------------------------------------------------------------------------------------------------------------------------------------------------------------------------------------------------------------------------------------------------------------------------------------------------------------------------------------------------------------------------------------------------------------------------------------------------------------------------------------------------------------------------------------------------------------------------------------------------------------------------------------------------------------------------------------------------------------------------------------------------------------------------------------------------------------------------------------------------------------------------------------------------------------------------------------------------------------------------------------------------------------------------------------------------------------------------------------AAGGATCAGGTGTTGTCTAAATGCAAACTGATTGCAGAGCCATGGGAT---TGTGGCGGCTTGTATCAAGTAGGGAGTTTTCCTAATTGGGACAGGTGGGCCGAATGGAATGGCATTTATCGGGATGCTGTAAGGAAGTTCGTCAAGGGGGATCCTGGAATGAAAAGTTCTTTTGCCGCTCGACTTTCCGGTTCTGCGGATTTATATGATATAAATAAGAGAAAGCCATACCACAGCATCAACTTTATCACCGCTCATGACGGTTTC---ACCCTTTATGACCTTGTTGCATATAATGAAAAGCATAATGATGCCAATGGAGAAGGTGGAAGAGATGGGAGCAACGATAACTTCAGTTGGAACTGTGGTATTGAAGGTGAAACAAATGATTTGAGTGTGATTGCTATACGTCAGAGGCAAATGAAGAATTTTCTTCTAGCAATTATGCTTTCACAGGGAACACCTATGTTGCTTATGGGAGATGAATATGGGCATACACGATATGGAAATAACAACAGCTATGGTCATGATAACTCAATCAATCATTTCCAGTGGAATCAGTTAAAGAGTACG---CAAATAGAACATTTTCAGTTTTTCGCGGGAATTATCAAGCTACGA---CGACAACATCCACTTTTAGGGCGTGCTAGTTTTCTCACACCTGAGGACATCACATGGCAT------------------GAAGATCAGTGGCACAATCCAGATAGTCGATTCTTGGCATTCACCCTTCATGAGAGAGATCTA------------------------------------GGTGGCGGT---GATCTGTACGCAGCTTTCAATGCACATTCGTACTTTGTCAAGACAGTTTTGCCATCTCCACCAAAAGGGAAACATTGGTATCGACTGGTTGACACAAACCTTCCATCACCTGATGATTTTGTGGAGGAAGGAGTTCTTGGCTTA------------------------------------CATGGTTCATACAATGTTGCTCCA------------------------------------------------------------------------------------------------------------------------------------------------------------------------------------------------------------------------------------------------------------------------------------------------------------------------------------------------------------------------------------------------------------------------------------------------------------------------------------------------------------------------------------------------------------------------------------------------------------------------------------------------------------------------------------------------------------------------------------------------------------------------------------------------------------------------------------------------------------------------------------------------------------------------------------------------------------------------------------------------------------------------------------------------------------------------------------------------------------------------------------------------------------------------------------------------------------------------------------------------------------------------------------------------------------------------------------------------------------------------------------------------
>Selaginella_moellendorffii
---------------------------------------------------------------------------------------------------------------------------------------------------------------------------------------------------------------------------------------------------------------------------------------------------------------------------------------------------------------------------------------------------------------------------------------------------------------------------------------------------------------------------------------------------------------------------------------------------------------------------------------------------------------------------------------------------ATGAGCTCCATTGCGTTTCCG------CGG---------------------------------------------------------------------------------------------------------------------------------------CGAAGGCTGGCTGTTGCTAAAACGACAAGCCTGCCTCACCCTGTCACGCATCCAGAGGGGTTTGGTCGCGCCAATTGGAGA------------------------------GCGTGCCCAGCGTCGAGA------------------------------------------------------------------------------------------------------------------------------------------------------------------------------------------------------------------------------------------------------------------------------------------------------------------------------------------------------------------------------------------------------------------------------------------------------------------------------CGATTGAATAGGATTTGT---------------------------------------------------------------------------------------------------------------------------------------------------------------------------------------------------------------------------------------------------------------------------------------------------------------------------------------------------------------------------------------------------------------------------------------------------------------------------------------------------------------GCTATTAGAAGAACACGAATTTTT------------------------------------------------------------------------------------------------------------------------------------------------------------------------------------------------------------------------------------------------------------------------------------------------------------------------------------------------------------------------------------------------------------------------------------------------------------------------------------------------------------------------------------------------------------------------------------------------------------------------------------------------------------------------------------------------------------------------------------------------------------------------------------------------------------------------------------------------------------------------------------------------------------------------------------------------------------------------------------------------------------------------------------------------------------------------------------------------------------------------------------------------------------------------------------------------------------------------------------------------------------------------------------------------------------------------------------------------------------------------------------------------------------------------------------------------------------------------------------------------------------------------------------------------------GCGAGCATGGATACGGCAGGCTTGGATCCCGCA------------------------------------------------------------------------------------------------------------------------------------------------------------------------------------------------------------------------------------------------------------------------------------------------------------------------------------------------------------------------------------------------------------------------------------------------------------------------------------------------------------------------------------------------------------------------------------------------------------GTGTCAAACGGGCAGGCTACTCCCCTCGGTGCATCTAAG------CTGGGAGAGGGCGTCAATTTTGCGTTGTTTTCAGAGCATGGAACTTCTGTGACGCTATGCGTTCGCCTGGGAACAGAAGGT------------------------CCTGTTAAAGAGATTGTGCTCGATCCACAAAAGAACAGAACTGGAAACGTCTGGCACATATGTCTTGAGAACATCCCGCTAAGTGGTGTCTTGTATGGATATCATGTT------------------GATGGACCTCGC------GACAAGAATAGTCGATTTGACAAAAACACGCTGCTGCTTGATCCGTATGCGAAGTATGTGGAAGGACGTAGAATTTTT---------GCAGATAAGACCCAGAAGTTGGCT---------------------------------CCGCACTGGGGAACTTTCGACTTTACACTATCTGAATTTGACTGGGAGGGAGATGAAGCACGCACCAGGGTCCCGGAGAAAGACCTGGTTATCTACGAGATGAGTGTGCGTGGTTTTACAAAGGACCAATCTTCTGGTGTTGCTGAAGGAGTTCGGGGAAGTTACCTTGGCTTTATTGACAAGATTCCGCATTTAGTCGAGCTTGGCGTGACAGCAGTTGAGCTTCTTCCAATATTTGAGTACGACGAGCTTGAGTTTCAAAGGAGACCAAAC---CCACGGGACCACATGGTAAACGCTTGGGGCTACTCAACCATAAACTTCTTTTCTCCGATGAGTCGGTTTGCCAGCAACGGAGGTGGACCTATAGCT------GCATCTCTGGAGCTAAAGCAAATGGTGAAAGCGCTTCATAAAGCGGGGATTGAGGTTCTCTTGGATGTGGTGTACAATCACACAAACGAAGGAGGCAATTGTGCAGATCCTTATGTCACATGCTTCCGAGGTGTAGACAATGCGGTGTATTACATGATGGATGCAAATGGCTAC---------ATGAACTTTTCTGGATGCGGAAACACTCTGAATTGCAACCATCCGGTCGTTACTGAGTTTATT------------------------------------TTGGACAGCCTCAAGCACTGGTATGGACGTGTTTCAATCATAATGCGTTCAGCTTCTGGTTTCAGGGTCACGGAATATCATATTGATGGATTTAGATTCGACCTTGCCAGTGTTCTTTGCCGGGGT---------------------------------------------------------------ACCAATGGCGCTCCATTGGCGAATCCTCCTCTTATTCGGGCAATATGTAAGGATGAAGTGCTGTCCAAGTGCAAGCTTATTGCCGAACCTTGGGAT---TGTGGAGGCCTGTATTTAGTAGGCGCGTTTCCTAACTGGGACAGGTGGGCAGAGTGGAATGGTAAATATCGGGACGATCTGCGGCGGTTCGTCAAGGGCGATTGTGGAATGAAGAGGACACTGGCCACACGGCTATCTGGATCAGCAGATCTGTACAATAAAAACCAACGAAAGCCTTACCATGGTATCAACTTTATTGTTGCACATGATGGCTTC---ACTCTATATGACCTTGTGGCATACAACATGAAGCACAACGACGCAAATGGGGAGCGTGGACAAGATGGCAGCAATGATAATTTTAGCTGGAATTGTGGAGTAGAAGGTGAAACGGGTGATCAGGCTGTGAACGGTCTTCGAGCACGCCAGATGAAAAACCTACACGTAGCGTTAATGTTCTCTCAGGGAACACCAATGATGATCATGGGTGATGAATACGCCCATACAAAATATGGTAACAACAACACGTATGGTCATGACACCAGTCTAAACGAATTTTTATGGACCCAGCTCCAA---AAG---AAGAAGGATCATTTTGCTTTTTTTTCCAAGGTTATAAAGTTTCGC---TTGAAGCATCCTCTGCTTGCTCGTTCAGAGTTCCTCTCCAACTCCGATGTTACATGGCAT------------------GAAACCCAGTGGGACAATCCAGATTCTCGGTTTCTAGCTTTCACGCTACACGAGGGCAAGCTT------------------------------------GGAGGTGGA---GATCTCTACATGGCGTTCAACGCACACACTTACGCCGTGAATGCCGCACTGCCACGTCCGCCGGGTGGAAAACGCTGGCTTAGGCTGATTGACACCCATTTCGCTCACCCCGAAGATTTTTGCGAGGAAGGGGTCGGAGGCCTC------------------------------------CAGGAACGATACAGTGTTGTGCCTTTCAGC------------------------------------TGCATC---------------------------------------------------------------------------------------------------------------------------------------------------------------------------------------------------------------------------------------------------------------------------------------------------------------------------------------------------------------GTACTC------------------------------------------------------------------------------------------------------------------------------------------------------------------------------------------------------------------------------------------------------------------------------------------------------------------------------------------------------------------------------------------------------------ATTGCAAAGTCATAA------------------------------------------------------------------------------------------------------------------------------------------------------------------------------------------------------------------------------------------------------------------------------------------------------------------------------------------------------------------------------------------------------------------------------------------------------------------------------------------------------------------------------------------------
>Isoetes_spp
------------------------------------------------------------------------------------------------------------------------------------------------------------------------------------------------------------------------------------------------------------------------------------------------------------------------------------------------------------------------------------------------------------------------------------------------------------------------------------------------------------------------------------------------------------------------------------------------------------------------------------------------------------------------------------------------------------------------------------------------------------------------------------------------------------------------------------------------------------------------------------------------------------------------------------------------------------------------------------------------------------------------------------------------------------------------------------------------------------------------------------------------------------------------------------------------------------------------------------------------------------------------------------------------------------------------------------------------------------------------------------------------------------------------------------------------------------------------------------------------------------------------------------------------------------------------------------------------------------------------------------------------------------------------------------------------------------------------------------------------------------------------------------------------------------------------------------------------------------------------------------------------------------------------------------------------------------------------------------------------------------------------------------------------------------------------------------------------------------------------------------------------------------------------------------------------------------------------------------------------------------------------------------------------------------------------------------------------------------------------------------------------------------------------------------------------------------------------------------------------------------------------------------------------------------------------------------------------------------------------------------------------------------------------------------------------------------------------------------------------------------------------------------------------------------------------------------------------------------------------------------------------------------------------------------------------------------------------------------------------------------------------------------------------------------------------------------------------------------------------------------------------------------------------------------------------------------------------------------------------------------------------------------------------------------------------------------------------------------------------------------------------------------------------------------------------------------------------------------------------------------------------------------------------------------------------------------------------------------------------------------------------------------------------------------------------------------------------------------------------------------------------------------------------------------------------------------------------------------------------------------------------------------------------------------------------------------------------------------------------------------------------------------------------------------------------------------------------------------------------------------------------------------------------------------------------------------------------------------------------------------------------------------------------------------------------------------------------------------------------------------------------------------------------------------------------------------------------------------------------------------------------------------------------------------------------------------------------------------------------------------------------------------------------------------------------------------------------------------------------------------------------------------------------------------------------------------------------------------------------------------------------------------------------------------------------------------------------------------------------------------------------------------------------------------------------------------------------------------------------------------------------------------------------------------------------------------------------------------------------------------------------------------------------------------------------------------------------------------------------------------------------------------------------------------------------------------------------------------------------GATCTAACAAGTGTCCTTTGCCATGGT---------------------------------------------------------------GTAAATGGTGAACCATTATCAGCTCCTCCACTGATACGGGCGATTGCAAAGGATCCTGTGCTGGAAAAATGCAAGCT----------------------------------------------------------------------------------------------------------------------------------------------------------------------------------------------------------------------------------------------------------------------------------------------------------------------------------------------------------------------------------------------------------------------------------------------------------------------------------------------------------------------------------------------------------------------------------------------------------------------------------------------------------------------------------------------------------------------------------------------------------------------------------------------------------------------------------------------------------------------------------------------------------------------------------------------------------------------------------------------------------------------------------------------------------------------------------------------------------------------------------------------------------------------------------------------------------------------------------------------------------------------------------------------------------------------------------------------------------------------------------------------------------------------------------------------------------------------------------------------------------------------------------------------------------------------------------------------------------------------------------------------------------------------------------------------------------------------------------------------------------------------------------------------------------------------------------------------------------------------------------------------------------------------------------------------------------------------------------------------------------------------------------------------------------------------------------------------------------------------------------------------------------------------------------------------------------------------------------------------------------------------------------------------------------------------------------------------------------------------------------------------------------------------------
>Isoetes_andicola
-----------------------------------------------------------------------------------------------------------------------------------------------------------------------------------------------------------------------------------------------------------------------------------------------------------------------------------------------------------------------------------------------------------------------------------------------------------------------------------------------------------------------------------------------------------------------------------------------------------------------------------------------------------------------------------------------------------------------------------------------------------------------------------------------------------------------------------------------------------------------------------------------------------------------------------------------------------------------------------------------------------------------------------------------------------------------------------------------------------------------------------------------------------------------------------------------------------------------------------------------------------------------------------------------------------------------------------------------------------------------------------------------------------------------------------------------------------------------------------------------------------------------------------------------------------------------------------------------------------------------------------------------------------------------------------------------------------------------------------------------------------------------------------------------------------------------------------------------------------------------------------------------------------------------------------------------------------------------------------------------------------------------------------------------------------------------------------------------------------------------------------------------------------------------------------------------------------------------------------------------------------------------------------------------------------------------------------------------------------------------------------------------------------------------------------------------------------------------------------------------------------------------------------------------------------------------------------------------------------------------------------------------------------------------------------------------------------------------------------------------------------------------------------------------------------------------------------------------------------------------------------------------------------------------------------------------------------------------------------------------------------------------------------------------------------------------------------------------------------------------------------------------------------------------------------------------------------------------------------------------------------------------------------------------------------------------------------------------------------------------------------------------------------------------------------------------------------------------------------------------------------------------------------------------------------------------------------------------------------------------------GGTTCCTTCACCTAATAAGCAA---------------------------------------------------------------------------------------------------------------------------------------------------------------------------------------------------------------------------------------------------------------------------------------------------------------------------------------------------------------------------------------------------------------------------------------------------------------------------------------------------------------------------------------------------------------------------------CATCATGGTTTCGAAGTTTCATGTGGACAGCCATCTCCACTTGGTGTCTCAAAG------CTTGAGAATGGTGTAAAATTTTCCCTCTTTTCAGAGCATGGAACATCTGTTACTCTATGCT--TGTGTA---------------GATCAGCGCACTACATGGGAATTCACA------------TTSKATCCTCAAGCAAATAAGAGTGGCAACATATGGCRTGTCTGCGTTG------------------------------------------------------------------------------------------------------------------------------------------------------------------------------------------------------------------------------------------------------------------------------------------------------------------------------------------------------------------------------------------------------------------------------------------------------------------------------------------------------------------------------------------------------------------------------------------------------------------------------------------------------------------------------------------------------------------------------------------------------------------------------------------------------------------------------------------------------------------------------------------------------------------------------------------------------------------------------------------------------------------------------------------------------------------------------------------------------------------------------------------------------------------------------------------------------------------------------------------------------------------------------------------------------------------------------------------------CTCGTGTTGCTGGATCAGCTGATTTGTATAA-----------------------------------------------------------------------------------------------------------------------------------------------------------------------------------------------------------------------------------------------------------------------------------------------------------------------------------------------------------------TGGAGAAAAAA---AGAGAGTCACACTTTGACTTCTTTGCAAAAGTCGTCAAACTACGG---CGCAAACATCCACTTCTTGGCCGTGATAAATTTCTAACAGAT------------------------------------------------------------------------------------------------------------------------------------------------------------------------------------------------------------CCACCAGCTGGAAAGCACTGGCTTCGTTTGATTGACACTAATCTTCCTGCACCGAATGATTTTGTCGACGATGGAGTCT--------------------------------------------------------------------------------------------------------------------------------------------------------------------------------------------------------------------------------------------------------------------------------------------------------------------------------------------------------------------------------------------------------------------------------------------------------------------------------------------------------------------------------------------------------------------------------------------------------------------------------------------------------------------------------------------------------------------------------------------------------------------------------------------------------------------------------------------------------------------------------------------------------------------------------------------------------------------------------------------------------------------------------------------------------------------------------------------------------------------------------------------------------------------------------------------------------------------------------------------------------------------------------------------------------------------------------------------------------------------------------------------------------------------------------------------------------------------
>Isoetes_humilior
--------------------------------------------------------------------------------------------------------------------------------------------------------------------------------------------------------------------------------------------------------------------------------------------------------------------------------------------------------------------------------------------------------------------------------------------------------------------------------------------------------------------------------------------------------------------------------------------------------------------------------------------------------------------------------------------------------------------------------------------------------------------------------------------------------------------------------------------------------------------------------------------------------------------------------------------------------------------------------------------------------------------------------------------------------------------------------------------------------------------------------------------------------------------------------------------------------------------------------------------------------------------------------------------------------------------------------------------------------------------------------------------------------------------------------------------------------------------------------------------------------------------------------------------------------------------------------------------------------------------------------------------------------------------------------------------------------------------------------------------------------------------------------------------------------------------------------------------------------------------------------------------------------------------------------------------------------------------------------------------------------------------------------------------------------------------------------------------------------------------------------------------------------------------------------------------------------------------------------------------------------------------------------------------------------------------------------------------------------------------------------------------------------------------------------------------------------------------------------------------------------------------------------------------------------------------------------------------------------------------------------------------------------------------------------------------------------------------------------------------------------------------------------------------------------------------------------------------------------------------------------------------------------------------------------------------------------------------------------------------------------------------------------------------------------------------------------------------------------------------------------------------------------------------------------------------------------------------------------------------------------------------------------------------------------------------------------------------------------------------------------------------------------------------------------------------------------------------------------------------------------------------------------------------------------------------------------------------------------------------------------------------------------------------------------------------------------------------------------------------------------------------------------------------------------------------------------------------------------------------------------------------------------------------------------------------------------------------------------------------------------------------------------------------------------------------------------------------------------------------------------------------------------------------------------------------------------------------------------------------------------------------------------------------------------------------------------------------------------------ATGTGTA---------------GATCAGCGCACTACATGGGAATTCACA------------TTGGACCCTCAAGAAAATAAGAG--------------------------------------------------------------------------------------------------------ACCAAGGCCACTGGTATGATGAATCCAAGATATTGGAGGATYCTTATKCTAARCTKGTGGATGGCCGTCGACATTTT---------GCTGATGCTCAAAGGAAATTCTCA---------------------------------CCATTTTGAGGGAYTTACAGTTTTACTGGCAACAAATTTGATTAGGCCAATGGCGCAAAGCGCACACCAATACCAGAG--------------------------------------------------------------------------------------------------------------------------------------------------------------------------------------------------------------------GTTGAACACATGGGGATATTCATCTYTAAATTTTTTTGSMCCRATGAGCCGATATGC-AGTAARGRTGGTGGTCCAGTTCAA------GCTTCACAKGAGTTCAAGGAGATGGTAAAAGCTYTTCATAAG-----------------------------------------------------------------------------------------------------------------------------------------------------------------------------------------------------------------------------------------------------------------------------------------------------------------------------------------------------------------------------------------------------------------------------------------------------------------------------------GGCAATTGCAAAGGATCCTGTGCTCGCAAAATGCAAACTCATTGCAGAGCCATGGGAT---TGTGGTGGATTATATTTAGTTGGAAGCTTTCCAAATTGGGACAGGT------------------------------------------------AGGGGGCTCCTGCAATGAAGAGTGCATTTGCAACCTGTGTTGCTGGAWCAGCTGATTT----------------------------------------------------------------------------------------------------------------------------------------------------------------------------------------------------------------------------------------------------------------------------------------------------------------------------------------------------------------------------------------------------------------------------------------------------------------------------------------------------------------------------------------------------------------------------------------------------------------------------------------------------------------------------------------------------------------------------------------------------------------------------------------------------------------------------------------------------------------------------------------------------------------------------------------------------------------------------------------------------------------------------------------------------------------------------------------------------------------------------------------------------------------------------------------------------------------------------------------------------------------------------------------------------------------------------------------------------------------------------------------------------------------------------------------------------------------------------------------------------------------------------------------------------------------------------------------------------------------------------------------------------------------------------------------------------------------------------------------------------------------------------------------------------------------------------------------------------------------------------------------------------------------------------------------------------------------------------------------------------------------------------------------------------------------------------------------------------------------------------------------------------------------------------------------------------------------------------------------------
>Isoetes_elatior
--------------------------------------------------------------------------------------------------------------------------------------------------------------------------------------------------------------------------------------------------------------------------------------------------------------------------------------------------------------------------------------------------------------------------------------------------------------------------------------------------------------------------------------------------------------------------------------------------------------------------------------------------------------------------------------------------------------------------------------------------------------------------------------------------------------------------------------------------------------------------------------------------------------------------------------------------------------------------------------------------------------------------------------------------------------------------------------------------------------------------------------------------------------------------------------------------------------------------------------------------------------------------------------------------------------------------------------------------------------------------------------------------------------------------------------------------------------------------------------------------------------------------------------------------------------------------------------------------------------------------------------------------------------------------------------------------------------------------------------------------------------------------------------------------------------------------------------------------------------------------------------------------------------------------------------------------------------------------------------------------------------------------------------------------------------------------------------------------------------------------------------------------------------------------------------------------------------------------------------------------------------------------------------------------------------------------------------------------------------------------------------------------------------------------------------------------------------------------------------------------------------------------------------------------------------------------------------------------------------------------------------------------------------------------------------------------------------------------------------------------------------------------------------------------------------------------------------------------------------------------------------------------------------------------------------------------------------------------------------------------------------------------------------------------------------------------------------------------------------------------------------------------------------------------------------------------------------------------------------------------------------------------------------------------------------------------------------------------------------------------------------------------------------------------------------------------------------------------------------------------------------------------------------------------------------------------------------------------------------------------------------------------------------------------------------------------------------------------------------------------------------------------------------------------------------------------------------------------------------------------------------------------------------------------------------------------------------------------------------------------------------------------------------------------------------------------------------------------------------------------------------------------------------------------------------------------------------------------------------------------------------------------------------------------------------------------------------------------------------ATGTGTA---------------GATCAGCGCACTACATGGGAATTCACA------------TTGGATCCTCAAGAAAATAAGAGTGGCAACATATGGCATGTTTGCGTTGAG------------------------------------------------------------------------TGGGACCGAGGTCACTGGTATGATGAATCCAAGATATTGGAGGATYCWTATGCTAAGCTTGTGGATGCTCGTCGACATTTT---------GCTGATGCTCAGAGGAAACTTTCA---------------------------------CCATTTTGAGGGACTTACAGATTTACTGGCAACAAATTTKATTYGGGCGATGACGCAAAGCGCACACCAATA--------------------------------------GGCATTTACTGCAGACAAGTCTTCTGGATTGGATGATGGAGTTAGGGGCAGTTTTTCTGGTGTTGTATCTAAG------------------------------------------------------------------------------------------------------------TTGAACACATGGGGATATTCATCTTTAAATTTTTTTGCACCAATGAGCCGATATGCAAGTAAAGGTGGTGG---------------------------------------------------------------------------------------------------------------------------------------------------------------GGTATATTACATGGTTGATACGAAGAGCTATGTCCAGCTTCTAAATTTTGCTGGATGTGG----------------------------------------------------------------------------------------------------------------------------------------------------------------------------------------------------------------------------------------------------------------------------------------------------------------------ATTGCAAAGGATCCTGTGCTGGCAAAATGCAAACTCATTGCAGAGCCATGGGAT---TGTGGTGGATTATATTTAGTTGGAAGCTTTCCAAATTGGGACAGGTGGGGCGAGTGGAATGGCAGGTACAGAGATGATATTCGACGGTTCATTAAGG------------------------------------------------------------------ATCAGCGGAAACCATATCACAGCGTGAATTTCGTTGTASCTCATGATGGATTC---ACTTTATACGACCTTGTGGCATATAATACAAAGCATAATAATGCGAATGGTGAAGGTGGCAAAGATGGGAGCAATGATAATCTGAGCTGGAATTGTGGTGCTGAAGGT-------------------------------------------------ATTTTCATTTGGCTTTGATGCTTYCTCAGGGMACACCAATGATAGTATCGGGAGATGAATATGCACATACTCGTTTTGGAAACAATAATTCATATGGGCATGACAACTTTCTAAATMATTTCCTTTGGAATGA--------------------------------------------AAGTCGTCAAGCTACGG---CGTCAACATCCACTTCTTGGCCGTGATAAATTTCTAACAGATGAGGATGTTACTTGGCAT------------------GAGGATAATYGGCACCATYCGGACAGTAAATTTTTGGCRTTCAC---------AGGTAAGTTA------------------------------------GGCGGGGGA---GRCCTCTATRCA-CATTCAATACRCACGATTACTTTGTCAATGTATCATTACCACAACCACCAGCTGRAAAGCACTRGCTTCGTTTGATTGACACTAATCTTCCTGCACYGGATGACTTTGTCGAAGATGGAGTCTCAGGTGTT------------------------------------CAAGGCCAATAYAATGTAGCTCCTTATGCT------------------------------------TCTAT-------------------------------------------------------------------------------------------------------------------------------------------------------------------------------------------------------------------------------------------------------------------------------------------------------------------------------------------------------------------------------------------------------------------------------------------------------------------------------------------------------------------------------------------------------------------------------------------------------------------------------------------------------------------------------------------------------------------------------------------------------------------------------------------------------------------------------------------------------------------------------------------------------------------------------------------------------------------------------------------------------------------------------------------------------------------------------------------------------------------------------------------------------------------------------------------------------------------------------------------------------------------------------------------------------------------------------------------------
>Isoetes_coromandelina
----------------------------------------------------------------------------------------------------------------------------------------------------------------------------------------------------------------------------------------------------------------------------------------------------------------------------------------------------------------------------------------------------------------------------------------------------------------------------------------------------------------------------------------------------------------------------------------------------------------------------------------------------------------------------------------------------------------------------------------------------------------------------------------------------------------------------------------------------------------------------------------------------------------------------------------------------------------------------------------------------------------------------------------------------------------------------------------------------------------------------------------------------------------------------------------------------------------------------------------------------------------------------------------------------------------------------------------------------------------------------------------------------------------------------------------------------------------------------------------------------------------------------------------------------------------------------------------------------------------------------------------------------------------------------------------------------------------------------------------------------------------------------------------------------------------------------------------------------------------------------------------------------------------------------------------------------------------------------------------------------------------------------------------------------------------------------------------------------------------------------------------------------------------------------------------------------------------------------------------------------------------------------------------------------------------------------------------------------------------------------------------------------------------------------------------------------------------------------------------------------------------------------------------------------------------------------------------------------------------------------------------------------------------------------------------------------------------------------------------------------------------------------------------------------------------------------------------------------------------------------------------------------------------------------------------------------------------------------------------------------------------------------------------------------------------------------------------------------------------------------------------------------------------------------------------------------------------------------------------------------------------------------------------------------------------------------------------------------------------------------------------------------------------------------------------------------------------------------------------------------------------------------------------------------------------------------------------------------------------------------------------------------------------------------------------------------------------------------------------------------------------------------------------------------------------------------------------------------------------------------------------------------------------------------------------------------------------------------------------------------------------------------------------------------------------------------------------------------------------------------------------------------------------------------------------------------------------------------------------------------------------------------------------------------------------------------------------------------------------------------------------------------------------------------------------------------------------------------------------------------------------------------------------------------------------------------------------------------------------------------------------------------------------------------------------------------------------------------------------------------------------------------------------------------------------------------------------------------------------------------------------------------------------AGCTTGGAATAAATGCAGTGGAACTCCTGCCAGTATTTGAATATGATGAGTTTGAGTTTCAGAGGAGGCCAAAT---CCACGTGACCATAT--------------------------------------------------------------------------------------------------------------------------------------------AGGTTATTCTGGATGTGGTGTATAACCATACAAATGAATCTGATGAT---GAACACCC-----------------------------------------------------------------------------------------------------------------------------------------------------------------------------------------------------------------------------------------------------------------------------------------------TTTGCCATGGT---------------------------------------------------------------GCAAATGGTGAACCATTATCAGCTCCTCCACT--------------------------------------------------------------------------------------------------------------GGTGGGCTGAGTGGAATGGCAGGTACAGAGATGACGTCCGACGCTTTATTAA-------------ATGAAGAGTGCATTTGCAACTCGTCTTTCTGGTTCAGCTGATT----------------------------------------------------------------------------------------------------------------------------------------------------------------------------------------------------------------------------------------------------------------------------------------------------------------------------------------------------------------------------------------------------------------------------------------------------------------------------------------------------------------------------------------------------------------TTTGCATGAAGGTAAGTTA------------------------------------GGTAGGGGA---GAC---------------------------------------------------------------------------------------------------------------------------------------------------------------------------------------------------------------------------------------------------------------------------------------------------------------------------------------------------------------------------------------------------------------------------------------------------------------------------------------------------------------------------------------------------------------------------------------------------------------------------------------------------------------------------------------------------------------------------------------------------------------------------------------------------------------------------------------------------------------------------------------------------------------------------------------------------------------------------------------------------------------------------------------------------------------------------------------------------------------------------------------------------------------------------------------------------------------------------------------------------------------------------------------------------------------------------------------------------------------------------------------------------------------------------------------------------------------------------------------------------------------------------------------------------------------------------------------------------------
