# Supplementary material for: Phylogenomics indicates the “living fossil” Isoetes diversified in the Cenozoic
Source: PLoS One. 2020 Jun 18;15(6):e0227525. doi: 10.1371/journal.pone.0227525 (PMC7302493; doi:10.1371/journal.pone.0227525)
Supplement: S1 File — Folder containing fasta files for each of the individual nuclear alignments. (GZ) [file pone.0227525.s011.gz › 1_Individual_Nuclear_Alignments/Homolog_33332.orthogroup_1.fasta]

>Isoetes_lacustris
---------------------------------ATGAATTCTGCAGTGCTTTACCCCAGTTCTTCCTTCCAAGATCAACAGCATTGGGATGATTTTCTCAAGCTTAGGGGT---GGCAAACAATTTGAATGGTATGCAGAATGGAATGACATCTCTGATCTTCTTGCTCGCTATTGTGGCCTCTCC---------------------ATACCAGCCCCGGATCCTCAACCAAATATCTTGATTCCTGGTTGTGGAACTTCCGAACTCCCTGCTCAGATGTATGATGCTGGTTTTACCCGTGTCACGTCTATCGATTTCTCTAAGAACGTAATTCGCGAGATGTTGGCTCAACATGTTAGAAGCCGGCCTGGTCTGATCTGGAAAGTTATGGACATAACTCGAATGCAGTTTTCAGATCAATCCTTTGATGTAATCTTAGACAAAGGCACGTTTGATGCTGTGTTGGGGGAGCGCGATGAAGACACGTCTTCAGCTACAAGTTTTCTCTCTGAGGTAGCCAGAGTTTTAAAGCCTGGTGGAAGATATGCATGCGTCACATTAGCTGAGAAACATGCAATAGAGCTATTATTGTCGAGGTTGAGACATGGTTGGGAAATTGGTATATTCCAAGTACCACAGCTATCGAAAACATCACTATCAAAGTTTTATCCATTTTTAGTAGTGGCAACCAAGGTGCCTATGGGCGACCTGCCATTGATAAGCCTGTCGCTTCTTAGAAATGAGGGCAGTCATAGGGGAATGCAGATGCAAAATCTTCAAGAAGTGCTGGAGAGAGAAAACAAATCAAGGACTGCAGCC------------------------------------------AAT---GCCAGAGTGCGTCTGGACAACATTCCAACTTTTGAAAAACTGCATCCCGGTCAAAGGGTGCAGATCTCTCTTGGCGGAAAT------------------------------------TGTAAAGTACAACCAGCATATAAAGCCCTTGTGATGGATGCAAAGCCAGAT------------------------TAC---GTGTGTGCT---TTTGATTGTGCGGTATTCTTTGTTCCAAAGGCCAAGGCTCATGAGTGGTTGTACTCATCAGAAGAAGGACAGTGGCAAATTGTGGAGAGTGCA------------------------AAGGCACGAAGGCTTTTACTGGTTTTCCTT---------GAAACAGTGACAGAACCTAGAAGCAAT------------------------------------------------------------------------------------------------------------------------------------GCTCTACAGAAAGACTTATCACCCCTTGTGAAGAAATTTTTTCCTGCACAGTGC---------------------------AGCGATAATGTCCCGTATATGATACCCGATGATGCGAATTCAGAGAGGACAAGCTTGGAGGAAATGGATTCTCCCTTGACAGGTACTATGTTGGTTGAGGACGTTATG------------------------------------------------CTACCAGCGAAGAAAAAC------------------------------AACAGCAAA------------------GCAAGGCATGGACACTTTCGGCGTCTGATTTTTCGGAGAAACCCAAATCTCATACAATCAGAAGCGCTATTGATTTGC------------------------------ATCAGATCGAAAAATGGGGAGTCTGGACATCGTCGT---AATGGAAATAAAAAGAATAGATCACTGAAAACATCACATTCTAGGCAA---GCTTCATTT---------GATGAATTT------------------------AAGGTGGAT---CACAGTTATCTGGCTAGTTCGTACCATGAAGGAATAATCTCAGGGCTTGCGTTGATCGCCCAAAATTTACAGGAGTGGATTGAGTCACAAACT---------------------------TTGATCAGGGTTATGGTTATTGGACTTGGCGCTGGATTGCTTCCAATGTTCTTATACAATCATATA------------CCTGTACAAAATATCACGGTTGTGGAGTTGGATCCTGTTGTTGGAGATCTTGCAAGGCGCCACTTCGGTTTTGTGGAAGACGGGAGGATGCAGCTTGAAGTGGGTGATGGTGTGGCAGCTGTTAAGAAGATATCA---------------------------------------------------------------------------------------AATATTATTTCTACTAGAAATGGAGAG------------------------------------------------------------------------------------------------------------------------------------------------------------------------------------------------------------------------------------------GTGGACTGC---------CAATCCTCAAACCGGTTGCATGTGCTGATTGTTGATGCGGATTCCTCTGATCCAAGCGATGGGCTGAGCTGCCCTCCAGTTGAGTTTCTCGGGGAAGATTTTTTACAATCTGCGAAAGCTGCACTTGATGAAGCTGGAATTCTGATAATCAATGTTGTTTCA------CGTGCACATGACCCACATGTATTAGTAGATACAAATCTAACCAAGATCTTTGATGAAGTTTATAGCCTTGATACTGATGATGAC------GTGAACAGAGTGGTATTTGCATTGCCACAAGGTGGGCTC------------ATGGGTAAGGATCTCAGTGGAGTACTGGATGGAGCAAACGTT------TTTTATAGAATTGCTACTCAATTTTCAAACTGGGGACATGGGCCAAACATAAAAGAAGTTTTGAAGAACCTAAAGCGAATTAAGTAA
>Isoetes_sinensis
---------------------------------ATGAAATCAGCAGTGCTTTACCCCCGTTCTTCCTTCCAAGATCAACAGCATTGGGATGATTTTCTCAAGCTTAGAGGT---GGCAAACAATTTGAATGGTATGCTGAATGGAATGACATCTCTGATCTTCTTGCTCGCCATTGTGGCCTCTCC---------------------ATACCAGCCCGGGATCCTCAACCTAATATCTTGGTTCCTGGCTGTGGAACTTCTGAACTCCCTGCTCAGATGTATGATGCTGGTTTTACCCGTGTCACTTGTATCGATTTCTCTAAGAACGTAATTCGCGAGATGTTGGGTCAGCATGTTAGAAGCCGGCCTGGTCTGATCTGGAAAGTTATGGACATAACTCGAATGCAGTTTTCGGATCATTCCTTTGATGTGATCTTAGACAAAGGCACTTTTGACGCTGTGTTGGGCGAGCGCGATGAAGACACGTCTTCAGCTAATAGTTTTCTCTCCGAGGTAGCCAGAGTTTTAAAGCCTGGTGGAAGATATGCATGCGTTACATTAGCTGAGAGACATGCAATAGAGCTATTATTGTCGAGGTTGAGGCATGGTTGGGAGATTGGTATATTCCAAGTACCACAGCTATCGAGAACATCAATATCAAAGTTTTATCCATTTTTAATAGTGGCAACCAAGGTGCCTATGGGTAACCTGCCATTGATAAGCCTGTCACTTCTTAAAAATGAGGGCAGTCATAGGGGAATGCAGATGCAAAGTCTTCAAGAAGTGCTGGAGAGAGAAAACAAATGGAGGACTGCAGCC------------------------------------------GATCTTGCCAGAGTGCCTCTGGACAATATACCAACTTTTAAAAAACTGCATCCCGGTCAAAGGGTGCAGATATCTCTTGGCGGACAT------------------------------------TGTAAAGTACAACCAGCATATAAAGCCCTTGTGATGGATGCAAAGCAAGAT------------------------TAT---GTGTGTACT---TTTGATTGTGCAGTATTCTTCGTTCCAAAGACCAAGGCTCATGAGTGGTTGTACTCATCAGAAGAAGGACAGTGGCAAATTGTGGAGAGTGCA------------------------AAGGCACGAAGGCTTTTACTGGTCTTCCTT---------GAAACAGTGACAGAACTTAGAAGCACT------------------------------------------------------------------------------------------------------------------------------------GCTCTACAGAACGACTTATCACCCCTTGTGAAGGAATTTTTTCCTGCACAGTGC---------------------------AGCGATAATGTCCCGTATATGATACCTGATGATGCGAATTCAGAGAGGACAAATGTGGAGGAAATGGATTCTCCCTTGACAGGTACTATGTTGGTTGAGGACGTTTTG------------------------------------------------CTACCAGAGAAGAAATAC------------------------------AACGGCAAA------------------GCAAAGCATGGACACTTTCGGCGTCTGATTTTTCGGAGAAATCCAAATCTCATACAATCAGAAGCACTATTGATTTGC------------------------------ATCAGAACTAAAAATGGCGAGTCTGGACATCGTCGT---AATGGAAATAAAAAGAATAGATCACCGAAAACATCACATTGTAGGCAA---GCTTCGTTT---------GATGAATTT------------------------AAGGTGGAT---CACAGTTATCTGGCTAGTTCGTACCATGAAGGAATGATCTCAGGGCTTGCATTGATCGGCCAAAATTTTCAGAAGTGGATTGAGTCACAAACT---------------------------TTGATCAGGGTTATGGTTATCGGACTTGGTGCTGGATTGCTTCCAATGTTCTTATACAATCATATC------------CCTGTACAAAATATCACGGTTGTGGAGTTGGATCCTGTTGTTGGAAATCTGGCAAGGCGCCACTTCGGTTTTGTGGAGGATGGGAGGATGCAGCTTGAGGTGGGTGATGGTGTGGCAGCTGTTAAGAAGATAGCA---------------------------------------------------------------------------------------AATATTATATCTAGTAGAAATGAAGAG------------------------------------------------------------------------------------------------------------------------------------------------------------------------------------------------------------------------------------------GTGGACTGT---------CAACCCTCAAACCAGTTACAGGTCCTGATTGTTGATGCGGATTCCTCTGATCCAAGCGATGGGCTGAGCTGCCCTCCCGTTGAGTTTCTTGAGGAAAACTTTTTACAATCTGCAAAAACGGCACTTGATGAAGATGGAATCCTGATAATCAATGTTGTTTCG------CGTGCACATGACCCACATGTGTTAGTAGATACAAATCTAACCAAGATCTTTGAAGAAGTTTATAGTCTTGAAGTTGATGAAGAT------GTGAACAGAGTCGTATTTGCATTGCCACAAGGTGGGATT------------AGGGGTAAGGATCGCAGTGGAGTACTGGATGGAGCAAACGTT------TTTTATAGAATTGCTACTCAATTTTCAAAC---------------------------------------------------------
>Selaginella_moellendorffii
---------------------------------ATGGGCGACAATGCTCTT---CCCAATCGCTCCTTCAAGGAGCAGCGCTTCTGGGACGAATTCTTGGTGGCGCGCGAC---GGCCTCCCCTTCGAATGGTACGCACAATGGTCGGATTTGTTCCCGCTGCTGGAGCGCCATTGCGGCCTCAAT------------------------CCGCAGCTCAGCCCTCTCCCGGCCGTCTTGATTCCCGGCTGTGGCAATTCGGAGCTCTCGTCGGCCATGTATGACCACGGCTTCACGAATATCACCAACATCGATTTCTCGCGGAGTGTGATCATGGAGATGATGCGCAGAAACATCAGGGACAGGCCGATGATGTTCTGGAAGGTCATGGACATGACGGAAATGCAGTTCTCGAATGATTCGTTCGACTTCATTCTTGACAAAGGAGCACTGGATGCTGTGCTTGGACAGGCGGATGAAGATAGCGCGTCCGGGAAACGTTTTCTCTCAGAGGTG------------------------CGTTTT------------------------------------CTTTTCCTT------------------------------------------------------------TCCATTTCGTTCTTCTTTCTTTTC------------------------------------------------------------------------------------------------------------------------------------------------------------------------------------------------TCGAGAGTG---------------------------------------------------------------------------------------------------------------------------------------------------------------------------------------------------------------------------------------------------------------------------------------------------------------------------------------------------------------------------------------------------------------------------------------------------------------------------------------------------------------------------------------------------------------------------------------------------------------------------------------------------------------------------------------------------------ACAGTACTTTTGGAT---------------------------------------------------------------------------------------------------------------------------------------------------------------------------------------------------------------------------------------------------AGGTCAAAA---------------------------------------------------------------------------------------------------------------------------------------------------------------------------------------------------------------------------------------------------------------------------------------------------------------------------------------------------------------------------------------------------------------------------------------------------------------------------------------------------------------------------------------------------------------------------------------------------------------------------------------------------------------------------------------------------------------------------------------------------------------------------------------------------------------------------------------------------------GAGTGT---------TAA---------------------------------------------------------------------------------------------------------------------------------------------------------------------------------------------------------------------------------------------------------------------------------------------------------------------------------------------------------------------------------------------------------------------------------------------------------
>Oryza_sativa
---------------------------------------------------------------------------------------------------------------------------------------------------------------------------------------------------------------------------------------------------------------------------------------------------------------------------------------------------------------------------------------------------------------------------------------------------------------------------------------------------------------------------------------------------------------------------------------------------------------------------------------------------------------------------------------------------------------------------------------------------------------------------------------------------------------------------------------------------------------------------------------------------------------------------------CTGAAGGTGATTATCCCAGGACGACGAAGGATGTTCATTCTTGGTGATCAG------------------------------------GGAAATTCACTTTATTGCTATAAGGCTGTTCTCTTGGATGCCAGAAAGCGA---------------------ACT------GAGACCTTTGTATATCATTGTGGAGTTTTTATTGTGCCTAAGGTTCGAGCACATGAATGGCTTTTTGCTTCAGAAGAAGGACAGTGGCATGTTGTTGAAAGTGCA------------------------AAGGCTGCTCGTCTAATTATGGTATTCTTGGATAGC------------------------------------------------------------------------------------------------------------------------------------------AGACATGCAAATGCTGACATGGATGTTATCAAGAATGATTTATCTCCCCTTGTTAAGGATCTGGAACCTGGAAATCCTGAAGAG---------------------GAAGCTCGTATACCGTTCATGATGGCTGGTGATGGTGTGAAGCAACGAGAGATTCTGCAAGAGGTAACTTCAGAAATAACTGGTCCTATGGTTGTGGAAGATGTTGTT------------------------------------------------TATGAAAATAATGAT---------------------------------GAAGACCAAAGTTCT------ATGACTGAAAAG------ATGTTCCGGCGCCTTATATTTAAAAGAAATTCTGGCTTAGTGCAATCTGAAGCATTGCTTGTCAAA------------GATTCCACCAGTGACAAGGCAGATGAAAACAACAAAAAATCACCTTCAGCATCC------------AAAAAAAGGAGGAACCAGAAAAAA------------------GGTCCCTCAGGATCCAAGACCGTTCTG------------------------AGGATTGAT---CATAGCTACCTTGGTAGCTCTTATCACAGCAGTATCATATCTGGCTTTTCTTTAATTGCATCTGCTCTGGATTCTGCTGCAGTAGCTGGAACA---------------------------AAAGTTAGCACAACCGTCATAGGGCTTGGAGCAGGGACTTTACCAATGTTTCTTCGTGGATGTCTC------------CCTTTCCTAGATATTAAGGTTGTGGAGTTAGATCCCTTGGTAGAGGAGGTGGCAAACAAATATTTTGGCTTTTCAACAGATGAGCAATTGCAGGTGCATTTGGGAGATGGAATCAAATTCATAGATGATATTGCTGTTGCA---------------------------------------------------------------------------------AACAGTAGGGCTACCACCCAGCAGCTCATGTCTACTGGCAAT---------------------------------------------------------------------------------------------------------------------------------------------------------------------------------------------------------------GAGAACAAT------GCAGTT---------------------------AAAATTCTTATTGTTGATGTTGATTCATCTGACGTGAGCTCTGGGTTGTCTTGCCCTCATGCAAACTTTGTTGAGGATTCTTTTCTTCTGGCGGTGAAAAAGTTCCTTGATGAAGGTGGTCTGTTTATCATCAATTTAGTCTCG------CGATCATCCGCAGTCAGGGAAATGGTTGTTTCACGACTGAAAGCAGCCTTTGAGCACCTATATTCACTACATCTCGAAGAAGAT------TTAAATGAAGTTTTATTTGCAACCCCAAGTGAAAGATGC------------------CTGGATAACAACAATATGGATGAGGCTGTGGCCAAA------CTGAAGGCCATGCTGAAATTCCCAGTG------------------AATGTAGAATCAGATATGAAGAAGTTGCAGAAGCTGCAGTAG
>Ananas_comosus
ATGGCGAAGGGGAGAGGC------GCGGGGAAGGAGGTCGAGGGGATCCTCGAAACCCTAGGGGACTTCACGAGCAAGGAGAACTGGGACAGGTTCTTCGCCCTCCGCGGCTCCGGCGACTCCTTCGAGTGGTACGCCGAGTGGGTCGACCTCCGCCGCCCCCTCCTCTCCCAACTCCCCCCTCATGCTCCCTCCTCCTCC---------GCCGATGAGGAGGCGGAGGTGGAGATCCTCGTGCCCGGGTGCGGGAGCTCGCGGCTCTCGGAGCACCTCTACGACGCCGGGTTCCGCCGCATAACCAACGTGGACTTCTCCAAGGTCGTCGTCTCCGACATGCTCCGGCGCTACGTCCGATCCCGCCCCGAGATGCGGTGGCGGGTCATGGACATGACCGAGCTCCAGTTTGCAGATGAATCTTTTGATGTAGTTCTTGATAAGGGGGGATTGGATGCTTTAATG---GAGCCAGAGATTGGCTCGAAGCTGGGAAGTAAATATCTTAAGGAGGTGAAAAGAGTTCTTAAATTTGGAGGAAAATTTATTTGTCTCACCCTAGCGGAATCTCATGTGTTAGGTGTACTTTTCTCAGAGTTTAGGTTTGGATGGGAAACAAGTATTCATGCTATCCCTCACAAGCCCTCTAATAAGTCT---AAGTTTCAAACTTTCATGTTTTCTGTGCTAAAGGACAAGTTGGGAACCGTAAATCCAATTAAACAATCTTTTGACCAGTCGTCTGTAAATTGTAATGCTAAGCAGGTCCAAGCTATTATTAATGAGGTTGAGAATGAGAATACCATCCGATTACAGTATTCTTCCGGTGCCGAT------------------ATAGTGTACTCTTTACAAGATTTACAACTAGGGGCTATAGGAAATTTGGAAAAGCGTATTCCAGGGAGAAGGTTTCAACTTATTCTTGGAGAACAA------------------------------------GAAAGTTCGCTTTACAGCTACAAAGCTGTTCTTTTGGATGCTCAGCAGAAA---------------------TCT------GGACCGTTCTCATACCATTGTGGCGTTTTTATAGTGCCTAAGACTCGAGCTCACGAATGGCTGTTTACTTCAGAAGAAGGACAATGGCTTGTTGTTGAGAGTTCA------------------------AAGGCGGCTCGTCTAGTCATGGTATTCTTGGACTCA------------------------------------------------------------------------------------------------------------------------------------------AGACATGTCGTTGCTAGCATGGATATTATCCAGAAAGACCTCTCCCCACTTGTTAAAAATCTCGCACCTGGAAAATCTGAAGAA---------------------GAACCTCCAATACCGTTTATGATGGCCAACGATGGTGTCAAGCAGAGAAAAATTTTGCGACAGGTTACTTCTCCAATTACGGGATCTATAATTGTGGAAGATGTGATT------------------------------------------------TATGAAAATGCTGATGGGTGC------------------------AGAACAGGACCGAGCTCA------TTGGAGGATAAA------ATGTTCAGGCGGCTTACTTTTGAAAGAAGTGTTGGCTTGGTGCAATCTGAAGCACTGGTCATT---------------------AGTACTGATGGAATTGAAAAAAAGAGAAACAATTCGGCCTCCGTGTCT------------AGAAGAAAAAGAAGCCAGAAAAGA------------------AATGATGAATACACGAGTAAT---TTG------------------------AAGATTGAC---CACAGCTCCCTGGCTAGTTCTTACCATGGTGGTATTATTTCTGGTTTTGCTTTAATATCATCTACTCTGAGTATTGCGGCAGAATCCGGAGGA---------------------------AAGGTTAAAGCTGTAATAATTGGTCTTGGAGCTGGGCTTCTTCCAATGTTTCTTCGCGGATGTTTT------------CCTTTCCTTGATATTGAGGTGGTGGAGTTGGATCCTGTGGTTCGAGATATAGCAAGGGAATGTTTTGGCTTTGCAGAGGATGAGCAGTTGAAGGTTCATATCGGCGACGGAATCAAGTTTATTTGTGATTCAAGTGTTGCAGTATGTGAAACAGACACAAAG---------------------------------------------AAGAATGAAAAGGATAATTCTTCCTCCACTGGATCAAGT------AATGGTGGAAAT---------------------------------------------------------------------------------------------------------------------------------------------------------------------------------------------------------------AAATCAAAC------TCTCTATTGAATGGAGACAAATCTGCTGGACCAAAAATTCTCATTATTGATGCAGATTCCTCCGATCTAAGCTCTGGGTTGACGTGTCCTCCTGTCGATTTCATCGAAGAATCATTTCTCTTATCAGTGAGGGGTTTTCTTTCTCAAGGAGGTCTATTTGTCATTAACTTGGTCTCT------CGATCCTCTTCGGTCAGGGAAATGGTCGTCTCACGGTTGAAAGAGGTCTTCGACCACCTCTTTTCGCTTCAGCTGGAGGAAGAT------GTGAATGAGGTTCTCTTTGCTTCTCCTACGAAAACAAGCGCCGACCTCGACGTCGACTTCGACCTCGACCATTTTCCTGAGGCTGCAGCGGAG------CTCCGAACACTGATGAAATTTCCCCTA---------------CCAGAATTAGAAATGGGTCCAAATAAGCTCCAAAGGTTAAAATAA
>Theobroma_cacao
ATGGGTAAGAAGAGAACCCAGCAACCATCAGCCTCAACCGACGATCTTCTCAAAACCCTCGGAGACTTCACGAGCAAAGAAAACTGGGACAGCTTCTTTACTGTCCGAGGCAGCGATGACTCGTTCGAGTGGTACGCTGAGTGGCCTCAGCTCCGTGACTCACTCTTCCCTCTTCTT------------CAACAACAGCAGCAGCAGCCTTCACCCTCTTCTTCTTCTTTGCAAATACTGGTGCCTGGTTGCGGCAATTCTCGCCTCTCAGAGCACTTATACGATGCCGGATTCGAAGATGTAACCAATGTTGATTTCTCAAAGGTTGTCATCTCCGACATGCTTCGACGTAATGTTAGGGACCGGCCCAACATGCGTTGGCGGGTTATGGACATGACCCAAATGCAGTTCACCGATGATACATTTGATGTTGTTCTCGACAAAGGTGGACTGGATGCTTTGATG---GAGCCAGAGCTTGGCCCTAAGCTGGGGAATCAATATCTATCAGAGGTGAAAAGAGTTTTGAAATCCAGGGGTAAATTCATTTGTCTTACCTTGGCAGAATCTCATGTTCTAGGTTTGCTTTTTCCTAAGTTCAGGTTTGGCTGGAAACTGAGCCTTTATGCTATACCTCAGAAACCATCTAGT---AATCCTGAACTCCAAACCTTTATGTTGGTTGCTGAGAAAGAGAATTCCAATGAACTGCACCAGATCATGTCATCTTTCAGTCGTTCTTCCCTTGATTGTCATCAACATCAGGCTTCTGGTCTTTGTGAAGCCCTTGAAAATGAGAATCGAATTCGTGGAGAATACTTGAGTGGCTCTGAT------------------ATACTGTATTCTCTTGAAGATCTGCAACTCGGAGCTAAGGGGGATCTGACTAAACTTAGCCCTGGTCGTCGAGTTCAGCTTACTTTGGGTGAACAA------------------------------------GGGGGCTCCCGTTTTTGTTACAATGCTGTATTGCTTGATGCTAAACAACCG---------------------TGT------GGTCCATTCTCTTTTCACTGTGGTGTCTTTATTGTTCCTAAGACTCGGGCTCATGAATGGCTCTTCTCTTCTGAAGAAGGACAATGGCAGGTGGTTGAGAGCTCA------------------------AAGGCTGCTCGTCTAATAATG------------------------------------------------------------------------------------------------------------------------------------------------------------------------------------------AAGGATTTGTCTCCTCTGGTGAAGCCATTGGCGCCTGCAGATAATGATAAG---------------------GAAGATCAAATTCCGTTTATGACAGCAAGTGATGGAATAAAGCAGCGAAACATTGTTTATCAGGGCTCATCTTCTTTGACCGGGCCTATCGTTATTGAAGATGTTGTT------------------------------------------------TACGAAAATGCT---------------------------------------------GATGGT------GATGTCGCTCGCTCTTTACCCTTCCGTCGACTTATTTTCCGAAGAACTGAGGGCCTGGTACAGTCTGAAGCTTTGCTAACTAGGGATGGATCTTTTGACAAAAGCGTCAGTAAATCAGAGCCGAAGAAAGCAAGCTCATCTTCCAAATCC------------AAACGAAGAGGAACCCAGAGAAAA------------------AATAATGAATCGAGCAGCAAG---ATG------------------------AAGGTCTAT---CATGGTTTTCTGGCTAGCTCTTATCATACGGGGATTATTTCTGGGCTTTCGCTGATTTCATCTTACTTGGAAAGTGTCGCATCAGCTGGAAAT---------------------------AGAGTTAAAGCAGTTGTGATAGGTCTTGGTGCAGGTTTACTTCCTATGTTTCTTCATGAGTGCATG------------CAATTTATGCAAATTGAGGTGGTGGAGCTAGATCCTACTATGCTTAACCTTGCAAGAGACTACTTTGGTTTTACTCAAGATAAACATTTGAAGGTACATATTGCCGATGGGATTGAGTTTGTCCGGGACTATAGAAACTTATCTGCAGCTGGGGAAATGCCT---------------------------------------------GTTCATGAAAATAAGGATGCTTTGAGTAGTGAAATGCTCCTTTCTTCCAATGGGAGA------------------------------------------------------------------------------------------------------------------------------------------------------------------------------------------------------------TGCAATTCTTCAGATGAAGAAACC---------GGAAGAAGTACCACTATTGACATACTTATTGTTGATGTCGACTCTTCAGACTCGAGCTCTGGAATGACCTGTCCTGCTGCTGATTTTGTGGAAGAGTCTTTTCTTCGAACTGTAAAAGATACCCTTTCTGAGCAAGGTCTCTTTGTTATCAATTTGGTCTCA------AGGTCTTCTGCCATTAAAGACACGGTTGTTTCAAGGATGAAAGAGGTCTTCAGCCACTTATTTTGCCTTCAACTTGAGGGAGAG------GTCAACCTAGTGATTTTTGGTCTTTGTTCAGAGTCTTAC------------------ATCAAGGAGGATTGCATACCTGAAGCCACCCTTAGA------CTTGAGAAATTGCTCAAGCCCAATCATCCT---GAGATAAGTCAGAGCATCAATGACGCAGTGAAGAAGCTCAGGTGTTTAAAGTGA
>Arabidopsis_thaliana
ATGGGGAAGAAGAAAGGAAACAAAGCAGCAGCTTCAACAGATGATTTTTTACAAACCCTCGAAGATTTCACCAGCAAAGAGAATTGGGACAAATTCTTCACTCTCAGAGGCAACGACGACTCTTTCGAGTGGTATGCTGAGTGGCCTCAGCTCCATGACTCGCTTTTACCTCTCCTC------------CAAGATTCTTCA---------TCTTCTTCTTCTGATTCGCTTCAGATTCTGGTTCCTGGATGTGGAAACTCCCGCCTTACTGAGCATTTGTACGATGCTGGATTCCGTGACATCACTAATGTTGACTTCTCCAAAGTTGTTATCTCCGATATGCTTCGTCGGAACATTCGGACTCGGCCTGAACTGCGTTGGCGAGTTATGGATATAACAAAGATGCAGTTGGCTGATGAGTCTTTTGATACGGTTCTAGATAAAGGTGCTCTTGATGCTTTGATG---GAGCCAGAAGTTGGTACCAAGCTGGGAAATCAATACTTATCAGAGGCCAAGCGGGTTTTGAAACCTGGGGGGAAGTTTATTTGTCTAACGTTGGCGGAGTCTCATGTCTTAGCATTGCTTTTTTCAAGATTTCGTTTTGGTTGGAAGATGAATGTTCATTCAATTGCTCAAAAACGCTCG------------AAGCTTAAGACATATATGGTGGTGGCTGAAAAGGAAAATTCCGTTTTGTTGCATGAGATAACCTCTGCTTTCGAACTTGTATCTCTTGGCCGCAATGATAGTCAGGGTTCTGGCATGCGTGAAGCCGTCGAGAGCGAGAACAAAATACGTAGAGACTGCAATAATGGCTCAGAC------------------TTATTGTACTCGCATGAAGATTTGAAACTTGGTATTAAAGGAGATTTGGCAGAGCTTACTGAAGGTCGCCGTATAAAATTTACTTTGGGTGGCCAA---------------------------------------GGAAGCAATTTCAGTTATAGGGCCGTGCTTCTTGATGCTCAGAAACAA---------------------ACT------GAGCCATTTGTATATTATTGTGGTGTTTTTCTTGTCCCCAAGACTCGTGCTCATGAGTGGCTGTTCTGTTCAGAAGAAGGACAGTGGCAGGTTGTCGAGAGTTCT------------------------CAGGCCGCTCGTCTCATAATGGTTTTTCTCGACAGT------------------------------------------------------------------------------------------------------------------------------------------AGCCATAGTGGAGCCACCATGGAGGATATCCAGAATGATTTATCTCCAATGGTGACACAACTAGCTCCC---AGAAATGATGAT---------------------GAAGCTCGCATTCCGTATATGATGGCAAGTGATGGGATAAAAAAGCGTGATACTGTCCACGAGGTTACATCTCCTATGACTGGGAAAGTGGTTGTTGAAGATGTGGTT------------------------------------------------TATGAAAGCGCTCCTAGT------------------------------AATTTAGAAGACTTG------TCTACTTCTAGTGATTTGGCATTTCGACGACTTGTATTCAAAAGGACTGAGGGTTTGATACAGTCTGAAGCTTTGCTTGTAGAGGATGGTGAGATT---------CTTGAACAGTCTCAGAAAGAAAAAACTAAAAATGTTTCCCAATCG------------AAGCGAAAGGGAAATAAAAAGCAA------------------AACCAAGAACCGAGCAGGCCTCTTATG------------------------AGGGTCTCT---CATGATTATCTGGCTAGCTCTTACCACACTGGAATTATTTCTGGATTCACATTGGTATCTTCCTACTTGAAGAAGGCTGAGTCATGCGGAACG---------------------------ATGGTTAAGACTGTTGTAATTGGTCTTGGAGCAGGATTACTTCCCATGTTCCTCCATGGATGCTTG------------CCATTTTTCAGTATTGAGGCGGTTGAGCTTGACCCAGTAATGCTTAGTGTTGGCAAGGATTACTTTGGTTTCACACAAAATGATCGCTTGAAGGTGCATATTGCTGATGGGATCAAATTCATTAGAGATATAACAAACTCTGAAGCTTCGTCTGAG---------------------------------------------------------GAATCGTCAAAC---------------------ATTGGCTCAAATGGA------------------------------------------------------------------------------------------------------------------------------------------------------------------------------------------------------------------GATTCAACCACTCACAATACA---------CAAGGTGGAATTTGTCCTGACATTTTAATTATAGATGTGGATTCAGCAGATTCAAGCGGCGGATTAACCTGCCCTGCATCTGATTTTATCGAAGAGACATTTCTTCTTTCGGTTAAGCAAGCTCTCCCTCAGCACGGTCTTTTCATAGTGAATTTGGTCACG------AGATCACAGTCCGTCAAAGATATGGTAGTATCAAGAATGAAAAAGGTTTTCGATCATTTATTTGGCCTGCAACTAGAAGAGGAAGATGACGTAAACGTAGTGCTCTTTGGGCTTTGCTCTGAATCTGTA------------------ATCAGCGAGAACGATATTCCAGAATCTGCAGTTATA------CTGGAGGGATTGCTCAAGTGCCAGAGATTG---GAAACGAAGCAAAGCATCATAGACGCTACAAAGAAGCTGAAATGCTGGAAATAA
>Littorella_uniflora
---------------------------------------------------------------------------------------------------------------------------------------------------------------------------------------------------------------------------------------------------------------------------------------------------------------------------------------------------------------------------------------------------------------------------------------------------------------------------------------------CTCGGCCCTAAATTGGGGAATCTCTATCTGACTGAGGTTAAAAGGCTCTTAAAAGTCAAAGGCAAATTTATTTGTCTGACCTTAGCTGAATCTCATGTGTTAGATCTACTTTTTCTCAAGTTTCGGATTGGGTGGAAAATGAGTCTTTATGCCATAGCTCAAGAATCACATTCTAGAAGCATTAATCTGCAAACCATTATGGTGATTGCTGAGAAGGACTTCTCTACTGAAATTTGCGAGATATCATCATTCTTGAATCAACATCCTCATGAGTCTCTTGGTAAACAGGCTCGTGATCTACATGAAGCGCTTGAAAAAGAAAAGAAAGTTCGCGCAGACTACATAAATCGTTCTGAC------------------ATAACATACTCCCTCGAAGACCTGAAACTAGGGGCAAAAGGAAATCTTACCATATTTGAACCTGGTCGAAGGGTGAAGGTGACTTTAGGCGAACCC------------------------------------GGTGTATCCGATTCCTTGTACAGCGGTGTACTTATTGATGCTCAACAAAAC---------------------TCT------GGGCCTTTCTCTTATCATTATGGAGTCTTCCTTGTTCCAAAAAGTCGAGCTCATGAGTGGCTTTTCTCGTCAGACGAAGGACAATGGGTCATTGTTGAAAGCTCA------------------------AAGGCTGCTCGACTCTTGATGGTTTTCCTGAATTCC------------------------------------------------------------------------------------------------------------------------------------------GGGAATGCTAATACTGCCACGGAGGACATTCAGAAAGATCTATCTCCTTTAGTCAAGCAATTGGCACCAGCTGACTGTGATGAT---------------------GGAGTTCAAATTCCGTTCATGGCTGCAAGTGATGGGATTAAGCAGCGGAAAGTCGTGCATCAGGTTACATCTGATTTGACCGGTCCAGTTGTAGTAGATGACGTGATG------------------------------------------------TATGAGAAGATGGACGAT------------------------------GAACTCAATAATCTA------TTTCCGTCTAAGAATTTGATATTTCGACGCCTTACATTTGAAAGATCCGAGAGCTTGGTGCAGTCTGAAGCTCTTTTG------------TCAATC---GTAGCGCCAACTACAAACTTTGACAAGAAGTCACCAGCACCCTTGAAATCA------------GGGAAGAAGGGGAAGCAGAAAAAAGTTGATGCACACACGTCTGATTCTCTTGCTTCAAGCAGTGAAATA------------------------AAAATTGAC---CATGGCTATTTGGCAAGTTCATATCACAATGGAATAATTTCTGGATTAATGCTGATTTCATCACATTTGGAAGCAACTGCCAATTCTGGAGGC---------------------------ATGATCAAGTCAGTTGTTATTGGTCTTGGAGCCGGATTACTCCCTATGTTTCTCAAGAAGTGCCTA------------CCCAATTTAGACATTGAGGTTATTGAGTTAGATCCCGTGGTTCTTCATCTTGCTAGAGACTACTTTGGTTTTAGCGAGGACGAACATTTGAAGGTACATGTATCTGATGGAATCAAGTACGTGAGGGAGATATCCAGTTCTGAGCCAGAAGGAGAA------------------------------------------------------------------------------------------------------------------------------------------------------------------------------------------------------------------------------------------------------------------------------------------------------------------------------------------------------------GGTTCAAGCAAAATTGACGTACTTATAATTGATGTTGACGCATCAGACACGAGCTCTGGCTTGACATGTCCTGCCGCAGATTTTGTTGATGAATCTTTTCTCACAACTGCCAAAAATTCAATTTCGTACGAGGGCGTATTTATCATTAACTTGGTCACG------AGGTCTTCTTCCGTGAAGGATTCAGTTTATGCTAGATTGAAAATGGTTTTTAGCAACCTCTTTCACCTACAGCTTGAGGAAGAT------GTAAATGAAGTAATTTTTGCCCTCAAGAAAGACGCTCCC------------------ATCGAGGACAATCAACTTTCGGAAGCTCGAGATATT------CTTGCAAGATCACTACAGCTGGAGAAACAA---CAGTGGAGCCAGAGAATCATAGATGCCTCAAAATCGATCAAGCCGCTGAGATGA
>Amborella_tricopoda
---------------------------------------ATGGAGGTGCTGAGTACTCTGGGGGACTTCACGAGCAAGGAGAACTGGGACAAGTTCTTCACTCTTCGTGGCATTAACGACCCATTCGAGTGGTACGCCGAATGGTCCATTCTCCAAACCCCTCTCCTCAATCAACTC------------CAATCAAACTCC---------GCCAAACAAGAAGAGCCCATTCAAATTCTGGTTCCTGGATGTGGAAACTCCCGCCTTTCCGAGCAACTATATGATTCAGGTTTCCACTCCATCACCAACATTGATTTCTCAAAAGTTGTGGTCTCCGACATGCTTCGCAACCACATCCGCTCCCGCCCCAACATGCGATGGCGCGTCATGGACATGACCCAAATGCAGTTTGCGGATGGGTCCTTCGACGTGGTTCTTGATAAAGGTGGATTGGATGCTCTGATG---GAGCCACAACTTGGCCCAAAACTAGGGAGCCAGTACCTTTCAGAGGTAAAGAGAGTCTTGAAAGTAGGTGGAAAATATATCTGTCTCACCCTGGCAGAGTCTCATGTTATAGAGTTGCTTTTATCGAAGTTCAGGTTTGGATGGCACATCAGTCTTGAGGCCATATTGAACAAACCATCTAACAAATCC---AACTTCCAAACATTTCTTGTGGTTGTTGCAAGAGAGAATTCGAGCATAGTTTCTCCCATTGTTCCATCTTTTGACAGTGATTCTCTTGATTGCGACGGAAATCAGATTCATGGTTTATTGAAAACAATTAATAGTGAGAACAAAATTCGTGCCGAATTCTCCTCAGATATTGAT------------------GTATTATATTCTCTAGAAGATTTGCAACTAGGAGCTAAAGGGGATTTAAATCGACTTATCCCTGGCCGTAGATTTTCTCTTACTTTGGGGGATTTT------------------------------------GCGACATCTCATTTCAGCTACAAAGCCATACTAATGGACTCCAAGCAACCC---------------------TCTGAGGCTGAGCCATTCCTATATCAATGTGGGGTTTTCATTGTTCCCAAGACACGAGCTCATGAGTGGCTCTTCTGTTCAGAAGAAGGACAATGGATGGTTGTTGAAAGTGCA------------------------AAAGTGGCTCGTCTAATCATGGTATTCTTAGGCTCT------------------------------------------------------------------------------------------------------------------------------------------GAGCACAACAATGTTGGCATGGACACTATCCAGAAGGACCTCTCTCCACTAGTAAAAACGTTGGCACCTGAGCATCCTGATAAT---------------------GGAGATCAAATCCCGTTCATGATGGCTAATGATGGTGTGAAGCAGCGAAATATTGTTCAGCAGGTTACATCTCCTACAACTGGACTAATAATTGTTGAAGATGTGATA------------------------------------------------TATGAAGAGAGTCCT---------------------------------AATGGTACTAATTCC------ATTCCATTAAAAGCTTTGGTCTTCCGCCGTCTCACTTTTGAGAGAAGCTTGGGTTTGGTGCAATCTGAATGCTTGCTTAAGGAAATGGAGCCTTGCCAGAAAGATGTTGCCAAGATTGCGAAAAAGAAAAAGAAGTCACGTCATAAATCAGACGAAAATATACGTAAAAAAAGAGCTGACTCAAGC------------------TTTTCAAAAGAATCCAGAAACAATCTG------------------------AAAGTTGAT---CATTCCTATTTGGCTAGTTCGTATCACAGTGGAATCATTGCTGGGTTTGCATTGATATCTTCTGCACTAGAAAATATGGCTTTGGCCAGGACA---------------------------ATGGTTAATACCTTTATAATTGGTCTTGGAGCTGGTCTCCTTCCCATGTTTTTGCATAAACATTTT------------CCATTGATGGATATTGAGGTGGTAGAGTTGGACCCAATTGTTCTAGATCTGGCGCGAAATCACTTTGACTTCATAGAGGATATACATTTGAAGGTACAAATTGCTGATGGAATAAAGTTTGTCAGAGAGATGACAACTGCT---------------------------------------------------------------------------------TCCACTTTGTCAAATAGGGATGAC------ACATCTGGAAATGATATT---------------------------------------------------------------------------------------------------------------------------------------------------------------------------------------------------TACTGTGAAGCGAACTTACCTTCACTT---------CAAGGAAGTAAAGGACCTCACATACTTATCATTGATGCCGATTCAGCTGATTTAAGCACCGGGTTGACATGTCCTCCTGCAGATTTTACTGAGAAGTCTTTTCTTCTCTCTGTGAAAGAAGCACTTTCTTCTGAGGGCCTCTTCATCATTAACTTGGTTTCA------AGATCCTCTTCCATTCATGAGATGGTTGTTTCAAGATTGAAAACTGTTTTCAGTCACATTTTCTTTTTGGAGATTGAGGAAGAT------GTGAATAAGGTTTTATTTGTGCTCCCCAAAGAGCCATGT------------------ATTGAGGGTGATCACTTGATGGAAGCAGCTGGTCGA------CTTGAGAAGCTCTTGAAAACCAGCCCATCT---GAGAAAGGCCCAAATATCAGAGACACGGCAAGGAGGATCAAGCGCCTATAA---
>Physcomitrella_patens
---------------------------------ATGGAATTTCGCAGC------AGTCATAGCGGTTGTCGACAAGTGGAGTACTGGGATTCTTTCTACCGATCACAGAAT---GGGCGATCGGCCGAGTGGTGCTGTAACTGGACGGAT------------TTGCAGGGTTACATATCAATGCTG---------------------GTGCCTAAGCCCACAAGTGCAGTGCAGATTTTGATTTCAGGCTGTGGCAATTCAGAGCTGTCGGTACACATGTACGACGCAGGCTGGCAGAGTATTACCAATGTCGATTTTTCGACGGTAGTAATCGCCGAAATGCTGCGTTTACATGTGCGCTCTCGTCCTCACATGCGTTGGCTAGTGATGGACATGACTCATTTACAGTTCGCAGATGCATGTTTCGACGTGGTCGTGGACAAGGGCAGTTTGGACGCCTTGATGGGAGAAGTATTGGATATCTCACTAGAAGCTACAAGCTACTTGTCAGAGGTCAAGCGTGTACTTCGACCAGGTGGAAAGTATGCATGTGTAACACAGGCTCATGTCAATGTTTTAGGGTTGTTGCTGCAGACTTTCAGGCAAGGTTGGCTGCTCAATGTACACAAAATTTTGCTGGTGTCAAATAATTCCAATCCTCAGTCGCAACCATACCTGTTCTACGCGATAAAGAACAGTGCAGAAGATTTAGCTCCAGTCAAGTGCTTCTTTGGAAATAGTCAGAATCCTTGTACTGAATCTCAGATGCAACTGGTATTGGATGCTGTCAAAGAGGAGAACAGGTTACGCAGTGAAGGAGGG---------------------------------TTAATTGACACTGCGGACGTT---------------------TTTGGTCAACTTCACCAGGGTCGGAGGACACCCCTGACGCTGGGCGGA------------------------------------------------------CTTTATCCAACAGTAGTTCTGGATGCTAAACCTGAT---------------------GCAGAG---CCACCGGCC---ATACGTTGTGGTGTATTCTTAGTGCCTAAGAGCCGAGCACATGAATGGCTATTTTCATCTGAAGAAGGGCAATGGCAGGTCATAGAGACAGCA------------------------CAAGCAGGCCGCTTAATCTTGGTCACTTTGGATGCGCAGCAGACAGATATGGAGTACATTAAGAATTGG------------------------------------------------------------TTTGCTATTATTCTGTTGGGCTTTGAT---------------GACGACTCACTTATTTCTGGGATGCTCCACGTGCAGCAAGTGTTGTCACCTTCGATCAAGCACTTGTTACCCTTGGACTGTCGGGAA---------------------TCAGATACAATTCCGTATATGACTACTAATGATGCTCTAAGTGAGAGGATTCTACTGGAGGAGATTGAGTCCCCTGTGACCGGCATCATACATGTGGAGGAGGTTGTC------------------------------------------------CTTTTAACAGAAGATTCA------------------------------CTTTCCAGACGAGCT------GAAGCATCAAAGCCGAAGCAGTACCGGCGCCTTGTTTTCCGTAGGAACCCTAATTTGATACAGTCAGAGGCTTCCTTGATACCTGTCGAGCGC------AACAGCAAAGAGCGCGCTCGGTCGAAGAATGTGGTTGATATCGCGAGGCGGCCTAACGGAAAGAAGAAAAAGTCTAGGCACAAGATGAGGGATCTCATTTTG---AGTTCATATCCAGGTGATGAAGAACTA------------------------AGGGTTGAC---TTTAGTTACTTGTCAAGTGAGTATCATGCAGGGATGATATCTGGACTCTGTCTGAATGCTCACAATTTAGAGCAGTGGATATCTGCAAAAGAGCCACTGAATGCTACGGTTCATCTTCGTCAGATAAGGGCGATGATCGTTGGTCTTGGAGCAGGGCTATTACCTATGTTTGTTCACAACCATATC------------CCAGTTAATACAATCCAGGTTGTTGAACTTGATGGAGTAGTGGGTGATGTGGCAAAGCGTCACTTCGGGTTCGTGGAAACCGAACGCATGCAGCTTTGCATTGCTGATGGAGTTGAAGCTGTTAGTGCAATCGCAAGAAACACGTCTATTTCGCTACGTCAAGACTCTACG------------------------------AGTGGAAAGAATCCTCTGGGTGATCTACCATCTACGAAGTCTTCTCATACCTCAGTGGGTGGCGAAGTTACCTCCAAAGTTTTACTTGCAGAAGTTGCGAGACCCCCTTTGCATGCGTATGAAATTTATGGTCATAGTGGCGGAAGTGGGCGTTGTGTCTTGCCAACCGCTCCCGTTGGAAAACCTCCTAATGTTCCAATGCTCATATGCTTTCATGCTTACAACATACCCAACTCAGTAGGGGATCGACTGGAATTCAAACGTAAACCAAAGTGGAATCCACAGAATTGT---------CGGAAAAGCAAC---TTGTGGCTGTGGTCTGTGGATTCAGTGAGCACG------------GGGCTGAGCTGTCCGCCTGGGGAGTTTTTGGAGGAGCCTTTCTTGAGATCCGCAAAGGAAGCCCTTGTAGAAGGTGGCATCTTGGCAATCAACGTAGTTTCA------CGAGCATCATCTCCGCACATTACAGCAGTTGCTTTGCTCCAAAAGGTGTTCGAGGAGGTTTACGATTTGGAGATTGAAGAACAT------GTTAATCGGGTGCTGTTTGCACTTTCACAACAGAGT------------------CACAAGAGTGGAGAGGGGGTAATAGAGAAGGCGAGGGTT------TTCGAGAGAATAACACGGGCGTTTGCTCCGTGGAAAAACGGTCCATCAGTGAAAGAGTACGCGAAGAAAATAAAGCGACTCAAATGA
>Huperzia_squarrosa
---------------------------------------------------------------------------------------------------------------------------------------------------------------------------------------------------------------------------------------------------------------AACTCAGAGCTTTCAGCTCAAATGTATGATGCTGGATTTCATCACATCACTAGCATCGACTTTTGTAAAGCTGTGATCAAAGAAATGCTCCACAAGCATGCTCGACTGCGCCCCGGCATGCTGTGGAGAGTCATGGACATGACGAGGATGCAGTTTTCAGGAAGCTATTTTGACGTTATTTTAGACAAAGGAGGCTTGGATGCGCTGTTAGGAGAACCCGAAGAAGATCCAACTGTAGGGATGCAGTTTCTTTCAGAGGTGAAAAGGGTTTTGAGGCCTGGTGGAAGATATGCATGTGTGACTCTGGCTCAAAAACATGTACTTGATGTTTTACTTCCCAATTTTAGATGCAGTTGGTCTGTAGATGTTCACATGCTACATGCATCAACTGGAGCTTCTTCA---AGTCTTTTACCATTTCTTGTAATTGCAAGAAATGTGCCCTCGAACATTGTACTTTCTGTCCATTTGTTTGTGGATGGCAGTGCTTATTATGGAGGCAATGAGCAGTTGCGGTTTCTTGAAGAAAAAATTGAAGAGGAGAATAATATCCGACATGAAGGCAAACATGAGTCAAATGGATGGTGCCGTCTTTGCAATGTTTCGTCTGAAAGAGATGTTGGAATGAAAGCTCCAAGTGATTTGAATGAGCTACAGCCTGGTCGAAGGGTGAGCATAAAACTAGGTGGAGGT------------------------------------TGCCAATCTCGGTCAACTTACAAAGCTATCATGCTCGATGCAAAAGATGGT---------------------TCA------GGAGTAGCCATTTATCAGTGTGCT---------------------------------------------------------------------------------------------------------------------------------------------------------------------------------------------------------------------------------------------------------------------------------------------------------------------------------------------------------------------------------------------------------------------------------------------------------------------------------------------------------------------------------------------------------------------------------------------------------------------------------------------------------------------------------------------------------------------------------------------------------------------------------------------------------------------------------------------------------------------------------------------------------------------------------------------------------------------------------------------------------------------------------------------------------------------------------------------------------------------------------------------------------------------------------------------------------------------------------------------------------------------------------------------------------------------------------------------------------------------------------------------------------------------------------------------------------------------------------------------------------------------------------------------------------------------------------------------------------------------------------------------------------------------------------------------------------------------------------------------------------------------------------------------------------------------------------------------------------------------------------------------------------------------------------------------------------------------------------------------------------------------------------------------------------------------------------------------------
>Huperzia_lucidula
---------------------------------------------------------------------------------------------------------------------------------------------------------------------------------------------------------------------------------------------------------------------------------------------------------------------------------------------------------------------------------------------------------------------------------------------------------------------------------------------------------------------------------------------------------------------------------------------------------------------------------------------------------------------------------------------------------------------------------------------------------------------------------------------------------------------------------------------------------------------------------------------------------------------------------TTGAATGAGCTACAACCTGGTCGAAGGGTGAGCATAATATTAGGTGGAGGT------------------------------------GGCCAATCTCGGTCAACTTACAGAGCTATCATGCTCGATGCGGAAAATGAG---------------------TCAAGA---GGACCTGTT---TATCAATGTGCTGTATTTCTTGTACCCAAGGGAAAGGCACATGATTGGCTTTTTTCTTCAGAGGAAGGCCAGTGGAAGGTTTTAGAGAGTGCT------------------------AAAGCAGGTCGACTTATCATGGTCTTCCTCGATGTG------------------------------------------------------------------------------------------------------------------------------------------GAC---TACCTTGAAAGTACTGCGGATCTACAGGATGAGTTGTCACCACTTGTAAAGGATTTTTTGCCGCCAAGCTCTGAAGGA---------------------CACAATGCTGTGCCGTACTTGATGTCAGATGATGGAATCCAAAGGAGGACAATTTTGGAAGAGATTGATTCATCAATGACCGGCGCAATATTTGTTGAAGATGTCATT------------------------------------------------TTTTCGAAAGAGCAAAAA------------------------------ATTGGCATC---------------AATTCTAATCAACGAGCCTTCCGTCGTTTGATTTTCAAGAGGAATCCAAGGCTTATTCAATCAGAAGCA---CTCCTAAATCTTAAAAAG------ACGCCCTCGGAAGAGTGTCGCAAGGGT---AAAGAAACTAGTCATCGTCGT---GGGATCTCAAAGTACAAAATTCCTATAGCTAAAAAGGATGTTAAA---------------------CAAGAGGAGTTG------------------------ATGGTCGAC---CACAGTTATTTAGCCAGCCCATACCATGGAGGTGTAGTGGCTGGCCTGTCGCTTATAGCGGCAAGCATTGAAAAGTGG---------------------------------------------------------------------------------------------------------------------------------------------------------------------------------------------------------------------------------------------------------------------------------------------------------------------------------------------------------------------------------------------------------------------------------------------------------------------------------------------------------------------------------------------------------------------------------------------------------------------------------------------------------------------------------------------------------------------------------------------------------------------------------------------------------------------------------------------------------------------------------------------------------------------------------------------------------------------------------------------------------------------------------------------------------------------------------------------------------
>Lygodium_japonicum
------------------------------------------------------------------------------------------------------------------------------------------------------------------------------------------------------------------------------TCACTGAGAAAATCAATGATGGATGGGCATGGGACTAGTCAATGCCTTTCACATACA------------------------------------------------------------------------------------------------------------------------------------------------------------------------------------------GGTGAA------------------------------------------------------------------------------------------------------------------------------------------------------------------------------------------------------------------------------------------------------------------------------------------------------------------------------------------------------------------------------------------------------------------------------------------CTTGAAGTTATTGTTCCAGGACGTAGGATATCGAAGACTCTTGGTGGAAAT------------------------------------GGTCTGTCACGATCTAGTTATTCAGCTGTAATTCTAGATGCGCTA---GAG---------------------AGTCAT---GGACCTTTCAAGTACAATTGTGCTGTCTTTCTTGTCCCAAAGGGAAGAACTCACGAATGGCTATTTTCTTCTGAAGAAGGTCAATGGCAGGTTGTTGAGAGTGCT------------------------AAAGCACACCGATTGATCATGGTTTTCCTGGATGCA------------------------------------------------------------------------------------------------------------------------------------------AACTTCTATTGTGGAAGCATGGAAGACATTCAGGAGGATCTTTCACCAGTTATCATGCGATTGCAACCGACTAACTGTAATGGT---------------------GGTGGTAGCATACCGTATCTTATGTCTAGTGATGGTGTTGTGAGGAGAGTAATTTTAGAGGAGGTAGAATCCTTCTTAACAGGTGCCATGCTCGTGGAAAATGTTGCA------------------------------------------------CTCTCCAATGACAGCCAA------------------------------AACCAAACG---------------GGTAGTACTTACGAATATTTCCGTCGGCTTGTCTTTAGGAGGAATCCAAATTTGATCCAATCAGAGGCACGACTTGTCAGACTATCAGGA------AAGCTCCATGGGAAAGCTAGAACTGGA---GGAAAAGGAAGCAAG------------TTGTCCAAGAAAAAGGGCCGCAATGAAAAGGACAGTCTTGCA---------------------GATCTTGAGTTT------------------------CAAGTGTAT---CATAGCTTTTTGGCTAGTCCTTATCATGCTGGAATGATAGCTGGATTGTCACTGATCGCATCAAATCTCAAGAAATGGGTT---------------------------------------------------------------------------------------------------------------------------------------------------------------------------------------------------------------------------------------------------------------------------------------------------------------------------------------------------------------------------------------------------------------------------------------------------------------------------------------------------------------------------------------------------------------------------------------------------------------------------TCATGT---------CAAGAACCTGGT---GCGTATTGGTGGTGGTTGGATTCG---------------------------------------------------------------------------------------------------------------------------------------------------------------------------------------------------------------------------------------------------------------------------------------------------------------------------------------------------------------------------------------------------------------------
>Isoetes_spp
-----------------------------------------------------------------------------------------------------------------------------------------------------------------------------------------------------------------------------------------------------------------------------------------------------------------------------------------------------------------------------------------------------------------------------------------------------------------------------------------------------------------------------------------------------------------------------------------------------------------------------------------------------------------------------------------------------------------------------------------------------------------------------------------------------------------------------------------------------------------------------------------------------------------------------------------------------------------------------------------------------------------------------------------------------------------------------------------------------------------------------------------------------------------------------------------------------------------------------------------------------------------------------------------------------------------------------------------------------------------------------------------------------------------------------------------------------------------------------------------------------------------------------------------------------------------------------------------------------------------------------------------------------------------------------------------------------------------------------------------------------------------------------------------------------------------------------------------------------------------------------------------------------------------------------------------------------------------------------------------------------------------------------------------------------------------------------------------------------------------------------------------------------------------------------------------------------------------------------------------------------------------------------------------------------------------------------------------------------------------------------------------------------------------------------------------------------------------------------------------------------------------------------------------------------------------------------------------------------------------------------------------------------------------------------------------------------------------------------------------------------------------------------------------------------------------------------------------------------------------------------------------------------------------------------------------------------------------------------------------------------------------------------------------------------------------------AGGK---CTC------------ATGGGTAAGGATCTYAGTGKAGTACTGGATGGAKCAAACRTT------TTTTATAGAATTGCTACTCACTTTTCAAACTAGGGACATGGGCAAAACATAAAAGAAGTTTTGAACTACCTGAAGCGAATCAAGTAA
>Isoetes_humilior
--------------------------------------------------------------------------------------------------------------------------------------------------------------------------------------------------------------------------------------------------------------------------------------------------------------------------------------------------------------------------------------------------------------------------------------------------------------------------------------------------------------------------------------------------------------------------------------------------------------------------------------------------------------------------------------------------------------------------------------------------------------------------------------------------------------------------------------------------------------------------------------------------------------------------------------------------------------------------------------------------------------------------------------------------------------------------------------------------------------------------------------------------------------------------------------------------------------------------------------------------------------------------------------------------------------------------------------------------------------------------------------------------------------------------------------------------------------------------------------------------------------------------------------------------------------------------------------------------------------------------------------------------------------------------------------------------------------------------------------------------------------------------------------------------------------------------------------------------------------------------------------------------------------------------------------------------------------------------------------------------------------------------------------------------------------------------------------------------------------------------------------------------------------------------------------------------------------------------------------------------------------------------------------------------------------------------------------------------------------------------------------------------------------------------------------------------------------------------------------------------------------------------------------------------------------------------------------------------------------------------------------------------------------------------------------------------------------------------------------------------------------------------------------------------------------------------------------------------------------------------------------------------------------------------------------------------------------------------------------------GATCTTTGAAGAACTTTATAGTCTTGACGTTGACGAAGAT------GTGAACAGAGTCGTATTTGCATTGCCACAAGG-----------------------------------------------------------------------------TTGCAACTCAATTTTCAAACTGGGGACATGGGCCAAACATAAAAGAAGTTTTGAAGAACCTAAAGCGAAT-------
>Isoetes_elatior
------------------------------------------------------------------------------------------------------------------------------------------------------------------------------------------------------------------------------------------------------------------------------------------------------------------------------------------------------------------------------------------------------------------------------------------------------------------------------------------------------------------------------------------------------------------------------------------------ATAGAGCTATTATTGTCGAGGTTG-GM-ATGGTTGGGAGATT-------------------------------------------------------------------------------------------------------------------------------------------------------------------------------------------------------------------------------------------------------------------------------------------------------------------------------------------------------------------------------------------------------------------------------------------------------------------------------------------------------------------------------------------------------------------------------------------------------------------------------------------------------------------------------------------------------------------------------------------------------------------------------------------------------------------------------------------------------------------------------------------------------------------------------------------------------------------------------------------------------------------------------------------------------------------------------------------------------------------------------------------------------------------------------------------------------------------------------------------------------------------------------------------------------------------------------------------------------------------------------------------------------------------------------------------------------------------------------------------------------------------------------------------------------------------------------------------------------------------------------------------------------------------------------------------------------------------------------------------------------------------------------------------------------------------------------------------------------------------------------------------------------------------------------------------------------------------------------------------------------------------------------------------------------------------------------------------------------------------------------------------------------------------------------------------------------------------------------------------------------------------------------------------------------------------------------------------------AGATCTTTGAAGAAGTTTATAGTCTTGAAGTTGATGAAGAT------GTGAACAGAGTCGTATTTGCATTGCCACAAGGTGGGTTC------------ATGGGTAAGGATC----------------------------------------TAGAATTGCTACTCAATTTTCAAACTGGGGACATGGGCCAAACATAAAAGAAGTTTTGAAGAATCTAAAGCGA---------
>Isoetes_coromandelina
--------------------------------------------------------------------------------------------------------------------------------------------------------------------------------------------------------------------------------------------------------------------------------------------------------------------------------------------------------------------------------------------------------------------------------------------------------------------------------------------------------------------------------------------------------------------------------------------------------------------------------------------------------------------------------------------------------------------------------------------------------------------------------------------------------------------------------------------------------------------------------------------------------------------------------------------------------------------------------------------------------------------------------------------------------------------------------------------------------------------------------------------------------------------------------------------------------------------------------------------------------------------------------------------------------------------------------------------------------------------------------------------------------------------------------------------------------------------------------------------------------------------------------------------------------------------------------------------------------------------------------------------------------------------------------------------------------------------------------------------------------------------------------------------------------------------------------------------------------------------------------------------------------------------------------------------------------------------------------------------------------------------------------------------------------------------------------------------------------------------------------------------------------------------------------------------------------------------------------------------------------------------------------------------------------------------------------------------------------------------------------------------------------------------------------------------------------------------------------------------------------------------------------------------------------------------------------------------------------------------------------------------------------------------------------------------------------------------------------------------------------------------------------------------------------------------------------------------------------------------------------------------------------------------------------------------------------------------------------------------GATCTTTGATGAAGTTTATAGCCTTAAGGTTGAGGACGAC------GTCAATAGAGTGGTGTTTGCATTGCCACGAGGTGGGCT----------------------------------------------------------------------------------------------------------------------------------------------------
