# Supplementary material for: Phylogenomics indicates the “living fossil” Isoetes diversified in the Cenozoic
Source: PLoS One. 2020 Jun 18;15(6):e0227525. doi: 10.1371/journal.pone.0227525 (PMC7302493; doi:10.1371/journal.pone.0227525)
Supplement: S1 File — Folder containing fasta files for each of the individual nuclear alignments. (GZ) [file pone.0227525.s011.gz › 1_Individual_Nuclear_Alignments/Homolog_15281.orthogroup_1.fasta]

>Ceratodon_purpureus
------------------------------------------------------------------------------ATGGGCAACGGGGCCAAATTA---------GGGTTGCTGGGGCTGCTGGTGACGACGGGGGGGCTGTATGTTGCGGTGAGCAATGCCTATGGAGGC------------------------GATAAGCAGGCCATGATGGATGGGTTTCATGTGCTGGCGGAGAGGCTGGGGGCGTCTGCGATGCCTGTGTTTATTTTTGTGCATACCGTTGCCATTGCCTTGTGTTTCCCTTACGCCATCGTCTTCGAAGCCGCCGCATCCTTTCTGTTTGGTTTCCTTCGAGGTGTTCTCTGCGTTTTCTCTGCCAAAGTCATGGGCGCAGCTCTTGCGTTTTGGCTTGGCAGGGCTTTATTCCGGAACTCTGACTGGGCGAGCAATGTGGTGAAGAAGAACAAATATTTTAATATTTTATGCAAAGGTGTTGCACGAGATGGCTGGAAGTTCGTCCTTCTGGCACGATTTTCGCCTGTCCCATCCTACATAATCAACTATGGGCTCGCAGCAACGGATGTTGGCTTCTTCGTCGACTTCCTTCTTCCCACAATCGCAGGAGGGCTGCCTATGATTATCCAGAACACTTCGATTGGGAGTCTAACTAGTGCTGCCACGCATCTTGGAGCTGACGGTACCAATCACGCCAAATCCGGTATATTGCCCTACGTTCTCCCTGCCATCGGAATTCTTTCAAGTGTAATGATCACGTGGAGAATCAAGAAATATGCAACAGCCAGCGAGTTTGGTTCAGGT------------------------------------GATGATTCTTCAGCAACCACCAAAGAGAAA------ATTGGTGGGAAGGATCAAGATTGGGGAAAACCGACGAGTGGTGAAAGCCTTGTGTACGCGAATGCGAATGGGCTTCAAAAGAGGACGGCCAAACATCTGGCAGAG---------
>Physcomitrella_patens
------------------------------------------------------------------------------ATGGGAAACGCGGCGAAGTTA---------GGGTTGGTGGGTTTGTTAGCTACGACGGGGGGGCTGTATGTTGCAATCAATAATGCTTATGGGGGC------------------------GACAAACGAGCCATGATGGACAAGTTACATGTGCTAGCAGATGGGCTGGGGCCGTCTGCAATGCCCGTGTTTATTTGTGTGCACACTATAGCCATCGCTTTGTGTTTTCCTTACGCCATTATCTTCGAAGCTGCCGCGTCCTTCCTCTTTGGCTTCCTCCGAGGTATCCTCTGCGTGTTTTGTGCGAAGGTTATGGGCGCAGCTCTTGCATTTTGGCTTGGAAGGGCTTTATTCCGGAGCTTTAGTTGGGCGAACAATACGGTGAAGAAGAACAAATACTTCAATGTTTTAAATAAAGGTGTAGCACGAGACGGCTGGAAGTTTGTTCTCCTGGCACGATTTTCGCCCGTTCCATCTTATATTATCAACTACGGTCTCGCAGCAACAGATGTTGACTTCTTTGTGGACTTTCTCCTTCCAACGGTCGCTGGAGGCCTGCCTATGATTATTCAGAATACTTCGATTGGAAGTTTCACTAGTGCTGCCACACAACTCGGAGCCGATGGTGCTGGT---GCGAAACCTGGGATGTTGTCCTACGTTCTTCCTGCCATCGGCATTATTTCTAGTATAATGATCACGTGGAGAATCAAGAAATATGCAACGGTTGACGCGTTCGGTTCAGGT------------------------------------GATGACTCTTCAGCAGCTATCAAAGAGAAAGAGAGAATCGTTGTGAAGGATAAAGGTTGGGCGAAACCAACTGGTGGCGATAGCCTCGTGCATCCCACTATTCATGGTCTTCATATGAGGACAGTCAAACATCTGGCAGAGTAG------
>Selaginella_moellendorffii
---------------------------------------------------------------------------------------------------------------------------------------------------------------------TACAATGGC------------------------GATCGGCAGGCTATGCTGGAAGCACTCCAGGGCGTCTCCCAGCGCCTTGGAAGATGGGCAATGCCAGTGTTTGTGCTGGCTCATACCCTCGCCATCGCGACGTGCTTCCCCTACGCGGTTTTGTTCGAGGCCGCCGCGTCCTTCTTGTTTGGATTCGTCCATGGAGTGGCTTGCGTCTTCTCGGCCAAAGTCTTGGGAGCTGCTCTAGCATTCTGGCTTGGAAGACTGCTATTCCGGAGCTCGGAAACTCTGTCTGGCTTTGTGCGCAAGAACAAATACTTCAGCGTCATAAGAGATGGTGTGGCGAGAGATGGCTGGAAGTTCGTTCTCCTCGCGCGCTTCTCGCCAGTTCCATCTTACGTGATCAACTACGGTCTGGCTGCCACCAACGTCGGCTTCTTCGTCGACTTTCTTCTGCCAACTCTTGTCGGTGGGCTTCCTATGATACTTCAAAACACTTCCATCGGCAGCCTTACCAGTGCAGCAGCGCATTCGAAAGGAAACTCTGGCAGC---------------ATGCTTTCGTACGCTCTTCCAGCTATCGGCGTTTGTTCTGGGATATTGATAACCTGGCGGATCAAAAGGTATGCTTCT---------------------------------------------------------------------------------------------------------------------------------------------------------------------------------------------------------------
>Isoetes_lacustris
GTTTTTCAAGTTTTTAGCAAAACCGGAACTTGCGGGCAACAAAAGGCGGTGGAGGCCCTACACTTCGTCTGGTTTCAGAGAGGAGTACCCGCCAGAATGAAGCAATTCGGATTTGTTGCGTTGGCTGTAGTGACGGTGGGCTTGTATGTGTTGATCTCGTATTCATATGGCGGA------------------------GATCGACAGGCAATGCTGGAAGCATTGAAGAAGCTTTCTGCTCATCTGGGGAGATGGGCAATGCCCACTTTCGTTTTTGTTCATATGGCAGCCATCGCAGTGTGCTTTCCATATGCCGTGATCTTCGAAGCAGGGGCATCATTTCTTTTTGGGTTTGTTTATGGGGTGATGTGTGTCTTTGTAGCCAAAGTGCTTGGTGCAGCTTTAGCATTTTGGCTTGGTCGGATTCTGTTTAGAAATTCC------CTTCCCAAATTAGCCATGGGAAATAAATATTTCAAAGTGATAAGCGATGGCGTAGCTAGGGATGGATGGAAGTTTGTTTTGCTTGCACGGTTTTCTCCTGTTCCTTCTTATATTATTAACTATGGCCTTGCAGCGACTAAGATTAATTTTGCTCGCGATTTCTTACTGCCAACCCTAGTTGGAGGCCTTCCAATGATTCTTCAGAATGCTTCAATTGGAAGCTTGACTAGTGCTGCAGCAAATACTGGTAAAACGTCCAAAACG---------------------TCCCTTTTGCTTCCACTTTTGGGTATCTTTTCTGGGTTGCTCATCACTTGGAGAATTAAAAAATACGCTTCA---GAAGGCTTTGCATCTACA------------------------------------GAAACAGATGTCTTGGCAGCTAATGAAGCG------------------------------GTTGAGCCAAGCTGTATGGATTCCTTTAACTGTCCAAACCCAAGTAATTTACGACTAAGGACA------CATTTGCAAGCTAGGAGCTGA
>Oryza_sativa
------------------------------------------------------------------------------ATGGCGAGGGGGAGCAGGAGGAAGGGGTGGGCGCGCGGGGCGGTGGCGTTCGCGGCGGTGGCGGCGGCGGTGGCGGTGGGGAGGCGGTACGGGTGG------------------------GACGGGGAGGCGGCGGTGGCGGCGTTCCGGGGGCGGAGGGACGCGCTGGGCCCCTGGGCGGCGCCCGCGTACGTCGCGGCGCACGCGCTCACGCTGGCGCTGTGCCCGCCCTACGCCATCCTGTTCGAGGGCGCCGCGGCGCTCCTCTTCGGCTTCCTCCCGGGTGTCGCCTGCGTCTTCTCCGCCAAGGTGCTCGGCGCCTCGCTCTCCTTCTGGATCGGGAGGGCAATTTTCAGACTCTTTACTTCAGCAATGGATTGGCTAAAGAGTAACAAGTACTTCCATATTGTGGTTAAAGGGGTTGAACGTGATGGCTGGAAATTTGTGCTACTTGCTAGATTCTCTCCTCTACCTTCCTACATAATTAACTATGCTCTATCTGCCACCGACGTTGGATTTTTCAAAGATTTTCTACTTCCCACAGTTGTTGGCTGCTTACCGATGATCCTACAGAATGTTTCTATTGTTAGCCTTGCTGGTGCTGCAGTTGCCTCAACCACAGGATCTGAGAAG---------TCTCGGATATACTCCTACTTGTTTCCAGTACTTGGTATCATGTCTAGCATTCTCATTTCGTGGAGGATTAAGCAATATTCTTCTGCCCTTGTTATTCCTGAAGAGCTTAAAAATTCATCTACTAAT---GGAAAGGCTAATGTGGATGACAAGGCAGTGTCTGAAAATACC------------------------------------------------------------------AACTCTGGGGAAACTAGGAAAAGGAGGTGA------------------------
>Ananas_comosus
------------------------------------------------------------------------------------------------------------------------------------------------------------------------------------------------------------------------------ATGAACGGTGGAGTTGATGATCTCGAG---------------------------------------------------------------------------------------------------------ATGAGGAATGTCCCTTGC---------------------------------------TGGTCGATCTCGGCACTTTTCAGGAGCTCTAAATCCGCAATGGAGTGGGTGCAAAGAAATAAGTACTTCAACCTTCTCGTTAGAGGGGTCGAACAAGACGGGTGGAGATTCGTTCTTCTTGCTCGGTTCTCTCCTTTGCCCTCCTATGTCATCAACTACGCCCTAGCCGCGACTAATGTCAATTTTCTTGTCGATTTCCTTTTCCCAACAATTATCGGGTGCCTTCCGATGATCCTACAGAATACATCCATCGGCAGCCTCGCAGGTGCCGCTGTAGCCTCCTCCACTGGCTCTAAGAAA---------TCTAATATCTACTCTTATTTTTTCCCTCTACTGGGAATTGCCTCGAGTGTTTTAATATCCTTGAGGATCAAAAAGTACTCCTCTAAGTTCGCCATTGCTGAAGAGCTCAAACGCTCTTCGTCCGAT---AAGAGGAAAGATGAAGACAGCAAAGTTATAGAGTTGCCTGAA------------------------------------------------------------------GACGCC------------AAGAGAAAGTAA------------------------
>Theobroma_cacao
------------------------------------------------------------------------------------------ATGAAAATGGGGAAATGGTTGAGAATAGGAGCGTTGGTCGGTGCA------------ATCGCTATAGCCAAGCAATATGGAGGGCAATTGGGATTGGGATTGGGATTGGACAAAGATGCCGCTCTCCGCTTGTTCCAGCAATGGTCGGATCGACTGGGGATTTGGGCTATCCCTCTTTATGTTGCCCTCCACACCCTGACTCTTTCCCTCTGCTTGCCCTACGCCGTCTTCTTCGAGGCTGGGGCTTCTTTGCTCTTCGGCTTCTTCCCTGCCGTCCTTTGCGTCTTCTCTGCTAAGCTTCTGGGGGCTTCTCTGTCCTTCTGGATTGGCAGGGCTGGTTTTCAG---------------------------------------------------------------------------------AAGTTCAAGTTCTGCAATGGACTGGGTCCAGAGAAACAA------------------------------------------------------ATACTTCCATCT---------------CCTTTCCCAAGGAGTCGAACGCGATGGTTGGAAATTTGTCCTTCT---------------------------------------TGCACGATTCTCTCCCATACCTTCGTATGTCATCAATTATGCTCTAGCTGCCACAAAAGTTGGATTTGTAGTGGATTTTCTGCTTCCTACTGT------------------------------------TATTGGCTGTCTGCCAATGATCTTGCAGAACACTTCCATCGG---------------------------------CAGCCTTGCTGGTGC---------TGCTGTTGCGACAGCATCTCCCTCTGA------------------------------------
>Arabidopsis_thaliana
---------------------------------------------------------------------------ATGAAGAAATGGTTAGCAATCGCAGCGACGGTGGCGATAATTGCA------------------ATAATCGTTAGACAAGGCACGACACAATACGGATGG------------------------AACAAAGAGGCGGCGTTGGAAAAGCTAAAGGAATGGTCAGATCGGCTGGGGATTTGGGCGATTCCAACGTATGTAGCGGTTCACACAATAACCTTAGCTCTTTGTCTCCCTCACGCCGTCTTCTTTGAAGCTGGTGCTTCTATGCTCTTTGGTTTCCTTCCTGCTCTTCTCTGTGTTTTCTCTGCTAAAGTTCTCGCCGCTTCTTTCTCCTTCTGGATCGGCAGGTTTGTTTTTAAGAGTTCCACCAGAGCTACAGGGTGGGCGCATAGCAACAAGTACTTCAATATTCTCTCAAGAGGAGTTGAGCGCGATGGTTGGAAGTTTGTTCTTCTTGCAAGGTTCTCGCCCATTCCTTCCTATGTCATAAACTACGCTTTGGCAGCTACTGAAGTCCGGTTTGTAGCTGATTTTCTGTTCCCCACGGTTATTGGCTGCCTCCCGATGATCCTGCAGAACGCATCAGTCGGTAGCCTCGCTGGTATGGCTGTGGCTTCAGTAGCTGGAAAACAGAAA---------AGTCAGGTCTGGGGTTATGTTTTCCCAGTACTTGGGATACTGTCAAGTGTTCTGATTTCATTGAGGATCAAAAAGTACTCAGCTGGAATTACAGAGGCATCATCAGATACC------------------------TCTGCTAACAACTCTAGTTTAGCTTCATCTGAAACT------------------------------GCGAATCCCGCTTATGGA---------------------ACCGATGGATCCAAGAAAAGTGAGTGA------------------------
>Littorella_uniflora
---------------------------------------------------------------------------------------------------------GCGGCGGTGATTAGG------------------------------------AACCAGGATCTTGGA---------------------------------GAAAAGGTGATGCATTGGATGTCAGATATGTCCGATCGGCTTGGTTATTGGGCCATTCCTGCATACATCGGAGCTCACACCCTCACACTCGCTCTGTGTTTACCTTACGCTGTTTTCTTCGAAGCCGGTGCTTCTATGCTCTTTGGCTTCGTCCCCGCTTTGCTCTGTGTCTTCTCCGCCAAAATTCTAGGAGCTTCTCTTTCCTTCTGGATCGGCAGGCTTTTGTTTAGAAGTTCTGGATCTGCAGTTGAGTGGGTGCAGAGAAACAAGTACTTTCACATTCTCTCGAGGGGAGTTGAGCGAGACGGGTGGAAATTCGTTCTACTTGCACGATTCTCACCTATACCGTCCTATATCATAAACTACGCATTGGCTGCTACCAAGGTCGGATTCCTAGTAGATTTCTTGCTTCCAACAGTAATCGGCTGCCTACCCATGATTTTGCAGAACACGTCACTCGGCAGCCTAGCAAGTGCTGCCGTGACTTCTTCACCCGAGCCAGGGAAA---------TCTCGGATATGGTCATATGTGTTTCCTCTTCTGGGCATCTCATCAAGCATTCTTATTTCGTTAAGGATAAAAAAGTACTCGTCCGAGATAGCT---GTCACTAATAATTCT------------------------TCTTCCGCTGGTGATTCTGCTGTTGGATCAGATCAA---------------------------------GAATTGTCTGGTGGG------------------AAGACAAACAAGATAAAGTGA---------------------------------
>Amborella_tricopoda
---------------------------------------------------------------------------------------ATGGCTTTCCTCAAGCGTTTCGCTGTGATTTCGGTTGCTGTTGCGGCTTTTGTGGTTTACAAAACAATCAATAAGGAATATGGTTTT------------------------GACAAGGATTCGATTCTGCATAGTTTTCGTGGACTCTCTGAAAAATTAGGGCTTTGGGCCATGCCTTTCTATGTCCTCCTTCACACAGTTACCCTAGCTTTGTGCTTGCCCTATGCAGTGTTCTTCGAAGCTGGGGCTGCTCTCTTATTTGGATTTGTACCCGCTGTTCTCTGTGTTTTCGCAGCTAAGGTTCTTGGGGCTTCGCTCTCTTTCTGGATTGGAAGGACTGTCTTTAGAAGCTCAACCTCTGCAATGGACTGGGCTCGTAGTAGCAAATACTTCCATCTTCTCACTAATGGGGTAGCTCAAGATGGGTGGAGATTTGTCCTCCTCGCTCGCTTTTCACCGATTCCTTCATATGTTATCAGTTATGCATTGGCAGCCACTAATGTTCGTTTCTTTATTGATTTCCTCTTACCCACCATTATGGGCTGCCTGCCAATGATCTTACAAAACACATCAATAGGCAGCCTGGCCAATGTAGCGATAGGTACCACCATCACTTCTCAAAAG---------TCTCGGGTATTATCTTACATGTTACCCCTACTAGGAATTGGATCGAGCATTCTAATTTCCCTCAAGGTCAAGAAGTATGCGTCTGAAATTTCACTGGTTGATGAGCATCCG------------------------GCTTCAAAAGGTGCTAGAACCATCGATAGTAATTCT------------------------------TGTGATTTATCT---------------------------CAAAATTCTGTAAAATCAGGTGAGATT---CACTAA---------------
>Lygodium_japonicum
---------------------------------------------------------------------------------------ATGGCTCGCTTCGGGCAGCTCAGCATTGTGCTCCTCCTCGCCATAGCTGGAGCAGCATATTTCGTCTTCTCCCAAGCGTATGGAGGA------------------------GACAAACAGGCGTTGATGGAGGACTTCAGAGTCCTTTCTGAGAGGCTTGGCAAGGGGAGCATCCCTCTATACATCGGTCTCCATGCGCTCCTCATATCTCTTTGCTTGCCTTATGCCGTTGTGATGGAGGCCGGGGCCGCGTACCTTTTCGGCTTCTTCCATGGTGTTCTTTGCGTTTTTGCAGCCAAAATCTTGAGTTCCTCTTTGTCTTTCTGGATCGGCAGGACGGTATTTCAAAGCTCAACATCAGCACGTCAATGGGTCCAGGGCAACAAGTTCTTTCGTGTGATAAACGAAGGAGTATCTCGAGATGGATGGAAGTTTGTGTTGTTAGCTCGGTTTTCTCCCATTCCATCATACGTCATCAACTATAGTTTAGCTGCCACAAATGTCAGGTATGGTATTGATTTCCTGCTACCATCCATCTTGGGGTGCATTCCCATGATTCTTCAGAACACTTCCATCGGAAGCTTGACACGAGCAGCCACCCATACCAGGGCTGATGATAAAAAG---------TCAGGCATTATGGCATATGTCCTGCCTGCAATGGGCCTTATATCTAGTGTCCTGATAGCATGGCGTATAAAGAAGTACACGTCC---AAGGTTATGCCCTCAGGAACGCCTGTGGTGTCTTCTAATATGCCCGAATGTTCTCATGAAAATACCACTACTACTGAGCAACCGGGTAAAGTA---------------AAGTGGTTAGAAGGAAGT---------------------------------ACTGTACGACAAAGAAAC------ACAATCACAACCAAATCATAG
>Pteridium_aquilinium
------------------------------------------------------------------------------------------------------------GCCGTGGCAGCGCTTGTGGGCGTGGCGGCCGTAGCCTATTGCATCTTCTCTGCTGCCTATGGCGGT------------------------GACAAGCAGGCAGTGCTAGAAGATCTGCGCGCGCTCTCGCAGCGCCTCGGCCCTTGGAGCCTTCCCCTCTACGTTGCCCTGCATGCTCTTCTTATCTCCCTCTGTCTTCCCTACGCCCTTCTCCTCGAGGCTGGTGCCGCCTACCTCTTCGGCTTCTTCAATGGCGTCCTCTGTGTCTTCTCTGCCAAGATCCTCAGTGCCTCGCTCTCCTTCTGGATCGGCAGAACCCTGTTCTGGAGCTCCCCATCTGCGCGTCGTTGGGTTGAATCCAACAAGGTTTTCAGTGTCATCAGTAATGGCGTAGCTCGAGATGGATGGAAATTTGTGCTCCTTGCTCGGTTCTCTCCAATTCCATCTTATGTGATCAACTACAGCCTTGCTGCCACCAATGTCAGGTATTTTGTAGATTTCCTCTTGCCCTCAATCCTTGGATGTGTTCCTATGATCCTGCAGAACACATCCATTGGAAGCTTGACAAGGGCAGCCACTCACGCAGACTCTAGTGGCGGAAAA---------AGTGGGGTTTTATCGTACTTGTTACCTGCAATGGGG---------------------------------------------------------------------------------------------------------------------------------------------------------------------------------------------------------------------GTTAACCTGCGC------------------------------
>Isoetes_andicola
---------------------------------------------------------------------------CAGAGAGGAGTACCCRCCARAATKAAGCAATTCGRATTTGTTGCATTGRCTGTAGTRACGGTGGGCT-GTATGTGTTSATCTCGTATTCATATGRCRGA------------------------GATCGACAGGCAATGCTGGAAGCATTGAAGAAGCTTTYTRCTCATYTGGGGAGATGGGCARTGCCCACTTTCATTTTTGTTCATATGGCAGCCATTGCAGTGTGCTTTCCATATGCCGTGATCTTCGAAGCAGGGGCGTCATTTCTTTTTGGGTTTGTTTATGGAGTGACGTGTGTCTTTGTAGCCAAAGTGCTTGGTGCAGCTTTAGCATTTTGTCTTGGTCGGATTCTGTTTAGAAATTCC------CTTCMCAAATTWGTCATRGGAAATAAAYATTTCAAAGT-ATAAGC--TGGCGTAGCTAGGGATGGATGGAAGTTTKTTTTGCTTGCAYGRTTTTCTCYTGTTCCTTCTTATATTATTAACTATGGCCTTGCAGCAACKAAGATTAA-TTTKYTCGTGATTTCTT-CTGCCAACCCTMGTTGGRGGCCTTCCAATGATTCTTCA-AATGCTTCAATYRGAAGYKTGACYAGTGCTGCAGCAAATACTGGTAAAAYGTCTAMAAYR---------------------TYCSTTTTGCTTCCAYTTTTGGGTWTCTTTTCTRGGTTGCTCATCACTTGGAGAATTAAAAAATACGCTTCA---GAAGGCTTTGCATCTACA------------------------------------GAAACAGATGTCTTGGCAGCTAATGAAGCG------------------------------G-----------------------------------------------------------------------------------------
>Isoetes_humilior
---------------------------------------------------------------------------CAGAGAGGAGTACCCGCTGGAATGAAGAAATTCGGATTTGTTGCATTGGCTGTTGTGACGGTGGGCTTGTATGTCGTGATCTCATATTCATATGGCGGA------------------------GATCGACAGGCAA------------------------------------------------------------------------------------------------------------------------------------------------------------------------------------------------------------------GGATTCTGTTTAAAAATTCC------CTTCCCAAATTAGTGATGGGAAATAAATATTACAAAGTGATAAGCGATGGCATAGCTAGGGATGGATGGAAGTTTGTTTTGCTTGCACGGTTTTCTCCAGATCCTTCTTATATTATTAACTACGGCCTTGCAGCAACTAAGATTAATTTTGCTCGTGATTTTTTACTGC-----------------------------------------------------------------------------------------------------------------------------------------------------------------------------------------------------------------------------------------------------------------------------------------------------------------------------------------------------------------------------------------------------------
>Isoetes_elatior
------------------------------------------------------------------------------------------------------------------------------------------------------------------------------------------------------------------------------TTGAAGAAGCTTTCTTCTCATCTGGGGAGATGGGCAATGCCCACTTTCATTTTTGTTCATACGGCAGCCATTGCAGTGTGCTTTCCATATGCCGTGATCTTTGAAGCAGGGGCGTCATTTCTTTTTGGGTTTGTTTATGGAGTAATTTGTGTCTTTGTAGCCAAAG---------------------------------GGATTCTGTTTAAAAATTCC------CTTCCCAAATTATTGATGGGAAATAAATATTTCAAAGTGATAAGCGATGGCGTAGCTAGGGATGGATGGAAGTTTGTTTTGCTTGCACGGTATTCTCCAGTTCCTTCTTCTATTATTAACTACGGCCTTGCAGCAACTAAGATTAATTTTGCTCGTGATTTTTTACTGCCAACCTTAGCTGGTGGCCTTCCAATGATTCTTCAAAATGCTTCAATTGGAAGCTTGACTAGTGCTACAGCAAATTCGGGTAA-AC----AAAACG---------------------TCCCTTTTGCTTCCACTTTTGGGTATCTTTTCTGGGTTGMTCATCACTTKGAGATTAAAAAAATACGCTTCA---RAAGGCTTTGCATCTACA------------------------------------GAAACAGATGCCTTGGCAGCTAATGAAGCG------------------------------GTTGAGCCAAGATGTATG------------------------------------------------------------------------
>Isoetes_coromandelina
-------------------------------------------------------------------------------------------------------------------------------------------------------------------CATATGGCRGA------------------------GATCGACAGGCAATRCTGRAAGCACTACACAAGCTTTCGAGTCGTCTGGGCAGATGGGCAATG---------------------------------------------------------------------------------------------------------------------------------------------------------------------------------------------------------------------------------------------------------------------------------------------------------------------------------------------------------------CTGCCAACCCTAGTTGGAGGCCTGCCAATGATTCTTCAGAATGCGTCAATTGGAAGCTTGACCAGTGCTGCAACAAATGCTGGTAAAACGTCTAAAACA---------------------T--------CTTCCACTCTTGGGCATCTTTTCTGGGCTGCTCATCACATGGAGAATTAAAAGATATGCATCT---GAAGGCTTTACATCTACA------------------------------------GAAACAGA----------------------------------------------------------------------------------------------------------------------------------------------
