# Supplementary material for: Phylogenomics indicates the “living fossil” Isoetes diversified in the Cenozoic
Source: PLoS One. 2020 Jun 18;15(6):e0227525. doi: 10.1371/journal.pone.0227525 (PMC7302493; doi:10.1371/journal.pone.0227525)
Supplement: S1 File — Folder containing fasta files for each of the individual nuclear alignments. (GZ) [file pone.0227525.s011.gz › 1_Individual_Nuclear_Alignments/Homolog_35530.orthogroup_1.fasta]

>Physcomitrella_patens
ATGCGGAATTTGGTGGTGATCAATGAGGTGCATGGGGTGGTGGAGGGTGACGATGACTCCAAGCTGCAAATCGCA---------------------GCTGCGGCTGTTGATGTTGACAATGGGCTCTTCTTTGTCGTTTCGCAATCTTCCGCACTCTTATGCTACTCTCTTTCTTCCTCCAAGGTTGAATGGATT---------------------------------------------------------------------GTCACCTTGGACGAGGAGGGTGGACCTGTGGTAGCTATGGACTGGAGGGTGGAGGTCGAATCCGTTGTTATTGGCCGTTCCAGCGGACAGGTTGTTGAGGTTAGT---GATTCTGGTCAAGAAGTGCAAGAGGTGGGTTCCTTAAAGGGAGGACTTCTGGCTATGGCAGCTAGTCCGGATGGTGAGCTCTTGCTTCTCGCTACTGGGTTTGGTCAACTCCTGGTTATGACT---CAAGACTGGGATCTTCTGTATGAAGTCACTCTT---------------------GACGAGGGC---------------CTCGCT---------------------GCTTCAGGTAGCGTGCAGCTAAGCTGGCGAGGGGATGGCAAATATTTTGCCACACTTGTGACAGGGAGCGGTGCCTCCACTGATTCGAGTCCGTTGAAGATCTGGGAAAGAGACACCGGAGCCTTGTACGCATCTGGAGAGAGCATTCCCTATTTGCAAACA---------GCGATGTCTTGGTGTCCCTCAGGGGCTCGCATTGGCACTGCGTGTATACAACCGAACAGCACAAGCCAACCCCTCATAATGTCTTTCGAGAAGAACGGTCTCAAGCGCGACAAATTTCAGCTGGAAGGTCCTCTGGACACGCAT------GTAAATTATCTCAAGTGGAACAGCAATTCTGAGCTTCTGGCTATGGTGATTACTACTAAAGATTGGACTGGCGTCCAGATCTGGAGCTGCAGCAATTTCCACTGGTACTTGAAACAGGAGCTACGGTTTCCAAGCACAGATGAACTGAACGTGTTGTGGGATCCTGAGGATCCAATGACACTAGTCTGCTGGACAGCCAGTGGGACCATCCGCACTCTTAAACTTGGATGGAAATCTGCAGTTCTAGACTCGAGCATTGCTCTGGTTATTAATGGCCTTAGCTTACTCGTGTCACCCCTTTCTCTTGCCCTCATCCCTCCGCCTATGTCACTCTTTACAATTACTTTCCAGGCCCCGGTACAGGTTGTGGCATTTTTGCAAGACCATGAACGCTGCTGTTTCATAGCTGCACGGCTCTCGGATAGCACGCTGAGTGTTGTGACTTTACCTGAGCTCAATGATTGGTTAGATCTTGATGGAATCAATCACACAGCGCATTCTATCTCTGTTCTCTCCGACTTGAAACAGAGCATAAGCGAGCTCCGGCACCTTACGTGGTTAAGTTCTGGGGCGCTACTGGGCGCCCTCTCAGTTCAACCGGGGTCTGACAAGGTTGGCATTTCCGGAAACTTCTCAGGAACTCAAAATGGGGTG------TTTTTCCAAACTTATCCAGGAAGTAAGGAGATACTCGTCGAAGTTGAT------------------CTTGACATGGTAGCCTACAATCCTAGTCCAATTATGTCAGACGGTGTTCAAATACAGGGAGTACAGGAAACACCTGTAAAACAGGCGGTGATTAGTATCATCAAGAAC------------------AAGGCTCCTCTGTCGGATCAGAACGGAGACGCTTTTGTCCAACTAGGGGATGGCTCGATGTTGTTGTAT---TCTGAATCACAAGGGGCGTCGCAGTTCGGTAAAACTGTGATT---------------------------GGGAAGTTTGCGAGGCCTTGTCCATGGACGAGTGTGCTGCAATCTGAG---------AATGGAGAAACTCTTCTCCTTGGACTCGATCAGAAGGGGAGTTTGGAGCTTCTGGGTCGCTGTGTTCTCTGCAGAGATTGCTCAAGCTTTGTTGTTCATACAGCAGCTGATTCTCGATCT---------------CATCTTTTGTACACCACGCAGAGAGACTCAATGCATGTTGTCAGTTTGTCTGACCTCTCG---------------------------------------------------TCCCTCTCGGAGGTGCAGTCTAAG---CAGGAAGTTAACATGAAACCTGAAATTTCAGATGGGAGGAAGCCAAAAGGGGTTGGTTTCCAAGAAGAGAATCTGAAAGTGCGTCCCCTGTGGGAACGAGGGGCGAGGTTGGTTACAGCGTTAGGAGGTCATGACGTGGCTGTGATAGTGCAGACCATAAGGGGTAATTTGGAGACAGTATATCCACGGGGTCTTGTGCTAGGTGCAATCGCAGAAGCCTTGAAGAAAGGCGATTTTCGTGAGGCTATGGGATTAACTCGGAGGCATCATATTAATCTGAATGTATTAGTTGATTATGGAGGTTGGCGAAACTTTTGCGTGAAAGCTTCTGAGTTTGTCAAACAGGTGGGTAAGTTAAACCACATCACTGAACTAGTGTACGCTCTAAATGAGGAAAACATCGTCGAAACCACGTACAAAAACTTA---CTACCTCCCTTCCCAGAACCACTAAGCCCTGCGGATGCTGCAACTGAATTGATGAAGTCTCAATTC------------------ACAGCCAACAAGGTGCAGACTGTTCTGAAATCTTTGAGATTAGGTGTAGAAAAAGAGATTCCTGTTAGTCCTGGAAAAGAGCTTTGCATCCTGGCCACGCTAGCTAAGAGCCGCCCACCAGAATTGAAAGAAGCTTTGCAACGAATCAAAAGTTTGCGTGAAGCAGAGCTG---------------CAGGGAGAAGTTGCTGTAGAGCTGGAG------GCAGTCGAAGAGACG------GGAGAAAAGGGGAAGGTCATACTGAGTGCTGAGGCTGCATTGAAGCATTTGCTTTGGCTATCAGACGCAGATATTGTCTTTAAAGAAGCTCTAGGATTGTACGACTTGCACCTGGCGGCAATGGTTGCTTCTCATGCGCAAAGAGATCCAAAAGAATTCATTCCTCTTTTGAAAGAGTTAGAGGAAATGCCACCACACTTAATGCAATACAGCATTGACGTAAGGTTGGGTCATTATGAGAGCGCTCTGCAAAACCTTGCTCAAGGAGGGGAAGCCAACTTCAATGAATGCCTACAGTTGATGATGGATCATGCTGAGCTATTTCCACTTGGATTACATATTTTTAGAGAATCTAAAAATAGGCTTCCTGTTTTGGAAGCATGGGGAGATCATCTAATGCAACAAGAAAAGTTTGAGGATGCTGCGGCTGCTTACTGCTCTTGTAACAATCTTCAAAAGGCTCTGGGTTCATATAGAGCTGGTGGCTTATGGCGAGGAGTGATGACTATCGCAGGCCGGATGAACCTTTCTCGTGAGGAATGGACCTCACTTGCAAGTGATTTGGGAGAAGAGCTGCAGGCTATGGGCATGCCAGCTGAAGCTGCTTGCGTTGCCTTAGAGTATATCCATGATGTAGATTCTGGGGTTAGATTATTGCTAGAGGCCAGGGAGTGGATGGAAGCTGTCAGAGTATCTTCGTTATATGCTCGTGAAGATCTTTTATCCTCACTCATTGAATCAGCCGCTTTGGAGTGTGCAAGTGCCCTGATTGAAGAGTTTACAGAAGGTCTTGACAAGGTGAGGAAGTATCTTTTGCGTTATCAGACCGTCAGGCAGCGGCGGCTGGCGTTAGCAGCAAAGTTGAAAGCAGAGGAAGATGGAGAA---TGGGTGGAT---GATGATACAATTTCAGAAGCAAGCAGCCACCTTAGTAGTATGAGTGCATACTCCCATGGGACGGCTGCTACAAGCAGTGTCACTACAGGGTCAGGGCGAGGA---AGAAAGCAAAGTGTTCGATCCCAGAAAAAGGTCAAAGGGGGCCGAATTCGAGCTGGCAGTGCTGGAGAGGAAGGAGGTCTTGTTGACTACATCAGAGGCATGGCAGTAAGTCCTCGGATGCTAGATGAAGTACGGAGGTTGCTGAGTGTGCTCGTTCTTCAAGGGCATTATTCTGTTGCACATCATGTTCAATCGTCATTAGTCGCATACCAAAATGATCAGAAGGTAGCGTTAGAGACAATGGAA------------AAGGATGCCGCAGATGACAATTTGCAAGCGGGGAATCCACCGTCTGCAAGTACTGCAGCAGTG---AGCAAATCCTCGTCCCCAGCAATATGGAGATTGGCGGTGTTGGAGCCTCCAGATGGCGTTTGTATATAA---------------------------
>Ceratodon_purpureus
---------------------------------------------------------------------------------------------------------------------------------------------------------------------------------------------------------------------------------------------------------------------------------------------------------------------------------------------------------------------------------------------------------------------------------------------------------------------------------------------------------------------------------------------------------------------------------------------------------------------------------------------------------------------------------------------------------------------------------------------------------------------------------------------------------------------------------------------------------------------------------------------------------------------------------------------------------------------------------------------------------------------------------------------------------------------------------------------------------------------------------------------------------------------------------------------------------------------------------------------------------------------------------ATGGTACCTCCACCAATGTCATTCTTCTCGATCACTTTTCAGGCGCCAGTGCAAGTTGTGGCTTTTTTGCAGGACATCGATCGCGGCTGTTTGATAGCTGCTCGTCTGTCAGACAGTACTTTGAGTGTGGTGACACTACCCAAACTTAGTGACTGGTTAGATCTTGAGGGAGAGAATCACACGGCGCGTTCAATCTCTGTGCTCTCTGATTTGAAGCAGAGCATAAGCGAGCTTCGACATCTTACGTGGTTGAGCTCAGGAGCACTCTTAGGTGCTCTCTCAGTCCAACCTGGTTCCGACAAGGTTGGCATTTCTGGCAACTTCTCAGGAACTCAGAATGGTGTG------TTTTGGCAAACGTATCCAGGAAGTCGGGAGATACTCGTGGAAGTTGAT------------------CTTGACATTGTAGCCGATAAACCTAGCGGGATTATCTCAGATGGTTGTCAAATACAGGGAGTGCAGGAAACGCCTGTAAAGCAGGCAGTAATTAGCATAATTAAGAAC------------------CATGCCCCTACTTCGGAGCAAAATGCGGATGCGTTTGTCCAGCTGGATGACGGTTCTGTGGTGTTGTAT---ACTGAATCTCAAGCGGCTTCACAGTTTGGAAGGACTGTAATT---------------------------GGGAAGTTTGCGCGGCCGTGTCCATGGATGAGCATGCTGCAATCTGGT---------ACTGGGAACGTGATAATTCTCGGGCTTGATGAGAAAGGCGGTTTGGAGGCTCTAAATCATTGCGTCCTATGCAGAGATTGCACAAGCTTTGTCATTCATACAGCAGCCGACTCTCGGTCC---------------CATCTTTTGTACACAACTCAGAGAGATTCAATGCATGTTGTGAGTTTATCCGACCCCTCT---------------------------------------------------ACCCTCTCGGATCTTCTGTCCAAG---CAAGAGGTCAATATGAGGCCTGAATCTATGGGTGGAAGGAAGCCAAAAGGAGTGGCCGCCCAAGAGGAGAATTTAAAAGTACGACCCTTGTGGGAAAGAGGGGCCAGGTTAGTAACTGCGTTAGGGGGTCATGACGTGGCTGTAATAGTGCAGACAATCAGGGGAAACTTGGAGACAGTATATCCTCGGGGTCTTGTGTTAGGTGCCATTGCAGAAGCTTTGAAACAAGGTCAGTTTCGTGAGGCCATGGGGTTGACACGGAGGCATCACATCAACTTGAATGTTATAGTTGATTATGGTGGTTGGCGAAGCTTCTGCGTGAAGGCTTCTGAGTTTGTCAAGCAGGTGGGTAGATTGAACCACATCACCGAACTAGTATACGCTTTAAACGAGGAAAACATTGTTGATACAACTTATAAAAATTTA---TTACCTCCTTTCCCAGAATCACCCAGCCCTGGAGATGCTGCAACTGAATTGCTTAAGTCCCAACTT------------------ACAGCCAACAAAGTGCAAACTGTTCTGAAAGCCTTGAGATTAGGTGTGGAGAAAGAGATCCCCGACGGTCCCGCGAAAGAGCTTTGCATTCTCGCCACCCTAGCGAAGAGTCGACCGCCAGAGCTAAAAGAAGCCCTGCAACGAATCAAGAGTTTGCGGGAAGCAGAGCTA---------------CAGGGTGAAGTTGCTGTAGAGTTGGAG------GCAGCTGAGCAAGCAGCCGAAGGGGCGAAGCAGAAGGTCATATTGAGCGCTGAAGCTGCACTTAAGCACTTACTATGGTTGTCAGATGCGGAAATCGTATTCAAAGAAGCTCTAGGGCTGTATGACTTGCACTTGGCGGCAATGGTTGCTTCTCATGCGCAAAGAGATCCAAAAGAGTTTCTTCCTCTCTTGAAGGAATTAGAGGAAATGCCATCACATTTAATGCAGTACAAGATTGACGTAAGGCTGGGCCATTACGAGAGCGCACTGCAGAACCTCGCTCAAGGAGGAGAAACCAACTTCAATGAGTGTTTACAGCTGATGATGGACCACGCTGAATTATTTCCCCTTGGATTGCATATTTTTAGAGAGTCTAATAAGCGGGTAGATATTTTAGAGGCGTGGGGAGATCATCTTGTGCAACAAGAAAAATTTGAGGATGCTGCAGCTGCCTATTGCTCTTGCAACAAGCTTCAAAAAGCTTTAAATTCGTATAGATCTGGTGGCTTATGGCGAGGAGTGATGACCATCGCAGGACAGCTAAACCTCCCTCGATCCGAATTAGTATCACTCGCAAGTGAATTGGGAGAAGAACTGCAGGCTATGGGTAGGCCGGCCGAGGCTGCATGTGTGGCTTTAGAGTATACTCATGACATAGACTCTGGGGTTAGATTATTGCTAGAAGCCAGAGAGTGGATGGAAGCTGTCAGAGTGGCTTCGTTATATTCCCGTGAAGACCTTACCACTTCGCTCATTGAACCAGCTGCTTTGGAGTGTGCAAGCGCCTTGATTGAAGAGTTTACAGAAGGTCTAGAGAAGGTAAGAAAGTATCTTGTTCGTTATCAGACTGTTAGGCAGAGGCGGGTGTCATTAGCAGCAAAGCTGAAAGCAGAAGAAGACGGCGAA---TGGCCAGAT---GACGATACCGTTTCAGAAGCCAGTAGCCACCTCAGCAGTATGAGTGCCTACACCCATGGGACTGCTGCTCCTAGCAGTGTGACAACAGGGTCAGGACGCGGG---AGAAAGAATAGTGCACGATCACAGAAAAAGGCCAAAGGTGGTCGAATTCGAGCTGGCAGTGCCGGAGAGGAATGGGGTCTTGTTGAGTACATTAGAGGCATGGCAGTGAGTTCTCGGATGCTAGAAGAGGTGCGACGCTTGTTGAGTGTCCTCCTTCTACAAGGGCATTACCCTGTTGCACATCGTGTTCAATCGTCTCTAGCTGCATACCAAAATGACCAGAAGGTAGCGCTAGAGAGCGTGGAA------------AAGGATGCTGAAGCTGACAATATGCAAGTGGTGAATCCGCCGCCGGCAAATAGTACAGCCATG---AGCACACCGTCTTCCTCAGTAGCATGGCGGTTGGCAGTGCTGGATCCTACCGAAGGTGATTGTAAA------------------------------
>Oryza_sativa
ATGAAGAACCTAAAGGTGGTTACCCGGATAGCG------------------------CAGAAGCTTCAGCTCCAGCTCGACGGGGAGACCGTGGTAGTCTCCGCCGTCGACGCCGAGCGCCGCCGCGCCTTCTTCGTCTCC------------------------------TCCGAGAACTTCCTCTACTCCGTCGACCTCCCCGCCCCCACCCAGCAATCACTGCAATGGAGCGAAAGTACCCTAGACTCTGATGCAGAGGAGGTTGTTCTTGAACCTGGAGAT---TACATAGTTGCCATGGATTATCTAATGGAGAAGGAGTCTTTGCTGCTTGGTTCATCAACCGGTTGTCTATTATTGTATAATGTGGAT---GAGAAAACTACTGAAGTTGTGGGACGACTGGAGGGTGGTGTGAAGACCATTGCTTCTAGTCCTGATGGGGCCCTTATTTCTGTTACGACCGGGTTTGGACAATTGCTCATCATGACA---AACGATTGGGAAGTGCTGTTTGAGACTTCTCTCGACCCTCATTGTGAT------CTTACAGGT---------------GATATCAACAGT---CCCAAT------GGTCACATCCAAAGTTCTATTTCTTGGCGGGGTGATGGAAAGTTTTTTGCTACTCTTGGTGGGCTTGAAGGGAGCTCT---------CAGAAACTTACTATTTGGGAACGTGAATCAGGAAATATACATTCTTCTTCAGATACCAAGGCTTTTATAGGAGCA---------TCACTTGATTGGATGCCAAGTGGAGCCAAGGTTGCCACTGCCCATGACCGGAAGACAGAGGGAAAGTGCCCTCTCATTGTATTCTATGAAAAGAATGGCTTAGAAAGGAGCCACTTTTCCATTGATGAGCCAGCAGAGGCTGTC------ATCCAAGCTTTAAAATGGAACTGCAATTCTGAACTCTTAGCTGCTCTAGTCTCTTGTGGCCAGTATGATGTTATCAAAGTATGGTCCTGCAGTAACAATCACTGGTACTTGAAACAAGAACTGCGATACACAAAGAAAGAAGGGGTGAGGTTCTATTGGGATCAAACAAAACCAATGCATCTCATCTGCTGGACATTAGGTGGTCAGGTTATTACGCACAGGTTTGCTTGGACTACTGCTGTCAGTGAGACTTCAATTGCGCTTGTTATTGATGGTTCCCATGTCCTTGTAACTCCTCTCAGTTTGGGTCTCATGCCACCCCCCATGTCTTTGTTCCATCTTACATTTCCTTGTGCTGTGAATGAGGTTTCTTTTCTATCCTATAACTCGAAAAACCAT---ATTGCTGCTTATCTTTCTAATGGCAGCTTGTGTGTGTCGGTACTTCCGGTGGCAGATACTTGGGAAGAGTTTGAAGGCAGTGGCATAAGTGTTGACCCT------------TGCTTTTCTGAGTCAACATTGAATAACTATATGCACCTGACTTGGATTGATACGTGTACCTTGATCGGCATTTGTTGCCGCGCTGATGCCTTCTCTTCAACACCAATGAGGTCCAGTGAAGCTAGT---------------------AGCCTTCTAGAGAAAAATGACTCGCCATATTTTATCAATGAGATTGAACTTGTATGTTCCGAG---------------GATTCTTTGCTAGGTTCAGCCTGTTCATCAGGTTGGCAGGCAAAAATATCGAAGAAAATGCCTCTGCAGGCTGCAGTTATTGGAATATCTCAA------------------------AATCCAGCAAAAGAA------GGTTCAGCCTTTATTCAGTTAAGTGGAGGAAGGGTTGTTGAATAC---TGCTCAAAAGTGAATTTGTTTAGAATGTCTGCCCCGGTACAAGTTAGTGAAACAGGTTCCGACCAT------ACTTTTCCAACATCATGCCCTTGGATGACTGCTGTTCAATGCCATGAAAATGGAATGGTTAGGACACTTCTCTTTGGACTTGATGATAGCAGCAAGTTGCATGTGGGCAAA---AGGTTATTAAGCAGTAACTGTAGCAGCTTCACATTCTATTCCAGTGCTTATGGAGCAAAAGAGCAGGTTGTGACCCACTTGCTTGTGACTACTAAGCAGGATCTTTTATTCATCGTGGATATCAGTGAGATTTTA---------------------------------------------------CTTAAAAATGGCGAAGTGACAACCGATAGCCAT------ATCAGGAGTCATCCTCGAGGAAAGCAA------------------------------AGCAAAGAGCATATCACTGTATGGGAAAAGGGGGCAAAGCTGATTGGTGTTCTCCATGGTGATGAAGCAGCTGTCATAATGCAAACCACCCGTGGTAACTTGGAGTGTATCTACCCCAGGAAGCTGGTCCTTGTTTCAATTGTTCAGGCACTGGTTCAGGGACGTTTTAGAGATGCATTTGACATGGTAAGGCGCCATCGGATTGATTTCAATATGGTTGTTGACTACTGTGGCTGGAAATCTTTTATGAAGTCAGCGGCAGATTTTGTTAAACAAGTCAATAACCTTAGCCACATCACTGAATTTGTTTGTTCAATAAAGAATGAGAATGTCAGCAGCAAATTGTATGAGACCTAC---ATATCATTT---------CCT---------GATCACTGTGCAACCTCTGTGGCTGATACTGTAAATACTCATGGTCTGTTG---TCAGACAACAAAGTCACATCTGTACTGATGGCAATTCGAAAAGCCCTTGAGGTGCAGGTGGAAGAAAGCTCATCAAGAGAACTCTGCATACTGACTACTTTAGCCCGTAGCGAACCTCCTCTGTTGGAGGAAGCACTGAATAGAATAAAAGTTATCCGAGAACTGGAACTT---CTTGGG------------------------------------------GTTGATGAT------------GCCAGGAGAAAGCTCTACCCATCTGCTGAAGAGTCCCTGAAGCACTTGCTATGGTTAACCGAACCAGAAGCTGTTTTTAATGCTGCTTTGGGACTGTATGATCTGAATCTTTCTGCTATAGTAGCTTTAAATTCCCAAAAAGATCCAAAAGAGTTCCTTCCTTTTCTCAAGAGTCTTGAATGCCTTCCTCCTGCTATTATGAAGTACACAGTTGATTTAAGACTCGGAAGATATGAAAGTGCTCTCAAGAACATTGTTTCTGCTGGCGACGAGTATCATGAGGACTGTATGAAACTCCTCAACGCTAACCCTCAATTGTTCCCTTTGGGGCTCCAGTTATTCACTGACCCAGATAAAAGGCATCAAATTCTTGAGGCATGGGGTGATCAACTTTCTGAAGAGAAATGCTTTGCAGATGCTGCAATAACTTATCAATGCTGTTCGTCGTATCAGAAATCTTTGAAGGCGTATCGTGATTGTGGGGATTGGAGAGGTGTGTTCACTGTTGCAGGTCTTCTGAAGTTTAAAAAGGAAGAAATTCTTCAACTAGCACATGACCTATGTGATGAGTTCCAAGCACTTGGGAAACCTGGAGATGCTGCTAAAATAGCACTGGAGTATTGCTCAGATGTCGATAGAGGTGTTGGTTACTTTATCACGGCAAGAGAATGGGAAGAAGCTCTTCGGGTAGCTTATATGCACAGCAGGCAAGATCTGGTT---GATACTGTTAGAGATGCAGCTTTGGAATGTTCTGCTTTGCTGATTTCTGAGTATCAGGAAGGATTGCTAAAGGTGGGCAAATATCTGGCCCGTTATGTTGCTGTACGGCAGAGGAGACTGTCACTTGCAGCCAAGCTCCAGTCTGAAGACCGATTTATG---GATGTTGAA---GACGACAGCATTTCAGAAGTCAGCACTAGCTTCAGCGAAATGAGTGCATATACCACAAGGTCAACAAAGGAATCTAGTGCTTCCGTCATATCTAGCAGTGCC---AGCAAGTCAAGAGGGGCAAGGCGACAAAAG---AAAGGTGGCAAGATACGAGCTGGAAGCCCTGGGGAGGAGATGGCACTTGTGGAGCATCTCAAAGGGATGTCTCTGACCTCCGGTGCTCTAACTGAGCTTAAAAGCCTACTTGTGGTTCTAATACAACTGGGAAGAGAAGAAACCGCCCGTCAGGTGCAGCTGGCTGGAGACAATTTTGAGGTATCTCAAAGGGCTGCAGTCAAGTTGGCTGAGGATACTGTATCCAACGACAAGATAGACGAGAATGCACATACGCTTGAGAATTACGTGAAAATGCTGAGAGCTCATCAGTCAGCTGATAGTGAAACCACCTGTTGGCGAATCAAAGCATTGTCGCCGCCTTGGACCGGGGTATACTCCAATTCACATGAGCATGCTGAATGTTGA
>Ananas_comosus
ATGAAGAACCTAAAGCTCGTATCGGAGCTCTCG------------------------CTCCATCTCGATCTCCACCTCGAGGGAGAAACCCTTCTCCTCTCTGCTTTCGACATCGAACGCAACCGCGTGTTCTTCGCGTCT------------------------------TCCGCGAATTTCATCTACACCGTTCAACTCCATTCG---TCTCAGAAAGGAGCGACATGGAACAAAACTCTCTCAGCTTTTGAAGTAGACGACGTCACATTAGACCCTGAAGAT---TGCATTGTAGCAATGGAATATCTTATGGAGAAGGAGGCTTTACTGCTTGGATCTTCAAATGGCTGTCTAATACTTCATAATGCTGAT---GATAAAGCAACCGAAGTTGTTGGAAGAGTGGAGGGTGGTGTCACGAGCATCACTTGTAGTCCAGATGGAGCTCTTATTTCTTTAACAACCGGGTTAGGGCAGTTACTTGTCATGACT---CAAGATTGGGAAGTACTGTATGAAACTGCTCTCATCCCTCATTCAGATAGTGTCATTGCAGGC------------------------------------------AGTCAAATCAGTAGTACCATATCTTGGCGAGGTGATGGCAAGTATTTCGCTACTCTTAGTGGACACCATGATTCTTCT---TCTTTGCAAAAGCTTATGATATGGGAGCGTGAATCGGGAGCATTGCATTCTTCTTCAGAGTCCAAAGCCTTTATGGAAGCA---------GCATTAGATTGGATGCCAAGTAGCGCTAAAATTGCAACAGCTTATAATCGAAAGGCCGAAAACAGATGCCCCCTCATAGTATTCTATGAGAGAAACGGCTTAGAGAGAAGCTCTTTTCCTATTGATGAGCCAGTAGAAGCCACA------ATCGAAACCCTAAGATGGAATTGCAATTCAGAGCTTCTAGCTGCTTCCATTACGTCTTCTCAGTACAATTCTATCAAAATCTGGTCTTGCAATAACAACCATTGGTACTTAAAACACGAAATCAGATACTCTAAAAATGATGGGACAAAGTTTATTTGGGACCCAACAAAGCCACAACATTTAATTTGTTGGACACTTAGTGGCAAGATCATAGCATACAAATTTGCTTGGACTAGTGCCGTCACAGATGCTTCAACTGCATTGGTTATTGATAACTCCAATTTGCTAGTAACTCCTCTTGATCTGTCTCTAATTCCGCCTCCAATGTCTTTGTTTAAGCTCAAATTCCATAGTGCTGTTAGGGATATTTCGTTTGTTTCTGGAAGCTCAAAGAACCAT---CTGGCTGCCTACATCTCTGATGGCAGTTTGTGTGTGGCGGAGCTTCCTAATAAGGATACTTGGGATCAATTTGAAAGCAATGAGTTCAATATCGATGTT------------TGCCATTCTGATGTTAAATTGGAGAACTTTTTGCATCTCACTTGGTTGGATTCACATATTCTTATTGGTGTTGCTGTTAATCATCAAGAA------------------------------------------------------------------CAGAAACAGACTTCCTCCCTTTTTCTGCTGGAGATTGAGCTTGTTTGCTCTGAG---------------GATTCTTTGCCTGGTTCAGTTAGTTCTTCTGGTTGGCAGGCAAAGATATCCAGAAAAGTTTCTTTAGAAGGTCCAGTTGTTAGTATTGTTCCT------------------------AACCCTGCAAAAAGG------CGTTCAGCCTTTGTTCAGATTACTGGAGGAAAAGTATTTGAGTAT---TCTTCAAATACAAGTATTCTAAAAGCATCTCCAGGGTCACAATTTTGTGAGCTTGATTTTGAAAATGGATTTGGATTTCCTTCTTCATGCCCTTGGATGAGAGCCGTTGTTTCTCATAGTGAT------GCTAAACCTTTGCTTTTTGGGCTCGATGAAAGTGGGAGGCTTTACACAGGCAAG---AGAGTATTGAGCAATAGTTGTGGCAGTTTCTCATTTTACTCTAATACCTGTAAAGATACTTTGCAAGTGGTGACTCATTTGCTTCTTACTACTAAAGAGGATTTTCTGTTCATTATCAATGTAGATGACATCTCA---------------------------------------------------CATGGGAATCTAATTGTAAATGTAGATAGCTTT------AACAATAATCACAAGCGAGGAGAAGAA------------------------------AGCAAGGATTATGTTCCTATTTGGGAAAAAGGTGCAAAGTTGATTGGTGTTCTGCATGGTGATGAAGCTGGAGTAATATTGCAAACAATTAGGGGAAACCTGGAATGCAATTACCCTAGAAAGCTGGTCCTTGTGTCAATAATTAATGCTTTGAACCAGAAGCGCTTCGGAGACGCAATGGCTCTGGTAAGACGACACAGGATAGATTTCAATTTCATTGTCGACTATTGTGGCTGCATTTCTTTTGTCAAATTAGCTGCAGAGTTTGTCAATCAGGTAAACAATCTTAGTCAAATTACTGATTTTGTTTGCTCGATTAAGAAAGAGAATGTCATTAATACACTTTACAAGAGCTAC---ATATCTATA---------CCG---------ACCCTCAATGAAACCTCCATG------------------------------------GAAAGCAAAGTTTCGTCTGTGCTTTTGGCTATTCGAAAAGCACTCGAGGAGAAAGTAGAAGAAAGCCCGGCAAGAGAACTCTGTATACTGACCACTTTAGCTCGTAGTGAGCCTCCTGCCTTGGTGGAAGCACTGAACAGAATAAAAGCCATTCGCGAATTAGAACTA---TCAGGT------------------------------------------GTTGACATT------------GCTAAAAGAAAACCATACCCAACTGCTGAAGAATCTCTAAAGCATCTATTGTGGCTAACTGATCCGGAAGCTGTTTACAATGCTGCTTTGGGCTTGTATGATCTGAACCTCGCTGCTATTGTCGCTTTGAACTCTCAGAAGGACCCAAAAGAGTTCCTTCCTTATCTCAAAGGACTCGAATCCTTACCTCCTGCTGTTATGAGGTATACAATCGATCTAAAACTTCGTAATTACGAGAGTGCCCTCAAAAACATTGTTTCAGCGGGTGATGACTACTATGAAGATTGCATGAATCTCTTGACTAGTAATCCCCAACTTTTTCCACTTGGGCTTCAATTATTCACTGATAATGTCAAAAGGAGGCAAATAATGGAGAAATGGGGTCATCACCTTTTTGCTGAGAAATGCTTTGAGGATGCTGCTACAACTTTTTTATGCTGTTCACTATACCAAAATTCCTTGAGAGCATACCGTGCTTGTGGAAATTGGAAAGGAGTGTTTACTGTGGCTGGTCTTTTAAAGCTAGAAAAAGGGCAAATTCTTCAGCTAGCAAATGAGCTATGTGAAGAATTTCAAGCACTTGGAAAGACTGCAGAGGCCGCTAAGATTTCAATAGAGTATTGTCATGACATTGTTAGAGCTGTTAATTATTACATAATGGCACGAGAATGGGAAGAGGCTCTTAGAATTGCTTACATGCATGAGAGGGAGGATTTAATT---ACTGCTGTTAAAGATGCGGCTGTGGATTGCGCCACCACATTGATATCTGAGTATCAGGAAGGATTGGAAAAGGTAGGGAAATACTTGGCGCGATATTTGGCTGTGCGGCAGAGAAGATTATTACTTGCTGCTAAGATTCAGTCGGAGGATGGAATGTCGAATGATGCTGAA---TATGATACAGTTTCAGAAATTAGCAGTAGCTTCAGTGAAATGAGTGCTTACACTGCAAGGACGGCAAAGGGATCAGGTGCTTCGGTTTCAACTAGTACTGCC---AGTAAGTCACGAGAGATCAGGCGGCAACGC---AAGGGTGGAAAAATTCGTGCTGGAAGCCCTGGAGAGGAGATGGCGCTTGTAGAGCATCTAAAGGGAATGTCTCTAACTTCAAGTGCTCAGCGTGAACTAAAGTCACTGATGTCCGCTCTTATATTGCTCGGAAAGGAGGAAACTGCTCGACAGCTGCAAAATGCTGGAGATAACTTTGAGTTAGTTCAGAGGGCAGCTGTGAAACTGTCAGAAGATACAGTTACAAGTGATAAAATAAACGAAAACTCCCAAACTCTGGAGCACTATGTCAAACTATTAAGAGCTCAG------CCTCGTCCCGAGAACCTTTCTTGGCAAATCAGACTATTATTGCCACCA---TCCCAGGTTTAG------------------------------
>Arabidopsis_thaliana
ATGAAAAATTTGAAGCTTTTCTCGGAGGTTCCT------------------------CAGAACATCCAATTGCATTCGACTGAAGAAGTTGTACAGTTCGCAGCTTATGACATCGACCAAAGTCGCTTATTTTTCGCATCT------------------------------TCTGCTAATTTCGTTTACGCCCTTCAGCTCTCTTCC---TTCCAAAATGAAAGCGCTGGGGCAAAGAGTGCTATGCCTGTGGAGGTCTGCAGTATTGATATTGAGCCTGGGGAT---TTCATCACGGCTTTCGATTATCTCGCGGAGAAGGAGTCTCTATTAATTGGGACTTCTCATGGGCTTTTGCTAGTGCATAATGTGGAG---AGTGATGTGACTGAGCTAGTTGGAAATATAGAAGGAGGTGTCAAGTGTATCTCGCCTAATCCGACTGGAGATCTACTTGGATTGATTACTGGTCTTGGGCAGTTGCTTGTAATGACT---TATGATTGGGCTTTGATGTACGAGAAGGCGCTTGGAGAGGTTCCTGAAGGTGGTTACGTACGT---------------GAAACGAATGATTTGTCTGTA------AATTGTGGGGGTATTTCCATTTCCTGGAGGGGTGATGGAAAGTATTTTGCGACTATGGGTGAGGTTTATGAGTCTGGTTGTATGTCTAAGAAGATTAAGATATGGGAAAGTGATTCCGGTGCTTTGCAGTCTTCTTCAGAAACAAAAGAATTTACGCAGGGG---------ATTCTTGAATGGATGCCGAGTGGTGCTAAAATCGCAGCTGTTTATAAGAGGAAGTCAGATGATAGCAGTCCATCGATTGCTTTCTTTGAGAGGAATGGACTTGAGAGAAGCTCGTTTAGAATTGGTGAACCAGAAGATGCTACGGAATCATGTGAAAATCTGAAATGGAATTCTGCATCAGATCTTCTTGCAGGGGTTGTTAGTTGTAAAACATATGATGCCATTAGGGTGTGGTTCTTTAGCAACAACCACTGGTACCTGAAACAGGAGATTAGGTATCCAAGGGAAGCTGGGGTAACAGTCATGTGGGATCCAACAAAGCCACTGCAGTTAATATGTTGGACTCTGTCAGGGCAGGTGTCTGTTCGCCACTTTATGTGGGTAACAGCGGTCATGGAGGACTCAACAGCCTTTGTCATAGATAACTCCAAGATACTCGTGACACCACTATCTTTGTCCTTGATGCCACCTCCTATGTATTTGTTCAGCCTTAGTTTTTCTTCTGCTGTCAGAGATATAGCATATTACTCAAGGAATTCTAAGAATTGT---CTGGCTGTGTTTTTGTCAGATGGAAACCTGTCTTTTGTTGAGTTCCCTGCACCTAATACTTGGGAAGATCTCGAAGGCAAAGACTTCAGTGTGGAAATT------------TCAGACTGTAAAACAGCACTGGGCTCTTTTGTACATCTTCTATGGTTGGATGTCCACTCACTTCTGTGTGTCTCCGCTTATGGTTCTAGCCACAACAAGTGT---CTCTCTTCGGGAGGGTAT---------------------------------GACACAGAGCTTCATGGTTCTTATTTACAAGAAGTTGAAGTAGTCTGTCATGAG---------------GATCATGTTCCTGATCAAGTGACTTGCTCTGGCTTTAAGGCTAGCATTACTTTCCAGACACTTCTCGAATCACCGGTCCTGGCTCTTGCCTGG------------------------AATCCTAGTAAGCGT------GATTCAGCCTTTGTGGAGTTTGAGGGTGGGAAAGTGCTTGGATAT---GCGTCAAGGTCAGAAATTATGGAA---------------------ACTCGTAGTAGTGATGATAGT---GTATGTTTTCCATCGACTTGTCCTTGGGTGAGGGTGGCACAGGTTGATGCTAGTGGGGTGCATAAACCCTTGATATGTGGGCTTGATGATATGGGTAGACTGTCCATCAACGGG---AAGAACCTATGTAATAACTGTAGCAGTTTCTCATTTTATTCAGAGTTG---------GCCAATGAAGTAGTTACCCATCTGATTATTTTGACCAAACAGGATTTTCTCTTTATTGTCGATACCAAGGATGTACTG---------------------------------------------------AATGGAGATGTGGCACTTGGAAATGTGTTCTTTGTT---ATTGATGGTAGAAGGCGAGACGAGGAA------------------------------AATATGAGCTATGTTAATATTTGGGAAAGAGGTGCAAAAGTGATAGGAGTCCTCAATGGAGATGAAGCTGCTGTGATATTACAAACTATGCGGGGGAATCTCGAATGCATATATCCCAGAAAGCTGGTCCTCTCTTCCATTACGAATGCGTTAGCTCAGCAACGGTTCAAAGATGCATTTAACTTGGTAAGGCGTCATAGAATCGACTTTAATGTTATCGTGGATCTATATGGGTGGCAGGCATTTCTACAGTCAGCCGTAGCATTTGTTGAGCAAGTAAACAATTTGAACCATGTTACAGAATTTGTTTGTGCCATGAAGAATGAAGATGTTACAGAAACGCTGTACAAAAAGTTTTCCTTTTCC---------------------------AAAAAGGGAGACGAGGTTTTTCGTGTGAAAGATAGT---------------TGCAGTAACAAAGTATCATCAGTTCTACAGGCAATTAGGAAGGCCCTTGAAGAACATATCCCAGAAAGTCCATCAAGGGAACTCTGTATTTTGACCACTCTTGCCCGAAGTGATCCACCAGCTATCGAAGAATCTCTTTTGAGGATAAAATCTGTTCGTGAAATGGAGTTG---CTAAAC---------------------------------------TCTTCTGATGAT------------ATAAGGAAAAAGTCTTGTCCATCTGCAGAAGAAGCCTTGAAACATCTTCTGTGGTTATTGGATTCTGAGGCTGTCTTTGAAGCTGCCTTAGGTCTTTATGATCTGAACCTTGCAGCTATTGTGGCACTCAATTCCCAGCGTGATCCAAAAGAATTTTTACCTTATCTCCAGGAGCTGGAAAAAATGCCCGAATCCCTGATGCATTTCAAGATTGACATTAAATTGCAGCGTTTTGATAGTGCTCTTAGGAACATTGTATCAGCAGGGGTTGGCTACTTTCCTGATTGCATGAACTTAATAAAGAAAAACCCTCAACTTTTCCCTCTGGGCCTCCTGCTAATTACTGATCCTGAGAAGAAACTAGTTGTTCTAGAGGCTTGGGCAGATCACCTCATTGATGAAAAACGTTTTGAGGATGCTGCTACTACATACCTATGTTGCTGTAAACTGGAAAAGGCTTCAAAGGCATATCGTGAATGTGGTGACTGGAGTGGGGTACTCCGAGTGGGGGCGCTAATGAAATTAGGTAAAGATGAGATCTTGAAATTGGCATATGAACTCTGTGAAGAGGTCAATGCTCTTGGGAAACCAGCGGAAGCAGCAAAAATAGCGCTTGAGTATTGCAGCGATATAAGCGGTGGAATTAGTTTGCTTATCAATGCGAGGGAATGGGAAGAGGCTTTAAGGGTTGCATTTTTGCATACAGCAGATGATAGAATC---TCAGTGGTGAAAAGTTCTGCTTTGGAGTGTGCTAGTGGTCTAGTAAGTGAATTCAAAGAATCAATAGAAAAGGTAGGAAAATATTTGACTCGCTATCTAGCTGTCCGGCAGAGACGATTATTGCTTGCAGCAAAGCTCAAATCCGAGGAACGATCTGTTGTTGATCTTGAC---GATGACACAGCTTCAGAAGCAAGTAGCAACCTGAGTGGAATGAGCGCCTATACTTTGGGGACAAGGAGAGGTTCTGCTGCTTCAGTCAGCTCAAGCAACGCTACTAGCAGGGCAAGAGATTTGAGGCGCCAGAGA---AAGAGTGGGAAAATCCGTGCTGGCAGTGCGGGTGAGGAGATGGCTCTTGTTGATCATTTGAAAGGTATGCGTATGACCGATGGAGGAAAGCGAGAGCTGAAGTCGTTGTTGATATGTCTGGTAACACTTGGTGAAATGGAGTCTGCACAGAAGTTGCAACAGACTGCAGAGAATTTCCAGGTCTCCCAAGTAGCAGCTGTAGAGCTAGCACACGATACAGTGTCCAGCGAGAGCGTAGATGAAGAAGTTTATTGCTTTGAACGTTACGCTCAGAAGACGAGATCCACA---GCACGAGATTCAGATGCCTTTAGCTGGATGCTTAAGGTCTTCATAAGCCCATGA------------------------------------------
>Theobroma_cacao
ATGAAAAACCTGAAGCTTTACTCAGAGATTACT------------------------TCGAATCTGGAGTTACAATCAGAAGGCGAAGTATTACTGTTCGCTGCATATGATATCGAGAGCAATCGCTTCTTCTTTGCTTCT------------------------------TCGGATAATCTCATTTACACCCTCCATCTTTCTTCT---TTCCAAAATGAAAGGGCATGGACTAAAGGTCCTTTGCAAGCAGAAATCGATCCCTTGGGTTTGGAGCCTGAGGAT---GTCATTACTTCTTTTGATTATCTTATGGAGAAAGAAGCATTGATAGTGGGTACTTCTAGTGGGCTTTTGCTGCTGCATAACGTAGAT---GGGAAGGAAACAGAAGTTGTCGGTCAGGTGGAGGGTGGAGTCAAGTGCATCTCACCCAGTCCAGATGGAGATCTTCTTGGTGTGACTACTGGTTTAGGGCAATTACTGGTGATGACT---CATGATTGGGATTTGTTGTATGAGACTGCATTGGAGGACCATCCTGAAGGAGTTGACGTACGT---------------GAACTGGATTTTTTGTCCAGA------GATGTTTTGGGAAGCCCCATTTCTTGGAGAGGTGATGGGAAGTACTTTGCCACTCTGAGCGAGATGCCAAATTCTTCT---TTGAAAAAGAGGCTTAAGGTCTGGGAACGGGATACTGGAGCATTACATGCTTCCTCAGAACCAAAGGAATTAATGGGAGCT---------ATTCTGGAATGGATGCCTAGTGGAGCAAAAATTGCAGCTGTCTGTGACAGGAAGCCA---GAAGCTGGCCCATCAATAGTTTTCTATGAAAGGAATGGGTTAGAAAGAAGCTCGTTTTGCATTAATGAACCAGTTGATGCAACT------GTAGAACTTCTGAAGTGGAATTGCAGTTCTGATCTTCTTGCAGCCATTGTCAGATCTGGAAATTATGATTCTGTTAAGATCTGGTTTTTCTGTAACAATCATTGGTATCTAAAGCAAGAAATCAAATACTTGAGGAAAGATGGAGTTAGGTTCATGTGGGATCCGACAAAGCCACAGCAATTAATCTCTTGGACTCTTGGTGGGCAGGTCACAGTTTACAAATTCATCTGGGTCGCAGCTGTCATTGGAGACTCAACAGCTTTGGTTATTGATGACTCCAAGATACTTGTGACCCCCCTTTCTTTGTCCTTATTGCCACCTCCTATGTATCTATTTAGCCTTAATTTTCCAAGTGCTGTTCGGGAAATGGCTTTTTATTCCACGAAAGGTAAGAATTGT---TTGGCTGCATTGTTATCAAATGGCTGTCTGTGTGTTGCAGAGCTTCCTGCACCTGATACTTGGGAAGAACTAGAGGGCAAAGAATTTAGCGTAGAACCA------------TGTGTATCTGCAACATCCTTGGGATCCTTTGTACATCTTATATGGCTGGATTCACACATGCTTCTAGCTGTTTCTCATTATGGATTTAATCACAGCAATTGTTCTTTCCAAACCCCTTCAAGT---------------------------------GAGGATAGGCTTTGTGGTTTCTATTTACAGGAAATTGAGCTTGCTTGTTATGAG---------------GATAACTTGCCAGGTTTACTGACATGCTCTGGCTGGCATGCAAAAGTTTCCTATCAAAATTTGTTGGAAGGACTTGTAATGGGGATTGTTCCT------------------------AATCCTGCTAAAAGA------TGTGCAGCTTTTGTTCAGTTTGATGGCGGAGAAGTTTTTGAATAT---ACATCAAAGTTGGGAATTACCAGA---------------------AGAGATTTGAAACATGATGAG---ATAAGTTTTTCTTCATCTTGCCCCTGGATGAATGTGGTTCTGGTTGGTGTCAGTGAACAATCGCAGCACTTGCTTTTTGGTCTTGATGATATGGGTAGGCTGCATGTCGGTAGG---AGAATACTATGCAGCAACTGCAGCAGTTTTTCATTTTACTCGAATTTA---------GCTGACAATGTGATCACACATTTGATTCTTGCAACAAAACAAGATTTGCTTTTTATTGTTGACATCAGTGATATATTG---------------------------------------------------CATGGAAAACTGGAATTAACATATGAGAATTTTGTACATATTGGTAGCAAACGAAAAGAAGAGGAC------------------------------AATATTAACTATATAAATATATGGGAAAAAGGGGCCAAAGTTGTTGGTGTCCTGCATGGAGATGAAGCCGCTGTCATATTGCAAACAAATCGTGGAAATCTGGAATGCATCTATCCAAGAAAATTGGTGCTAGCTTCAATTGTCAATGCTTTGAACCAAAAACGCTTTAAGGATGCACTTCTTATCGTGAGGCGACACAGGATTGATTTTAATGTGATTGTTGACTATTGTGGGTTGCAAGCGTTTCTTCAATCAGCTTCAGAGTTTGTCAGGCAGGTCAACAATTTGAGTTACATAACTGAGTTTGTCTGTGCCATTAAAACTGAAAAGATGACAGAGACACTTTACAAAAAGTTT---TTCTCTCTA---------CCTTACTGCAAGGAGCAAAAGGATTTACAAGCCAATGATTTGAAGGGTTCTGATGCTAGTTTAGATGCTACTAACAAGGTGTCATCAGTCCTTCTGGCCATAAGGAGGGCTCTTGGGCAACAAGTACCAGAAAGCCCTGCAAGGGAGCTCTGTATTTTGACCACTCTGGCTCGTAGTGATCCCCCTGCTCTTGAAGAGGCTTTGGAGAGGGTAAAAGTTATCCGAGAGATGGAGCTA---TTAGAT------------------------------------------TCTGATGAC------------CCAAGACGAATGAATTGCCCATCTTCTGAAGAAGCTCTGAAACATCTCCTGTGGTTATCAGTTTCAGATGCTGTCTTTGAAGCTGCTTTAGGCCTTTACGATTTGAACCTTGCAGCTATTGTGGCACTGAACTCCCAGCGGGACCCTAAGGAATTTCTTCCCTTTCTCCAAGAATTGGATCGTCTGCCTGTTCTCTTGATGCGCTATAACATTGACCTTAGGCTGCGCAGGTTTGAGAAAGCTCTCAGACACATTGTATCTGCAGGTGATGCCCATTTTGCTGATTGCATGAACCTTGTGAAGAAGAATCCTCAACTTTTTCCTCTAGGACTTCAGCTGATAACTGATCCTATAAAGAGAGGGCAAGTCCTTGAGGCTTGGGGTGATCATCTTAGTGATGAAAAATGCTTTGACGATGCTGCTGCAACTTATTTGTGTTGCTCCAGTTTGCCAAAAGCTTTGAAGGCATATCGTGAATGCGGTAATTGGAGTGGTGTGCTGACAGTTGCTGGGCTTATAAAGCTGGAAAAAGATGAAGTAATGCAACTGGCTCATGAGCTTTGTGAAGAACTCCAAGCCCTTGGTAAACCAGGAGAAGCTGGCAAAATTGCTTTGGAGTATTGTGGAGATATTAGTGTTGGGATCAACTTGCTAATCAGTGCTAGGGACTGGGAGGAGGCTTTGAGGGTTGCTTTTTTGCATAGGAGAGAGGATTTAGTT---TCTGAAGTGAAAAATGCGTCATTGGATTGTGCAAGCAGCCTAATTGATGATTATAAGGAAGGGTTGGAGAAAGTGGGGAAATATTTGGCTCGCTATTTAGCTGTTCGACAAAGGAGATTGTTGCTTGCAGCGAAGCTCCAGAGT---------------------------------------------------------------------------------------------------------------------------------------------------------------------------------------------------------------------------------------------------------------------------------------------------------------------------------------CAGACTAGCTGA------------------------------------------------------------------------------------------------------------------------------------------------------------------------------------------------------------------------
>Amborella_tricopoda
ATGAAGAACCTGAAGCTTTATTCAGAGGTTACC------------------------CTGGAATTGGGTTTACAGTCACAGGGCGAAAACGTTACTCTTGCAGCCATGGACGTTGAACAAAATCGCATGTTCTACGCTTCT------------------------------ACTTCCAACTCCATATACATTCTCCATCTCCATGGAAAGGACCAG---------------AGCAAGAATTCAACTTACTTGCCCATGGTTTCTATT---TTAGAACCCGAGGAT---TCCATTACAGCCATGGATTACCTTATAGAGAAGGAGGCATTGATAGTGGGGACATCACATGGGTACATATTGCTGCTTACCGTGGACTCTGATGAGACAACTGAAGTTGTTGGCAGGGTAGAAGGTGGTGTCAAGAGCATTTGTTGCAGTCCAGATGGAGCTGTTCTCAGTGTTGCAGCTGGCAATGGACAGTTACTGGTTATGACC---CAAGATTGGGATGTGCTTTATGAAACCATGCTT---GAACATCCTCAGAAAACGGATATTTCAGGAAAGGCATATGTTGATGTTACTGATGGCTCCACA------GATTCAACAGAAATTCAAGTATCTTGGCGAGGAGACGGTAAGTACTTTGCCTCTCTAACTGGATCAAAGGATTCCTCT---TCCTTGCAACAAGTAAAGATATGGGAAAGAGAGACTGGGTCCCTTCATTCTTCTTCAGAATACAAGGCTTTCATGGGAGCA---------TGCTTGGATTGGATGCCTACTGGCGTGAAAGTGGCTGCTGCATATGATAGAAAGGCTGACGATAAGTGTGCTCTGATTGTTTTTTTCGAAAGAAATGGTTTGGAAAGAGGCTCCTTTAGTATTGATGATCCAAAAGAATCGACA------ATTGAGATGCTGAAGTGGAATTGCAGTTCTGAGCTTCTTGCTGCTCTTATCAGGTGTGAAGGGCATGACAGTATTAAAATTTGGTCATTTAGCAATAACCACTGGTATCTAAAACAAGAATTGAGATACCCAAAAAGAGATAGGGTAAAATTTTTCTGGGACCCCACAAAGCCATTGCATCTGATTTCTTGGACTTTGTTGGCAAAGATCGCAAGTTACAATTTCATCTGGGTAACTTCCGTTTCAGATAATGCTGTTGCATTGGTGATTGATAGTGCTAATGTTCTCTTGTCTCCTCTCTGTCTATCACTTATTCCACCTCCTTTCTCTCTCTTCAACTTGAAGTTTCCGTGTTCTGTTCAAGACAAGAGTTTCTTTTGTAAGGATTCCAAGAGCTGT---TTAGCTGTGAGCATGTCAGATGGCAATTTGGGTGTGGTGGAGCTTCCCGTAATGGATGTTTGGGAAGAGATGGAAAACAAAGTATTTCCTGTTGATACT------------TGTTGCTCTGATACAATCATCGGCACTCTCAGGCATCTTACTTGGTTGGACTCTCACGTTCTTCTTGGGGTTTTACACTCTGAGTCCAGTGAGCCCAATTCAAGTATTGAATTTTCATCCATGGAAAAT---AATGGGATCTCTCTTTCTCAGGGACAAGAACATTCTTTTGGTTATTCCTTGCAAGAGATTGAGCTAGTTTGTTCAGAG---------------AACTCTGTCTCCAACTTAGTCACTTCTTCAAACTGGCAGGCTAAGATCATCCAGCGAATATTTTTGAAAAGGTCAATAGTTGCTATTGTGCCC------------------------AATCCCTTATCAAAA------TGCTCAGCTTTTATACAGTTTGATGGGGGATTCCTTGCAGAATAT---TCTTCAAAATCAGGAATGAAAATGGCTTCCCGGGAGATATTA---------------------------AAGGGATTTCCATCAACATGCCCATGGATGAATGCCATCCCTGTTTCTGATAATGGCACACTGAAACACTTAATTTTTGGCTTGGACCTTGATGGGAGGCTTTATGTGAATGAC---AAAATATTGTGTGAAAATTGCACTAGTTTCTCTTTTTATTCTAGTGCTTCAGGAATCATGCAACAGGTTGTGACCCACATTGTCTTCACCACGAAGCATGACTTTCTCTACGTCATGGCTATGGATGAATTGTTA---------------------------------------------------TCT------------------------------------CTCGAAAGCCATGGCCATGGAAGTAACAAA------------ATATATGAAGTTGGGGATCAAGATGGGATAAAGATTTGGGAAAGAGGTGCAAAAGTGATTGGGGTTATAGATGGGGATGAAGCAGCCATAATTATACAAACTCTTAGGGGTAACTTAGAATGCATCTACCCAAGAAAACTGGTCCTCTTAGCAACTGTTAATGCTTTAGTTGAAGGGCGCTTCAAAGATGCCATGCTCATGGTTAGACGACAGAGACTCGATTTCAATATCATTGTTGATTATTGTGGTTGGCAAGAATTTCTCCAAAAAGCAGTAGAATTTGTCAAACAAGTGAATAATCTTAGCCATATCACAGACTTTATTTGCTCTATAAAGAATGAAAATGTCATGGGTTCCCTTTACAAGAATGCTCTACTTCCCCTTTAC---CCCCCA---------GGGAGTAAAACAGTGGATGTAGAAGATTCTAAGGTTGAGAGT------------GTAAATAACAAAGTGACTTCTGTTCTTGAGGCCATCCAATTGGCCCTTGAAGAACAACTGCCTGAGAGCCCCACAAGGGAGCTTTGCATATTGACCACTTTAGCTCGTAGGCTACCCCCTGCCCTTGAAGAAGCATTGAAGAGGATTAAAAAGATTCGAGAAATGGAATTG---TCAGCA---------------------------------------TCTTTAGATGAGATTGGG---AGTGCTCAAAGAAAATCTCTTCCTTCTGCAGAAGAAGCTTTAAAGCATCTTTTATGGTTGTCTGATTCAGATGCTGTTTTCGAAGCTGCATTAGGCCTCTATGATCTGAATCTTGCAGCCATTGTCGCATTAAACTCTCAGAGGGACCCAAAGGAATTTCTTCCCTTCCTTAAGGAGCTTGAAAGCATGCCTCCTGCTCTTATGCTGTATACAATTGATCTTAGGCTACACAGGTTTGAGAAGGCGCTTGGAAATATCATCTCAGCTGGTGATGCTTACTTTGAGGATTGCTTAAACCTCATAAGAAACAACCCCAAACTGTTTCCCCTTGCTCTTCAACTTTTCACTGATTTATCCAATCGAAAAAAGGTTTTCGAAGCCTGGGGTGATCATTTAAGTCGTGAAGAATTCTTCGAGGATGCAGCTATGGCTTATTTGGGTTGTTTGAATTTGGAAAAGGCCTTGAAAGCCTATCGCGCTTGTGGAAATTGGAGGGGTTTGCTTGCAGTTGCTGGGTTGCTAAAACTTGGGGAAGAAGAGATTCTACAGCTAGCAAAGGAACTATGTGAAGAGCTTCAAGCAATGGGAAAACCAGCAGAGGCTGCCAAAATTGCTGTGGAGTATTGTGGGGACATTCAGAGTGGGGTTGGCTATTTTGTAGCAGCAAGGGAGTGGAATGAAGCTCTGAGAATTGGGTTTCTTCATAAGAGAGAAGATTTATTA---ATGGAGGTTAAGAATGCCGCTCTTGAATGTGCAAGCTCACTTGTATCAGAGTATGTGGAGGGAGTGGAGAAAGTGGGTAAATACTTAACCCGTTACCTAGCTGTTCGGCAGAGAAGGTTGGCTCTCGCTGTGAAATTGCAATTGGAGGGAAGATCAGCTGATGATGATGATATTGATGACAATGCTTCAGAAACCAGTAGCAGTTTCAGTGGAATGAGTGCTTATACTCTGAGGAAAGGTAAGGGCTCAGGCGCATCCATAAGCTCAAGTGCCGCT---AGCAAGGCAAGTGAGCGGAGACGGCAGAGACATCGTGGGGGGAAAATCCGTGCCGGAAGTCCTGGTGAGGAGATTGCCTTAGTGGATCATTTGAAAGGCATGTTGCTGACACCTGGCGCCCAAAGTGAGCTGAGGACACTATTGAATGCTCTCTTAATGCTGGGGGAGGAAGGACCTGCTAGGAAGCTGCAATGCTCAGCTGATACCTTCCAAGTGACACAGATGGCTTCTGCTAAGCTCGTTGAAGATAGAATGCTTGATGAGAGCTTGAAAGAGGAGAATCACTCTTTGGAGCCCTATGTGCATAGAGTAAGAGCTTCA---GGGTTGTATTCTGAGGCTTTCCTATGGCAGTTGAAAGTTTTGTGTCCTCCTTAG------------------------------------------
>Huperzia_lucidula
---------------------------------------------------------------------------------------------------------------------------------TTTTAT------------------------------------------------------------------------------------------------------------------------------------------------------------------------------------------------------------------------------------------------------------------------------------------------------------------------------------------------TTTGGGATTATCAGGAACTTAACA------------------------------------------------------------------------------------------------------------------------------------------------------------------------------------------------------------------------------------------------------------------------------------------------------------------------------------------------------------------------------------------------------------------------------------------------------------------------------------------------------------------------------------------------------------------------------------------------------------------------------------------------------------------------------------------------------------------------------------------TTTATTAGTCCCATGTCCCTC---------------------------------------------------------------------------------------------------------------------------------------------------------------------------------------------------------------------------------------------------------------------------------------------------------------------------------------------------ATTGGGGTG---------------ATGCGTACTGAAAGCAATGAAGTTCTCATAAGGTATAACCTGGTTTGCAATGAG---------------------------------AAAGAATCAAGTGAATGGGTCGTAGATTCAATATCTGAGATTGTTTTGGACGAACCAGTGGCTGACATTGTCTCATGTCCTTATGGCGTCTGGTGCGACAAGCCCCTTAAT---------GTGGCAACTTACGTTCAGCTGCAAGGTGGTTCAATCTTTCGGTTT---CATCCAGCAGAAGGTCTAGAGCAT------------------------GACTTTCTGGACCCTTCAGGAATGAAGTTTCCTTTTCCGTCTCTATGGATGCAAGTTGTTCTACAGGAAAATGCCGATGTGGTGGAGAATGTTTTTTTGGGACTTGATGAACAGGGGAAGCTTCAAGTAGGAGAC---ATAATAATAAATGATGAATGCACCACTTATACCGTGCATTCAAGCTCGGTGTCTAAGCAGCAGAAGAGTACTGTGCATGTTTTGTACACCACAAAAACTAACACATTGTGTATTGTGAACCTACACAAGCTAATGCTCAAAGGCTCAGTAACCCTCTGCGAAGTAGAAAAAGTTCAACCTCTGTATTCTGGGTTTACTTCAACCAGTGCTAGTTCAGATGTGGGTTTTGATAACAGAAGTAAATCTCACAAG---------------ATGAAAAGTTGCAATGACCATAACCTTCTGCCTTTGTGGGAGAGGGGAGCCAGGTTAGTAACTGTAGTTGGAGGTGTTGACAATGCTGTCATTCTGCAAACTCTCCGAGGCAACCTTGAAACTATTTATCCTCGAAGTTTG---------------------------------------------------------------------------------------------------------------------------------------------------------------------------------------------------------------------------------------------------------------------------------------------------------------------------------------------------------------------------------------------------------------------------------------------------------------------------------------------------------------------------------------------------------------------------------------------------------------------------------------------------------------------------------------------------------------------------------------------------------------------------------------------------------------------------------------------------------------------------------------------------------------------------------------------------------------------------------------------------------------------------------------------------------------------------------------------------------------------------------------------------------------------------------------------------------------------------------------------------------------------------------------------------------------------------------------------------------------------------------------------------------------------------------------------------------------------------------------------------------------------------------------------------------------------------------------------------------------------------------------------------------------------------------------------------------------------------------------------------------------------------------------------------------------------------------------------------------------------------------------------------------------------------------------------------------------------------------------------------------------------------------------------------------------
>Pinus_maritima
---------------------------------------------------------------------------------------------------------------------------------------------------------------------------------------------------------------------------------------------------------------------------------------------------------------------------------------------------------------------------------------------------------------------------------------------------------------------------------------------------------------------------------------------------------------------------------------------------------------------------------------------------------------------------------------------------------------------------------------------------------------------------------------------------------------------------------------------------------------------------------------------------------------------------------------------------------------------------------------------------------------------------------------------------------------------------------------------------------------------------------------------------------------------------------------------------------------------------------------------------------------------------------------------------------------------------------------------------------------------------------------------------------------------------------------------------------------------------------------------------------------------------------------------------------------------------------------------------------------------------------------------------------------------------------------------------------------------------------------------------------------------------------------------------------------------------------------------------------------------------------------------------------------------------------------------------------------------------------------------------------------------------------------------------------------------------------------------------------------------------------------------------------------------------------------------------------------------------------------------------------------------------------------------------------------------------------------------------------------------------------------------------------------------------------------------------------------------------------------------------------------------------TATCCT---------------------------------------------------------------------------------------------------------------------------------------------------------------------------------------------------------------------------------------------------------------------------------------------------------------------------------------------------------------------------------------------------------------------------------------------------------------------------------------------------------------------------------------------------------------------------------------------------------------------------------------------------------------------------------------------------------------------------------------------------------------------------------------------GTCATGTGTTATACTATAGATTGCAAGCTGTGCCGGTATGAGAGTGCCCTAAAACATATTGCTGCAGCAGGAGATGCTTATTTTGAGGAGTGCTTGCAGCTCATAAAGAGCAATCCAAAACTTTTTGCCCTTGGCCTTGACATTTTTAAAGATGGTGGAAAAAGGGCTGTTATTCTGGAAGCTTGGGGTGATCATCTGTTCAGTGAAGAAAGATTTGAGGAGGCTGCTATGGCATATTGCAGCACTTTTTCTTTTCAGAAAGCTCTAGAATCATTTCGTGCAGGCGGTCTATGGAAAGAAGCATTAACAATGGCTGGAATGCTAAGGTTGACAACTGATGAGATTTCAAGTTTTGCCAATGACCTATGTGAAGAGCTACAAGCTCTAGGAAAGCCAGCAGAGGCTGCAAAAATTGCATTAGATTACTGCAAGGATGTTCATGGTGCCGTAAACCTACTTTTAACTGCTCGAGAATGGATGGAGGCTTTAAGGATTGGTTTTTTATATGACATGGGCGAATTGGTAAAATCTCAGGTTAAACTTGCAGCTATTGAATGTGCAAATTCACTCATATTGGAGTATGAAGAAGGTATAGAGAAGGTTGGAAAATATCTAGCACGTTATTTGGCTGTCTGCCAACGGCGGTTACTTCTTGCAGCCAAACTGGAAATAGAGGGTAAGGCAAAGGAAGATATAGAT---GATGATACATTTTCAGAAACCAGCAGCAATATTAGCGGAATGAGTGCTTACACACTTGGTAAGACATCAAATGCATCTGGTAACACATCGAGCACCGGAAGCCATGTCAGGACGAGAATACGAACACATCGCAAGGTTCATGGAGGGAAAATTCGTGCTGGCAGCCCAGGTGAGGAGTTTGCTCTTGTGGAGCACTTGCAAAGCATGGTCCTAAGTAGTCGTGCTCAAGAGGAATTGAAGCTGCTTTTAGAAGTATTGCTATTGCTTGGAGAAGAAGATGTGGCGAGAAAGTTGCAATATTTTGCAGCACGGTACCAGTCTTGTCAGCTAGCTGCTGTTAAAGATGCTGAAGACAAACTAGCAGAGGAACAAGCAGATGGAACTGCAGGTACTAAAAACAAAAATGCAGATAATTTAAAGAAGATA------GGTGTCTCTGACACGCTTTGCTGGAAGTGGGAAATGCTGTCACCCCCCTAA------------------------------------------
>Huperzia_squarrosa
---------------------------------------------------------------------------------------------------------------------------------------------------------------------------------------------------------------------------------------------------------------------------------------------------------------------------------------------------------------------------------------------------------------------------------------------------------------------------------------------------------------------------------------------------------------------------------------------------------------------------------------------------------------------------------------------------------------------------------------------------------------------ATGTCCATTTTGTTCCCTCAGACT---------TCACTGACCTGGTGCCCTGGGGGAGCTAGAATTGCCACATCCTCCGACAGATTCGAAATCCATCAACCTCCTGCTGTTGACTTCTTTGAAAGAAACGGTCTCAAGAAGCAAACTTTCGAGTTAGTTACACCTATTAATGCAAGG------GTGACATCCATGCAATGGAATTGCAGCGGCGAGTTACTGGCTCTATCACTTAAATGTAGTGAATGGCAAGGGGTACAAGTCTGGTATTGTAGCAACTATCACTGGTATCTTAAGCAAGAATGGCGGTTTAAAGAAGGAAAAGACATCCAATTGATTTGGGATCCTGAGAAACCTTTGCAAATTATGTTTTGGATGGCTTCTGGCCTTGTACAGATTATGAGAATGTGCTGGAAAAGTGCTGTTATTTTGCAGGATACAGCATTTGTTGTTAACGGCAAGGAGTTGCTTGTAACACCATTTTCAATAGCTTTAATTCCTCCTCCCATGTCCTATTTCAGAATCAAGTTTAATGCTCCTATCAAGGTTGTAACTGCC------------------------------------------------------------------------------------------------------------------------------------------------------------------------------------------------------------------------------------------------------------------------------------------------------------------------------------------------------------------------------------------------------------------------------------------------------------------------------------------------------------------------------------------------------------------------------------------------------------------------------------------------------------------------------------------------------------------------------------------------------------------------------------------------------------------------------------------------------------------------------------------------------------------------------------------------------------------------------------------------------------------------------------------------------------------------------------------------------------------------------------------------------------------------------------------------------------------------------------------------------------------------------------------------------------------------------------------------------------------------------------------------------------------------------------------------------------------------------------------------------------------------------------------------------------------------------------------------------------------------------------------------------------------------------------------------------------------------------------------------------------------------------------------------------------------------------------------------------------------------------------------------------------------------------------------------------------------------------------------------------------------------------------------------------------------------------------------------------------------------------------------------------------------------------------------------------------------------------------------------------------------------------------------------------------------------------------------------------------------------------------------------------------------------------------------------------------------------------------------------------------------------------------------------------------------------------------------------------------------------------------------------------------------------------------------------------------------------------------------------------------------------------------------------------------------------------------------------------------------------------------------------------------------------------------------------------------------------------------------------------------------------------------------------------------------------------------------------------------------------------------------------------------------------------------------------------------------------------------------------------
>Isoetes_lacustris
ATGAGGAACCTCGCCATCTAT------------------------GGTGATCGTTATATGCAGCTACAACTTGCCCAATCC---GAAAAGCTTGTTGCTGCTTCTGTTGACAGTGAGCATGGCCGTATTTTCTTTGCATCT------------------------------GACCATTGTCAGATATACTGGATGGACTTGTCTTCCGACGGCCAGCATATCCAGCAT---TCAATGCCTCTTGTTGAGACGTATGATGATCGTGTCGAGGATGAT---------------ATCGTCAATATAGAATATATGATAGAGATGGAAGCAGTAGTTGTCGCATTGCAGAGTGGTGATATTCTTTTAGCACAC---AATTCCTCATATCATGTCGAAGTTGTTGGAAGCCTTCACGGAGGTATTGTTGCTATGGAAGTGAGCCCTGATGGCGAGCTGCTTGCTTTTATCACTGGATTGGGTCAGCTTATTGTTATGACT---GCCGAGTGGGATCCATTATATGAAGTGTGTATCTGTCAG------GACGATATTGATTCGGGG---------------GTAAAGAATGATCTAAGACAT------ATGCAACCTGCTTGGGCGATTAGTTGGCGTCCTGATGGGAAGTACATTGCAACACTGGAT---------------CGGTCAGATGATAAACCTTTGAAGATTTGGGAAAGAGATGCTGGTGTTTTACATGCGTCTGCTGAGACTCTCCCATTTCCAATAACA---------GCCATTACATGGTGCCCTGGCGGGGCTAGGATTGCAGCTGCTGGTGACAGATCAGATCAGGGGAAGCAACCACTTATTGTGATTTTTGAGCGGAATGGACTGAGAAAAGACAGTTTTGAAGTTTGTACATTGCCAGATGCAAAA------ATAGAGAGTTTGCAATGGAATGCTGGTTCAGATCTCATGGCAATAAGTATTAGATGTGCCAATCATGATGCAATACAGGTTTGGAACTGTAATAATTATCATTGGTATTTAAAACAAGAATGGGAGTTTTCAAAGGCGGACCATTCTAGAGTCCTCTGGCAGCCAGAGAAATCATTGGAAATGATATTCTGGAAGATGCAGGGCTCCATGCAAGTGGTGTGCTGCTATTGGAACTCTGCTGTTCTAGACGCAAATACAGCTGTCGTAATAGATGGCAAGGAGCTCCTAATGACACCACTTTCCATATGTCCGATTCCTCCTCCAATGCATCTATTCAAGATAAAATTCCACTCGCCGGTAATGTCTGTAACATTCAAGAGTTCAAAGTCAGGGGGAAGTCTACTGGCAGTCCAACTTTCTGATGGTATTTTGAGTGCGATTCAACTTCCAGATGTCAGTACATGGTCTGAACTTGAGGATAAGGAATAT---GAGGAACCAGTTTCATTGAAGGGTACAAGGCCAGCTACGTTTAGTAGATATTACCATTTGACGTTACTAAAT---------------------------------------------------------------------TGCAGGACCATTTGCGGAGTA------GCCTATGCCACTGAAACAGGTTACAGCCTTGTAGAGCTTGCAGTCGAATACTCTACTGGAAATGGATTTGACAAATTGCATCACTCTGAGGTTACAATACGGAAGGAG---------------------------ACCATATTGGATCAGTCAGTTATAGCTATCACCGGG------------------------AGCCCCATATCCGACAGG---TGTAGTGCATATATTCAGTTACAAGATGGATCAGTTTTCGAACATTTTTGTGAAAGTGTCATGCCTAGT---GTGCATTCTGGGCCCTTT---------------------------GCCAAATTTCGCTCTGCTGCTCCTTGGATGGCAGTAGCACTCATT------------AAAGAAACCCCGAAGCTAGTTGGCCTTGATTGTTTAGGGAGGTTGCATGTTGATGGG---TCAATTGTAAATGATGACACAACTCATTTTGCTATATATGGTCTGGCCGATGGACAGGGGTCATCTGGCATCCCATATTTAATATATACAACTAAGCATGATTTTCTTCACATCGTCAATCTTGAAGAGCTGTGT---------------------------------------------------AAGGGTTCAAAGTTTGGTACTGAAGATCAAGACCTGTCTTTGTTGAATATTGTGCAGAAGTACATTGTGCCA---------ACAAAAACCCATGATAGTGTTGAGAGAAGGAGAGTCTGGGAAAGGGGATCTAGGCTTGTTGCTGCTTTAAGTGATAGTGATGGGGCAGTAGTTCTACAGACAATTCGTGGAAATTTGGAGACAGTGTACCCTCGTGTGCTGGTCCTACAGGCCATATCATCGTCTCTAGAAAATTTTAGATTTAAGGATGCCCTTCTATGTGCACGAAGACATCGCATTGATCTGAATGTAATTATTGATTTAATTGGTGTAGATAAATTTCCAAGCATCGTAGGGCAGTTTGTCAAGCAAGTAAATAAACTTAGCTTCATTACTGAGCTTATTTGTGCCTTGAAACCAGACAATATTTTGGAATCAACTTATAAGAATCTT---CTAAGTCAAGAA---AAGCCCTTGAATGGGGAGCAAAAAAGCATTTTTGGATGTAGTAAA---------------------------GCCGTGAAAGTTACCATTGTATTGAAGTCAATAAGAGATGTGCTTCAAAAGGAAATAGAAGACAGCCCTGCACGAGAACTTTGTATATTAACATCTTTAGCCCGAGATGACCCACCCATGCTAGAGGAAGCACTTGTGAGGATAAAACAGTTAAGAGAGAAGGAGATG---------------AATGACAAAAGCTTATTAGAAATGGATATCAGTGAGCTAGATGAGCCAAAT---------------------GTGATAAATGCTGAGACAGCTATGAAACACTTGATATGGCTTTGTGATTCCGATGCAGTTTTCAATGCAGCTTTAGGTTTATATGACTTGCACCTAGCAGCGATGGTGGCCACACATTCTCAACGAGATCCAAAGGAGTTCTTGCCTTTCCTGCAAGAACTGGAGGATATGCCACTCTCAATAATGAAGTATACAATAGATTGCAGGTTGAAGAGATTTCAAAGTGCACTTAAGCATCTTGCTCTAGCTGGAGACCTGTACTTTCCAGAGTGCTTACAACTTATTCAGAACAATCCTGAGCTTTTTCCGTGCAGTCTTTATCTATTTAAGAAAGAG---------------------------------------------------------------------------------------------------------------------------------------------------------------------------------------------------------------------------------------------------------------------------------------------------------------------------------------------------------------------------------------------------------------------------------------------------------------------------------------------------------------------------------------------------------------------------------------------------------------------------------------------------------------------------------------------------------------------------------------------------------------------------------------------------------------------------------------------------------------------------------------------------------------------------------------------------------------------------------------------------------------------------------------------------------------------------------------------------------------
>Selaginella_moellendorffii
---------------------------------------------------------------------------------------------------ATGTCGGTTCAATCCGAA---------ATATTT---------------------------------------------TGCCAA---TCGTGGATCGTCTTCTTCGTTCTTGATCAGCTCTCGCGGCAT---TCGCTGTCCCTGGCGAGTGCC------------ATCGAGTTCGACGCC---------GGCGTGGTCGGGATGGAATTCCTGCTGGAGCTGGAAGCGCTGGTCATTGGCATGGAGAGCGGTGATCTGGTACTGGTTGAGCCACGGTCTAGCAGCGCCATAGAAGTTATTGGCTCGCTCCAGGGAGGGATTCTTAGTCTCGCTGCTAGTCCGGATGGGGAACTGTTAGCTATAGTATCAGGACTCGGGCAGATCTTACTCATGACTCCAGCAAACTGGGACACTGTCCACGAGTTTTCGATC------------------------------------------------AAAAACAACGATCGCCAGGAATTTTCTAGTAGCGCTGTGGAACTCTCGTGGCGGGCTGACGGGAAGTACTTTGCTACAAGCGAATAC------AATGCTCAAGAAAGCAGCAGTGTCGTGAAGATCTGGGAAAGAGAAACGGGCAAACTCCATTCGAGCTGTGAAGCATTG------CCATCGACGCATCGCTCGAGCATCTGCTGGAGTCCGAGTGGTGCTCGAATTGCTGCCAGCACTTCCAAGGCAGAC------CAGGCTCCCAGTGTGACGATCTTCGAGCGGAATGGTCTGAAAAAAGATTATTTCCAGGTTACTGCTCCTGCCGGTGCTCGT------GTAGAAAGTCTGCAGTGGGATTCCAGCGGAGAAGTCATGAAGATGGTTGTCAGGTGTGATGGCTGGGACGCGATCCAGTTCTGGTACTGCAGCAACTATCACTGGTACTTGAAACAGGAATGGCGCTACACGTCCAAAGAGACCGTGAGCACAGTGTGGCACCCAGAGAAGCCTCTCAGTGCCATGGTTTGGACTGTCTTGGGCAACATCAAAGCTACCACTTTGGGTTGGAAGTCGGCTGTGCTGGACTCTTCGGTGGCGCTGGTTATTGATGGCCCGAGTCTTTTGGTCACACCATTGGCTGTCTGTATGACTCCGCCACCTTTGTACTTCTCCAAGGTACGATTCCCCGCACCTGTGAATACCGTGACACTTACGAGCGAGTCTTCTGGTTTTACCACCGTTGCAGCCAGTTTATCAGACAAAAGTTTTGGCCTTGCTGTTCTCGCAACTAGTGACGGCTGGAATGATCTGGAAGACAGTGAA---------------------GTTGTGGGATACATATTGCAGAACTTCGATGGT------------------------------------------------------------------------------------------------------------GGTGTG------AGGAACCTGATTTCTACGGGAGCGAACAGGTTTTGTGGACTCCTAGACAGCTCGAGCGGTCACGGTTCGTTACAGTTTACTGAGTTCGAGGCTACAGATTCTGGAGAAGGATGGACTTCGCGTTCTCTTTCTCTAGTCTATTTGGACAAGCCGCTCATAGCAGCGGCGAGA------------------------AGTCCCCTTACAGAGAGC---TCGCAGGCTTTTCTACAGCTAAATGACGGATCGATCCTGAACCAT---TGCGCTGGAGAGCTT------------------ACTCCGGTT---------------------------GGAAAGTTTCCAGTTGCATGTCCGTGGATGCAAGCTTTTGAAGAT------------AAGGGACAGGTGCAGTTCGTCGGCCTTGACGAACGCGGCCAGCTCCATTTTCGTAAT---TCCGTCATCAGCAGCGAGTGCACCGGGTTTGCACTCCAC---ATCACATCCACAAAAGCGAGGCCAAGCGTCGTTCACTTGGTTTATACAACAAGGCAAGACTTGCTCCACATTATCCCTCTC---------------------------------------------------------------GGCAGCAGCAACTTCACGTCTTCTCCTCCGGAA------GTACTAGACGTTGGTAGCGGTAAACGGCAACCA---------GCGCCGAAGGATTTCAACATTCAG------CGTGTTTGGGAGAGGGGAGCCAGGATAGTTTCTACGCTAGGTGGCAGCGACGTTGCGGTCATCATGCAACCCAGCCGTGGGAATCTCGAAACCATTTATCCACGGGGATTGATACTTCACGCTGTCGAAGCGGCACTAGCTGAGCAAGACTTTGCAGAAGCTATCACCTGCGCGCGGCGGCACAGGATTGATCTAAACGTCATCGTGGACTTCCTTGGTGAGAAGGAGTTTTCCCGTTTGGCCCCGGACTTTGTCAAGCAAGTCGGCAAACTTAGCCTTGTCACGGAGCTGGTTAGCTGCCTGGGAAACGAGAACGTTTTGGAAACGACGTACAAGAAGACA---TTGTCTACG------------CTGAATCCGGAGGACAGGATGGTCCCGGCGGTTTCA------------------------------TCCAACAAGATGCAAGTGGTATTAGAAGCGCTGAGAAGTGCTGTCGAAAATCACGTAACAGATAGTCCATCTCGAGAGATGTGCCTGCTGACTATTCTTGCTCGAAACGATCCGCCTTTGCTCGAAGAGGCGTTGAAACGCATCAAGCTACTACGTGAAGGAGAGCTTGGTCTCGGGACTTCAGATGATGAGGAGGCTCTGGAA------------GCAATTGAGTCACAGGGA---------------------AAACTTGTGGCGGAGAGCGCTCTAAAGCACCTGATATGGCTCGCGGACGCCGACGCGGTGTTTGATGCGGCGCTGGGACTTTACGACTTGCATCTAGCTGCAATGGTGGCGTCTCACTCCCAGCGAGATCCTAAAGAGTTCCTTCCTTTCCTTCAGGAGCTAGAAGACATGCCACCCTCCATAATGTGCTACAAGATCGACTGCAAGCTAAAACGATATGCAAGTGCACTGCGACACCTTTCGAGCGCCGGGGAGACGTATTTCAACGAGGCACTCGATCACGTCCAAAGTCATCCGGAGCTCTTCTCTCTCGCACTCTCCATCTTTACAGGCGAGAGCCAAAGGTCGTCTATTATGGAGGCTTGGGGAGAATACTTCCTTTCTCAGGAAAGGTTTGAGGATGCAGCTATCACTTTCAGGTCCTGCTCGCAGCTCCACAAGGCTTTAGCTGCGTACCGTGCTGGCGGTCACTGGCAGGGTGTGCTCATGGTTGCTGGCCAGTTGAGCATGACACCGGACGAGATCACCAACCTTGCACTAGAGCTCCGAGAAGAACTCCAAGCAATGGGACAGCCAAAAGAAGCTGCGAGAGTAGCTCTGGATTATTGTAAGGACGTCAAGGATGCTGTCGGCCTTTTGATCGAGGCAAGGGACTGGATGGAAGTCCTTCGGCTGTGCTACCTTCATGCTCAGCCCGATATCGTGGATACTATAGTACAGCCAGCTGCTGTGGAGTGCGCAAATGGATTGGTTGGTCAGTTCCAGGAGGGCGTCGAGAAAGTCGGGAAGTATTGTGCTCGATTTGTTGCGGTACATCAGCGCAGGGTACTGCTGGAAGCGAAGATAAAATCGGATCAAGGAGAAGAC---CGTTTCGAC---GACGACACCGCATCAGAGGCTAGTAGCAACTTGAGTGGGATGAGTGTTTATACACGCGGGACTGCAAGAACAGCAGCG------ACAGGAAGAACCCGAGCC---AGACGCCAA------------------------------GGCAAAGTTCGAGCAGGGAGTCCTGGAGAAGAGCTTGCTCTAGTGGAGCACCTTAAGAACATGGCTATAAGTCCGCAGCTGGCAGACGAGCTCAGGCCTCTGCTACAAATCCTTGTCTTCGTAAAGCGTGAAGACTTGTCGTGCAAACTCCAGCAAGCCGCATCAAAATTCCAAGCCACTCAAGCGGAGGCCATGCGAGCAGTTGAA------------GAAAATGGCATTACCGTCGACAAGACAGCAGCAAAC------------------------------------------AGGGTGGTAAACTGGTCCTATCAAGCCTTGGAAAGGGTCTTATAA---------------------------------------
>Isoetes_humilior
---------------------------------------------------------------------------------------------------------------------------------------------------------------------------------------------------------------------------------CAT---TCAATGCCACTCATTGAGACGTTTGATGATCGTGTCGAAGATGTT---------------ATCGTCAATATAGAGTATATGATAGAGATGGAAGCAGTAGTTATTGCATTGCGGAGTGGTGATATTCTTTTAGCACAC---AATTCTTCATATCGTGTTGAAGTTGTTGGAAGTCTTCACGGAGGTATTGTTG-----------------------------------------------------------------------------------------------------------------------------------------------------------------------------------------------------------------------------------------------------------------------------------------------------------------------------------------------------------------------------------------------------------------------------------------------------------------------------------------------------------------------------------------------------------------------------------------------------------------------------------------------------------------------------------------------------------------------------------------------------------------------------------------------------------------------------------------------------------------------------------------------------------------------------------------------------------------------------------------------------------------------------------------------------------------------------------------------------------------------------------------------------------------------------------------------------------------------------------------------------------------------------------------------------------------------------------------------------------------------------------------------------------------------------------------------------------------------------------------------------------------------------------------------------------------------------------------------------------------------------------------------------------------------------------------------------------------------------------------------------------------------------------------------------------------------------------------------------------------------------------------------------------------------------------------------------------------------------------------------------------------------------------------------------------------------------------------------------------------------------------------------------------------------------------------------------------------------------------------------------------------------------------------------------------------------------------------------------------------------------------------------------------------------------------------------------------------------------------------------------------------------------------------------------------------------------------------------------------------------------------------------------------------------------------------------------------------------------------------------------------------------------------------------------------------------------------------------------------------------------------------------------------------------------------------------------------------------------------------------------------------------------------------------------------------------------------------------------------------------------------------------------------------------------------------------------------------------------------------------------------------------------------------------------------------------------------------------------------------------------------------------------------------------------------------------------------------------------------------------------------------------------------------------------------------------------------------------------------------------------------------------------------------------------------------------------------------------------------------------------------------------------------------------------------------------------------------------------------------------------------------------------------------------------------------------------------------------------------------------------------------------------------------------------------------------------------------------------------------------------------------------------------------
>Isoetes_elatior
-----------------------------------------------------------------------------------------------------------------------------------------------------------------------------------------------------------------------------------------------------------------------------------------------------------------------------------------------------------------TATTCTTTTAGCACAC---AATTCTTCATATCATGTCG--GTTGTTGG-AGTCTT-ACGG-GGTATTGTTGCCATGGAAGTAAGCCCTGATGGCGAGCTGCTTGCTTTTATCACTGGATTGGGTCAGCTTATTGTTATGACT---GCTGAGTGGGATCCATTATATGAAGTGTGTATCTGCCAG------GATGACATTGATGCGG--------------------------------------------------------------------------------------------------------------------------------------------------------------------------------------------------------------------------------------------------------------------------------------------------------------------------------------------------------------------------------------------------------------------------------------------------------------------------------------------------------------------------------------------------------------------------------------------------------------------------------------------------------------------------------------------------------------------------------------------------------------------------------------------------------------------------------------------------------------------------------------------------------------------------------------------------------------------------------------------------------------------------------------------------------------------------------------------------------------------------------------------------------------------------------------------------------------------------------------------------------------------------------------------------------------------------------------------------------------------------------------------------------------------------------------------------------------------------------------------------------------------------------------------------------------------------------------------------------------------------------------------------------------------------------------------------------------------------------------------------------------------------------------------------------------------------------------------------------------------------------------------------------------------------------------------------------------------------------------------------------------------------------------------------------------------------------------------------------------------------------------------------------------------------------------------------------------------------------------------------------------------------------------------------------------------------------------------------------------------------------------------------------------------------------------------------------------------------------------------------------------------------------------------------------------------------------------------------------------------------------------------------------------------------------------------------------------------------------------------------------------------------------------------------------------------------------------------------------------------------------------------------------------------------------------------------------------------------------------------------------------------------------------------------------------------------------------------------------------------------------------------------------------------------------------------------------------------------------------------------------------------------------------------------------------------------------------------------------------------------------------------------------------------------------------------------------------------------------------------------------------------------------------------------------------------------------------------------------------------------------------------------------------------------------------------------------------------------------------------------------------------------------------------------------------------------------------------------------------------------------------------------------------------------------------------------------------------------------------------------------------------------
>Isoetes_coromandelina
------------------TAT------------------------GCTGATCGTCGTATGCAGCTCCAACTTTCTCAATCC---GAAAAGCTTGTTGCTGCTTCGTTTGACAGCGAGCATGACCGTGTTTTCTTTGCTTCC------------------------------GATAATTGTCAACTTTACTGGATGGACTT-------------------------------------------------------------------------------------------------------------------------------------------------------------------------------------------------------------------------------------------------------------------------------------------------------------------------------------------------------------------------------------------------------------------------------------------------------------------------------------------------------------------------------------------------------------------------------------------------------------------------------------------------------------------------------------------------------------------------------------------------------------------------------------------------------------------------------------------------------------------------------------------------------------------------------------------------------------------------------------------------------------------------------------------------------------------------------------------------------------------------------------------------------------------------------------------------------------------------------------------------------------------------------------------------------------------------------------------------------------------------------------------------------------------------------------------------------------------------------------------------------------------------------------------------------------------------------------------------------------------------------------------------------------------------------------------------------------------------------------------------------------------------------------------------------------------------------------------------------------------------------------------------------------------------------------------------------------------------------------------------------------------------------------------------------------------------------------------------------------------------------------------------------------------------------------------------------------------------------------------------------------------------------------------------------------------------------------------------------------------------------------------------------------------------------------------------------------------------------------------------------------------------------------------------------------------------------------------------------------------------------------------------------------------------------------------------------------------------------------------------------------------------------------------------------------------------------------------------------------------------------------------------------------------------------------------------------------------------------------------------------------------------------------------------------------------------------------------------------------------------------------------------------------------------------------------------------------------------------------------------------------------------------------------------------------------------------------------------------------------------------------------------------------------------------------------------------------------------------------------------------------------------------------------------------------------------------------------------------------------------------------------------------------------------------------------------------------------------------------------------------------------------------------------------------------------------------------------------------------------------------------------------------------------------------------------------------------------------------------------------------------------------------------------------------------------------------------------------------------------------------------------------------------------------------------------------------------------------------------------------------------------------------------------------------------------------------------------------------------------------------------------------
