# Supplementary material for: Phylogenomics indicates the “living fossil” Isoetes diversified in the Cenozoic
Source: PLoS One. 2020 Jun 18;15(6):e0227525. doi: 10.1371/journal.pone.0227525 (PMC7302493; doi:10.1371/journal.pone.0227525)
Supplement: S1 File — Folder containing fasta files for each of the individual nuclear alignments. (GZ) [file pone.0227525.s011.gz › 1_Individual_Nuclear_Alignments/Homolog_15273.orthogroup_2.fasta]

>Ananas_comosus
------------ATGTCGATGGAGAAGGAGCTCGTGGAGACCTTCGAGGCGGCGAAGAAGGCGGCGGAC------GCGGCGGCGGACGCGGGCGCCGGAGGCGGCGGAGGG---------TCGCCGGAGGCGGAGCGGTGCGTCGACGCGCTGAAGCGGCTGAGGAAGATGCGG------GTCACCACGGAGGTTCTCGTGGCGACGCAGGTTGGGAAACGCCTTCGTTATCTCACAAAGCATCCACACTCAGGAATCCAATCAATCGCTTCTGACTTACTGGCTATTTGGAAAAACATCGTTATAGAAGAGACT---------------TCTAGCAGCAAGAAAAATGGCATCTCCGAGAATAAAAAG---CCTGTTAAGGTCGAAATCAAGTCT---GAGACAGCCATGAAGGTTGACAAG---------------TCAGCAACTTCCTCCATAAAAGTCGAGAGCACCCCAGCTTCAGCAACT------------CCTAAGGCTGAGAAAAGAGATTCAGATCTTAGCAGTTCAAAG---------------------------------------TCGGAGAGCACA------AAGAATGAAAGGGTCTTCAAGGAAGAGAAT------------AAGGCTTCTGTTTCAAAGAAGCCATCATCCCTCCCA------TCTGGACCTCCGAAGTTATCATCACTAATCAAAAGTAACGATCCAGCGCGAGATAAAATCCGTGAGCTCCTTGCCGAAGCCTTTACTAAGGTTTCCGGAGAAACGGCCAAAGATGACAGAGATGAAGTTAGATACATTCTAGATGAG------GTTGATGCCTGCGACCCGTTCCGCATTGCTGTGACAGTAGAATCGGCGCTGTTTGAGAAGCTGGGCAAATCAACTGGCACGCACAAGCAGAAGTACCGATCGATAATGTTCAATCTGAGGGCCGAGAATAATACTGATTTCAGAAGGAGGGTTCTTCTTGGGAAAGTAAAGCCCGAAAGACTTGTCGATTTAACTCCTGAAGAAATGGCCAGCGATGCGAGGAAGATGGCGAATAAGCAGATTAAAGAGAAGGCACTGTTCGAGTGTGAAAGGGCT---GGGGCCCCGAAGGCGACGACCGACCAGTTTAAGTGCGGGCGGTGCGGGCAGCGGAAGACGACTTACTATCAGCTGCAGACGCGGAGCGCAGACGAGCCGATGACAACCTTCGTGACGTGCGTGAACTGCAACAATCACTGGAAGTTCTGTTGA
>Oryza_sativa
ATGGGCGCGGCGGGGGCGATGGAGAGGGAGCTCCTGGAGGCGTTCGAGGCGGCGAGGAAGGCGGCGGAC------GCGGTCGGGGAGGCGGCGGCGGCGGCCGGGGCCGGGGAAGGGGAGTCGCCGGAGGCCGCGCGCTGCGTCGACGCGCTGCGGAGGCTGCGCGGGGCTCGC------GTCACCACCGCCGCCCTCGTCTCCACTCAGATCGGCAGACGTATTCGCTATCTCACCAAGCATCCTCACTCAAGCATAAAAGCAACAGCTTCAGACCTGTTAGGACACTGGAAAAAGGTTGTCATTGAAGAA------------------------GACAAGAAAAATGGGGCACTGCAGAATGGAAAA---------------------TCGAGT---TCTACTGTGGTAAAGGTTGAGAAG---------------------GTGGAGCCTATGAAAGTTGAAAAGGCATCACCAAGGGCTACT------------GTCAATAATAATAATATGGATACCAGAGTTGTGAACCACAAAGGTGGAAAGGTTGAGAAGTTTTCTAATGCTGAGCTGAGAACCCAATCTATC------AAGGTTGAGAAAGTACAAAAGGTAGTTCAC------------AAAGTATCTTCTGTTGAGAAGCCGTCTCCTGTCCAA------GGTGGTCCTCCAAGACTGACATCCGTTGTTAAATGTGGTGATGCTAGTCGAGACAGAATTCGGGCGATACTTGGTGATGCCTTCTCCAGAGTTTCTGAAGAGACTAGAAAGGATGACAGGGAGGAAGTGAGGAACATCATAGAAGAA------GTAAAAGCATGTGACCCATTCAGGATTGCTGTGATGGTAGAGTGTGCCTTGTTTCAGAAGCTGGGGAATTTTAATGGACCTAATAAGCAAAGGTACAGATCATTGATGTTCAATCTGAAGGATGATCACAACACAGACTTCCGGAGAAGGGTTCTTCTAGGACAAGTGCAGCCTGAGAGAATTGCTGACCTAACCCCGACAGAAATGGCTAGCGACACCAGGAAGCTTGAGAACAAGAAGATCGAGGAGAAGGCTCTGTTCGAGTGCGAGCGTGGA---GGAGCACCGAAGGCCACCACTGATCAGTTCAAGTGTGGCAGGTGCGGCCAGCGCAAGACTACCTACTACCAGCTCCAGACTCGGAGCGCCGACGAGCCGATGACGACGTTCGTGACCTGCGTGAACTGCAACAATCACTGGAAGTTCTGCTAA
>Huperzia_squarrosa
ATGGCGGGCAACATGGCAACGGACAGCGAGCTGGTGGAAATATTTCAGAAGGTGAAGCGCGCTGCGGACAAGGCAGCAGAGGCGGAGGAAGGACAA---------------------AGAGGCGCAGAAGCAGCAAGATGTCTTGATGCATTAAGATTGCTAAGAACACTGCCG------GTCACCACTGCTCTCCTCATGTCTACGCAGGTTGGCAAGCAGCTTCGAAAGATGGGGAAGCACCCAGTCGAAAAGATTCGCCAAGCTGTTCAAGATGTGGTGGAGGACTGGAAGAAGCTAGTGGCAGCAGAAACT---------------ATGTCAAAAACCACAGTGGTAAGTATTCACTCAAAA------------------------------------------------------------------------------TCTGACAGTTCAAAGCAGGATGTTGTGCAGATCTCCAAGTCG------------GTAAGTGCACAAAGCAAGGGT---------------------------------------------------------GAAAAGATGTCTATT------GTGGCTCAAACACATGTTAAGATAGAATCA------------AAAGCTGTTAACCTCCCCCTCCCAAAGAGAGAAGCTTTAGTTAATGGCACTCCAAAGCTCAAGAGTCTACCTAAGTGCAATGATCCAACCAGGGATAGAATTCGTGAGCTGCTAGTTGAAGCTCTATCCAGGGTATGCCAAGAGGCATCAAATGTT---------------------GATTTAGAAAGA------GCGAATCTTTGTGATCCTTTAAAAGAAGCAGTAAATGTAGAGAATACTATGTTTCAAATGCTAGGATCTTCCAAGGGCGAGAAGAAGCTAAAGTACAGATCTATTATGTTTAATCTAAAGGATAGCAATAATCCAGACCTGAGGAGGAGAGTTCTTTTGGGGGATATAAAACCCACCGAGCTTGTGAATATGACGCCAGAAGATATGGCCAGTGACCTTAGGAAAGCTGAAAATCAGCTGATAAAGGAAAAAGCTCTTTTCGAATGTGAACGTGGT---GTGAAGCAGGTTGCTTCCACCGACGAATTTAAGTGCGGTAAATGTGGTCAACGGAAGTGCACGTACTTCCAGATGCAAACACGTAGTGCCGATGAGCCTATGACCACATTTGTGACGTGTGTTAATTGTAATAACCGCTGGAAATTCTGCTAA
>Huperzia_lucidula
ATGGCAGGCAGGGCAGTGGCAGGTAGTGAGCTGGTGGAGTTGTTTGAGAAGGTGAAGCGTTCTGCAGACAAGGCGGCAGAGGTAGAGGAAGGGAAA---------------------ACAAACGTAGAAGCAGCACGATGTCTTGATGCATTAAAATTGCTGAGAGCACTGCCG------GTCACCACTTCTCTCCTCATGTCAACACAGGTTGGCAAGCAGCTTCGCAAGATGGGCAAGCACCCAGTCGAAAAAATTCGCCAAACTGTTCAAGACGTGGTGGAGGACTGGAAGAAGCTAGTGGCAGCAGAAACT---------------ATGTCAAAAACCGCAGTGGTAAGTATTAACTCAAAA------------------------------------------------------------------------------TCTGACGACTTGAAACAGGATGTTGTGCAGATCTCCAAGTCG------------GTGAGTGCACAAAACAGGGGT---------------------------------------------------------GGAAAGATGTCTATT------GTGGCTCAAACACATGTTAAGCTAGAATCA------------AAAGCTGTAAAC------CTCCCAAACAGAGAAGCTTTAGTTAATGGCACTCCAAAGCTTAAGAGTTTACCTAAGTGTAACGATGCAACCAGGGATAGAATTCGTGAGTTGCTAGTTGAAGCTCTGTCCAGGGTATGCCAAGAGGCACTAGATGAT---------------------GATTTAGAAAGA------GCAAAGCTTTGTGATCCTTTAAAAGAAGCAGTAAATGTAGAGACTACTATGTTTCAAATGCTAGGATCTTCTAAGGGCGAGAAGAAGCTAAAGTACAGATCTATTATGTTTAATCTAAAGGATAGCAATAATCCGGACTTGAGGAGGAGAGTTCTTTTGGGGGATATAAAACCCACTGAGCTTATGAATATGACACCAGAAGATATGGCCAGTGACCATAGGAAAGCTGAAAACCAGTTGATAAAGGATAAGGCTCTTTTCGAATGTGAACGTAGT---ATGAAGCAGGTAGCTTCCACTGACGAATTTAAGTGTGGTAAATGTGGTCAACGGAAGTGTACGTACTTCCAGTTGCAAACACGGAGTGCCGATGAGCCTATGACGACATTTGTGACGTGTGTTAATTGTAATAACCGCTGGAAATTCTGCTAA
>Isoetes_lacustris
ATGGCAGCCAAAGGCGCA---GGAACTGAGCTTATGGAGCTCTTTGAGAAGGCGAATGCCGCTGCAGAGCGAGTCGACTGTAATGGT---------------------------------GGTGCCGAAGAACAACGCTGTGTTGACGCCCTTAAGGCCATGCGCGCCTTTCCT------GTCACTACAGCCCTCCTTAAAGCTACACAGGTTGGCAAGCAGCTGCGGAAGTTGGCCAAACACCCCCAAAGTAAAATACGGGAGACTGCTTCAGAGCTATTAGAGGGATGGAAGAAAGTTGTGGAAGCTGAAACT---------------ACGGGCAAGAATGGAATTGGTTCTCCAGATCATAAAAAC------------------------------------------------------------------------AGAACCCCAGATTCAAAAGTTTCTTCAACAAAGATAACTTCAACG------------ATCCAAGTTCAT---------------------------------------------------------------------GAAGAGTCAGTA------AAATCAGAAACAAAAGTGAAGATCGAAGTG------------GAGACAAAAAAG---GCTTTGCCTTCAAGT------------AATTCAGGCCCCAAGTTAAAGAGCTTGCCAAAATGCGGTGATAGCACACGGGACAGGATTAGGGAACTTCTTCTCGAAGCATTGTTGAGGGTAACTGATGAAGCTCAGGGAGAG---------------------CGTTTGGAGAAA------GCAAGAAAACGTGATCCAGTGCAGGTTGCAGTTAGGGTTGAGACAACACTCTTCTCTAGTTTAGGGACTTCAACGGGCAAGCAGAAATTGAAATATAGGTCCATAATGTTCAACTTAAAAGATGCCAATAATCCTGATCTAAGGAGGAGGGTTTTATTGGGAGAGATTGGAGCAGAGGACTTGACAACCATGAGTGCAGAGGATATGGCCAGTGATCAGCGGAAACAGGAGAATAGACAAATAAAAGAAAAGGCGCTGTTTGAATGTGAACGTGGAACAACAAAAAATGTTGCTTCTACAGATCAATTTAAATGTGGCAGGTGTGGAAAACGTCAATGTACTTACTATCAGATGCAGACTAGAAGTGCAGATGAGCCTATGACCACATATGTCACATGTGTCAACTGTAACAACCGCTGGAAATTCTGTTAG
>Isoetes_sinensis
ATGGCAGCCAAGGGCGCT---GGAACTGAGCTTATGGAGCTCTTTGAGAAAGCGAATGCCGCTGCAGAGCGCGTCAACTGTGATGGT---------------------------------GGTGCGGAAGAACAACGCTGTGTTGACGCCCTTAAGGCCATGCGCGCCTTTCCT------GTCACTACAGCCCTCCTGAAAGCTACACAGGTTGGCAAGCAGCTGCGGAAGTTGGCAAAACACCCCCAAAGTAAAATACGGGAGACTGCTTCAGAGCTATTAGAGAGATGGAAGAAAGTTGTGGAGGCTGAAACC---------------ATGGGCAAGAATGGAATAGTTTCTCCAGATCACAAAAAC------------------------------------------------------------------------AGAACCCCAGATTCAAAAGTTTCTTCAACAAAGATAACTTCAACT------------ATCCAAGTTCAT---------------------------------------------------------------------GAAGAGTTGGTT------AAATCAGAAACAAAAGTGAAGATGGAAGTG------------GAGACAAAGAAG---GCTTTGCCTTCAAGT------------AATTCAGGCCCCAAGTTAAAGAGCTTGCCAAAATGCGGTGATAGCACACGGGACAGGATTAGGGAACTTCTTCTTGAAGCATTGTCGAAGGTTACTGATGAAGCTCAGGGAGAG---------------------CGTTTGGAGAAA------GCAAGAAAATGTGATCCTGTGCAGGTCGCAGTTAGGGTTGAGACAACGCTCTTCTCTAGTTTAGGGAGTTCAACAGGCAAGCAGAAATTGAAATATAGATCCATAATGTTCAATCTAAAGGATGCCAATAATCCTGATCTGAGGAGGAGGGTTTTATTGGGAGAGATTGGAGCAGAGGACTTGACAACCATGAGTGCAGAGGATATGGCCAGTGATCAGAGGAAACAGGAGAATAGACAAATAAAAGAAAAGGCTTTGTTCGAATGTGAACGTGGACAAACAAAAAATGTTGCATCTACAGACCAATTTAAATGTGGTAGGTGTGGAAAACGTCAATGTACGTACTATCAGATGCAGACTAGAAGTGCAGATGAGCCTATGACCACATATGTCACATGTGTCAACTGTAACAACCGTTGGAAATTCTGTTAG
>Selaginella_moellendorffii
ATGGCGGCAGCGACGGCC------GATCAGCTCACGGAGCTGTTCAAGACGGCCCAATCGGCCGCGCAAAAGGCAACGGCGGTCGAG---------------------------------GGAGCTGAGGAAGATCGGTGCGTCGAAGCGCTGCAAGCGATGCGTTCTCTGCGA------GTGACGACCTCGCTCCTCATGTCGACACAGGTGGGGAAGCAGCTCCGGAAGCTCACGAAGCATTCCCGGCCCAAAATCCGGTCGATTGCTGTCGATATTCTTGAGGATTGGAAGAAGGTAGTGTCTTCCGAGGCG---------------AGCTCCAAG------------------------------------------------------------------------------------------------------------------AGCAAGGCGGAGGGCCCGAAATCGTCCGCGAAT------------GCGTCCGTGGAA---------------------------------------------------------------------AAGGGCAAGGTG------TCCTCCAAGCAAAGC---------------------------------------------------AATGGA------------AACTCCAGCAGCAAGGCCAGGCCTTTACCGAAATCCAACGACGCTACCAGGGACAAGATGAGAGAAGTGCTACTCGAGGCCTTCCAAAAGGTCCCCCAGGAAGCCGAGGGCCAG---------------------GAACTTGCTCGA------GCAAACGCCAAGGATCCAGTCCAGGTAGCAGTGGAGGTGGAGAATGCACTCTTCTCCAAGCTCGAGTCTACCAAAGTTGACAAGAAGGCAAAGTATCGCTCCATCGTCTTCAACCTCAAGGATCCAAACAATCCCGACTTGAGAAGAAGGTTGCTGCTCGGGCAGATCTCCGGCTCACAGCTCACGACCATGAGCGCCGAGGACATGGCCAGCGATCAGAGAAAAGCGGAGAACAAGCAGATCAAAGACAAAGCTCTCTTCGAGTGCGAGCGGGGC---ATGAAACAGGAGGCGACCACGGATCAATTCAAGTGTGGGAAGTGCGGCCGCCGGGAATGCACGTACTTTCAGAAGCAAACGAGGAGCGCCGACGAGCCCATGACCACTTACGTTACCTGCGTCAACTGTAACAATCGCTGGAAGTTCTGCTGA
>Physcomitrella_patens
---------------------------------------------------------------------------------------------------------------------------------------------------------------------------------------------------------------------------------------------------------------------------------------------------------------------------------------------------------------------------------------------------------------------------------------------------------------------------------------------------------------------------------------------------------------------------------------------------------------------------------------------------------------------------------------------------------------------------------------------------------------------------------------------------------------------------------------------------------------------------------------------------------------------------------------------------------------------------ATGTTCAACGTTAAAGATGACACTAACCTAGACTTTAGACGCCGTATTTTGCTCGGGAGAATCAAACCAGAAGCAGTAGTGAGCATGACATTCAGTGATATGGCAAGTGAGCAGAGGAAGAAGGAAACGGAGGGTATCAAGGCTAAATCTATGTTTGAATGCGAGCTAGGT---GCAACGGCGGTGGCTTCCACCGATCAATTCAAGTGTGGCAAGTGTTTGCAGCGAAAAACTACTTATTCGAGATGCAGACAAGGAGCTTGTTGA------------------------------------------------------------
>Pteridium_aquilinium
CGCGCAGGTAAGATGGGAGCAGAGGACGAGCTTGTGCATCTGTTTGAGAAAGCAAGCAAAGCTGCAGACATT---GCCTCTTCAGATGCTGCAGGA------------------------GGGCCCGAGGAGGCTCGCTGTGTGGAGGCCATCAAATTGATGCAATCGGTTCCA------GTCTCAACATCCATGCTTATTACCACGCAGGTAGGAAAGCGCCTACGACGTCTCACAAAGCACTCTCGATCCAAGATACAAAAAGCAGCGGCAGACTTGCTGGATGTGTGGAAGAAGACGGTGGCATCTGAGGCCAGGAACGGGGTTGTCGAGTCCTCCCCATCTGAAGGGGCTACAAAGAATTCTCCC---TCTGTGAAAACTCAGAAGGATGTG------------------------------------------AAAGTTGAAACAAAGGTCAAAGTAGAATCAGCTGCGTCAAACACGAGTACGTTGTCAAAAGTTAAGGTGGAAACCCAACGTGTAGAGACGGTGAAAGGGTCA---------------------------------------TCTGGGAGTGTGAAAGTTTCGAACTCCACTACAATGAAAGTTTCAAAC------------TCCACTACAACAGTTGCTGAGACTAAGGATGTTAAA------------CCTTTGAATCTAGCTCTTATTCCAAAGACAAAGGAGTCAACCAGGGACCGGCTTCGAGAATCACTTGCGGAAGCCTTTGCAAAGGTTTTCACTGAGGCAGAGGGGCAT---------------------AATTTGGTCAGA------GCCAAGGCATGCGATCCTATTGCTGTCGCAGTTGCAGTCGAGACCGTAATGTTCGAGACACTTGGCCTCTTTCATGGTGTGAACAAGATGAAGTATCGATCCATTATGTTCAACATCAAGGACACAAACAACCCAGATTTCAGAAGGAAGATCCTCTTAGGAGATTTGAGTCCCAGTGACATCATGAATCTTACGCCAGATCAAATGGCAAGTGACCAGCGCAAGATGGAGAATGAAGAAATCAAGAAAAAGGCTCTCTTTGAATGTGAACGAGGG---AATAACGGGCAAGCATCAACTGACCAGTTTAAGTGTGGCAAGTGTGGGCAGCGCAAATGCACCTACTATCAAATGCAGACACGCAGTGCTGATGAGCCCATACCTGCGCGG------------------------------------------
>Pinus_maritima
ATGGGCTCTTCCAAAGCCGCGGAAAAGGAACTCGTGGAGCTTTTTGAGAAGGTGCAGAAGGCGGCGGACAAA---GCCATTACAAAT------------------------------GAGGCAGAGGAG---CAACGATGTCTGGATGCCCTTAAAGCCCTCCGGGCTGTACCT------GTAACAATGAGTGTTCTTGTTTCAACTCAGGTTGGCAAACGCCTCCGACATCTCACAAAGCATCCTCAAGAAAGTATTTGTGTGTTAGCCACTGGCTTACTTGATTCTTGGAAGAAGGTTGTGACAACAGAAACT---------------CTTGCTAACAATGGAAACAAA---------------------GCTACAAAATCAGAAGATAAGCAG------------------------------------------TCCAAGACTATTAAAGTAGAGGTCAATGCTGTTAAGAAA---------------------------------------------------------------------------------------------------------GGTTCTGTA------AAGGTTGAGAACAAACCCAAGGAAGAAGAA------------GCATCTATCAGCAATAAGAAGGTATCGTCCTCTTCA------AATGGCCCTCCAAAGCTGACAAGTATGATTAAGTGTAATAACACAGTACGGGACAGGATGCGTGAGCTTCTTCATGAGGCTTTTTCCAAAGTAGGTAATGAAGCCGAAGGCGAC---------------------AACCTGGTGAGA------GTAAATGCATGTGATCCAGTACGAGTTGCAGTTTCTGTTGAGACACTGATGTTTGAAAAGTTAGGGCTGTCTACTGGAGCCCAGAAGTTGAAATATAGGTCCATCATGTTCAACCTGAAAGATGCAAACAATCCAGATTTGAGGAGGAGAGTTCTTCTTGGGGAAATTAAGCCAGAGAAACTTATTGTCATGACAGCAGAAGAAATGGCTAGTGATCAAAGAAAGCTTGAGAACAAACAGATCAAAGACAAGGCACTTTTTGAGTGTGAGCGTGGG---ATAAAGCCTAAAGCTACAACAGACCAATTCAAGTGTGGTAAATGTGGCCAGCGGAAGTGTACTTACTATCAGCTGCAGACAAGAAGTGCAGATGAACCTATGACTACATTTGTCACATGTGTAAATTGTAATAACCATTGGAAGTTCTGCTAA
>Amborella_tricopoda
---ATGGCTGGTAAATCAATGGAAACTGAGCTTCTGAAACTGTTTGACAAGGCAAAGAAAGCTGCAGATTTA---GCTGCATTTGATCAGGGCTCA------------------GTCCAGACTGAGGAA---GCACGGTGCTTGGACACTCTCAAACTGATGAAGGACTTTCCT------GTCTCTACTTCGATCCTTGTTTCGACTCAGGTTGGAAAACGTCTCCGTCCCCTTACCAAACATCCCAGGGCCAAGATTCAAGCAGTTGCTTCTGACGTGCTTGATATCTGGAAAAATCTTGTTATTAAGGAGACC---------------TCAAAGAATAATAAGACAAATAACAAGTCAGATGAGAAGAACTCTATCAGAGTCGAAGTTAAGTCTATTAACTCAGGCTCAAAGGGAGAGAATGTTAAGATCGAAATGAGCCCTAACGCAAGTGTAAATGTTGAGAAGGTCCCAAAGGTCGAATCT------------ATCAAAGTTGAGAAGGTTGAAAAAACT---------------------------------------------------------ACAAGTGTT------CGGGTTGAGAAAATCGCTAAGGAGGAGAGG------------GAACCC---------AAGAAAGCTTCGTCTTCTTTT------GCA---CCTCCAAAGCTCTCAGGAATGATCAAATGCAATGATTCATTGAGAGACAAGTACCGTGAACTCTTGGCTGAAGCCTTCTCCAAAGTATCCAGTGAAACTGATGAAGCT---------------------ATGATGGAGGAA------GTGAATGCTTGCGATCCCATTAGAGTTGCTGTTACAGTTGAATCCGTTATGTTTGAGAAGATGGGCCGTTCCAATGGTGCTCAAAAATACAAGTACAGGTCCATTTTGTTTAATCTAAAAGATGCAAATAATCCAGATTTGAGAAGAAGGGTTCTTCTTGGTAAGATTAAGCCTGAGAATCTAATCAATATGACTCCTGAAGAAATGGCTAGCGATCAGAGAAAGCGTGAAAACAATCAAATAAAAGAGAAGGCACTATTTGAGTGTCAAAGAGAA---GGAGCACCAAAAGCCACAACTGATCAGTTCAGGTGTGGAAGGTGTGGGCAAAGGAAGACAACTTATCATCAATTGCAAACTCGGAGTGCTGATGAGCCCATGACCACATTCGTGACCTGTGTAAACTGCAACAACCACTGGAAGTTCTGTTAA
>Theobroma_cacao
------------------ATGGAGAGGGAGCTAGTGGATTTGTTCGAGGCAGCCAAGAAAGCGGCTGATTTG---GCCTCCACCGATGCCGTTTCC------------------TCCAACGGCCCTGAGGTTTCCAGATGCGTCGACGCCTTGAAGCAGCTCAAGGCTTTCCCT------GTCACTTACGATATTCTTGTTTCTACTCAGGTTGGAAAAAAGCTTCGGCCTCTCACAAAGCATCCTAGGGAGAATATCCATACTGTGGCTTCTGACTTGCTTGAGTTGTGGAAAAAAATTGTTATTGAAGAGACT---------------ACCAAGAGTAAGAAAAATGGCACCACTAGT------------ACTGTCAAGGTTGAGAAAATTCAGAAGCCAAGTGCTGTGACGGCCGAAAAGATC------------TCCAATACAGAAACGGTAAAGATTGAGAAAGTATCTAAAAGTGATTCA------------ACAAAACCCATCAAAGTTGAGAAAAACGAAGCAAATGGAGATACTGTAATGTCTGAGAAAACAGAT------------CGGAGAGAGACTGTT------AAGGTTGAAAAGACTTATAGGGATGAGAGA------------CAAGCATCGGATGTAAAGAAACCATCACAGCCACCT------GCGGGTCCCCCTAAATTGACGTCAATGGTTAAATGTAATGATCCTTTGCGTGACAAATTTCGGGAGATTCTTGTAGAGGCCTTGTCTAAAGTTCCCAGTGAGGCTGATGAGGAC---------------------ATATTGGATCAA------GTGAACGCTTGTGATCCCATCCGGGTTGCTGTATCTGTAGAATCTGTGATGTTTGAAAAGATGGGTAGATCTAATGGCACCCAGAAATTTAAGTACAGATCTATAATGTTCAACATGAAGGATCCAAACAACCCAGATTTAAGGAGGAAGGTTCTTCTGGGAGAAGTGAAGCCAGAAAGGCTTATTACTATGACCCCAGAGGAAATGGCCAGCGAGCAAAGGCAACGTGAAAACAATGAAATTAAAGAAAAAGCTCTATTTGATTGTGAACGTGGA---GGAGCACCAAAGGCGACAACGGATCAATTTAAGTGTGGTCGTTGCGGTCAACGCAAGACCACTTACTATCAAATGCAGACAAGGAGTGCAGATGAACCTATGACAACCTATGTAACGTGTGTAAACTGCAACAACCGTTGGAAATTCTGTTAG
>Arabidopsis_thaliana
---------------ATGCAGAGGCGAGAGTTCTTGGAGTTGTTCGAGGCAGCACTTAGAGCGGCTAAGTCTGTGAAAGGTGCTGAG------------------------------AGTTCTCCAGAGGTATTGAGGTTTGTCGATGCTATGAATCGTTTGAAGGAAGCACCTAAGTCACTTGTTTGTGACGTGGTCTGCAAAACCTCCATGGGGAAGGGTTTGGGATTCTTCATTGATCACAAAAACCCTAAAATTCGATCGGAAGGAAGGATTCTTCGGGATCTTTGGATGAAGATTCATTATGCTTCAGGT---------------------------------------------------------------------------------------------------------------------------------------------------------------------------------------------------------------------------------------------------------------------AGAGAAAAGAGTCGT------GATAGAGAAACTCCGGTGAAG---------------------------------------------------------------------ATTCCGACGCATTCAACGATGAAGAAGACTGGAGATTCAAAACGAGATAAAGTGCATGAGATTCTTCAATCATCTTTGGCTAAAGTCGCTACTGAGGTTGTTGACACG---------------------GAGATGAAGAGACGAGTCATGACTGTTTGTGATCCTTGGGTTGTGGCTGTATCTGTGGAATCTGCAATG------------------------------------------------TCGATTCTGTTCAACATGGGAGATAGTAACAATCCAGATTTGAGGAGGAAAGTGTTAATTGGTGAGATCAGTGGGGAGAGATTAGTGAAGATGGAGAAAGACGAGATGGGGAGTGAGAAGATTCAGAAGGAGGTTCAAAGGATTAAAGAGAGAGCAAGATTTAAGGAAGAGAGTCGC---------------------------------------------------------------------ATGAAGATGCTTCTTGCATCAGCAGATATGATCATGACTTAG---------------------------------------------
>Isoetes_andicola
-------------------------------------------------------------------------TCGACTGTGATGGT---------------------------------GGTGCCGAAGAACAACGCTGTGTTGACGCCCTTAAGGCCATGCGCGCCTTTCCT------GTCACTACAGCCCTTCTTAAAGCTACACAGG---------------------------------------------------------------------------------------------------------------------------------------------------------------------------------------------------------------------------------------------------------------------------------------------------------------------------------------------------------------------------------------------------------------------------------------------------------------------------------------------------------------------AATGCGGTGATAGCACACGGGACAGGATTAGGGAACTTCTTCTAGAAGCATTGTCGAGGGTAACTGATGAAGCTCAGGGAGAG---------------------CGTTTGGAGAAA------GCAAGAAAATGTGATCCGGTGCAGGTTGCAGTTAGGGTTGAGACAACACTCTTCTCTAGTTTAGGGACTTCAACGGGCAAG----------------------------------------------------------------------------------------------------------------------------------------------------------------------AAAAGGCGCTGTTTGAATGTGAACGTGGAACAACAAAAAATGTTGCTTCTACAGACCAATTTAAATGTGGTAGGTGTGGAAAACGTCAATGTACTTACTATCAGATGCAGACTAGAAGTGCAGATGAGCCTATGACCACA---------------------------------------------
>Isoetes_elatior
------------------------ACTGAGCTTATGGAGCTCTTTGAGAAGGCGAATGCCGCTGCAGAGCG-----ACTGTGATGGT---------------------------------GGTGCCGAAGAACAATGYTGTGTTGATGCCCTTMGGGCCATRCGYGCCTTTCCT------GTCACTACAGCCCTCCTTAAAGCTACACAGG--------------------------------------------------------------------------------------------------------------------------------------------------------------------------------------------------------------------------------------------------------------------------------------------------------------------------------------------------------------------------------------------------------------------------GAAGTG------------GAGACAAAGAAG---GCTTTGCCTTCAAGT------------AATTCAGGCCCCAAGTTAAAGAGCTTGCCAAAATGCGGTGATGGCACACGGGACAGGATTAGGGAACTTCTTCTTGAAGCGTTGTCGAAGGTTACTGATGAAGCTCAGGGAGAG---------------------CGTTTGGAGAAA------GCAAGAAAATGTGATCCTGTGCAGGTTGCAGT-------------------------------------------------CAGAAATTGAAATATAGATCCATAATGTTCAATCTAAAGGATGCCAATAATCCTGATCTGAGAAGGAGGGTTTTATTGGGAGAGATTCAAGCAGAGGACTTGACAACCATGAGTGCAGAGGATATGGCCAGTGATCAGAGGAAACAGGAGAATAGACAAATAAAAGAAAAGGCTTTGTTCGAATGTGAACGTGGACAAACAAAAAATGTTGCATCTACAGACCAATTTAAATGTGGTAGGTGTGGAAAACGTCAATGTACTTACTATCAGATGCAGACTAGAAGTGCAGATGAGCCTATGACCACATATGTCACATGTGTCAACTGTAACAACCGTTGGAAATTCTGTTA-
>Isoetes_coromandelina
--------------------------------------------------------------------------------------------------------------------------------------------------------------------------------------------------------------------------------------------------------------------------------------------------------------------------------------------------------------------------------------------------------------------------------------------------------------------------------------------------------------------------------------------------------------------------------------------------------------------------------------------------------------------------------------------------------------------------------------------------------------------------------------------------------------------------------------------------------------------------------------------------------------------------------------------------------------------------------------------------------------------------------------------------------------------------------------TGATCAGAGGAAACTGGAGAATAAACAAATAAAAGAGAAGGCTTTATTCGAATGTGAACGT----CAACA------GCTGCATCCACGGATCAGTTTAAATGTGGCAGATGTGGAAAGCGCCAGTGCACCTATTATCAGATGCAGACTAGAAGTGCAGA-------------------------------------------------------------
