# Supplementary material for: Phylogenomics indicates the “living fossil” Isoetes diversified in the Cenozoic
Source: PLoS One. 2020 Jun 18;15(6):e0227525. doi: 10.1371/journal.pone.0227525 (PMC7302493; doi:10.1371/journal.pone.0227525)
Supplement: S1 File — Folder containing fasta files for each of the individual nuclear alignments. (GZ) [file pone.0227525.s011.gz › 1_Individual_Nuclear_Alignments/Homolog_10874.orthogroup_1.fasta]

>Oryza_sativa
---------------------ATGGTGGGCTGGCGGGCGGCGGGCGGCGCTCGTGCCGTTCTTCGCCGGCTCAGCGCG---GCGGCGGAGGCGGCGGCGAAGCAGGACGGC---------------------------CGTGTGTTCGCTGCCAGCTATAGC---------------------GGCAGCAGTGGCGGC------------------GTGAATGCTCCGTTT------------------------------------------------------GGCTTGGGCCAATATGCAAACCTTTTGAGGGCACAAGCTTTTGCATCCAGGGGAGTCGCGCTGAACTTCCATCAGCTGATC------------------------------------------------------------------CGCAATGCTGGA---------------ATATCTACCACAAGGAAC---CTGCTTGCTGCAGATGAT---------GCTATGGTTCCTGTTTCTTCTCCTTTG------ACACCTCCACTTGGT------GATGGAGAACAAACTGACAAAAAGGGAGCAATTGTTAAGCGGCTGAAG---------------GTCCAAGCCATCAAGAAGGATATCAAGCAGAGCCCCAAGAAGGTGAATCTGGTAGCAAAGCTGGTTCGAGGAATGCGTGTGGAAGATGCCCTGTTGCAGTTGCAAGTGACAGTTAAAAGGGCTGCAAAAACTGTATATCAGGTGATTCATTCTGCTCGTGCCAATGCAGCTCACAATCACGGACTGGATCCTGATAAACTTATTGTGGAAGAGGCTTTTGTTGGGAAAGGACTTTACCTGAAGAGGTTGTCCTACCATGCCAAAGGGCGGTGTGGCGTCATGGTGAGACCGAGGTGCAGACTGACAGTAGTGGTTCGAGAGGCTACCGCTGAGGAAGAGGCAAAGATCGCGAAACTCAGAGTCAGCAACTATAAG---------AAGCTGACCAGAAAGGAGAAGCAGCTAATGCCGCACCGTCTTATCGAGGTTAGCCCGAGGTGGGCTCGCAAGAGGAAA------------GAGGAGGCTGGTGCTGCTGCGTAG---------------------------------------
>Ananas_comosus
------------------------------------------------------------------------------------------------------------------------------------------------------------------------------------------------------------------------------------------------------------------------------------------------------------------------------------------------------------------------------------------------------------------------------------------------------------------------------------------------------------------------------ATGGTTCCAATCTCTTCTCCTTTG------ACTCCCTTGATGGGA------GAAGCTATGAAAGCTGAGAAAAAGGGTGTAGTTTCTAAACCTCTGACG---------------GTTCAAGCTATTAAGAAGGATATCAGACAGAGCCCTAAGAAGATCAATCTGGTGGCCAAACTAGTTCGCGGGATGCGTGTTGAAGATGCCCTGTTGCAGCTGCAAGTAACAGTGAAAAGAGCCGCAAAGACTGTCTATCAGGTGATCCATTCAGCCCGTGCCAACGCAGCCCACAATCACGGTTTGGACCCCGATAAGCTCCTAGTCGATGAAGCCTTTGTCGGCAAAGGAATTTATCTAAAGCGGCTATCGTACCATGCAAAAGGGCGGAGTGGAATCATGGTAAGACCCAAAAGCCGGCTCACTGTGGTGGTGAGGGAGACGACACCTGAAGAGGAGGCCAAAATCGCGAAACTTAGGGTTAGTAACTATAAG---------AAGTTGACCAGGAAGGAGAGGCAACTCATGCCGCATCAGCTTATTGAGACCACACCTCGGTGGAGTCGCAAAAGGAAG------------GAGGCTGCCTCGGCTTATGAATGA---------------------------------------
>Isoetes_lacustris
------------------------ATGGGTCGCAGG---------------------------GCTTTGTTG---------------CGGGCACTATCGCGTTCCTTCTCATGCTCTGGAGCTACTTTACACTCTGATCGCAAAATATCTACTCTGGTTCACTCCAGATTTTCACGCCAA---------GCAACCTTT------------------TTTCTTCCCACT------------------------------------------------------------CAAGGACAGTGGCAGCCA------------------AATGGTAGCTTTGATGCTCGTGGCGGAATTACGTTCCCTCTC---------------------------------------------------GGATTGCAA------CAGAGTCTGGGC---------------ATTTTCACAGCGCCTTCCAGATTTTTGGCAGAA---------------TCTGAAGAGCTTGTCCGATCACCTCTTTCTCAAACCCCAGGCCCAGGGGGTGCCCCATCAGAAGCTGGAACAAAAGGAAATGTT---------------------------------GTGAAAGCCATTCTTAAAAAAATAAAACAGAGTCCAAAGAAGGTGAACGTGGTGGCAAAGCTTGTGCGGGGGATGCTTGTTGAAGATGCTCTTGTGCAAATGTCTGTGTTTCCAAAGAGAGCTGCAAGATACCTTTACAAGGTTTTACATTCTGCTCGTGCGAATGCCACACATAATAATGGGCTCAACAGTGATCGTCTTGTAGTAGCGGAAGCCTTTGTTAACAAAGGACAGTATACAAAGAAAATGTGGATTCATGGCAGAGGAAAGCATGGAGTTCGGACAAAGAAATCTTGCAGAATAACTGTTATATTGAAGGAAATGACACCAGAACAAGAGGCTGTGCGTGCAGAAGCACAGGTCAGACGG---------------TGCCGTAAGCATCGGGTAAACAAGTTGGCACCTCACGTGCTTGTTGAAACT------GGCTGGAATCCTGATCGTAAC---CTCATACGGATGAAAAGGCAACTTGCT---TCACGGACTATTCGAAGATAA---------------------
>Selaginella_moellendorffii
---------------------------------------------------------------------------------------------------------------------------------------------------------------------------------------------------------------------------------------------------------------------------------------------------------------------------------------------------------------------------------------------------------------------------------------------------------------------------ATATCGATGAGCCGG------GTTTTCCGAGAG---------------GACGATGTTCCAGTAAAATCTCCTCTAGCGGAGACTCCAACTTCCCCGGAA---GCGGCTGGTGCTAGCTTCGAAGTGACTGCCACTCCAAAGCCCCCAAAGCCAAAGCCAAAGACTGTGAGAGCAATGCTTAGAGAAATACCTCAGAGCCCCAAGAAGATGAACCTCGTAGCAAAGGTTGTCCGAGGCATGCGAGTGAATGACGCTCTTATACAAATGAGCGTTCTAATCAAGCGTGCTGCCAGTACCGTTTACAAGGTTTTGCATTCTGCTCGCGCCAATGCGGTCCATAACTATGGCTTCGACGCTGAAAAGCTCATAGTCGACGAGGCCTTCGTCGGCAAAGGGAAGTATTTGAAACGTATATGGCCACACGCGAGGGGTAGATTTGGCATCCGGGAGAAGAAACGGTGTAGATTGACGGTGCTTCTCCGAGAGATGACTCCCAAGGAAGAGATCTTACTGGAAAAGTTACGCGAGAAACAAAAGCGA---------GGGCAGTACATCTACAGAACGAAGCTGCTACCTCATCGGCTGACGGAAACG------AGATGGTGCGAGCCGGGAGAG------------AAAAGAAAGGATCTTGCCATGCAGACTTCGAGCTACTAG------------------------
>Huperzia_lucidula
------------------------ATGGGATGGAGA---------------------------ACTCTTGTT---------------CCTGCTCTTATGCGCCGGAACTCC---------------------------------------------------ACAAGATATGCTCGAAAATGTGGCCCTGCTGCAGAA------------------TATCGGCCAACTTTTCAT------------------------------------------------GGCTTGACACATGATTACAATCCTATCCCT---CCATCTTCGAATCATTCTTTTGATTCAGGGCAAGGCATCTATCATCCTTTGTGGCACAATGGGCGCATCAGTGAACACCTCTCGTTGAACTATGGGCATCATCAGTTACAAGCCTTCCAGAGGATATCA---------------ACCTTCAAT---CCAAGTTTTCAAGTCGCATCCGACGGA---------AGTGAGCAACCTGTGAGATCGCCCTTATTGCAAGCTCCAAGTCCACCTGCGGGAAGCACAACATTGCAGGCAAAAAGCAAAGTT---------------------------------GTGAGGGCAGTGTTAAAGAAGATAAATCAGAGCCCAAAAAAAGTTGGTTTGGTGGCAAAACTTGTACGAGGAATGAGAGCCGATGATGCGCTAATGCAAATGACTGTCCTGCCAAAACGTGCTGCTAAAACAGTTTATAAGGTCCTACACTCTGCTCGTGCAAATGCAGTACATAATAATGGTCTAGACAGTGCTCGACTTATCGTTGCTGAGGCTTTTGTGGGAAAAGGAGTGTATTTGAAACGCATGTGGATACATGGACGAGGTAAACACGGTATTAGGACACGCCGCACTTGCAGGCTTACAGTAGTTCTTAAAGAAATGTCACCTGCTGACGAGGCGGAGCTGGCCAAGACAAGGGTCGTGCGCTTTCAGGAACAGAAGGTGCATAAAGCGAAAGTGTCCAAATTGTTTCCTCATCGGTTGATAGAAACA------AGGTGGAACCGTGAACGGAAC---TTAATAAGAAAGAGGTCCCCTTTGAGCTTATCGAGAACAATAAAGAATTCACATAGATCAGAAACCAATTAA
>Physcomitrella_patens
---------------------ATGTGGGGCTCTAGGGGAACT---------------------CGCCTGTGG---------------CGCAGCCTGGACAGGGTT---------------------------------CGAAGAGGAGCCGAGTTGTGCTTGCAGCAAGGAGCGCGCGATTCATCATCGTCGTCGTCGTCAACGTCGCTGTGGAGCGTTGCTCCGCGGTGGGCGTCATCGGAGGCAGCGTTTGCTAACGACGCGCGATGTGGGTTCGGTGGTGGCCTCTCGGGCGGCGAGCAGAGTCTGAAA---------------------------------------------------------------------------------------------TGGTCTTCCGTGTTTGCGCAG------CAGAGAATGGGC---------------ATCACGTCAGTACCTGAGTCTTTGCAAGCTTCAGATGGT---------GTAGATCAGTTAGTACGCTCGCCACTTTCTCAAGCCCCAGCTCCTGTA------TCCGAGGTTGAAGGTGGCAACAAGCCGCTGATGGGAATAAAGAAAGAG---------------ACTCAGGCCGTATTAACTTACATTAAGCAGAGCCCCAAGAAAGTGAATTTGGTTGCAGAGCTTGTGCGCGGCATGCGTGTCGATGATGCGTTGATGCAGATGGCAGTGTCTACCAAGCGGGCTGCAAAAGTTGTTGCCAAGGTGGTAACCTCCGCTCGCGCTAATGCTATTCACAACTTTGGTATGGACAAGGACCGGCTTATTGTTGCGGAGGCGTTTGTTGGCAAGGACAAATACTTGAAGAGATTGCGGATACATGGGAAAGGAAAGGCAGGTCAGATGGTGCGACCGCGCTGCAGACTCACTGTCGTTGTGAAGGAGTTGTCGGCTGAGAAAGAAGCGGAGCTGGCCAGAGTACGACTTCACAAGTATCAC---AGCAAGAAGATCCGTGGAAACATTACCAAGTTGATGCCTCACCGTGTTCTTGCAACGCAGTGGCAGTGGTCGCGGAAGCCTCGC---------------AAGGGAAGCGTATCCATCTCATCAGAATGA------------------------------
>Pteridium_aquilinium
ATGGCCGCTTTCTTGCAATCCATGGCGCGGAAGAGA---------------------------GGTGTTCTGCTATCGTGGGTGCGCCATAGTCAAGAACAGGTTCTAGGG---------------------------CGCAAGATCGAGCAGCTGGACCACTCA---------------------------------------------------GCACCCCCCACTTAC---------------------------------------------------------------------ACAGGATTGCAGAGGTATCTGTCAACTGAAAGTTTCGACCTTGGGGTACAGTGGCACCGAAAAATG------------------------------------------------------------------TCT------------------CGGAATATATCTACTCTAAGGGGTCCATTGCTTAGGCCACCAGCAACTGAAGGCAAAGAGCAACCAGTTCCTTCCCCTCTGACCATGGTACCTGCCCCAAGTGAC---CCAAGTAAGAAAACTCCAGCTCAA------GTAGATTCAAAGAGACCA---------------GTTCAAGCAGTCTTGAAGAAGATTAAGGAGAGTCCAAAGAAGGTGAATTTGGTTGCGGCTTTGGTTCGAGGCATGCGAGTTGAGGATGCTCTTTTGCAGCTCTCAGTCCTGCAGAAAAGGGCTGCAAGTACAGTGAAAAGAGTGGTCGCCAATGCTCGTGCGAATGCAACACACAATCATGGTTTGAATGGTGATCGCCTGTTTGTTGCTGAAGCATTCGTTGGTAAAGGTAGATACCTGAAGCGGCTATCGTACCATGCAAAGGGTAGATCTGGAATAATGCATCATCCGAGCTGCAGGCTTACTGTGGTTGTGAAAGAGATGAGTGATGAACAAGAGGCAGAAATTGCAAGGTATAGAACCATGACCTTCAGA---------GAACGCTCTAAGGTCAGTACTAGGCTGATTCCTCACAAGCTAATTGAAACAACACCACAATGGCATAGAACACCCAAA------------CAG---TCTTCCGGCGTGCTAGAATCTTAA---------------------------------
>Lygodium_japonicum
---------------------ATGGGGGGCTGGCGC---------------------------CGTCTGCTGCCTATCGTGCATCGTCATTCCACAACCAGAGCATCTGCA---------------------------TCAGCT---------------CACAAC---------------------------------------------------GTTGCTTGGACACAC------------------------------------------------------AGAAGCAATGCTAATGCAGGATTACAC---CTGCTCCGAAATTCTTCAATT------------------CATGGCCAACAA------------------------------------------------------------------AGTCTCCTGGGAATGCTGCTACGCCATCTCTATACTACCAGGGGTCCACTTCTC---AGCCCATCAACGGATGCTAAAGAGGAACCGGTCCGTTCCCCTTTGACCATGGTACCATCTGTTAGTGTT---AAGGATAAAAAGACTTCAAAGGGT------GACGAAGAGAAAAGGCCT---------------GTTCGAGCTATTTTGAAAAAGATAAAACAGAGTCCTAAAAAGGTCAATCTAGTTGCGGCGCTTGTTCGGGGAATGAGAGTTGAAGATGCTCTTCTGCAACTGACAGTGTTAAGGAAAAGAGCTGCAAGCACTGTTAAAAGGGTTGTGGCTAATGCTCGCGCAAATGCGACACACAATCACGGCCTGAACGGAGATCGCCTTTTTGTTGCCGAAGCCTTCGTTGGCAAAGGGAAGTACTTGAGGCGAGTATCGATTCATGGGAAAGGGAAGGCTGGGACGATGCACCATCCGAGCTGCAGGCTCACTGTCATCGTCAAGGAGCTGAGTGACAAGCAAGAGGCGGAGCTTGCGCGCTACAAGACCATGCACTTCAGA---------GAGCGGGCCAAATTCAAGAGCAGACTAGTGCCTCACAAACTGATCGAAAGCACACGGGAGTGGCACAGGACCCCTCAG------------GACCCTTCCCCTGCTGCCTTGCAACAAGCCTCCTCCCAGAGTGTCTGA---------------
>Amborella_tricopoda
---------------------ATGGTGGGATGGCAA---------------------------AGACATTTG---------------CAAAGCTTGTGTTGTTGGGTTGGC---------------------------AACACAGTTGAACGAAAGCTTCACCAA------ACCCCATTCACCCCTTCTGGCTCTGCT------------------CTTACAAGGACTTACCAT---------------------------------------------------TCTTCAGGTCAAGATCCTGGTTTCTGGAATGTTGCGGGGATTCCCTCCAATCACATACAACGACCATTTTATTGTTACTTA------------------------------------------------------------------CAGAGACTGGGG---------------ATTTCCGATTCGAGGAAA---TTGCTGGCAGAGTCATCATCCGATGCAAACACAAATCCTGTGCCTTCCCCTCTG------ATTCCTCTATTGGGA---------AGTGGCAAGGCAGAAGACGATAAAGTAGTTCCCCAGAAGTCAAAG---------------GTTCAAGCAGTATTAAAGGGCATAAAACAGAGTCCTAAGAAGGTCAATTTGGTGGCTGCTTTAGTACGTGGAATGCGTGTTGAGGATGCACTATTGCAATTGCAAGTAACAGTGAAGAGAGCTGCAAAGTCAGTCTACCAGGTTATACACTCTGCCCGTGCCAATGCAACTCACAACCATGGACTCGATCCAGACAGGCTTCTTGTTGCTGAAGCATTTGTGGGGAAGGGGTTCTTTAAGAAGAGGATATCTTACCATGCAAAAATGAGGAGTGGGATAAAAGTAAGGCCGGAGTGCAGGCTTACAGTGGTTTTGAGAGAGCTGAGCCCTGAAGAGGAGGCTGAGGTAGCCAGGCTGAGAGTCAGCAAATTCAAG---------AAGCTCACCAAACGTGAGCGTCAGCTCATGCCTCACCAGCTCATCGAGGTCACCCCAAAATGGCATCGCAAACCTAAA------------ACCATGGCTTAA---------------------------------------------------
>Littorella_uniflora
---------------------ATGGTGGGTTGGCAG---------------------------AGGCATTTG---------------CAGTCTTTACTGCATCAGGCTGCC---------------------------AAGAGATATGAGTCCTGCCAGCGGGCTTCGTTCACTACTTTCCATCACTCGAAATCTTCC------------------TTG------------------------------------------------------------------GTGCATGGCGAGGTGCCTTCTTTATCAAGGTTGCGGAATTTAGTATCTCCTCCAATTGCAAGGCCACTGCATGAATATATG------------------------------------------------------------------CAGAGATTGAAC---------------TTCACGAGTACAAGA------TTACTGTCAGACTCATCT---------GATGCAACTCCAATTTCTTCTCCTCTA------ATCCCAGCTTTACCAGCAGCAAGTACAGGAAGTACAGATACTCAAAAGGTTATCTGCAAGCGTGAAAAA---------------GTGCAGGCAGTTCTGAAGAAGATAAAGCAGAGTCCTAAAAAGGTAAACCTGGTTGCTCGATTGGTTCGGGGAATGCTTGTTGAGGATGCATTGATGCAGTTGCAAGTGAATGTGAAACGGGCTGCTAAAACAGTTTATAAGGTCATACATTCAGCTCGTGCGAATGCAACAAACAATCATGGACTTGATGGTAGTCGTCTTCTTGTTGCGGAGGCATTTGTAGGGAAAGGAGTCTTTAGGAAAAAGATATGGCCTCATGGAAAAGGCAAATCTGGAATAAGAGAAAAAAAGGAGTGTAGGCTGACTGTCATTGTCAGGGAGATAACAGCAGAGGAAGAGGCTGATATTGCTAGGTTGAAGGTGCACAGTTTCAAT---------AAACGTACTAAACGAGAACGCCGACTTGTGCCGCATCAGCTCATTGAGAGCACTCCAGTATGGGAACGCAGAATCAGA---TCTCGAAGCCAGCATGCAGGGCCAAGTACTCCATGA------------------------------------
>Theobroma_cacao
---------------------ATGGTGGGGTGGCAG---------------------------AGACATTTG---------------CAATGTGTACTTCGCCAAGTTGGG---------------------------AGAAGACTGGAACATAACTATACTTTG------TCTGCCAACCATTCATCTTCTTCTCGC------------------TTGAGCTCCTCTTTT------------------------------------------------------TTAACTGGTGAATTGCCTAGTATTCAGAGATTGTGGAGATCACCTTCTGCTAGCATTTCAACACCTTTTTATCAGTATTTC------------------------------------------------------------------CAACAGTTGGGA---------------ATTTCAACTTCAAGGAAG---TTACTAGCAGGTTCATCT---------GAAGAGACACCCATTTCATCACCATTA------ACTCCTGTTTTGGCAATA---AATAGTGGAAAGACTGAAGAGAAGAAAGTTGTTCCTAATCGCTCAAAA---------------GTTCAAGCAGTGTTAAAGAACATAAAACAGAGTCCTAAGAAGGTCAACTTGGTTGCTGCATTAGTTCGTGGTATGCGTGTTGAGGATGCATTGTTGCAGTTGCAAGTGACAGTAAAGCGTGCTGCTAAAACTGTCTATCAGGTTATACACTCTGCTCGAGCAAATGCTACCCATAATCATGGACTGGATCCAGACCGTCTGCTAGTTGCGGAGGCATTTATTGGAAAGGGATTTTATAAGAAGAGAATTTCCTACCATGCTAAAGGGAAATGTGGAATTAAAGAGAGACCAGAGTGCCGACTAACAGTTGTAGTGAGGGAGATGACCCCTGAAGAGGAGGCCGAGATAGCCAGGCTGAGAGTAAGCAAGTTTCGC---------AAGCTTACTAAGCGGGAAAGGCGACTTGTACCCCATAAGCTTATTGAAACCACTCCTATTTGGAACCGCAAAGGCAAAGGCAGCAGCCAGGAACCAAGTGGCATGGCTGCATGA---------------------------------------
>Arabidopsis_thaliana
---------------------ATGGTGGGTTGGAAG---------------------------AGGAATTTG---------------CAGACTGTTATTCGTCAAGTTGGT---------------------------AGAAGAGTGAAGAACAGTCACATTTCT------ACAGCAAATTACTCTTCTTCTACTCGG---------------AATTTAGAATCCCCTTTC------------------------------------------------------TCACAAGGTTACTTGCAGAGTCTCCTGAGA------------CCATCCTACTCC---TCCAGACCACTGTATCATCATCTA------------------------------------------------------------------CAACAACTGGGG---------------ATCTCTACCTCGAGACAA---TTGCAGGCG------------------AGTGAAGAGCCTGTATCATCACCTTTGTCA---TCTCCAGCTCTGTTG------GGTAGTGGAAAAGAAGAAGAGCAGAAGATTATCCCAAAGCGTCAGAAA---------------GTTCAGGCTGTCCTCAAGTCTATAAAGCAGAGTCCTAAGAAGGTCAACCTGGTTGCAGCACTAGTCCGTGGCATGCGTGTTGAAGATGCTTTGATCCAATTGCAGGTCACAGTCAAACGAGCTGCACAAACTGTGTACCGGGTTATCCACGCTGCCCGGGCAAATGCTACTCATAACCATGGACTAGATCCTGACCGTCTCCTTGTTGCGGAAGCATTTGTTGGGAAGGGACTGTTTGGGAAGAAGGTAGCTTACCATGCAAAAGGAAGAAGCGGGATTATATCAATACCCCGGTGTCGCCTAACAGTCATAGTTAGAGAGACGACTCCAGAGGAAGAAGCTGAGATTGCAAGGCTCAAAGTTCACAATTTTAAG---------AAGAAAAGCAAACGGGAGAGACAGCTTGTACCACACAAGCTCATCGAGACAAGTCCAATATGGAACCGCAGAGGTACCAAAGCCAATCATCGGTCCTCAGAGTTGGTACGGTCGTCTCACTAG------------------------------
>Isoetes_spp
------------------------------------------------------------------------------------------GCACTTTCGCGCTCYTYCTCATGCTYYRGAKCTACTTTACACTCYGATCRCAAAATATCTACTCTGGTTWACTCCARATTTTCACGCCAA---------GCAACCTTW------------------TTTCTTCCCACT------------------------------------------------------------CAAGG---------------------------------------------------------------------------------------------------------------------------------------------------------------------------------------------------------------------------------------------------------------------------------------------------------------------------------------------------------------------------------------------------------------------------------------------------------------------------------------GGTTTTACATTCTGCTCGTGCGAATGCCACACATAATAATGGGCTCAACGGTGATCGTCTTGTAGTA------------------------------------------------------------------------------------------------------------------------------------------------------------------------------------------------------------------------------------------------------------------------------------------------------------------------------------------
>Isoetes_andicola
---------------------------------------------------------------------------------------------------------------------------------------------------------------------------------------------------------------------------------------------------------------------------------------------------------------------------------------------------------------------------------------------------------------------------------------------------------------------------------------------------------------------------------------------------------------------------------------------------------------------------------------------------------------------------CAGAATCCAAAGAAGGTGAATGTTGTGACAAATCTTGTGTGGAGGATGCTTGTTGAAGATGCTCTTGTGCAAATCTCTGTGTTTCCAAAGAGAGCTGCAAGA------------------------------------------------------------------------------------------------------------------------------------------------------------------------------------------------------------------------------------------------------------------------------------------------------------------------------------------------------------------------------------------------------------------------
>Isoetes_humilior
--------------------------------------------------------------------------------------------------------------------------------------------------------------------------------------------------------------------------------------------------------------------------------------------------------------------------------------------------------------------------------------------------------------------------------------------------------GGGC---------------ATTTTCACAGCGCCTTCCAGATTTTTGGCAGAA--------------------------------------------------------------------------------------------------------------------------------------------------------------------------------------------------------------------------------------------------------------------------------GGTTTTACATTCT-CTCGTGCGAATGCCACWCATAATAATGGGCTTAATGSTGATCRTCTTGTAGTAG----------------------------------------------------CAGAGGAAAGCATGGAGTTTGGACAAAGAATTTTTTTAGAATAACTATTTTATTGAAAGAAATGGCATTAGAACAAGAGGCTGTG------------------------------------------------------------------------------------------------------------------------------------------------------------------------------------------------
>Isoetes_elatior
----------------------------------------------------------------------------------------------------------------------------------------------------------------------GATTTTCACGCCAA---------GCAACCTTT------------------TTTCTGCCCACT------------------------------------------------------------CAAG----------------------------------------------------------------------------------------------------------------------------------------------------GGGC---------------ATTTTCACRSCGCCTTSCAGATTTTTGGCARAA---------------TCTGAAGAGSTTGTCCGATCAYCTCTTTCTCAAAYACCAGGCSSAGGGGKKGYCCCATCAGAAGCTGGAACAARAGGAAATGTT---------------------------------RTGAAAGCGATTCTTAAAAAAATAAAACAGAGTCCGAAAAAGGTGAACGTTGTGGCAAARCTTGTGCSGGGGATGCTTRTTGAAGATGCTCTTGTGCAAATGTCTGTRTTTMCAAAGAGAGCTGCRAGATACCTYTACAMGGTTTTACATTCKRCTCRTGYGAATGCCACACATAAYAATGGGCTTAWYGGTGATYGTCTTGTAGTAGCGGAAGCCTTTGTTAASAAAGSACARTWYACAAAGAAAATATGGTATCATGGCASAGGAAAGCATGRAGTYYGRACAAARAAAKCTTKCAGAATAACTRTTWTATTGAAASAAATGRCAMCAGMWYAAGAGGCTRAGYRTGCRGAAGCAYARGTCAGRYRR----------------GY-GTAAGCATCGGGTAAACAAGTTGGCACCKCAYRTG-TTGTTGAAAYT------GG-TGGAATCCTKATCGRAAT---CTCAWWYR-ATGRRAAGRMAAMWKGCT---TYRCRGACKRTTYGTAGATAA---------------------
>Isoetes_coromandelina
-----------------------------------------------------------------------------------------------------------------------------------------------------------------------------------------------------------------------------------------------------------------------------------------------------------------------------------------------------------------------------------------------------------------------------------------------------------------------------------------------------------------------------------------------------------------------------------------AGCTGGACCAAAGGGAAATGTT---------------------------------GTGAAAGCCATTCTCAAGAAAATTAAACAGAGCCCAAAGAAGGTGAATGTTGTGGCAAAGCTCGTGCGAGGAATGCTTGTTGAAGATGCTCTWGTGCAAATGTCTGTGTACCCAAAGAGAGCTGCACGATATGTWTACAAGGTT---------------------------------------------------------------GCGGAAGCGTTTGTYAACAAAGGGGAGTATAGAAAGWAARTATGGTTTCATGGAAGAGGAAAGCRTGGAGTCCGRACAAAAAAGTCTTGCAGAAKAACTGTTATTTTGAAGGAAATGACACCAGAACAAGAGGCTGAGYGTGCAGAAGCTCAAGTCAGACGA---------------TGTCGTRAGCAGCGTGTAAACAAACTAGCACCTCATGTGCTTATTCCGACT------GGCTGGAATCCCGAACGCAAT---CTTATACGGATGAAAAGGCAACTTGCT---TCACGGACTATTCGTAGATAA---------------------
