# Supplementary material for: Phylogenomics indicates the “living fossil” Isoetes diversified in the Cenozoic
Source: PLoS One. 2020 Jun 18;15(6):e0227525. doi: 10.1371/journal.pone.0227525 (PMC7302493; doi:10.1371/journal.pone.0227525)
Supplement: S1 File — Folder containing fasta files for each of the individual nuclear alignments. (GZ) [file pone.0227525.s011.gz › 1_Individual_Nuclear_Alignments/Homolog_32519.orthogroup_2.fasta]

>Oryza_sativa
---------------------------------------------ATGGTGAGGCTCACCGCCGACCTGATATGGAAGAGCCCGCACTTCTTCAACGCCGTCAAGGACCGCGAGCTCGACATCCGAGGTAACAAGATCCCCATCATCGAGAATCTGGGCGCCACCGAGGACCAATTTGACACAATTGACTTGTCAGACAATGAGATTGTCAAGCTTGAGAACTTCCCGTACTTGAATCGTCTTGGCACTCTGTTAGTTAACAATAACAGAATCACACGTATCAATCCCAATCTTGGTGAGTTCTTGCCAAAGTTACATACATTGGTGCTTACAAACAATCGTCTTACAAATCTTGCGGAGATCGATCCCCTGGCATCTCTTCCAAAGCTTCAGTTTCTTAGCTTACTTGATAATACTGTAACCAAGCAGCCAGACTACCGGTTGTATGTGATCCATAAATTGAAGCATTTGCGGTTGCTGGATTTCAAGAAAGTGAAACAACAGGAGAGAATTGCAGCAGCACAGAAGTTTCACTCAAAGGAGGCAGAGGAA---GAGGCA---AAGAAGGTGCCAGCCAAAACTTTTACTCCTGGACAGGTGGTGGATGCTCAAGATACCACAATGGAGGAGCAGGGT------------------------CCAAAAGTAGTTGCTCCAACACCTGAGCAAATCACAGCTATCAAGGCTGCCATTGTGAATTCTCAGACACTTGAGGAGGTTGCAAGGCTTGAAAAGGCACTGAGCACTGGCCAAATTCCTGCTGAATTTGCAATCCCC---------AAGCCAGATGCTAATATGGCTGATGCTTCAGAGGAAACTGAAAAGATGGAGACAGATGGTCAGAAC------------------------------------CAAGAAAATGGGGCGGATGAGAAGAAGCAAAATGAAGAAAGCACCCCAATTGAAGAGGATTGA------------
>Ananas_comosus
---------------------------------------------ATGGTGAGGCTAACTGCGGACCTGATCTGGAAGAGCCCGCACTTCTTCAACGCCATCAAGGAGCGCGAGCTCGATCTCCGTGGTAACAAGATTGCTGTTATAGAGAACTTGGGTGCCACCGAGGACCAGTTTGATACCATTGACCTCTCTGACAATGAGATTGTGAAGCTTGAAAACTTTCCTCACTTGAATCGTCTTGGTACTCTGTTAATCAATAATAACAGAATCACTCGAATCAATCCCAACATTGGAGAATTCTTGCCAAAATTGCATACTCTGGTCCTTACAAACAATCGCCTAGTGAACCTTGTGGAGATTGATCCCCTGGCATCACTTAAGAACCTGCAATTTCTCAGCTTACTGGACAACAATATCACGAAGAAACCAAACTATCGACTGTATGTGATCCACAAACTGAAGCACTTGCGCTTGCTTGACTTCAAGAAAGTAAAGCAGAAGGAAAGGATTGAAGCAGGAAAGCTATTTGCATCAAAAGAAGCAGAAGAG---GAGGCT---AAAAAGGTATCCACGAAAACATTTACCCCTGGAGAGGTTGTGGATGTACCGGATACTTCAAAAACTGATCAGGGT------------------------CCCAAGGTTGTTGCTCCCACTCCTGAGCAGATTACAGCCATCAAGGCTGCGATTGTTAATTCTCAAACACTTGAAGAAGTCGCAAGGCTTGAAAAGGCTTTGAGTTCTGGTCAGATTCCTGCTGAGTTTTTAAATCCA---------AGCAATGGTACTAACATGACTTCCGGCAATGAGAAAGCTGAAAAAATGGACACAGATGGTCAGAAT------------------------------------GAAGATAGCGATGCTCAAGAGCAAAAGCAAAATGTAGATGGTGAACCCATTGAAGAGGATTGA------------
>Theobroma_cacao
---------------------------------------------ATGGTGAAACTCACGGCCGACTTGATTTGGAAGAGCCCTCACTTCTTCAATGCCCTCAAGGAGCGAGAATTGGATCTTCGAGGTAACAAAATTGCTGTAATGGAAAACTTGGGTGCTACCGAGGACCAATTCGATACCATAGATTTGTCTGACAATGAGATTGTCAAGCTCGACAACTTCCCTTATCTTAACCGCTTGGGTACCTTACTTATAAACAACAACCGGGTTACTCGTATCAATCCCAATATTGGAGAGTTCTTGCCCAAGTTACATACGTTGGTTCTCACAAACAACAGGCTCGTCAACTTGGTGGAGATTGATCCTCTTTCATCTCTTCCTAAGCTGGAGTTCCTTAGCTTATTGGACAATAATATTACAAAAAAACCTAATTATAGGTTGTATGTGATTTACAAACTTAAATCACTCCGTGTCCTGGATTTCAAGAAAGTGAAAGTTAAGGAGAGACTGGAAGCTGAAAATCTCTTTGCATCTAAAGAAGTTGAAGAG---GAAATG---AAGAAAGAATCCGCAAAGACATTCACACCAGAAGAGGTTCCAAAGGTTTCAGAAGTTGCACAGGAAGAACAGATG------------------------CCAAAAGTAGTTGCCCCCACACCTGAGCAAATTTTAGCTATCAAGGCGGCCATTGTGAATTCTCAGACTTTAGAAGAGGTTGCAAGACTTGAGAAGGCATTAAAGACAGGTCAGCTTCCTGCAGATTTGAAAATTCCAGGC---GATGATACTGGGGCCAATGTTACAGGG---------AAAGATGAAAAAAAGGTTTCTGATAGTCAAAACAAGTCCAAT------------------------GTTGAACCAAATAATGTGGAAGAACAAAAG---AATGAGGAACCTGTACCAATGGAACAGGAATAG------------
>Arabidopsis_thaliana
---------------------------------------------ATGGTGAAGCTCACGGCTGATTTGATCTGGAAAAGTCCTCACTTCTTCAATGCTATCAAGGAGCGAGAATTGGATCTACGAGGTAACAAGATTCCTGTAATCGAAAACTTGGGTGCTACTGAGGACCAGTTCGATACCATTGATCTGTCTGATAACGAGATAGTTAAGCTAGAAAACTTCCCATACCTCAACCGTTTAGGAACTTTACTCATCAATAACAATCGTATCACCCGGATAAATCCTAACCTTGGAGAATTCCTACCGAAGCTTCACTCTTTGGTTCTTACAAATAACAGGCTTGTGAATTTGGTTGAGATTGATCCCCTTGCCTCCATTCCCAAGCTGCAGTACCTTAGTTTGTTGGATAATAATATCACCAAAAAGGCAAATTATCGCCTTTATGTGATTCACAAGCTAAAATCACTTCGAGTACTGGATTTCATTAAAATCAAAGCCAAGGAGAGAGCTGAAGCTGCATCTTTGTTTTCATCCAAAGAAGCAGAAGAG---GAAGTT---AAAAAGGTTTCTCGG---------------GAGGAGGTTAAAAAAGTGTCAGAAACTGCAGAAAATCCAGAGACT------------------------CCGAAAGTGGTGGCGCCAACAGCGGAGCAAATATTAGCTATCAAGGCTGCAATTATCAATTCTCAGACGATAGAAGAAATTGCCAGACTCGAACAGGCTTTGAAGTTTGGACAGGTTCCTGCTGGCCTGATAATTCCT---------GATCCGGCCACAAAT---------------------------------------------------------------------------------------------------------------------------GACTCTGCTCCCATGGAGGAATAG---------------
>Amborella_tricopoda
---------------------------------------------ATGGTGAGGCTAACGGCAGATTTAATTTGGAAATGCCCTCACTTCTTCAATGCCGTTGGCGACCGGGAGCTTGATCTTCGAGGTAATAAAATTGCCGTGATAGAAAATCTTGGTGCAACAGAGGATCAATTTGACTCTATTGATTTGTCGGACAATGAGATTGTCAAGCTTGAAAACTTTCCTTATCTAAGTCGTCTTGGCACCTTATTTATCAACAACAACAGAATCACTCGAATTAACATTAATCTTGGAGCATACTTACCAAAACTTCACACTCTGATTCTTACGAACAATCGACTTGTAAACCTGGTGGACCTCGATCCTCTTGCATCCTTACCAAAATTGCAGAACCTTAGCCTGCTGGACAACAATGTCACAAAGAAACCAAACTATCGATTGTATGTGATATACAAATTGAAGAAGCTGTGGGTTCTAGATTTCAAGAAAGTGAAGCAGAAGGAGAAAATGGAAGCTGAAAAACTTTTTGCATCAAAGGAAGCAGAAGAG---AATGCT---AAAAAAGAATCTGTGGCGACATTTACACCCGGTGAAGTTCCAAATATTTCGGAGGTTCCTAAAGAAGAG---------------------------CCTCCCAAAGTTTCTGGTCCTACACCAGAACAAATTATTGCTATCAAGGCTGCAATTGTGAATTCCCAAACATTGGAAGAGGTTGCACGACTCGAAAAGGCATTGAAGTCTGGCCAGCTCCCGGCAGATCTAAAAATTCCC------GATGTTGATAAAGCTACAATTGCTGAGCATGTAGAAAGTGATGACCCTATGGATACAGAGGGTCAGGAGAAGGTCAATGATGTGCCCAAAGATGATGCTGATCAGCTGCAAACAGATAATAGTGGTCAACCACAAAACGATAATGCAACAGCCATTGAAGAGCTTAAACAAACAAAATAG
>Ceratodon_purpureus
---------------------------------------------ATGGTGAGATTGACAGCAGATTTGATTCTGCGCTCGCCTCAGTACTTCAATGCGGTTCGCGAGAGGGAGCTTGATCTTCGAGGCAATAAAATCGGAGTTATCGAAAATCTTGGAGCCACTGAGGACCAATATGCAAGCATTGACTTATCAGACAATGAAATAGTGAAGCTTGAAGGCTTCCCACACCTGAAGCGTCTTACTACTCTGCTTGTGAACAACAATAGAATAGCACGCATCAACCCTAATCTTGGAGCGGCTTTGCCAAAGCTGGAGACATTGGTGCTCACAAACAATCGGCTTTCAAATCTGGTGGACGTTGACCATCTTGCGACACTTGTGAATCTGCAGAATTTGTGCCTGCTGGATAATGCTGTTACGAAGAGGCCAAACTACCGGTTGCATCTGATTCACAAGCTCCCCAAGCTCCGACTTCTTGACTTCAAGAAAGTGAAGCTAAAGGAACGGCAAGAAGCTAAGAAGCTATTTGCAACTGAGAATGGCCAACCAGCTAAAGAT---ACTCCTGCCCCAGCGAAAACTTTTGTCCCTGGAGAGATCCCCAGCGATGATCTTCCTGAGACTGAGGAGACTGAGGAGGTCCCTGCTCAAGTGGAAGAACCTTCTCGAAAAGGGCCAACTCCAGAGCAGATTATAGCTATTAAGACTGCCATTGCAAATTCTCAGACACTTGAGGAGGTTGCGAGGCTTGAAAAGGCTCTTAAACTAGGACAGCTACCCTCAGACATTGTTCTGCCTGGAGATGATGCCTTGAAAAAGCCCACAACAGAT---------------------------ACCAATGCTAGTATT------------------------------------------------CCACCAAGTGCTCAGCAACCAGAAGAGACCACCGCAATGGAAGAGGGT---------------
>Physcomitrella_patens
---------------------------------------------ATGGTGAGATTGTCAGCTGATTTAATTCTGCGCTCGCCTCAGTACTTCAATGCGGTTCGAGAAAGAGAGGTCGACCTTCGTGGAAATAAAATTGGGGTCATTGAAAACCTTGGAGCTATAGAGGACCAATATGCGAGCATCGATTTATCTGACAATGAGATAGTAAAGCTTGAGGGCTTTCCACATTTGAAGCGCCTGACAACTCTGCTTCTGAACAATAATAGAATAGCACGCATCAACCCTAATATTGGAGCGGCATTGCCCAATCTGGAAACGTTAGTTCTCACAAACAATCGACTTTCGAACTTGGTGGACCTTGACCATCTTGCGACACTTAAAAATCTACAGAATTTGTGCCTGCTGGATAATGTAGTCACAAAGAGGCCGAATTACCGATTACATCTAATTTACAAGCTACCCAAGCTTCGACTCATTGATTTTAAAAAGGTTAAGTTGAAGGAAAGAGAGGAGGCCAAGAAGTTGTTTGCAACTGAAAATGGTCCACCCAGCAAAGCACTTCCTCCACCTCCTGCAAAAACCTTTATACCTGGGGAAATTCCCAGCGATGATATTCCTGAGTCG---------------ATTCCTGCTGAGGTTGAGGAGCCTTCTCAGAAAGGGCCCACTCCAGAGCAGATAGTAGCTATCAAGGCA---------------------------------------CTGTGTCCTACACTCAACTTTTGGTCTCTTTCTATTGATGATTATTAA---------------------------------------------------------------------------------------------------------------------------------------------------------------------------------------------
>Lygodium_japonicum
---------------------------------------------ATGGTTCGCTTGTCAGCAGACCTAATCTTGCGGTCTCCTCAGTTTTTCAACGCAGTCCGCGAGAGAGAATTAGACCTTCGAGGGAACAAGATTGCTGTGGTGGAAAACTTGGGCGCTACTGAGGACCAATTTGACACCATTGATCTCTCAGATAATGAGCTGGTCAAGCTAGAAGGGTTTCCTTATCTCAAGCGTCTTAGTACACTGCTGGTTAACAACAATAGGATAGCTCGAATAAGCCCAAGTCTTGGAGCCTTTTTGCCCAAGCTTCATACTTTGATACTTACAAACAATCGTTTGGTGAACTTAGTGGATCTTGATCCTCTTGAAGGGCTAACAAATTTGCAGACCCTCTGCTTGCTTGATAATACAGTCACAAAGAAACAACACTATCGACTTTATGTTATTCACAAGTTGCGGAAGCTTCGCCTTCTAGACTTTAGAAAAGTCAAACAAAAGGAGAGACAAGAGGCAACAGCTTTGTTTGGAACGAAGGAAGCAAAACCTTTAAAAGTG---GAACCGCCTCCTGCAAAGACATTTGTGCCTGGTGAACCTGAGGAAAAGTCTCCTCCTAAAGCTGAAGAA------------------------------GTTAAACAAACTGGTCCAACCAAGGAGCAGATTCTAGCTATCAAGGCTGCCATTGCAAACTCTCAAACATTGGAGGAAGTTGCTAGACTTGAAAAGGCACTTAAATCAGGGCAACTGCCAGCAGAGCTAAAGATAGTTGAT---GATGACGGTGTTTCAAATATGTCAAGT---------GGTGCAGAAGCAGTACCAACGGGCAGCGGCAAAGAGGATGTG------------------------GTCATGATGGAAGAGTCTGCAGATAAATCACCTCAAAATGACTCTTCTGCCATGGATCAGGGGTGA------------
>Huperzia_squarrosa
TTTCGCGGCTGCGTTTTGTGGAGCTTGCAAGCGTCTGAAGCCACGATGGTAAGGCTGACTGCCGATCTCATATTCCGCTGCCCTCAGTTTCTGAATGCTGTTCGTGACAGAGAGCTGGACCTAAGAGGCAACAAGATTGCCGCAATCGAAAACCTAGGAGCGACAGAGGACCTTTTTGACTCAATTAATTTGTCTGATAATGAGATTGTAAAATTGGAGGGATTTCCTCCTTTGAAACGTTTAACTACACTTCTTGCAAGCAACAATAGAATAGCTCGTGTTAGCCCTCAAATTGGAACTTTTTTGCCTAAGCTTCATACTTTGGTGCTCACAAACAATCGTCTTACAAACTTGGTGGACCTTGATCCAATTGCAACATTGTTGAGTTTACAGACGCTCTCCCTGTTGGACAACATTGTGACGAAGCAACCAAATTATCGTTTATATGTTATTCACAAGCTACCTAACTTGCGTCTTCTCGACTTCCGCAAAGTGAAACTTAAGGAGAGGCAAGAGGCTAAGATGAAATTCGGTTCAAAAGAAGCTGAGGAA---GAGGTG---AAGAAAATACCAGCCAAGACATTCTCTCCCGGGGAGGTGGTTGTGCCTGAAGTATCAACTATGGAAGAA------------------------------CCTTTGCGGTCTGGACCAACTCCAGAGCAAATTTTGGCAATAAAGGCTGCCATTGCAAATTCACAAACCCTCGAGGAAGTTGCAAGGCTAGAAAAGGCATTAAAGATGGGTCAACTTCCAGGAGACTTGAAATTACTTGATGACGAAGTTACTGGAACGAACTTGTCAAAC---------------------------AATGATGGTCCTGTT------------------------------------------------CTTGCAACCAATAATCACCATGTAGAGAATGAAGACATGGAAGAGGGCTAG------------
>Huperzia_lucidula
---------------------------------------------ATGGTGAGGTTGACAGCCGATCTCATTTTCCGCTGTCCTCAGTTTTTCAATGCTGTTCGAGACAGAGAGCTGGACCTGAGAGGTAACAAAATTGCCACAATCGAAAACCTAGGAGCCACGGAGGACCTTTTTGATTCAATCAATTTGTCTGACAACGAGATTGTAAAATTGGAGGGATTTCCTCCTCTTAAACGCTTAACTACACTTCTTGCAAGCAACAATAGAATAGCTCGTGTTAGCCCACAGATTGGAGCTTTTTTGCCAAAGCTTCATACTTTGGTGCTCACAAACAATCGTCTTACAAACTTGGTGGACCTTGATCCAATTGCAACATTGTTGAGTTTACAGACGCTCTCCTTGTTGGATAACATTGTGACAAAGCAACCAAATTATCGTTTATATGTTATCCACAAGCTACCTAACCTGCGTCTTCTCGACTTTCGCAAAGTGAAACTTAAGGAGAGGCAAGAGGCTAAGATGAAATTTGGCTCAAAAGAAGCTGAGGAA---GAGGTG---AAGAAAATACCAGCCAAGACATTCTCTCCTGGGGAGGTGGTTGTGTCCGAAGCATCAATGATGGAAGAA------------------------------CCTTTGCGATCTGGCCCAACTCCAGAGCAGATTTTGGCCATTAAGGCCGCCATTGCAAATTCACAAACCCTTGAGGAAGTTGCAAGGCTAGAAAAGGCATTAAAGATGGGTCAGTTGCCAGGAGACTTGAAATTACCTGATGATGAAGTTATTGGAATGAACTTGTCTAAC---------------------------ACCGATGGCCCTGTT------------------------------------------------CTTGCAACCAATGACCACCATGCAGATAATGAAGACATGGAAGAGGGTTAG------------
>Isoetes_lacustris
---------------------------------------------ATGTGGCGCCTCACGGCGGATCTCATAGGACGTTCTCCTCAGTATTTCAATGCCGTTAAAGAACGAGAGATTGATCTTCGAGGTAATAAGATTCCAGCCATCGAGAACCTCGGTGTCACAGAGGATCAATTCGATAGTATTGATCTATCCGACAATGAAATTGTGAAACTGGAAGGTTTTCCGGAGTTAAGGCGTCTTACAACCCTCCTTGTCAGTAATAACAGAATAGCTCGCATAAGCCCCACTGTTGGCACATTTTTACCCAAGCTCCATACTTTGGTGCTGACGAATAATCGTCTTGTAAATTTGGCGGACCTTGATTCTCTAGCTTCTTTCCAAAATTTGCAGACATTATCACTTCTGGATAACAGTGTTACAAAACAGCCTAACTATCGATTATATGCAATCCACAAGCTGCCGAAGCTCAGGCTTCTTGACTTCTCAAAAGTGAAAAAGAAG---------------------------------------------------------------------------------------------------------------------GCAATGCATGGT---------------------------------------------------------------------------------------------------------------------------------------------------CCATGGAACTTGTGTTCATGA------------------------------------------------------------------------------------------------------------------------------------------------------------------------------------------
>Isoetes_sinensis
---------------------------------------------ATGTGGCGCCTCACGGCGGATCTCATAGCACGCTCTCCTCAGTATTTCAATGCCGTTAAAGAACGAGAGATTGATCTTCGAGGTAATAAGATTCCAGCCATCGAGAACCTCGGTGTCACAGAGGATCAATTCGATAGTATTGATCTATCCGACAATGAAATTGTCAAACTGGAAGGTTTTCCGGAGTTAAGGCGTCTTACAACCCTCCTTGTCAGTAATAACAGAATAGCTCGCATAAGCCCCACTGTTGGCACATTTTTACCCAAGCTTCATACTTTGGTGCTGACGAATAATCGTCTTGTAAATTTGGCGGACCTTGATTCTCTAGCTTCTTTCCAAAATTTGCAGACATTATCACTTCTGGATAACAGCGTTACAAAACAGCCTAACTATCGCTTATATGCAATCCACAAGTTGCCGAAGCTCAGGCTTCTTGACTTCTCAAAAGTGAAAAAGAAG---------------------------------------------------------------------------------------------------------------------GCAATGCATGGT---------------------------------------------------------------------------------------------------------------------------------------------------CCATGGAACTTGTGTTCATGA------------------------------------------------------------------------------------------------------------------------------------------------------------------------------------------
>Selaginella_moellendorffii
---------------------------------------------ATGGTGCGGCTTGGAGCGGAGCTCATCTCGCGGGCGCCGCAGTACCTGAATGCCGTCAAGGACCGCGAGATCGATCTGCGAGGAAACAAAATCGCTGCTATTGAGAACCTTGGAGTCACTGCGGATCAATATGACAGTATAGACCTCTCAGATAATGAGATCGTCAAGCTGGATGGATTCCCAGAGCTGCGACGCTTGTCCACACTTCTCATTAGCAACAACAGAATTTCTCGCATCAGTTCCAGCCTTGGAGAGTTTCTTCCAAAACTTCACACTCTCGTCTTGACTAACAACAGGCTCAGCAATCTCGCAGAACTGGATCCCCTGGCATCGCTCGTAAAGCTCCACACTCTCTCGCTCCTGGAGAACGTCGTGACCAAGCTACCCGAGTATCGGCTCTACGTCATCCACAAGCTTCCAAACCTGCGGTTGCTGGACTTTAGCAAGGTGAAGGCCAAG---------------------------------------------------------------------------------------------------------------------------------------------------------------------------------------------------------------------------------------------------------------------------------------------------------------------------------------------------------------------------------------------------------------------------------------------------------------------------------------------------
>Isoetes_andicola
-----------------------------------------------------------------------------------------------------------------------------AGGTAATAAGATTCCAGCCATCGAGAACCTCGGTGTCACAGAGGATCAATTCGATAGTATTGATCTATCCGACAATGAAATTGTGAAACTGGAAGGTTTTCCGGAGTTAAGGC-------------------------TAACAGAATAGCTCGCATAAGCCCCACTGTTGGC-CATTTTTACCCAAGCTCCATACCTTGGTGCTGACGAATAATCGTCTTGTAAATTTGGCGGACCTTGATTCTCTAGCTTCTTTCCAAAATTTGCAGACATTATCACTTCTGGATAACAGTGT----------------------------------------------------------------------------------------------------------------------------------------------------------------------------------------------------------------------------------------------------------------------------------------------------------------------------------------------------------------------------------------------------------------------------------------------------------------------------------------------------------------------------------------------------------------------------------------
>Isoetes_humilior
------------------------------------------------------------------------------------------------------------------------------------------------------------------------GATCAATTCGATAGTATTGATCTATCCGACAATGAAATTGTCAAACTGGAAGGTTTTCCGGAGTTAAGGCGTCTTACAACCCT-------------------------------------------------------------------------------------------------------------------------------------------------------------------------------------------------------ATCCACAAGTTGCCGAAGCTTAGGCTTCTTGACTTCTCAAAAGTGAAAAAGAAG---------------------------------------------------------------------------------------------------------------------GCAATGCATGGT---------------------------------------------------------------------------------------------------------------------------------------------------CCATGGAACTTGTRTTCATGA------------------------------------------------------------------------------------------------------------------------------------------------------------------------------------------
>Isoetes_elatior
----------------------------------------------------GCCTCACGGCGGATCTCATAGCACGCTCTCCTCAGTATTTCAATGCCGTTAAAGAACGAGAGMTTGATCTTCGAGGTAATAAGATTCCWGCCATCGAGAACCTCRGTGTCAMAGAGGATCAWTTCGATRGKATTGATCTATCCGACAATGAAATTGTCAAAYTGGAAGGTTTTCCGGARYTAARGCGTCTTACAACCSTSCTTGTCAGTAATAACAGAATAGCTCGTATAARCCCCACTGCTGG--CATTTTTACCCAAGCTCCATACTTTGGTGCTGACGAATAATCGTCTTGTAAATTTGGCGGACCTYRATCCTCTAGCTTCTTTCCAAAATTTGCAGACATTATCACTTCTGGACAACAGCGTTACGAAACAGCCTAACTTTCACTTATATGCAATCCATAAGTTGCTGAAGCTTGGGCTTCTTGACTTCTCAAAAGTGAAAAAGAAG---------------------------------------------------------------------------------------------------------------------G-----------------------------------------------------------------------------------------------------------------------------------------------------------------------------------------------------------------------------------------------------------------------------------------------------------------------------------------------------------------------------
>Isoetes_coromandelina
----------------------------------------------------------------------------------------------------------------------------------------------------------------------AGGATCAATTTGATAGTATCGATTTATCCGACAATGAAATTGTGAAGCTGGAAGGTTTTCCGGAGTTAAAACGTCTTACAACTCTCCTCGTAAGCAATAACAGAATAGCTCGCATAAGCCCCAATGTTGGC------------------------------------------------------------------------------------------------------------------------------------------------------------------------------------------------------------------------------------------------------------------------------------------------------------------------------------------------------------------------------------------------------------------------------------------------------------------------------------------------------------------------------------------------------------------------------------------------------------------------------------------------------------------------------------------------------------------
