# Supplementary material for: Phylogenomics indicates the “living fossil” Isoetes diversified in the Cenozoic
Source: PLoS One. 2020 Jun 18;15(6):e0227525. doi: 10.1371/journal.pone.0227525 (PMC7302493; doi:10.1371/journal.pone.0227525)
Supplement: S1 File — Folder containing fasta files for each of the individual nuclear alignments. (GZ) [file pone.0227525.s011.gz › 1_Individual_Nuclear_Alignments/Homolog_21962.orthogroup_1.fasta]

>Isoetes_sinensis
---------------------------------ATGAGCACCCTCGACAAGATGCTCATCAAGGGCATCCGAAGCTTCAGTCCAGACAATACTCACGTCATTACCTTCTACAAACCACTCACTCTCGTGGTTGGTCCTAATGGTGCTGGCAAAACGACCATTATCGAAGCATTGAAGTATGGATGCACCGGAGAACTACCACCGAATTCAAGATCAGGCCAAAGTTTTATTCACGATCCTAAGGTCGCTGGTGAGACAGAAACGAAAGGGCAGATTAAATTGAGGTTTAGAACTGCTGCCGGAAAAGATGTAGTTTGTATTCGTTCCTTCCAGCTGACCCAAAAAGCATCTAAAATGGAGTATAAAGCCATTGAAAGCGTTCTTCAAACCATAAATTCTCAAACTGGGGAGAAAGTCTGTCTAAGCTACCGTTGTGCTGACATAGACAGAGAAGTCCCAGCATTGATGGGTGTTTCAAAGGCAATATTGGAGAACGTTATCTTTGTGCATCAAGATGATGCTAACTGGCCATTGTCTGAACCTGCCACATTAAAGAAGAAGTTTGATGACATTTTTTCTGCTACAAGATATACAAAGGCCTTAGAAGTCTTGAAAAAGCTGCATAAAGAAAAAGGTGATGAAATCAAGACATACAGGCTGAAGCTTGACCATCTCCAAACATTAAAGGATGCTGCTTACAAG------------------------------------------------------------------CTGAAAGAGAATATCCACAACGATCAAGAAAAAGGAGCCCAACTGCGATCTCAGATTCAAGAGTTAGAGAAGAAGATTGGTGACAGTCAATTTAGAGTAAATTCATTGGAATCCATTCTTCAACAGATGAAAGCCTTGCAGGATGACATACGTGTAAAGATGTCAGAAAGGGAGATGGTACGGCAGATGAAGGCTCGGCAGTATGCAGACATAGAAGAGGATCTTGAAGATACCGATCAAGAGCTTGCTGAATGGCAGGCTAACTTTTCAGATAAGATAAAGCTTTTTGAGAAAAAGAAGGCAGATGCCAAAGGTGAATTGGCAAGTATAGATGAAATGCTCTCCAGGCGGGATAAAGACTACGTTTCTCTCACAGTGATGAAGAGCACGTTGCAGGCAGCAGAAGATGCACATCTACAACAAAGGAAAAGCCGTGACAACCTTATTCAAGAGCTATTTTCAAAATATCAGTTAGGAGGCGTCGGAAGC---CCTCCATTTGTGGAGGGGGTAGCAGCATCTTATGTCAATAGAGTCATTAGACGTGTTAATGAGCTAAAGGAAGATCTCTCACATCTTAAGGATTTCAATGCTGGAGAGTGTGCAAAGATCTGGAAAAGATACGAGGACATCAATCATAAATATAGTGAAGCGCTTGCACAGTCACGAGCAAAGGAGGAAGAAAAGATAATGCTTGAAAGTACTGCACGTGATTTAAACAAGAAAATAGAAGATTCTATGTTT------------------TCTGAAGACGAGATGATGAAATTTGAAGAAAAAGCGAGTAAGTTGGATAGTCAGATAGGAAAGTTGCAAAGCAAACTGGAAGAGCAAAATTTCGATTCGGTTCTTAAAGAAATGCAAGTGGAGAAGTTTCAATTACAGAAGAGGTCTGGAGATCTGCGACGGGAACAAGCAGCACTTGCTGCTGAATCAGAGGAACATATCGCTTTGAAGATGAAGAAAGGGGAGCTTGTCAATAAGGAGAGGAGTCTTAAAAATATGATGGGAGACATGAAGGAGAATATAAGGAAAGCTCTTAAAAATAAGGTGCTTGAGGCAAAAGACCTCAAACATGAGGTGGAAGATGCACTGAGGAAGGCAAAAGAGGCATTTGATCAGGTAAGCAAAAAGTCAATTGAAGCAGAGAAAGAAGTTTCAGGTTCGCTGTCCATGCTTCAGGAAGCGAAAAACACCCATGCAAAATTGCAACGTGATAAAGAAACAAAGAGGAAATTTTTGATTAATAAGTTAGCTGCTATCCTTCAGCTCGACATAGATTTAGACTCATACCCAGTGCAGTTACAAGATGCTATAGAAAAGAAGGAAACAAGAAAGAGTCAGCACGACATGGCAGATGGGATGCGCAGAATGTTTGAACCTTTTGAGCGTGTTGCTAGATCAACTCATGCTTGTCCATGTTGTGAGCGTCCCTTT---TCTCCTGAGGAGGAAGATGACTTTGTTTGGAAGCAACGAACAAAAAGTTCAAGTACTGGAGAGCGCCTTCGTGAGTTAGCATCTCATTGCTCAATTGCTGAAAGCAAAGTCCAAAACCTTGAAAAATTACGCCCTGTATATGAAGAATATCAGAAGATTGTAAAGGATCACATCCCATGTCAAGAACAGCTTATAGAAAAGTGTAAAGAAGAATATGAGCTTAAAAGGGAGACTAGTGATGAGCTATGCACTTTGTTGGCAACTTGTAAGATGGAGCATGACATGATTGCAGATCTTACACTTCCTGCTAATACAGCAGATCGTCTATACCGCGAGATTCAGGTTCTTAGAAAAGAAATTCAAGATAACGAGGATAGAATCAATTCTCAATCACAGTGCTTACGCTCCGCAGATGAACTACACCATGAAATAGAACAAGTTGAAGAAAAAATGGAATCACTGGACAGGAGACTGCAAAAGTTAACAGAAACTCAGATGCATATGAAAGATGATCTATCACATCTTCAGGCCCGTTGTCATGCTGCTAAAGAGGATAAGATGCGTATGGCAAGTAAGAAAGAAGAATTGAAGAGATGGAAAGATGAGCTACGCAATATAAAGGACAAACTTATAGAAAATGAAGCTAGATTTCAAGCACTCTATGAAAGCAAGGAGATGTTGCAGAAGGACAAGGACAGAATACTGAAGGAACATGATGATTTGAAAGCAGAAGCACGACGACAAGAAGATATGCGTTCAGCAGAGATGCATAAGTTAGAGCTGGAAGCTGATAGTTTGGATGGTCTTCACTCTCAAATTCAAGAGTACATTTCCTCTAACCAAGCAGAGAAGCTCAATGCA---------------------ACATGTGCCCAATTGTCAAAATGCGCTGCTGAGAAGGACGAGTTAGCTCAAAAAAGAATTGAAAAAACAGCAGAAATTTCAAACACAACAGAATTGCTTGCAAAGCAGGAGAAAGTCAAAAGAAACATTGAAGACAACATAAGCTACCGGCAATCTGTTGCAAAAGAACGAGATCTTTTGGGCCAAGTGGAGTCCCTGGAGCAGCAGCTGACTACCATGGGGGATGAATCATCACTTCAAACTGACGTGAAGAAGGCTTTAGGAGATAAACAAGCTTCCCTGAGTGAGTTGAACAGGAACCAGGGGACTTTGTTAGTTTATGATAGCAATGTGGCAAGAAATAAGCAGGAGTTAAAGCAGCCCCAATACAAAGATATTGATAAACGTTATCGTGAACAGCTTATACAGCTGAAGACCACAGAAATGGCAAACAAGGATCTTGGTAAATACTACAATGCCCTAGACAGAGCACTGATGAGATTCCATTCAATGAAGATGGAGGAGATCAATAAGATAATAAAGGAGTTGTGGCAGCAGACATACAGAGGTCAGGATATTGATTTCATTGAGATACGTGCAGATGCAGAAGGTGCAGGGACACGGTCCTATAGTTATAGGGTGATAATGCGAACTGGAGATGCTGAGCTTGAAATGCGTGGACGTTGTAGTGCAGGGCAAAAGGTTCTTGCTGCACTTATTATCCGGCTAGCTCTGGCTGAGACCTTTTGCCTTAATTGTGGTATTTTAGCACTTGATGAGCCTACTACAAACTTAGATGCTCAGAATTCTGAGAGCCTTGCTGCTGCACTGCTAAGAATCATGGAAGATCGCAAGGGTCAGGAAAACTTTCAGTTGATTGTCATAACACATGATGAGAAATTTGCTCAGCTCATTGGCCAGCGCCAACTTGCGGAACGGTATTATCGCGTCTCTAAAGATGACTAC------------------------------------------------------------------------------------------------CAGCATAGCATCATTGAA------------------------GCCCAGGAAATATATGATTAA---------------------------------------
>Isoetes_lacustris
---------------------------------ATGAGCACCCTGGACAAAATGCTCATCAAGGGCATCCGAAGCTTCAGTCCAGACAATACTCACGTCATTACCTTCTACAAGCCACTCACTCTCGTGGTTGGTCCTAACGGTGCTGGCAAAACGACCATTATTGAAGCATTGAAGTATGGATGCACCGGAGAACTACCACCGAATTCAAGATCAGGCCAAAGTTTTATTCACGATCCTAAGGTCGCTGGTGAGACAGAAACGAAAGGACAGATTAAATTGAGGTTTAGAACTGCTGCCGGAAAAGATGTAGTTTGTATTCGCTCCTTTCAGCTGACCCAAAAAGCATCTAAGATGGAGTATAAAGCCATTGAAAGCGTTCTTCAAACCATAAATTCTCAAACTGGGGAGAAAGTCTGTCTAAGCTACCGTTGTGCTGACATAGACAAAGAAGTCCCGGCATTGATGGGTGTTTCAAAGGCAATATTGGAGAACGTTATCTTTGTGCATCAAGATGATGCTAACTGGCCATTGTCTGAACCTGCCACACTAAAGAAGAAGTTTGATGATATTTTTTCTGCTACAAGATATACAAAGGCCTTAGAAGTCTTGAAAAAGCTGCATAAAGAAAAAGGTGATGAAATCAAGACGTACAGGCTGAAGCTTGATCATCTCCAAACATTAAAGGATGCTGCTTACAAG------------------------------------------------------------------CTGAAAGAGCATATCCACAACGATCAAGAAAAAGGAGCCCAACTGCGGTCTCAGATTCAAGAGTTAGAGAAGAAGATTGGTGACAGTCAATTTAGAGTAAATTCGTTGGAATCCATCCTTCAACAGATGAGAGCCTTGCAGGATGACATACGTGTAAAGATGTCAGAAAAGGAGATGGTACGGCAGATGAAGGCTCGGCAGTATGCAGACATAGAAGAGGATCTTGAAGATACCGATGAAGAGCTTGCCGAATGGCAGGCTAACTTTTCAGATAAGATAAAGCTTTTTGAGAAAAAGAAGGCAGATGCCAAAGCTGAATTGGCAAGTATAGATGAAATGCTCACCAAGCGGGATAAAGACTACGTTTCTCTCACAGTGACGAAGAGCACATTGCAGGCAGCAGAAGATGCACATCTACAACAAAGGAAAAGCCGTGACAACCTTATTCAAGAGCTATTTTCAAAATATCAGCTAGGAGGTGTTGGAAGC---CCTCCATTTGTGGAGGGGATAGCAGCATCTTATGTCAATAGAGTCACTAGACGTGTTAATGAGCTAAAGGGAGATCTCTCACATCTTAAGGATTTCAATGCTGGAGAGTGTGGAAAGATCTGGAAAAGATACGAGGACATCAATCATAAATATAGTGAAGCTCTTGCACAGTCACGAGCGAAGGAGGAAGAAAAGATAATGCTTGAGAGTACTGCACGTGAGTTAAACAAGAAAATCGAAGATTCTATGTTT------------------TCTGAAGATGAGATGATGAAATTTGAAGAAAAGGCGAATAAATTGGACAGTCAGATAGGAAAGTTGTTAAGCAAACTGGATGAGCAAAGTTTTGATTCAGTTCTTAAGGAAATGCAAGTCGAGAAGTTTCAGTTACAGAAGAGGTCTGGAGATCTTCGACGGGAACAAGCAGCCCTTGCTGCTGAATCAGAGGAACATATCGCTTTGAAGATGAAGAAAGGGGAGCTTGTCAATAAGGAGAGGAGTCTTAAAAATATGATGGGAGATATGAAGGAGAATATAAGAAAAGCTCTTAAGAATAAGGTGCTTGAGGCAAAAGACCTCAAACATGAGGTGGAAGATGCACTGAGGAAGGCAAAAGAAGCATTTGATCAGGTAAGTAAAAAATCAATTGAAGCAGAGAAAGAAGTTTCAGGTTCGCTGTCCATGCTTCAGGAAGCGAAAAACAACCATGCAAAGTTGCAGCGTGATAAAGAAACAAAGAGGAAATTTTTGATAAATAAATTAGCTGCTATCCTTCAGCTCGACATAGAGTTAGACTCATATCCAGTGCAGTTACAAGATGCTATAGAAAAGAAGGAAACAAGAAAGAGTCAGCACGACATGGCAGATGGGATGCGCAGAATGTTTGAACCTTTTGAGCGTGTTGCTAGATCAACTCATGCTTGTCCATGTTGTGAGCGTCCCTTT---TCTCCTGAGGAGGAAGATGACTTTGTTTGGAAGCAACGAACAAAAAGTTCAAGTACTGGAGAGCGCCTTCGTGAGTTGGCATCTCATTGCTCAATTGCTGAAAGTAAAGTCCAAAACCTTGAAAAATTGCGCCCTGTATATGAAGAATATCAGAAGATTGTAAAGGATCACATTCCATGTCAAGAACAGCTTATAGGAAAGTGTAAAGAAGAGTATGAGCTTAAAAGGGAAACTAGCGATGAGCTATGTACATTGTTGGCCACTTGTAAGATGGAGCACGACATGATTGCGGATCTTACAATTCCTGCTAATACAGCTGATCGTCTTTACCGCGAGATTCAGGTTCTTAGCAAAGAAATTCAAGATGACGAGGATAGAATCAATTCTCAATCACAGTGCTTACGCTCCGCAGATGAAGTACACCATGAAATAGAACAAGTTGAAGAAAAAATGGAATTGCTGGACAGGAGACTGCAGAAGTTAACCGAAACTCAGATGCATATGAAAGATGATTTATCACATCTTCAGGCCCGTTTTCATGCTGCTAAAGATGATAAGAATCGTATGGCAAGTAAGAAAGAAGAATTGAAGAGATGGAAAGATGAGCTACGCAATATAAAGGACAAACTTATAGAAAATGAAGCTAGATTTCAAGCTCTCTATGAAAGCAAGGAGATGTTGCAGAGGGACAAGGACAGAATACTGAAGGAACATGATGATTTGAAAGCAGAAGCACGACGGCAAGAAGATGTGCGTTCAGCAGAGATGCATAAGTTAGAGCTGGAAGCTGATAGTTTGGATGGTCTTCACTCTCAAATTCAAGAATACATTTCCTCTAACCAAGCAGAGAAGCTCAATGCG---------------------ACATGTGCCCAATTGTCAAAATGTGCTGCCGAGAAGGAAGAGTTAGCTCAAAAAAGAATTGAAAAAACAGCAGAAATTGCAAACACAACAGAACTACTTGCAAAGCAGGAGAAAGTCAAAAGAAACATTGAAGACAATATAAGCTACCGGCAATCTGTTGCAAAAGAACGAGATCTTTTGGGCCAAGTCGAGTCCCTGGAGCAGCAGCTGACTACCATGGGGGATGAATCATCACTTCAAACTGACGTGAAGAAGGCTTTAGGAGACAAACAAGCTTCCCTGAGTGAGTTGAACAGGAACCAGGGGACTTTGTTAGTCTATGATAGTAATGTGGCAAGAAATAAGCAGGAGTTAAAGCAGCCTCAATACAAAGATATTGATAAACGTTATCGTGAACAGCTTATACAGCTGAAGACCACAGAAATGGCCAACAAGGATCTTGGCAAATACTACAATGCCCTAGACAGGGCACTGATGAGATTTCACTCAATGAAGATGGAGGAGATCAATAAGATAATAAAAGAGTTGTGGCAGCAGACGTACAGAGGTCAGGATATTGATTTCATTGAGATACGCGCAGATGCAGAAGGTGCAGGGACACGGTCCTATAGTTATAGGGTAATAATGCGAACGGGAGATGCTGAGCTTGAGATGCGTGGACGTTGTAGTGCAGGGCAAAAGGTTCTTGCTGCACTTATTATCCGGCTAGCTCTGGCTGAGACCTTCTGCCTTAACTGTGGTATTTTAGCACTTGATGAGCCTACTACAAATTTAGATGCTCAGAATTCTGAGAGCCTTGCTGCTGCACTACTGAGAATCATGGAAGATCGCAAGGGTCAGGAAAATTTTCAGCTAATTGTCATAACACATGATGAGAAGTTTGCTCAGCTTATAGGCCAGCGCCAACTTGCAGAACGATATTATCGCGTCTCTAAAGATGACTAC------------------------------------------------------------------------------------------------CAGCATAGCATCATTGAA------------------------GCCCAAGAAATATATGATTAA---------------------------------------
>Arabidopsis_thaliana
---------------------------------ATGAGTACGGTCGATAAAATGTTGATCAAGGGTATAAGAAGCTTCGACCCAGAAAATAAGAACGTTGTTACTTTCTTCAGACCTTTAACCCTAATCGTCGGCGCTAACGGAGCCGGAAAAACTACGATTATAGAGTGTTTAAAGGTGTCTTGTACCGGAGAGTTGCCACCGAACGCGAGGTCTGGTCATAGCTTCATTCATGACCCTAAGGTTGCTGGAGAAACGGAGACAAAAGCACAAATAAAGCTGAGATTCAAGACAGCTGCAGGGAAGGATGTGGTATGTATAAGGTCATTTCAGTTGACGCAAAAGGCTTCAAAGATGGAGTACAAGGCTATTGAGAGTGTGCTTCAAACCATTAATCCTCACACTGGAGAGAAAGTATGTCTCAGCTACAGATGCGCTGACATGGATAGGGAGATACCAGCTTTGATGGGTGTGTCAAAAGCTATTTTAGAAAACGTCATATTTGTGCATCAGGATGAGTCTAACTGGCCACTGCAAGATCCTTCTACTTTGAAAAAGAAGTTTGATGATATTTTCTCAGCCACCAGATATACAAAGGCTCTGGAAGTTATTAAGAAACTTCACAAGGATCAAGCTCAGGAGATAAAAACTTTCAAGTTAAAATTGGAAAATCTGCAGACCTTGAAAGACGCAGCTTATAAG------------------------------------------------------------------CTTCGTGAGAGCATTGCTCAAGATCAAGAAAGGACAGAATCTTCAAAAGTTCAGATGTTGGAACTGGAAACCAGTGTTCAGAAAGTTGATGCTGAAGTTCATAATAAGGAAATGATGTTAAAAGATCTGAGAAAGCTCCAGGACCAAGTATCAATAAAAACTGCGGAAAGGAGCACCTTGTTTAAGGAGCAGCAGAGACAGTATGCAGCATTACCTGAGGAAAATGAAGATACTATTGAAGAATTGAAAGAATGGAAAAGCAAGTTTGAAGAAAGACTTGCTCTTTTGGGGACCAAAATTCGAAAAATGGAGAGAGAGATGGTTGACACAGAAACTACAATTTCTTCGCTTCACAATGCAAAAACTAACTATATGCTGGAGATCAGCAAGCTACAAACAGAAGCTGAAGCTCATATGCTGCTGAAGAATGAAAGAGATTCTACCATCCAGAACATTTTTTTCCATTACAATTTAGGAAATGTTCCTAGT---ACCCCCTTCAGTACTGAGGTAGTTTTGAATCTCACAAATCGAATAAAATCAAGACTGGGTGAACTTGAGATGGATTTGCTCGATAAGAAGAAATCAAATGAAACTGCTCTAAGTACGGCTTGGGATTGCTATATGGATGCTAATGACCGTTGGAAAAGCATCGAAGCTCAGAAACGAGCTAAAGATGAAATCAAGATGGGCATATCAAAACGCATAGAAGAG------AAAGAAATTGAGCGTGATTCATTTGAATTCGAA------ATTTCCACTGTGGATGTTAAACAAACTGATGAAAGAGAGAAACAAGTGCAAGTTGAGCTTGAGAGAAAGACAAAACAGAATTCTGAAAGGGGATTTGAATCCAAAATAGAACAGAAACAGCATGAAATATACAGCTTGGAGCATAAAATCAAGACACTGAATCGAGAAAGAGACGTTATGGCTGGTGATGCTGAGGATAGAGTGAAATTGTCTTTAAAGAAGACGGAACAGGAGAATCTTAAGAAGAAACACAAAAAGATAATAGATGAGTGCAAGGATCGAATTAGAGGAGTGCTGAAGGGGAGATTACCACCCGAGAAGGATATGAAGAGGGAAATAGTTCAAGCTTTGAGGTCAATTGAAAGGGAATATGATGACCTCAGTTTGAAATCCCGAGAAGCAGAAAAGGAGGTCAACATGTTGCAGATGAAGATACAAGAAGTAAACAATAGCCTATTCAAGCATAACAAGGATACAGAATCAAGAAAGAGATACATTGAGTCCAAGCTTCAGGCCTTAAAACAGGAATCAGTTACCATTGATGCTTATCCCAAATTGTTGGAGTCGGCTAAGGACAAAAGAGATGACCGTAAACGCGAATATAACATGGCAAATGGTATGCGTCAGATGTTTGAACCTTTTGAGAAACGAGCACGTCAAGAGCATTCTTGTCCTTGCTGCGAGCGCTCTTTT---ACAGCTGATGAAGAGGCTAGCTTTATTAAGAAGCAAAGGGTAAAGGCTTCAAGCACAGGGGAGCATCTTAAAGCATTAGCAGTGGAGTCTTCCAATGCTGACTCTGTATTTCAACAGCTAGACAAACTACGGGCAGTTTTTGAAGAATACTCGAAACTAACTACTGAAATTATTCCTCTCGCTGAGAAAACTTTGCAAGAGCATACAGAAGAGCTGGGTCAGAAGTCTGAAGCTCTTGATGATGTATTAGGAATCTCTGCACAGATAAAAGCTGACAAAGACTCGATTGAAGCACTGGTGCAGCCCCTCGAAAATGCTGACAGGATCTTTCAGGAAATCGTATCCTACCAAAAGCAAATTGAAGATCTTGAATATAAGCTTGATTTTAGGGGTCTTGGGGTTAAAACTATGGAAGAAATCCAATCAGAATTAAGTAGCCTCCAAAGCAGCAAGGATAAATTGCACGGTGAGCTGGAGAAACTTAGAGATGACCAGATTTACATGGAACGTGATATATCATGCCTCCAGGCCAGATGGCATGCAGTAAGGGAGGAGAAGGCCAAGGCAGCCAATTTGTTACGGGACGTTACAAAGGCAGAAGAAGACCTGGAGCGTTTAGCCGAGGAGAAAAGTCAACTTGACCTCGATGTGAAGTATTTGACCGAGGCCCTGGGCCCTTTATCCAAGGAAAAAGAGCAATTACTGAGTGACTACAATGATATGAAGATTAGACGTAATCAAGAGTATGAAGAACTGGCTGAGAAAAAGAGAAACTACCAACAGGAAGTTGAGGCATTACTCAAGGCCAGTTATAAAATAAATGAGTATCATGATCTGAAGAAAGGGGAGCGCTTAGATGATATTCAAGAAAAGCAGCGGTTATCTGATTCTCAGCTTCAGAGCTGTGAAGCTAGAAAGAATGAACTTGCA---------------------GGTGAACTGAACAGAAATAAAGACTTGATGCGGAATCAAGATCAACTGAGAAGAAATATAGAGGATAACTTGAACTACCGGACAACAAAAGCAAAAGTTGAGGAGCTTACACGTGAGATTGAATCATTGGAAGAGCAAATATTGAATATTGGTGGGATTGCCGCAGTTGAAGCTGAAATTGTAAAGATATTGCGGGAAAGGGAAAGACTTCTTTCAGAGCTGAACCGGTGTCGTGGAACAGTGTCTGTTTACGAGAGCAGTATTTCAAAGAACAGAGTGGAGCTAAAACAGGCACAATACAAGGACATAGATAAGCGGCACTTTGATCAACTGATCCAGCTAAAGACAACTGAAATGGCAAATAAAGACTTGGATAGATACTACAATGCCCTTGACAAAGCACTAATGCGCTTCCACACAATGAAAATGGAGGAAATAAATAAGATTATAAGGGAACTGTGGCAGCAGACATACAGAGGTCAAGATATGGATTACATACGAATACACTCAGATTCCGAAGGTGCAGGCACCCGCTCTTACAGCTACAAGGTTCTTATGCAGACTGGTGATACAGAACTTGAAATGAGAGGAAGATGCAGTGCAGGTCAAAAGGTTCTTGCTTCATTGATAATTAGGTTGGCTTTAGCCGAGACATTTTGCTTAAACTGTGGAATATTAGCCCTTGATGAGCCAACTACAAACCTGGATGGGCCCAATTCAGAATCTCTTGCAGGAGCTCTTCTTAGGATCATGGAAGACAGAAAGGGCCAAGAGAATTTCCAACTCATAGTCATTACCCACGATGAACGCTTTGCTCAAATGATTGGCCAAAGGCAACATGCTGAAAAATATTACCGGGTCGCAAAAGATGATATG------------------------------------------------------------------------------------------------CAACACAGCATAATCGAG------------------------GCCCAAGAGATCTTTGATTGA---------------------------------------
>Theobroma_cacao
---------------------------------ATGAGCACGGTGGATAAAATGTTGATAAAAGGAATCCGGAGTTTCGACCCGGAGAACAAAAACGTCATTACCTTCTTTAAACCCTTAACCCTAATCGTCGGCTCCAATGGCGCTGGCAAAACCACAATTATCGAGTGCTTGAAGCTTTCTTGTACTGGGGAGTTGCCTCCAAATGCAAGGTCTGGTCATAGTTTCATTCATGATCCCAAGGTTGCAGGGGAGACGGAGACAAAGGGGCAAATTAAGCTGCGGTTCAAGACAGCAGCGGGAAAAGATGTGGTGTGTATAAGGTCATTCCAATTGACGCAGAAGGCGTCTAAGATGGAGTATAAAGCAATAGAGAGCGTGCTTCAAACAATAAATCCTCACACTGGAGAGAAAGTTTGCCTCAGCTATAGATGTGCCGACATGGACCGAGAAATACCAGCTTTAATGGGTGTCTCAAAAGCTATTCTGGAAAATGTGATATTTGTACACCAAGATGAGGCCAATTGGCCTTTACAAGATCCTTCGACTTTAAAAAAGAAGTTTGATGATATCTTCTCTGCTACCAGATATACAAAAGCCTTGGAGGTCATCAAAAAACTTCACAAGGATCAGGCTCAAGAGGTAAAGGCTTACAAGCTAAAACTGGAGCACTTGCAGACCTTGAAAGATGCTGCATATAAG------------------------------------------------------------------CTTCGAGAAAGCATTGCTCAAGATCAAGAAAAAACAGAATCTTTGAAAAGCCAAATACAGGACTTGGAAAAAAACATTGATAACCTGGATGCTAAGATTCATAATGCTGAAGCAACATTGAAAGATCTACGAAAGCTAGAGGACCAGAAATCAACTAAGACTGCTGAAAGGAGCACTTTGTTCAAGGAGCAGCAGAAACAATATGCAGCTCTTGCTGAGGAAAATGAAGATACTGATGAAGAATTGATGGAATGGAAAACCAAGTTTGATGAAAGGATCATGTTATTGGAAAATAAAATTCAGAAAATGGAGAGCAACCAGCAGGATTTGAACAATGAGAGTTCTGCTTACCGGAGGAAATTAGAGACATATATTGGGGAGATTGGCAAGCTTCAGAGGGATGCTGAGAATCTTGTGGTGTTGAAAGACGAAAGGGATTCCGCGATTCGAGGATTATATGTAAAGCTCAATTTAGGGTCTATTCCAAAT---AGCCCCTTCAGTGATGAAGTTGCTTTGAATCTCACAAATCAAATAGAAGTGAGGTTAATGGAGCTTGATAAAGATTTGGATGAGAAAAAGAAATCAAATGAAATGAAACTAAAGAGTGCATGGGATTGCTACATGGGTGCAAATGACCGTTGGAACAGTACTGAGGCTCAGAAGAAGGCTAAATTAGAAATCAAGAGTTCTATTTTGAAACGTTTGGAAGAG------AAGAAAATTGATCGTGATTCACTTGAACTTCAA------ATTTCTGATGTCAATCTTTCTCGCATTGATGAAAGAGAAAAGAACATGCAAATTGAGATTGACAGAAAGAAAAAACAACTTGATGAACGGAACTTTGATGCAAACATACGTCAAAAGCAGCATGAGGTATATGACATAGATCAAAAGATTAAGGTTCTTAATCGTGAGAGAGACATCATTGCTGGCGATGCTGAGGACAGAACACTACTATCTATAAAGAAGAGTGAATTGGAGAATAAGAAGAAACAACACAAAAAGATAATTGATGAGTACAAGGACAGGATAAGAGGAGTGCTAAAAGGGAGGGTTCCTACTGACAAAGATTTGAAAAGGGAAATTACCAAAGCTTTAAGGTCTCTTCAAATGGAGTTTGATGAATTGAGCACAAAATCCAGTGAAGCTGAGAAGGAAGTAAATATGTTACAGATGAAAATAGAAGAAATTAATAATAACTTATCCAAACATCACAAGGATATGGACTCAAGGAAGAGATTTCTTGAAGCCAGACTAAATTCTTTAGATCAACAATCTTTTACCATTGATTCCTATCCCAACTTCTTGGAGACTGCTAAGGAGAAAAAAGATATCCATAAAAGCAAATTCAACATTGCGGATGGCATGAGGCAAATGTTTGATCCATTTGAAAGAGTTGCCCGTGCTCATCATATTTGCCCGTGCTGTGAGCGCCCTTTT---TCTGCTGAAGAGGAAGATGAATTTGTTAAGAAGCAAAGAGTCAAGGCAGCAAGTTCGGCTGAACATATGAAAGTGTTGGCAATGGAATCGTCAAATGCTGAGTCTCATTTTCAGCAGTTGGACAACCTTCGCATGGTTTATGAGGAATATGTTAAAATTGGAAAGGAGACAATTCCTCTTGCTGAGAAAACTTTGCACAAGCTTACTGAAGAGCTGGATCAAAAGTCTCAGGCCCATTATGATGTGTTAGGTGTTTTAGCCCAAGTAAAGACCGATAAGGATTCAATTGAGACCTTGGTAGAGCCTATTGAAACTGCTGACAGGATCTTCCAAGAAATTCAAAGTTTGCAAGCACAAGTTGAAGGTTTGGAATATAAGTTTGATTTTAGAGGGCAAGGCACCAGAACTATGGAAGAGATCCAATTGGAGCTAAACGGTTTGCAAAGCACCAGGGATGTTTTACATAATGAAGTGGAGAAGTTAAGGGATGAGCAGATATTCATGGAAAAGGATTTGTCAAGCATTCAACTGCGGTGGCATGATATAAGGGAGAAAAAGGTTGAGGTGGCTAACACATTGCGTGATTTCAAAAAGGCGGAAGAAGAGTTAGAGCACTTGGCTGAGGAGAAAAGTCAACTTGATCTTGAGGAGAAGCATTTAGCAGAGGCTCTCAGCTCTTTATTCAAGGAGAAAGAAAGATTACTGAAAGACTATGAATGTTTGAAAGTAAAACTCACTCAGGAATATGAGCAGCAGGATAAAAGTAGAAGTGCATACCAACACGAAGCTGAGGCACTATCTCAAATTAATAATAAGATTAAAGGGTATTATAATTTAAATAAAGGGGAGAAGTTAAAGGAACTGCTAGAACAGCAGTCTGTGATGGAATCTCAACTTCTTAGCTGTGATGCTAGAAAACAGGAAATTTCA---------------------GCTGAGCTAAACAAAAGTAAAGACTTGATGCGGAATCAAGACCAATTAAGACGTAATATTGAGGATAACTTGAATTACAGGAAAACAAAAGCTGAAGTAGATAAACTTACCCGTGAAATTGATTTACTGCAAGAGAGAGCATTGGAGATTGGTGGTATTTCCAAATTTGAAGGTGAATTGCGAAAAATCTCAGAAGAAAGGGAGAGACTTCTTTCAGAG---------------------------------------------------------------------------------------------------------------------------------------------------------------------------------------------AGCACTCATGCGCTTCCATTCAATGAA------------------------------------------------------------------------------------------------------------------------------------------------------------------AATGGAGGAAATAAA---------------------------------------------------------------------------------------------------------------------------------------------------------------CAAAATTATAAGAGAGTTGTGGCAGCAAACATACAGAGGACAGGA------------------------------------TATAGATTATATTAG---------------------------------------------------------------------------------------------------------------------------------------------------------------------------------------------------------------
>Littorella_uniflora
---------------------------------ATGAGTACCGTCGACAAAATGTTGATAAAGGGCATTCGGAGCTTCGACCCCGAAAACAAGAACGTCATCACCTTCTTCAAGCCCTTGACTCTCATCGTCGGCCCTAATGGAGCTGGAAAAACCACCGTAATTGAGTGCTTGAAAGTAGCCTGCACTGGCGAACTTCCTCCGAATGCTCGATCCGGGCACAGCTTCGTTCATGACCCTAAGGTCGCAGGAGAGACTGAGACAAAAGGGCAGATAAAGCTGAGGTTCAAGACTGCTGCAAGGAAGGATGTGGTCTGCATAAGGTCGTTTCAGCTAACCCAGAAGGCTACTAAGATGGAGTACAAGGCAATTGAGTCCGTGCTCCAGACTATAAATCCTCAGACTGGGGAGAAAGTTTGCTTAAGTTACCGATGTGCTGACATGGACAGAGAAATCCCTGCTCTTATGGGTGTCTCTAAGGCTATCCTGGAGAATGTTATATTTGTTCATCAAGATGAGGCAAACTGGCCATTGCAAGATCCATCAACACTAAAGAAGAAATTTGATGATATATTCTCTGCAACTAGGTACACGAAGGCATTAGAGGTTATCAAAAAACTGCATAAAGATCAGGCTCAGGAAATAAAGTCATATAAACTGAAACTCGAGCATCTTCAGACACTGAAGGATGCTGCTTTTAAG------------------------------------------------------------------CTCCGTGAGAGCATCATGCAAGATCAAGAAAAATCAGAGACATCAAACAGTCAAATCCAGGAGTTTGACATGAAAATTCAGAATATAGACTGCGAGATTAATCAAACAGAATCAACGTTGAAGGACCTACAGACATTACAAGGTCAGATAGCCAGAAAGACAGGGGAAAGGACATCCAAGTTTGAGGAACTCCAGAAGCGTTATGCATTACTTTCTGAAGAAAATGAAGATACTGATGAAGAACTGAATGAGTGGAATACTAAGTTTGACCAAAGGATCGCTACTTTGGAATCCAAAAGTAGCAAGTTGTCTAGGGAAAAGGGAGATTTAGAGAATAAAATTGAAGTTCTGAGAAAGAGCATAAAAGAGAACTACACAGAAATCGCCAACCTTCAAGCTGCTGCTCAGACTCATATGTCCTTGAAGAACGAAAGAGACCTGGGAATCCAACAGTTTCTTCAGAAGCACGATTTAGGCTCTCTGCAGAGGCTTGCCCCTTTAAATGATGATGTTACTTATGAACTCATGACTCGAATACAATCAAAGCTGAAGGACCTGAACAAGAACTTGCAAGATCGGAAGACCTCAAATGACGAGAAAGTTAAGGCGTCACTTGATCAATACATGCACGCAAAGGACCATCACAAAGAAATTGAAGCACAAAAGATGGCCAAGCTGGAAATAAAGGGTGGAATTGACTCTCGTATTGATGAG------AAGCAGAGTGAGCTTGATTTATTGGAGAGAAAA------ATTTCCATTTCTGATATTTCTGTCATTGAAGAGAGGGAGAGAAGCATGAAACTTGAGGTGGAAAGAAATGCTAATAAAATTGAAGAACGGAACTTTGATACACATATAGATCAAAAACTGACTGAGAAGTCAATGTTGGATCGAGAATATAAGGCTCTTACGAAACTAAAGCATGCCATGGATACTGATCGTGATGATAGAGCTGCTCTAAATTTTAAGAGATCAGAGCTGGAAATCTGTAAAAAGAAACATCGAAGAAAATTGGAGGAATGCAAAGACAAAATTAGGAAGGTTTTGAAGGGAAGAATGCCACCTGAAAAGGATATCAATAAAGAAATTATTGAGGTTCAAAGTGCTCTGCAAAGGGAGTGTGATGATTTAGAGAGAAAAGCTGACGAAGCCAGGAACGAGGTGACCATATCGCAGTTGAAAATGCAAGAAGCCAAGAGCAATCTGTCCCAACACCAAAAAGAGATTGAATCAAAAAAGAGGTATATTGAATCTAAACTTCAGTCATTGGACCAGCAACCAGTCAGTGTTGACTCGTATCCTAATATTCTGGAGTCTGCCAGAGAAAAGAGAGATGCAAAGAAAAGGCAGCATAGCTATGCCGAGGGAATGAGGCACATGTTTGATCCGTTTGAGAAACTTGCTCGAACTGAGCACATGTGTCCTAGTTGTGAGAGACCTTTC---TCTGCAAAAGAGGAGGAGGAATTTGTTAGAAAGCAACGTATGCAATCAAGTAGTACTGCTGAGAAGATGAAAGTGGTTGTGGCGGAGGCTTCAAATGCGGAATTTCAGTTTCAGCAATTGGACAAGCTTCGGATGGTGCATGAAGAGTATATGAAAATCCGCAAGGAATTGATACCTCTCGCGGAGAAGAATTTGAATCGGTTAACTGAGGAATTGGAGCAAAAGAATCAGTCTCTTGATGATGTGCTAGGTGTGTTAGCTCAAATTAAGGCTGAAAAGGATCCTGTTGATTCCTTGATTAAGCCTGTCGGAATCGCTCATAGTCTCTTCGAGGAAGCACAACATTTGCAGGAAACTGTGGATAACTTGGAAAGAAAACTAGATGTGCATGCCCCAGAAGCCAAGTCTCTGGAAGAGGTTGAATCTGACCTACAAGTATTGGAAGTGAAAAGGAATGAATTATTTAAGTCCCTGGAGGAATTAAGAGAAGAGCAGAAGAGCTTGGAGAAAGATGGGTCAGCTCTTCAGGCTAGGTGGAGTCAATTGAGGGAAGAGAAGTTGAAAGTCGCTGGCATAATGTCTGGCATCAGGAAAACAGAAGAGGAGTTGGATCGTCTGGCTGAAGAAAAGAATCAAATTGAGCTTGATTTGATGCATCTGAGGGAGATTCTTGATCCATCATTAATGGAGATTAACAAGCTGCGAGACAACTATGACCAGTTGAAATCCACTCTGGATGAGGAATATGAAGTTCTCGCTAACAGTTTTAGAGAAAATCAGACGCAAGTTGAGAAGCTGCTTAGCTTGGTTTCTACAATCAAAGCGTATGATGACTCTAAAAAGGGAGAGAAATTGAAAGCATTGGAAGAAAAGCAAATTATGTCAGAATCAGAGCTGGAAAGGTGTAAAACCAGAGAGGGAGATGTATCC---------------------ACTGAACTTGACAAGTGCAGAGATCTAATTCGGAATCAAGCCGAATTAAAACGCAACATAGAGGAAAACTTGTTGTACAGGAAACTAAAAGTGCAAGTTCATGAACTCACTTGTGAGATTGAATCACTTGAAGAGAGCGTTGTGAAGATTGGAGGTCTTTCCAGAGTTGAAGCTCAGCTTCTAAAGCTCTCTCAAGAGAGAGAAAATCTTCTTACAGAGTTAAATAAGCAGCGTGGAATCTTATCGGTGTACAAGAGCAACATTGAAAGGAATAAAGTAGACCTCAAACAAGCGCAGTACAAAGACATCGACAAGCGTTACTTCGACCAACTAATTTTGCTGAAGACTACAGAGATGGCAAACAAGGATCTTGACAGATATTATAAAGCACTTGACAAAGCACTCATGCGCTTCCACACAATGAAAATGGAGGAAATAAATAAGATCATTCGGGAATTGTGGCAGCAAACTTACCGGGGACAGGATATAGATTGCATTCGGATTCATTCAGATTCTGAAGGTGCTGGCACCCGTTCGTACAGCTATAAGGTGCTGATGCAGGCTGGTGATGCGGAGCTAGAAATGAGAGGAAGATGCAGTGCTGGTCAAAAGGTCCTTGCTTCCCTTATAATAAGATTGGCATTAGCTGAAACCTTCTGCCTGAACTGTGGAATTCTGGCACTTGATGAACCAACAACTAATTTGGACGGCCCTAATTCTGAAAGCCTGGCTGCTGCTCTCCTTAGAATAATGGAGGATAGAAAAGGGCAAGAGAATTTTCAACTCATCGTCATTACACATGACGAGCGGTTTGCTCAACTTATTGGGCAAAGACAGCATGCCGAAAAGTATTACCGTGTCACTAAGGATGACTAT------------------------------------------------------------------------------------------------CAGCATAGCATAATTGAA------------------------GCTCAAGCGATATTCGACTGA---------------------------------------
>Oryza_sativa
---------------------------------------TCTGTAGACAGA------------------------------------------------------------------------------------------------------------------------------------------------------------------------------------------------------------------------------------------------------------------------------------------------------------------------------------------------------------------------------------------------------------------------------------------------------------------------------------------------------------------------------------------------------------------------------------------------------------------------------------------------------------------------------------------------------------------------------------------------------------------------------------------------------------------------------------------------------------------------------------------------------------------------------------------------------------------------------------------------------------------------------------------------------------------------------------------------------------------------------------------------------------------------------------------------------------------------------------------------------------------------------------------------------------------------------------------------------------------------------------------------------------------------------------------------------------------------------------------------------------------------------------------------------------------------------------------------------------------------------------------------------------------------------------------------------------------------------------------------------------------------------------------------------------------------------------------------------------------------------------------------------------------GAATACAATGATTTGAACTCAAAATCCCAGGAAGCAGCGCAAGAGCTGAAACTGGTACAGATGAAAATACTTGATGCTAGGAGCCACTTGTCAAAGCTTCAAAAGGAATTGGATGCAAAGAGAAGCTATGTGGAGTCCAAACTTCAATCCATTACGAAGATGTCTGCTGACATTAACATGTTTCCCAAACATCTGAAAGATGCCATGGATGAAAGAGAGAAACAAAAAAACAATTTAAGTTACGCGAAGGGAATGCGGCAAATGTATGAGCCTTTTGAAAATTTGGCTCGTGAGCTCCACATGTGCCCTTGCTGTCAACGTGCTTTC---ACACCTGATGAAGAGGATGAATTTGTAAAGAAGCAAAGGACAACGTGTGAAAGTACTGCAGATCGCATGAACAAGATCTCATTGGAATGCTCAAATGCTGAAGACTTTTTCCAGCAATTGAATAAACTCAATGCAACTTATGAGGAATTTGTGAAGCTGGGAAAAGAGGCTATACCTCTAGCAGAGAAGAACTTGAAACAACTTTTGGCGGATGAAAGTGAGAAGGCACAAACATTTGATGATTTTGTCAGTGTTCTTGCTCAAGTTAAAATGGACAAGGATGCAGTGCAGGTATTGCTACAGCCAGTTGAAACGATTGATAGGCACGTACAAGAAATACAGCAGTTAGGACCACAAGTTGAAAATCTTGAATATAAGCTTGATGTTCGTGGCCAAGGTGTTAAATCTTTGGAGCAAATCCAGTTGGAGTTGAACTCTGTGCAGAGGACAAGGGACACATTGAACAATGAAGTGGATGATCTAAGGGATCAACAAAGAACACTTACCGATGGTCTGACTAATGCTCAGATGCGATGGCATGATATTAGGGAAGAGAAGCTAAAAGCTTCAGGTGCAGTGCACAAATTTCAAAAAGCTGAAGAGGATTTGGGACATCTAGCTGAGGAGAAAGAAAAACTAACATTAGAAGAGAAGCATTTAGAGGAGTCTCTTGGTCCGTTGTCAAAAGAGAGAGAAAGCTTGTTGCAAGAGCATGAAGCTTTGAAGGAAAAGCTTGATCAGGAGTATCATCAGCTGGCAGAAAGAAAAAGGGAATTCCAGCAGGAAATTGATGCACTCGAGACACACAATGAGCGTATCAAAGGGTACCTGAATTCAAAGAAGGGCGAGAAGCTTAATGAACTACAGGAAAAACATACTCAGTTGCAGTCTGATCTACAGAAAAGTAAGGAAAGAAAAGAAGAAAAATCG---------------------GCGGAGTTAAGCAAGAACAAAGAGCTATTGAAGAGCCAAGATCAGTTGAAAAGAAACATTGATGACAACCTTAACTACAGGAGAACAAAGGATGAAGTGGAACGACTTACTCATGAAATAGAATTACTTGAGGACAAAATACTTTCCATTGGCAGCCTGTCTACTATAGAAGCGGATCTTAAGCAACATTCACAAGAAAAAGATAGGCTTCTTTCAGAGTATAATAGGTGTCAAGGAACGCAGTCCGTTTATCAAAGTAATATTTCAAAACACAAGCTTGAACTTAAACAGACGCAGTACAAGGATATTGAGAAGCGATACTTTAACCAACTTCTTCAACTAAAGACAACTGAGATGGCAAACAAGGACTTGGACCGATACTATGCTGCTTTGGATAAGGCTCTTATGCGGTTCCACACCATGAAAATGGAGGAGATAAACAAAATAATCAAGGAACTGTGGCAACAGACATATAGGGGCCAAGATATCGACTATATAAGCATTAATTCTGACTCTGAGGGTGCTGGCACTCGATCATACAGCTATCGTGTTGTCATGCAAACAGGTGATGCTGAGCTGGAAATGCGAGGGCGCTGCAGTGCCGGCCAGAAGGTGCTTGCGTCGCTTATAATCAGACTGGCACTGGCAGAAACATTCTGTCTGAACTGTGGCATATTAGCTCTAGATGAGCCGACCACCAATCTAGATGGGCCTAATGCAGAGAGCCTTGCTGGTGCCCTTTTGAGAATAATGGAGAGCAGGAAAGGGCAGGAGAACTTCCAGTTGATTGTGATCACCCATGACGAGAGGTTTGCTCAGCTTATTGGTCAGAGGCAGCTCGCCGAGAAATACTACCGAGTCTCCAAGGATGAACAC------------------------------------------------------------------------------------------------CAGCACAGCAAAATCGAA------------------------GCCCAGGAGATCTTTGACTGA---------------------------------------
>Ananas_comosus
---------------------------------ATGAGCACGGTGGACAAGATGCTGATCAAGGGGATCCGGAGCTTCGGTCCGGAGAACAAGCACGTCGTCACCTTCTTCAGGCCCCTCACGCTTATCGTCGGTCCCAATGGCGCTGGAAAAACCACTATTATTGAGTGTTTGAAGCTATCGTGCACTGGCGAGCTCCCGCCCAACTCCCGCTCCGGCCACAGCTTCATCCACGACCCCAAGGTGGCGGGAGAGACCGAGACAAAGGGGCAGATCAAGCTTAGGTTCAAGACAGCTGCAGGAAAGGATGTTGTGTGCATCCGATCATTCCAGCTTACACAGAAGGCTTCAAAGATGGAGTTCAAGGCTATCGAGAGTGTACTCCAAACCATCAATCCCCATACCGGAGAAAAGGTTTGCCTTAGCTATAGATGTGCCGACATGGATAGGGAGATACCAGCTTTGATGGGGGTTTCAAAGGCTATATTGGAGAATGTCATATTTGTTCACCAGGACGAGTCCAATTGGCCGCTACAGGATCCTTCGACATTGAAGAAGAAGTTTGATGATATTTTTTCTGCTACACGTTACACTAAAGCTTTGGAAGTAATAAAGAAACTTCACAAGGATCAAGCACAGGAGATAAAGACTTACAAGCTGAAGTTGGAGCACCTTCAAACTCTTAAAGATGCAGCCTATAAG------------------------------------------------------------------CTTCGTGAGAATATTGCTCAAGATCAAGAGAAATCTGAATCCTTGAAAACCCAAATGAAAGAACTAGAGATGAGCATCCAAGGCGTGGAGAGTAAGATCACTCATACTGAAACAACTCTGAAGGAATTGAGGAAGCTTCAAGATCAGATTTCAACCAATACTACTGCAAGAAGCACGTTGTTCAAGCTTCAGCAGACACAATATGCTGCTCTCGTGGAGGAAAATGAAGATACTGACGAGGAGCTGAGGGAATGGCAAACAAAATTTGAAGAGAGAATTGCTTTATTAGAGACTAAAATTAATAAGCTGGAGAGGGAGATGAAGGATGAAGAGACTAAAAGTTCCTTGCTGTCGCAGACCATCAACGATTCTATGCGTGAGATTGGAAAACTTCAGGCTGAAGCTGATGCTCATAATGTTGTGAGGCACGAACGTGATTCGACCATCCAGAAGATATTTACGAAACATAATCTTGGGTCTCTTCCTGAT---GCCCCTTTCAGTAATGATGTGGCTGTCAACCTGACAAACAGACTAAAGATGAGGTTATTAGATCTTGAGAAGGATTTACAGGATAAGAAGAAAGCTGGTGAGATGGAACTGAAGTTTCTATGGGAGCGTTATGTTGCGGTAAATGCTCGTTGCTCTGAAATCGAAGGCCAGAGGCAAGCTAAGATTGAATCTAAGTTTGGAATTTCAAAGCGCATAAAAGAG------AAGGAGAATGAGCGAGATTTTGCTGAACAAGAA------CTATCAAACCTTAATCTGGCGCACATTGATGATCGGGAGAGAAACCTGCAAATCGAGGTTGAGAGGAAAACTCTTGTCTTGGGAGAGAGGGACTATGAATCAACAATAAACCAAAAAAGGACGGAGATATTTAGCATTGAGCAGAAGATCAGAGCTCTGTACCGTGAGAAAGATGTCTTGGCTAGTGATTCTGAGGATAGAGTGAAACTAGATTTGAAGAAGGAAGAATTAGAAAGCTGCAAGAGGAAGCTGAAAAAGATG------------------------------------------------------------------------------------------------------CATGAGTATGATGACTTGAACTCTAAAACTCTTGAAGCAGAGAAAGAGGTAAAATTGGTGCAGATGAAAATACAGGATACTAAAGCTCACCTGTCAAAGCTTCAAAAAGATATGGATGCGAAGAGAAGATTTCTCGATTCAAAGCTCCAATCTCTAATTGCCGCATCTTTAGACATCGACTCCTTCCCTAAATTTCTTCTAGATGCTATGGAGAAAAGAGATGTTCAGAAAAGCAAGTACAACATTGCTGATGGGATGCGACAAATGTTTGATCCTTTTGAAAGAGTGGCTCGTGCACATCATATATGTCCATGCTGTGAACGCCCTTTC---TCTCCCAATGAAGAGGACGAGTTTGTTCAGAAGCAAAGAGTGAAAAGTGCAAGTTCAGCTGAGCATATGAAGTTATTAGCAGTGGAGTGCTCGAATGCTGATACAACCTTCCAGCAGTTGGACAAGCTCCGTATGATATATGAGGAATATGTGAAGCTCGGAAAAGAAACTATGCCTTTAGCGGAGAAGACTTTGAATGAGCTAATGGAGGAGCTCAATCAGAAGACACAGGCATTTGATGATCTAGTAGGGGTTCTGGCTCATGTCAAGGCAGATAAAGATGCTGTGGAAGCTTTGGTACAACCAGCAGAAGCTGTTGACCGGCTTTTGCAGGAAATCCATAATTTGAAACCTCAAGTTGAAGAACTCGAATATAAGCTTGATTCTAGAGGGCAAGGTGCCAAAACTCTGGAGGAAATTCAATTACAGTTGAATGCTTTGCAGAGCAAAAGAGACACATTGAATACTGAAGTCGAGAATCTCCGGGAAGAGCAGAGATTCCTCAATGACGATCTGTCGAACATCCAGATGAGGTGGCATGCGTTAAGGGAGGAGAAGCTAAAAGCATCTAGCATATTGCATAAAGTCAAGAAAGCAGAAGAGGATTTAGTTCTTCTAGCTGAGGATAAAACTCAAGCGGACCTTGATGAGAAGCATTTAGAAGATGCTCTGGGTCCATTGGTAAAGGAAAAGGAGAAGTTGCTCCAGGAACACACAAGTTTAAAGTCGAAACTTGAAAAGGAGTATGATGAGCAAGCAGAACGAAAGAGGAGCTTCCAACAAGAAATTGAAACACTTTTGACACTTAATGCAAGAATTAAAGAGTACCTTGATTCGAAGAAAGTAGAAAGGCTCAAGGATTTTCAAGAAAAACACACTCTTTCTGAATCTCAACTACAGAAATGTGAGAACAGAAAACAGGAAATTTCA---------------------GCTGATTTAAACAAGAGTAAGGAGCTACTAAGGAATCAGGATCAATTGAAAAGGAATATTGATGACAATTTAAATTATAGAAAAACAAAAGCAGAAGTAGATCAACTCACGCATGAGATAGAATCTTTAGAAGAGAAAGTTCTATCTATTGGTAGTATGTCAACCTTAGAAGCTGATCTCAAGAGACATTTGCAAGAAAAAGAAAGGCTTCTTTCAGAGTTGAATAGGTGTCATGGAACTCTTTCTGTCTATCAAAGTAACATTTCAAAGCATAAGCTCGACCTTAAACAGTCACAATACAACGACATCGACAAGCGATACTTCAATCAGCTTATCCAACTTAAGACAACTGAAATGGCAAATAAGGACTTGGACCGCTATTACAGTGCTCTTGATAAGGCGCTTATGCGGTTCCATACGATGAAAATGGAGGAGATAAATAAAATAATTAAAGAATTATGGCAGCAGACATACAGAGGGCAGGATATTGATTATATAAGTATTCATTCTGATTCTGAGGGTGCTGGAACTCGATCATACAGCTATCGGGTCCTTATGCAAACTGGTGATGCTGAGCTGGAAATGAGGGGAAGATGTAGTGCTGGTCAGAAGGTTCTTGCTTCACTCATAATAAGACTGGCGCTGGCAGAAACATTCTGCCTCAATTGCGGAATACTTGCACTAGATGAACCGACTACAAATCTGGATGGACCTAATGCTGAAAGCCTTGCAGCAGCTCTCTTAAGAATAATGGAAGATAGAAAGGGTCAGGAGAATTTTCAGCTGATAGTAATCACTCATGATGAGAGATTTGCTCAGCTGATCGGCCAACGCCAGCACGCTGAAAAATATTATCGTGTCACAAAGGATGAACAT------------------------------------------------------------------------------------------------CAACACAGCATAATTGAA------------------------GTACAAGACATATTCGATTGA---------------------------------------
>Amborella_tricopoda
---------------------------------ATGAGTACAGTGGACAAAATGCTGATCAAGGGTATCCGTAGCTTCAGCCCTGATAATAAAAACGCCATTACTTTCTACAAACCTCTTACCCTCATCGTTGGACCCAATGGAGCTGGCAAGACAACGATAATCGAATGCCTGAAGCATGCTTGCACAGGTGAGCTGCCCCCAAATGCAAGGTCTGGTCATAGTTTTATCCATGACCCTAAGGTTGCTGGAGAAACAGAGACAAAAGGGCAAATAAAACTGAGGTTCAAAACAGCAGCTAGTAAGGATGTGGTCTGTATTCGATCGTTTCAGTTGACTCAAAAGGCTTCAAAAATGGAGTACAAGGCCATTGAGAGTGTTTTACAGACCGTCAATCCTCATACTGGAGAGAAAGTTTGTTTGAGTTACAGATGTGCTGATATGGACAGAGAAATTCCTGCATTGATGGGCGTCTCAAAGGCTATTCTGGAAAACGTCATATTTGTGCATCAGGATGAGGCAAATTGGCCTCTACATGATCCATCGACCTTGAAGAAGAAATTTGATGACATCTTCTCTGCTACAAGGTATACAAAAGCCTTGGAAGTCATAAAAAAGCTTCACAAAGACCAGGCTCAGGAGATAAAGATGTACAAGTTAAAGTTAGAGAATCTTCAGACATTAAGGGATGCTGCATTCAAG------------------------------------------------------------------CTCCGTGAAAACATTGCTCTAGATCATGAGAAAATTGAGTCCCTCAAATCCCAAGTCCAGGAACTTGAAAGGAACATTCATGACATGGACAAAAAAATCCAGGCCACAGAAACAAATCTCAATGAATTGAGGAAGCTACAGGAAGAAAAATCACATTGTAACACTAAAAGAAGTACACTGTACAAACTGCAACAAACGCAGTATGCAGCTCTTGCTGAAGAGAATGAAGACACGGATCAGGAATTATTGGAATGGCAATCTAAGTTCGAAGAAAGAATCACATTGTTGGAGACTAAAATAAGCAAGCTGGAAAGGGAGCAGGGGGATACAACGACAACCAGTTCTTTGCTTTCCGAGAGAATTAATGAAGCAATCCGCGAAGTTGGAAAGCTCCAGGCTGAAGCCGATGCTCATGCATCGTTAAGGCATGAACGAGACACATGTATCCAGAAATTTTTTATGAAGCATAATTTGGGCTCTGTTGAGAGC---ATTCCTCTTAGCAATGAGGTGGCTTTCAACCTTACTAACCGAGCCAAAACGAGACTGAAAGATCTTCAGAAAGACTTGATTGATAAAAAGGAGTCCAATGATTTGAAACTCAATGCTTTGTGGAAAAGCTTTGAGACTGCGACTGCCCGCTGTAGTGAAATTGAAGGCCAGAAGCTAGCAAAAGTTCAGAAGAAGGAAGATATTTCAAAGCGCATACAA------------ACTATAGAGGAGGAACTGGGAACACTTCAA------CTCTCTGAAGTGGATATGGCTCGCATAGATGAAAAAGAGAAGCTTCTGGAATCAGAAGTTCAGAGACGAACCTCCGAACTTGCGCAAAGAAATTTTGAATCCAACATACACCGCATAAAGACTGAAATGTTTAGCATTGATCAAAAAATAAAATCTCTTTATCGTGAGAAAGATGTGATGGCTAGTGATGCAGAGGATAGAGTGAAACTGAATCTGAAGAAGGAAGAACTAGAAGGACACAAGAGAAAACATGCGAAAATCATGGAGGAATGCAAGGAGAAAATAAGAAGTGCACTGAAAGGGAGGCTTCCTGCTGCCAAGGACTTGAAAAGGGAAATCAGCAGTGCACTAGGGTCTCTTAGAAAGGAATATGATGATTTAAGCTTGAAATCTAATGAAGCAGAAAAAGAGGTAAAATTAGTAGAGATGAAGATTCAGGAGACAAATGCTAGTTTGTCCAAGCTCCAGAGAGACATGGAAGCCAAGAAGCGATTTTTTGATTCTCGACTCCAATCCTTAATTCACCTTTCATGTGACCTTGATTCCTATCCTGTAGTACTACAAGAGGCTATGGAAAAAAGAGATGTCCGCAAAAGCCAGCATGACATTGCTGATGGTATGCGGAGGATGTTTGAACCTTTCGAAAGAGTTGCACGTGCAAATCATGTTTGCCCATGCTGTGAACGTCCATTT---TCTCCTGAAGAGGAGGATGAGTTTGTTAGAAAGCAAAGAGCAAAAAGTGCAAGTTCTGCAGAGCGGGTGAAGGAGCTAGCTGTGCATTCCTCTGATGCAGATGTAGTCTTGCAGCAGTTGGATAAGCTTCGGACTGTACATGAGGATTATATAAAACTTGTAAAAGAAACAATTCCCTCTACCGAGAAAAAGCTGAAAGAGCTCGAGGAAGATCACGACCATAAGTCTCAGGCGCTTGATGATCTTGTTGGTATAGTAGCGCAGGCTAAAGCAGAAAAGGATTCGTTGGAGAGCTTGGTCCAACCAGTTGAAACAGCAGATAGACTTTGGCAAGAGATGCAGACTATCCAAAAGCAAATTGAAGATTTGGAATATAAGCTTGACGTTCGTTCTCAGGGTGTCAGATCATTGGAAGAGATTCAGGCTGAGCTGACGAGTTTACAAGAAACAAGAGATAATTTGACCAGGCAACTGGAGAATCTAAGAGAAGACCAAAGCTACATGAATAATGATCTGGCAAATATGCAGATGCGGTGGCATGCTGCAAGGGAAGAAAAGTTGCAAGCATCTAGTAAGTTAACTCGAGTCAACGACTTAACAGAAGAAATAGAGAGGCTGAAAGAAGAGAAAAGTCAAATGGATATTGACATTCAGCTTCTATCAGAGGCTCATGTACCATTGTCCAAGGAGAAGGATAAGCTGTGGAAGGATCATAAGGATATTAAACTGAAGTTTGAGCATGAATATGATGAGCATGCTGAAATTCTCAGAAGTTTCCAGCACGAAGTTGACACCCTCTCCACTTATGCATCAAAGATAAAAGCATATAATGATTCAAGAAAAGGAGAAAGGCTCAAGGAACTTCAAGAAAAGCAATCACTTTTGGAATCTCAGCTGCGGAAATGTGAGAGCCGGAAAGTGGAAGTTTCG---------------------GCAGAATTAGACAAAAGCAAGGAGTTGTTGCGAAACCAGGATCAAGTGAAAAGAAATATTGATGACAACTTAAGTTACAGGAAAACAAAGGCTGAAGTTGACGATCTTACTCATGAGATAGACTCTATCGAAGATAAGATGAAGAACATTGGGCCATTTCAAGTTTTTGAATCTGATCTTAAAAAGCAATTGCAGGACAAGGAGAGACTTCTTTCAGAGTTGAACAGATGCCATGGAACAATGTCAGTTTACCAGAGCAACATTTCTAAGAACAAAGTAGACCTTAAGCAAGCACAATATACTGATATTGACAAGCGATATTGTAATCAGCTAATTCAACTCAAGACCACTGAAATGGCAAATAAAGACCTGGACAGATATTATAATGCTCTTGACAAAGCCTTGATGCGCTTCCACACCATGAAAATGGAAGAAATAAATAAAATCATAAAGGAACTGTGGCAGCAAACGTACAGGGGACAGGACATTGATTACATAAGTATTCACTCTGATTCTGAAACCTCTGGGACACGTTCTTATAGTTATCGGGTTCTCATGCAAACTGGTGATGCTGAGCTGGAAATGCGAGGAAGATGTAGTGCTGGTCAGAAGGTACTTGCTTCACTTATAATACGCTTGGCGCTTGCCGAAACATTTTGCCTCAATTGTGGAATACTTGCCCTAGATGAACCAACTACAAACTTGGATAGTCCAAATACTGAAAGCCTTGCTTCTGCACTCTTGAGGATTATGGAGGATAGAAAGGGTCAGGAGAACTTTCAACTGATAGTCATTACGCACGATGAAAGATTCGCTCAGCTTATTGGCCAACGACAACATGCGGAGAAATACTACCGTATCACGAAGGATGAACAGTGGGAGTTGCCCAAATCGCTCTCATATTTGAAGGAGATTCCAAACCATCTCTGTAAATATTGTGCTCGAATGTATCGTTGTTACAATTACAAAGTTGAGCATGCGATTAGACAATTATCGAAAGATGGGATTGGTGGGGCAAAGTGGGTCTTTGTCCACCCCTTTAGCCAAGCCACTTTAGTTGCCCTACATGAATGA
>Lygodium_japonicum
ATCATCGTCAGGAGCAGGCAAGGCGGCGGCAAGATGAGTACGGTGGACAAGATGCTGATAAAGGGCATCCGGAGCTTCAGCCCCGACAACACGCACGTCATCACCTTCGACAAGCCCCTCACCCTCATCGTCGGCCCCAACGGCGCTGGCAAAACCACAATAATTGAAGCATTGAAACATGCATGCACGGGAGAATTACCACCAAATGCTCGGTCAGGCCAAAGCTTTGTACATGATCCAAAGGTTGCCGGAGAGACAGAGGTTAAAGGGCAGATTAAGCTCAGATTTAAAACTGCTTCTGGAAAGGACGTGGTTTGCATTCGTTCCTTTCAGTTAACTCAAAAGGGGATCAAGCTAGAGTACAAAGCAATTGAGAGTGTATTGCAGACAATCAATCCACACACAGGAGAAAAAGTTTGCTTGAGTTACAGATGTGCTGATATGGACCGGGAGGTTCCAGCTCTGATGGGAGTGTCAAAGGCTATTCTGGAAAATGTGATCTTTGTTCATCAGGATGAAGCAAACTGGCCCTTAGCAGAGGGCTCAATTCTGAAGAAAAAGTTTGATGACATATTTTCTGCCACCAAGTATACAAAAGCTTTGGAGGTGATTAAAAAACTGCATAAGGAACAGGCTCAGGAAATCAAGATGCAGAAACTCAAGTTGGAGAATCTGCAAACTTTAAGAGATGCTGCTTATAAG------------------------------------------------------------------CTCCAAGAGAGCATAGATTCTGATAATGAAAATTATAAAAGGGTAAAGTCTCAAATTCAAAAGCTGGAAAAGGATGTATCAGAAATTCAATATAGAATCAATGCACATGAGAAAACCATTGTTGAGTTAAGGAGATTGCATGAAGAAGTTCGGCCTTTAGATACCCGGAGAAGCACACTGTTCACACTTCAAGAGCAGCAATATGCTAAGCTTACTGAGGAAAATGAAGACACTGACGAGGAA---------------------------------------------------------------------------------------------------------------------------------------------------------------------------------------------------------------------------------------------------------------------------------------------------------------------------------------------------------------------------------------------------------------------------------------------------------------------------------------------------------------------------------------------------------------------------------------------------------------------------------------------------------------------------------------------------------------------------------------------------------------------------------------------------------------------------------------------------------------------------------------------------------------------------------------------------------------------------------------------------------------------------------------------------------------------------------------------------------------------------------------------------------------------------------------------------------------------------------------------------------------------------------------------------------------------------------------------------------------------------------------------------------------------------------------------------------------------------------------------------------------------------------------------------------------------------------------------------------------------------------------------------------------------------------------------------------------------------------------------------------------------------------------------------------------------------------------------------------------------------------------------------------------------------------------------------------------------------------------------------------------------------------------------------------------------------------------------------------------------------------------------------------------------------------------------------------------------------------------------------------------------------------------------------------------------------------------------------------------------------------------------------------------------------------------------------------------------------------------------------------------------------------------------------------------------------------------------------------------------------------------------------------------------------------------------------------------------------------------------------------------------------------------------------------------------------------------------------------------------------------------------------------------------------------------------------------------------------------------------------------------------------------------------------------------------------------------------------------------------------------------------------------------------------------------------------------------------------------------------------------------------------------------------------------------------------------------------------------------------
>Physcomitrella_patens
---------------------------------ATGAGTACCGTAGACAAGATGCTCATTAAGGGCATCCGGGCCTTCGACCCGGAAAACACGCGCGTAATCACATTCTTCAGACCTCTCACGCTCATCGTGGGGTCAAATGGTGCCGGCAAGACGACAATTATTGAGTGTTTGAAGCATGCTTGTACAGGGGAGTTGCCCCCAAATTCAAGGTCGGGTCAAACTTTTATTCACGATCCAAAGGTAGCTGGTGAGACTGAGACCAAGGGGCAAATAAAGCTCAGGTTCAAAACTGCTGCAGGTAAGGATGTCGTCTGTATTCGGTCTTTCCAACTCACACAGAAGGCGTCAAAGATGGAGTACAAGGCTATTGAGAGTGTCATTCAGACCCTTGAT---CACAACGGTGAGAAAGTTGCGCTTAGCTATAAGTGCGCGGATATTGATAGGGAGATTCCTGCTCTTATGGGAGTGTCGAAAGCGATTTTGGAAAATGTCATATTTGTTCACCAAGATGAAGCAAATTGGCCTTTGGCTGAGCCTGCTATTTTAAAGAAGAAGTTTGACGATATTTTTTCTGCCACCAGGTACACTAAGGCATTGGAGGTTCTAAAGAAGTTGCACAAGGAACAAGCGCAAGGAATTAAGGTGTATAAACTGAAGTTGGACAACCTGAGAAATCTCAAGGATGCAGCTCATAAAGTAAGTGCTGTCTTAGCCGATCAGAGGGAAATGTTAGGTTCAGTCAATGGGCCAAATCCCTTGCAGTTTCATGAGAACGTTGAGCAAGATCAAGGTAAGGCCAACTTCTTGCGTCACCAAATCCGGGAGCTGGAAAAGACAATTACTGATTCTCGAAGGAAGATAAATGTTATGGAAGAGGGTTTGAAGGACTATAGTAAACTCAAGGAGGAAATAAATGTTAAGGAGTCCGTACGAAAGATGTTGAAAAAGCAAAAGGATGAACAGCAACAAGCTCTTCATGAAGAGATCGAAGATACGGATGAGGATCTCCTAACCTGGCAAAAGGATTTCAATGAAAACCTTGCTAAGCTGAGACAGAATCTAATGGGTTCCGAAAGGAATCTTAAAGATGCTGAAGTGGACTTAAGGAAAATTTCTGATCAGCACACTAGAAATTATAGTTTGCAGGGCAAGCTGCAAGCAGAAGTAGAGGGGAATGAAAAGGTGAATATGGAATTGGAGGCTGAGATCCGCAAAGTGTTTGCGGAACACAACTTGGGAAACGTAGGAACT---CGTTCTTTGAATTATGAGGAATACCGACGCCTAGTACAGCGTGTTTTTCAGCGATTTGAGGACCTGAACAGGGATTATAGCCAGTTAAAGGAGACAAATAGAGCAGAGACTGCCAAGTTGTGGAGGGCTGTTCAACAGTCAAGTGAAGAGTATCTTGGTGCTAAAAACAAAGTGACTGCAAAACAAGACAAGAAGGCTGCTACAGAGGCGGCCATA------------GCAAATCTTGACGAAGATATTGCGTCTGGATCTTACGCTATTTCAGATAACGAATTGCGTCGACTTGATGCAGCAGAGAAAAAAGCAGATGCGGAGGTTAAGATTCTGACTTCAAGAGAAGATGACGTCCGATATGAAGAAGTGATAGATGATGGTAAACGTGAGATCCATGAATTAGACACCAAGCTTAAAATATTGAGACGTGAAAAGGATGCAGTAGCTTGCGAATCTGCCGATCTAGCGGCTCTAAGGCTGAGGAAAGAGGAGTTGGAAGACAAGGAACTTGCCCTTCAAAAACTTTTAGATGACAACAAAGAAGCAATCAAGAAGGCTTTGAAA---AGGTTACCTGAAACAAAGGATTTGAAGCGAGAGATCGAGACTGCATTGCGTGTAAGAAAAGAAAATGCAGCAGAAACAGGTCAGAAGTGCGCACTTGCTGAGAAAGAGGTTGTCAAAGTTGATTCTCGAATACATGAAACAAGTTTAAGTCTTGCCAAATATCAACGTGACCGTGACTCGAAACGTAAGATGTTACTAGGGCGACTTGAATCTATTTTGAATCTTACTGTGGAGATCACGGACTTTCAAGTACAACTACATGAGGCCGTCAAAGCTAAAGAAAATATAAAGAGTACCCATGATCTTTGCACTGGGATGAAAAAAATGTTCGATCCTTTCGAAAAACAGGCTCGAAATACGCATGCATGCCCGTGTTGTGAACGCGGTTTC---ACTCCTGAAGAAGAGGATGAATTTGTCAGAAAGCAAAGGATAAATGCTTCAAGTTACACAGATAAACTAAGGGAAAGTGCGGCAAAAGCACAAGAAGCAGAAGTAAAAGTGCAACAGCTGGACAAACTACGTGCCATCCATGATGATTATCAGAAGTTGTCAAACGAACTAATTCCAGCAGCAGAAAAAAATTTGGATGCCCTCCGACAAGAAAAAGCCCGACTGACTGATGCACATGAGGATATGCTAGGATTGCTTGCTCATGCTGAGGCAGAGGTGGACATGGTTGAGAAGCTACGGGTCCCAGCAGATCGGATGACAGAGCTTTACAAAGACGTTGAGAACATGAAGAAACAAGTTGCAGACCAAGAATACAAGCTGGACACCAGGTCTCAAGACACCCGCACATTAGCGGATATTGCTGCTGAAATAAGAGCCGTGGAGGAGAAGCGAGATGATATTTACAGAAGAGTGGAAAAGATGCGGGAAGAACATGCCTTTTTGAAGGACGATTTGCTGACCTGGGTGAACAAACTGCATATGGCCCGAGAAGAGAAGGCTAAGGCTGCGAGCAAGATCACTGAAATCGACCGCAAAAAGAAGGAAAAAGAAAAGCTTGCCGACGAGATTGTGCAAATTGATCTGGATGTAGAGATATACAAGCAAGCTGTTTCTTCGGCGCAGCAGAAAAAAGAGCGCGCTGAGAAAGAGCATACTGATTTCAAAAACACCAAGGCAATGGAGGAAGAAGTGTGCTTGCAAGAAATTAACAAGTTTAACCAAGAAGTTGATAAACTCAGAAATTTACTCGATATACTCCAAAAGTTTTCTCTTTCAAGAAAAGAGGAAGAACTCGGGAGGCTTAATGAA---------------------CAGATTAGACGTCAAGAAGCAGAAAAATCTGAGAAGGAAAATGTAGTGAAAAGCTTGCGTGATGAGGTTGCAAAGTTGGCTAGTGTGGTGGGAAACCAAACAGAGCTGAAGCGTAAAATTGATGACAACTTGCAGTATCGGAAGTATTGTAGGGATGAAGAGGAGATGATACAAAAAATTGAAGAACTCGAAAAGCAGCTAGCAGACAAGGGTGATTTGCAGACGCTAGAGGCCGATCTGAAAAGAGCTATGAATGACTTGCAGAAATTACTTTCTGAGTTAAATAGAAGCCAGGGAACTATCGCAGTTTATGAGAGCAATGTGGCCAAGAACAAGGCTGAATTGAGTCAGTCTCAATACAAAGATATCGATAAACGCTACAGCACCCAGCTTATTCAACTTAAGACAACTGAGATGGCCAACAAGGATCTGGACAAATATTACCATGCCCTTGACAAGGCATTGTTGCGTTTTCACTCGATGAAGATGGAAGAAATCAACAAGATTGTGAAAGAACTTTGGCAACAAACCTATCGGGGCCAAGACATTGACTTCATCGAAATACGTTCAGATGCAGAGGGTATGGGGACTCGCTCATACAGCTACAGGGTGGTTATGAGGAGTGGAGATGCTGAATTGGATATGCGGGGCCGTTGCAGTGCTGGTCAAAAGGTGCTAGCATCTCTTATAATTCGACTGGCGTTGGCAGAGACATTCTGTCTCAACTGTGGCATCCTGGCGCTCGACGAACCAACCACTAACCTTGACACGCCTAACGCAGAGAGTCTAGCTACTGCTCTTCTAAGGATTATGGAGGATCGTCGTGGGCAAGAGAATTTCCAGTTGATTGTTATCACGCACGACGAAAGGTTTGCACAGCTGATTGGGCAACGTCAGCATGCCGAACGTTACTATCGTATTTCCAAAGATGATCAC------------------------------------------------------------------------------------------------CAGCACAGCATCATCGAG------------------------TCCCAAGATATTTTCGACTAG---------------------------------------
>Ceratodon_purpureus
---------------------------------ATGAGTACGGTGGACAAGATGCTCATCAAGGGCATCCGGGCCTTCGATCCGGACAACACGCGCGTCATCACCTTCTTCCGCCCGCTCACGCTCATCGTCGGCCCTAATGGTGCCGGCAAGACGACAATTATCGAGTGCTTGAAGCATGCTTGTACAGGGGAGCTGCCTCCAAATTCAAGGTCGGGACATACTTTTATTCACGATCCGAAGGTTGCTGGGGAGACTGAGACCAAGGGGCAAATAAAGCTGAGGTTCAAGACTGCTGCAGGAAAGGATGTTGTTTGTATCCGGTCTTTCCAGCTCACACAGAAGGCCTCAAAGATGGAGTACAAGGCTATTGAAAGTGTGATTCAGACACTCGAT---CATAATGGTGAGAAAGTTGCTCTGAGCTACAAGTGCGCTGATATAGATAGGGAGATTCCTGCTCTTATGGGAGTATCGAAAGCGATTTTAGAGAATGTGATATTTGTGCACCAAGACGAAGCAAATTGGCCTTTAGCCGAGCCTGCTGTTCTTAAGAGAAAATTTGATGATATTTTTTCTGCCACCAGGTACACGAAAGCATTGGAGGTCTTAAAGAAGCTGCACAAGGATCAAGCGCAGGGAATAAAGATGTACAAACTAAAATTAGAAAACCTGAGAACTTTGAAGGACGCAGCTCATAAA------------------------------------------------------------------TTTCAAGAGAACATCGATCAAGATCAGGGGAAGTCTGAATTCTTGCGCAAGCAAATCCGGGACTTGGAAAATACGATTTCTGATTCTCGCAGGAGAATAAGTCTTATGGAAGAGGGCTTGAGGGATTATGAGGAGCTGAAGAACGATATCGCCATCAAGAAGTCGGAAAGACGGATGTTGAAGAAACAGAAGGATGAACAGTTTGCAGCACTTGGCGAACAGATCGAAGAACCGACCGAGGAACTCGAAGGTTGGCAAAATGAATTCAATGACAAAATTGCTTTGCTGAGGCAAAGCCAAATGACCTTAGACAGGAATCTTGAAGATGCTGAAGCTGAAGTAAAGAAGCTCTCTGATCAACATAGTAGGAATTATGCTTTACAAGGCAAGCTGCAAGCCGAAGTAGAGGGGAACGAAAAGGCAAAAGCAGAATTGGAGAACGATATTCGCAAAGTGTTTGCTGAGCACAATTTAGGAAACGTTGGGACT---CGT---CTGACTTATGAAGAAGACCGACGCCTTGTGCACCGAGTTGGTCAGCAATTTGAGGAGTTGAACAAGGATTATTATCAGCTCAAGGAGGCAAATAGGGTACAGATAGACAAGTTGTGGAGAGCTGTTCAGGAAGCAAGTGAAGAGTACCTCGGTGCAAAAAATAAAGTGACTGCAAAGCAAGAAAAGAGGACCGCTATAGAGGCGGACATT------------TCACAGCTCGAAGAAGAAATTGCTGGATCTGAA------GTTTCAGAGAACGACAAACGTCGGTATGAAGCACAAGAGGCCAAGGCAATCGATGAGTGTAAAGCTCTGGAAGCGAAGGAGGAAGATGCCCAGTATGAGGCAAGGATAGAGGAGGGTAAACGTAGTCTAACTGACCTTGATACCCGGCTTAAATACCTTCGACGCGAAAAGGACATGTTAGCCAGCGAGTCTGCTGATCTTGCTGGTTTGAGGGTAAAACAGGAAGAACTTGCAGATAAGGAGCATACTCTTCAGAGAGTTGTAGCAGAGAAAAAAGAGGCAATCAAGAAGGTTTTGAGA---ACAATACCTGAGTCAAAAGATTTGAAGCGAGAGATAGAAGCTGCATTGGGTGTCAGCAAAGCAAATGCAACAGAAACTGCCCAGAAGTGTTCAAATGCCGAGAAAGAGGTTGTCAAAGTTGATTCCAGGATACAAGAAACTAGTTCGAGTCTTTCCAAATACCAACGTGATCGTGATTCAAAACGTAAGATGTTATTAGGAAGACTTGAGACTATCTTGAAGCAGAATGTGGATGTTGCGGAATTTCCAGAACAACTCCAGAAGGCCATTGATGAAAGGGACCAACTCAAGAGTGATCATGATTTGTCGGATGGTATGAAACGTATATATGACCCTTTCGAGAGAGTGGCTAAGCAAACCCATGCTTGTCCTTGCTGTGACCGTGCCTTT---AGTGCTGAAGAAGAA------------------------------------------------------------------------------------------------------------------------------------------------------------------------------------------------------------------------------------------------------------------------------------------------------------------------------------CACAACTTACGTAAA---------------------------------------------------------------------------------------------------------------------------------------------------------------------------------------------------------AAAGCAAAGGGTGTTAGC------------------------------------------------------------------------------------------------------------------------------------------------------------------------------------------------------------------------------------------------------------TTCACA---------------------------------------------------------------------------------------------------------------------------------------------------------------------------------------------------------------------------------------------------------------------------------------------------------------------------------------------------------------------------------------------------------------------------------------------------------------------------------------------------------------------------------------------------------------------------------------------------------------------------------------------------------------------------------------------------------------------------------------------------------------------------------------------------------------AAGTGCGGATACACTGCG------------------------------------------------------------------------------------------------------------------------------------------------------------------------------GAAGTTAGC------------------------------------------------------------------------------------------------------------------------------------------------------------------------------------------------------------------
>Pteridium_aquilinium
------------------------------------------------------------------------------------------------------------------------------------------------------------------------------------------------------------------------------------------------------------------------------------------------------------------------------------------------------------------------------------------------------------------------------------------------------------------------------------------------------------------------------------------------------------------------------------------------------------------------------------------------------------------------------------------------------------------------------------------------------------------------------------------------------------------------------------------------------------------------------------------------------------------------------------------------------------------------------------------------------------------------------------------------------------------------------------------------------------------------------------------------------------------------------------------------------------------------------------------------------------------------------------------------------------------------------------------------------------------------------------------------------------------------------------------------------------------------------------------------------------------------------------------------------------------------------------------------------------------------------------------------------------------------------------------------------------------------------------------------------------------------------------------------------------------------------------------------------------------------------------------------------------------------------------------------------------------------------------------------------------------------------------------------------------------------------------------------------------------------------------------------------------------------------------------------------------------------------------------------------------------------------------------------------------------------------------------------------------------------------------------------------------------------------------------------------------------------------------------------------------------------------------------------------------------------------------------------------------------------------------------------------------------------------------------------------------------------------------------------------------------------------------------------------------------------------------------------------------------------------------------------------------------------------------------------------------------------------------------------------------------------------------------------------------------------------------------------------------------------------------------------------------------------------------------------------------------------------------------------------------------AAAAGTGAAGTTTCA---------------------GCTGAAGTAAACAAGAGCCGAGAGCTTCTTCAAAGCCAAGCGGCTGTGAAGAGGAATATTGATGACAACATTGACTACAGAAAGACTAAGGCTGAAGTGGAAGGTCTTGCTCGTCAGATTGAGAAGTGTGAGGAAAAGATTTTGCACACTGGTGATTTGTCTGCTTTGGAGGCGGAATTGAAGAAAACTATGGATGAAAAGCAGGCGTTATTGTCCGAGCTTGACAGAAGTAAAGGTACTTTATTCGTGTATCGGAGCAATGTTGTTAAGAATAATACTGAGCTAAAGCAAGCTCAGTACAAGGATATTGAAAAGCGCTTCTGTGGCCAACTTATCCAACTGAAGACAACGGAGATGGCGAATAAGGATCTTGATAAATACTACAGTGCACTCGACAGAGCATTGATGAGGTTCCATACCATGAAGATGGAGGAAATCAACAAGATCATCAAAGAGTTGTGGCAACAAACATACCAAGGGCAAGATATCGATTACATAGCAATACGCTCAGATGCAGAAGGTGCAGGCTCCAGATCTTACAGCTACAGGGTGGTCATGCAAAGTGGAGATGCAGAGTTAGAAATGCGCGGACGTTGCAGTGCAGGGCAAAAGGTTCTTGCTTCGCTGATTATTCGACTCGCCTTGGCTGAAACTTTTTGCCTTAGTTGTGGCATCTTAGCTCTTGACGAACCTACAACTAATTTGGATGGTCGCAATGCAGAAAGTCTGGCTGCAGCTCTTTTAAGAATCATGGAAGATCGGAAGGGGCAGGAGAATTTCCAACTGATTGTGATCACTCATGATGAGAGATTTGCACAGCTAATTGGGCAACGCCAGCATGCAGAAAAGTACTACAGAATTTCTAAGGATGATCAC------------------------------------------------------------------------------------------------CAGCACAGTATAATTGAA------------------------GCACAGGAAATATTTGAATAG---------------------------------------
>Huperzia_squarrosa
---------------------------------------------------------------------------------------------------------TTTTACAAG---------------------------------------------------GATTGT---------------------------------------------------------------------------------------------------------------------------------------------------------------------------------------------------------------------------------------------------------------------------------------------------------------------------------------------------------------------------------------------------------------------------------TACGAAAAGAGGCTAGAGTTTTTGGGTTCT---------------------------------------GGAAAGATGGAAAAGTTGCAGACAATAAATGATAAACTTTTGCAGTAC------------------------------------------------------------------------------------------------------------AGTTCTCAGATAAAGGATCTAGAA------------------------------------------------------------------------------------------------------------------------------------------------------------------------------------------------------------------------------------------------------------------------------------------------------------------------------------------------------------------------------------------------------------------------------------------------------------------------------------------------------------------------------------------------------------------------------------------------------------------------------------------------------------------------------------------------------------------------------------------------------------------------------------------------------------------------------------------------------------------------------------AGAAGGAAGGATTTGCTCTCA------------------------------------------------------------------------------------------------------------------------------------------------------------------------------------------------------------------------------------------------------------------------------------------------------------------------------------------------------------------------------------------------------------------------------------------------------------------------------------------------------------------------------------------------------------------------------------------------------------------------------------------------------------------------------------------------------------------------------------------------------------------------------------------------------------------------------------------------------------------------------------------------------------------------------------------------------------------------------------------------------------------------------------------------------------------------------------------------------------------------------------------------------------------------------------------------------------------------------------------------------------------------------------------------------------------------------------------------------------------------------------------------------------------------------------------------------------------------------------------------------------------------TCAGATTTGAGCAAAAGTCACGATCTACTTAGAAGCCAGGATCAGGTGAGAAGAAATATAGATGACAACATAAATTATCGAAAAACTGTAGCTGAGGAAAAGCAGCTTGAGAGAGAAATTCAATCGATAGAGGAACAAGCTGTTACTATTGGAGAATGCACCACTTTGGAGGCTGATCTGAAAAAGGTTCTAGCAGATAAGCAGACTATGTTGAATGAGCTAAACAGAAATGAAGGCACACTTGCTGTGTATGATAGTAACGTTGCAAAAAACAGAATGGAGCTCAAACAACCTCAGTACAAGGACATCGATAAGCGCTATCGAGCCCAACTCATTCAGCTTAAGACAACGGAAATGGCTAACAAGGATCTTGACAAGTACTACAATGCGTTGGATAGGGCGCTTATGAGATTTCACACAATGAAAATGGAAGAGATCAATAAGATCATAAAAGAAATTTGGCAGCAAACATACAGGGGACATGATATTGATTCGATTGAAATTCGTGCAGATGCAGAAAGTGCTGGAACGCGGTCGTACAGTTATAGAGTAGTCATGCGCACTGGGGATGCAGAGTTGGATATGCGTGGACGCTGCAGTGCTGGTCAAAAGGTTCTTGCTTCACTGATAATAAGGTTGGCTTTGGCTGAAACCTTCTGTCTCAACTGTGGAATTTTGGCTCTTGACGAGCCTACCACGAACTTGGATTCACCAAATGCC------------------------------------------------------------------------------------------------------------------------------------------------------------------------------------------------------------------------------------------------------------------------------------------------------------------------------------------------------------------
>Selaginella_moellendorffii
---------------------------------------------------------------------------------------------------------------------------------------------------------------------------------------------------------------------------------------------------GTTGATGGCCAGACCGAGACAAAGGGGCAGATCAAGCTTCGATTCAGGACAGCCTCTGGGAAAGACGTTGTGTGCATTCGATCCTTTCAGCTCACGCAAAAGGCGTCAAAGATGGAATACAAGGCCATCGAGAGTGTTCTTCAGACAATCAACACTCACACCGGAGAGAAAGTGTGCCTTAGTTATCGCTGTGCGGACATGGACAGAGAGGTTCCAGCTCTCATGGGCGTATCGAAGGCCATTTTGGAGAACGTGATTTTTGTGCATCAGGACGAGGCGAACTGGCCATTGTCGGAAGCTTCTGTTCTGAAGAAAAAGTTCGATGACATTTTTTCGGCGACCAGATACACGAAGGCCCTGGATGTCATCAAGAAGCTCCACAAGGACCAGACACAAGAAATCAAGATGCAGAAACTGAAGCTTGAAAACGTGCAAACGCTCAAGGATGCAGCGTACAAG------------------------------------------------------------------CTGCAAGAAACTATCGACGGCGATCAGCAGAAGACAAAGCAACTGCAAGACTTGATAGCCATTCTGACTCCAAAGATCCAGGCTGCGCAGGCTAAGATAAACTCTTTAGAGGGTGTTCTGGAGGAAATAAGGCAGCTGCAGAAAGAAATAAATTTCAAAGATGGCGTCAGAACTTCTGTGCTAAAGGCAAAGACCGAGCAGTACAATGCGCTGGAGGAGGAAAACGAAGACAGCGATGAAGATCTGGCTGAATGGCAAGAAAAGTTTCATGAAAGGATTGCGCAGTCCAACAAAGAGATTTGCGATCTTCAAAGGAGCTTGGATGCTGCTAACACGCAATATGACACCCTGTCTGAGTTGATTGCTCAAGCGTCTACACAAGTCGGAAAGTTCGAGGGAGAAGAAAATGCCCATCTTCAAGATAAAAAGCAGTGCGATGCCCTTATACAACAGCTTTTTGACCGTTACAAACTTGGCAATCTGGTG------CTTCCACTTGATGAACAGGCGACAGAAAGATCCATTGCTAGGATTACAAATCGCCTGGAAGATTTGAAGCAGGATCATGCTAAACTTACGAAATTTCACGAGAAGGAACTAGCTACATTTTCAAAAAAACTGGATGACGTCAACCAGAAATACAGCGATGCTAGTGGAAGAAAGGATGGAAAAATTGGTCAGAAGAGGTCTATAGAAAAGCGTATTGACGAGCTA---AGAACCACCTTCCGGGACACGTCAACTCTCGAGGGC---------------GAGTTAAGAAGAAGCGCAGAGAGAGCTGCATCAATGGATACGGAAGTTAAAAGAATGCAGAGGAAAATGGACGACATGAACTTTGATGAGCTCATCAGCGAAGAACGAAAAAATAAGCTGGGCATAGAGCAAAAGATTCGGAGCTTGCGTTTGGAAAAAGCCAATCTAGACCGAGATGCCGATGACAGACGTAGCCTGAAGCTAAAAGCGGACGATCTAGCGTCTCAACAAAGGAACCTCAAGAAACTGATGGAAGATAACAAGGACAAATTCAGGTTAACTTTGAAAACGCAACCTAAGGATCCTAAGACTGTGAAGTCAGATGTGGAGCTTACATTCGGCAACATCTCTAAGGCATACGACGAGCTTCTTGATAGATCCCGAGATGCCGATATGAGAGTTGCACAGGCACGCGCAATGCTTGACGATGCAAAGTCTACACTTGCGAAGCAGCAAGAAGAGAAAGAAGCTAAACGGAAGCTCTTGATTAGCAGGCTTTACAGTCTTTTTCAACAGGATTTGAATCCCAGCAGTTATCCATCAAAGTTACGCGAACTCTCTGACGCAAGAGATTCGAGCAAAAGGTCTCATGACATGGCTGACGGAATGCGGCGAATGTTTGACCCGTTCGAGCGAATTGCAAGGGCAACTCATGCATGCCCGTGCTGTGAACGACCTTTTGCCACTCCTGAGGAGGAAGACGAGTTTGTTGACAAGCAACGAGTAAAGCGCTCATCTACTGCACAACGCCTGCATGAATTGGCGTCCTTGACCAGCATTGCGGATAATAAATTTCAGCAGCTGGATAAACTTCGGCCGTTGTTTGAGGAATACCAAAAGCTAGAGAGTCAAGGAATTTCAGCTACGGAGAAATCTATCTCGGACATGACAATGGAGCTTGAGAGAAGTACAGAAACGCAAAATGACGTATCTTGTCTCCTAGCACAGTCCAAAGCCGAGCTTGGCTTGGTAACAGAGCTTCGAATTACTGCGCAGTCGATCGAGGAAGCTTATACGAGCGTTCAAAACCTCGAAAGGGAGGTCAGAACGCTTCAAAATCAGCTTAACCCTGAGTCA---TCTCTGCGGTCCCCAGATGACGTAGGAGAAGAACTTGAAAAGCACGAGAAACAACTGGAAGAATTAAATCGAAAGCTCGATAGGCTTAAGGAAGAACATGACTACATGAAAGACGATCTTGCAAACTGCAAGCAGAGGAAACATGCTGAGGAGATGAAGAAAGCAGATTTAGAGAAAAAGCTAGAACGGAACAAAGCTTTGAAGGAGGAGGAAGCTAGCTTGGTTAAACAGATGAATCAAATCGACACTGAAATTCAGTTTGAAATGGAGCAGCTGGAGCCTCTAGCAGAAGAAAAAGAAAGGCACCTAAAAGAGTTCGATCAACTTAAGAGAAAGTTTAGACAAGAGCAGGATGTTAGCACTCAGGGCGTAAACGACTTCGACAAAGAGGTTCATTCCTTAACGAATATCTGGGGAAAGATTAAAGAGTATGCTTGTTCTTCTTATGTGGAGCGTCATAAAACACACAACGTCCAGACC------GCGAAGAGAAGGTTGTCTGAGCTGCAGGCGCAGAAGGACGAAGAAGAGTCCAAAAAAAGCTTTTGCCTTGCGGAAGTTCAGAGAGTGAATAACGTGCTCGCGCAGCAGAAAGTCATCGAAAGAAACATTGCCGACAACATAAAATATCGTAAGCTTTGCGCAGAGGAGCAGAAGTGCATCCAGGAAATTAAAGCGCTGGAAGAAAGAATGCTGGCAATTGGAAACACATTGGACTTCGAGGGAGAACTGAAGAAAGCTTTGAAAGAAAAACAGCATCTAATGGGCGAGGAGAGCCGTCACAAAGGAACTATTGCGGTGCACGAAAGCAACATAGCAAGGAACAAAGCAGACTTAAAGCAGCCGCAGTACAAAAATATCGACAAGCGTTATCGAGCCCAGCTCATACAGCTTAAGACGATGGAAATGGCGAATAAGGATCTGGATAAATACTATAACGCACTGGATCGAGCCCTGATGCGATTCCATACCATGAAGATGGAAGAAATCAACAAAATAATCAAAGAGCTCTGGCAGCAGACATACAGGGGACAAGATATCGACTTTATCGAAATAAGAGCCGACGCCGAAGGAACTGGCACCCGTTCTTATAGCTATCGGGTGGTAATGAGGGCGGGAGGCGCAGAGCTCGAAATGCGTGGCCGCTGCAGTGCTGGGCAGAAGGTCCTCGCTGCCCTGATCATTCGCTTGGCTTTGGCTGAGACGTTTTGCCTCAACTGCGGGATTCTGACGCTGGACGAGCCTACGACAAACTTGGACGCTCAAAACGCTGAGAGCTTTGCAGCTGCGCTCTTAAGGATTATGGAAGAGCGGCGAGGACAGGAAAACTTCCAGCTTATCGTGATCACCCACGACGAGAGATTTGCGCAACTTATCGGGCAGCGGCAGCTAACGGAGAAGTACTACCGAGTGTCCAAGGATGAAAGG------------------------------------------------------------------------------------------------CAGCACAGCCTGATAGAA------------------------GTTCAAGAGATTTTCGGGTAA---------------------------------------
>Isoetes_spp
-------------------------------------------------------------------------------------------------------------------------------------------------------------------------------------------------------------------------------------------------AGGTCGCTGGTGAGACAGAAACGAAAGGRCAGATTAAATTGAGGTTTAGAACTGCTGCCGGAAAAGA----------------------------------------------------------------------------------------------------------------------------------------------------------------------------------------------------------------------------------------------------------------------------------------------------------------------------------------------------------------------------------------------------------------------------------------------------------------------------------------------------------------------------------------------------------------------------------------------------------------------------------------------------------------------------------------------------------------------------------------------------------------------------------------------------------------------------------------------------------------------------------------------------GCACATCTACAACAAAGGAAAAGCCGTGACAACCTTATTCAAGAGCTATTTTCAAAATATCAGCTAG----TGTTGGAAGC---CCTCCATTTGTGGAGGGGATAGCAGCATCTTATGTCAATAGAGTCACTAGACGTGTTAATGAGCTAAAGGGAGATCTCTCACATCTTAAGG-----------------------------------------------------------------------------------------------------------------------------------------------------------------------------------------------------------------------------------------------------------------------------------------------------------------------------------------------------------------------------------------------------------------------------------------------------------------------------------------------------------------------------------------------------------------------------------------------------------------------------------------------------------------------------------------------------------------------------------------------------------------------------------------------------------------------------------------------------------------------------------------------------------------------------------------------------------------------------------------------------------------------------------------------------------------------------------------------------------------------------------------------------------------------------------------------------------------------------------------------------------------------------------------------------------------------------------------------------------------------------------------------------------------------------------------------------------------------------------------------------------------------------------------------------------------------------------------------------------------------------------------------------------------------------------------------------------------------------------------------------------------------------------------------------------------------------------------------------------------------------------------------------------------------------------------------------------------------------------------------------------------------------------------------------------------------------------------------------------------------------------------------------------------------------------------------------------------------------------------------------------------------------------------------------------------------------------------------------------------------------------------------------------------------------------------------------------------------------------------------------------------------------------------------------------------------------------------------------------------------------------------------------------------------------------------------------------------------------------------------------------------------------------------------------------------------------------------------------------------------------------------------------------------------------------------------------------------------------------------------------------------
>Isoetes_andicola
--------------------------------------------GGACAAGATGCTCGTCAAGAGCATCCGAAGCTTCAGTCCAGACAATACTCACGTCATTACCTTCTACAAGCCACTCACTCTCGTGGTTGGTCCTAACGGTGCTGGCAAAACG-----------------------------------------------------------------------------------------------------------------------------------------------------------------------------------------------------------------------------------------------------------------------------------------------------------------------------------------------------------------------------------------------------------------------------------------------------------------------------------------------------------------------------------------------------------------------------------------------------------------------------------------------------------------------------------------------------------------------------------------------------------------------------------------------------------------------------------------------------------------------------------------------------------------------------------------------------------------------------------------------------------------------------------------------------------------TCTACAACAGAGGAAAAGTCGTGACAACCTTATTCAAGAGCTATTTTCAAAATATCAGCTAGGAGGTGTTGGAAGC---CCTCCATTTGTGRAGGRGATAGCAGCATSTTATGTCAATAGAGTCACTAGACGTGTTAATGAGCTAAAGGGAGATCTCTCACATCTTAAGGATTTTAATGTTCGAGAGCATGGAAAGATTTGGGAAAGATACGAGGACATCAATCATAAATATAGTGAAGC----------------------------------------------------GCACGTGATTTAAACAAGAAAATTGAAGATTCTATGTTT------------------TCTGCAGACGAGATGATGAAATTTGAAGAAAAGACGAATAA----------------GGAAAGTTGTTAAGCAAACTAGATGAGAAAAGTTTTAATTCAGTTCTTAAAGAAATGCAAGTGGAGAAGTTTCAGTTACAGAAGAGGTCTAGAGATCTTCGACGTGAAAAAGTAGCACTTGCTGCTGAGTCAGAGGAATATATCACTTTGAAGATGAAGAAAGGGGAG--------------------------------GATGGGAGATATGAAGGAGAATACAAGGAAAGATCTTAAAAATAAGGTGCTTGAGGCAAAAGACCTCAAA---------------------AGGAAGGCAAAAGAAGCATTTGATCAGGTAAGTAAAAAGTCAATTGAAGCAGAGAAAGAAGTTTCAGGTTCGC-----------------------------------------------------------------------------------------------------------------------------------------------------------------------------------------------------------------------------------------------------------------------------------------------------------------------------------------------------------------------------------------------------------------------------------------------------------------------------------------------------------------------------------------------------------------------------------------------------------------------------------------------------------------------------------------------------------------------------------------------------------------------------------------------------------------------------------------------------------------------------------------------------------------------------------------------------------------------------------------------------------------------------------------------------------------------------------------------------------------------------------------------------------------------------------------------------------------------------------------------------------------------------------------------------------------------------------------------------------------------------------------------------------------------------------------------------------------------------------------------------------------------------------------------------------------------------------------------------------------------------------------------------------------------------------------------------------------------------------------------------------------------------------------------------------------------------------------------------------------------------------------------------------------------------------------------------------------------------------------------------------------------------------------------------------------------------------------------------------------------------------------------------------------------------------------------------------------------------------------------------------------------------------------------------------------------------------------------------------------------------------------
>Isoetes_humilior
--------------------------------------------------------------------------------------------------------------------------------------------------------------------------------------------------------------------------------------------------------------------------------------------------------------------------------------------------------------------------------------------------------------------------------------------------------------------------------------------------------------------------------------------------------------------------------------------------------------------------------------------------------------------------------------------------------------------------------------------------------------------------------------------------------------------------------------------------------------------------------------------------------------------------------------------------------------------------------------------------------------------------------------------------------------------------------------------------------------------------------------------------------------------------------------------------------------------------ACATCTACAACAAAGGAAAAGCCGTGACAACCTTATTCAAGAGCTATTTTCAAAATATCAGCTAGGATGTGTCGAAAGC---CCTCCATTTGTGGAGGAGGTAGCAGCATCTTATGTCAATAGAGTCACTAGACGTGTTAATGAGCTAAAGGAAGATCTCTTCCATCTTAAG------------------------------------------------------------------------------------------------------------------------------------------------------------------------------------------------------------------------------------------------------------------------------------------------------------------------------------------------------------------------------------------------------------------------------------------------------------------------------------------------------------------------------------------------------------------------------------------------------------------------------------------------------------------------------------------------------------------------------------------------------------------------------------------------------------------------------------------------------------------------------------------------------------------------------------------------------------------------------------------------------------------------------------------------------------------------------------------------------------------------------------------------------------------------------------------------------------------------------------------------------------------------------------------------------------------------------------------------------------------------------------------------------------------------------------------------------------------------------------------------------------------------------------------------------------------------------------------------------------------------------------------------------------------------------------------------------------------------------------------------------------------------------------------------------------------------------------------------------------------------------------------------------------------------------------------------------------------------------------------------------------------------------------------------------------------------------------------------------------------------------------------------------------------------------------------------------------------------------------------------------------------------------------------------------------------------------------------------------------------------------------------------------------------------------------------------------------------------------------------------------------------------------------------------------------------------------------------------------------------------------------------------------------------------------------------------------------------------------------------------------------------------------------------------------------------------------------------------------------------------------------------------------------------------------------------------------------------------------------------------------------------
>Isoetes_elatior
------------------------------------------------------------------------------------------------------------------CCACTCACTCTCGTGGTTGGTCCTAATGGTGCTGGCAAAACGACCATTATCGAAGCATTGAAGTATGGATGCACCGGAGAA---------------------------------------------AAGGTCGCTGGTGAGACAGAAACGAAAGGGCAGATTAAATTGAGGTTTAGAACTGCTGCCGGAAAAGATGTAGTTTGTATTCGTTCCTTCCAGCTGACACAAAAAGCATCTAAAATGGAGTATAAAGCCATTGAAAGCGTTCTTCAAACCATAAATTCTCAAACTGGGGA------------------------------------------------------------------------------------------------------------------------------------------------------------------------------------------------------------------------AGAAAAAGGTGATGAAATCAAGACATACAGGCTGAAGCTTGACCATCTCCAAACATTAAAGGATGCTGCTTACAAG----------------------------------------------------------------------------------------------------------------------------------------AGAAGATTGGTGACAGTCAATTTAGAGTAAATTCATTGGAATCCATTCTTCAAYAGATGAAAGCCTTGCAGGATGACATACGTGTAAAGATGTCAGAAAGGGAGATGGTACGACAGATGAAGGCT---------------------------------------------------------------------------------------------------------------------------------------------------------------------------------------------------------------------GCACATCTACAACAAAGGAAAAGCCGTGACAACCTTATTCAAGAGCTATTTTCAAAATATCAGCTAGGAGGTGTCGGAAGC---CCTCCCTTTGTGGAGGGGGTAGCAGCATCTTATGTCAATAGAGTCACTAGACGTATTAATGAGCTAAAGGAAGATCTCTCACATCTTAAGG------------------------------------------------------------------------------------------------------------------------------------------------------------------------------------CTGAAGACGAGATGATGAAATTTGAAGAAAAGGCGAATAAGTTG-----------------------AAGCAAACTGGAAGAGCAAAATTTCGATTCGGTTCTTAAAGAAATGCAAGTGGAGAAGTTTCAATTACAGAAGAGGTCTGGAGATCTGCGACGGGAACAAGCGGCACTTGCTGCTGAATCAGAGGAACATATCGCTTTGAAGATGAAGAAAGGGGAGCTTGTCAATAAGGAGAGGAGTCTTACAAATATG------------------------------------------------------------------------------------------------------------------------------------------------------------------------------------------------------------------------------------------------------------------------------------------------------------------------------------------------------------------------------------------------------------------------------------------------------------------------------------------------------------------------------------------------------------------------------------------------------------------------------------------------------------------------------------------------------------------------------------------------------------------------------------------------------------------------------------------------------------------------------------------------------------------------------------------------------------------------------------------------------------------------------------------------------------------------------------------------------------------------------------------------------------------------------------------------------------------------------------------------------------------------------------------------------------------------------------------------------------------------------------------------------------------------------------------------------------------------------------------------------------------------------------------------------------------------------------------------------------------------------------------------------------------------------------------------------------------------------------------------------------------------------------------------------------------------------------------------------------------------------------------------------------------------------------------------------------------------------------------------------------------------------------------------------------------------------------------------------------------------------------------------------------------------------------------------------------------------------------------------------------------------------------------------------------------------------------------------------------------------------------------------------------------------------------------------------------------------------------------------------------------------------------------------------------
>Isoetes_coromandelina
------------------------------------------------------------------------------------------------------------------------------------------------------------------------------------------------------------------------------------------------------------------------------------------------------------------------------------------------------------------------------------------------------------------------------------------------------------------------------------------------------------------------------------------------------------------------------------------------------------TATACGAAGGCATTGGAAGTATTGAAAAAGCTGCACAAAGAGAAGGGTGATGAAATTAAGACGTACAGGCTGAAGCTTGATCATCTCCAGACACTAAAGGATGCTGC-------------------------------------------------------------------------------------------------CAAGAAAAAGGAGCCCAACTACGATCCCAGATCCAGGAGCTGGAGAAGAAGATTGGTGACAGCCAATTTAGAGTAAATTCGTTAGAATCAATTCTTCAACAGATG----CCTTGCAGGATGACATACGTGTAAAGATGTCAGAAAGGGAGATGGTACGTCAGATTAAAGCTCG------------------------------------------------------------GGCTAATTTTGCAGATAAGATAAAGCTTTTTGAGAAAAAGAAGGCAGATGCAAAAGCTGATCTGGCAAGTATAGATGAAATGCTTGCCAAGCGGGATAAAGACTATGTTGCCCTTACATTGGCTAAGAGCACCCTACAGGCAGCAGAAGATG-----------------------------------------------------------------------------------------------------------------------------------------------------------------------------------------------------------------------------------------------------------------------------------------------------------------------------------------------------------------------------------------------------------------------------------------------------------------------------------------------------------------------------------------------------------------------------------------------------------------------------------------------------------------------------------------------------------------------------------------------------------------------------------------------------------------------------------------------------------------------------------------------------------------------------------------------------------------------------------------------------------------------------------------------------------------------------------------------------------------------------------------------------------------------------------------------------------------------------------------------------------------------------------------------------------------------------------------------------------------------------------------------------------------------------------------------------------------------------------------------------------------------------------------------------------------------------------------------------------------------------------------------------------------------------------------------------------------------------------------------------------------------------------------------------------------------------------------------------------------------------------------------------------------------------------------------------------------------------------------------------------------------------------------------------------------------------------------------------------------------------------------------------------------------------------------------------------------------------------------------------------------------------------------------------------------------------------------------------------------------------------------------------------------------------------------------------------------------------------------------------------------------------------------------------------------------------------------------------------------------------------------------------------------------------------------------------------------------------------------------------------------------------------------------------------------------------------------------------------------------------------------------------------------------------------------------------------------------------------------------------------------------------------------------------------------------------------------------------------------------------------------------------------------------------------------------
