# Supplementary material for: Phylogenomics indicates the “living fossil” Isoetes diversified in the Cenozoic
Source: PLoS One. 2020 Jun 18;15(6):e0227525. doi: 10.1371/journal.pone.0227525 (PMC7302493; doi:10.1371/journal.pone.0227525)
Supplement: S1 File — Folder containing fasta files for each of the individual nuclear alignments. (GZ) [file pone.0227525.s011.gz › 1_Individual_Nuclear_Alignments/Homolog_03309.orthogroup_1.fasta]

>Arabidopsis_thaliana
---------------------------------------------------------ATGTGGAAGTACGGTTTAAGA------ATCGCCGCCGGG---AATGCCAAATTGAATCGGAAGTCTTCGATTCTAAATAATACC---------------------GTTTGTCATTTCTCACCTCCGACTTCA---------------------------------------------------------------------GCCGCCGTGGGAACACTTTTC---CCGAGTTTAGAT---------------------------------------------CACGTTCATCGATGCTTTTCATCTTCGAAGAGCACGAAATCTTCAATCACCAAAACGAAGAAATCTGAA---------------------GGCAAA---AAATCCAAACCTAAAGGCGGCGATCCTGGTGCCGCCGGAGCTGAG---------------------------------------------GAAGGAGAGTTTGGAGCCGCCGGTGGAGACGACCTTGAAGCGGGT------------------CGTGCCAAGAGACTAGCTGATGAT---------------------GAGAAGATTCCGTCT------------------------CTAGATGTT------GGTCCTAATGGAAGGCCTCTC---------------------------------------------------------------------------------------------------------------------TTTACTCCCAAAGATACTACACTATCGCAGCTGACTCACAAGGATATTGGCTCCTACTTCAAATTCGATGAGGCAGCACTGAAAGCAGTTCTGCCGGAAGGATTAGCTTCAGGAATTGAAGATGAGTTTAATGAATCATGGAGACCTGCATTGCTTGTCAGAAAAAGTTACTTGGCTCTGAGGGATAATTTTAGACGC---------------------------------------------------------------------------------------------------------------------------------------------------------------------------------------ATTGCTGATCCTCCCATGTGGCCAAGTGACAGTAAAGGTGTC------------------------------------------AAACTTCAGAAGCAGATTGTCTTGGATGGCCCTGTTAAGTGTGGAAAGAGTATTGCTCTGGCGATGCTTGTTCACTGGGCACGTGACGAAGGCTGGTTAGTTTTATATGCACCAAAAGGACGTGACTGGACTCACGGTGGCTACTTCTATAAGAATCCACATACAGGGTTTTGGGACACTCCTCTACAAGCTGAGAATATTCTCAAGGATTTTGTCAAGTTCAATGAATCCCGCTTAAGAGAGTTACGGTGCAAAATCCATGATCCTATCGTGCTTGGAGAGGGTGCGGGTGTTGGATACTTGAAAGGAGCAGATGCTATGCCTATTCCCGAGGATTCAACTCTGTATGACCTTGTGCAAATGGGAATTAAGAGCACTCATGCAGCTGTTAATGTCGTTGTGCGACTTAGAAAAGAACTCTCAGTTGTAAAAGATGTACCAGTGTTGATTGTAATCGATCAATATAACAGTTGGTTTACATTCAGCGAGTTTGAAGAGCCCGTAACACCGCGTTCTTGCCGACCTATACATGCCAGAGAACTTACAACGGTGAATGCTTTCAGAAGCATGATGCATGAA---GATATGATGGTGGGTGCATTCTCACATTCAACAGCAGTAGGAAAACTACGCAAAGACTTGCCAGATGTTCCAGTTGATGCTCGTCAGCAATTCCCACGTTATTCTTTGGATGAAGCAGAAGCTGTCTGCTATTACTACCTTCGGCAAAGACTAGTTCGGCGTGAAGTATTCAACGAAGAAAACTGGAAGAAGATATACTATCTGGCAAATGGAAATGGAGCAGAGATGCGTTGGTTAGCCCCTTTCATGCGTTGA---------------------------------------------------------------------------
>Theobroma_cacao
ATGAACGAAGAGCGA------AGGACCAATCAAACTAAACTT------GGGCTCCAGCTGATGAAGTTTGGGCTGTCC------ATGTTCGCTTCT---GGGAAAAACCTCACT------------------------------------------------------------TCCCCGAAAACCTCAGACTCGGCAGCACAAGCTCAGAAGGCAAGAGTTTACAGCTTTACAGACAAGGAGATGTTGAGGTCCATTGCGAAACAAGCAACGCTCTGGAAGCCCCGACGCGATGGGATAATCCCTCAGCCG---------------------CCTACCCATCTCCGATCAAAGCCCTATTCTTCGAAGAACACGAAAGCATCTCTCACAAAGGCCAAGAAAGCGGAT---------------------GCCAAGTCCAAGTCCAAGACCACAGGTTCCTCGTCCGCCGCCGCATCGACCGCA---------------------------------------------GGTGAAGAGTTCGAATCAGCCGGCGCCGACGACTTCGAGGCTGCT------------------CGAGCCCGACGCCTGTTCGAGGAC---------------------GAGAAGGACCCTTCT------------------------CTGGATTTG------GGTCCCAAGGGACGTCCCTTG---------------------------------------------------------------------------------------------------------------------TTCACTTCGACT---CCCTCTCTCTCCCAGCTGACGCGCAAAGACGCTTGCTTGTATATGAAGTTTAGTGAGAAGGGATTAAAAGAGGTATTGCCGGAAGGGTTGCCGATGGGAATGGTGACAGAGTTCAAGGAGTCGATGAGGCCAGCGTTGCTTGTTCGACAGAGTTTCTTGGATCTTCGTGATAATTTTAGACGC---------------------------------------------------------------------------------------------------------------------------------------------------------------------------------------ATTGTTGATCCTCCAATGTGGTCTTCTCATACTAAAGCTCCT------------------------------------------AAAGCGAGAAAGCAAGTTGTATTGGACGGTCCAGTTAGCTGTGGGAAGAGTATTGCGCTGGCAATGCTTGTGCATTGGGCTCGTGATGAGGGTTGGCTTGTTTTATATGCCCCTAGGGGTCGTGAATGGACTCATGGAGGATTTTTCTATAAAAATCCAGGAACAGGTCTTTGGGACACACCTGTCCAGGCTGAAAATGTTCTCAAGGATTTTCTGAAATCCAATGAATCACACTTTCAACGATTGCCTTGCCAAATTTTCGATCCTATTCCATTAGGAGAAGGTGCTGGTGTTGGATGGATGAAAGGAGTTGAATCGATGGCCCTCCCTGAAGGTTCAACACTGTATGACCTGGTTCAAATGGGAATCAAGTACTCACATGCAGCTGTTGGAGTTGTAGTTAGGCTGAGAAAAGAATTATCACTTGTGAAAGATGTCCCTGTGCTTATTGCAATTGACCAGTATAATAATTGGTTTACATTCAGTGAGTATGAGGAGCCGGTGACTGTCCGTTCTTGTCGGCCAATACATGCTAGAGAACTTGCGGTGGTGAATGCCTTTAGGTCCATGATGCATGAT---GACATGATGGTTGGTGCTTTCTCTCATTCAACTGCAGTAGGAAAACTTCGTAAAGACCTGCCAGATGTCCCTGTAGATGCCCGTGTTAATTTGCCTCGTTATAGCTTAGATGAGGCAGACACTGTTAGCCATTACTACCTCAGGCAAAGGCTCGTACGAAGAGAAGCATTCTCAGAGGAAAACTGGAAAAAAGTGTACTACTTATCCAATGGAAATGGGGCTGAAATGAGATGGTTAATTCCTTTGATGCGGTAA---------------------------------------------------------------------------
>Isoetes_sinensis
---------------------------------------------------------------------------------------------------------------------------------------------------------------------------------------------------------------------------------------------------------------------------------------------------------------------------------------------------------------------------------------------------------------------------------------------------------------------------------------------------------------------------------------------------------------------------------------------------------------------------------------------------------------------------------------------------------------------------------------------------------------------------------------------------------------------------------------------------------------------------------------------------------------------------------------------------------------------------------------------------------------------------------------------------------ATGCAGTTTACATTGACAGGCAAGCTTGCTTACAAGATGTCAAATGTCTTTCCACTCAATGCTTTATGGAAAGAAGATTCTAGATTAGAAGCTCCAGTGGAC---------------------------------------------------------------------------------------GGTGTAGATAGCCCTCCAACAAGGGAAATTACAAAAGAAAAACTTGCTGAAGTA------------------------------ATTCAACCATGCAGGCAGTATCTTCTGGATGGCCCTGTTGGGAGTGGAAAAAGTCTTGCTCTTGCAATGATTGTATTATGGGCAAGATCTCAAGGATGGCTTGTGTTTTATGAGCCTAGGGGGAAAATGTGGACGCATGAGAATATTTTTTCTTTTAACGAATTGACTGGCTTTTGGGACACTCCATGGCAAGCGGAATCAGCTCTACAGGGGTTTTTGCTGAGCCATAGTGAACTTTTGGGCCAAATTAAATGTCGCGTGTCAAAACCCATCATACTTGGTGAAGCCACTATGAGGGACCGGAAAGCAGGTTCACAAGAGGTGAATCTGCCTGAAGGGAGCACCTTGAAGGATTTAGTTGATTATGGAATCTCAGTACCATATGCTTCATCAAGTGTTGTGGCCCGATTAAGTGAAGAGCTTTCACTTGTGAAGGAAGTGCCTGTATTGATAGCTATTGATCAGTATAATAGCTGGTTCACATTTAGTCAGTATCATCAATACATGGGCCCGGGCAAGCGTCGGCCAATTCACGCGAAAGAGCTGACAATGGTTAATGCATTTCGTCCAATGGAGAGAGGCTCATCATTTTACATTGGAGCCTTTTCCCACTCGACAGCGGTAGGAAAGCTCCCCTTGCAGTTGCCTGGAGTTCCTCCAAATGCTCGATTTAATTTTACGAGATTTGACCAAGAGGAAGCTGCTGCAATGCTCAATTATTATCACAAGATGAAAGTTCTTCCAGTCGAGCCT---ACTGAAGATAGCTTGTCAAGGCTGTTCTTTCTTACAAATGGAAATGGCGGGGAAATAAGGAACCTTGCTCGATTTTTGTAG------------------------------------------------------------------------------
>Isoetes_lacustris
ATGAAGGGCAAGCATGTT------------------------------------CTGATCAAACTC---------CGATCCAACTTATTTGCAGAATGCAGCTCAAGGATTTATGGGCCAAACGGGTCGTCTGTGAGATGG---------------------GTT---CATGGCTCTTCATTTCTAATGAAGGAAAAGAAGGTAGCT---------------------------------------------------------------------------CCTGCAAAGGCCGGAGCA---------------------------------AAGGGCAAGGGTGCTTCCAAGAGTGAAGATGGTGCTCCAGGAAAGGGGTCCGGTATGGAG------------------------------------------------------CGTCGGGGCCAGGGTCCTGGCAGGGCGGTGGCTTTT---------------------------------------GATGCCAAAGGTCTCGTTAGAAATTACGGTCCTGGTCCTGTTGAAATTGTC------------------GAAGAGCCC---------------------------------------------------------------------------------------------------------TCTCTT---------------------------------------------------------------------------------------------------------------------TTTGCTTCTACC---ATGGATATCTCCAAGTTGAAAAAAGCTGATATCAACAAGTATATATCTCTAAGGAAAGAGGACATTACACAGTACTTGGCGGAAGGTTTGCCATCTGGGGCATCCAAGGAGTTTGATCTTACAGGAAACAGCAGCATATTAGTCAGGAGCCAAGCCTTATCTTTATGCAACCGAATGCAGTTTACATTGACAGGCAAGCTTGCTTACAACATGTCAAATGTCTTTCCACTCAATGCTTTATGGAAAGAAGATCCGAAATTAGAAGCTTCAGAGGAC---------------------------------------------------------------------------------------GGTGTAGATAGCCCCCCAACTAGGGAAATTACAAAAGAAAAACTTGCTGAAGTA------------------------------ATTCAACCATGCAGGCATTATCTTCTGGATGGCCCTGTTGGGAGTGGAAAAAGTCTTGCACTTGCAATGATTGTTTTGTGGGCAAGATCTCAAGGATGGCTTGTGTTTTATGAGCCTAGAGGGAAAATGTGGACGCATGAGAATATTTTTTCTTTTAACGAATTGACTGGCTTTTGGGACACTCCATGGCAAGCAGAATCAGCTCTACAGGGGTTTTTGCTGAGCCATAGTGAACTTTTGGGCCAAATTAAATGTCGTGTGTCCAAACCCATCATACTTGGTGAGGCCACTATGAGGGACCGGAAAGCAGGTCCACAAGAGGTGAATTTGCCTGAAGGGAGCACCTTGAAGGATTTAGTTGATTATGGAATCTCAGTACCATATGCATCATCAAGTGTTGTGGCCCGATTAAGTGAAGAGCTTTCACTTGTGAAGGAAGTGCCGGTATTGATAGCTATTGATCAGTATAATAGCTGGTTCACATTTAGTCAGTACCATCAATACATGGGCCCGGGCAAGCGTCGGCCAATTCACGCGAAAGAGCTGACAATGGTTAATGCATTTCGTCCAATGGAGAGAGGCTCGTCATTTTACATTGGAGCCTTTTCCCACTCGACAGCAGTAGGAAAGCTTCCCTTGCAGTTGCCTGGAGTTCCTCCAAATGCTCGATTTAACTTTACGAGATTTGACCAAGAGGAAGCTGCTGCAGTGCTCAATTATTATCACAAGATGAAGGTTCTTCCAGTCGAGCCT---ACTGAGGACAGCTTGTCAAGATTGTTCTTTCTTACGAATGGAAATGGCAGGGAAATAAGGACCCTTGCTCGATTTTTGTAG------------------------------------------------------------------------------
>Selaginella_moellendorffii
------------------------------------------------------------------------------------------------------------------------------------------------------------------------------------------------------------------------------------------------------------------------------------------------------------------------------------------------------------------------------------------------GGGATG------------------------------------------------------------AGGGGCTCC---------------------------------------------------------------------------------------------------------------------------------------------------------------------------------------------------------------------------------------------------------------------------------------------------------------------------------------------------------------------------------------------------------------------------------------------------------------------------------------------------------------------------------------------------------------------------------------------------------------------------------------------------------------------------------------------------------------------------------------------------------------------------------------------------------------------------------------------------------------------------AAGCACCACATTCTCGATGGACCTGTAGGATGTGGAAAAAGTTTTGCTCTCGCGGTGATTGTCCAATGGGCTCGTGCTCAAGGTTGGCTTGTTTTTTACGTACCCAGGGGCCAAGAATGGACCAGGGGAGGGTACTATTATTTGAATGAGCTTACTGGACTTTGGGACACACCTATACAAGCTCAGAAGGTTTTACGGGAGTTTTTGGACAGTCATGGCGAAATGCTGGAACAGATCAAGTGTCGTGTTCCGGATCCTATATTTTTGGGTGAAACTGCTGCGCTTGGTCGTATACCAGGTCCACAAGAAATTACTATGCCGGAGAACTCGACCGTGAAAGATCTTGTGGAAAAGGGGCTTGACGTGCAAGCTGCTGCCTCCAACATCGTTGTGAGATTGAGACAAGAGCTTGATCTCGTCACAGAGTTCCCAGTCCTGATCGCGGTTGACGAGTTTAACAGTTGGTTTACGTTCAGCGAGTATCACCAATTCCTGGATTTTAAGAAGACTCGTCAAATTCATGCCAAAGAGCTAGGAATGGTGAGCGCTTTCCGGAGGATGGAAACATCGCGTCAACTCTTTGTTGGAGCCTTTTCACAGTCGACAGCTGTCGGCAAGCTTCCCCTGGAACTTCCCGGAGCTCCGAAGAGGTTTCGAATTGACGTTGCTCGCGCAGACAAGGAAGAGATTCACGCCGCTATTCGATACTATCACAAGCAAAATCTGTTGCACAATGAGCCT---CAGGAGGATGCCATCAACCGGCTCTTCTTCTTGACCAACGGAAACGGCGCCGAGTTAAGGAAGCTCGTGCGATATATTTAA------------------------------------------------------------------------------
>Huperzia_squarrosa
------------------------------------------------------TTGCTCGAGTTCGACGGTTCACGGAGACAGGTTTTCTTTGCA---GACGCTAGGAGGTTTCGTGAGAACGGTGTAGAAAGC---------------------------------------------------TTAGATGCGAAAAAAATTGCTCGAAAATCG---------------------------------------TTTGGATGTGTTCGTTTTGTTTTTGGTCCGAGGCAGAGTGATGCATTTGTCCCGGCCTCTTTGCATCCCATGTGTAGGCGTTTTTCTGCTGCTGCATCTGGCCATAATAGCGGAAATGGTGATGGAAATGGAGTGAAAGCATCGCAAGCAGATGTCAATGAAGAAGAGGAAGAAGAAGAAGACAATGAATCGAGAGATGGTAAGGGGGATATG------GAAGCATTATGG------------------------------AATGTGGATTTACAGGATGATTCTGTTGATGACCAGGAAGAAGACATAGAGGATTCA------------------GAAGAATCGGTGGCTCAGGCTGAT---------------------------------------------------------------------------------GGAGGGACGTCAATC---------------------------------------------------------------------------------------------------------------------TTCTCTTCAGCG---ACCAGTCTATCTGAATTGCAGAAAGCGGATGTTAATAAGTATTTTACTCTGAAGCAGGAGGATAAGGAGAGATTCTTTGGGGAAGGTTTACCAGCTGGCCTTGCTCAAGAATTTGAAGCCACAAATAGTGGATCTTTTCAGATCAGGGGACAGATGCTGCACTTATGTGAGAGATTACAACAAGGACTTACTGCTCAT------------------------------------------------------------------------------------------------------------------------------------------------------------------------------------------------------------------------------------------------------------GAGCCGAGAAAACATTATTTGTTGGATGGTCCTGTTGGCAGTGGAAAGAGTATCACTCTTGCAATGCTCGTAATGTGGGCACGTTCACAAGGGTGGCTTGTTTTTTATGTACCATTTGGAAAAGAGTGGACACATGGTGGGAGCTATGCGAAGAATGAGCGCACTGGTCTTTGGGATACTCCTCTACAAGCAAAAGTTGTGCTTGAGGGTTTTCTAAGAAGCCATGAGGAGCTTTTGGGTCAATTAAAGTGTCATATATTCGAGCCTTTATACCTTGGAGAAGTTCCTGGTCTTCCTCCAACGCGAGGTCTCCAACACGTTTCATTACCAGAAAATTCTTCTTTAAGAGACTTGATTCAACGAGGACTAGTTCAACCTCATGTTGCGGTGGCAACTGTTGTGCGGTTACGAGAGGAGCTAGCTCTTGTGAATGACGTACCCGTTTTATTTGCAGTAGATCAGTTTAACAATTGGTTTACATTTAGTGAATATCATGAATATATGGGTCCTCGCAAGCGACGACCAATTCATGCTCGAGAACTTTCTATGGTTCACGCATTTCGCAAGTTGGATGATAGT---CCATTTTATGTGTCAGCTTTTTCCCATTCAACAGCAGTAGGAAAGCTACCTAGACAGTTGTCCGGAGTTCCCAAGAAAGTTCGTTTCCGGATCCAT------------------------------------------------------------------------------------------------------------------------------------------------------------------------------------------------------------------------------------------
>Huperzia_lucidula
ATGTGTTCTAGAAACATCTTTCGATGTTCTGCGCGCAAGCTTTGGCCCTCATCCTTGCTCGAGTTCGACAATACACGGAATCGGTTTTTCCTTACA---GAAGCTCGGAGGTTTCGTGAGAACGGTGTAGAAAGT---------------------------------------------------GTAGATGCAAAGAAATTTGCTCGAAAACCG---------------------------------------TTTGGATGTGTTCATTTTGTGTTATGTCCGAGGCAGAGTGATGCAGTTGCTTCGACCTCTTTGCATTCCATGTGTAGGCATTTTTCTGCTGCTGCATCTGGTCACAATAGCGGAAATGGTGAAGGAAATGGGGTGAAAGCATCACAAGCAGGTATTAAT---------GAAGAAGAAGAAGACAATGAATCGAGAGATGGTAAGGGGGATATGGAAAGTGAAGCATTCTGG------------------------------AATGTGGATTTACAGGATGATTCTGTTGATGCCCAGGAAGAAGACGTAGAGGGTGCA------------------GAAGAAGCGGTAGCTCAGGCTGAT---------------------------------------------------------------------------------GGAGAGACGTCAATC---------------------------------------------------------------------------------------------------------------------TTCTCTTCAGCG---ACCAGTCTATCTGAATTGCAGAAAGCGGATGTTAATAAGTATTTCACCCTGAAGCAGGAGGATAAGGAGAGATTCTTTGGCGAAGGTTTGCCAGCTGGCCTTGCTCAAGAATTTGAAGCCACAAATAGTGGATCTTTTCAGATTAGGGGTCAGATGCTGCACTTATGTGAGAGATTACAACAAGGTCTTACTGCTCAT------------------------------------------------------------------------------------------------------------------------------------------------------------------------------------------------------------------------------------------------------------GAGCCGAGAAAACATTATTTGCTGGATGGTCCTGTTGGGAGTGGGAAGAGTATCACTCTTGCAATGCTCGTAATGTGGGCACGTTCACAAGGATGGCTTGTTTTTTACGTACCATTTGGAAAAGAATGGACACATGGTGGTATGTATGCCAAGAATGAGCGCACTGGCCTTTGGGATACTCCTCTACAAGCAAAAACTGTGCTTGAGGGTTTTTTAAGAAGTCACGAGGAGCTTTTGGGTCGATTAAAGTGTCGTATATTTGAGCCTTTATACCTTGGAGAAGTTCCTGGTCTTCCACCAACACGAGGTCTCCAGCACATTTTACCACCAGAAAATGCTTCTTTAAGAGACTTGATTCAACGAGGACTGGTTCAGCCTCATATTGCAGGGGCAACTGTTGTGCGGTTAAGAGAGGAGCTAACTCTTGTCAATGACGTTCCGGTTTTATTTGCACTAGATCAGTTTAATAGTTGGTTTACTTTCAGTGAATATCATGAATATATGGGTCCTCGCAAGCGACGACCGATTCATGCTAGAGAACTTGCTATGGTGAACGCATTTCGCAAGTTGGATGATGGT---CCATTTTATGTATCAGCTTTTTCCCATTCAACAGCAGTAGGAAAGCTACCTAGACAGTTGCCTGGAGTTCCCAAGAAAGTTCGTTTCCGGATCCATCAGTTCAATCTTAAGGAGACTTCTTTGGCACTTGACTATTACCATATGCAAAAAGTAGCTTCCAATCCACCT---ACAGAGCAGGATGTAACTAAGCTATTTTTCTTGACAAATGGGAATGGGAGAGAATTGAGGAATCTAGCTCGTCTATTGTGA------------------------------------------------------------------------------
>Physcomitrella_patens
------------------------ATGGCAGCTTTAGCGAAG------------AGATTGTCGCGATCGGGTGTGTCTCGCTTGCTCGTATCCTCC---AGCAGTGCTTCTTCCGGGGCTTGTCGAGTGCAGGGT---------------------------------------------------TTGGATGAATCAGGGAATGCTGTCAATTGT------------------------------------------------------------------------------------------------------------------------GCCGTGGTTTCCTCGCCATTTTCTTCCAGTGCGGTGGAGCGGGCTTCCTCAGATTTGAAGCCAAAGCCGGAGTTGATG------CAAATAGTCGTGAATCTTTGTGAAAGAGGTGTTAGTCGTAATAGTATCTCTAGTGCTGCGCGATGG---------------GTAGAG---------------GGAACCTCAGGATTTGCGGCTCCAGCTGGTCAATTGTCTACTTTGGGAGTC------------------AGGAGATTTTCAGCTGTGGCATCC------------------------------------------GTGGGAGGAGGCGACGGCCTTAATAAAATCGGAGGTGAAGGTGGAATTAGTGTTGGGGAAGATAGTCAG---------------TTGGAAGATGTTTCGTCGTTG------------------------------------------------------------------TTTTCCTCTGCT---TCTAGTCTGGTGGATGTCACTGGCGATGATGTCCTGAAGTACATCAATTTCAGTGAAGAAGACCTGTCGAAGTATTTTGGAGAGGGTTTACCCGGAGGTTTAGTTAAGGAATTTGAAGCTACAAAAGCAAATTCTTTGATGATACGTCCAAACGTGTTACAATTATGCAATTTTTTGGAGAGACACGCCACAGGAAAGGATTGTTTC---------------------------CAGCTACTTGCTGAGGAT------GCAGATGCTACA------------------------------------------------------------------------------------------------------------------------------------------------------------------------------------AAGCCCAGGAAACATATTTTATTAGACGGACCAACAGGAAGTGGGAAGAGTGTTGCCTTGGCAATGCTTGTGCAATGGGCTCGTGCTCGAGGATGGCTTGTATTCTACATTCCCAGTGGGAAGGGGTGGACCCACGGAAGTCTGTACTATAGGAATGAAGAAACAGGCCTTGTAGAGACTCCGCAGACGGCTCAGATGGCTTTGGAGGGATTTCTCAAGAGCCACTCAGAACTTTTGGATACTTTGCCATGCAACATTTCCGACCCAGTACCTCTTGGAGAAGGAGCTGGAGTGCCTCGCGTCCGGGGTCCGCAGGAATTTACTTTACCTGAAGGAGCAACATTGAAACAATTGGTGGAAAAAGGACTATCAATGTCTCATGCAGGAGTAGGCGCTGTCGTCAGGCTGCGGAAAGAACTCTCTCTTGTTAAAGATGTCCCTGTTTTAATTGCAATTGACGATTACAACAGTTGGTTTGTCTTCAGCGAATAT------------GGAGTGAAAGCCAAGAAACCCATACACGCCCATCAACTTGAAATGGTACATTTC------------------------------------------------CATGCTACT---------------------------------------------------------------------------------------------TGTAGATACTTCGCATGTTAA---------------------------------------------------------------------------------------------------------------------------------------------------------------------------------------
>Lygodium_japonicum
------ATGAAGCACCTCGTCCGGGTAGCTGCTGCTCCCCGGCTTACAAGATCTCGTGTACTCGCCCTCACGGCAAGGGCCTCTCTCTGCAGCTCGGCCTCCAAGTCTGAAGACAACTGCACAGGTACAGGCGAGCGGTTGCCCCTCCCGATTTATGGAAGAATCAAATCCTCGTCCACGCCTACCGTTAATGGCAGGCTCCTGCTCCACCAAGGG------TTTGCATTTCAAGAACAGAAA------------CCTGATTCTTGGAAGATACTCAGGGCTCCACCTAGGCTCTCTCACTTTAGCTTATTGCAGCTG------------------------------------------------------AGGAATTGCTCAGGTGCTAAAACTCCTGATGAAAGCACAGGA---------GAGGTGGAGCAAGTTCAAAATCAAGCAGAAGAAGCAGACAACACCAGGTTAGAGGCCCTCCAGAAGTTGACATCTTTAGTGGAAGCGTGGATCAAT---------GAGGGTGCAATTAGCATAGAGGGAGAAGAAGACCATGCGTCGAGAACAGAGATTAAGCTTTACCGCTCAGCAGGTCTTGTTGATGAC------TGGAATTTTGAGGACTGGCATGATCCATCCTCATTGTCATCAGTAAAGGATGGGGAAGAGGAA------GGTCAGGGTGCCAGGGATCTTGAAGAAGAAGGCAAGGCAAAATTCAAAGGTCTGAAGGATAAAGGAGCTTTGCCACAAGTTGATGGAAAGAGGTTGTATGGCATTGATAAGTATTTACCAGCCAAAGTGCTAGTGGAGTTTAGTGAAATA---AGTAGCTTCTCCGATGTCACTGAAAGTGATGCCAACAAGTTCTTTATGTTAAGAAAGGAGGACCAGGAACACTTTTTTGCTGAAGGATTACCCAAAAGTTTCAGTAAGGAATTCGAAATAAGCAAAACGAATGCACTGCTCATCCGAAAGCAGCTGCTCAAGCTAATCAATCATCTGGAACGC---TTGACCCAG------------------------------------------AAGGAACCGGCAGATCCAACTGCTGATGCTTCTGATGATCTTGAAGAGTCTAAGCTCACAGAAATTGATGATGAGACACACGTTGAGGTGAAGAACAAGGCAGACACCAAAAATCTTAGCTTGTTGTCTTTTTTGGAACCTGCCGTCTCTCTCTCATATAATCAACGAAAGAAGCTAGTAAGACAACAACGCTTCTTGGACAACGCAGATCTTGGTTTTAAAAAGCATCTGGTCCTTGATGGGCTTTCTGGAAGTGGGAAAACTTTCATACTTGCAATGCTTGTGCAATGGGCTCGAAGCCAAGGGTGGCTAGTTTGTTACATTCCTAGTGCTAAAAAGTGGACCCATGGTGCTTTATATTATAAGAATGAAGCAACCGGGCTTTGGGATACTCCTGTACAAGCTATGTCTATGCTTGAGGATTTTTTGAAGAGCCATAGTGAGATTCTTGAATTGATCCCATGTCGTATACATGATCCTATACCCTTAGGTGAAGGTGCTGGAATTGGCCGTGTCTCAGGTCCTCAACAGGTTGCTGTGCGTGAAGGATTTACCTTAAAAAACCTTATCCAACTTGGGATAGAGTCTTCCCAAGCAGCAATTGGGGTTGTAGTGCGACTTCGAAAGGAGCTCTCTCTGGTGGAGAAGGTCCCAGTGCTTATTGCTATTGATGAGTTCAACAGCTGGTTTACTTTCAGCGCATATCATGAAGCCTATAATGAATTTGGCCGGAGGCCAATCCATGCAAGGGAACTAGCAATGGTGAATGCTTTTCGTGACATGACATATGGC---CCTTATATGGTAGGGGCATTTTCACATTCAACAAGTGTTGGAAAATTACCCAAACAGCTACCTGGAATTCCAATGGAAGCAAAGGTGTTTTTGAATAGATACGATTTTCTGGAGTCAAGCATCATGCTTAAGCATTACATAAGGCAA---TATAGGCCTAAGGCAAAATTTGGGAAAAGGGCAAGAAGGGCTCTTTACATGCTGACAAATGGAAATGGACATGAACTACGTGACCTGGCACTTATGACTGCAGCTGGTACAATGGAGCGTTTACCTGCTGGGTCCGTGGCTGTGGATGACCTTGAAGCAGAAACTGTAGCTGCAGCTTAA
>Pteridium_aquilinium
------------------------------------------------------------------------------------------------------------------------------------------------------------------------------------------------------------------------------------------------------------------------------------------------------------------------------------------------------------------------------------------------------------------------------------------------------------------------------------------------------------------------------------------------------------------------------------------------------------------------------------------------------------------------------------------------------------------------------------------------------------------------------------------------------------------------ATGGACAAGGATCTCCCTCCACGGGTACTGGTCGAGTTCTCTGAAGCA---ACCAACTTAACAGAGCTCACAGCGAGTGATGTCAACAAGCTTTTTAACCTCAGTAAGGAGGATGAGGCTCGGTTTTTTTGTGAAGGTTTACCCAACAGCTTTATTAAAGAATTCGACATCAGTTGCACAAATGGTTTGCTAATTAGAAGCCAGTTTATGAAGCTAGTCGATCACTTGTCCAAA---ATGACCGAGGGA------------------------------------AAGAAAACGACCGAAGACCCT---GCAGATGTCGTTATTGACAAGAAAGAA---------------------------------------------------------------------------GTGTCTTTGATTGAACCTCTCACCTACATGTCTTTGAATAAAAAAAAGAAGCTAGCAAGAGAGCGGCGACTGCTGGACAAAGCGGACCTTGGCTCAAAAAAACAAATTTTGCTTGATGGCCTGCCTGGAAGTGGAAAAAGCTTCATACTCGCAATGCTTGTTCAGTGGGCTCGAAGCAAAGGCTGGCTAGTTTGTTATATTCCAAGTGGGAGGAAATGGACTCACAATGATCTCTACTACAAAAATCAGTCCACTGGCCTGTGGGATACACCTGTGCAAGCTGCGTCCATGCTCCAGGATTTCTTGAAAAGTCACAGTGACATCCTAGATGTGATTCCATGCCGTATTTTTGATCCTATACCTTTAGGGGAAGGGCCAGGAATTGGACGGACATCAGGCAGTCAAGAGGCACCTATGCTAGATGGTTCTACTTTAAAGGATTTAGTTCAGCTTGGAATAGACTCCCCTCATGCTGCGGTTGGTGTAGTAGTACGGTTACGCAAGGAACTCTCACTGGTTGTGGAGGTCCCTGTTCTCATTGCAGTGGATCAGTTCAACAGCTGGTTCACTTTCAGTGGATTCTATGAAAGCTACAATGAATTTGGTCGAAGACAGATACATGCAAGGGAACTGGCAATGGTCCATGCTTTTCGAGATATGACCTATGGT---CCGTTTATGGTGGGGGCCTTTTCACACTCAACAAATGTGGGAAAGCTTCCAAAACAGTTACCTGGGGTCCCATTTGAAGCCAAAGTGTTTTTAAACCGGTATGATTTTATGGAGGCAAGTGTAATGCTCAAGCATTATATGAGAAAA---TGGTGCTCCAAAGCAAAATTTGGTAAAAGGGCTAGAAGAGCTTTATACATGTTAACCAATGGCAATGCAATCGAGCTAAGGGACACAGCTTTTCTAACTGCAGGTGGTTTAAGACAAGTTGTTCCG---------------------------------GAGGCATTGGCTGCCTGA---
>Oryza_sativa
------------------------------------------------------------------------------------GAGTTCGAGGGC---GGCGGC------------------------------------------------------------------------------------------------------------------------------------------------------------------------------------GGCGGA------------------------------------------------------------------------------------------------------GCGGGAGGCGGC------------------------------------------------------------------------------------------------------------------------------------------------------GACGACCTTGATGTG------------------------GAGTTCGAGCTGCCCACTGACCCG---------CTGCCCCCGACCTACGACACCGCG------------------------CTCGACGTC------GGGCCCGGCGGCCGCCCACTC---------------------------------------------------------------------------------------------------------------------TTCGCCTTCACC---GACACCTTCGCGTCCTTCTCCCGCCGCGATGCCAACGCCTACGTCGATTTCACCTTGGATGAATGGAAAGCTATGTTACCAGAGGGATTGCCAGCCGGCATGATGAAGGAGTTTCAGGAGACAAGACGGTGTGCTGTGATGGTGAGAGAGAGCTTCCTAGACCTACGGGATAACTTCCGAAGA---------------------------------------------------------------------------------------------------------------------------------------------------------------------------------------ATTGTTGATCCAGCTATT---------GCTGCCAAACGAAAA------------------------------------------GATGCCAAAAGACAAATTGTATTAGATGGTCCCCGGAGCTGCGGTAAAAGCATTGCACTTGCAATGCTTGTCCACTGGGCACGTACTGAAGGATGGCTAGTATTTTATGTTCCACAAGGGAAGGATTGGTCACATGGAGGATTCTTCTATAGAAACACCTACAATGATCTCTTTGATACTCCAATACAGGCTGCAAAGATCTTACAGGATTTCTTGAAGTACAATGAAAACCGCTTGCAGCAGTTACCATGTCAAATATTTGAGCCTATTCCCTTGGGGGAAGGTGCTGGTGTTGGAATGATGAAGGGGGCTGACACAGTGGAAATGCCTGAAGGTTCGACACTGTATGATCTCATTCAAACTGGGATAACACATTCGCATGCTTCAGTTGGTGTTGTAGTTCGTTTAAGGAAGGAATTGTCACTTGTGAAAGATGTTCCCGTATTATTTGCAATTGATCAGTATAATAGTTGGTTTACATTCAGTGAGTTCCAGGAACCGGTGACTGTTAGATCATGTCGGCCAATTCATGCAAAAGAGCTTACAATGGTCAATGTTTATAGGCCAATGCTACACAAT---GATATGATGGTAGGAGCATTTTCACATTCAACTGCAGTTGGAAAATTACGACAGGACCTCCCAGATGTTCCATCAGATGCTCGTGTGATGTTTCCACGGTACACTGTAAATGAAGCTGAGACTGTCTGCCACTATTATATGAGGCAAAAGATCATCAAGCGCGAAAATTTTTCAGAAGAGAAGTGGAAAAAGATTTATTATTTGTCAAATGGAAATGGCTCAGAGATGAGATGGCTTGCTGCCTTTATCTGA------------------------------------------------------------------------------
>Ananas_comosus
------------------------------------------------------ATGCTGCTCCGATCCCTCCTCCGCTCCGCCGCCGCCTCCTCC---GGCGGCGCCGCCGCCGCCGCCGCGACCCGG---------------------------------------------AGCCCC---------------------------------------------------------------------------TTCGCCCGCGTCTCCGATCTCCTCTACCCAGGTGGCGCC---------------------------------------------GCCGCGTCGCGGACCTACGCGAAGGCGAAGGCGAAGGCGAAGGCGAAGACCACCGCCGGCAAGGGCAAG---------------------GTCCGCGCCAAGGACCCGCGCGCCGTCGCCGGCGACAGCGCCGCTGCCGCGGCT---------------------------------------------GGGCCCGACGCCGCCCCCTCCGCGGACGACGACCTCAACGTG------------------------GAGTTCGAACTCCCCACCGACCCC---------CTCCCCGTCTCCTACGACCCCTCC------------------------CTCGACGTC------GGCCCCGGTGGGAGGCCGCTC---------------------------------------------------------------------------------------------------------------------TTCTCCTTCTCC---AAGACCTTCTCTCCCTTCTTCCACAGGGATGCTCGTGTCTATGTCGACTTCAGTTTGGATGAGTGGAAGGCGATGTTGCCGGAGGGGCTTCCTGTGGGGATGATGAAGGAGTTTGAGGAGACAAGGCGGTGTGCCGTCATGGTGAGAGAGAGTTTTCTTGATCTTCGTGATAACTTTCGGAGA---------------------------------------------------------------------------------------------------------------------------------------------------------------------------------------ATTGCTGACCCGCCGATC---------ACGGCTAAACGTAAA------------------------------------------TCGACAAAAAAGCAAATTGTCTTGGATGGTCCTGTTAGCTGTGGGAAAAGTGTTGCACTTGCTATGCTTGTTCACTGGGCTCGTTCTGAGGGATGGCTGGTCTTTTATGTTCCGAAAGGTAAGGAGTGGACTCATGGAGGATTTTTCTACAGAAACCCCTATAATGATCTTTGGGATACCCCCGTCCAAGCTGCAAGAATTTTGCAGGATTTCCTGAAATTCAATGAGTCTCGCTTGCAGCAATTACCTTGTCAAATATTTGATCCCATTCCATTGGGAGAAGGTGCTGGTGTTGGCATGATGAAAGGAGTTGATTCCATGGCAATGCCTGAAGGTTCTACATTGTATGATCTCATTCAAACTGGAATTACTTACACACATGCTGCTACTGGAGTTGTGGTTCGTCTACGGAAGGAGTTATCGCTTGTAAAAGATGTGCCTGTGCTCTTCGCAATTGATCAGTATAACAATTGGTTTACATTCAGTGAGTATCAGGAGCCTGTAACTGTTCGTTCCTGCCGGCCCATTCACGCTAGAGAACTTTCAATGGTGAATGCATACAGATCGATGATGCACGAT---GATATGATGATAGGAGTCTTTTCTAATTCAACAGCTGTGGGCAAGCTGCGTCAGGAACTCCCGGATGTTCCACTTGGTGCTCGTGTAATGTTTCCTCGATATAACTTAGATGAAGCGGCCACCGTCTGCCACTATTATCTAAGGCAAAAACTCATACGGCGAGAGGGATTCTCAGAGGAGAAGTGGAAGAAGATATACTATTTGTCCAATGGAAATGGCTCAGAGATGAGGTGGCTGGCTCCTTTTATATAA------------------------------------------------------------------------------
>Amborella_tricopoda
------------------------------------------------------ATGCTCCACACAAGAGCCCTAGCTTCCATCCTCTTTAACTCT---------------------------------------------------------------------------------------------------------------------------------------------------------------GTAACAAAAAGACAAACCCTAATT---------------------------------------------------------TCCACAGCATCAAGAACCCTAGCCTCTTCTTCCTCCTCCAAATCCTCTGGGCCTAAGGCCCCCAAGGCC---------------------------AAACGAAAGGGTAATTTAAAGGGCCAGCCATCTGTGAAGGCA---------------------------------------------------------------------------------GATGATGGACCAGTAGCC------------------GAAGAATTCAATCTTGATTTCGATGATCACATCAGAGAACCAATTGGCCACGATAAATCT------------------------CTGGACTTC------TTACCTAATGGGAAGTCATTG---------------------------------------------------------------------------------------------------------------------TTTACTCAGGCA---GAGTCCATTGGTGTTCTCGGGCGCAAGGATGTTAACACCTATATGAATTTCAGTTTGGAGGAATTGAATGCAAGTTTGCCAGAGGGACTACCAGCTGGTATGACAAAGGAATTTGAGGAGACAAAGGGTAACTATTTACTTGTTAGACAGAGCTTCTTGGAACTTCGCGATAACTTTAGGCGT---------------------------------------------------------------------------------------------------------------------------------------------------------------------------------------GTAGTTGAACCACCATTA---CAGGTCAACAGCAAAGCTCCA------------------------------------------AAAGTTCGAAAGCAGATTGTGTTGGATGGTCCTGTTAGCTGTGGGAAAAGTATTGCACTCTCCATGCTTGTACATTGGGCACGTTCTGAAGGTTGGCTTGTTTTTTATGTTCCAAATGGTAGGAAGTGGACTCATGGGGGTTTCTTTTACAAAAATCCACAAACTGATTTATGGGATACACCTATTCAGGCCACCAAAATCCTCCAGGATTTCCTGAAAAGTAATGAAGCTCAGTCACAAAAGTTACCTTGCCAATATTCTGATCCAATTCCGATAGGGGAGGGTGCTGGTGTTGGAATGATGAAGGGGGCTGATTCCATGGCAATGCCTGAAGGTTCAACCTTGTATGATCTCGTTCAAACAGGGCTTAGATACTCACAAGCTGCGGTTGGAGTCGTGGTTCGTTTGCGGGAGGAGTTATCACTTGTCAAAGATATACCTATTCTTTTTGCAATTGATCAGTATAACAGCTGGTTTACTTTCAGCGAATATGAGGAACCAGTGACTGTTCGGTCTTGTAGGCCTCTACATGCCAGAGAGCTTGCAACGGTGAATGCTTATCGTTCTATGATGCATAAC---GACATGATGGTGGGTGCCTTTTCTCATTCAACTGCTGTTGGAAGGCTTCGTCAAGAGCTGCCTGATGTTCCAGAAGATGCACGTGTTATGTTTCCTCGTTACAGCTGGGATGAAGCTATTGCAGTATGCTCATATTATCGTAGGTAA---------------------------------------------------------------------------------------------------------------------------------------------------------------------------------------
>Littorella_uniflora
------------------------------------------------------ATGCTGATCCGTTCACTACTCCGAGCTACCGCCGCCGCGAAA---TCAGCCAATCGACAA------------------------------------------------------------------------------------------------------------------------------------------------------------------------------------------------------------------------------TGGAAGATCTCCGAGGGCTTCTTCTCCACCAAA---ACAAAACCTCCCCGAGTGAAAACCCCAGGCGGCAAACCA---------------CCACCCAAATCCAAATCAAACCCCAAAGACAAGGACGGGCCCGCCGTTGAAACT---------------------------------------------------------------CCGGCCGTATCTGACTCAATTATTTCCGCCAGAGAAGAGGCCGAGCTCCGTCGCCGTCTGCTCGCCGAGGAC---------------------GAAAATAATCCCGCT------------------------CTTAATGTG------GGGCCCGGCCGTAGGCCTCTC---------------------------------------------------------------------------------------------------------------------TTCTCCTCCGCT---GCTTCTCTCTCTTCGCTCACTGAAGAAGATGTCAACACTTATTTCAAGTTCAGTTGGGGGGAGTTAAAACAAGTGTTGCCAGAGGGCTTGCCAATGGGAATGGTGAAGGAATTTGAAGACTCACAAAGGACTGCCTTGCTGGTACGTCAGAGTTTCATTGATCTTTGTGACAATTTCCGGCTG---------------------------------------------------------------------------------------------------------------------------------------------------------------------------------------GTTGCAGATCCTTCATTG---GTGACAAATTCTGAAGATCTG------------------------------------------ATAGTTCGGAAGCAAATCGTATTAGATGGTCTTAAGAGCTGTGGGAAGAGCATTGTACTTGCGATGCTTGTATATTGGGCCCGCAAGGAAGGTTGGCTTGTGTTTTATGTTCCAAATGGCCGAGACTGGACTCATGCTGGTTACTATTACAAAAATCCTGAGACTGGTCTTTTTGATACACCTCTCCAGGCATCTAAAATTTTACAGGATTTTTTAAAGTACAACAAGCCGCTTCTGGAAGGTTTAAAATGCACTGTACATAAGCCTATTCCACTGGGACAGGCTGTCGGTGCTGGAATGCCGAAGGATAAAGAA---ATGCAAATTTCTGAAGAGGCATCTCTTTGTCAGCTCGTTGAAGCTGGAATCAATGACCCGCATGCTGCTGTAGGAGTTATAGTTCGGTTGAGGGAGGAACTGTCTAACGTCACAAGTGTTCCTGTGCTTATTGCAGTTGATCAATATAACAGTTGGTTTACATTCACTGACTATGAGGAGCCAGCCACGGTTCGGTCTTCAAGACCCGTTCATGCTAGAGAACTAGCAACTGTCCACGCATTTAGGTCAATGATGCACGGA---CAAATGATGGTGGGTGCCTTTTCTCAATCAACAGCAGTAGGGAAATTGCGTCTAGATTTGCCAGATGTTCCTCCTGATGCTAGAGTCAATCTCCCTCGGTATAATTTGGATGAAGCGTCTACTGTCTGCCATTACTATCTCAGGCAAAGATTGATACAACGGGAGGCCTTCACAGAGCAAAACTGGAAGAAGATTTTCTTCTTATCCAATGGAAATGGAACAGAGATAAGATACCTAGCTCCTTTCATGAGGTGA---------------------------------------------------------------------------
>Isoetes_spp
-------------------------------------------------------------------------------------------------------------------------------------------------------------------------------------------------------------------------------------------------------------------------------------------------------------------------------------------------------------------------------------------------------------------------------------------------------------------------------------------------------------------------------------------------------------------------------------------------------------------------------------------------------------------------------------------------------------------------------------------------------------------------------------------------------------------------------------------------------------------------------------------------------------------------------------------------------------------------------------------------------------------TATTAGTCAGGAGCCAAGCCTWATCTTTATGCAACCGAATGYAGTTTACATTGACAKGSAAGCTTGCTTACAMCRTGTCAAATGTCTTTCCACTCAATGCTTTATGGAAAGARGATMCRAAATTAGAAGCTTCAGAGGAC---------------------------------------------------------------------------------------GGTGTAGA-------------------------------------------------------------------------------------------------------------------------------------------------------------------------------------------------------------------------------------------------------------------------------------------------------------------------------------------------------------------------------------------------------------------------------------------------------------------------------------------------------------------------------------------------------------------------------------------------------------------------------------------------------------------------------------------------------------------------------------------------------------------------------------------------------------------------------------------------------------------------------------------------------------------------------------------------------------------------------------------------------------------------------
>Isoetes_humilior
--------------------------------------------------------------------------------------------------------------------------------------------------------------------------------------------------------------------------------------------------------------------------------------------------------------------------------------------------------------------------------------------------------------------------------------------------------------------------------------------------------------------------------------------------------------------------------------------------------------------------------------------------------------------------------------------------------------------------------------------------------------------------------------------------------------------------------------------------------------------------------------------------------------------------------------------------------------------------------------------------------------------------------------------------------------------------------------------------------------------------------------------------------------------------------------------------------------------------------------------------------------------------------------------------------------------------------------------------------------------------------------------------------------------------------------------------------------------------------------------------------------------------------------------------------------------------------TGAACTTTTGGGCCAAATTAAATGTCGCGTGTCAAAACCTATCATACTTGGTGAAGCCACTATGAGGGACCGAAAAGCAGGTCCACAAGAGGTGAATCTGCCTGAAGGGAGCACCTTGAAGGATTTAGTTGAT-----------------------------------TGTGGCCCGATTAAGTGAAGAGCTTTCACTTGTGAAGGAAGTGCCTGTATTGATAGCTATTGATCA----------------------------------------------------------------------------------------GTTAATGC-TTT-GTCCAATGG-G-GAGGC--GTCATTTTACATTGGAGCCTT-TCCCACTCGACAGC-GTAGGAAAGCTCCCCTTGCAGTTGCCTGGAGTTCCTCCAAATGCTCGATTTAATTTTACGAGATTTGACCAAGAGGAAGCTGCTGCAATGCTCAATTATTATCACAAG------------------------------------------------------------------------------------------------------------------------------------------------------------------------------------------
>Isoetes_elatior
----------------------------------------------------------TCAAACTC---------CGATCCAACTTATTTGCAGAATGCAGCTTAAGTATTTATGGCCCAAATGAATCGTCTGTGAGATGG---------------------ATT---CATGGCTCTTCATTTCTAATGAAGGAGAAGAAGGGAGCT---------------------------------------------------------------------------CCTGCAAAGGCCGGAACA---------------------------------AAGGGCAAGGGTGCTTCCAAGAGTGAAGATGTTGGTCCTGGAAAGGGGTCCGGTATGGAG------------------------------------------------------CGTCGGAGCCAGGGTCCTGGCAGGGCTGTGGCTTTT---------------------------------------GATGCCAAAGGTCTCGTTAGAAATTACGGTCCTGGTCTCGTTGAAATTGTC------------------GAAGACCCC---------------------------------------------------------------------------------------------------------TCTCTT---------------------------------------------------------------------------------------------------------------------TTCGCTTCTACT---ATAGATATCTCCAAGTTGAAAAAAGATGATATCAACAAGTATATATCTCTAAG-----AGGACATTACACAGTACTTGGCGGAAGGTTTGCCATCTGGGGCATCCAAGGAGTTTGATCTCACAGGAAATAGCAGCATATTAGTCAGGAGCCAAGTCTTATCTTTATGCAACCGAATGCAGTTTACATTGACAGGCAAGCTTGCTTACAACATGTCAAATGTCTTTCCACTCAA-----------------------------------------------------------------------------------------------------------------------------------------------------------------------------------------------------------------------------------------------------------------------------------------------------------------------GGCTTGTGTTTTATGAGCCTAGGGGGAAAATGTGGACGCATGAGAATATTTTTTCTTTTAACGAATTGACTGGCTTTTGGGACACTCCATGGCAAGCGGAATCAGCTCTACAGGGGTTTTTGCTGAGCCATAGTGAACTTTTGGGCCAAA--AAATGTCGCGTGTCAAAACCTATCATACTCGGTGAAGCCACTATGAGGGACCGGAAAGCAGG----------------------------------------------------------------------------------------------------------------------------------------------------------------------------------------------------------------------------------------------------------------------------------------------------------------------------------------------------------------------------------------------------------------------------------------------------------------------------------------------------------------------------------------------------------------------------------------------------------------------------
>Isoetes_coromandelina
------------------------------------------------------------------------------------------------------------------------------------------TGG---------------------GTT---CATGGCTCTTCAGTCCTGCTGAAGGAAAAGAAGGRAGCT---------------------------------------------------------------------------CCTGCAAAGGCTGGAGCA---------------------------------AAGGGCAAGAGTGCTTCCAAGGGGGATGCCGGTGG-CAAGGAAAGGAGTCGGTTATGGAG------------------------------------------------------CGTCGGAGTGAGGGGCCTGGCAGGGCTGTGGCTTTT---------------------------------------GATGCCAAAGGTCTCGTTAGAAATTATGGACCTGGTCCTGCCGAAATTGTG------------------CAGGACCCA---------------------------------------------------------------------------------------------------------TCTATC---------------------------------------------------------------------------------------------------------------------TTTGCTTCCACT---ATGGATTTTTCCAAGTTGAA------------------------------------------------------------------------------------------------------------------------------------------------------------------------------------------------------------------------------------------------------------------------------------------------------------------------------------------------------------------------------------------------------------------------------------------------------------------------------------------------------------------------------------------------------------------------------------------------------------------------------------------------------------------------------------------------------------------------------------------------------------------------------------------------------------------------------------------------------------------------------------------------------------------------TCAGTATAATAGCTGGTTCACTTTTAGTCAGTACCATCAATACATRGGCCCGGGAAAGCGCCRTCCCATTCATGCTAAAGAGCTGACAATGGTTAATGCATTTCGTCCAATGGAGAGAGGCTCATCATTCTTTGTCGGAGCATTTTCTCATTCAACAGCAGTAGGAAAGCTTCCATTGCAGTTGCC----------------------------------------------------------------------------------------------------------------------------------------------------------------------------------------------------------------------------------------------------------------------------
