# Supplementary material for: Phylogenomics indicates the “living fossil” Isoetes diversified in the Cenozoic
Source: PLoS One. 2020 Jun 18;15(6):e0227525. doi: 10.1371/journal.pone.0227525 (PMC7302493; doi:10.1371/journal.pone.0227525)
Supplement: S1 File — Folder containing fasta files for each of the individual nuclear alignments. (GZ) [file pone.0227525.s011.gz › 1_Individual_Nuclear_Alignments/Homolog_22379.orthogroup_2.fasta]

>Huperzia_squarrosa
---------------------------------------------------------------------CACTTG------------------TTCAGCAGTGACCAAAACAGAGGCAAGATGCAGAAAAACAGAGGTTACGATACTTTAATT------------------------------------------------TCGCCA------------------------------------------------------------------------------TCACAACCGGCAAGCGTTGGCATTAACCAGCGCAACCGTAAA---------------------------------------CGCAGCCAT---GAGTTCAAGAATTCCGTGGATTCATCCAAGACAAACGGAGTA------------------------------------------------------------------------------------------------------------------------------------------------------------------AAGTTGCTCGTAGACAATCCA---------------------------------------------GACAAGTACAAAAGCATGCGAACTCGGGTGTTTTCATCGGTCTGGATGATAGGAGGATTTATTTTGGTGTTATACATGGGACATTTGTATATATGGGCAATGATTGTGGGCATCCAGATTCTAATGGCAAATGAACTATTTACTTTAGCTAGAGCATCGCTG---AGAGAAAAGCAGCTTCCAGGGTTTCGACTCCTCAACTGGCACTTTTTCTTTACAGCAATGGTTTACGTATATGGGCGCTTCTTAAGCAAGCAGTTTGTGAACACTATCTCATCAGACAAGCTACTGTCACAACTCTTTAGC---------------AGATTCATCAAATATCACATGCTCGTTTGTTATTGCATGTACATAGCAGGTTTTGTTTGGTTTATTCTTACCTTGAAAAAGGGTATGTACAAATACCAATTTGGCCAATATGCTTGGACACACATGATTCTTTTTGTAGTCTTTGCCCAATCATCTTTCACGGTGGCAAACATATTTGAGGGCATTATTTGGTTTTTGCTACCGGCATCTTTAATAGTAATTAACGACATTGCAGCTTATTTTTTTGGTTTCTTCCTTGGTCGCACGCCTATGATAAAGTTATCACCAAAGAAAACTTGGGAGGGATTTATTGGGGCATCTTTCACGACAGCCATATCCGCTTTCTTGTTAGGGCACTATATGGGTAACTCCCAATGGTTGACATGCCCTCGTAAGGATTTGTCAACAGGGTGGTTGCATTGTGATCCTGGACCATTATTCAAGGCTAAGGAATATCAGCTACCGCAAGAACTACCGCTG------------------------------------------------------------------------------------------------------------------TTGTTTCCTTGGAGAAAGATAGGTATCATGCCATTTCAGAATCACGCCATCGCTTTTGGATTATTTGCATCAAGCATTGCACCTTTCGGAGGCTTTTTTGCTAGTGGATTCAAACGAGCATTCAAGATCAAGGATTTTGGCGACAGTATTCCTGGTCATGGTGGAATCACCGAT------------------------------------------------------------------------------------------------------------------------------------------------------------------------------------------------------------------------------------------
>Huperzia_lucidula
------------------------------------------------------------------------------------------------------------------------ATGCAGAAAATCAGAGGTTACGATGCCCTAATT------------------------------------------------TCGCCA------------------------------------------------------------------------------TCACAGGCGGCAAGCGTTGGCGTTCACCAGCGCAACCGTAAA---------------------------------------CGCAGCCACGATGAGTTTAAGAATTCTTTGGACGCACCCAAGGTAAACGGAGTG------------------------------------------------------------------------------------------------------------------------------------------------------------------AAGTTGCTCATAAACAATCCC---------------------------------------------GACAAGTACAAAAGCATGCGAACTCGTGTGCTTTCATCAGTCTGGATGATTGGAGGCTTTATTTTGGTGTTATACATGGGACATTCGTATATATGGGCAATGATTGTGGGCATCCAGATTTTAATGGCAAATGAACTATTTACTTTTGCTAGAGCATCTCTC---AGAGAGAAGCAGCTTCCAGGATTTCGGTTGCTCAACTGGCACTTTTTCTTTACAGCAATGGTTTATGTATATGGGCGCTTCTTAAGCAAGCAGTTTGTGAACACTATCTCATCGGACAAGCTACTGTCACAACTCTTCAGC---------------AGATTCATCAAATATCACATGCTCGTTTGTTATTGCATGTACATAGCAGGACTTTTTGAATTTTAG------------------------------------------------------------------------------------------------------------------------------------------------------------------------------------------------------------------------------------------------------------------------------------------------------------------------------------------------------------------------------------------------------------------------------------------------------------------------------------------------------------------------------------------------------------------------------------------------------------------------------------------------------------------------------------------------------------------------------------------------------------------------------------------------------------------------------------------------------------------------------------------------------------------------------------------------------------------------
>Selaginella_moellendorffii
---------------------------------------------------------------------------------------------------------------------------------------------------------------------------------------------------------------------------------------------------------------------------------------------------------------------------------------------------------------------------------------------------------------------------AATGGG---------------------------------------------------------------------------------------------------------------------------------------------------------------------GAGCTTCTTGTGGACGATCGC---------------------------------------------AACAAGTACCGGAGCATGAGGACTCGAGTCCAGTCGTCGGTGCTCATGATCGGTGGCTTTGCGCTCATCGTCTATCTCGGCCACCTCTTCATCGCCTTGATGATCGTGGTCATCCAGGTGCTCATGGCCAAAGAGCTTTTCACGCTCGCGAGAGCTTCTCACAGGGAACGAGATGGACAGCCGGGCTTTATTAGGCTTAATTGGTACTTTTTCTTCACAGCCATGGTATATGCCTACGGTAGGTTCTTGAAAAAGCAGTTTGTGAATACCATCTCATCCGACAAGATTCTCCTCATGATCTTCAGC---GGG------------CTCATCAAGTATCACACGATGATCTGCTATCTGATCTATATCACAGGATTCGTTTCGTTTATCCTCACCCTTAAGAAGCGGATGTATCGGCAACAGTTTGGAGAGTTTGCTTGGACGCATATGATACTGTTCGTCGTTTTCGCGCAGTCGTCTTTCACTGTCGCAAATATTTTCGAAGGCATAATATGGTTTCTTCTCCCGGTCTCGCTGATCGTGATCAACGATATTGCTGCCTACTTGTTTGGATTCTTTTTTGGACGAACGCCTCTTATAAAGCTGTCGCCGAAGAAGACTTGGGAGGGCTTTATTGGTGCTTCTGTCACGACTATAATATCTGCTTTTTTGCTGGCAGATATCATGGGAAGGTCACAATGGCTGATTTGCCCTCGGAAGGATTTGACAGTGAGTTGGCTGGAGTGCGATCCGGATCCCGTGTTTAAGGATGTTCAATATCAACTTCCGTCCTGGATAACCTTTGTGTAC------------------------------------------------------------------------------------------------------------------------------GTAGAGGTGATGCCTTTGCAAATTCATGCACTTGTGTTTGGATTGTTTGCCTCGAGCATTGCCCCCTTCGGTGGATTTTTTGCCAGTGGCTTCAAAAGAGCATTCAAGATAAAGGACTTTGGAGACAGCATTCCCGGGCATGGAGGAATGACAGACCGCATGGACTGCCAGGCATGTCACTTTTCCTCAGATTTTATGGTTATGGCCGTGTTCTCGTACATTTACCTCCAGTCCTTCATTACTTCACACAACTACACTGTAGAAAGCTTTCTGGCGCAGATTCTAGCCCATCTTTCCAAGGAGGAGCTGATAGAACTCCACTTACGGCTTACAAATATCCTGCTGCAGCAGAACTAA---------------------------------
>Isoetes_lacustris
------------------------------------------------------------------------------------------------------------------------------------------------------------------------------------------------------------------------------------------------------------------------------------------------------------------------------------------------------------------------------------------------------------------------------------------------------------------------------------------------------------------------------------------------------------------------------------------------------------------------------------------------------------------------------------------------------------------------------------------------------------------------------------------------------------------------------------------------------------------------------------------------------------------------CGATTTTTAAGCAAGCAGTTTGTAACCACAATACAGTCTGACAAATTCCTCCTTAAGCTGTTCAGT---GGATTCATTAGTAGATTTATCAGTTACCACATGCTTTTATGTTATTCCCTCTACACTGCAGGTTTCGTATGGTTCATTCTTTCTCTCAAGAAGGGCCTCTATCACTATCAGTTTGGACAATTTGCATGGACGCATATGATACTCTTTGTTGTCTTTACACAGTCATCTTTTATTGTTGCAAATATTTTTGAGGGCATCATATGGTTTCTATTGCCGGTATCATTGATTATTATCAATGATATTGCAGCATACTTTTTTGGATTCTTTTTCGGGCGCACGCCATTAATAAAGCTATCACCAAAGAAAACTTGGGAAGGTTTCATTGGAGCTTCTGTCACCACTGTCATATCTGCTTTTCTGCTGGCTAGGTTGATGGGAAGCTCTCCTTGGCTAACTTGTCCACGAAAGGACTTGACTGTAGGATGGCTGGATTGTGTTCCTGGAGTGCTCTTTAAGCCAAAGGAGTTTCCACTGCCAGGATGGATGTCATTA------------------------------------------------------------------------------------------------------------------ATGTTCCCC---AAGAGCGTGAATATAATGCCTGTCCAGTGGCATGCACTAGCTTTTGGTTTATTTGCGTCACTTATTGCACCATTTGGTGGCTTCTTTGCCAGTGGCTTCAAACGTGCATTTAAAATTAAGGATTTTGGAGACAGCATTCCAGGCCATGGGGGTATTACTGATCGAATGGACTGTCAG------------------------ATGGTCATGGCTGTATTTTCTTATATATATTACCAGTCCTTTATTGCTCCACATCATTATTCTGTGGAAGTCTTCATGGAGCAGATCTTAGCATATTTGTCAGTGGAGGAGCAAATGAGCCTTTATACTATCCTTGGGGAAGTCTTGCAAAACGTGGCTCAAGCGAAAGGGCTAGAATATAATAAAACGAAATGA
>Physcomitrella_patens
------------------------------------ATGGTAGCCATGTCAGTCCAGGCCGGGATGAGCGACGTGGGGATTTCAGGTGGGAAGGTTGAGGATGCGGAGAGGAATCCTTTGTTGCAAGAGGATGCGCAGTTCCCGGGGCATGACGGTCCTTGGGATGGGGTTCGGGAGGTAGCGGACGGTGAGGAAGACGAGAGTGAC------------GAGGCAATTCAGCAGCGG------------------------------------------------AGACAGAAGACTCAGTCCAAGTTGTTGCACCAGCAGAAAGAGGAGGAGGCAGGTTTGGAGGAAGAGTTGGAGGAGGAGGACGAAGACGAC---------GAGGAGTCTGCATACGAGACGGATTCGGATTCCGGGTTGGCATCCGTGGTGAAGCCCTTGGTGTCGAAACCGGAGCTGGACACCATTGCGGAGCGGGATAAATTGGAAATGGAGGAGGAGGTGATGAAGTCCCCAACACCGTCTGCCGGTGATGAAGTCAAGAACGAGGAGGAGGTTGTGAAGAACAGGGAAGATGAAGATTGGGTAATGAGACCAAGGCATAAGAGAACGATTTCTGGAAAACTCGGAGAAAATCGTTCTTCGAACAAGTTCTTGAGCATGTGGACAAGGATATTTTCGTCGGTCTGGATGATTGGCGGATTTATTTTGATAGTTTACATGGGCCATCTCTACATATGGGCTATGATTGTAGTTATCCAGCTTTATATGGCTCAGGAACTCTTCACTCTTGCAAGGGGGAAAACAGGACGCGATAATAAGCTCCCCGGCTTTCGATTACTTAATTGGCATTTTTTCCTTACGGCGATGTTATATGTTTATGGACGCTTTTTGAACAAGCATCTGGTGAAGACTATTTATAGTGACCACATGATCCCACACCTTTTCAAATACGGA------------TTGATCAAATATCACATGCTTATATGCTACTCACTGTACATCGCAGGTTTTGTCTGGTTCATTCTGACTTTGAAGAAAGGCTCGTACAAGTATCAGTTTGGTCAATTTGCTTGGACGCACATGATTTTATTAGTTGTATTTGCACAATCCTCCTTCACGGTAGCCAACATTTTTGAGGGCATCATATGGTTTTTACTACCTGCCTCCTTAATAGTGATCAATGATATTATGGCTTATTTCTTTGGCATTTTTTTTGGCAAAACTCCTTTGATTAAACTATCACCTAAAAAGACTTGGGAAGGTTTTATTGGAGCATCTATCACCACTGTTATGTCTGCTTTTATGCTTGCGTATGTCATGGGTCAGTCGGAATGGCTTACATGTCCCCGAAGAGATTTATCAACTGGATGGCTGGAATGCGACCCAGGACCTCTATTTAAACCAAAATACTATCCTCTTCCGGCTTGGACACCGCAG------------------------------------------------------------------------------------------------------------------TGGTTTCCTGTGAAAGAATTTGGAGTGATGCCAGTGCAAAGACATGCGATGGCATTTGGACTATTTGCATCCCTCGTTGCTCCATTCGGGGGTTTCTTTGCTAGTGGATTTAAGCGAGCCTTCAAAATTAAGGACTTTGGTGACAGTCTTCCAGGTCATGGTGGTATGACTGATCGAATGGATTGTCAG------------------------ATGGTAATGGCGGTTTTCTCATACATCTACTACCAGTCCTTCATTGCTACTCACCGATACACAACAAAGTCTTTACTTGACCAGATATTGATGAACTTGACGGTAGAAGAGCAGATGATTCTTTTTAGGCAGCTTGGTGAGGCCCTG---CAACTTACGTGA---------------------------------
>Ceratodon_purpureus
---------------------------------------------------------------------------------------------------------------------------------------------------------------------------------------------------------------------------------------------------------------------------------------------------------------------------------------------------------------------------------------------------------------------------------------------------------------------------------------------------------------------------------------------------------------------------------------------------------------ATGAGACTGCGA---------------------------------------------AAAAAATATAGGAGCATGTGGATAAGGACACTCTCGTCAATATGGATGATAGGTGGATTCATCTTGATAGTGTACATGGGTCATTTATATATATGGGCCATGATTGTAGTTATCCAACTTTACATGGCTCAGGAGCTTTTCGCTCTTGCAAGGGCAGCGCAA---CGGGAAAAACAGATCCCTGGCTTCCGCTTACTTAATTGGCATTTTTTTCTCACAGCAATGCTATACGTTTATGGACGTTTTTTGAATAAGCATTTGGTAAAGACTATTCATAGCGACCATCTGATCCCTTATCTTTTCAAGTATGGC------------CTCATCAAATATCACATGCTTATCTGCTACTCACTGTATATTGCAGGGTTTGTGTGGTTTATTTTGACACTAAAAAAGGGCATGTACAAGTACCAATTTGGCCAGTTTGCCTGGACTCATATGATTTTATTTGTGGTATTTGCACAATCCTCTTTCACTGTGGCCAACATCTTCGAGGGCATCATATGGTTTCTGTTACCTGCCTCCTTAATCGTGATTAATGATATTATGGCATATTTCTTTGGCATTTTTTTTGGAAAAACCCCTCTAATAAAACTCTCTCCCAAAAAGACCTGGGAGGGGTTTATTGGAGCATGTTTCTCGACTGTTATTTCTGCTTTTTTGCTTGCGTATGTCATGGGCCAATCGGAGTGGCTTACATGTCCCCGAAAAGATTTATCAACTGGATGGCTTCATTGTGATCCTGGGCCTCTTTTCAGGCCCATGTACCATCCTCTTCCAGCGTGGACTCCACAA------------------------------------------------------------------------------------------------------------------TGGTTTCCTTGGAGAGAGTATGGGGTCATGCCAGTGCAAACGCATGCTATGGCTTTTGGTTTATTTGCATCTCTTGTTGCCCCATTTGGAGGTTTCTTTGCAAGTGGGTTCAAGCGAGCCTTTAATATTAAGGACTTTGGAGACAGTATTCCAGGCCATGGCGGTATTACTGATCGCATGGATTGCCAG------------------------ATGGTGATGGCAGTTTTCTCATACATCTATTATCAGTCCTTCATTGCCCCCCACCACTACTCAGTAGAGTCTTTCCTTGATCAGATATTGGTGAACTTGAGTCTGGACGAGCAAATGGGTCTGTATAAGCAGCTTGGCGAGACCTTGAGCAAGCTTGCTCAAAAA------------------------------
>Lygodium_japonicum
------------------------------------------------------------------------------------------------------------------------------------------------------------------------------------------------------------------------------ATGTTGCGGGGACGA------------------------------------------------GGGTTGGTCTTGTCTCAGTCTTTGCGGCATCGTATTCGAAGA---------------------------------------CGAAATTCA---------GAAGAGAATAAGGCTCAAAATGATGCCAATGGA------------------------------------------------------------------------------------------------------------------------------------------------------------------GAGCATTTGCTAGTAGATGACCGA---------------------------------------------GAGAAGTATCGGAAAATGAAAACTCGGACGCTGTCAACTGTATGGATGCTTGGTGGTTTTATTCTCATCCTGTACCTGGGCCACTTGTACATTTGGGCAATGATAGTTGTGATTCAAATATTTATGGCAAGAGAGTTGTTCTTACTTGCAGCCCGAGCACAA---AGAGAGAAGCAGCTACCAGGGTTCAGATTGCTGAATTGGCATTTCTTTTTCACTGCAATGGTGTACGTGTATGGCCGTTTTCTCAGCAAACAGCTTGTTACTACGATATCTTCTGACAAAGTTTTATCCCAGCTTTTTAGT---GGA------------TTTATCAAGTACCACATGCTGATTTGCTATTTTCTTTACATTGCAGGCTTTGTTTGGTTCATATTGACGTTACGGAAAGGAAACTATCAATATCAGTTTGGGCAGTATGCTTGGACACACATGATTCTCTTTGTTGTTTTTACTCAGTCAGCATTCACTGTTGCCAACATTTTTGAGGGTATAATCTGGTTCCTACTGCCAGCTTCATTGATTGTTATAAATGATATAGCTGCATATATTGTTGGGTTCTTTATTGGGCGCACACCTTTAATCAAGCTTTCTCCTAAGAAGACATGGGAAGGCTTTTTGGGAGCTTCATTGATGACGATCGTATCTGCTTTCTTGTTAGCAAATTGGATGGGCAGATCCCTTTGGCTGACTTGCCCTCGGACGACTTTGTCGACAGGTCCATTAAATTGTGATCCTGGTCCTCTATTCAAACCAACATATTATGATATACAAGGCTGGGTGCCCTCG------------------------------------------------------------------------------------------------------------------TGGTTTCCGTGGAAAGAAGTGTCGATTCTACCAGTACAAAATCACGCATTAGCATATGGCCTGTTTGCATCCATCATTGCACCATTTGGAGGATTTTTTGCTAGTGGATTCAAGCGGGCATTCAAAATCAAGGACTTCGGTGACAGCATACCTGGACATGGAGGCATCACAGACCGCATGGATTGCCAG------------------------ATGGTAATGGCTGTCTTTTCGTACATCTACTACCAGTCATTTATTGCCCCTCTTAACGTTTCTGTGGCGGATATCCTAGATCAGATTCTAAAAACGTTGACTTTGGAACAACAAGTGGAACTTTACAAGGAACTGGGTGAAGTACTATACAAAAGGGGGCAATAA------------------------------
>Pinus_maritima
------------------------------------------------------------------------------------------------------------------------ATGCAAAGGGATAAGGATGGGGGG---------------------------------------------------------GTTCCT------------------------------------------------------------------------------CCCGTGTCATCTCCA---TCATCTCGTGCTCGCTATAGAAAG---------------------------------------CGCTCAAAC---------GAGGCTTCACAGGAGACACCTAAAACAAATGGAGGC------------------------------------------------------------------------------------------------------------------------------------------------------------------CATCTACTGGTGGATGATCGT---------------------------------------------AACAAGTACAAATCTATGCGAACTCGTGTCTGGTCTTCAGTATGGATGATTGGTGGATTTATATTTATTATTTATATGGGTCATCTATACATTTGGGCAATGATCGTTGTTATTCAGATTTATATGGCAAGGGAACTTTTTAATTTGCTTAGAAGAACTCAC---GAGGAGAAAGAATTGCCAGGTTTCCGACTACTGAACTGGCATTTTTTTTTCACAGCAATGGTCTATGTTTATGGACGTTTTATGAGTAGACAACTTGTCAACACTGTATCTTCGGATAAAGTGCTTTACCAGCCTATCAGT---AAC------------CTTATCAAGTATCATATGCTTATATGCTATTGCTTGTACATAACAGGTTTTGTTTGGTTTATTTTAACCCTAAAAAGCAAACTGTACAAGTATCAGTTTGGACAGTATGCATGGACACACATGATTCTTTTTGTTGTATTTGCACAATCATCTTTTACAGTGGGGAATATCTTTGAAGGCATTTTCTGGTTTCTATTACCAGCATTGCTGATTGTCATTAATGACATTGGTGCCTACTTTTGTGGGTTTTTTTTTGGTCGAACACCATTAATCGAAGTGTCTCCAAAGAAGACTTGGGAGGGCTTCATCGGAGCATCTGTTACTACCATAATTTCAGCCTTCCTGCTGGCAAATCTGCTGGGGCGTTTTCAGTGGTTAACATGCCCACGAAAGGATTTGTCAACAGGATGGTTATCTTGTGATCCTGGTCCCATGTTCAAGCCCAAGCACTACTCTTTAGAAGGCTGGATGCCTTCA------------------------------------------------------------------------------------------------------------------TGGTTTCCATGGAAGGAAGTGAGTGTTTTGCCAGTACAGAAGCATGCAATGGCATATGGTCTGTTTGCATCAAGTATCGCTCCATTTGGAGGATTCTTTGCCAGTGGTTTCAAACGGGCATTCAAAATCAAGGATTTTGGGGACAGCATTCCTGGTCATGGTGGCATTACTGATCGGATGGATTGTCAG------------------------ATGGTGATGGCGGTATTTTCTTACATTTATTATCAATCTTTTATTCTCTCTCAGAGCAACTCAGTTGAGAGTTTTCTGGATCAGATTGTAAGAAACTTGTCTTTTGAGGAGCAGTTAAGTTTGTACCAACAACTTGGAGAGGTTTTGTACAGTAGGGGACGAGATCAGCTTTCTTAG------------------
>Amborella_tricopoda
---------------------------------------------------------------------------------------------------------------------ATGTCGCATAGGGACGCCTCTGCTGGG---------------------------------------------------------GTACCC------------------------------------------------------------------------------TCTTCTTCGTCTGCTGGTGGTGGTCGAGTACGGCAACGAAGA---------------------------------------CGCTCCAGT---------GAGGTCCCTCAAGAAGTGAATAAAGCCAATGGAGGAGGA------------------------------------------------------------------------------------------------------------------------------------------------------------GCTCATCTTCTCATCGATGATAAG---------------------------------------------AGCAAGTATAAATCGATGTGGACACGTATACGGTCATCCGTTTGGATGATTGGAGGGTTTGCATTCATAATATACATGGGCCACCTTTACATATGGGCAATGATCGTTGTCATCCAGATATTCATGGCAATGGAACTTTTCAACTTAGGGAGGCGAGCCCAT---GAAGATAGGCATCTTCCAGGCTTCAGGCTTTTGAATTGGCATTTTTTCTTCACAGTGATGTTGTATGTATATGGTCGCTTCCTCAGTCGGCAGCTTGTCAACACTGTAACTTCAGATAAATTCCTATATCAACTTGTCAGC---GGC------------CTTATAAAATATCAGATGTTTATATGCTATTTCTTATATATAGCAGGTATTGTCTGTTTCATTCTTACCCTGAAGAAGAGAATGTACAAATATCAATTTGGCCGGTTTGCTTGGACACACATGATTCTTTTTGTGGTGTTTGCCCAATCTTCTTTCACAGTGGGAAATATCTTTGAAGGAATCTTCTGGTTCCTCTTGCCAGCATCACTTATTGTGATCAACGATATTGCTGCCTATTTTTTTGGGTTTTTTTTTGGTCGCACACCGTTGATAAAGTTATCTCCTAAAAAAACCTGGGAGGGTTTCATTGGAGCTTCTGTGACAACGATTATCTCTGCATTTGTGCTAGCAAATGTAATGGGGCGTTTCCAATGGCTGACGTGTCCAAGAAAGGATTTATCTACTGGATGGCTTTATTGTGATCCAGGCCCTATGTTCAAGCCAAAATACTACTCTTTAGAAGGATGGTTACCTGAT------------------------------------------------------------------------------------------------------------------TGGTTTCCTTGGAATGAAGTGTCAGTATTACCCGTTCAGAAGCATGCTCTAGCACTTGGCCTCTTTGCATCAAGTATAGCACCTTTCGGAGGTTTTTTTGCAAGCGGTTTTAAGCGGGCTTTCAAAATTAAGGACTTTGGTGATAGTATTCCTGGTCATGGTGGAATCACTGACCGGATGGACTGCCAG------------------------ATGGTGATGGCTGTGTTTTCTTACATCTATTATCAGTCATTCATTGCAACTCAAAGCACTTCTGTTGAGATGATATTGGACCAGATATTGAATAATCTTACAATTGAGGAGCAAATAAGCCTTTACCAGCAGTTGGGGAAGTTCTTTCAGGAGAGG---------CAATTGGCGTGA------------------
>Ananas_comosus
AACACTACAGCGCGGGCCAAGGACTACGTGGTGGACACGGTGTGCCTGCTGGTGGAGGAGATGTTCAGATACATA------------------------------------CTAGCAGACATGCAGAAGGATAGTACTTCC------------------------------------------------------------AGTGAC------------------------------------------------------------------------------TCTCCAGTAAATCATGTGGGC---CGTGTTCGGCATCGTAAG---------------------------------------CGTCCAACT---------GAGGTTCCTTCAGATGCAAATAAAGCCAGTGAAACT------------------------------------------------------------------------------------------------------------------------------------------------------------------AATCTGCTCATCAATGACCGG---------------------------------------------AACAAATACAAATCAATGCTTATCCGTACATATTCGTCAATATGGATGATAGGGGGTTTTGTGTTAATAATATACATGGGCCATTTGTATATCTGTGCCATGATTGTTGTCATTCAAATCTTTATGGCGAAGGAACTATTTAATCTACTCAGAAGAGCCAAT---GAAGAGAGACAGCTTCCTGGATTTAGGCTTTTAAACTGGCACTTTTTCTTCACTGCGATGTTGTTTACCTATGGACGCTTTCTGAGTCGACATCTTGTTAACACTGTAACATCAGATTCGTTGTTGTATAAGCTTGTGAAT---GGG------------CTCATCAAGTATCAGATGTTTATTTGTTACTTTCTTTATATTGCAGGTTTTGTATGGTTTATTCTCACTCTGAAGAAAAAGATGTACAAGTATCAGTTTAGCCAGTATGCGTGGACACATATGATTCTTCTGATGGTTTTCGCCCAGTCTTCTTTCACGGTGGCAAATATATTTGAAGGAATTTTCTGGTTTCTCTTACCAGCTTCACTCATCGTGATCAATGACATTGCTGCATATTTCTTTGGATTCTTTTTTGGGAAGACACCCTTAATCAAACTATCTCCAAAGAAAACCTGGGAGGGTTTCATTGGTGCATCAGTGACAACTATGATCTCTGCCTTTGTGTTGGCAAATGTAATGGGCCGCTTCCAGTGGCTGACATGCCCAAGAAAGGACTTATCTACTGGATGGCTTCAATGTGATCCTGGTCCTTTATTTAAGCCAGAATATTACTCTCTCTCTGGATTGGTGCCTCAGTGGTATGAAGATTCTGAGGGACAACAACATGATAGTTTTGTAGTTGTGGAGAGGGAGAAGAGTATCTGCATCAAGGTTCAGAGTGTGGTGGTGGGAAAAGTGTTGAGTGGCTGTTGGTTCCCTTGGAAAGAAGTTGCAATTATGCCAGTGCAGTGGCATGCTTTAGCTCTTGGTTTATTTGCATCAATAATAGCACCATTTGGAGGATTTTTTGCGAGTGGTTTCAAACGGGCTTTCAAAGTGAAGGATTTTGGTGACAGCATTCCTGGTCATGGTGGAATAACTGACAGGATGGATTGTCAA------------------------ATGGTTATGGCTGTTTTCGCATACACATACTACCAGTCCTTTGTCATGTCTCAAAACTTCTCAGTCGAGATGATTTTGGAACAGATACTCAGGAATCTTACATTTGAGGAGCAGAAAATTCTGTATGAGCAACTCGGGAATATCTTCCATGAGAGG---------CAGTTGATGCAAACCTGA------------
>Oryza_sativa
---------------------------------------------------------------ATGCCCCATGTT------------------------------------AGATCCGCCGCTGAAAGGGACAATGGCTCTGGTGGT------------------------------------GATGTCACC---CCGGGAACTCCA------------------------------------------------------------------------------AGCCCG---ACCCATGGTGCC---CGTGTGAGGCAGCGGAAG---------------------------------------CGCTCCAGC---------GATGCTCCATCTGACGTGAACAAAACCAATGGCGCT------------------------------------------------------------------------------------------------------------------------------------------------------------------AATTTGCTGCTAAATGACCAG---------------------------------------------AACAAGTACAAGTCAATGCTTATTCGCACGTATTCTTCGCTCTGGATGATGGCAGGATTTGTGTTTTTGATATACATGGGACATCTATACATATGGGCTATGGTTGTCGTTATCCAAATCTTTATGGCGAGTGAGCTCTTCAATCTGCTGAGGAAGGCCAAC---GAGGACAGGCAGCTTCCAGGGTTCAGACTACTTAACTGGCATTTCTTCTTCACTGCGATGCTTTTTGCGTATGGCCGTTTCCTTAGTCGGCAGCTTGTCAACACGGTGACTTCAGACAAGTTATTGTACAAGCTTGTGAGT---GGC------------TTGATCAAGTACCAAATGTTTATTTGCTACTTTCTTTATATAGCAGGGTTTGTATGGTTTATTCTCACTCTAAAGAAAAAGGCGTACAAGTATCAATTCAGTCAATATGCATGGACTCACATGATCCTATTGATGGTATTTGCACAGTCATCTTTCACTGTGGCCAATATATATGAAGGAATGTTTTGGTTCCTCCTACCAGCTTCTTTGATCGCTATCAACGATGTTGCTGCATATTTCTTCGGCTTCTTCTTTGGGAAAACACCCTTAATTAAGCTCTCTCCAAAAAAAACTTGGGAGGGCTTTCTAGGTGCATCAGTGACTACCATGCTTTCTGCATTTGTGCTTGCTAATTTCATGGGTCATTTCCAGTGGTTAACATGCCCCAGAAAGGATTTGTCGACTGGATGGCTTCATTGTGATCCTGGCTCTATATTTACACCAGAAAGTTATGATTTACCAGGA------------------------------------------------------------------------------------------------------------------------------TGGATCCCTTGGCGAGAAGTGGCAATTATGCCTATTCAGTGGCATGCCTTAGCTCTTGGCTTGTTTGCTTCAATAATAGCACCATTTGGAGGGTTTTTCGCTAGTGGTTTTAAAAGAGCTTTCAAATTCAAGGATTTTGGTGATAGCATACCTGGCCATGGTGGATTTACTGACAGGATGGATTGTCAA------------------------ATGGTTATGGCTGTGTTTGCTTATATCTATTACCAATCGTTTGTGATGGTACAGGACTTATCTGTTGAGACAATCATGGAGCAGATACTGAGAAATCTCACGTTCGAGGAGCAGCATGATCTTTACGAGCAACTAGGCAAGTTACTGACGAGAGGG---------AACTGA------------------------
>Theobroma_cacao
------------------------------------------------------------------------------------------------------------------------ATGCAGAAGGATCATGGT---------------------------------------------------------------ACCAAT------------------------------------------------------------------------------GCACCCGCTACACCTACTTCTGGTCGAGTTCGGCATAGGAGA---------------------------------------CGTTCTAAT---------GAGTTTCCTGTCGAGATGGGCAGAGCAAATGGAAAT------------------------------------------------------------------------------------------------------------------------------------------------------------------CATTTACTTGCCTATGATCAG---------------------------------------------AACAAATATAGATCAATGTGGGTTCGTGCATGTTCATCTCTGTGGATGCTTGCGGGCTTCCTGTTGATCCTCTATCTAGGTCATCTTTATATTTGGGCCATGGTTGTTATTATCCAAATATTCATGGCAAGGGAGCTCTTCAATCTACTCAGAAAAGCACAT---GAAGATAAACGCCTGCCTGGGTTCAGGATCTTGAACTGGCACTTTTACTTCACGGCTATGCTGTTTGTATATGGTCGCATTCTCAGTCACCGGCTTGTGAATACCGTAACTTCAGATAAAATTTTCTATAGGCTTGTGAGT---AGG------------CTCATCAAGTATCAGATGGTTATTTGTTATTTCTTATACATAGCAGGATTCATGTGGTTCATTCTTACATTAAAGAAGAAGATGTACAAGTATCAATTTGGGCAGTTTGCATGGACACATATGATCCTCATTGTTGTCTTCACTCAGTCTGCGTTTACTGTAGTCAACATTTTCGAAGGCATCTTCTGGTTCCTTCTCCCAGCATCTCTAATTGCTGTCAATGATGTTGCTGCTTATTTCTTTGGTTTCTTTTTCGGGAAAACTCCTTTAATCAAGCTATCTCCTAAGAAAACATGGGAGGGTTTCATCGGAGCATCGGTTGCAACTACGATCTCTGCATTTGTGCTTGCAAATGTCTTTGGTCATTTTCAGTGGCTGACATGTCCAAGGAAGGATTTATCAACTGGTTGGCTTCACTGTGACCCTGGTCCACTTTTTATGCCAGAGTATCATCCCTTGCCAGGATGGATTTCTCAA------------------------------------------------------------------------------------------------------------------TGGTTGCCTTGGAAAGAGATAGCAATTTTGCCAGTTCAGTGGCATGCTCTGTGCCTGGGCTTATTTGCATCAATTATTGCACCATTTGGAGGCTTTTTCGCAAGTGGTTTCAAGAGAGCTTTCAAGATTAAGGATTTTGGTGATAGTATACCTGGACATGGTGGATTTACAGACAGAATGGACTGCCAG------------------------ATGGTAATGGCTGTTTTCGCCTACATCTATCATCAGTCATTTGTTGTTCCCCAAGATTATACAGTTGAGATGATTATGGACGAGATATTAAGCAGCCTTACTTTGGAGGAGCAGCAAAATCTATATAAGAAGTTGGGACAGATATTGCAGGACAGAGTG---CTTGGACTATCTCAAAGTTAA------------
>Arabidopsis_thaliana
------------------------------------------------------------------------------------------------------------------ATGGCAATGGAGAAAGATCTCAGTCCAAATTCTCCACGG---------------ATTAGAAAGCTAAGGGATACTAGTTACCCTACTACACCAACGTCTCGAATGAATACTAATAACCAGAGAGATAACCATTATCCCAACATTCCTAATTCACCAAGGGATTACAATTATACTCCTAGCTCTCCAACAGCT---CGCATTCGACACCGCAGG---------------------------------------CGATCAAGC---------GAGAATTTAGCTGAGGTGAACAGAAGCAATGTAAGCAGAGTA---------------------------------------------------------------------------------------------------------------------------------------------------------AGCAATTTGTTACTTGGTGATAAG---------------------------------------------AACAAGTACAGATCAATGTGGATAAGGACATGCTCATCTCTCTGGATGCTCGGTGGAGTTGTGTTTATAATCTACATGGGTCATCTCTACATTTGGGCTATGGTTGTGGTTATACAGATATTCATGGCCAAAGAGCTCTTCTTTCTTCGCAGAAGAGCTCAT---GAAGAACGTCGCTTACCCGGTTTCTGGCTCTTGAATTGGCACTTCTTCTTCACGGCTATGTTGTTTGTCTATGGACGCATCATTCAACAGCAGCTAGTCAACACGGTTTCTTCAGATAGATTCATATACAAGCTTGTGAGT---GGT------------CTTATCAAGTACCAGATGGTTATTTGCTACTTCTTGTACATCGCAGGTCTCATATGGTTTATCCTTACATTGAAGAATAAGATGTATAAGTATCAGTTTGGGCAATACGCTTGGACACATATGATCCTTATCGTTGTCTTTACTCAATCTTCTTTCACCGTCGCCAATATTTTTGAAGGGATCTTCTGGTTTCTTCTACCAGCAGCACTGATTGCTATGAACGATGTAGCAGCTTACTTCTTCGGTTTCTATTTCGGGAAAACTCCGCTCATCAAGTTGTCTCCAAAGAAAACATGGGAAGGTTTCATCGGAGCATCAGTTGCAACTATAATCTCTGCATTTATTTTTGCTAATGTCTTAGGCCAGTTCCAATGGCTTACATGTCCAAGGAAGGATTTATCAACTGGTTGGCTTCATTGTGATCCAGGCCCTCTCTTCAGGCCAGAGTATTACCCATTTCCCTCTTGGATTACTCCA------------------------------------------------------------------------------------------------------------------TTTTCTCCATGGAAAGGGATCTCGACCCTGCCTGTCCAATGGCATGCTTTTTCTCTCGGTCTATTCGCATCCATTATGGCGCCTTTTGGTGGCTTCTTCGCAAGCGGTTTCAAAAGAGCTTTCAAGATCAAGGATTTCGGAGACAGCATACCAGGACATGGAGGATTTACTGACAGAATGGATTGCCAA------------------------ATGGTTATGGCGGTTTTCGCATACATCTACATCCAATCTTTCATTGTTAATCGGGACTACAGTGTCGAGATGATCCTAGACCAGATATCGAGGAGCCTGGGACACGAGGAGCAGAAAATGCTTTATGAAAAGCTCGGAGACATTCTTCAACATAAGTTGCAAGGGAGGTTTTAA---------------------
>Isoetes_spp
-------------------------------------------------------------------------------------------------------------------------------------------------------------------------------------------------------------------------------------------------------------------------------------------------------------------------------------------------------------------------------------------------------------------------------------------------------------------------------------------------------------------------------------------------------------------------------------------------------------------------------------------------------------------------------------------------------------------------------------------------------------------------------------------------------------------------------------------------------------------------------------------------------------------------------------------------------------------------------------------------------------------------------------------------------------------GGTTTATTCTTTCTCTCAAGAAGGGCCTCTATCAATATCAGTTTGGACAATTTGCATGGACGCACATGATACTCTTTGTTGTCTTTACGCAGTCATCTTTTATTGTTGCAAATATTTTTGAGGGCA---------------------------------------------------------------------------------------------------------------------------------------------------------------------------------------------------------------------------------------------------------------------------------------------------------------------------------------------------------------------------------------------------------------------------------------------------------------------------------------------------------------------------------------------------------------------------------------------------------------------------------------------------------------------------------------------CTCCACATCATTATTCTGTGGAAGTCTTCATGGAGCAGATTTTAGCATATTTGTCAGTAGAGGAGCAAATGAGCCTTTATACTATCCTTGGGGAAGTCT--------------------------------------------------
>Isoetes_andicola
-------------------------------------------------------------------------------------------------------------------------------------------------------------------------------------------------------------------------------------------------------------------------------------------------------------------------------------------------------------------------------------------------------------------------------------------------------------------------------------------------------------------------------------------------------------------------------------------------------------------------------------------------------------------------------------------------------------------------------------------------------------------------------------------------------------------------------------------------------------------------------------------------------------------------------------------------------------------------------------TCAGT---GGATTCATTAGTAGATTTATCAGTTACCACATGCTTTTATGGTATTCCCTCTACACTGCAG----------------------------------------------------------------------------------------------------------------------------------------------------------------------------------------------------------------------------------------------------------------------------------------------------------GCTGGCTAGGTTGATGGGAAGCTCTCCTTGGCTAACTTGTCCACGAAAGGACTTGACTGTAGGATGGCTGGATTGTGTTCCTGGAGTGCTCTTTAAGCCAAAGGAG----------------------------------------------------------------------------------------------------------------------------------------------------------------------------------------------------------------------------------------------------------------------------------ATTTTGGAGACAGCATTCCATGCCATGGGGGTATTACTGATCGAATGGACTGTCAG----------------------------------------------------------------------------------------------------------AGATCTTAGCATATTTGTCAGTGGAGGAGCAAATGAGCCTTTATACTAGCCTTGG----------------------------------------------------------
>Isoetes_humilior
-------------------------------------------------------------------------------------------------------------------------------------------------------------------------------------------------------------------------------------------------------------------------------------------------------------------------------------------------------------------------------------------------------------------------------------------------------------------------------------------------------------------------------------------------------------------------------------------------------------------------------------------------------------------------------------------------------------------------------------------------------------------------------------------------------------------------------------------------------------------------------------------------------------------------------------------------------------------------------------------------------------------------------------------------------------------------------------------------------------------------------------------------------------------------------------------------------GGTTTCTATTGCC--TATCATTGGTTGTTATCAATGATATTGTAGCGTACTTTTTTGGATTCTTCTTCGGGTGCACACCACTAATAAAGCTATCGCCAAAGAAAACTTGGGAAGGTTTCATTGGAGCTTCTGTCACCACTGTCATATCTGCTTT---GCTGGCTAGGTTGATGGGRAGCTCTCCTTGGCTAACTTGTCCACGAAAGG-----------------------------------------------------------------------------------------------------------------------------------------------------------------------------------------------------------------------------------------------------------------------------------------------------------------------------------------------------------------------------------------------CAG------------------------ATGGTCATGGCTGTATTTTCTTATATATATTACCAGTCTTTTATTGCTCCA------------------------------------------------------------------------------------------------------------------------------------------------
>Isoetes_elatior
--------------------------------------------------------------------------------------------------------------------------------------------------------------------------------------------------------------------------------------------------------------------------------------------------------------------------------------------------------------------------------------------------------------------------------------------------------------------------------------------------------------------------------------------------------------------------------------------------------------------------------------------------------------------------------------------------------------------------------------------------------------------------------------------------------------------------------------------------------------------------------------------------------------------------------AAGCAAACAGTTTGTAACCACAATACAGTCTGACAAATTCCTCCTTAAGCTGTTCAGT---GGATTTATTAGTAGATTTATCAGTTACCACATGCTTTTATGTTATTCCCTCTACACTGCAGGTTTTGTATGGTTCATTCTTTCTCTCAAGAAGGGCC---------------------------------------------------------------------------------------------------------GGTTTCTATTGCCAGTATCATTGATTGTTATCAATGATAATGCAGCGTACTTTTTTGGATTCTTTTTCGGGCGCACGCCACTAATATAGCTATCACCAAAGAAAACATGGGAAGGTTTCATTGGAGCTTCTGT-----------------------------------------------------------------------AGGACTTGACTGTAGGATGGCTGGATTGTGCTCCTGGAGTGCTCTTTAAACCAAAGGAGTTTCCATTGCCAGGATGGATGTCATTA------------------------------------------------------------------------------------------------------------------AT--------------------------------------------------------------------------------------------------------------------------------AGGATTTTGGAGACAGCATTCCAGGCCATGGGGGTATT------------------CAG------------------------ATGGTCATGGCTGTATTTTCTTATATATATTACCAGTCCTTTATTGCTCC-CATCATTATTCTGTGGAAGTCTTCATGGAGYAG---------------------------------------------------------------------------------------------------------------
>Isoetes_coromandelina
-----------------------------------------------------------------------------------------------------------------------------------------------------------------------------------------------------------------------------------------------------------------------------------------------------------------------------------------------------------------------------------------------------------------------------------------------------------------------------------------------------------------------------------------------------------------------------------------------------------------------------------------------------------------------------------------------------------------------------------------------------------------------------------------------------------------------------------------------------------------------------------------------------------------------------------------------------------------------------------------------------------------------------------------------------------------------------------------------------------------------------------------------------------------------------------------------------------------------------------------------------------------------------------------------------------------------------------------------------------------------------------------------------------------------------------------------------------------------------------------------------------------------------------------------------------------------------------------------------------------------------------------------------------------GTGGCATGCATTATCTTTTGGTCTTTTCGCATCACTTATTGCACCATTTGGTGGCTTCTTTGCAAGCGGCTTCAAGCGTGCATTTAAAATCAAGG------------------------------------------------------------------------------------------------------------------------------------------------------------------AGATCTTAGCATATTTGTCAGTGGAGGAGCAAA--------------------------------------------------------------------------------
