# Supplementary material for: Phylogenomics indicates the “living fossil” Isoetes diversified in the Cenozoic
Source: PLoS One. 2020 Jun 18;15(6):e0227525. doi: 10.1371/journal.pone.0227525 (PMC7302493; doi:10.1371/journal.pone.0227525)
Supplement: S1 File — Folder containing fasta files for each of the individual nuclear alignments. (GZ) [file pone.0227525.s011.gz › 1_Individual_Nuclear_Alignments/Homolog_13344.orthogroup_1.fasta]

>Oryza_sativa
------------------------------------------------------------------------------------------------------------------------------------------------------------------------------------------------------------------------------------------------------------------------------------------------------------------------------------------------------------------------------------------------------------------------------------------------------------------------------------------------------------------------------------------------------------------------------------------------------------------------------------------------------------------------------------------------------------------------------------------------------------------------------------------------------------------------------------------------------------------------------------------------------------------------------------------------------------------------------------------------------------------------------------------------------------------------------------------------------------------------------------------------------------------------------------------------------------------------------------------------------------------------------------------------------------------------------------------------------------------------------------------------------------------------------------------------------------------------------------------------------------------------------------------------------------------------------------------------------------------------------------------------------------------------------------------------------------------------------------------------------------------------------------------------------------------------------------------------------------------------------------------------------------------------------------------------------------------------------------------------------------------------------------------------------------------------------------------------------------------------------------------------------------------------------------------------------------------------------------------------------------------------------------------------------------------------------------------------------------------------------------------------------------------------------------------------------------------------------------------------------------------------------------------------------------------------------------------------------------------------------------------------------------------------------------------------------------------------------------------------------------------------------------------------------------------------------------------------------------------------------------------------------------------------------------------------------------------------------------------------------------------------------------------------------------------------------------------------------------------------------------------------------------------------------------ATGATACCTATTACCAACATACCTTTTCAACTCTGCAAAGGTTTAGGTTTTGCTTCATCCAAG---------AATGCTGAATCTTCA---TCATCTGCAACTTTCCAGGTTTACTTTAATATTACAATCTCTTTTGTAATTATATTCATTCTTCTA---------------------------TTTATGTTATCCTTTCTGAATCGACTTTTCAACACATTAAGTTGGACAATGACTGAGTTCTCCATGTCCATCCATGAGATGCAAGATAAG---------------------------------------------------------------------------CACCTGGTGGATTTTTTT---------------------------------------------------------------------------------------------------------------------------------------------------------------------------------------------------------------------------------------------------------------------------------------------------------------------------TTTGTTTTATATTTCCCTTGG---------------------------------------------------------------------------------------------------------------------------------------------------------------------------------------------------------------------TGCAGAACTTCAACTCTTTGCTGA------------------------------------------------------------------------------------------------------------------------------------------------------------------------------------------------------------------------------------------------------------------------------------
>Ananas_comosus
ATGGCGGAAGATAGTATTAGG---------------------------------------CTAAATGGATTCTCCTCTGGCCTAGCTGTTCTGTTATCAGATGATGACCCAAAAGGGAATCCTCAGAAGTCCCACTTAATTTCTTACCACGGTGACATCGGAAACCAAGCAGTGGAACGGACCATCGAATACATATTTGATCTCCCTCACAAATCGGTCGCTCTAACCTCTAACACAGTTGATATTAAGTTTATCTGTTCTATCCTTAAGAATCAAGCGCAAAGATAT---------CCAGATTCCGATGACTATAGCAGAGATGGCGTATTTTTTAACGATCACGGTTGCGGCCCTTATATTGTTTGTATGGACAAATCAAGCATGTGTGGGGAATTCAAGACCGTAAGGAAGCCATTGCTTGTAGAAAGCCGGTCGGTATTCAGTAGTGCTCGGGTTAATGCATGCGTATGGAAGGGGAAGTGGATGTACGAGGTGACTTTAGAAACTGCAGGAATCCAGCAGATTGGGTGGGCTACCCTTTTGTGCCCCTTCACTGAACAGAAAGGAGTGGGTGATTCGGAGCATTCTTATGCTTTTGATGGCCGGAGAGTGACCAAGTGGAATAAGGAGCATAGGGCATATGGTCAGCCATGGGTGGTGGGCGATGTGATTGGATGTTGTATTGATTTTGATGCTAAAGAGATCTCCTTTTATAGAAACGGGGTTTCTCTTGGAGTGGCGTTTGATGGAATCCGCAAAGTGGGTCCGGCAATTGGCTATTATCCGGCGATTTCCCTCTCTGAAGGTGAGCGTTGCGATTTGAACTTTGGATCTCGGCCATTCAAATACCCTGTTGAGGGGTTTCGTCCGATTCAGGCTCCGCCCGAACGTGTA------------------------------------------GCTTTTACTACTTATCTGCTCCAGTGCTTGTCCAGGTTACTGGAGGTGCAGTGTTTGGAGAGATCTGAGTCAGCTTATTTTCAGAAATTGAGAAGGGTGAAGAGGTTTGCACCACTG---AAAGAACTGTTTTGCCCCATATCACATGGAATCTGTGAAAAATTCTACAACATAGTCGAGTCAAGTGAGTGG------------------AGTACTGAATATATTGCCTGGGGAGTACTTTCTTCTTTCCTGGTAGATGTCTTCGGGTCCCAAGCACCGCATGATTATTCAAGTTTGGATCGGGTTATTGACCTGTTGCTCAAGTTTCCAGGC---------GCGAACTCATTGCTCCAGCATGTTATTGTGGCACTTTCTTATAGCTGCAAAGTAGCGCCACTTGTTCTAACCGAGTGTCCTTATTCTGGATCATATCCTTATCTTGCACTGGCTTGCCATATTGTCAGGCGTAAAGACATGATGGTCCTGTGGTGGAAATCGCTGGATTTTGGATTTTCATTGGAAGGTTTCCTTTCGATGAAGAGCCCAAACAAGCAGGATTTACACTGCCTTATTCCGTCTGTGTGGTGGCCTGGTTCATGTGAGGAT---GTCGGTAATGAAAGCAGCATGATGTTGACCATGTCAGCATTATCTGGAGCAGTTGCAAAGATTGAGGAAATGCATCGCGACCTTTGTAGTTTGGTCATTCGTTTCATACCTCCAGGGTGT---------------CCTCCCCAGTTACCTGGCTCCGTGTTCAGAACTTTCATACAGAATTGCATAGTAAAGACGAGAGGTGTAGATCACAAGATGGTATCTTCTGGTATTTCAAGCAATACCGTGATTCTTTCTCTTTACAATGTTATCCTGCATATGCTATCTGAAGGATTCTCCATGGAGGATTCTTCTGGGTCAACGACCAGCTCTAGAACAAACTCTGGAATTGCTATTGGATTTCTCCACAGACGTGGAAAAAGGAACTTTCCTGTGGACTTGTTTTTTCGAAATGATACATATTGCAGTGGAGTTCCTAGAATTGGTGGTACAATGTGTCATCTATCAAAGTCTCAC------CAAGTCACTGATGATGAGAAAAAGGAAGTACAGTGGGATGAAGGCTACACAGATGATGGAGATTCAAGAATAACACAT---TCTACATTGCAGAAACCTTGTTGTTGTTCAACA---CCTGAGGTTGAAGTCTTCGAAATGTCAAAAGATAGTGTTAAATACCCAGGTAAA------GTTTCTAAAGGTCCATGTAAGTCTATGCCGGAAAAGTCAACTCCTGTCGCAGCAGAATGCAGTGCA---AGGAGTTTCAGTGATGAGATT---GTGGATAAACCTAGTTCAAGCGACCAGTCAGAAACTGATTTTGGGTACAGACCATTGCATAATTTGGGGAGCGTC---------CCAATGATGGATCAATTATCTTCAGAAGCATTGAGAGAGGAGGAGCTACTTGATATTATGCTATTGCTTTATCATTTGGGT---------------------GCATTTTATTTCATGTCTCATCAGTCGCAATCAATTTCTCTATTAGATGATACTGACAAACAGATAAGA---GAAAAATCATCCGTTGAGCAAGTAAAGCGCTTGAAGGAAGCTCGCAATGTTTATCGTGAAGAATTGGTTGACTGTGTCAAGCATTGTGTATGGTATCGTGCCTCTCTTTTTTCTCGGTGGAAGCAAAGAGGATTGTATGCGACATGCATGTGGGTAGTGGATCTACTGTTGGTCCTCAGCGATATTGATACTGTTTTCCTATATATTCCTGAATTTTATGTGGAATCGCTGGTTGATAGTTTCCATGCATTGCGAAGGAGTGATCCTCCATTTGTTTCTTCTTCAGTGTTTATCAAGCATGGACTTTCATCATTTGTTACCTTTATTGCTAAGCACTTCAATGATCACCGAATTTCAAGTGCGGACATAAAAGATCTTCTTCTCCAGTCAATATCAGTCTTAGTACAGTATAAGGACTTTTTAGTTGCCTTTGAGAACAACAAGGAAGCTGTTCAGAGAATGCCAAAAGCCTTACTAGCAGCATTTGATAACCGATCCTGGTTACCTGTTACAAATATACTTCTACGACTATGCAAAGGTTCTGGATTTGCTGTGTCAAGA---------CATGCAGAATCTTCA---TCATCAGCACTTTTCCAGGTG---------------------------------------TTGCTGCGAGAGGCATGCATTCACGATGAGGAATTATTTTCTTCCTTTCTCAATCGACTTTTCAACATGCTGAGCTGGACTATGACGGAATTCTCTATGTCCATTCGAGAGATGCAAGACAAT---------TATGAGATTGTTGACCTGCAGCAAAGAAAATGCAGTGCGATATTTGACATTTCATGCAACCTTGCAAGGATACTAGAATTCTGTATGCGTGAAATTCCTCAGGCATTTCTTTTTGGGCCTGACATGAATCTTCGGAGGCTAACTGAATGGATCATTTTTATTTTGAACCACATAATTTCAGCTGCTGATTCAGAGTTTTTTGACATG---------TCAATTAGGCGACCTGGCCAGAACCAAGAGAAAACAAATCGGACTATGATTTTGGCACCTCTGGTTGGGATCATTGTTAATCTCATGGATGCTTGTTCAGATCCAGGGCGAGAAAAGCTGAATGATGTGATTTCTGTGTTTGTTAGCATGGACTGTCCT---ACCGTCCACTACGGATTGCAATACCTGCTAAGCTACAATTGGAGCATTGTCCTGAGAGGA---GATGCTTCCGTTACGAAGCTTGCCCGGCTTGAGGAATTCTCCAGCTACTTGAGAAGCAGAACAGAGGAGTTAAATAGCAGAGGAGAAATAGAA---------------------------------------------------ACC---CAAAGTGGTGATGATGAA---------ACAGAAGATAGC---TGCTGCATCTGCTACAACAATAATTCAGATGCTTTCTTCGAGCCGTGCCACCACACATCTTGCTTTGGCTGCATAAGCCGACACCTTTTGAACAGCCAGAGATGTTTCTTTTGTAACGCCACAGTTTCAGCTGTCGTGACGGTAGAACCTAAAGGAGCGCAATCTCGATGA---------------------------------------------------------------------------------------------------------------------------------
>Theobroma_cacao
ATGGCAGAAGATAGCCTCCGG---------------------------------------ATTGGCGGGCTTTCTTCTGGTTTGGCTGTGATATTAAATAGTGAGGATGAGAAGGAAAATTTGTCGAAAGCCCGTCTCATATCATATTGTGATGATTTTGGTCATCAATCCGTGGAGAGAGCTCTTGAATATGTCTTTGGACTTCCCAATAAATCACTTGGTCCGTTGAGTGGTCCCATTGACAGCAATCTAATTCGTTCTATTATAAAAAATCAC---------TTGTGTTTAAATTCAGAGGCTTTGGTTAGTAACAGGGATGGGGTTGGTATTGTTAACAATGGCACGGGACCCGATGTCGTTGGTCTTGAAGAATTCAGTATTTGTGGTGAAATTAGAATCATTAAGCCGCCTTTGCTTTTAGAGAGCTTAGCAGTGTTCAGTAGCGCCAGAGCTAACGCCTGTGTTTGGAAAGGGAAATGGATGTATGAAGTAATTTTGGAGACTTCTGGTATACAACAGCTTGGATGGGCTACTATTTCCTGTCCATTCACTGACCATAAGGGTGTAGGTGATGCTGATGATTCATATGCTTTTGATGGCAGAAGAGTTAGCAAATGGAACAAGAAACCTGAGCCGTATGGTCAGTCATGGGTGGCAGGTGATGTAATTGGATGCTGTATAGACTTGGATCATGATGAGATTTCATTCTATAGGAATGGTGTTTCTCTTGGACTGGCATTTTCTGGCATTCGGAAAATGGGGCCTGGATTTGGATATTATCCTGCAGTTTCTCTTTCTCAGGGTGAACGGTGTGAATTGAATTTTGGTGCTCGCCCCTTTAAATACCCAATTGATGGCTACCTTCCCCTTCAAGCACCTCCCGCTTTTAGT------------------------------------------TCTTTTGCAAAGCAGTTGCTGGATTGCTTATCAAGGCTGTTGGATATGCAATCTGTGGAGCGAGCTGAGCGGACTTCAGTTGAAAAATTGAGGAGACTGAAGAGGTTTGTTTCACTT---GAAGAAATATTTCATCCTGTATCTCATGGGATATGCGAGGAGTTCTTCTCTGTTGTTGAAGCAGATTGTAAA------------------AGTGCTGAATATATTGGGTGGGGTCCTCTTCTGTTGTTCTTGATGGGGATATTTGGAGTACAGGCACCGCATGATCTGTTGAGTTTGGATAGAGTACTTGATGTCTTTCTAGAATTCCAAGGA---------TCACATGTTATGTTTGAGCACATCATAAATGCTCTTTCATGTGGTTGCAAGACAGCATCATTGGTTTTGACAGAATGCCCCTATTCAGGATCATATTCTTATCTTGCGTTGGCGTGCCATTTAGTAAGACGTGAAGAATTAATGGTGTTGTGGTGGAAGTCATCAGATTTTGATTTCTTATTTGAAGGTTTTCTATCGCGGAAGAGTCCAAACAAGCAGGACCTTCAGTGCATGATTCCTTCTGTTTGGTGGCCTGGTTCTTGTGAGGAT---GTGTCGTCTGAAAGTAGCATGTTGTTGACAACTACAGCTTTATCTGATGCAGTTAGTAAGATTGAGGAAAAGCATAGGGACCTGTGTCTCTTAGTCATACAGTTCATGCCTCCTATATCA---------------CCTCCCCAATTTCCTGGTTCTGTATTCAGGACATTTGTACAGAACCTTTTATTGAAGAATCGAGGAGCTGATCGAAATGTGCCGCCTCCTGGGATTTCAAGCAATTCTGTTCTTGTTTCTTTGTACACTGTTATTCTCCATTTTCTATCAGAAGGCTTTGGAATAGGGAATATTTGTGGGTGGTTGAAGAGCTGT---GATTCCCATGGTCATGATATTGGTTTTCTTCATAGAGGTGGCCACCAAAGTTTCCCCATAGGTTTGTTTCTCAAGAATGATTCACATAGAGCTGACATTTCTAGGCTTGGAGGATCATTCGGTCACCTATCAAAATCTCAT------CCCCTGCATGATCAGGAAGCAGAAGTTATTCGGTGGGAGGAAGGCTGTATGGATGATGAAGAAACAAGAGTAACTCAT---TTAACCAAACAGAAACCATGTTGTTGCTCATGC---TATGATGTGGAGTTTACAAAGTGCTCTAAATATCCTGTCAGAACTGCAACTAAA------AGTTCCCGTCACCATTGCAGCTCTATTCCAGAAAGATCTGCTCAGGTTGCTGCAGAATGTAGCACA---GGAAGTTTGAATGATGAGATA---GCAGATAAACCTAGTTCCAGTGATCAGTCAGAATCAGAGTTTGGTTATCATCCAGTCCAGCATATGAGGACTGTA---------ACTAGGGACAGTGATGTGTCTTCAACCACTCTAAGAGAGGAAGAACTTCTGGATGCTTTGCTATTATTGTATCACATCGGTCTTGCACCAAACTTTAAGCAGGCGTCATATCACATGTCTCAACAGTCACAGTCGATATCCCTCCTGGAAGAAGCGGATAAACAAATACGG---GAACAAGCTTGCAGTGAGCAATTAAAGCGTTTGAAGGAGACTCGTAATAAAAATCGTGAAGAAGTTATTGATTGTGTCAGACATTGCACATGGTATCGTGTCTCTCTATTTTCCCAATGGAAGCAGAGAGGAATGTATGCCACATGCATGTGGATTGTGCAATTGCTACTGGTTCTTAGCAAATTGGATTCAGTGTTTATCTACATCCCTGAGTTTTACCTTGAAGCTCTGGTTGACTGCTTTCATGTCTTGCGTAAGAGTGATCCTCCATTTGTCCCGCCTGCAATATTTATCAAGCAAGGACTTACTTCATTTGTGACATTTGTAGTTACCCACTTCAATGATCCAAGAATATCAAGTGCAGACTTAAGGGATCTTCTTCTCCAGTCAATATCAGTCCTGGTGCAGTACAGGGAGTATTTGGCAGCTTTTGAGAACAATGAAGCAGCCAAACAGACTATGCCAAAGGCATTACTATCAGCATTTGATAACCGATCTTGGGTACCAGTTACTAATATTCTTCTGCGGCTATGCAAGGGTTCTGGATTTGGTTCTTCTAAG---------CATGGAGAATCTTCATCATCCTCAGTTATTTTCCAGAGA---------------------------------------CTTCTGCGTGAAGCTTGCATCAATGATGAAGAGTTGTTCTCAGCTTTTCTCAATCGTCTGTTCAACACTCTCAGCTGGTCAATGACTGAATTCTCTGTTTCCATTCGAGAAATGCAAGAAAAA---------TACCAGGTATTGGAGTTTCAGCCGAGAAAATGCTGTGTCATATTTGATCTCTCATGTAATCTTGCAAGGGTGTTGGAATTCTGTACCTATGAGATCCCTCAAGCATTCCTCACAGGCCCTGATACAAACCTTAGAAGGCTGACCGAGTTGATTGTTTTTATTCTGAACCATATAACTACAGCAGCAGACTCTGAATTTTTTGACTTG---------TTACTTAGACGGCATGGTCAATCTTTAGAGAAAGTAAACAGAGGCATGATATTAGCCCCTCTAGTAGGGATCATTGTAAATTTGTTGGATGCTAGTGCAGAGTCAGAATTGAAGGAACAGAATGATGTTGTGAGTGTATTTGCAAGCATGGATTGCCCTGAAACCATGCATTATGGTTTCCAGTACCTGTTAGAGTATAATTGGGCTACATCTTTTAGAGGA---GAAGCATATCTTCCTAAACTTTGTCAGCTAGAGGATTTCTTGAGCCTCCTCATC---------AGCCATACTGAGCCACAG---AAGATTGAG---------------------------------------------------GGGCTGCAATGTGGAGAAACGGAT---------GCAGACGACGGTATGTGCTGTATCTGTTATGCTTGTGAAGCAGATGCACAGTTTGCACCATGTTCTCATAGGTCTTGCGTTGGTTGCATAACTAGGCATCTTTTAAATTGTAAAAGATGTTTCTTTTGCAATGCTACCGTGTTGGAAGTCGTCAGAACCATAGAAAAGACAGTTGAAAGATAA------------------------------------------------------------------------------------------------------------------------------------
>Arabidopsis_thaliana
ATGGCTGAAGACAGCCTACGG---------------------------------------GTTGGTATGATTTCATCTGGTTTGGCTGTTTTACTGAATGGTGAAGATGCTAAAGAAAATTCCTCGAAAGCTCGTATTGTTCCACATTTTGATTATTCTGGTCACCGGCCTTTAGAACGGACTATCGAATTCATATTTGGTTTAGCAGAAAAGTCGGTTGGTCCATTGGATGGTCAAGTAGACAGTAGCTTGATTAGAGCTGTGATTAAGAATCAGTTCTCGAAGCTTCATGGTGATTTGGATGTTTCAGTTAGTCAGAGAGAAGGAATCAGTGTAGTTCATCATGGTGTTGGACCTCCTATTGTTGGCCTTGAAGAGTTTAGCATATGTGGTGATATCAGGATTGTGAAGCCACCTCTTGTATTGGAGAGCTTAGCACTTTTCAGTAGCGCCAGGGCTAATGCTTGTATTTGGAAAGGAAAATGGATGTATGAAGTCGCTTTAGAGACCTCGGGAATTCAACAACTTGGATGGGCAACACTTGCTTGCCCTTTCACTGACCAGAAAGGTGTGGGTGATGCTGATGATTCATATGCTTTTGATGGTCGAAGGGTAAGCAAATGGAACAAGGAAGCTGAACCTTATGGTCAATCATGGGTTGCTGGGGATGTCATCGGTTGCTGCATAGATTTGAACTGTGATGAGATTTACTTCTACAGGAATGGTGTCTCCCTCGGGGCTGCATTTACTGGTATTAGAAAACTTGGACCTGGATTTGGGTATTACCCTGCTATATCTCTCTCCCAAGGTGAGAGATGCGAGTTAAATTTCGGCGCTTACCCGTTTAAGTACCCTGTTGACGGTTTCCAACCTCTTCAAGAAGCTCCAACTCGATTT------------------------------------------TCATTTGCAACAGAGCTACTACGATGCTTCTCAAGACTGCTGGAT---------------AGGCCAGACCGCTCATTGGCTGATACATTAAGTCGACTGAGGAGATTTGCCTCAGTC---GAAGAACTCTTTTGCCCTGTTTCGTCTGCCATATGTGATGAGTTCTTTTATATACTTGAGCAAGACCCTTTG------------------TTGGCGGAGTACTTAGGACGGGGTGCATTTCTGTCATTCCTCTTGGAGACTTTCAGAACTCAAGCACCGCATGATTCGTCAAGTTTAGACAAAGTTCTTGATGTGTTTCTTGAGTTCCCACAA---------TCTCATTTGATCTTTGAGCATGTAGTAAACGCTCTGGCTTGTGGCTGCAAAACAGCGACACTGATTTTAACCGAGTGTCCATACTCCGGACCTTATCCCTATCTGGCGCTGGCTTGTCATTTGTTTAAACGGGAAGAATTGATGGTACAATGGTGGAGATCTTTGCATTTCGAGTTTTTGTTTGAAGGTTTCTTGTCATGCAGGAGTTCCAACAAGCATGACTTACAGCACTTAATGCCTGTTGTTTGGTGGCCTGGATCCTCTGAAGAT---ATATCCTACGAGAGTAGCATGGGATTTACGATCTCCGCTCTCTCTGAAGCCATTAACAAGATTGAGGAGAAGCAGAGGAACCTCTGTCTCTTGGTCATACAATTCATACCACCTGTATCA---------------CCTCCCCAGCTTCCTGGTTCAGCTTTCAGGGGATTCCTACAGAACCTTTTATTGAAGAACAGAGGCGCAGATAGGACTCTGGCCCCTTCTGGAGTTACACGCAATTCGGTTCTTGTCTCTTTGTTCTCAGTTATACTCCACTTCTTGTCAGAAGGTTTTGCAATG------------------CTGAAGAGTAGT---GAAGCCGTCCATCACAATGTTGGTTTTCTTCACAGAGGTGGTCAGCAGAAGTTTCCATTGAGTTTGTTTCTTAAAAATGATCCACATCGCGCTGATATTACTAGGCTTGGCGGGCTATTTAGTCATATATCGAAGTCCTAC------CCCACAGATGATCAAGAAGAAGAAATAATGCGGTGGGAAGAAGGTTGTATGGATGATGAACAGAATAGAGTAACTCAC---GCGACTGAGCAAAAGCCATGCTGTTGCTTAGCT---TATGATACCGATCTTACTAAATCCTTGAAGGATCGAGGAAAAAATACTGCTCAA------AGTTCTCGTGGTCGATGCAGTTCCATTCCTGAGAGATCCTCTCATGTTGCTGCAGAATGTAGTGCT---GGAAGTTTCAGTGAAGAAATA---GACGACAAACCTAGCACAAGTAATCAGTCTGACCCTGACTTTGGTTATCGTCCAGTAAGATTTATGCGGACTGCA---------CTTCAAGAGAGTAGAATCTCATCTGCTATACTAAGCGAAGAAGAACTATTGGATGCTCTATTGCTATTATACCATATTGCTGTTGCTCCAAATTTTAAGCAGGCATCATATTACATGTCTCACCAATCGCAATCAATATCACTTCTTGAAGAAACTGATAAACAGATAAGA---GAACGGGCTTCTTGTGACCAAATAAAGCGCTTGAAGGAAGCTCGCAACAACTACAAAGAAGACGTGATGGACTGTGTTAGACATTCCGCATGGTTCCGCATCTCATTGTTCTCTCGATGGAAGCAAAGGGGAATGTATGCATTGTGCATGTGGGTTGTACAGCTACTTCTGGTTCTCAGCAAAATGGATTCTGTGTTTGTTTATATTCCAGAGTTCTACCTTGAATCTTTGGTAGACTGTTTCCATGTGCTTCGCAAGAGCGATCCTCCGTTTGTCCCATCAACAACATTCATCAAACAAGGACTTTCATCATTTATCACTTTCGTAGTTACACACTTCAACGATTCAAGGATATCGAATACAGATCTTAAAGATCTACTTCTCCAGTCAATATCCGTCCTGGTACAGTACAAAGAGTACTTGGAAGCTTTCGAGAACAATGAGGCAGCTACTCGACACATGCCTGCAGCACTACTGGCAGCGTTTGACAACAGATCTTGGATCCCTGTCACAAATATATTTCTTCGTCTTTGCAAAGGTTCTGGGTTTAGTTCTTTAAAG---------AACGGAGAGTCTTCGTTTTCGTCTACTGTTTTCCAGGCG---------------------------------------CTTCTACGAGATGCTTGTATCAATGATGGTGAATTACTTTCTACTTTTCTTAACCGTCTATTCAACACACTGAGCTGGACCATCACTGAATTTTCTGTCTCGGTGCGAGAAATGCAAGAAAAG---------TATCAGGTAATGGAGTTTCAGCAAAGGAAATGTTGTGTGATATTTGAGCTTTCAAGCAATCTCGCAAGGGTCTTAGAATTCTGCACTTACGCAATGCCACAAGCATTTCTTGCTGGGACTGACACGAATCTTCGTAGGCTCACTGAGTTGATTCTTTTCATCTTGAATCACATGACCTCAGCAGTAGATGACGAGTTCTTTGATCTATCTGTCAGGTCACTTAGACGGCAGGGACAACCTTCAGAGAAAGTTAGCCGAGGGATCTTATTAGCTCCTTTGGTTGGTATAATCTTGAATCTCTTGGAGGCTAGTGAAGACTCAAAACCAAAGCAACAACATGATGTAATTGGTCTTTTCGCAAGCATGGACTGTCCCGATACAGTCTATTACGGGTTTCAGTATCTCTTGGAATATAATTGGGACGGTTGTGTAAGCGGGGATGATGCCTATGTAAAGAAACTTGGACAGCTTGAGAACTTCTTGAGCCATCTCATAAACCGGGCTTCATCGCAAGAACCCGAAAGAAAAGAAGAG---------------------------------------------------TCATTCAACAAAGACACGACAGAT---------ATAGAAGACAACACTTGCTGTATCTGCTACGCGGGGGAGGCTAATGCAATGATTGCTCCGTGTTCACATCGATCATGTTATGGCTGCATAACTAGACATCTTCTCAACTGTCAGAGATGTTTTTTCTGCAATGCTACGGTGATAGATGTTATAAGAGATAAAGAAGAAGAAGAAGAAGAAGACGATGAT---------------------------------GGTCACAAAAGAAGCACATGA------------------------------------------------------------------------
>Amborella_tricopoda
ATGGCTGAAGAAGGCCTCAGACGCTTAGGTCAT---------TCCCAAAGGAACCGAGCCCAGGCTGGATTCTCCACTGGTTTGGCAGTTGTATTAAATTCGGAAGATCATAGAACCAATCTTCCCAAAACCCATTTGATTTCCAGTAGTGATGACTTAGGTAGTGGATCCATTGACCGAGCTCTAGAACACGTTTTTGACCTACCCCACAAATCACTTCATTCCCACAAATCCTCAATCAATACAGACTTTATCCACTCAATCTTAAAACGTGAAAGTCAAAGGTTCCAGTTGCAATCCAGTTCACCTTCTTTAACCAGAGAGGGCATCATCATTTTTGATAGTGGTCATGGAACTGAAACCGTTGTCATAGATGAAGCTAGCACTTGTGGGGATATTAGGGTTTTTAAGCAGCCGCTGCTGATTGAAAGCCAGGCAGTATTTAGCAGTGCACGTGCTAATGCTTGTGTTTGGAAAGGGAAGTGGATGTATGAAGTGGTTTTAGAAACTTCGGGTGTTCAGCAACTTGGTTGGGCCACTGTTTCATGTCCATTTACTGATCATAAGGGTGTTGGAGATGCTGAAGATTCTTATGCTTTTGATGGAAGAAGGATTAGCAAGTGGAACAAGGAGCATCACTCTTATGGGCAATCTTGGGTTGTTGGGGATGTTATTGGGTGCTGCATTGACCTCGATCAGGATCAAATTTCGTTTTTTCGGAATGGTGTTTCTCTTGGGGTGGCTTTTGATGGGATTCGAAAGATGGAAGCAGGTTTTGGGTACTACCCTGCTGTTTCTCTCTCTCAAGGTGAGCGTTGTGACCTGAACTTTGGGGCAAGGCCTTTCAAATATCCAATTGAAGGGTTTCATCCTATTCAATACATGCCAACTTTTAGTGAT---------------GGTGATAAGAAGGCTTTTGCCCCAGATGTGGCCTCTTACTTGCTTCAATGTATATCAAGGCTCATAAGGCTTCAAAGTGTCGACCTTTCGGCTTCGAGTTCTGTTGACAATTTGAGAAGACTGAAGAGGATTGCTCCACTT---GAGGAGCTCTTTGGGCTGATATCACTAGGTATTTGTCAAGAATTCTTTTCTTTGGTGGAACTTATGTCAGGA------------------AATGTTGAATATATTTGTTGGGGACCGCTGGTTTCATTCTTGTTTGACATATTTGGGGTGAAAGCACCACATGATTATGCAAGTCTAGATATGGTTCTTGATCTCTTTCTAGGGTTTAATGGG---------TTCGAGACATTGGTTGAGCATGTTATTCATGCTCTAGGTACTGGTTGCAAAACAGCACCTCTGGTTCTGACTGATTGCCCTTTCACTGGGTCATACCCATATCTTGCCTTAGCATGTTATATTCTCAGACGAGAAGAGATGATAATCCAGTGGTGGAAGTCGACTGATTTTGAGTTTCTGTTAGAAGGGCTTCTGTCACGAATGGTTCCGAACAAGCAGGATTTGCAGTATCTGATGCCTACTGTCTGGTGGCCTGGTTCATGTGAGACG---ATGACATCGGTATCTCATATGGTACAAATCACGGAGGCATTATCTGGAGCCGTTGGTAAGATAGAGGAGATGCATAGGGAACTTTGTCGACTTGTTATCCAATTTGTACCTCCAGTATCG---------------CCCCCACAATTAACTGGTTCAGTATTCAGGACATTCTTACAAAACCTCATTTGGAAGAACCGAGGTGCTGACCGCAACGTGCCACCTCCTGGGCTCTCAAGCAACTCTGTCCTTGTTTCTATGTACACAGTGATTCTCCACTTTCTATCTGAGGGTTTTGGTATGGGGGATGTCTCTGGATGGATGAAA------------GGGTTTGTCAATAGCAAAGGTTTTCTTCATAGAGGAGGGCAACAAAGTTTCCCTGTAAGCTTGTTTCTTAAGGCTGATCCCCATCGTGTTGACTTCTCGAGGCTTGGGGGATCATATAATCATTTATCAAAATGCCAT------CCTGTGATTGATGGGGAAGTGGAAGTGGTTCAGTGGGAGGAAGGTTGCATGGATGATGAAAAGACAAGAATAACACAT---TCTACCAAGCAAAAGCCTTGTTGTTGTTCGAGT---TCTGACTTTGAATTTACTAAAAGTACA---CATCCTGTTAGAATTATAACTAGA------GGTTCCAGGGGTCATTGCAGTTCGATTCCAGAGAGATCTTCTCAAGTTACGGCAGAATGCAGTGCT---AGTGGTTTGAGTGAGGAGATTGTGGCTAATAAACCAAGTTCAAGTGACCGGCCTGAACCTGACTTTGGATATCGGCCAATACATCAACTTAGGAGTGTG---------CCAAAGTCAAGTCTGCTGTCTTCAGGAACATTGCAAGAGGAGGAACTACTAGATGCTATGCTACTGTTATACTATTTGGGTCTCTCTCCAAATTTTAAGCAGGCATCATATTACATGTCCCATCAATCGCAATCCATCTCTCTCTTGGATGAAACGGATAAACAAATTCGATCAGAAAGGACATGTGCGGAGCACCTAAAACGTTTGAAAGAAGCCAGGAATGTCTACCGAGAAGATTTGATTGATTGTGTTAGGCAATGTGCATGGTATCGGATCTATTTGTTTTCTAGGTGGAAGCAAAGGGGAATGTATGCTGCATGCATGTGGATTGTGCACTTACTCTTGGTCCTAAGCAAGATGGATTCTGTTTTCATTTATATCCCAGAATTTTATTTGGTAGCTCTGGTTGACTGTTTTCATGCTTTACGTAGGAGTGACCCCCCATTCGTGTCGTCATCGATTTTTCTACAGCATGGGCTGTCTTCATTTGTCACTTTTGTAGTTACACATTTCAATGATTCAAGGATATCGAGTGCGGATCTGAAAGATGTTCTCCTCCAATCCATAACTGTCTTAGTACAATACAAGGACTTTTTGATTGCTTTTGAAAGCAATGAAGCAGCTGTTGAGAGAATGCCCAGTGCTTTGCTTTCATCATTTGATAACAGATTCTGGATTCCGGTGACAACCATACTTCTAAGGCTCTGTATTGGCTCTGGTTTTGGAACGCCAAAG---------CCTGCAGAGTCC------TCGTCAATCCACTTCCAGGGA---------------------------------------TTACTGCAGAAAGTTTGCCTCCAAGATGAAGAACTGTTCTGCACCTTTCTCAATCGACTGTTTAACAATCTCAGCTGGACAATAACAGAATTCTCAGTCTCAATCCGAGAGATGCAAGAGTCT---------TATCAGGTCCAAGAAATGCAGCAGAGGAAATGCACCGTGATATACGATCTCTCATGCAGTCTCGCTAGAGTACTGGAGTTTTTCACACGTGAGATACCTCGCGCATTCCTTTTTGGTCCTGTCACCAACCTTAGGAGGCTTACTGAGCTGATCATCTTCATCCTCAATCGCATGACTTCTGCTGCTGATGTAGAGTTCTTCGAAATG---------TGTATTAGGCGACAGCATCAGTCTATTGAGAAGGTAAACCGAGCTATGATGTTAGCGCCCTTGGTTGGTATGATCTCAAACTTGGTGGATGCAAGTGGTGATCCTTCCCAAGTGGTGGAAAATGATGTTGTTGAAGTGTTTGCAAGCATGGACTGCTCAGCAGCCTTGCATTTTGGGTTCCAATATCTCTTGGACTACAATTGGGGTGCTGTGTCAAGAGCT---GGTGTCTCGCTAGCCAGACTGAGGCAACTTGAGAGGTTCACATTTTGCCTGAGGATTCGG---GCAGAAAGAGAGGGTAGA---TCGGTTACC---------------------------------------------------AACGAAATTTGTGATGAGAGAGAA---------AATGAAGAAAGC---TGTTGCATTTGCTACTCATGTGATGCCGATGCCGAGTTTGTGCCTTGTAATCACAGGTCATGCATTGGGTGCATAACCAGGCATCTTCTCAATAACAGGAAGTGCTTCTTTTGCAATAGAGAGGTGCTGGAAGTCGTGAGCAAGGTTGGAAGCTCAGAGAAGCGGAGCTGA---------------------------------------------------------------------------------------------------------------------------------
>Pinus_maritima
ATGGCTGGAGAGGCGTTTATC------GGTGCGAAGTTGCTGCAGCAGCAGCAGCAACATCAATATGGTTTCAGTGCGGGTCTGGCTATTGTTTTATCTGGTGGGGATGCTAATGATACTATTTCTAAGCCTGCTATCCTGTCTAGTACCGAAGAAAATGAGAAATGGGAACTTGAAAGAACTCTTGGACATATATTTGAGGTGCCTTGTGATTCCTTCCTTTTGATAGACAACGGATTTGATGTGAGCATCGCAGAGTCAATTTTGAAAGTCAAGTTAAAGCAACTTTACAGCAGGCCAAGCTCGGATTTCAGTCAGTGGGATGGGGTTCATATGATTGAGAATAGCCTTGGTAAGGGTGGTGTTGGAATGGATGAGCAAAGTGCTTCTGGTGATATAAGGTTTTTCAAGCATTCATTGCTTGTCGAAAGCCAGGCGATGTTCAGTAGTGCTCGGGCAAATGCTCGTGTGTCAAAAGGGAAATGGATGTATGAAGTAACTCTGGAGACTGCTGGGATTCAGCAACTCGGCTGGGCCACTGTTACATGTCCGTTTACTCGCCATGAAGGTGTTGGTGATGATGAGGATTCATATGCTTATGATGGAAGACGAATGCGGAAGTGGAACAAAGAGTCCCAACCTTATGGGCAGTTATGGGTTGTTGGAGATGTTATAGGATGCTGCATTAATTTGGATGCTAGTGAAATTTCATTTTACAGAAATGGTATTCCTTTGGGTGTAGCTTTCGATGGAGTAAGGAAGTTCGACTCCGATTTTGGATATTTCCCTGCAATTTCCTTGTCTCAAGGTGAACGCTGTGATTTAAATTTTGGTTCAAGGCCTTTCAAGTACCCTATCGAGGGCTTTCTCCCTGTCCAAGCTCCTCCCAAGATGAAGGTT---------------GGAGAGCATGTTGCGGTTGTATCAGAATTGGCTGTCTACTTGCTAAAATGTCTAACAAGGTTAGTTAAACTGTATAGCCAGGACCCAAGTACGTCAACTTCAGTAGAGAAGTTGAGAAGATTAAAGAGAGTTACTCCAATT---GTAGGATTACTTAATCCTATTGGCAAAGAGATTTGCAAACAATTTTTCTCTCTGTTGGATGGTGGTTTAGGC------------------ATCAAAGAGTATGTTGTTTGGGGAGCTTTAGTTCCATTTATGTTAGAAACATTTGGAACCCAAGCCCCTCATGACGGTGCAAGTTTGGATAAGGTTATGGACCTTTTATTGTCGTTTCCAGAA---------TTTAAGGACTTAATTATACCAACCATGCAGGCCCTTTCTTATGGTTGCAAAACGTCAATGATCAATCTTGTAGACTGTCCATATACTGGATCTTATCCGTATCTGGCCCTAGCCTGCCATATTCTTAAGCGTGAGGAATTAATGGTGCATTGGTGGAAATCATCAGATTTTGAGTCTTCAATGGAAGATTTGCTATCAAGAAAAGGGCCAAATAAACAGGATTTGCAGACGTTGATGCCAACTGTGTGGTGGCCTGGTTCTCGTGAAGAT---TTGTCTTCAGAAAGTAATATGAGACAGACAACTTTGGCATTATCAAGGGCAATCAACAAGGTTGAGGAGATGCAATGGCAACTCTGTCGGCTTTTGATAAACTTCAGTCCCTCATCCAGC---------------CCATCACAATCAGCAGGTTCAGTGTTCACGTCATTTTTACAGAATCTTGTTTGGAAGAACAGAGGAGCAGATCGTAACATGCCTCCACCTGGTCTTTCAAACAACTCAGTTCTTGTTTCTGCATACACAATACTACTGCGTTTCTTGTCTGAAGGTTTTGGTATGGATGATACATGTGAATTGATGAAGGGACCAAGACAAAAAATAGATACTGGGGCAGGATTTCTTCACCGGGGGGGAAAACAAACTTTTCCTGTAGGCTTATTTCTAAAAGCAAATTCACACCGTATTGACTTTTCTAGACTGGGTGGGGCTTTTAGTCATCTTCTTAAAACTCAT------CCTATTGCCAGTGAAGATTTTGAAGAAATCACATGGAATGAAGGTGACATGAATGTTGAAGAGAGTAATGTCACACAT---TCTACAAGGCAAAAACCCTGTTGCTGTTCAGGT---GCAGATGCATCTCTTTCGAGCAGTGGGAAGAATCTTGTGAAATTTGTCAACAGG------TGTTCCAGTAGTCATGGCAATGCTATTCCAGAAAGGTCAACAAATGTTAGCACAGAATGTACTTCA---AGTAGCTACAGCAATGAGATA---GTAGATAAACCCAGTTCAAGTGAGCAGAGA---------------TATCAACCAATTCAACAGCAGAAAAATGCT------GGATCAAGGTCGACTCAAGTGTTATCTGGTGCCTTGAGGGAAGAAGAATTATTTGATACAATGGTGTTGCTCTATCATTTGGGTCTGGCTCCAAATTTTAAGCAGGCATCGTATTATATGTCTCATCAGTCGCAGTCAATTTCTCTCTTGGACGACACAGATAAGCAGATCAGAGCAGAGAAAACTTCCCATGATCATTTGAAGCGTCTAAAAGAAGCTAGGAGTGTGTATAGAGATGATTTAGTTGATTGCATACGGCAATGTACTTGGTATAAAGTTTCTTTACTAGCCAGGTGGAAGCAACGGGGAATGTATGCAACATGCATGTGGATAGTGCAATTACTCTTGATCCTTAGCAAACTTGATCAAGTTTTTCCCTACGTACCTGAGTTCTATGTTGAAACATTGGTAGATTGTTTCCATGCACTCCGCAGGAGTGATCCTCCTTTTGTTCCTCCGGCAGTTCTTTTGCAGCAAGGACTCTCTTCATTTGTGACTTTTCTTGTTACACATTTCAACGATCCAAGGATAGCAAATGCAGATCTAAGAGATGTTCTTCTGCAGTCCATATCAGTATTAGTACAATATAAAGAGTACATGGTTGCCTTTGAAAGAAATGAAGTAGCAGTGGAAAGGATGCCTGGTGCATTGCTTTCAGCATTTGATAATCGGTTTTGGATTCCAGTAACAAACATTCTTCTGCGGCTTTGTAAGGGTTCTGGATTTGGAACATCAAAA---------CATGGAGAATCT------TGGTCTAATCTCTTTCAGGAA---------------------------------------TTACTGCGGAAAAAGTGCTACTTGGATGAAAAGCTGTTTGCGTCTTTCCTTAATCGCTTGTTTAACACCCTGAGTTGGACTATTACTGAGTTTTCTGTTTCACTTAAGGAGATGGGAGAACAT---------TACCAGGTCCCAGATTTGCAACAAAGGAAATGCACCATCATTTTTGAGCTTTCTTGTAATCTTGCAAGGGTTCTTGAGTTTTTCACTTGTGGAATGCCACAAGCCTTTCTTTGTGGGCCTGAAACAAATATGATAAGGTTGACTGAATTAATTGTTTTTGTGCTAAATCATTCAACGTCAAATGCAGATGCTGAACTTTTTGACAAC---------ACGCTCAAACAGCAGGGTCAATCTTCAGAAAAAATAAACCGGGGAATGATTTTGGCACCCCTCGTAGGAATGATTTTGAACCTCGCAGACAAAACTGTATCATCATGTCATGGTGTACAGAACGATTTGATGCAAGCATTCATGAATATGGATTGCTCACCAGAAGTTGAATCCAATTTACAGTATTTACTGGAATATAACTGGGTTGGTGTTTTCAAAGGT---GATCCTTCTCTGGCGAGGTTAGTTGAACTAAAGTGCTTTATAGAAAATTTCAAA---------TCGAAATCAAAAGCAGATAGACAAATACCA---------------------------------------------------AATTCAAACAGAGAGGACGGAGAA---------ACT------------TGCTGCATCTGCTATGCCTGTGAAATTGACACACTATTTATTCCATGCAACCACAAGTCTTGTATTCGGTGTATTTCACGGCACCTGCTGAACAACGAGCGCTGTTTTTTCTGTAACTCCATTGTTTCTGAGGTTTGTTCCATGTCAAGTACCCTTTCAACAGATGATAGT---------------------------------------CAGTATAGAGGCTCAGGTGGAACAGATACATTGGTGGCTGAAGGTGGAATTTTAATTAAGCAAGATCCAACATAA---------------
>Lygodium_japonicum
------------------------------------------------------------------------------------------------------------------------------------------------------------------------------------------------------------------------------------------------------------------------------------------------------------------------------------------------------------------------------------------------------------------------------------------------------------------------------------------------------------------------------------------------------------------------------------AAGCCTCTAGGAGAT------GATTCTATT------------------------------------------------------------TGGATTGCCAAAGAGATA---------------------------------------------------------------------------------------------------------------------------------------------------------------------------------------------------------------------------------------------------------------------------------------------------TGC---------------------------------------------------------------AGGCGAATGGGGAACCTGCTTTCTATCAAGAGAGAGGATTTTGGATCGTCTGATTCAGAAGTT---------------------------------------------------------CGGGCAAATTATGTGATCTGGGGAGCTCTTGTCCCATTTTTCATGGAGCTGCACAGGTTTCAGCCGCCACATGATATCAAGAGCGTGGACACTGCAATGGATGTCCTCTTGTCGTTTCTAGATCAAGAAAGTGCCCAAAACTGCATCTGTCAGATTTTGGATGGGCTTGCATACGGATGCAGAACAACTCCTGTCATTCTTGTGGAATGCCCGTTTACAGGTTCATATTCATATTTGGCTTTGGCTTGCCACTTTCTTCACAGGCCAGACATTTTAATGCATTGGTGCAGTTCGGACGGATTTGAGTTGTGCTTAGAAGGGCTACTTTCAAGGAAGGGACCAAACAAATACGACCTTGAAGGATTGATGCCAACTGTTTGGTGGCCAGGCCTGCGCGAGGAT---TTTTGTGCTGAAAATAACATGAGGCAGACTGCTTTGGCTCTATCAAAAGCAATTGGCAAGGTGGAAGAGTTGCAGTGGGAGCTCTGCCAGCATCTGCTCGAATTTGTCCCCGTCTCAACAGATACTGTATCTGAGAGAGCGCACACATCAGGATCTGTTTTTATGTTATTCTTGAGACACCTTGTGGCTAAGAATAAGGGTGCTGCAAGAAATATGCCACCCCCTGGCTTGTCAGACAATTCTGTGCTGGTCACTGTGTACACTGTTCTACTACGATTTTTGTCAGAAGGATTTGGTCCAGGA---AGCTCAGGAAATGCAGGA---------AAGGAACAGGATGCATCCATTGGCTTTCTACATAGAGGAGGCAATAGAAGTTTTAACGTGCAGTTGTTTCTAAATTCGGATCTGTATGCAAATGATTTTGCAAGGCTTGGGGGGACCTTTAGTCATCTTCTCAAGACAAAT------GTCCTGACTCCTGAGGATTATGAAGTTGCAGAATGGGAAGAAGGCTGTATGGAGGACAGCGAGAGGAGAGTTACACAT---CTGGGTAAACAGAAACCATGTTGTTGCTCTGGA---CTATCTGCAAGTCCAATCAGCTGCAGCAAGGGATCTGCAAGGGTCTTGAACAAA------GGCTTCAACATACATGTTAGCAGAGTAAATGAGAGCAGTGCAACACCAAGACCAGAAAATGGTATA---AGGAACTGTTCAGAGGAGGAT---GAAGAAAAACCGAGTTCCAGTGGTAGGGTTGAATCTGTATCCAGTGGCTCGTCTTTCCATTCAATAAAGAAAAAC------------AGCTCCAAATTGGTTACATCTGACTCCGTCCAGGAAGATGAGTTACTGGATATGATGGTGTTGCTATACCACTTAGGAGTCGCGCCAAACTTTAAGCAGGCTGCTTATTACCTACAACATCAGATACAGTGTATCTCACAATTAGATGACGCTGATAGACAAATCCGCTCAGAGAAGACATCAAGTGATCTTTTAAAGCGCTTAAAGGAGGCAAGGAATGATTATAAAGATGACCTGGTGGAATGTGTCAGGCAATGTACCTGGTATCGTGTCTCTCTTTTCTCGAAGTGGAAGCAGAGGGGTATGTTTGCAACATGCATGTGGATTGTGCAACTGCTCTTAGTCCTGAGTCGACGGACAGCCGTTTTTAGTTTTATTCCAGAATACTACATTGAAACTTTGCTAGATTGCTTTCATGCATTACGGCGAAGTGATCCAGCATATGTTTCACCGACGGCTCTTCTGCAAAAAGGACTGTCCCCTCTGATAAGCTTCTTGGTGACACATTTTAATGACACGAGAATAGCTAACTCAGATATAAGAGATTCTTTGCTTCAATGCATCTCAGTTTTGGTGCAGTACAAAGAACATTTGGTTGCTTTCGAGTCGAACACTGCTGCACTTGAGGTTATGCCAGCTGCATTACTCTCTGCCTTTGACAACAGGTTCTGGATTCCTGTGACAAATATATTGTTAAGACTCTGTAAAGGCACAGGTTTTGGAGCATCAAAATCATCTGTGCATGGGGAGTCA------TGCTCACCAACTTTTCAAGCT---------------------------------------TTGCTAAGCGATAAGTGTATCCACGATGAAAAGTTATTCTCCTCCTTTCTGAATCGTCTGTTCAACACACTCAATTGGACAGTCACTGAATTTGCAGTCTCAATGAAAGAAATGCAAGAACATAGTGAGCAACGTCAGGTTGCTGATTTGCAACAGAGGAAATGTGCTATCATGTTTGAGCTGTCTTGCAACTTGGAAAGAATTCTAGAGTTTTTAACACGGGAACTTCCACAAGCATTTTTATGTGGTCCAGAAATGAATCTTGTGAGGCTTTGTGAGTTGGTGATGTTTGTCTTGAACCATACAACATCTTCTTCAGATGTCTCTTTCTTTGAAAGT---------ACTCTCAGACAGCAAGGTCAATCTTTGGAGAAAATGAACAGAGCAATGATCTTAGCTCCACTTGTTGGCATAATATTGAACCTT---TCTGCAGCTAAAGAACCTTGCTATTATCCACAGCACAATATAGCTAAGGCTATACTTAACGTAGATGTTTCCTCGGTTGCAACAAGTAATTTTGAATATCTTGTGAAGTTCAATTGGGCATCCACATTCAAAGGG---GATCCATCCCTTGCTAGGCTCTCAGATTTAAAGGACTTTTTAATCCAGCTGAAAAAA------GAAGCACTTGATTTAAGGCAAAGACAACTG---GCTGAAGATTCTCTTGCGGCTATCCTAGAGATT---------------GATCATGATACTTCTTCAAGGGAACTT------------GAAGATGTATGTAGCATCTGCTACGCTTGTGAAATCAATACGATATTTTTTCCCTGCAACCACAAATCTTGCTGGCGTTGCATATCCAGACATTTGCTCAACAATCAACGGTGCTTCTTTTGCAATGCAACAGTTCAAGATGTCAAGTCCATGTCAGTACTGCCTGCTACAAACCAGAGT---------------------------------------GAATTCGGCGGGTCTGAAGCTCCAAATGGTTTGGTGGGAGAAAGTGGTCTGGTTGTGAAAATAGATCCTTAG------------------
>Pteridium_aquilinium
---------------------------------------------------------------------------------------------------------------------------------------------------------------------------------------------------------------------------------------------------------------------------------------------------------------------------------------------------------------------------------------------------------------------------------------------------------------------------------------------------------------------------------------------------------------------------------------------------------------------------------------------------------------------------------------------------------------------------------------------------------------------------------------------------------------------------------------------------------------------------------------------------------------------------------------------------------------------------------------------------------------------------------------------------------------------------------------------------------------------------------------------------------------------------------------------------------------------------------------------------------------------------------------------------------------------------------------------------------------------------------------------------------------------------------------------------------------------------ATACTGTTGAGACTATGCAAGGGAAC-GGTTTT------------------------------------------------------------------------------------------------------------------------------------------------------------------------------------------------------------------------------------------------------------GGTTCA------------------------------------------------------------------------------------TCCAAAGTCGTCAACACATGGGGAGTCTTGTTC---------------------------------------------------------------------------------------------------------------------GTCCAACTTTTC---------------------------------------------------------------------------------------------------------------------------------------------------------------------------AAGCTTTGCTGC------------------------------------------------------------------------------------------------------GAGAGCGATGCATTC---------------AAGATG---AGAAATTGT---------------------------------------------------------------------------------------------------------------------------------------------------------------------------------------------------------------------------------------------------------------------------------------------------------------------------------------------------------------------------------------------------------------------------------------------------------------------------------------------------------------------------------------------------------------------------------------------------------------------------------------------------------------------------------------------------------------------------------------------------------------------------------------------------------------------------------------------------------------------------------------------------------------------------------------------------------------------------------------------TTTTCATCTTTTTTGAATCGTCTATTTAACACTCTTAATTGGACTATCACAGAGTTTTCAGTTTCTATGAAAGAATTGCAAGAACAGAGTGAGCATCGCCAGGTTGCTGATTTGCAACAAAGAAAGTGCTCTATAATGTTTGAACTCTCATGTAATTTGGAAAGGATTTTAGAGTTCTTTACCCGAGAGCTTCCACAGGCATTCTTATCTGGTCCTGAAATGAATCTTGTAAGGCTTTGCGAGCTGCTAATGTTTGTCTTGAATCACACAACTACCACAGCAGATGCAACGTTTTTGAAAGTA---------CATTAA---------------------------------------------------------------------------------------------------------------------------------------------------------------------------------------------------------------------------------------------------------------------------------------------------------------------------------------------------------------------------------------------------------------------------------------------------------------------------------------------------------------------------------------------------------------------------------------------------------------------------------------------------------------------------------------------------------------------------------------
>Isoetes_sinensis
ATGACAACTGATGGAACATCA------GGGCGGGACAGGCTCCTTTCGCGC------------------------TCGGGCTTGGCAGTACTTTTGGAAAACGAAGCCGCCAAAGATTCCCTAGTTACTTCTGCGTCATGTAAT---ATTGAAGAAGCTGGCAAATCGATGCTAGAACGAACCCTTGTATATCTGTTAGACAGTTCAGTGGAAGGGTTAGTGGGAAATGGTTGCAAAATAGATTATGCC---------TCTTATTTTGAAGGCAGATTAAAAAGTTTGGAAGAACCAGCTGATGCAAGCCCAAAGCAACCAGATGGCGTTGTTGTAAAT---------------GGCGAGGTTATTACTATTGATCAAAGCAGTGTTTGTGGTAATATTAAATTTATACAT------GGGGTTATAGAGAGCCAAACCATATTTAGCAGTGCGCGTGCGAATGCATATGTTTGGAAGGGCAAGTGGATGTATGAAGTTACACTATGCACAGCAGGAATTCAGCAGCTGGGCTGGGCTACTGCCTCTTGTCCCTTCACAGATTCTGAAGGTGTAGGAGATGCTGCTGATTCATATGCATATGATGGGAGGAGGATACGCAAGTGGAGTGTTGGATGTGAAGATTATGGCCAGCCATGGGTTGTGGGAGATGTGATAGGGTGCTGTCTAGATCTGGATGCTGGTCAAATCACTTTCCATAGGAATGGAATTTCACTTGGTGTAGCATATAATCAGGTGAGAAAGCTGGATGGAAAGGAGGGCTATTTTCCAGCCGTGTCTTTGTCCCAAACTGAGAGATGTGAGTTAAACTTTGGTGGTCGGCCTTTGAAGTATCCTGTAAAAGGATTTCTTCCCTTGCAGTCACCACCA---------TCAGAAGTTGAACATCATGGTGTAAAACTTCTCCATCCAATAGCAAAAGTAAAGTACCTATGCGGATGTTTGCAAAGGCTAGTCCAACTTGACAGTCCAGAGTTTCTGGCAGCAATGACTCCCGAGGAG------AGTTTAAAGAGGCTAAGTCCACTTGCAAAAGACGATGTCCTTTCCTTGGGTGGTGAGATATGTAAGCTGCTGGCTGAATTTCTTTCTACAGGCGACGAAGACAAGACTTGTGGAAGAACCTCAGATTACATAGTTTGGGGGACATTGATTCCATTCTTATTGGAGACCCACAGGCTGAAGGCACCTCATGATGGCCCCAGCGTGGACCGTGCTTTGGATCTTTTGCTGCCTGCCTTAGATACTTGCAGTGCAGAGCATTGCCTTGTTGGAGTTCTAGAAGGTTTAGCACATGCTTGCAGAACAGCTCCTTTTAATCTTTCCGACTGCCCATATAGCGGGTCATACCCTTTTCTTGCTCTAACTTGTCATTTGTTGCGGCGGTATGAAGTCACATTAGTGTGGTTCAGATCAAGAAGTTTTGAGAATTGTTTAGAGGGGTTATTAAGTAAGAAAGCACCCAACAAACATGATCTGCAAACCCTTATACCTGTTGTTTGGTGGCCCGGATCTCGGATAGATACTCTTCGCTCAGAGGCCAACATGAAACAGACCATTTCTGCGCTATCCCGCACAATTGATAAGATCGAGGATTTACACTTCCAGCTGTGTAATCTACTCCTTAATTTCCTACCGCCTGCATCTGTTGAT------------ACAGAGATACCTGGAACAGTGCTGAGGAGTTTCCTGGACAACCTTGTACAAAGGAACCGCGGCGCAAATCGAAATATGCCCCCACCAGGCCTTTCAGACAATTCAGTGCTGGTTTCAGTGTACACAGTACTCTTACGCCTTTTATCAGAGGGTATGGGC---------ATGGTTGCAGATTAT---------------ACCAATCTTCAAGAACCTCCCTTTCTTCATAAAGGTGGGAAAAGAAAGTTTCCCGTGGATCTTTTCTTGAATCCAGATGCTTGTTTGAACGAGTTTTCTCGGCTTGGAGGAACCTACAGCTATCTTGTGAAGACCAGTGGCAGTGCCCTTCAACCAGAAGACCATGCAGAAGTTGAATGGGAAGAAGGGGACATGGATACAGTTGAAAATTGTTTTACTCAC---GAAAGTGACAGAAAACCTTGTTGCTGTTCATCA------------------------------------------------------AAGTTGCTAGCTGTTAGCAACTTTAAAGACACACGACCCCCTGTCACCAATCAGGTAAATTGCAATGTGACTAAT---------------------------GATCCAATGGAAGGCACCAGTGGTAGGGGTGAGGCTGAA---------------------------------------ACTTATTTCAAATCCGTCAAGGAGCTTTCTAAGCTTGTGAGAGAAGAAGAACTGCTTGACAAGTTGATGCTTTTATACCATCTTGCGGTATCTCAGAATTTTAAGCAGGCTTCGTACCATATGCAACATCAAGTACAGCTGATTGCTCGGGTGGAAGATGCTGATCGGCAGATTCGTTGTGAGAACACGACACCAGAACAGTTGAAACGAATAAAAGAGGCCCGGAGTATATATAGAGAAGAGTTAATTGAATATGTTCGGCAATCAACATGGTACCGTGTATGTCTAGTCTCTAATTGGAAGCAAAGAGGGATGTTTGCCACTTGTATGTGGGTTGCGCAACTCCTTTTGGTTCTCAGCAAAAGAGATAATGCGTTTGTCTTTGTTCCAGAGTTTTATGTGGAAACTCTAGTGGATAGTTTTCATGCATTGCGCAGGAGTGAACCGCCCTATGTCGCTCCATCTATGTTGTTGCAAGAAGGATTGTGTTCTCTTGTGACTTTCCTTGTGACGCATTTTCATGACACTAGGATTGTAAATGCCGATCTCAGGGACTTTCTTCTACAGTCAATATCCGTACTTGTTCAATACAAGGAACACCTCAGTGCCTTCGAGTGCAATAAGGTAGCTGAAGATGTTATGGCCGGGGCATTGCTCTCCATGTTTGACAATAGATTTTGGATTCCAGTTTCAAATATTCTCTTGCGCCTTTGCAAAGGGGCAGGATTTGGAGCTTCAAGGTCAATGTTAAATGGAGAGTCA------TCTTCACCCTTTTTTCAGTCC---------------------------------------TTGGTACGGAAAAAATGCAAAGAGGACCAGATACTCTTTGCCGCATTTCTTAATCGTCTCTTCAACACTTTGAATTGGACAATAAGCGAGTTTTCTGTTTCCATGAAGGAGATCCAAGAATTTACTGATCATCGGCAGGTGCCGGAGTTCCAACAGCGGAAATGCTCGATAATGTTTGAGCTTTCTTGCAACTTGGAGAGAATACTAGAGTTCTTTGCGAAGGAGCTTCCAGATGCATTTTTGCTTGGTCCGGAAATGAACCTCCATAGACTCTGTGAGCTGATCATGTTCATATTAAGCGGAACGACGACGGGTGTAGCTGCAGAGCATTTTGACAGT---------GTTGTGAAAAGACAGGGGCATTCTTTGGAGAAGATAAACAGGGCATTGATTTTGGCACCTATTGTTGGAATAGTATTGGAGCTTGCTGCTAGGACAGCATATGATCATCATGGGATGGAACATGATATTGCTCGGGCACTGGCAAGTGTTGATGTATCCGGTGTCGCTATGGATCATTTCAAAAGCCTTCTAGAGTATGATTGGGTAGGAACATTCAGAGGA---GATCCATCCCTGAACAGGCTCCCCGAATTGAAGGTTTTTCTGAATAAGTTAAGGATT------GAATCCGATGATGTGAAGAGAAGAGCG------GCAAAGGAAATGATTGAAGCGCAAACAGATAAAGAAGAGAGCTTGGGTGCATCAGAAAGCTCAGATGGCGAA---------GGGGGCACAGAAATCTGCAGTATATGCTATGCATGCGAAATGAATGCTATGTTTCTGCCCTGCAAACATACTTCGTGCCTGCGTTGTGTGTCAAGGCATCTATTGAACAATCAACGCTGTTTCTTTTGTAATACCACCATTGCCGAAGTG---------------------------------------TGCCCATTTGACCCTTGCTTTCCTATGACTGATTCTAAAGTGCTGGATTCCTAG------------------------------------------------------------------------
>Isoetes_lacustris
ATGACAACTGATGGAACATCA------GGGCGGGACAGGCTCCTTTCGCGC------------------------TCGGGCTTGGCAGTACTTTTGGAAAACGAAGCCGCCAAAGATTCCCTAGTTACTTCTGCGTCATGTAAT---ATTGAAGAAGCTGGCAAATCGATGCTAGAACGCACCCTTGTATATCTGTTAGACGGTTCAGTGGAAGGGTTAGTGGCAAATAGTTGCAAAATAGATTATGCC---------TCTTATTTTGAAGGCAGATTAAAAAGTTTGGAAGAACCAGCTGATGCAAGCCCAAAGCAAGCAGACGGCATTGTTGTAAAT------------GGTGGGGATGTTATTACTATTGATCAAAGCAGTGTATGTGGTAATATTAAATTTATACAT------GGGGTTATAGAGAGCCAAACCATATTTAGCAGTGCGCGTTCGAATGCATATGTTTGGAAGGGCAAGTGGATGTATGAAGTTACACTATGCACAGCAGGAATTCAGCAGCTGGGCTGGGCTACTGCCTCTTGTCCCTTCACAGATTCTGAAGGTGTAGGAGATGCTGTTGATTCATATGCATATGATGGAAGGAGGATACGCAAGTGGAGTGTTGGATGTGAAGATTATGGCCAGCCATGGGTTGTGGGAGATGTGATAGGGTGCTGTCTAGATCTGGATGCTGGTCAAATTACTTTCCATAGGAATGGAATTTCACTTGGTGTAGCATATAATCAGGTGAGAAAGCTGGATGGAAAGGAGGGCTATTTCCCAGCCGTGTCTTTGTCCCAAACTGAGAGATGCGAGTTAAACTTTGGTGGTCGGCCTTTGAAGTATCCCGTAAAAGGATTTCTTCCCTTGCAGTCACCACCA---------TCAGAAGTTGAACATCATGGTTTAAAACTTCTCCATCCAATAGCGAAAGTAAAGTACCTATGCGGATGTTTGCAAAGGCTAGTCCAACTTGACAGTCCAGAGTTTCTGGCAGCAATGACTCCTGAGGAG------AGTTTAAAGAGGCTAAGTCCACTTGCAAAAGACGACGTCCTTTCCTTGGGTGGTGAGATATGTAAGCTGCTCGCTGAATTTCTTTCTACAGGCGATCAAGACAAGTCTTGTGGAAGGACCTCAGATTACATAGTTTGGGGGACATTGATTCCATTCTTATTGGAGACCCACAGGCTGAAGGCACCTCATGATGGCCCCAGCGTGGACCGTGCTTTGGATCTTTTGCTGCCTGCCTTGGATACTTGCAGTGCGGAGCATTGCCTTGTTGGAGTTCTTGAAGGTTTAGCACATGCTTGCAGAACAGCACCTTTTAATCTTTCCAACTGCCCATATAGTGGGTCATACCCTTTTCTTGCTCTAGCTTGTCATTTACTGCGGAGGTATGAAGTCACATTAGTGTGGTTCAGATCAAGAAGTTTTGAGAATTGTTTAGAGGGGTTATTAAGTAAGAAAGCACCCAACAAACATGATCTGCAAACCCTTATACCTGTTGTTTGGTGGCCCGGATCTAGGATAGATACTCTTCGCGCAGAGGCCAACATGAAACAGACTATTTCTGCTCTATCTCGGACAATTGATAAGATCGAGGATTTACACTTCCAGCTGTGTAATTTACTCCTTAATTTCCTACCGCCTGCATCTGTTGAT------------ACAGAGATACCTGGAACTGTGCTGAGGAGTTTCCTGGACAACCTTGTACAAAGGAACCGCGGCGCAAACCGAAATATGCCTCCACCAGGCCTTTCAGACAATTCAGTGCTGGTTTCAGTGTACACAGTACTCTTACGCCTTTTATCAGAGGGTATA---------------------GATTAT---------------ACCAATCTTCAAGAACCTCCCTTTCTTCATAAAGGTGGGAAAAGAAAGTTTCCTGTGGATCTTTTCTTGAATCCAGATGCTTGTTTGAACGAGTTTTCTCGGCTTGGAGGAACTTACAGCTATCTTGTGAAGACCAGTGGCAATGCCCTTCAACCAGAAGACCATGCAGAAGTTGAATGGGAAGAAGGGGACATGGATACAGTTGAAAATTGTTTTACTCAT---GAAAGTGACAGAAAACCTTGTTGCTGTTCATCG------------------------------------------------------AAGTTGCTAGCTGTTAGCAATTTCAAAGAGACACGACCCCCTGTCATTAATCAAGTAAATTGCAATGTGACTAAT---------------------------GATCCAATGGAAGGAACCAGTGGTAGGGGTGAGGCTGAA---------------------------------------ACCTATTTCAAATCTGTCAAGGAGCTTTCTAAGCTTGTGAGAGAAGAAGAATTGCTTGACAAGTTGATGCTTTTGTACCATCTTGCGGTTTCTCAGAATTTTAAGCAGGCTTCGTACCATATGCAACATCAGATACAGCTGATTGCTCAGGTAGAAGATGCTGATCGGCAGATTCGTTGTGAAAACACGACACCAGAACAATTGAAACGAATAAAAGAGGCCCGGAGTATATATAGAGAAGAGTTAATCGAATATGTTCGGCAATCAACATGGTACCGTGTATGCCTAGTTTCTAGTTGGAAACAACGAGGGATGTTTGCCACTTGTATGTGGGTTGCACAGCTCCTTTTGGTTCTCAGCAAAAGGGATAATGCATTTGTCTTTGTTCCAGAGTTTTATGTGGAAACTCTGGTGGATAGTTTTCATGCATTGCGCAGGAGTGAACCACCCTATGTCGCTCCATCTATGTTGCTGCAAGAAGGATTGTGTTCTCTTGTGACTTTCCTTGTGACGCATTTTCATGATACTAGGATTGTAAATGCCGATCTCAGGGACTTTCTTCTACAGTCAATATCTGTACTTGTTCAATACAAGGAACACCTCAGTGCCTTCGAGTGCAATAAGGTAGCTGAAGATGTTATGGCCGGGGCATTGCTCTCCATGTTTGACAATAGATTTTGGATTCCAGTTTCAAATATTCTCTTGCGCCTTTGCAAAGGGGCAGGATTTGGAGCTTCAAGGTCAATGTTAAATGGAGAGTCA------TGTTCACCCTTTTTTCAGTCC---------------------------------------TTGGTACGGAAAAGATGCAAAGAGGACCAGATACTCTTTGCTTCATTCCTTAATCGTCTCTTTAACACTTTGAATTGGACAATAAGCGAGTTTTCGGTTTCCATGAAGGAGATCCAAGAATTTACTGATCATCGGCAGGTGCCAGAGTTCCAACAGCGGAAATGCTCGATAATGTTTGAGCTTTCCTGCAACTTGGAGAGAATATTAGAGTTCTTTGCGAAGGAGCTTCCAGATGCATTTTTACTTGGTCCGGAAATGAACCTCCATAGACTCTGTGAGCTGATGATGTTCATATTAAGCCGAACAACTACGGGTGCAGCTGCAGAGCATTTTGACAGC---------ATTGTGAAAAGACAGGGTCAGTCTTTGGAGAAGATAAACAGGGCATTGATTTTGGCACCTATTGTTGGAATAGTATTGGAGCTTGCTGCTAGGACAGCATATGATCATCATGGAATGGACCATGATATTGCTCGGGCACTGGCAAGTGTTGATGTATCCGGTGTCGCTATTGACCATTTCAAATGCCTTCTAGATTATGATTGGGTAGGAACATTCAGAGGA---GATCCGTCCTTGAACAGGCTCCCCGAATTGAAGGTTTTCCTGAATAAGTTAAGGATT------GAATCTGATGACGCGAAAAGAAGAGCG------GCAAAGGAAATGATTGAAGCGCAAACAGATAAAGAAGAGAGCTTGGGTGCATCAGAAAGCTCAGATGGCGAA---------GGGGGCACAGAAATTTGCAGTATATGCTATTCGTGTGAATTGAATGCTATGTTTCTCCCCTGCAAACATACCTCGTGCCTGCGTTGTGTGTCAAGGCATTTATTGAACAATCAACGCTGTTTCTTTTGTAATACCACCATTGCCGAAGTG---------------------------------------TGCCCATTTGACCCTTGCTTTCCCATGACTGATTCTAAAGCGCTGGATTCCTAG------------------------------------------------------------------------
>Selaginella_moellendorffii
---------------------------------------------------------------------------------------------------------------------------------------------------------------------------------------------------ATGGAC------------------------------------------------------------------AAAGGGAGA------------------CCCTCT------------------------------------------------------GGAGAT---ATCAAGCTTTCCAAGAGCTCCTTG---------------------------------TTGCTGGAGAGTCAGGCCATCTTTAGCAGCGCTCGAGCAAACGCTTGCGTGTGGAGGGGGAAGTGGATGTACGAGGTGACCTTGGGCACGGCGGGGATCCAGCAGCTGGGATGGGCGACCATCTCTTGTCCCTTCACGGACTCCGAGGGCGTTGGAGACGCCAGTGACTCGTATGCTTACGATGGTCGACGAGTGAAAAAGTGGAGTGGGAAGAGCCAGACGTATGGCGAGCCTTGGGTGGTCGGGGACGTAATCGGCTGCTGCATCGATCTGGAACAGGGGCAGATTTTCTTCTACCGGAATGGGACGTCGCTGGGGATGGCTTACGACTGTGTGAGGAGGATGGAGGTCAAGCAGGGGTACTATCCGGCTATCTCTCTCTCGCACGGAGAGCGCTGCGAGCTCAACTTTGGCGGTCGGCCTTTTAGATATCCAATCGCGGGGTTCTTGCCGCTGCAAGCACCGCCGCTGGACACTTCTGGTACCAACAAGCACGGC------------TCCGTGATCGTCAAAGCCAAGTATCTGTTTGGATGCTTACAAAAGCTTGTCCAGCTTGGGAGCCCAGAGGTGGCGGCGGCCATGGCTCCCGCGGAA------AGGCTGCGGAGGTTTACTCCACTTCCTGACGAGCAGTTTCGTGTTGTCGGCACTGAGATCTGCAAGATACTTTGCGAGCTGCTGCAGCAAAGCAGTAAA---------------------GCGGAGTACGTTGTCTGGGGAGCGCTGGTTCCTTTCCTCATGACAACTTACAGGCCTGGAGCACCGCACGACGGTCACAGTGTGGATCGAGCTCTTGACTTGCTGATGCCGATGCTGGGGCAGGCTTACTTTGGTACGATCGTTCTTCAGATCATCGAGTGCCTGGCGTATGGGTGCCGGACTTCGCCCCTGGTGTTGGCCGACTCTCCGTTTAGCGCCTCGTACTCGCATTTGGCACTGGCCTGTCATCTACTTCAGCGTGACGACTTCATGGTCATCTGGTGGAAATCTGACGACTTTGAGTCCTGCTTGGAGGGGCTGCTGACGAGAAAGGGGCCTAACAAGTACGACTTGGAGAGCCTTATACCCACCGTATGGTGGCCGGGTTCCCGTGAAGAACATCCTTTCTCGGAGAGCAACATGAGGCAGATCGTCATTGCTTTATCTCGTGCAATATCCAGGATCGAGGACTTGCACTTCGATCTGTGTAACCGGCTGGTTGCTTTTGACACGAAGTCGAATGCTACC------------------------GGTTCTATATTCAGAACGTTTTTGCAACACCTTGTTCTGAAGAACCGTGGGGCACACAGAAACATGCCGCCGCCGGGTCTCTCCGACAACTCGGTCTTGGTTTCGGTGTACACTGTACTCTTGCGGTACCTTTCGGAGGGTCTC---------GACTCGACAGGGGAT------------------GGCCATGGAAGCTGCGTGCCGTTCCTGCACAAGGGAGGAAAGCACAGCTTTCCGGTATCTCTGTTTGTGAGCTCGGACCCCTGCTTGAACGATTTCGCCCGCCTTGGTGGAACCTACAGCTATCTTACGAAGACATGT------CCTCTCAGCTCAATCGAATGCGAAGAAGTTGAGTGGGAAGAAAGCAGTATGGACAAGCAGGAAACTAGATACGGACACGATGCTGGGTTGAAAAAGCCATGTTGCTGCATGGAC---GGTGGTGCAGGTTCCATCGACAGTGGTAACGGTAAGGTTCTATCGAAAGGCTTGGAAACACGCTTCAGTGGCTCCAGTAACAAAGTTAGCGAGACTACGTGTCCTTTGTCGCCAACTGACGCAGAG---AGGAGCTATGATGGGGATATG---GAAAGCAAGGCTAGCTCCAGTGGAAGGGTCGAGCCTGCCACCAGCACGGCCTCATTGCTACAGAAGGCCAAGAAG------GTGTTCATGTCGGTAAAGGAGCTGTCATCTGCGGTACGAGAGGAAGAGTTGCTGGATAAGATGGTGTTGCTCTACCATCTTGGAGTGACTCAGAATTTCAAGCAGGCTTCTTATCACATGCAGCATCAGATACAACTGATGGCTCAGCTCGATGAGACGGATCGTCAAATCCGTAGCGATAAGACCTCCGTTGACCAGACAAAGCGCTTGAAAGAAGCGAGAGCTATATTCAAAGAGGATCTTATTGACTATGTACGACAATGTACCTGGTACCGCGTCTGCTTGCTTTCTAAATGGAAGCAAAGGGGAATGTATGCGACTTGCATGTGGGTAGCACAGCTCCTCGTTACGATCAGCAAGAAAGATGCTTGCTTCAGCTATGTTCCAGAGTTTTACATAGAGACACTGGTGGATTGCTTTCACGCGCTGCGAAGGAGCGACCCGCTTTATGTTCCTCCTTCATCCCTCCTTCAACATGGCTTGTCGTCGTTTGTTACGTTCCTCGTGACACATTTTCACGACTCCCGAATAGTGAATGCGGAGATAAGGGATTTTCTCCTCCAGTCTATTTCCGTTCTAGTACAGTTTAAGGAGTATTTAGTAGCTATCGAAGCTTGCAAGGCAGCAGAGGACACGATGGCTGGCGCTCTTTTATCGGCCTTCGACAACAGGTTTTGGATTCCGGTGTCCAACATTCTGTTGCGCCTTTGTAAAGGCTCGGGTTTTGGAACTTCCAAG---TCCAGCCACGGTGACTCT------TGTTCTCCGTTCTTTCAGCGG---------------------------------------CTGTTGCGCGAGAAATGCTTGAAGGACGAGAAGCTGTTCGCCTCTTTCCTGAACCGCCTCTTTAATACATTGAATTGGACAGTCAGCGAGTTCTCCGTCTCTATCAAGGAGATGCACGACCAT---GACCACCGGCAGGTTCCAGAATTTCAACAAAGAAAATGTGCAATAATGTTCGAGCTTTCGTGCAACCTGGAAAGAATACTGGAGTTCTTTACGAAGGAGCTGCCACAAGTTTTCCTGGTTGGTCCGGAAATGAACATCATCCGGCTTTGTGAGCTGGTTCTATTTGTGCTCAACCACACCACCTCAAACACGGCAGGCGAGCTGTTCGACAGC---------ACCATAAAGCAGCAGGGTCAGTCGCTAGAGAAGGTCAACCGCGCCACCATCCTCGCTCCCGTGGTGGGCATCGTGTTGAATCTCTCCGCCGCCACAGACCCTGCTGGCCACAGAATGGAACACGATATCGCGCGGTCAATCGCCAGCGTCGATGTCTCCTCGGTCGCCACCAGGAACTTCCAGTATTTATTTGACTACGATTGGTTGGGCACGTTCAAAGGG---GATCCTTCGCTCGCAAGGCTGTCGGACCTTAACATATTTATTGAGAAGCTCAAGACG------GAGTACGCGGAGGCCAGGAAGCGAGCGTGCAAGGCCGAGGCGGAGCTCATCACTAGACACAGTAAAGGAGAT---------GATTTCGAGCTTGGAAATGCAGACAAAGCCGGGGGCGGAGGAGAGCTGTGCAGCATTTGCTATGCGTGCGAGGAGAACGCCGTGTTCCTTCCCTGCAAGCACAGGTCATGCGTGCGCTGCGTCTCTCGTCACCTCCTAAACAACCAGCGCTGCTTCTTCTGCAACGCGGCCATCTGCGAAGTC---------------------------------------TGCCCATACGAGGAGCCTTTGTCGCCTCTAAGCGGCGGCGGCCTCAAAGGTGGGGACGTGAATTCCTAG---------------------------------------------------------
>Huperzia_squarrosa
------------------------------------------------------------------------------------------------------------------------------------------------------------------------------------------------------------------------------------------------------------------------------------------------------------------------------------------------------------------------------------------------------------------------------------------------------------------------------------------------------------------------------------------------------------------------------------------------------------------------------------------------------------------------------------------------------------------------------------------------------------------------------------------------------------------------------------------------------------------------------------------------------------------------------------------------------------------------------------------------------------------------------------------------------------------------------------------------------------------------------------------------------------------------------------------------------------------------------------------------------------------------------------------------------------------------------------------------------------------------------------------------------------------------------------------------------------------------------------------------------------------------------------------------------------------------------------------------------------------------------------------------------------------------------------------------------------------------------------------------------------------------------------------------------------------------------------------------------------------------------------------------------------------------------------------------------------------------------------------------------GGGATGCAGCATTTTCCTGTGCAGCTTTTTTTGAGAGTAGATGAAAGTTTGTATGATTTTGCATGGCTCGGTGGAATTCCTAGCTTTCTATCAAAAACTTCA------GTCCTCGAGGCTGGAGACTTTGAAGACATTAAATGGATGGAAAGCAGTATAGACAGTGAAGATAGCAGGTTTTCTCAT---AGTGGGAAAGAGAAGCCATGTTGCTGTTTGGAT---GGATTAAATGGTCCGATGGTCAGCAGTAAAGCGGTTGTCAGAGCTCCTGAGAAG------AGTGTGGGTAGCTCAACAAAAGTTGCAGTTGAACGAAGCGGTTCCGTGAATGCAGATTGCAATGAA---AGGGGCTTTGATTCAGTCGTA---GATGACAAACCTAGCTCTAGTGCAAGAGAAGACTCTACC------TCATGCCCTCTAGTTAAAATTGTTGAGAGG---GGCGCTGTGAAGCCTATTAGGGAACTATCTGATGCTATAAAAGAAGTGCATCTTTTGGAATCAACATTGCTACTCTATCATCTTGGGCTCGCCCAAAACTTCAAGCAGGCCTCTTACCACATACAGCATCAAATTCAATTAATTGCTCAGCTGGATGATACCGATCGGCAGATACGCAGTGAGAGGGGATGTAGTGAGCATTTGAAGCGTTTAAAGGAAGCAAGAGCTGTTTATCGAGATGATTTGATTGACTGTGTGCGCCAGTGCACATGGTATCGAGTTTGTCTACTTTCTAGATGGAAGCAAAGAGGAATGTATGCAACATGCATGTGGGTTGTACAGTTGTTATTGGAGCTGAGTAAAAATGATAGAGTTTTTAGTTATGTTCCTGAATTTTACATTGAATCCTTGGTGGACTGCTTTCATGCTCTTCGTAGGAGTGATCCACCTTACGTATCACCTTCTATGCTTTTGCAACAAGGCCTATCATCTTTTGTGACATTTCTTGTATTACATTTCAATGACCGTAGGATTGCCAATCCAGAGATCAAGGATATTTTACTCCAATCAATATCAATATTGGTTCAATACAAGGAGTATGTTTATGCCTTCGAACGTAACAAGGTTGCAGAGGCAAAAATGATTGTTTCTCTGCTTGAAGCATTTGACAATAGATTTTGGATTCCTGTATCAAATATTTTACTGCGTTTATGCAATGGAGCTGGCTTTGGAGCTTCAAAACCTTCAATTTATGGAGAATCA------CGCTCAATATTTTTTCAGCAT---------------------------------------TTGTTGCGGGAAAAATGTGTGGCAGATGAGAAGTTGTTTTCTTCGTTCTTGAATCAACTATTCAATACATTGAATTGGACGATCAGTGAATTCTCTGTTTCTATTAAGGATATTCAAGAGCACTCGGATCCACGGCAGGTGTCAGAGCTACACCATAAAAAATGCACAATCATGTTTGAACTTTCGTGCAATTTGGAAAGAATATTGGAGTTTTTTACGAAGGAGTTGCCACAGGCTTTT---------------------------------------------------------------------------------------------------------------------------------------------------------------------------------------------------------------------------------------------------------------------------------------------------------------------------------------------------------------------------------------------------------------------------------------------------------------------------------------------------------------------------------------------------------------------------------------------------------------------------------------------------------------------------------------------------------------------------------------------------------------------------------------------------------------------------------------------------------
>Ceratodon_purpureus
------------------------------------------------------------------------------------------------------------------------------------------------------------------------------------------------------------------------------------------------------------------------------------------------------------------------------------------------------------------------------------------------------------------------------------------------------------------------------------------------------------------------------------------------------------------------------------------------------------------------------------------------------------------------------------------------------------------------------------------------------------------------------------------------------------------------------------------------------------------------------------------------------------------------------------------------------------------------------------------------------------------------------------------------------------------------------------------------------------------------------------------------------------------------------------------------------------------------------------------------------------------------------------------------------------------------------------------------------------------------------------------------------------------------------------------------------------------------------------------------------------------------------------------------------------------------------------------------------------------------------------ATGAGGCATGCAGCAACGGCGTTGTCGAAGGCCATAGTGAAGGTGGAAGATCTGCAATGGGAGTTGTGCAGTCGACTCCTTCACTTTGTTCCGCCTCCGAGCGCAGAG------CTACCCCAGCCAGTTCCGGGCGTTGTTTTCCGAAGGTTTTTGCAGAACCTCGTGTGCAAGAATCGAGGGGCAAACAGGAGCATGGCACCAGCAGGGCTGTCTGACAATTCTGTGCTGGTCTCGACATACTGTGTTCTACTGCGACTTTTGTCCGAAGGTTTTGGGTTGGGCAAGATCAATGGCGATATTATTGATGGAACAAAGGAGCGAAAGAAGTCTACAGGACTACTTCACAGGGTTGGCAAGCGTAGTTTTCCCGTGAGCATCTTCCTGAAG---GATTCGAGCGCTACGGATTTTGCACGGTTAGGCGGAACATTCAGCCATCTGGTGAAGACATTT------CCCGTGGGGTTG---GACGTTCCGGACGTCGAATGGGAGGAGAGCTGCATGGACGAAGGGGACAATGTGGTACGCCAC---GGAGGGAAACTGAAGCCCGCGTGTTGTTCGGATCTGACGTTGAGTGGGCTGGTGAGCGACAGCAAGAGTCCCGTTCGTCCTCCGAGTAAGATCGTGGCGGTGAGCACATCGAGTGGAGTGAGCGAGAGGGCAAGCAGCCCGATCAGCAGCAACTACACGAGCGGGCGGAGTTGCGACGGGTGCGTG---GAGGACAAGCCCAGCTCGAGTGGGAGGGTGGACATGAGTCTGGAAGGGGGTCCTGTGTCTCGGAGCTACAGCAAGGGGCAAGGGTTCAAGCCGATCAAGGAGCTGTCGGAGGCGATACGAGAGGAGGAGTTGTTGGACAGCATGCTGTTGTTGTATCACTTGGGGCTCGCCCAGAATTTTAAGCAGGCTTCGTTCTATATGCAGCACCAGATGCAATCTATTAGTCAACTGGACGAAACAGATCGTCAGATTCGGGGAGAGAGGATGTCGAGCGAGTATTTGAAACGGTTGAAAGAAGCCAGAACAGTGTACAGGGAAGACTTGATTGATTGCGTGCGACAATGTACATGGTACCGCGTGACAATGTTTGCAAGATGGAAGCTGAGGGGGATGTATGCCACCTGCATGTGGCTTGTGCAGCTATTATTGGTTCTGAGCAAGAAAGATCCACTTTTCAGCTTTGTTCCCGAGTTTTATGTCGAGACGCTGGTGGATTCATTTCATGCTCTGCGAAGAAGCGACCCTCCGTTTGTGACACCTTCTTCTCTTCTACAGCAAGGCTTATCTCCGCTGGTGACCTTTTTGGTGACTCATTTTAGTGATGTGAGAATAGCGAATTCAGACGTTCGAGATATTCTATTGCAGTCGATATCAGTATTGGTGCAATACAAGGAGCACGTGATCGCGTTTGAACGGAGCGAAGCAGCCCGGGATGGGATGGTGGGGTCTCTTTTGGCGTCTTTCGACAACCGGTTCTGGATTCCGGTATCGAACATCTTGTTGCGGCTGTGCAAGGGCTCTGGGTTCGGAGCGTCGAAGTGTCTGTCACATGGGGAGTCG------TTCTCGCCGTACTTCCAGCGC---------------------------------------CTACTGAAAGAGAAGTGCATGAGCGACGAGAAGCTGTTCGGTTCGTTTCTGAATCGGCTGTTCAACACGCTGAACTGGACGATAACGGAGTTTTCGGTGGCGATCAAGGAGATGCAAGAGCAGTCGGACCTACGCCAGGTGTCAGATTTGCAGCAGAGGAAATGCACGATAATGTTCGAACTGTCCTGCAACCTGGAAAGGATACTGGAGTTTTTCACGCAGGAGTTGCCGCATGCGTTCTTGCAAGGGCCGGAGATCAATCTGGTGCGGCTTAGTGAGCTGATCATATTCGTGCTGAACCACACGACATCCAGTGCGGATGCCCACTTCTTTGACAGC---------ACGGTGAGGCAGCAAGGGCAATCTTTGGAGAAGATTAACAGGGCAATGATCTTGGCCCCATTGGTCGGGATAGTTCTGAATCTGAGAAATGCAAGCTCGCCACAATGTCATGGTGTGGAGTACGACATGGCGACTGTTCTTGCTGGCGTGGACGTTTCAGCAGCCGTGATTTCGAATTTCCAGTACCTGGTGGACTACAACTGGGACGTGGCATTCAAAGGC---GACCCGTCAATCAGAAGGATCTCTGATTTGAAGCACTTCGTTTCGAAGCTAAAGGTG------GAAGCGGAGGATGCGAGGAGACAAGCT------TCGGTGGATGCTTTCATAACAATGAGTTCACCCTCAGATCTTGTTGGGAGCCTTGCGATGATGGACCGGGAG------------------GAAACGTGCACCATCTGCTACGCTTGCGAAGTGGACACCATCTTCCTGCCGTGCAAGCACAAGTCGTGCCAACGCTGTATATCGCGACATCTTCTGAACAACCAGCGGTGTTTCTTCTGCAATTCGACGGTGGTGAACGTGTCGTCCATGGTTGCAACGCCCGGTGCGGAAGACGAGCAGTGCCCAGCAGACGAA------------------AGCAGAAGCTTAGCGGAAGCGTTGATGGACGCGAAGATACCCCAGGCGAGC---------AGAGGGTCACCACCGAGGATACACCACCAGAGA
>Physcomitrella_patens
---------------------------------------------------------------------------------------------------------------------------------------------------------------------------------------------------------------------------------------------------------------------------------------------------------------------------------------------------------------------------------------------------------------------------------------------------------------------------------------------------------------------------------------------------------------------------------------------------------------------------------------------------------------------------------------------------------------------------------------------------------------------------------------------------------------------------------------------------------------------------------------------------------------------------------------------------------------------------------------------------------------------------------------------------------------------------------------------------------------------------------------------------------------------------------------------------------------------------------------------------------------------------------------------------------------------------------------------------------------------------------------------------------------------------------------------------------------------------------------------------------------------------------------------------------------------------------------------------------------------------------------------------------------------------------------------------------------------------------------------------------------------------------------------------------------------------------------ATGGCTCCAGCAGGGTTGTCTGGTAACTCTGTTCTGGTTTCAACTTATTATGTTCTATTGCGACTTCTGTCTGAGGGATTTGGACCAGGCAAGACTAATGGTGATGTTGGCGAACGAATGAAGGATCAAGGATATTCTACGGGTTTTCTTCACAGGGTTGGTAAGCGAAGATTTCCTGTCAACATTCTTTTGAAA---GATTCCAGCGCTACAGACTTTGTTCGGTTGGGCGGAAATTTCAGCCATTTAGTGAAAACCTCC------CCTGTCGAGTTG---GATGTCCTGGAAGTGGAATGGGAAGAGAGCTGCATGGATGAAGGGGATGATGTTGTTCGGCAT---GGAGGGAAACTGAAACCAGCTTGTTGTTCTGATCTTGTCCTGAGCGGCCTGCTGAGCGACAGCAAGACCCCTGTGAAGGTTTCAAGTGAAATATTTGCCCTTAGTGCTACAACTGGAGTGAATGAAAGGACGAGTAGCTCCATAAGTAGTAACTATAATAGTGGCCGGAGTTGTGATGGATGTGTG---GAGGACAAGCCAAGTTCAAGCGGAAGAGTGGATATTAGCGTAAGCGGCGCTCCTGTTTCCCGAAGCTATGACAGG---CGAGGATTCAAGTCAAGCAAGGAGCTATCTGAGGCGATTAGGGAGGAGGAGTTGCTAGATATCATGCTCTTGCTTTACCATCTCGGGCTAGCTCAAGATTTCAAAGAGGCCTCGTTTTTGATGCAACATCAGATGCAATCTATAGCACAGCTTGATGAGACAGATCGTCAGATACGGGGTAAGAATATGTCCAGGCAACACCTGAAGCACTTGAAGGAAGCCAGAACAGTTTATAGAGAAGACCTAATCCATTGTGCGCGGCAGTGTACATGGTACCGTGTGGAAATGTTTGCAAGATGGAAGCTCAGGGGAATGTATGCCACCTGCATGTGGCTTGTGCAGCTATTGCTAGTTCTAAGCAAAAAGGATCCGCTCTTCGTCTATGTTCCAGAATTCTATGTTGAGACTCTGGTGGATTCTTTTCATGCTTTGCGACGAAGCGACCCTCCGTTTGTACCGGCATCTTCTCTTCTACAGCAAGGACTTTCTCCTCTGGTAACTTTTCTGGTCACTCATATTAATGATCCCCGAATAGTAAATCTCGATGTTCGAGACATTTTGTTGCAGTCAATCTCAGTATTGGTGCAATACAGGGATCATCTTATTGCATTTGAACGGAACCAAGCAGCCCGGGAAGGCATGGTTGGATCTCTTCTAGCTTCTTTCGACAACCGCTTCTGGATTTCTGTATCCAACATTTTATTGCGGTTCTGTAAGGGTTCTGGTTTTGGAGCTTTAAAAGCTTCGTCAAATGGAAAATCA------TTATCTCCGTACTTTCAGCTT---------------------------------------TTACTGAAGGAAAAATGCATGAACGACGAGAAGCTTTTTGCGTCGTTTCTCAATCGTCTATTCAACACGCTTAACTGGACTATCACGGAGTTTTCAATCACAATCAAAGAAATGCAAGAACATTCCGACTTATGCCAGGTGTCAGAATCGCACCAAAGGAAATGTTCTATTATGTTTGAACTTTCTTGCAATTTGGAGAGACTACTTGAATTTTTAACTCAGGAGTTGCCACGTGCCTTCTTACAAGGGCCTGAAATCAATCTTATTCGGCTTTGCGAGCTTATTATATTCGTTCTCAACCATACCACAAGAAGTGCAAATGCTCATTTCTTTGATAGC---------ACTGCTAGGCAGCTGGGACAATCTTTGGAGAAAATCGACAGGGCAAAGATGTTGGCTCCTCTCGTGGGAATTGTACTTAATTTGAAAAACGCGTCATTAGCGCTAAGTCATGGTGTGACATACGACATGGCAACTGTCCTTGCTGGTGTGGACATTTCAGCAGCAGTTGTTGCCAATTTTCAATATCTGTTGGACTACAGCTGGGAGATGGCATTCAAAGGG---GATCCTTCAGTTAGAAGAATTTTAGATTTAAAACCTTTTGTTTCCAAACTCAAGGTG------GAATCAGAAAAGGCAAGGAAACAGGCC------TCTTTTGATGATTTTCTTGAAATAAATTCAACCTCAGATATTTTGGGGAGCTTTGAAACGATGGACAGTGAA------------------GAAGCATGCACTATCTGCTATGCTTGTGAAGTGGACACCATTTTCTTGCCCTGTAAACATAAGTCTTGCCAACGTTGTATATCTCGACATCTTCTAAACAGTCAGCAATGTTTTTTCTGTAATTCTACAATCATCAAACTTTCGTTCATGCTTCCAACGCCTGCTATCGAAGACGGCGAGTGTCCGGCAGATCCA------------------AACAAGGGCTTAGCAGAATCCTTAACAAACGAGAAAACCTCAACCTAG---------------------------------------------
>Isoetes_spp
-------------------------------GGGACAGGCACCTTTCGCGC------------------------TCGGGCTTGGCAGTACTTCTGGAAAACGAAGCCGCCAAAGATTCCCTAGTTACTTCTGCGTCATGTAAT---ATTGAAGAAGCTGGCAAATCGATGCTAGAACGCACCCTTGTATATCTCTTAGAC-----------------------------------------------------------------------------------------------------------------------------------------------------------------------------------------------------------------------------------------------------------------------------------------------GTATGAAGTTACACTATGCACAACAGGAATTCAGCAGCTAGGCTGGGTTACTACCTCTTGTCCCTTCACAGATTCTGAATGTGTAGGAGATGCTGTTGATTCA--------------------------------------------------------------------------------------------------------------------------------------------------------------------------------------------------------------------------------------------------------------------------------------------------------------------------------------------------------------------------------------------------------------------------------------------------------------------------------------------------------------------------------------------------------------------------------------------------------------------------------------------------------------------------------------------------------------------------------------------------------------------------------------------------------------------------------------------------------------------------------------------------------------------------------------------------------------------------------------------------------------------------------------------------------------GATCTAGGATTTACACTCCCAGCTGTGTAATCTACTCCTTAATTTCCTACCGCCTGCATCTGTTGAT------------ACAGAGATACCTGGAACTGTGCTGAGGAGTTTCCTGGACAAC-------------------------------------------------------------------------------------------------------------------------------------------------------------------------------------------------------------------------------------------------------------------------------------------------------------------------------------------------------------------------------------------------------------------------------------------------------------------------------------------------------------------------------------------------------------------------------------------------------------------------------------------------------------------------------------------------------------------------------------------------------------------------------------------------------------------------------------------------------------------------------------------------------------------------------------------------------------------------------------------------------CC-CTTGTATGTGGGTTGCACAGCTCCTTTTGGTTCTCAGCAAAAGAGATAATGCATTTGTCTTTGTTCCAGAGTTTTATGTGGAAACTCTGGTGGATAGCTTTCATGCATTGCGCAGGAGTGAACCACCCTATGTCACTCCATCTATGTTGTTGCAAGAAGGATTGTGTTCTCTTG-----------------------------------------------------------------------------------------------------------------------------------------------------------------------------------------------------------------------------------------------------------------------------------------------------------------------------------------------------------------------------------------------------------------------------------------------------------------------------------------------------------------------------------------------------------------------------------------------------------------------------------------------------------------------------------------------------------------------------------------------------------------------------------------------------------------------------------------------------------------------------------------------------------------------------------------------------------------------------------------------------------------------------------------------------------------------------------------------------------------------------------------------------------------------------------------------------------------------------------------------------------------------------------------------------------------------------------------------------------------------------------------------------------------------------------------------------
>Isoetes_andicola
--------------------------------------------------------------------------------------------------------------------------------------------------------------------------------------------------------CGGTTCAGTGGAAGGGTTAGTGGCAAATARTTGCAAAATAGATTATGCC---------TCTTATTTTGAAGGCAGATTAARAAGTTTGGAAGAACCAGCTGATGCAAGCCCAAAGCMAGCAGACGGCATTGTTGTAAAT------------GGTGGGGATGTTATTACTATTGATCAAAGCAGTGTATGTGGTAATATTAAATTTATACAT------GGGGTTATAGAGAGCCAAACCATATTTMGCAGTGCGCGTTCGRATGCATATGTTTGGAAGGGCAAGTGGATTTATGAAGTTACACTATGCACAGCAGAAATTCAGCAGCTAGGCKGGGCTACTACCTCTTGTCCCTTCACAGATTCTGAAGGTGTAGGAGATGTTGTTGATTCA-------------------------------------------------------------------------------------------------------------------------------------------------------------------------------------------------------------------------------------------------------------------------------------------------------------------------------------------------------------------------------------------------------------------------------------------------------------------------------------------------------------------------------------------------------------------------------------------------------------------------------------------------------------------------------------------------------------------------------------------------------------------------CACCTTTTAATCTTTCCAACTGCCCATATAGTGGGTCATACCCTTTTCTTGCTCTAGCTTGTCATTTGCTGCGGAGGTATGAAGTCACATTAGTGTGGTTGAGATCAAGAAGTGTTGAGACTTGTTTAGAGGGGTTA--------------------------------------------------------------------------------------------------------------------------------------------GATTGAGGATTTACACTTCATGCTGTGTAATCTACTCCTTAATTTCCTACCGCCTGCATCTGTTGAT------------ACAGAGATACCTGGAACAGTGCTGAGGAGTTTCCTGGACAACCTTGTACAAAGGAACCGCGGCGCAAACCGAAATATGCCTCCACCAGGCCTTTCAGACAATTCAGTGCTGGTTTCAGTGTACACAGTACTCTTACGCCTTTTATCAGAGGGTATA---------------------GATTAT---------------ACCAATCTTCAAGAACCTCCCTTTCTTCATAAAGGTGGGAAAAGAAAGTTTCCTGTGGATCTTTTCTTGAATCCAGATGCTTG----------------------------------------------------------------------------------------------------------------------------------------------------------------------------------------------------------------------------------------------------------------------------------------------------------------------------------------------------------------------------------------------------------------------------------------------------------------------------------------------------------------------------------------------------------------------------------------------------------------------------------------------------------------------------------------------------------------------------------------------------------------------------------------------------------------------------------------------------------------------------------------------------------------------------------------------------------------CATGACACTAGGATTGTAAATGCCCATCTCAAGGACTTTCTTCTACAGTCAATATTTGTATTTGTTTAATAM----AACACCTTAGGGCCTTGGAGTGCAATAAGGTAGCTGAAGATATTATGGTTGGGGCA------------------------------------------------------------------------------------------------------------------------------------------------------------------------------------------------------------------------------------------------------------------------------------------------------------------------------------------------------------------------------------------------------------------------------------------------------------------------------------------------------------------------------------------------------------------------------------------------------------------------------------------------------------------------------------------------------------------------------------------------------------------------------------------------------------------------------------------------------------------------------------------------------------------------------------------------------------------------------------------------------------------------------------------------------------------------------------------------------------------------------------------------------------------------------------------------------------------------------------------------------------------------------------------
>Isoetes_humilior
---------------------------------------------------------------------------------------------------------------------------------------------------------------------------------------------------------------------------------------------------------------------------------------------------------------------------------------------------------------------------------------------------------------------------------------------------------------------------------------------------------------------------------------------------------------------------------------------------------------------------------------------------------------------------------------------------------------------------------------------------------------------------------------------------------------------------------------------------------------------------------------------------------------------------------------------------------------------------------------------------------------------------------------------------------------------------------------------------------------------------------------------------------------------------------------------------------------------------------------------------------------------------------------------------------------------------------------------------------------------------------------------------------------------------------------------------------------------TATGAAGTGACATTAGTGTGGTTCAGATCAAGAAGTTTTGAGAATTGTTTAGAGGGGTTATTAAGTAAGAAAGCACCCAACAAACATGATCTGCAAACCCTTATACCTGTTGTTTGGTGGCCCGGATCTCGGATAGATACTC--------------------------------------------------------------------------------------------------------------------------------------------------------------------------------------------------------------------------------------------------------------------------------------------------------------------------------------------------------------------------------------------------------------------------------------------------------------------------------------------------------------------------------------------------------------------------------------------------------------------------------------------------------------------------------GCTGTCAGCAACTTTAAAGACACACGACCCCCTGTCACCAATCAGGTAAATTGCAATGTGACTAAT---------------------------GATCCAATGGAAGGCACCAGTGGTAGGGGTGAGGCTGAA---------------------------------------ACTTATTTCAAATCCGTGAAGGAGCTT-------------------------------------------------------------------------------------------------------------------------------------------------------------------------------------------------------------------------------------------------------------------------------------------------------------------------------------------------------------------------------------------------------------------------------------------------------------------------------------------------------------------------------------------------------------------------------------------------------------------------------------------------------------------------------------------------------------------------------------------------------------------------------------------------------------------------------------------------------------------------------------------------------------------------------------------------------------------------------------------------------------------------------------------------------------------------------------------------------------------------------------------------------------------------------------------------------------------------------------------------------------------------------------------------------------------------------------------------------------------------------------------------------------------------------------------------------------------------------TAAGGATT------GAATCCGATGATTCGAAGAGAAGAGCG------GCAAAGGAAATGATTGAAGTGCAAACAGATAAAGAAG-----------------------------------------------------------------------------------------------------------------------------------------------------------------------------------------------------------------------------------------------------------------------------------------------------------------------------------------------------------------------
>Isoetes_elatior
-------------------------------------------------------------------------------------------------------------------------------------------------------------------------------------------------------------------------------------------------------------------------------------------------------------------------------------------------------------------------------------------------------------------------------------------------------------------------------------------------------------------------------------TTCAGCAGCTGGGCTGGGCTACTGCCTCTTGTCCCTTCACAGATTCTGAAGGTGTAGGAGATGCTGCTGATTCATATGCATATGATGGGAGGAGGATACGCAAGTGGAGTGTTGGATGTGAAGATTATGGCCAGCCA-----------------------GTGCTGTCTAGATCTCGATGCTGGTCAAATCACTTTCCATAGGAATGGAATTTCACTTGGTGTAGCATATAATCAGGTGAGAAAGCTGGATGGAAAGGAGGGCTATTTTCCARCCGTGTCTTTGTCCCAAACTGAGAGATGTGAGTTAAACTTTGGTGGTCGGCCTTTGAARTATCCTGTAAAAGGATTTCTTCCCTTGCAGTCACCACCA---------TCAGAAGTTGARCATCATGGTGTAAAACTTCTCCATCCAATAG---------------------------------------------------------------------------------------------------------------------------------------------------------------------------------------------------------------------------------------------------------------------------------------------------------------------------------------------------------------------------------------------------------CAGCACCTTTTAATCTTTCCGACTGCCCATATAGCGGGTCATACCCTTTTCTTGCTCTAACTTGTCATTTGTTGCGGCGGTATGAAGTCACATTAGTGTGGTTCAGATCAAGAAGTTTTGAGAATTGTTTAGAGGGGTTATTAAGTAAGAAAGCACCCAACAAACATGATCTGCAAACCCTTATACCCGTTGTTTGGTGGCCCGGAT-------------------------------------------------------------------------------------------------------------------------------------------------------------------------------------------------------------------------------------------------------------------------------------------------------------------A---------------------GATTAT---------------ACCAATCTTCAAGAACCTCCCTTTCTTCATAAAGGTGGGAAACGAAAGTTTCCCGTTGATCTTTTCTTGAATCCAGATGCTTGTTTGAACGAGTTTTCTCGGCTTGGAGGAACCTACAGCTATCTTGTGAAGACCAGTGGCAGTGCCCTTCAACCAGAAGACCATGCAGAAGTTGAA------------GACATGGATACAGTTGAAAATTGTTTTACTCAC---GAAAGTGACAGAAAACCTTGTTGCTGTTCATCA------------------------------------------------------AAGTTGCTAGCTGTTAGCAACTTTAAAGACACACGACCCCCTGTCAACAATCAGGTAAATTGCAATGTGACTAAC---------------------------GATCCAATGGAAGGCACCAGTGGTAGGGGTGAGGCTGAA---------------------------------------ACTTATTTCAAATCCGTCAAGGAGCTTTCTAAGCTTGTGAGAGSAGAAGAACTGCTTGACAAGTT-ATGCTTTTATACCATC-----------------------------------------------------------------------------------------------------------------------------------------------------------------------------------------------TACCGTGTATGTCTAGTCTCTAATTGGAAGCAAAGAGGGATGTTTGCCACTTGTATGTGGGTTKCRCARCTYCTTTWKGTTSYCAGCAAAAGRGATAATGCRTTYGTCTTTGTTCCARAGKTYTATSTGGAAACTTTGGTGGATAGTTTTCATGCATTGCGCAGGAGTGAAYCGCCCTATGTYGCTCCATCTATGTTGTTGCAAGAAGGATTGTGTTCTCTTGTGACTTTCCTTGTGACGCATTTTCATGACACWAGGATTGTAAATGCCGATYTCAGGGACTTTCTTCTACAGTCAATATCWGTACTTGTTCAATRCAAGGAACACCTCAGTGCCTTCGAGTGCAATAAGGTAGCTGAAGATGCTATGGCCGGGGCATTGCTCTCCA--------------------------------------------------------------------------------------------------------------------------------------------------------------------------------------------------------------------------------------------------------------------------------------------------------------------------------------------------------------------------------------------------------------------------------------------------------------------------------------------------------------------------------------------------------------------------------------------------------------------------------------------------------------------------------------------------------------------------------------------------------------------------------------------------------------------------------------------------------------------------------------------------------------------------------------------------------------------------------------------------------------------------------------------------------------------------------------------------------------------------------------------------------------------------------------------------------------------------------------------------------------------------------
>Isoetes_coromandelina
-------------------------------------------------------------------------------------------------------------------------------------------------------------------------------------------------------------------------------------------------------------------------------------------------------------------------------------------------------------------------------------------------------------------------------------------------------------------------------------------------------------------------------------------------------------------------------------------------------------------------------------------------------------------------------------------------------------------------------------------------------------------------------------------------------------------------------------------------------------------------------------------------------------------------------------------AACATCATGGTGTAAAGCATCTCTACCCAATAGCCAAAGTAAAGTACCTATGCAGATGTTTGCAAAGGCTAGTCCAGCTTGACAGTCCAGAGGTTCTGGCGGCAATGACTCCTGAGGAA------CGTTTAAAGAGG----------------------------------------------------------------------------------------------------------------------------------------------------------------------------------------------------------------------------------------------------------------------------------------------------------------------------------------------------------------------------------------------------------------------------------------------------------------------------------------------------------------------------------------------------------------------------------------------------------------------------------------------------------------------------------------------------------------------------------------------GAAATATGCCTCCACCAGGCCTTTCAGACAACTCAGTGTTGGTTTCAGTCTACACGGTACTTCTGCGGCTTTTATCAGAGGG----------------------------TAT---------------ACCAATCTTCAAGAGCCCCCTTTTCTTCATAAAGGTGGGAAAAGGAAGTTCCCTGTGGATCTTTTCTTGAATCCAGATCCTTGCTTGAGCGAGTTTTCTCGACTTGGGGGAACCTACAGCTATCTTGTGAAGACCAG--------CCCTTGAACCAGAAGACCATGAAGAAGCTGAATGGGATGAGGGCGACATGG------------------------------------------------------------------------------------------------------------------------------------------------------------------------------------------------------------------------------------------------------------------------------------------------------------------------------------------------------------------------------------------------------------------------------------------------------------------------------------------------------------------------------------------------------------------------------------------------------------------------------------------CTTGCATGTGGGTTGCCCAGCTTCTCTTGGTTCTCAGCGAAAAGGATAATGCATTTGTCTTTGTCCCGG-GTTTTATGTGGAAACTTTGGT-------------------CGCAGGAGCGAACCACCCTATGTAGCTCCGTCTATGCTATTGCAAGAAGGATTATATTCTCT---------------------------------TAGGATTGTCAATGCCGATCTTAGAGATTTTCTTCTGCAGTCAATTTCTGTACTTGTTCAATATAAGGAACACCTCAGTGCCTTCGAATGCAATAAGGTAGCTGAAGATGTTATGGCCGGGGCATTGCTCTCCATGTTTGACAATAGATTTTGGATTCCAGTTTCAAATATTCTCTTGCGCCTTTGCAAAGGTGCAGGTTTTGGAGCTTCAAGATCAATGTTAAATGGAGAGTCA------TCTTCGCCTTTTTTTCA----------------------------------------------------------------------------------------------------------------------------------------------------------------------------------------------------------------------------------------------------------------------------------------------------------------------------------------------------------------------------------------------------------------------------------------------------------------------------------------------------------------------------------------------------------------------------------------------------------------------------------------------------------------------------------------------------------------------------------------------------------------------------------------------------------------------------------------------------------------------------------------------------------------------------------------------------------------------------------------------------------------------------------------------------------------------------------------------------------------------------------------------------
