# Supplementary material for: Phylogenomics indicates the “living fossil” Isoetes diversified in the Cenozoic
Source: PLoS One. 2020 Jun 18;15(6):e0227525. doi: 10.1371/journal.pone.0227525 (PMC7302493; doi:10.1371/journal.pone.0227525)
Supplement: S1 File — Folder containing fasta files for each of the individual nuclear alignments. (GZ) [file pone.0227525.s011.gz › 1_Individual_Nuclear_Alignments/Homolog_19439.orthogroup_1.fasta]

>Oryza_sativa
------------------------------------------------------------------------------------------------------------------------------------------------------------------------------------------------------------------------------------------------------------------------------------------------------------------------------------------------------------------------------------------------------------------------------------------------------------------------------------------------------------------------------------------------------------------------------------------------------------------------------------------------------------------------------------------------------------------------------------------------------------------------------------------------------------------------------------------------------------------------------------------------------------------------------------------------------------------------ATGTGG---------------------------------------------------------------------------------------------------------------------------------------------------------------------------------------------------------------------------------------------------------------------------------------------------------------------------------------------------------------------------------------------------------------------------------------------------------------------------------------------------------------------------------------------------------------------------------------------------------------------------------------------------------------------------------------------------------------------------------------------------------------------------------------------------------------------------------------------------------------------------------------------------------------------------------------------------------------------------------------------------------------------------------------------------------------------------------------------------------------------------------------------------------------------------------------------------------------------------------------------------------------------------------------------------------------------------------------------------------------------------------------------------------------------------------------------------------------------------------------------------------------------------------------------------------------------------------------------------------------------------------------------------------------------------------------------------------------------------------------------------------------------------------------------------------------------------GACCGCCAAAAGGCAAAGCTTCAGGAGGACATTGCTGAATGCAAGACAAAGATTACGCAGGTGGACAGGGAACTTGCTGAGATCAACAAGGCAATAAGAAATATGGAGATGAAAATAAGAGAAGACACAAAAGCCAAAGAAGAAAACCTGGCGCTTGCAGAACAGGAGCACGCGAAGCGGGAATCTGCCAAAGCGAATGCTGAACGCCGACTGGAAGAAATACGCCAGAAGACAGAAGTGGAGTCTCGGTGCTTCAAAGATGATATCAAGAGGCTTGAAGATGAACTAGCCCGTCTACAAAAGTCG---------ATGGGTGTTAATCAT---CCAACTGTTCCCTCAACC------CACCCTCCTGGTGTGGCCGATCGAAACTCCACGCGGGCGCCAAAGCAGCCCACC------------------------AACCAAAGGCCATCGCCCGCGTCGAACAAGCAGTCGCAAGCGCCTACCCAGAAGACAAGCCGTCGCAGGGACTGCGTGATCTGCAAGAGGGAGGAGGCGTGCGTGATCCTGCTTCAGTGCGCCCACCAGGTGCTCTGCGTCGGTTGCAACAAGAGGCATGAGGAGAAGGGCGTGGCCCGGTGCCCCTGCTGCAATGCCAAAGTCGAGGAGAGGATCAGGGTTTTTGGCGCCAGCTCCAACTGA------------------------------------------------------------------------------------------------------------------------------------------------------------------------------------------------------------------------------------------------------------------------------------------------------------------------------------------------------------------------------------------------------------------------------------------------------------------------------------------------------------------------------------------------------------------------------------------------------------------------------
>Ananas_comosus
---------ATGGGCGTCCAA------------------------------------------------------------------------GCGAGGGATCGCGCGAGCCGCAACGGCCGCAAGAACCGCATC---------------------------------------------GCCGCAAAGAGCTCGGCGGAGGCC------------------GCCGCCGCCGCTAAGATTCCCCCTCCG------------------------------------------------------------------------------------GCGATACCCGCTGCGTCGTTCCCCTACGCTGCCGAAGCTGGGTGCGGCGGCGGCGGCGGCGCGGGG---------GATCTCGATGCGGGGTTCGGGAGCGCGAACCCTAACGCTAATTCCAGCGGG---------------------------------------------------------TGTGATGAATCCGGGTGGAGGTACTGCACGGAGGAGCAGCTCGAGGAGCTCCTCCTCAAGAACCTCGACCTCGTCTACAAGGAGGCGCTCTCCCGCCTCGTCGCCCTCGGCTACGACGAGGAGCTCGCCCTCCGCGCCGTCCTCTGCTCCGGCCACTGCTACGGCTCCTCCGAC------GTCCTCTCCAACATCCTCAACAACGCCATCGGCTACCTCAGCAATCCCGCCGCCGCGGCCGCGGCCGCCGACCACGACTCCGCCGCC---------------------------GCTTCGTCCGCCGGCGCCGGCGGCGATAAGGGATTCACCGACCTCCGCCACCTTGAGGAGTACTCCCTCGCTGGCCTCGTCTGCCTCCTCCAGCAGCTTCGCCCTTCCCTCTCCCGAGGCGACGCCATGTGGTGCCTCCTCATGGGCGAGCTCCAGGTCGGCCGCGCCAGCACCATCGATCTCCCCGCC------------------------GGT---------CCT------------------------------------------------------------------CCTCCTACCTCCTCCCCCTACCCCGCGCCAATCACCAGCAGT------------------------------------------------------------------------------------------------------------------------------------------------TTCCAAACCCTCGACCTCGATCAC---------------------------------------------------------------------------------------------------------------------------------------------------------------------------------------------------------------------------------------------TCTGTTCTAAAGGAC------------------------------------------------------------------------------------------------------------------------------------------------------------------------------------------------------------------------------------------------------------------------------------------------------------------CTC---------------------------------------------------------------------------------------------------------------------------------------------------------------------------------------------------------------------------------GAGGGTTTGAGCATTTCGGAGAAGTCGCAGGAA------------------------------------------------------------------------------------------------------------------------------------GGAAAATCTGATCCAAACACACAGACGATCTGCGAGCTCGTCCGTCAGATCCGCGATCTCGGGCTCCAGGTGAAGGAGCGCAGGGAGTGGGCACAGAAGAAGGCGATTCAGGCAGCACAGAAGCTGAGCAACGACCTCATGGAGCTCAGGGTTTTGAGGATGGAGCGGGAGGAGAAGCAAAGGCTGAAGAAG---GAGAAGCAGGCCGTGGAGGACGCGATGATGAAGCGGCTCTCCGAGATGGAGGATGTGATGAAGAAGGCGAGCGGGCAGGTGGACTGCGTGAACGCCGTTGTGCGGAGGCTGGAAATGGAGAATGCAGAGATCCGCGCGGAGGTGGAGGCCGCGAAGTTAACGGCGTCGGAGTTGGTCAGGCATTGCGAGGAGGGGATGAAGAAGCATAGGAGGACCTGTAAGAAAGCACAGGCAACGGAGAAGCAGATGCGGAGGATTGAAGAGGAGATGGCCAAGGAGAAACGGAAGATAACGCAGGCTGAGCAACAGTTAAGTGAGATCACGGAGGAAATTAAAGAAATTGAGATTAAATTGATAGAAGAATCAAAGACGAAAGAGCAAGCCATTGCACTGGCCGAGAAGGAACGTCGAGCCAAAGAGTCAATCGAAGCTGGCATTAAAAGAAGACAGGATGAACTTCGACAGAAATTAGAAATGGACTCCAAGCGGTACAAAGATGACATTGGAAGGCTAGAAGAGGAGCTTTCGCGGCTGCAAGCTTCTGCTGAACCAACACAGATCAACTCT---CCC---CTCCCCAGTACT------------TTGAATTTTAGGGATGCAGATACAAGAAGGCCACCAAAGGAAGCCAGTGGGAAAGGGCTTAAT---GTGTTAAATAAGCCACCAGAG---------------------------CCCTCTCAGAAGCCTAGCAATCACCGCGAATGTGTGAATTGCAAACATGATGAGGTGTCCGTGGTTCTACTACCTTGTGCCCACCAGGTTCTCTGTGCTAGGTGCAATGAGGACCATGAAAAGAGGGGCAAATTCAGCTGCCCCTGCTGCAACACTAAGATCGATGAGAGGATCCGTGTGTATGGTGTAAGCTCTTAG---------------------------------------------------------------------------------------------------------------------------------------------------------------------------------------------------------------------------------------------------------------------------------------------------------------------------------------------------------------------------------------------------------------------------------------------------------------------------------------------------------------------------------------------------------------------------------------------------------------------------------
>Arabidopsis_thaliana
---------ATGGGTTGTACT------------------------------------------------------------------------GTGAGGGAGAAGCATGTTAGACCAAACCGGAAGACCAGATCCGTGAAACCCGAATTCGATCCGTGTTGTTTGCTCGACAGGACGGCTCTATCGAAATCGATTGTTGAATCG---------------------------------------------------------------------------------------------------------------------------------AGTCTTAAGCATCTTGTTTATCATCCGGGTCTTCTCGATTCGTGTCCAGAG------------------------------------------------TCAAACCCT---------------------------AGTGGCAGTTTT------------------------------------GAGGATAATAATGGTTGGGGTTATTGTACGGAGGAGCAATTAGAGGATATTTTGTTGAAACATTTGGAGTATTTATACAATGAAGCGATTTCGAAGCTTGTGGGTTCTGGTTATGATGAGGATGTGGCGTTGAGAGCTGTTCTTAGTAATGGGTATTGTTATGGTGGAATGGAT------GTTATGACTAATATTCTTCATAATTCGTTGGCTTATCTTAAGAGTAATACTGGTGAAGGTAGTAAT---------------------------------------------------GTGAACAATGAGGATCAATCAGAGACGGTTTTTACGGATTTGAGACAGTTGGAGGAGTATTCACTTGCGGGTATGGTTTATTTGTTGCAACAAGTTAAACCTAATTTGAGTAAAGGTGATGCAATGTGGTGTTTGCTAATGAGTGAGCTTCATGTTGGGAGGGCGAGTACTATGGATATACCGAGTTCTGGA---------------------------------------------AAAGGGGATAGTAGTAAT---------------------------------------GTAGGGGTTGGTGGTGCTAGTAGTACTGTAAATGGGGTT------GGT------------GGTGCTATTGCTCCG---------------------------------------------------------------GCATTGTGTAGATTCCATGGAGGTTGGGGT---------------TTTGGTAATGGGAAAGGACCCAAG---TTTTCTGGTAATGGGTTTTCTTTG---------------CACAGTGAAGAGTTAACGTTGCAGAGAGAGATT------------------------------------------------------------------------------------------------------GATTGTCCAAGGAGATTTAATCTCTCACCTTCGATGAAG---------------------TCTTTGTTGAGAGAGAATGTTGCAGCCTTTGCTGCTGGG---------------------------------------TATCGTGCTAGTATGGAG------------------------------------------------------------------------------------------------------------------------------------------------------------------------------------------------------------------------------------------------------------------------------------CAAAAGAAGCAGGTGCAAATGCAGTCT---------------------------------------------------------------------------------------------------------------------------GAAACT---------------AGTGGTACTAGCTTGTCTTGCACGGCTGCT---------------------GCTACACATTCAGAGAAGTGTGAGCAGCCACATGTCTTCGGAAGTGAAGAATGTTTCAGTTCAGTGCTGGAGAAATTCCGGGAT------CTGAACCTTGATGACAATGTTGATTCG---GCACCTGAGGAGCTGAAGGATGATGCTTTAATAGGACTACTTCAGCAGGTTCAGGATCTCAAAAAGCAATTGAAGGAGAGGAAAGACTGGGCTCAGAAGAAGGCAATGCAAGCTGCCCAAAAGGTCAGCGATGAACTGTCCGAGCTTAAATCGTTGAGGAGTGAGAGAGAGGAAATTCAGCGGGTGAAAAAG---GGGAAACAAACTCGTGAGGACTCAACCTTGAAAAAATTATCAGAGATGGAAAATGCTCTTAGAAAAGCTAGCGGTCAAGTTGACAAGGCAAATGCGGTAGTAAGGGCACTTGAGAACGAAAGTGCAGAAATCCGGGCGGAAATGGAAGCTTCCAAATTAAGTGCATCAGAATCGCTCACGGCATGCATGGAGGCCTCGAAGAAAGAGAAAAAATGCTTAAAGAAACTACTGGCGTGGGAGAAGCAGAAAATGAAGTTGCAGGACGAGATTACAGCTGAGAAAGAGAAGATTAAGGCACTCAATAGAGCTTTAGCTCAGATCACTCAGGAAGAAAAAGAATATGAGGCGAAATGGAGGCAGGAGCAGAAAGCTAAGGAGCAAGTTTTGGCTCAAGTGGAAGAAGAACAGCGCTCGAAGGAAGCAATTGAGGCTAGCAACAAGAGAAAGGTGGAAAGCCTGCGGTTAAAGATCGAAATAGACTTCCAGAGACACAAAGATGATCTCCAAAGACTGGAACAAGAGCTGTCTCGGCTCAACAAAGCCTCTTCAACT------------GAC---TCAAGCCTCCAATCCAAT---------AACACCTCTCACACAAAGGTGAAATCAGACAAGTCGAAGGGAGAAACAATGTCTAAGCTGCTTGAA---GAGCTGAATAGGCTT---GATGGATCATATGAGAAGGAA---------------------GCAAACTATGACCGGGAATGTCTGATCTGCATGAAAGATGAGGTTTCGGTTGTGTTTCTCCCTTGTGCTCACCAAGTGGTCTGTGCGAGCTGCAGCGATAGCTTCATGGGCAGTGGCAAAGCGACCTGTCCTTGTTGCAGAGCTCCGGTTCAGCAGAGAATCCGTGTCTTTGGAGCGAGTTCTTAG---------------------------------------------------------------------------------------------------------------------------------------------------------------------------------------------------------------------------------------------------------------------------------------------------------------------------------------------------------------------------------------------------------------------------------------------------------------------------------------------------------------------------------------------------------------------------------------------------------------------------------
>Theobroma_cacao
---------ATGGGCTGCACT------------------------------------------------------------------------GTAAGAGAAAAGCATATCCGGTCGACCCGAAGGTCCCGATCGGTGAAACCCGAATTTGATCCTTGCTGTCTTCTTGATAAAGCTTCAATATCGAAATCCATACTCGAATCG---------------------------------------------------------------------------------------------------------------------------------GGTCTCAAACCCTTGAGCTACCCTCTGGGTCTAAACGATTCAACCCAAAGC------------------------------------------------CCTAATCCTAACCCTAAT------------AACAATAGCAATACTAAT------------------------------------TTTGACGATCATGGTTGGGGGTATTGCACCGAGGAACAATTAGAGGAAATTTTATTGAAAAACCTGGAATTTTTATATAATGAAGCGATATCTAAGCTTGTAGCGTTAGGTTACGACGAGGATGTTGCATTAAAGGCGATATTGCGGAATGGGCATTGCTATGGTGGAATGGAT------GTGTTGACTAATATTTTGCATAATTCATTGGCTTATTTGAATGGTAGTTGTGGT---AGTAGTAAT---------------------------------------------------GGGAGTAACTCAGAGGAATCGGAGCCTGGTTTTCCAGATTTGAGGCAGTTGGAGGAGTATTCGCTTGCAGGAATGGTTTGTTTGTTGCAACAAGTTAGGCCTCATTTGAGTAAAGGTGATGCTATGTGGTGTTTGCTTATGAGTGATCTTCATGTAGGTAGGGCTAGTACTATGGAGATTCCAACACTT------------------------------------------------------CCTTCCCCGACT---------------------------------------AGTGGGTGTAGTCCGGTGTCAAACAATGTGGAGAGTGTT------GGCAATAATGGGGTTGGTGTTATGTCACCA---------------------------------------------------------------GCTCTGTGTAGGTTTCATGGTGGTTGGGGG---------------TTTGGGAAC---AGAGGAGCGGAG---TTTGCAGTGAATGGATTTTTTTCG---------------TATTGCACAGACATGACTCTGCAGAGGGATATT------------------------------------------------------------------------------------------------------GAATGTCCGAAGAGATTTAATCTTTCACCTTCAATGAAG---------------------TCTTTGTTGAAAAAGAATGTTGCAATGTTTGCTGCTAGT---------------------------------------TTTAGGGCTAAC---------------------------------------------------------------------------------------------------------------------------------------------------------------------------------------------------------------------------------------------------------------------------------------------TCAAAACAAATGCAGACACAAAAC---------------------------------------------------------------------------------------------------------------------------CAGGCA---------------TGTGTGGGCACTTTGTCTAGTGGGGATGCCCCTCCGGCTGTTGCTGGGGGTGAGGTTCCTACTGAGAAATCTGAGGAGTCACAAAATTTGAAGAGCCAGGATGGGGTTAATTCAGTATTGAGTAAATTTCGTGAT------TTGAATATTGATGATAATTATGAGCAT---GTTGGGGAAGATCAGAAAGGTGAGATGATAATTTCTCTGCTTCATCAGATTAAGGATCTTGAGAAGCAAGTCAAAGAGAGGAAGGAGTGGGCTCACCAGAAGGCAATGCAGGCTGCAAGAAAGCTTAGTAGTGATCTAACAGAGCTTAAAATGCTGAGGATGGAGAGGGAGGAGACACAGCGTTTGAAGAAG---GGGAAACACACAATAGACGACTCAACCATGAAGAGGCTGTCAGATATGGAGAATGCTCTGCGGAAGGCTAGTGGGCAGGTGGACCGCGCAAATGCAGCTGTGAGACGGCTTGAGAATGAGAATGCAGAAATCAGAGCTGAGATGGAGGCATCTAAATTAAGTGCATCAGAATCAGTCAAAACTTGTCTGGAGGTTGCAAAAAGGGAGAAAAAGTGCCTGAAGAAGCTTTTGGCTTGGGAGAAGCAGAAAACTAAGTTGCAGGAGGAGATTGCTATTGAAAAAGAGAAGATTAATGAGCTGCAAAGATGCTTAGCTCGAGTAGAGCAGGATCAGAAAGAAACAGAG---------------------------------------------------------------------------------------------------------------------------------------------------------------------------------------------------------------------------------------------------------------------------------------------------------------------------------------------------------------------------------------------------------------------------------------------------------------------CAATTATGCTGTGCA------------------------------------------------------------------------ATATTCTTTTACAGTCAAAGTGGAGGCAGGAGTTAA------------------------------------------------------------------------------------------------------------------------------------------------------------------------------------------------------------------------------------------------------------------------------------------------------------------------------------------------------------------------------------------------------------------------------------------------------------------------------------------------------------------------------------------------------------------------------------------------------------------------
>Amborella_tricopoda
------------------------------------------------------------------------------------------------------ATGGGTCTTCAAAATTCCTCGAATTTTTCAGAATTGGGTCTTCTG---------------------------------TGCTCCTCAAATTTATCAGAATCG---------------------------------------------------------------------------------------------------------------------------------AGTTTGCAACAATCCTCATTTCCATTGGACATG------------------------------------------------------------------GGCCTGCCCAAACTGTTT------------AATTACACTGATATTGGAGATGGGAATGAAAGAAAGCATGAGTTTAGTGAA---ATGGATGAGAGCGACTGGGGTTACTGCACTGAGAGTCAATTAGAAGACCTATTACTGAAAAATCTGGAGTTCCTCTACAATGAAGCTCTCTGCAAGCTTGTTTCTTTAGGATATGATGAAGAAACTGCTTTGAAAGCAGTTCTCCAGAAAGGCCATTGCTATGGAAGCTCGGAT------GTGCTATCGAATATCCTTCAAAACACTCTATCGTATTTGAACAGTAAT------------------------------------------------------------------------GGAACCACTGATGAATCTGAACTGGTTTTTGCGGATTTAAAGCAATTAGAGGAGTACTCTTTAGCAGGCATGGTGTGCTTGCTTCAACAGGTCCGACCCCAATTAAGCAAGGGAGATGCAATGTGGTGCTTACTCATGAGTGATCTCCATGTGGGTCGTGCAAGCACTCTTGACATACCATGTTTGCCTCCCCCTTGTACCAATAGGGGCACTCTCGAACCT------------GAAGGTAATACTTCAGGCCCTGAAAATGGGGACTTGATGCAATTACCAATGAATCCATCTTCATCAGTCGGTTCCCAATCTCAGACTTGTGATACCCAT---AATTTGGATTCCCCTACAGCTCCTTTACCAATGAACCCATCTTCCTCCCTTGGTTCGCATTCTCAAACAACCAGCAATACCCAACAGCCTGATTCCCTTCCAACTCCTTCTAATGGAATT------------------ATGAGTAGTTCAGCTCCACGTAAT---------------------------------------------------TCAACTTTTAAACGTACTGCTCTT------------ACTGAA---------------------------------------------------------------------------------------TTCCCACTAAGTTTTTGCATATCACCTCATATGAAG---------------------CTTGTATTGAAAAGGACCATGGCAAGTTACAATCATCGA---------------------GGTTTAGGAGATTTAAAGTTGGGAGCTCATGCTTCCTCG------------------------------------------------------------------------------------------------------------------------------------------------------------------------------------------------------AATCCGTCGCCAAATTGC------------------------------------CAGCATTCTCCTCTTGTTTGTTTAAACAAGAAAGTACAG------------------------------------------------------ACATGGGTGGCTTCT---------------------------------------------------------------------------------------GGCAAGGAGAATTCTATCCCTATGAAGAATTTGGATAAT------------GATTTACCAGACGCAAATGACCAATCAAGGGCTAATTCGTTCTCAGATATGGTGAATTACCTGTTGGGTAGCTTAGAGAAC------ATGAATTTAGATGAGAAATTAGAAAAT---GGATCAGATGACCCCAGAAATGAGATGTTATTGAAGTTGATGGATCAGATAAGAGATTTGGAGGGGCAGCTTAAAGAGAGGATTGATTGGGCTCATCAGAAAGCAATGCAAGCTGCGAGAAAGCTGAGCAATGATCTCACAGAGCTTAAAACCCTGAGAATCGAGAAGGATGAGACTTTGCTTCTTAAGAAAGGACAAAAGCAGGCTCTCGAGGACACAACCATGAAGAGGCTCTCAGACCTCGAAAATGCCCTGAGGAAAGCAAGCGCTCAGGTTGATCGAGCAAATGCGGCTGTGAGGAAATTAGAAACTGAGAATGCAGAGATAAGGGCAGAAATGGAGGCATCAAAATTAAGTGCAGCGGAGTCAGTTTCTACTTGTTTAGAGGTTGCAAAGAGAGAAAAGAAGTGTCTTAAGAGGCTGTTGGCATGGGAGAAACAAAAGACTAAGTTGCAGGAAGAGGTTGCCGCAGAAAAACAGAAGATCATACAGTTGCAGCAGCAGTTGTCTCTCACGAAGGAGTTACATAAAGAAACTGAGATAAAATGGAAGCTGGACATGAAGGCCAGAGAAGAAGCAATTGCACAGGCTGAGGAGGTGAGAAGGGCCAAGGAAGCGGCTGAGGTTTCCATCAAAAGAAGGCAAGAGGCTTTGCGTCGTAAGATAGAGATAGACTTTCAACGACACAAGGATGACATCCAAAGATTGGAACAAGAACATTCACGCCTCAAATCATATGCTGAATCTGCTAAGATG------------------------------AATGGCTCCAAAAACTCTTCTGATAGAGATGGCACAAAGGCATGGAAAGAAACAGACAATCAGATACTTCAA---GAACTCTGGGAGCTT---CAAGAATCGTCAAAAGGGGAA---------------------GTGGGTCGCGAGAGGAAATGCCTAATTTGCATGAGAGACAAAGTCTCAGTTGTTTTCTTGCCATGTGCCCATCAAATCTTGTGTGCGGATTGCAGTGAATCACATGAGAAACAGGCCAAGAAGAGTTGCCCTTCTTGTGGTGTCCTGATTGATCAGAGGATCCGTGTCTTTGGTGTAACCTCATAG---------------------------------------------------------------------------------------------------------------------------------------------------------------------------------------------------------------------------------------------------------------------------------------------------------------------------------------------------------------------------------------------------------------------------------------------------------------------------------------------------------------------------------------------------------------------------------------------------------------------------------
>Pinus_maritima
---------ATGGGTTGCACA------------------------------------------------------------------------ACAAGAGATAAATCTATAAGAAATAGGAGGCGGCTCCGCTCATTTCCTTCTGCT---------------------------------ATGCCTGTTAAAATTGAAGAGAAG------CTATCCGATGATAGAAGAAATGGTGTAGTTGTAGAACCTGATTCTAGTGCGTCTAAACCT------------------------------------------ATAAGAATGCTAGAGGGTGGTAGTGGGTCTGGGGAAGAAAAGCCAAAAGAAAGGGAGAAAGTTTCCGACGAA---------------------------------------------------CAACCTGAA------------------------------------------------------------------------------GAGGCAGATTGGGGGTATTGCACAGAAGACCAATTAGAGGACCTTCTATTAAAACATCTCGAATATGTCTACAAGGAAGCAGGATGTAAAATCACAGCCCTTGGGTATACTACAGAGCAAGCTCACAAGGCTATGTTGCGAAATGGTCATTGCTATGGGAGTAGTGAT------GTGATTTCCAACATTGTCAACAATTCGTTGGCATATTTGAATAGCGGTTGCAGTGACTGC------------------------------------------------------------------TTTGATGAATCGGATACTCCCTTTAGAGAGATAAAAGAGCTAGAGAAATATGTGTTGACGGGACTAGTGTACTTGCTTCGCCAGGTTCGACCACAATTGAGCAAAGGGGATGCTATGTGGTGCCTCCTTATGAGTGATCTTCATGTCGGTCGGGCAAGCACATTAGAAATTCCTTCGCTGCCA---------------TCTGGCGATGAAAAACCCATCAGTAAGCCAATTGGGAATGGACCATCTCTTTCAACTTCCATTTCTATGCCATCACCAATCAGACCATCTTGTTCATCTCCTAGTTTTGTGCATGTAAATACA---------ACTTCAGAGCCATGTAGGATGTGTGCTGAAACAAAGAAAATATCTGGTGTGAATTTGGCACAAGCTGGTACAGCTGCTGTTGATACATCATCTTCAGCTCAA---------AAAGGT---------------------TTCACATTTGATGCTGGGACATCC---------------------------------------------------CATACACATTCCACGAACACT---------------ACTCACTTTAGCCCA---------------------------------------------------------------------------------------AATGCTGTTCTAACTCCTTCCATGAAA------------------CTAGCTTTGTTGAAGAAGAATGCCGCTGCATTG------------------TTCTCTGGCCATCTTCTGTCGGATCGGAAATCCAAATCAGATGTATGTTCACAATCA---GTTGAC---------------------AGAAACAGTGAATGTTTGGCTCCA---GCAAGTGGAGTGCAAAACATACAAACTGGATCTGGGAATTTCTCTGCGAAGAAT------CATGTCTTAACAGGAGAC---------------------------------------------------------------------------------------------------------------------------CTTATTCACACTGATCCTGCAGTTGATGCAAGTAGT---------------------------------------------------GTTGTCACTGCAGGT------------------------------------------------------------------------------------ACAGAACTGTCTTTGGGGATAGCTTCTACTGTA---------------GATGTAGGACAAAATCAATATAGAGGAGAGACTGGAAATTGTCAGGATATTGTAGGAGCCATTCTGGGAAGTTTGGAGCAC------------ATGGGTATTACAGAGAAGTCT---GATGGCATTGATCAACGGAATGAGATGATGCTGAAGCTTATGCATCAAATAAGAGATTTAGAAATGCAACTTAAAGAGCGGATTGAATGGGCTCATCAGAAAGCTATGCAAGCAGCTAGAAAATTGAGCAAAGATCTCGCTGAGTTGAAAACATTGAGAACGGAGAGAGATGAGACCTTGCACTTGAAAAAA---GATAAACAGGCTCTGGAAGACACCACAATGAAAAGGCTTTCTGAAATGGAGAATGATTTGCGGAAAGCAAGTGGACAAGTTGATCGAGCCAATTCAGCTGTAAGAAAGCTGGAGACTGAGAATGCAGAGGTGAGAGCAGAGATGGAAGCATCCAAATTAAGTGCAGCAGAATCTGTTGCAACGTGTCACGAGATTGCAAAGAGGGAGAAAAAGTGTCTAAAGAGGGTCCAGACATGGGAGAAACAGGAGTCCAAGCTTCGGGATGAAATTTGTGACGAGAAACAAAAGATTGCTCAACTACAGAAAGAATTGTCTCTCATACGGGATTTGCAGAAAGAAATGGAGACAAAATGCAAGCAGGAAGAGAAAGCTAAAGAAGAGGCAACTGCACAAGCAGAGGAAGAAAGAAGAGCAAAGGATGCAGCTGAAGCTTCTGCCAGAAGAAGGGAGGAAGCGCTGCATAGGAAAACAGAAATGAATTTTCAACGACATAAGGATGATATTGAAAGACTAGAACAGGAACTTGCTCGTCTCAAAGTCACAGCAGAGTCTTCCCAGCCA---AAC---AGCAGGCTAAATGCTCCA------TATGCAGTAAATGGGGCTAATGTAAAGAGC---------TTAAAGGAGATGAATGCCCGTATGCGTCAT---GAACTACAAGAGCTT---CAGGAATCGTCTCAGAGGGAA---------------------GGAAACAGTGATCGAAAGTGTGTAATGTGCATGAGCGAAGAAGTCTCGGTTGTATTTTTACCATGTGCACATCAGGTTGTGTGTGTAAAATGCAATGAA---------AAACAAGGTTTGACAGATTGTCCATCTTGTACAATTCCTATTCAACGGCGAATAAACGTATATGGTGTAAGCTCAAAAGGCTAG---------------------------------------------------------------------------------------------------------------------------------------------------------------------------------------------------------------------------------------------------------------------------------------------------------------------------------------------------------------------------------------------------------------------------------------------------------------------------------------------------------------------------------------------------------------------------------------------------------------------------
>Pteridium_aquilinium
---------------------------------------------------------------------------------------------------------------------------------CGCGCA---------------------------------------------------------------------------------------------------------------------------------------------------------------------------------------------------------------------------------------------------------------------------------------------------------GGTAGTCCTCTA------------------------------------------------------------------------------------------------------------------------------------------------------------------------------------------------------------------------------------------------------------------------------------------------------------------------------------------------------------------------------------------------------------------------------------------------------------------------------------------------------------------------------------------------------------------------------------------------------------------------------------------------------------------------------------------------------------------------------------------------------------------------------------------------------------------------------------------------------------------------------------------------------------------------------------------------------------------------------------------------------------------------------------------------------------------------------------------------------------------------------------------------------------------------------------------------------------------------------------------------------------------------------------------------------------------------------------------------------------------------------------------------------------------------------------------------------------------------------------------------------------------------------------------------------------------------------------------------------------------------------------------------------------------------------------------------------------------------AGAAATACAAGCATGGGA------------------------------------------------------------------------------------------------------------------------------------------------------------------------------------------------------------------------------------------------------------------------------------------------------------------------------------------------------------------------------------------------------------------------------------------------------------------------------------------------------------------------------------------------------------------------------------------------------AAGCAGAAAGCAAAATTGCTAGATGAGATTGTGAAGCAGAAACAACTGATTGCTCAAGCTCAAGAGCAGTTATCTAATGTCAAAGTTCAGCAACATGAGGCAGAGATGAGATGGCGGCAGGAAGAGAAAGCTAAAGATGATGCTCTCTCACTTGCAGATGTGGAGAAATGGGCAAGGGAACAATTGGAAGTTGATGCCAAGAGAAGAGAAGAGATATGGCGTCAAAAAGCAGATGCTGACATTCAACGACACAAAGATGACCTACAGAGGCTTGAGAGTGAACTGGAGCAGTTGAAGGTAGCCGCAGAAACG---------TGTAAT---CTAGAGCTCAGTTCAGGA------GTTTCTTTACATACCACAGACACAAATGTCTTACAAGCTCTAAAAGATACCAGTTCACAGCTTTTACAG---GAGCTTGTAGAGCTG---CAGGATTCA------AGAGAC---------------------ATCTGTCGAGATCGTGAATGTGTCATGTGCATGTCAGAGGAGAGCTTGGTAGTGTTTCTGCCTTGTGCACACCAGATAGTGTGCGTTGATTGTAACGATCTTCATCAGAAGCAAGGGATGAGGGACTGTCCATCATGCAGGACAGTGATTCAGCGAAGAATTCATGTTTTGAGTGCTTCAACTGTGTAG------------------------------------------------------------------------------------------------------------------------------------------------------------------------------------------------------------------------------------------------------------------------------------------------------------------------------------------------------------------------------------------------------------------------------------------------------------------------------------------------------------------------------------------------------------------------------------------------------------------------------
>Lygodium_japonicum
---------------------------------------------------------------------------------------------------------------------------------------------------------------------------------------TCCACTTGGATTTCCAATGCG---------------------------------------------------------------------------------------------------------------------------------CAGCTTCCA------------------------------------------------------------------------------------------GCAGGGCCAGTAATCCAGTCACATACTATC------------------------------------------------------------------------------------------------------------------AATGCAGATTCATATTTTAGTGCTGGGAGCTCAGCTGAAGTCATGGGAGCGCATATGATGTCTTCAGCTGTTGAATCATCTATGCAG---GGCATTCCTTTTGTTGGGAATGACATA---TTGAAACCAGAGCTCATTCCAAATGCGGTGGCAGCATACAATGCTCAACGCCAGAATTCAAGCAATAACATGGCAACCTCTAGTAGTTTAGCTCATGAAGCTATGCTTCAGGTGAGTAGTAGTACTACTAGTGATGCTTCTAGTCTGAGTGAGAGTCTACACAGGATCCAGCAATTTTCCATAAACACATCACTTTCT---TTGGAAGCTTGTTGCCCT------------------TGTGAATGGAAGCTATTGAAGAACACACTTCCAGCAAATCACAACATGGCGACGTTA------------------TCTTGTATT------GGT---------------------------------------------------------------------------ATGCCATCTGACAACAGCTCTGCAGGAATGAATGCCAGCCAGTCAACA------------------------TTTGTACCAAGGCATGCAACTCAGGTGCACACAGAAAGC---------------------------------TCATTACAGTTGAGCAGTGGAAAGGTTGATAGGGGTAAAAAT---TTCAGTAAAGCTTCACATGCAGAG------------------------------------------------------------------------------------CATACCGATGTGACTCCT------------------------------------------------------------------------------------------------------CCAACAATCAGAGAT------------------------CTGCAGCAAATGGCACATGTATGTAGCTCTCAG---------------------------------------CCTCGAAGTGGGGCTGCTGGGAATTCAGCATGTGAT------------------------------------------------------------------------------------------------------------------------------------------------TGCAAC------------------------------GTCTCAATAAGCTCGAATGTT------------------------------------------------------------------------------------------------------------------------------------------------------------------------------------------------------------------------------------CCTGGAACTGAACTTTCTCTAGCAATAGCTTCAGTTATGGACAGTGGG------TCTGAGCAAGAGACTGGTGAGTCAAATCCACTTGGTACTGTGGACGTCAATGTGCAAAGGATGAGCGAAAATATGGTCGAA------------------------------------AGAACTGTCTCTAGAAAGGATGAGATGTTTCTGAAACTTGTTCAGCAAGTTAGGGAGCTGGAATTGCAACTTCAGGAGCAGAAGGATTGGGCACACCAAAAGGCTATGCAGGCAGCATGCAAATTCAGCAAAGACATGTCTGAGCTCCAGTCCTTGAGATTGGAACACGAGGAGATCTTACGATTAAAAAGG---GATACACAAACCCTGGAAGAGAGCACCATGAAAAGACTCACTGATATGGAAAGTGCCCTTCGAAAGGCAAGTGCTCAAGTAGATAGAGCAAATGCAACCGTAAGGAAGCTGGAGACTGAGAATGCAGAGCTAAGAGCAGAGATGGAAGCAGCTAAACTGAGTGCAGCTGAATCCAATGCCCTGTGTCAGGAGGTTGCCAAGCGGGAGAAAAAGTCAACAAAGAGAATTCAAGCATGGGAGAAGCAGAAAGCCAAGTTAGCTGCTGAGATTGCAAAGCAGAAACAGCAGATTGCTGAAACTCAGTAA---------------------------------------------------------------------------------------------------------------------------------------------------------------------------------------------------------------------------------------------------------------------------------------------------------------------------------------------------------------------------------------------------------------------------------------------------------------------------------------------------------------------------------------------------------------------------------------------------------------------------------------------------------------------------------------------------------------------------------------------------------------------------------------------------------------------------------------------------------------------------------------------------------------------------------------------------------------------------------------------------------------------------------------------------------------------------------------------------------------------------------------------------------------------------------------------------------------------------------------------------------------
>Huperzia_squarrosa
------------------------------------------------------------------------------------------------------------------------------------------------------------------------------------------------------------------------------------------------------------------------------------------------------------------------------------------------------------------------------------------------------------------------------------------------------------------------------------------------------------------------------------------------------------------------------------------------------------------------------------------------------------------------------------------------------------------------------------------------------------------------------------------------------------------------------------------------------------------------------------------------------------------------------------------------------------------------------------------------------------------------------------------------------------------------------------------------------------------------------------------------------------------------------------------------------------------------------------------------------------------------------------------------------------------------------------------------------------------------------------------------------------------------------------------------------------------------------------------------------------------------------------------------------------------------------------------------------------------------------------------------------------------------------------------------------------------------------------------------------------------------------------------------------------------------------------------------------------------------------------------------------------------------------------------------------------------------------------------------------------------------------------------------------------------------------------------------------------------------------------------------------------------------------------------------------------------------------------------------------------------------------------------------------------------------------------------------------------------------------------------------------------------------------------------------------------------------------------------------------------------------------------------------------------------------------------------------------------------------------------------------------------------------------------------------------GAGATGGAAGCTGAGAAGTTGAATGCTGCTGAATCTGTTGCAACTTGTGAGGAAGTTGTAAAAAGGGAGAAAAAATCGGTCAAAAAAGCGCAAGCATGGGAGAAGCAGAAGGCTAAACTGCAGGAAGAAATCTCCACCGAGAGGCGAAAGACAATCCAATTGCAGCAGCAGGTTGCACAGGGAAAAGAGCAGCAGCAACAAGCTGAGGTCAGATGGAGGCAGGAGGAAAAGGCCAAGGAAGAGGCGATTCTGCATGCAGAGTTTGAAAAAAGATCCAGAGAACAGGCAGGAGCTGCTGCAAAAAAGAGAGAAGAAACACTCAGGAGAAAAGCAGAGGCCAATTCTCAGCGATACAAGGATGACATTCAAAGACTTGAGCGGGAGCTTTCACAGCTTAGGTTCGCTTCTGAGCCA---CTGCCATTAACA---TCAGAGTGGCGTCCAAGTTTGACGTTGACTCCATCCGGCATGGATACTTACAGTCTACAAGGCTTGAAAGATATGAATGCACGGTTGCTACAG---GAGCTTGCAGATTTG---CAGGATCTTTCCCGAAGGGAT---------------------GTTCGTCGTGACCGTGAATGCGTAATGTGCATGAGTGAAGAGATGGCTGTTGTTTTCTTACCCTGTGCTCATCAAGTTGTTTGCGTACAATGTAATGATTTGCATGAGAAACAAGGTATGACTGACTGTCCTTCATGCAGGACACCCATCCAACGCAGAATCAGGGTTTATGGTGTCACTTCCTAA---------------------------------------------------------------------------------------------------------------------------------------------------------------------------------------------------------------------------------------------------------------------------------------------------------------------------------------------------------------------------------------------------------------------------------------------------------------------------------------------------------------------------------------------------------------------------------------------------------------------------------
>Huperzia_lucidula
------------------------ATGAACCTAGCACATGCTTGTGCCATAGAACAAGCGCCTCTTTTTTCCCTTCCTCGGAAGGAATCGCAATCGAGTCAGTACTGCGCCTACTCTCAACAATCC------ACCTCTACACCAAGC---------------------------------ACTCCTGTTCATTTTCAAAATGGCGCCACTGATTCCACATTCTTAGCCGAATCGTTTTCTCCGCAATTGCAACTGGGACTATCCTCC------------------------------------------------------------------TCATCCTCGATAGATTCTTCACATTTTGACACTGGCACAAGCGAAACTGCGAAC------------------------------------------------TCCCCTAGGACAGAATCTGGTGTTGTTAGTCATGAAGGCGTTGGT---------------------AGAATCCCCCAGCCGCTCCTTCCTATAGATTCAGGTTCTGAGATTTCGACT---------------------------------------------------------------------------------------TCTAGCATCCTTTCAGCTCTGAAGCCAGGAAGTAATATTTCCGTCAGAAACAGTTCTGCTCTTTCTGAC------------------------------------------GATTTA------------------------------------------------------------------------------------------------------------------------------GAAGACGACTGTGTGCTTACGATGGCGCAGCCG------CATCAAAAGCCTTCTCTCGCATCTCTTGTACTGGGAAATTCTAATGTTACTGCAAACTGTAGT---------------------------------------------------------------------------------------------------------------------------GAAGCAATCTCACCAAAGCCATTGGAAATAGATCCT---------GCAGCGACCGTCTTGAGACTATTGGCCCCTTCAGATGTCAGTCCACCGCATGAGAGACCAGAAATGCGCATCTCTGCGTGTGAGACAGCCGAAAGTAACATAGATCTGAGCAAAGGC---------------------TTTCAGGCACTTTCTTCCGGAAGT---------------------------------------------------AAAATAGCA---------------------------------------------------------------------------------------------------------------------------------------TGTCTGACACCGAACTCG------------------------------------------------------------------------------------GTGCTACCAGATTTG------CATTCAGAGGTTTCCAGTGAGGTA---------------------------------------------------GAA---GCCTCTCATACACCAGGAATC---------------------------------------------------------------------------TGCTCCTCACAGAAGCAGTTCGAGGATGATGCA------------------------------------------------------------------------ACAAGTGTGTCTGCGGCAGAA---------------------------------------------------------------------------------------------------------------------------------------------------------------------ACAGAGCTGTCACTTGCTCTATCCTCCATCGCCTGTGGGGCC---GTGAAACCGGATCAAGTGTCTTCTTCAAACAATGAT------------------GAGGCTAAAGTTACAGCATCCAAGGTGAATGAGGAGGCTTCGATCAGTTCGATCTTTCAGAAA---CGCGCATCCGAAAGGCAGGACAGAGCACTGAGAATGCTGCTGCAGCGCATACGAGATTTAGAGACGCAACTCAGAGAAAGAACAGAGTGGGCTCAGGAGAAAGTGGTCCAGGCTGCACGACGTCTGAGCAAAGATCTGACAGAATTGAAAACTCTTAGAGCAGAGAGAGAGGAGGCCCTCCGCCTTAGAAAG---GAGAAGCAGGCCTTGGAAGAAAGCACTGCGAAGAAGCTATCAGAAATGGAGAATGCTTTGCGCAAAGCTAGTGGTCAAGTGGATCGTGCAAATGCTGCCATTCGTAGACTTGAAATTGAAAATGCAGAGGTTCGTGCGGAGATGGAAGCTGAGAAGTTGAATGCTGCTGAATCTGTTGCAACTTGTGAGGAGGTTGTGAAAAGGGAGAAAAAATCTGTCAAAAAAGCTCAAGCATGGGAGAAGCAGAAGGCTAAACTGCAGGAAGAAATCTCCGCCGAGAGGCGAAAGGCAATCCAATTGCAGCAGCAGGTTGCACAGGGAAAAGAGCAGCAGCAACAAGCTGAGGTCAGGTGGAGGCAGGAGGAAAAGGCCAAGGAAGAGGCAATCTTGCATGCAGAGTTTGAAAAAAGATCCAGAGAACAGGCAGGAGCTGCTGCAAAAAAGAGAGAAGAAACACTCAGGAGAAAAGCAGAGGCCAATTCTCAGCGACACAGGGATGACATTGAAAGACTTGAGCGGGAGCTTTCCCAGCTTCGGTTTGCTTCTGAGCCA---CTGCCATTAACA---TCAGAGTGGCGTCCAAGTTTGACATTGACTCCATCTGGCATGGATACTTATAGCCTGCAAGGCTTGAAAGATATGAATGCACGGTTGCAACAG---GAGCTTGCAGATTTA---CAGGATCTTTCCCGAAGGGAT---------------------GTTCGTCGTGACCGTGAATGTGTAATGTGCATGAGTGAAGAGATGGCTGTTGTTTTCTTACCCTGTGCTCATCAAGTTGTTTGCGTGCAATGTAATGAT------------------------------------------------------------------------------------------------------------------------------------------------------------------------------------------------------------------------------------------------------------------------------------------------------------------------------------------------------------------------------------------------------------------------------------------------------------------------------------------------------------------------------------------------------------------------------------------------------------------------------------------------------------------------------------------------------------------------
>Isoetes_sinensis
---------ATGAGAACCACATACGTGCACATGGCTCCGGCAAGTTCTGTAGATGGAGGGCCAGTT---------------------------GGCATTGAAAAATGCAGCCGAAATAAAAGGAAATTCCGTGCAGATATCCGGACA---------------------------------ACCTCGGTGGATATTGCAAGGGGAAACTGTTACGGGGACATAGCACAGGAGGTACTAAACTGCCAGCCCGACGAGTTGAATAAGCCA------------------------------------------------------------------TCTTTTCTGGTAAACAAAAGTCCAGAAGAAGTGGAGACTAATCACTCTTCCCAGCAGATTCTG------------------------------TCGACTGGCAGTCCTACGATAAATTGTCAATCTATCAATGTTCAAGGTCCTTCAGATGGTTCTAAAAATGATTATGAGCTTGAAGAAGAATTGGATCCAGTTGAGTGGGGGGATAATATCGAGAGTGAACTAGAGAACCTCCTGATGAAGGCTCTAGATGCTACATACAAGGATGCTGTCAATAAACTTATTTCCATGGAATATAGTGCAGAGCAAGCTATAGCTGGAGTGTTGAAAAATGGCAGATGCTATGGCGTAAGGGAT------GCATTATCTAACATCGTGGATAATGCAATGGCATCGTTGACAGGCAAGAACCAAGATCTTGAC---------------------------------------------------------ATAAAGTTCTCA---------------TTTAGAGATTTCAAGGAACTCCAGAGGTTTGCGTTAGCAGAAATGGTATGTGTCCTGAGAGAGGTTCGTCCTGGTCTTAGCAAAGGGGATGCAATGTGGTGTCTTCTTATGAGTGACATGAATATTGCCCAAGCATGTTCTATGGAA------------------------------------------------------------------AATGCTTCGATAGTGGAGATAAATAAGCTC---------------------TCAAGACTTTCACCTGCCTCCTTGTCTATCCAATCC---------ACGGGGGATTCCCCAGTGTTGTCACAGCCTAATACAGGATCGGCC------GCTCGCGATCATTCAATAGAACAGGCCTGTCAAACTAGAGTTCATCTTCAAGATGTCTCTGTTGGCAACAGAAATGGAATTAATAGCCAAACTGCTTCTGGTGGAGGGAAT---------------------------------------------------GAACTTGCAGCTGAAAGGTCTATTAAGAAAGAATCAACTGAAGTAGCACCATCTGGGTATTACCCGATTCTGAATTCTCCCAAAGTTACCCAGATATCACAAAGAGCAAATGAGATCCACCCAGACCAAATGCAGGCAGAGCCATGCAGAAAGCCTAACTGT------------------------------------------------------------------------------------CCTCTCATGGATGCAGAGGAACATTCTTCAGTAGAAAGCAAAACATGTTTAGGA---------------------GATCTATGCGAACGGTTTTCAAGT---GCTTCTTTTACCCAAAATACAAATGCTGCATTACAACATAGGACTGAAGAGCTC------ACATTGTTGCAAAGAGATCCTGTTCCAATTTTAGCATGTAGTCCAGAAGATCGAGCTACAGGTGAAGTACAGATTGCTCCCACTCCAAACTGTGATAAATTG------------------------GTGCAGACATGGATCACATCCCAGACGGGGACACAAGTCGATTTCTCTAAA---------------------------------------------------TTAGCAGGTACTGGTGAT---AAA------------------------------------------------------------------------GGTACTGAACTTTCTCTGGGGATTGCATCATCTGCT---------------------GATGCAGTTGCTTGCTTGGGAGATGATAGTAACGTCTTTGATAAGCAGGAGAAGATGACATGCTCA------------------------GATAAAGTTGCAAAAAAG---GCTGAGGCGAAGAAAAAAGACGAGCTCATTAAAGACTTGAGCCTACGGGTGAAAGAATTAGAAGCACAGGTTCAAGAAAGAACTGAATGGGCACGGAAAAAAGTATTGCAAGCAGCACAACGCCTCAGTAAAGACTTCGGTGAGCTTAAAATGCTGAGGGCAGAAAAAGAGGAGATGGCACGCCAGCAAAAG---GAAATGCAGGCTTCAGATGAAAATAATGCGAAAAGAATATTAGAATTGGAAAATGCTTTACGAAAAGCCAGTGCTCAGGCAGACCAGCTAAAGAATGCAATGCGTAAACTAGAAAATGAGAATGCTGAACTACGCGCAGAAATGGAAGCAGCAAAGCTCAGTGCTGCAGAATCAGTCGCTAGTTGTCTAGAGGTTGCAAAGAGGGAAAAAAGGTCCTTAAAAAAGGCACAGGCATGGGAGAAACAGAGAGCTAAGTTGCAAGAGGAACTCACAACAGAGAAGCGGAAGACATCCCATTTGCAGCAGGAGATAACACAAGCTAAGGAGAAACAACAACAAGCAGAGGTTAGATGCAGACAAGAGGTAAAGGCAAGAGAAGAGGCTGTTCTCAGTTCTGAATTTGAAAGACGAGCAAGGGAACAGGCTGAAGCTTCTGCCAAGAGAAGAGAGGAGTCCATTTGCAGGAAAGCTGAGACAGACCTGCAACGATATCGAAATGAGATTCAAAGGCTGGAACGTGAAGTTACTCAATATAGATTTGGGAATGATCCATCCCAACCCATAATG---GTGCGTTGGGGGTCAGGA---------ACCGCGTCTTTGGCAGACATAGGAACTCCACATTCTCTGAAGGAAATAAATGCACGTTTACGTCGT---GAAATAGCAGATTTA---CAAGACTTGGCACGTGGGGAG---------------------CTCCGTCGTGATCGGGAATGCGTGATGTGCATGTGTCAGGAGATGTCAGTGGTGTTCTTACCTTGTGCTCATCAAGTTGTCTGCTCCAGCTGTAATGAGCTCCATGAAAAACAAGGTATGAGGGATTGCCCATCATGCAGAACACCGATTCAGCAACGGATCAGAGTTTATGGCGTAAACGCTTAG---------------------------------------------------------------------------------------------------------------------------------------------------------------------------------------------------------------------------------------------------------------------------------------------------------------------------------------------------------------------------------------------------------------------------------------------------------------------------------------------------------------------------------------------------------------------------------------------------------------------------------
>Isoetes_lacustris
ATGCTGAATATGAGAACCACATATGTGCACATGGCTCCGGCAAGTTCTGTAGATGGAGGGCCAGTT---------------------------GGCATTGAGAAATGCAGCCGAAATAAAAGGAAATTCCGTGCAGATATCCGGACA---------------------------------ACCTCAGTGGATATTGCAAGGGGAAACTGTTACGAGGACATGGCACAGGAGGTACTAAATTGCCAGCCCGACGAGTCGAATAAGCCA------------------------------------------------------------------TCTTTTCTGGTAAACAAAAGTCCAGAAGAAGTGGAGACCAATCACTCTTCCCAGCAGATTCTG------------------------------TCTAATGGCAGTCCTATGATGAATTGTCAATCTGTCAATGTTCAAGGTCGTTCAGATGGTTCTAAGAATGATTATGAGCTTGAAGAAGAATTGGATCCAGTTGAGTGGGGGGATAATATTGAGAGTGAACTAGAGAACCTTTTGATGAAGGCTCTAGATGCTACATACAAGGATGCTGTCAATAAACTTATTTCTATGGGATATAGTGCAGAGCAAGCTATAGCTGGAGTGTTGAAAAATGGCATATGCTATGGCGTAAGGGAT------GCATTATCTAACATCGTGGATAATGCAATAACATCGTTGACAGGCAAGAACCAAGATCTTGAC---------------------------------------------------------ATAAAATTCTCA---------------TTTAGAGATTTCAAGGAACTCCAGAGGTTTGCATTAGCAGAAATGGTATGTGTCCTTAGAGAGGTTCGTCCTTGTCTTAGCAAAGGGGATGCAATGTGGTGTCTTCTCATGAGTGACATGAATATTGCCCAAGCATGTTCTACGGAA------------------------------------------------------------------AATACTTCGATAGTGGAGCTAAATAAGCTC---------------------TCAAGACTTTCACCTGCCTCCTTGTCTATCCAATCC---------AAGGGGGAGTCTCCAGTGTTGTCACAGCCTAATACAGGATCGCCC------TCTCGTGATCATTCAATAGAACAGGCCTGTGAAACTGGAGCTCATCTTCAAGATGTCTCTGATGGCAACAGAAATGGAATTAAC---CAAGCCTCTTTTGTTGGTGGGAAT---------------------------------------------------GAACTTGCAGCTGAAAGGTCTATTAAGAAAGAATTGACTGAAGTAGCACCATCCGGGTATTACCCTCTCCTGAATTCTCCCACAATTACCCAGGTATCAGGAAAAGCAAATGAGGTCCACCCAGACCAAATGCAGGCAGAGCCATGCAGAAAGCCGAACTGT------------------------------------------------------------------------------------GCTCTCACAGATGCAGACGAGCATTCTGCAGTAGAAAGCAAAACATGTTTAGGA---------------------GATCTATGCGAACGGTTTTCAAGT---GCTTCTTTCACCCAAAATACAAATGCCGCGTTACAACATAGGACTGAGGAGCTC------ACGTTGTTGCAAAGAGACCCTGTTCAAATTTTAACATGTAATGCAGAAGATCGAGCTACAGGTGAAGCACAGATTGCTCCCATTTCAAACTGTGATAAATTG------------------------GTGCAGACATGGATCACATCCCAGACGGGGGCACAAGTCGATTTCTCTAAA---------------------------------------------------TTAGCAGGTACTGGTGAT---AAA------------------------------------------------------------------------GGTACTGAACTTTCTCTGGGGATTGCATCATCTGCT---------------------GATGCAGTTGCTTGCTTGGGAGATGATAGCAATGTCTTTGATAAGCAGGAGAAGATGACATGCTCA------------------------GATAAAGTTGCAAAAAAG---GCCGAGGCAAAGAAAAAAGATGAGCTCATCAAAGACTTGAGCCAATGTGTGAAAGACTTAGAAGCACAGGTTCAAGAAAGAACCGAATGGGCACGGAAAAAAGTATTGCAAGCAGCACAACGCCTCAGTAAAGACTTTGGTGAGCTTAAAATGCTGAGGGCAGAAAAAGAGGAGATGGCACGCCAGCAAAAG---GAAATTCAGGCTTCAGATGAAAATAATGCGAAAAGAATATTGGAATTGGAAAATGCTTTACGAAAAGCCAGTGCTCAGGCGGACCAGCTAAAGAATGCAATGCGCAAACTAGAAAATGAGAATGCTGAACTACGTGCAGAAATGGAAGCAGCAAAGCTCAGTGCTGCAGAATCGGTTGCAAGTTGTCTAGAAGTTGCAAAGAGGGAAAAAAGGTCTTTAAAAAAGGCACAGGCATGGGATAAACAGAGAGCTAAGTTGCAAGAGGAACTTACAACAGAGAAGCGGAAGACATCTCATTTGCAGCAGGAGCTAACACAAGCTAAGGAGAAACAACAACAAGCAGAGGTTAGATGCAGACAAGAGGTAAAGGCAAGAGAAGAGGCTGTTCTCAGTTCTGAATTTGAAAGACGAGCAAAGGAACAGGCTGAAGCTTCTGCCAAGAGAAGAGAGGAGTCCATTTGCAGGAAAGCTGAGACAGACCTCCAACGATATCGAGATGAGATTCAAAGGCTGGAACGTGAAGTTACCCAATATAGATTTGGGAATGATTCATCCCAACCGATAATG---GTGCGCTGGGGGTCAGGA---------ACCGCATCTTTGGCAGATGTAGGGACTGCACATTCTCTGAAGGATATAAATGCACGTTTACGCCGT---GAAATAACAGATTTA---CAGGACTTGGCACGTGGGGAG---------------------CTCCGTCGTGATCGGGAATGCGTGATGTGCATGTGTCAGGAGATGTCAGTGGTGTTCTTACCTTGTGCTCATCAAGTTGTCTGCTCCAGCTGTAATGAGCTACATGAAAAACAAGGTATGAGAGATTGCCCATCATGTAGAACACCCATTCAGCAACGGATCAGAGTTTATGGCGTAAGCGCTTAG---------------------------------------------------------------------------------------------------------------------------------------------------------------------------------------------------------------------------------------------------------------------------------------------------------------------------------------------------------------------------------------------------------------------------------------------------------------------------------------------------------------------------------------------------------------------------------------------------------------------------------
>Selaginella_moellendorffii
---------ATGTCGTCGTCC---------TCCGGGATTGCCTGTTCTTGCGATGCGATTCCCGGCGAGAAAAGCAAGGGGAAATGGAAG---CTAGGCGAAAATGGAACGAGATTACGGAAGCGC---------------------------------------------------------------------------------------------------------------------------------------------------------------------------------------------------------------------------GACGATCGTTCTCGCGAGCTGGAAGATCGGAGTGGCGGT------------------------------------------GGC---------------------------------GAAGCGGGCGGAATTTCCAGGGGT---GTCGATGGGGTTTCTTGGTGCCAGTATCGCGAATCCAGTGACTGGGGGGAGTACACGGAGGCCCAGCTAGAGAATCTAGTTCTGGAGAGTATCAAGGTAACGATCGAGACCGGCGTGAGAAAGCTCGTGGCGATGGGTTACAGCACGGAAGAGGCTACAGATGCCATCGTCACGAGTGGAAACTACGTG------------------AGGTTCTCGGCTACCATAGAAATTGCCGAAGGCCACTTGAAGAAAGGTGGTGGTGGCGGT------------------------------------------------------------GGACGGAAGAAAGTACCAGCAGGAGAATTTACG---GTGGAGGAGTTTGAGAGGCTTGCTCTGGCGAAGATGATCGGAGCTGTGAGAAGCGATCGACCGAGCTTATCTAGGCCTGACGCTCTGTGGTGCCTTCTCGTGTCGGATCTGGACGTCGTGGCAGCC------------------------------------------------------------------------ATCAAGGATTTGGAGTCTATAGACAACGCTCTGAGTTCT------------------TCGTCATCTTATCCGGCGTCTCCTCATCTTTCGTCCACG---------------------------------CCTCAAAGACCGACTTGCGAT------------------------------------------------------------------------------------------TTCAGCAGCGACGATGAAGATGAG------------------------------------------CTAGATATGAACGAGGAGTTGCGGACAGAGTGC------------------------------------------------------------------------------------------------------------------------------------------------------------------------------------------------------------------------------------------------------------------------------------------------------------------------------------------------------------------------------------------------------------------------------------------------------------------------------------------------------------------------------------------------------------------------------------------------------------------------------------------------------------------------------------------------------------TTGTCT---------------GCGTGCACCGAGCTCTCGCTCGCGTTAACTGCTGATCCAAAGTATCTC------AAGCTAAAGCCAGTGACATCCGAGAGCGATATACCCCGGGGCATCGACGTCGTGAACAGACTTTTCGAGTCATTGGATAGC---------------------------------------------------AAGAGCAAGGCCATAAAGGAGCTTGAGGAGAAGGTGACGGATCTGGACAGGCAGCTGGAAGAGAGGACCGAGTGGGCGCGTGCAAAGGTGCTTCAGGCAGCGCAGCGACTTAGCAAGGATATCAACGAGCTGAAGAAGCTGAGGGCGGAACGCGAGGAGGCCTTCCGTGCGAGCGAG------------------------AGCAACACGAAGAAATACTTGGAGCTCGAAAGTTCGTTTCAGAAGTTGACAAGTCAGCTGGACCAAGCTAAAGTCGGTTTCCAAAAAGTCGAAGCCGTAAACGCAGAGCTACGTGCGGAGCTAGAGGCGACCAAGCTGAGTGCTTCGGAATCGTTCGAGAGCAGCGTGAAAGCTTCAAAGCAAGAACGAAAGCTGCTGAAGACGGCTCAAAATTGGGAAAAGCAGCGAGCCAAGCTACAGGAGGAGCTCTCCACCGAGAGACGGAAGCTCTCCAAACTCCAAGAACAGATGGCGCAAACGAAGGAAATCCAGCACCAAGCCGAGGATAGGAGCAGGCAAGACAAGAAGGCCAAAGACGAGGCACTCTTTCGTTTGGAGGCCGAGAAACTAGCCAGGGAGAAAGCCGAAGCGGCAGCCAAGCAAAGAGTGGAAAGGATACAGAGGAAGTCCGAGGCGGATCTGCGAGCTCACAGGGACGAGATACACAAGCTGGAGCAGGAAGTTTGCAAGCTCAAGTTCGGTGCTAGCGAG---------------------------------------------------------------------------------------------------CTAAGCTTGTTG---GACCTGAGCGAG------CAGGACGCGATGCCGATGGCG---------------TGGGGCGTCCGGAGGGACAGGGAATGCGTCATGTGCCTGTGCGAGGAGATCTCTGTGGTGTTCTTGCCGTGTGCTCACCAGGTGGTGTGCGTCAAGTGCAACGATTTGCACGAGAGGAAGGGGATGGCCGAGTGCCCGTCTTGCAGAACGAGGATCCAGCAGCGCGTGCGAGTCTACAATGGCGCAAACTAA---------------------------------------------------------------------------------------------------------------------------------------------------------------------------------------------------------------------------------------------------------------------------------------------------------------------------------------------------------------------------------------------------------------------------------------------------------------------------------------------------------------------------------------------------------------------------------------------------------------------------------
>Ceratodon_purpureus
------------------------------------------------ATGGACGGCGCAGCTGAGCAC---------------------------------------------------------------------------------------------------------------------------------------------------------------------------------------------------------------------------------------------------------------------------------------AATTCTCCGGAGGAATGTGAGTCTCCAGAATCTAGT---------------------------------------------------TCTCCAGAATTCCATTCG---------------------------------------------------------------------------------------------------------------------------------------------------------------------------------------------------------------------------------------------------------------------------------------------------------------------------------------------------------------------------------------------------------------------------------------------------------------------------CCG---------------------------------------------------------GAGGAATGTGAG------------------------------------------------------------------------TCTGCGCCAGCATTGGAGTTTGGCTTAGCG---------------------TCGCGAGATGCTTGTAGTAATGGTACGTTGGAGAAT---------TCT------------------------------------------------AGTGATTCTCAACCAGGGGTATCGAGTTTACCGACACCAACATCGATTCAG---------------------------------------------------------------------------------------------------------------------------------------------------------------------------------------------------------------------------------------------------------ACGCCAACAGCAACACCCACA------------------------------------------------------------------------------------------------------------------------------------------------------------------------------------------------------------------------------------------------------------------------------------------------------------------------------------------------------------------------------------------------------ACCTCACCGTCACCGGCACCATCTGAA---------------------------------------------------------------------------------------------------------------------------------------------------------------ACTGATCTTTCCCTTGGTGTTGCGGGGCAGTTA---------------GAAAGTTCGTGTGGTGATAGTGATGGGCAGCAGGATCCAAGCGAAAGTCCTCAAGAAGTTGCTAGTGTTTCACCAAAGGAT---------------TTGATACAAGTTGGCAAC---AATGATATAGAGGTTAAGAATACTCTGCTGAGT---CTGCAGGATCGAGTTAGACTCCTTGAGATTGAGTTAAATGAGCGCAATAATTGGGTACAACAGAAAGTGATGCAAGCTACTCAAGCAGTTAGCAAGGAGCGGCAGGAACTGAATGCCCTTCGTGCAGAGCGTGATGAAGCATTAAGGTTCAAGAAG---GACCAGAAAGCTTTAGAAGAGAGTACATTAAAAAGGAAGGCTGAATTGGAGACGTTACTAAGGAAAGAAAAGGCAGAAGTT---------------------CTAAGATTAAAAAATGAGAACGCAGAGGTGAGGGCTGAATTGCAAGCGGCCAAGCTCAGTGCTGCTGAGTCTGTTGCGACATATGAGGAAGCTGCCAAGAGGGAAAAGAAAGGTGCAAAAAGAGCGCAAGGCTGGGAGAAGCAGAAAGCCAAACTTCAGGAGGAGCTGTCGGAGGAAAAAAGAAAGCTGACTCAGTTTCAGCAGGTACTTGCACAAGCCAAGGAACGACACCTACAGGCTGAGGTTAGGTGGAGACAAGAGGAAAAAGCAAAGGAGGAAGCTGTTTCTCGCGCAGACAAGGAGAAGCGAGCGAAAGAGCAGGCAGAATCTGCATTTAAGAGACGAGAAGAAGCTACACGAAGGAAAGCAGAACAAGATAAGCAGCGACTTCGAGACGATGTTGAGCGGTTGACCCAAGAACTATCCAGTTTAAGAGCGGCAGAGTCTGCT---AACCTCGTTACT---GCAAGCTGGGATTCCCCT---------GTTACGACAATGGGCATGGTGGGGGGAAGGTTTGGCCTGAAGGAGCACGAG---AGGCTCGCTCGA---GAATTAGCGGAGCTT---CAGGACTCACTTCGCAGGTCAAGT---------GCACTTCCTTTGCCGAGGGATCGCGAGTGTGTGATGTGCATGTCTGAGGAAATGTCAGTAGTCTTTCTCCCGTGTGCTCACCAGGTGGTATGCATTGAATGCAACGAGCTTCATGAGAAAAAGGGCATGCGAGATTGTCCTTCTTGTCGGACACCTATTCAACAACGCATACGCGTCTATGGGGCGAGCTGC------------------------------------------------------------------------------------------------------------------------------------------------------------------------------------------------------------------------------------------------------------------------------------------------------------------------------------------------------------------------------------------------------------------------------------------------------------------------------------------------------------------------------------------------------------------------------------------------------------------------------------
>Physcomitrella_patens
------------------------------------------------ATGGAGGGTGCTGTAGAATTA---------------------------------------------------------------------------------------------------------------------------------------------------------------------------------------------------------------------------------------------------------------------------------------GGGACTCAGTCGGAGAGATGTGCTCGAGGGGATAGT---------------------------------------------------GAGCCGGAG------------------------------------------------------------------------------------------------------------------------------------------------------------------------------------------------------------------------------------------------------------------------------------------------------------------------------------------------------------------------------------------------------------------------------------------------------------------------------------------------------------------------------------------------------------------------------------------------------------------------------------------CCAGTGTTGGAAGTTGACTTATCT---------------------TCGCGAGTTAATTCTAGCGAGGTCATAGTGGAGAAT---------TCTGATGATGCTACAGTG------------------------CCCAAATTTAGTGATCATCAATCAGGGATATCAAGCTGTCCAACATCCACGCGC---------------------------------------------------------------------------------------------------------------------------------------------------------------------------------------------------------------------------------------------------------------------------------------------------------------------------------------------------------------------------------------------------------------------------------------------------------------------------------------------------------------------------------------------------------------------------------------------------------------------------------------------------------------------------------------------------------TCTCCAATTGAG---------------------------------------------------------------------------------------------------------------------------------------------------------------ACGGACCTCTCGCTTGGTATTGTGGGGCAGTTA---------------GAGAGATCGCATGATGCCTGTGATGGGCAACAAGACTCGAGGAAAAGTCCCGATGAAGATGCTAGCGATTCA---GAAAAC---------------TGTACACAAGCTGGCAGG---AATGGTATAGAAGTTAGGGATACTCTGTTGAGT---TTGCAGATTCGAGTGAGAGATCTTGAAATACAGTTAAAAGATCGCATTGATTGGGCACAGCAGAAAGTGATGCAAGCTGCTCAAGCAGTGAGCAAGGAACGACAAGAATTGAATGCTGTTCGTGCAGAGCGTGATGAAGCGTTGCGGTTCAAGAAG---GAGCAGAAAGCTGTAGAAGAAAGTGCACTTAGGAAGAAAGCTGAATTGGAGACGGCCCTCAGGAAAGCTAGTGCAGAAGTG---------------------CGCAGATTAGAAACTGAAAATGCAGAGGTTAGAGCTGAAATGGAAGCAGCCAAGCTCAGTGCTGCTGAGTCTGTTGCCATATATCAGGAAGTTGCCAAGAGGGAAAAGAAAGGTGCCAAGAGGGCGCAAGGTTGGGAGAAGCAGAAAGCTAAACTGCAGGAGGAACTCTCGGAGGAAAAAAGGAAGTTGGCTCAGTTGCAGCAGGCACTTGCTCAAGCCAATGAGCGACACCTGCAGGCTGAGGTAAGGTGGAGGCAAGAAGAGAAAGCAAAAGAAGAAGCTATCGCTCGTGCAGACAAGGAGAAGAGGGCGAAAGAGCAGGCAGAAGCTGCATTTAAGAGACGGGAAGAAGTTACACGAAGGAAAGTAGAACAAGATAAGCAGCGGCTTCGTGACGATGTTGAACGGTTAACCCAGGAATTGTCCACTTTAAGAGCGACAGGGTCTCAC---AATTTCGTCAGT---GCAAGTTGGAATTCCCCT---------GCTGCAACAGTAGGAATGATGGGCGGACGGATCGGGCAGAAGGAGATTGAG---AGACTTGTTCGA---GAAGTAGCGGATCTTGAGCAGGACTTACTTCAGAGGGAT---------------------GTGCGGAGGGATCGCGAGTGTGTGATGTGCATGTGCGAGGAAATGTCAGTAGTTTTCATGCCGTGTGCCCACCAGGTGGTATGCATCAAATGCAACGAGCTTCATGAAAAACAGGGCATGCGGGATTGTCCTTCTTGTCGAACGCCTATTCAACAACGCATTCGTGTCTACGGTGCTAGCTCCTAG---------------------------------------------------------------------------------------------------------------------------------------------------------------------------------------------------------------------------------------------------------------------------------------------------------------------------------------------------------------------------------------------------------------------------------------------------------------------------------------------------------------------------------------------------------------------------------------------------------------------------------
>Isoetes_spp
---------------------------------------------------------------GTT---------------------------GGCATTGAGAAATGCAGCCGAAATAAAAGGAAATTCCGTGCAGATATCCGGACA---------------------------------ACCTCGGTGGATATTGCAAGGGGAAACTGTTACGAGGACATGGCACAGGAGGTAGTAAATTGCCAGCCCGACGAGTCGAATAAGCCA------------------------------------------------------------------TCTTTTCTG-------------------------------------------------------------------------------------------------------------------------------------------------------------------------------------------------------------------------------------------------------------------------------------------------------------------------------------------------------------------CATTATCTAACATCGTGGATAATGCAATAGCATCATTGACAGGCAAGAACCATGATCCTGAC---------------------------------------------------------ATAAAATTCTCA---------------TTTAGAGATTTCAAGGAACTCCAGAGGTTTGCATGAGCAGAAATGGTATGTGTCCTTGGAGAGGTTCGTC------------------------------------------------------------------------------------------------------------------------------------------------------------------------------------------------------------------------------------------------------------------------------------------------------------------------------------------------------------------------------------------------------------------------------------------------------------------------------------------------------------------------------------------------------------------------------------------------------------------------------------------------------------------------------------------------------------------------------------------------------------------------------------------------------------------------------------------------------------------------------------------------------------------------------------------------------------------------------------------------------------------------------------------------------------------------------------------------------------------------------------------------------------------------------------------------------------------------------------------------------------------------------------------------------------------------------------------------------------------------------------------TTGCAAAAAAG---GCTGAGGCGAAGAAAAAGGATGAGCTCATCAAAGACTTGAGCCAATGTGTGAAAGACTTAGAAGCACAGGTTCAAGAAAGAACCGAATGGGCACAGAAAAAGGTATTGCAAGCAGCACAACGC-------------------------------------------------AGATGGCACGCCAGCAAAAG---GAGATTCAGGTTTCAGATGAAAATAATGCGAAAAGAATATTGGAATTGGAAAATGCTTTACGARAAGCCAGTGCTCAGGCGAACCAGCTAAAGAATGCAATGCGCAAACTAGAAAATGAGAATGCTGAACTACGTGCAGAAATGGAAGCAGCAAAGCTCAGTGCTGCAGAATCAGTTGCAAGTTGTCTAGAGGTTGCAAAGAGGGAAAAAAGATCTTTAAAAAAGGCACAGGCA---------------------------------------------------------------------------------------------------------------------------------------------------------------------------------------------------------------------------------------------------------------------------------------------------------------------------------------------------------------------------------------------------------------------------------------------------------------------------------------------------------------------------------------------------------------------------------------------------------------------------------------------------------------------------------------------------------------------------------------------------------------------------------------------------------------------------------------------------------------------------------------------------------------------------------------------------------------------------------------------------------------------------------------------------------------------------------------------------------------------------------------------------------------------------------------------------------------------------------------------------------------------------------------------------------------------------------------
>Isoetes_andicola
----------------CCACATATGTGCACATGGCTCCGGCAAGTTCTGTAGATGGAGGGCCAGTT---------------------------GGCATTGAGAAATGCAGCCGAAATAAAAGGAAATTCAGTGCAGATATCCGGACA---------------------------------ACCTCGGTGGATATTGCAAGGGGAAACTGTTACGAGGACATGGCACAGGAGGTACTAAATTGCCAGCCCGACGAGTCGAATAAGCCA------------------------------------------------------------------TCTTTTCTGGTAAACAAAAGTGCAGAAGAAGTGGAGACCAA------------------------------------------------------------------------------------------------------------------------------------------------------------------------------------------------------------------------------------------------------------------------GCAAGCTATAGCTGGAGTGTTGAAAAATGGCAGATGCTATGGCGTAAGGGAT------GCGTTATCTAACATCATGGATAATGCAATAGCATCGTTGACAGACAAGAACCAAGATCTTGAC---------------------------------------------------------ATAAAATTCTCA---------------TTTAGAGATTTCAAGGAACTCCAGAGGT--------------------------------------------------------------------------------------------------------------------------------------------------------------------------------------------------------------------------------------------------------------------------------------------------------------------------------------------------------------------------------------------------------------------------------------------------------------------------------------------------------------------------------------------------------GTAGCACCATCCGGGTATTACCCTCTCCTGAATTCTCCCACAATTACCCAGGTATCAGGAAAAGCAAATGAGGTCCACCCAGACCAAATGCRGGCAGAGCCA-------------------------------------------------------------------------------------------------------------------------------------------------------------------------------------------------------------------------------------------------------------------------------------------------------------------CAGAAGATCGAGCTACAGGTGAAGCACAGATTGCTCCCATTTCAAACTGTGATAAATTG------------------------GTGCAGACATGGATCACATCCCAGACGGGGGCACAAGTCGATTTCTCTAAA---------------------------------------------------TTAGCAGGTACTGGTGAT---AAA------------------------------------------------------------------------GGTACTGAACTTTCTC-------------------------------------------------------------------------------------------------------------------------------------------------------------------------------------------------------------------------------------------------------------------------------------------------------------------------------------------------------------------------------------TGCGAAAAGTATATGGGAATTGCAAAATGCTTTACGAAAAGCCAGAGCTCAGGAGGACCACCTAAAGAATACAATGCGCAAACTAGAAAATGAGAATGATGAGCCACGTGCAGAAATGAAAGCAGCGGAGCTCA--------------------------------------------------------------------------------------------------------------------------------------------------------------------------------------------------------------------------------------------------------------------------------------------------------------------------------------------------------------------------------------------------------------------------------------------------------------------------------------------------------------------------------------------------------------------------------------------------------------------------------ATGTCAGCGGTGTTATTACCTTGTGCTCATCAAGTTGTC-GCTCCAGCTGTAATGAGCTACACGGAAAATAAGGTATGAGAGATT--------------------------------------------------------------------------------------------------------------------------------------------------------------------------------------------------------------------------------------------------------------------------------------------------------------------------------------------------------------------------------------------------------------------------------------------------------------------------------------------------------------------------------------------------------------------------------------------------------------------------------------------------------------------------------------------
>Isoetes_humilior
-------------------------------------------------------------------------------------------------------------------------------------------------------------------------------------------------------------------------------------------------------------------------------------------------------------------------------------------------------------------------------------------------------------------------------------------------------------------------------------------------------------------------------------------------------------------------------------------------------------------------------------------------------------------------------------------------------------------------CATTATCTAACATCGTGGATAATGCAATGGCGTCGTTGACAGGCAASAACCAAGATCTTGAC---------------------------------------------------------ATAAAGTTCTCA---------------TTTARAGATTTCAAGGAACTCCAGAGGTTTGCGTTRGCAGAAATGGTATGTGTCCTGAGAGAGGTTCGTCCTGGTCTTAGCAAAGGGGAYGCAATGTGGTGTCTTCTAATGAGTGACATGAATATTGCCCAAGCATGTTCTATGGAA------------------------------------------------------------------AATGCTTCGATAGTGGAGATAAATAAGCTC---------------------TCAAGACTTTCACCTGCCTCCTTGTCTGTCCAATCC---------AAGGGCAATTCCTCAATGTTGTCACAGCCTAATACAGG---------------------------------------------------------------------------------------------------------------------------------------------------------------------------------------------------------------------------------------------------------------------------------------------------------------------------------------------------------------------------------------------------------------------------------------------------------------------------CAAAACATGTTTAGGA---------------------GATCTATGTGAACGGTTTTCAAGT---GCTTCTTTTATCCAGAATACAAATGCTGCATTACAACATAGGACTGAAGAGCTC------ACATTGTTGCAAAGAGATCCTGTTCCAATTTTAACATGTAGTCCAGAAGATCGAGCTACAGGTGAAGTACAGATTGCTTCTACTCCAAACTGTGATAAA----------------------------------------------------------------------------------------------------------------------------------------------------------------------------------------------------------------------------------------------------------------------------------------------------------------------------------------------------------------------------------------------------------------------------------------------------------------------------------------------------------------------------------------------------------------------------------------------------------------------------------------CGAAAAGAATATTAGAATTGGAAAATGCTTTACGAAAAGCCAGTGCTCAAGCAGACCAGCTAAAGAATGCAATGCGTAAACTTGAAAATGAGAATGCTGAACTACGTGCAGAAATGGAAGCAGCAAAGCTCAGTGCTGCAGAATCAATCGCTAGTTGTGTAGAGGTTGCAAAGAGGGGAAAAAGK-----A-GAAAGGCATAGGCATGGGAGAAACAAAGAGCTAAGTTACAAG-----CTCACAATAGAGAAGS----GATATCCCATTTGCAGCAGGAGATAACACAAGCTAAGGAGAAACAACAASAAGCAGAGGTTACATGCAGACAAGAGSTAAAGGCAAGAAAAGAGGCTG------------------------------------------------------------------------------------------------------------------------------------------------------------------------------------------------------------------------------------------------------------------------------------------------------------------------------------------------------------------------------------TGTGTCAGGAGATGTCAGTGGTGTTCTTACCTTGTGCTCATCAAGTTGTCTGCTCCAGCTGTAATGAGCTCCATGAAAAACAAGGTATGAGAGATTGCCCATCATGCAGAACACCGATTAAACAACGGATCAGAGTTTATGGCGTAAACGCTTAG---------------------------------------------------------------------------------------------------------------------------------------------------------------------------------------------------------------------------------------------------------------------------------------------------------------------------------------------------------------------------------------------------------------------------------------------------------------------------------------------------------------------------------------------------------------------------------------------------------------------------------
>Isoetes_elatior
------------------------------------------------------------------------------------------------------------------------------------------------------------------------------------------------------------------------------------------------------------------AATAAGCCA------------------------------------------------------------------TCTTTTCTGGTAAACAAAAGTCCAGAAGAAGTGGAGACTAATCACTCTTCCCAGCAGATTCTG------------------------------TCTACTGGCAGTCCTACGATGAATTGTCAATCTATCAATGTTCAAGGTCCTTCAGATGGTTMWAAAAATGATTATGAGCTTGAAGAAGAATTRGATCCAGTTGAGTGGGGGGATAATATCGAGAGTGAACTAGAGAACCTCCTKATGAAGGCTCTAGATGCTACATACAAGGATGCTGTCAATAAACTTATTTCCATGGAATATAGTGCAGAGCAAGCTATAGCTGGAGTGTTGAGAAATGGCAGATGCTATGGCGTAAGGGAT------GCATTATCTAACATCGTGGATAATGCAATGGCATCGTTGACAGGCAAGAACCAAGATATTGAC---------------------------------------------------------ATAAAGTTCTCA---------------TTCAGAGATTTCAAGGAACTTCAGAGGTTTGCATTAGCAGAAATGGTATGTGTCCTGAGAGAGGT-----------------------------------------------------------------------GTTCTATGGAA------------------------------------------------------------------AATGCTTCGATAGTGGAGATAAATAAGCTC---------------------TCAAGACTTTCACCTGCCTCTTTGTCTATCCAATCC---------AAGGGGGATTCCCCAGTGTTGTCACAGCCTAATACAGGATCGGCC------TCTYGCGATCATTCAATAGAACAGGCCTGTCAAACTAGAGTTCATCTTCAAGATGTCTCTGTTGGCAACAGAWATGGAATTAAC---CAAGCCTCTTCTGGTGGAGGGAAT---------------------------------------------------GAACTTGCAGCTGAAAGGTCTATTAAGAAAGRATCGACTGAARTAGCACCATCTGGGTATTACCCGATTCTGAATTCTYCCAAAGTTACCCAGGTATCACAAAAAGCAAATGAGGTCCACCCAGACCAAATGCAGGCAGAGCCATGCAGAAAGCCTAACTGT------------------------------------------------------------------------------------CCTCCCATGGATGCAGAGGAACATTCTTCAGTAGAAAGCAAAACATGTTTAGGA---------------------GATCTATGCGAACGGTTTTCAAGT---GCTTCTTT----------------------------------------------------------------------------------------------------------------------------ATTGCTCCCACTCCAAACTGTGATAAATTG------------------------GTGCAGACATGGATCACATCCCAGAYGGGGRCAMAAGTCKATTTCTCWAAA---------------------------------------------------YTAGCAGGTACTGGTGAT---AAA------------------------------------------------------------------------GRTASTGAACTTTCTCTRGRSATTRCATCATCTGCT---------------------GATRKAGTTGCTTGCTTSGGAGAYGATAGYAAYGTCTTTGATAAGSAGGAGAAGATGACATGCTCM------------------------GATAAAGTTGCAAAAAAG---GCTGAGGCAAAG-----AGACGAGCTCCTTAAAGACTTGAGCCTACGAGTGAAAGAATTAGAAGCACAGGTTCAAGAAAGAACWGAATGGGCACGGAAAAAAGTATTGCARGCAGCACAACGCCTCAGTAAAGACTTTGGTGAGCTTAAAATGCTGAGGGCAGAAAAAGAGGAGATGGCACGCCAGCAAAAG---GAAATGCAGGCTTCAGATGAAAATAAYGCGAAAAGAWTATTAKAATTGRAAAATGCTTTACGAAAAGCMWGTGCTCAG-YARACYRGCTAAAGAWTGCAATGCGTAAACTAGAAAWTGAGAATGYTGAACTACGTGCARAAATGGAAGCAGYAAAGCY-AGTGCTRCAGAATSAGTCGCTASYTRTCTAGWGGTTGCAAAGAGGGAAAAAAGGKCYTWAAAAAARGCACAKGCATGGGAGAARCAGRGAGCTAMGTTGCAAGAGRAACTCACAACAGAGAAGYGRAAGRCATCCMATTTGCAGCAKGAGMTAACACAAGCTAAGGAGAAACAACAACAAGCAGAGGTTAGATGCAGAC-ARAGGTAAASGMAAGAKAAGAGGYTGTTCTCAGTKCT-AATTTGAAAGACGAGCAAAGGAAYAGGYTGAAGCTTCTGC-AAGAGAAGAGAGGRGTCCATTTSCAGRAAAGYTGAGACAKACMTSYAACGATATCGAAATRAGATTCAAAGRCTGGAACRTGAAGTTACTCAATATAGATTTGGGAATGATCCATCCCAACCCATAATG---GTGC-------------------------------------------------------------------------------------------------------------------CTTGGCACGTGGGGAG---------------------CTCCGTCGTGATCGGGAATGCGTGATGTGCATGTGTCAGGAGATGTCAGTGGTGTTCTTACCTTGTGCTCATCAAGTTGTTTGCTCCAGCTGTAATGAGCTCCATGAAAAACAAGGTATGGGAGATTGCCCATCATGCAGAACACCGATTCAGCAACGGATCAGAGTTTATGGCGTAA-----------------------------------------------------------------------------------------------------------------------------------------------------------------------------------------------------------------------------------------------------------------------------------------------------------------------------------------------------------------------------------------------------------------------------------------------------------------------------------------------------------------------------------------------------------------------------------------------------------------------------------------
>Isoetes_coromandelina
------------------------------------------------------------------------------------------------------------------------------------------------------------------------------------------------------------------------------------------------------------------------------------------------------------------------------------------------------------------------------------------------------------------------------------------------------------------------------------------------------------------------------------------------------------------------------------------ATGAAGGCTCTAGATGCTACATATAAGGATGCTATCAATAAGCTTAATTCTATGGGTTATAATGTAGACCAAGCTATAGCT-------------------------------------------------------------------------------------------------------------------------------------------------------------------------------CA---------------TTTAGAGATTTCAAGGAGCTTCAGAGCTTTTCATTAGCAGAAATGATATGTGCCCTTAGAGAGGTTCGGCCTTGCCTTAGCAAAGGGGATGCAATGTGGTGCCTTCTTATGAATGACATGAATATTACTCAAGCATGTTC---------------------------------------------------------------------------------------------------------------------------------------------------------------------------------------------------------------------------------------------------------------------------------------------------------------------------------------------------------------------------------------------------------------------------------------------------------------------------------------------------------------------------------------------------------------------------------------------------------------------------------------------------------------------------------------------------------------------------------------------------------------------------------------------------------------------------------------------------------------------------------------------------------------------------------------------------------------------------------------AGTCGACTTTTCCAAA---------------------------------------------------TTGGCTGGCACTGGTGAT---AA-------------------------------------------------------------------------GGTACTGAACTTTCATTAGGTATTGCATCGTCTTCT---------------------GATG-----------------------------------------------------------------------------------------------------------------------------------------------------------------------------------------------------------------------------------------------------------------------------------------------------------------------GCTTCAGATCAAAGTAATGCCCAAAAACTGTTGGAACTAGAAAATGCTTTACGGAAAGCGAGTGCTCAGGTGGACCAGCTAAAAAATTCATTACGTAAACTAGAAAATGAGAATGCTGAACTACGTGCAGAGATGGAGGCAGCGAAGCTCAGTGCTGCCGAATCGGTTGCAAGCTGTTTAGAGGTTGCAAAGAGGGAAAAAAGGTCCCTTAAAAAGGCACAGGC---------------------------------------------------------------------------------------------------------------GGTTAGATGCAGACAAGAGGTAAAGGCACGAGAAGAGGCGGTTCTCAG------------------------------------------TGCCAGGAGAAGAGAGGAGTCCATTCGCAAGAAAGCTGATGCAGACCTGCAACGTTATCGAGACGAAATTCAAAGATTGGAGCGTGAAGTTACCCAATATAGATTTAGAAATGACCCATCCCAA-------------------------------------------------------------------------------------------------------------------------------------------------------------------------------------GGGAATGTGTGATGTGCATGTGCCAAGAGATGTCGGTGGTGTTCTTACCTTGTGCTCATCAAGTGGTCTGCTCAAGCTGTAATGAACTGCATGAAAAGCAAGGCATGAGTGATTGCCCATCATGCAGAACACCTATTCAGCAACGCATCAGGGTTTA-------------------------------------------------------------------------------------------------------------------------------------------------------------------------------------------------------------------------------------------------------------------------------------------------------------------------------------------------------------------------------------------------------------------------------------------------------------------------------------------------------------------------------------------------------------------------------------------------------------------------------------------------
