# Supplementary material for: Phylogenomics indicates the “living fossil” Isoetes diversified in the Cenozoic
Source: PLoS One. 2020 Jun 18;15(6):e0227525. doi: 10.1371/journal.pone.0227525 (PMC7302493; doi:10.1371/journal.pone.0227525)
Supplement: S1 File — Folder containing fasta files for each of the individual nuclear alignments. (GZ) [file pone.0227525.s011.gz › 1_Individual_Nuclear_Alignments/filelist]

Homolog_00237.orthogroup_1.fasta
Homolog_00334.orthogroup_1.fasta
Homolog_00830.orthogroup_2.fasta
Homolog_00888.orthogroup_1.fasta
Homolog_01065.orthogroup_1.fasta
Homolog_01103.orthogroup_18.fasta
Homolog_01326.orthogroup_1.fasta
Homolog_01330.orthogroup_1.fasta
Homolog_01544.orthogroup_1.fasta
Homolog_01559.orthogroup_2.fasta
Homolog_01967.orthogroup_3.fasta
Homolog_02061.orthogroup_1.fasta
Homolog_02101.orthogroup_1.fasta
Homolog_02446.orthogroup_1.fasta
Homolog_02603.orthogroup_1.fasta
Homolog_03074.orthogroup_2.fasta
Homolog_03090.orthogroup_1.fasta
Homolog_03271.orthogroup_3.fasta
Homolog_03309.orthogroup_1.fasta
Homolog_03389.orthogroup_2.fasta
Homolog_03473.orthogroup_2.fasta
Homolog_03517.orthogroup_1.fasta
Homolog_03629.orthogroup_7.fasta
Homolog_03726.orthogroup_1.fasta
Homolog_03794.orthogroup_1.fasta
Homolog_03865.orthogroup_5.fasta
Homolog_04277.orthogroup_1.fasta
Homolog_04521.orthogroup_1.fasta
Homolog_04526.orthogroup_1.fasta
Homolog_04725.orthogroup_4.fasta
Homolog_04951.orthogroup_1.fasta
Homolog_05452.orthogroup_1.fasta
Homolog_05472.orthogroup_1.fasta
Homolog_05477.orthogroup_1.fasta
Homolog_05605.orthogroup_1.fasta
Homolog_06301.orthogroup_2.fasta
Homolog_06332.orthogroup_10.fasta
Homolog_06348.orthogroup_1.fasta
Homolog_06481.orthogroup_1.fasta
Homolog_06865.orthogroup_2.fasta
Homolog_06959.orthogroup_2.fasta
Homolog_07270.orthogroup_3.fasta
Homolog_07718.orthogroup_2.fasta
Homolog_08041.orthogroup_1.fasta
Homolog_08179.orthogroup_2.fasta
Homolog_08940.orthogroup_1.fasta
Homolog_09038.orthogroup_1.fasta
Homolog_09076.orthogroup_19.fasta
Homolog_09140.orthogroup_1.fasta
Homolog_09403.orthogroup_1.fasta
Homolog_09483.orthogroup_1.fasta
Homolog_09697.orthogroup_1.fasta
Homolog_09850.orthogroup_2.fasta
Homolog_10163.orthogroup_1.fasta
Homolog_10255.orthogroup_1.fasta
Homolog_10452.orthogroup_4.fasta
Homolog_10501.orthogroup_1.fasta
Homolog_10737.orthogroup_1.fasta
Homolog_10874.orthogroup_1.fasta
Homolog_11230.orthogroup_2.fasta
Homolog_11752.orthogroup_2.fasta
Homolog_11993.orthogroup_1.fasta
Homolog_12270.orthogroup_2.fasta
Homolog_12723.orthogroup_1.fasta
Homolog_12789.orthogroup_2.fasta
Homolog_12827.orthogroup_1.fasta
Homolog_12831.orthogroup_1.fasta
Homolog_13070.orthogroup_1.fasta
Homolog_13133.orthogroup_1.fasta
Homolog_13274.orthogroup_2.fasta
Homolog_13344.orthogroup_1.fasta
Homolog_13410.orthogroup_24.fasta
Homolog_13410.orthogroup_26.fasta
Homolog_13613.orthogroup_7.fasta
Homolog_13839.orthogroup_1.fasta
Homolog_14161.orthogroup_14.fasta
Homolog_14170.orthogroup_1.fasta
Homolog_14313.orthogroup_1.fasta
Homolog_14336.orthogroup_1.fasta
Homolog_14536.orthogroup_2.fasta
Homolog_14545.orthogroup_1.fasta
Homolog_14573.orthogroup_4.fasta
Homolog_14683.orthogroup_1.fasta
Homolog_14819.orthogroup_1.fasta
Homolog_14989.orthogroup_1.fasta
Homolog_15007.orthogroup_26.fasta
Homolog_15010.orthogroup_1.fasta
Homolog_15218.orthogroup_10.fasta
Homolog_15228.orthogroup_11.fasta
Homolog_15228.orthogroup_1.fasta
Homolog_15242.orthogroup_1.fasta
Homolog_15273.orthogroup_2.fasta
Homolog_15281.orthogroup_1.fasta
Homolog_15788.orthogroup_2.fasta
Homolog_16123.orthogroup_3.fasta
Homolog_16245.orthogroup_6.fasta
Homolog_17021.orthogroup_5.fasta
Homolog_17082.orthogroup_3.fasta
Homolog_17622.orthogroup_27.fasta
Homolog_17651.orthogroup_1.fasta
Homolog_17859.orthogroup_1.fasta
Homolog_17940.orthogroup_2.fasta
Homolog_18093.orthogroup_11.fasta
Homolog_18288.orthogroup_2.fasta
Homolog_18288.orthogroup_75.fasta
Homolog_18357.orthogroup_1.fasta
Homolog_18398.orthogroup_9.fasta
Homolog_19028.orthogroup_1.fasta
Homolog_19082.orthogroup_10.fasta
Homolog_19130.orthogroup_6.fasta
Homolog_19439.orthogroup_1.fasta
Homolog_19615.orthogroup_1.fasta
Homolog_20132.orthogroup_2.fasta
Homolog_20210.orthogroup_1.fasta
Homolog_20250.orthogroup_2.fasta
Homolog_20365.orthogroup_5.fasta
Homolog_20431.orthogroup_1.fasta
Homolog_20726.orthogroup_2.fasta
Homolog_20776.orthogroup_3.fasta
Homolog_20829.orthogroup_1.fasta
Homolog_20922.orthogroup_4.fasta
Homolog_20962.orthogroup_1.fasta
Homolog_20993.orthogroup_2.fasta
Homolog_21534.orthogroup_1.fasta
Homolog_21713.orthogroup_16.fasta
Homolog_21962.orthogroup_1.fasta
Homolog_22079.orthogroup_1.fasta
Homolog_22368.orthogroup_1.fasta
Homolog_22372.orthogroup_1.fasta
Homolog_22379.orthogroup_2.fasta
Homolog_22649.orthogroup_25.fasta
Homolog_22655.orthogroup_6.fasta
Homolog_22714.orthogroup_1.fasta
Homolog_23029.orthogroup_1.fasta
Homolog_23299.orthogroup_15.fasta
Homolog_23549.orthogroup_1.fasta
Homolog_24210.orthogroup_1.fasta
Homolog_24561.orthogroup_2.fasta
Homolog_24612.orthogroup_9.fasta
Homolog_24680.orthogroup_13.fasta
Homolog_24857.orthogroup_1.fasta
Homolog_24862.orthogroup_1.fasta
Homolog_24953.orthogroup_2.fasta
Homolog_24983.orthogroup_1.fasta
Homolog_25016.orthogroup_3.fasta
Homolog_25221.orthogroup_1.fasta
Homolog_25222.orthogroup_4.fasta
Homolog_25266.orthogroup_50.fasta
Homolog_25297.orthogroup_3.fasta
Homolog_25588.orthogroup_1.fasta
Homolog_25685.orthogroup_4.fasta
Homolog_25688.orthogroup_1.fasta
Homolog_25882.orthogroup_1.fasta
Homolog_26254.orthogroup_1.fasta
Homolog_26365.orthogroup_3.fasta
Homolog_26767.orthogroup_1.fasta
Homolog_26923.orthogroup_1.fasta
Homolog_27043.orthogroup_2.fasta
Homolog_27165.orthogroup_1.fasta
Homolog_27231.orthogroup_15.fasta
Homolog_27335.orthogroup_1.fasta
Homolog_27347.orthogroup_1.fasta
Homolog_27406.orthogroup_21.fasta
Homolog_27638.orthogroup_18.fasta
Homolog_27661.orthogroup_1.fasta
Homolog_27699.orthogroup_7.fasta
Homolog_28009.orthogroup_2.fasta
Homolog_28492.orthogroup_1.fasta
Homolog_28492.orthogroup_7.fasta
Homolog_29022.orthogroup_1.fasta
Homolog_29300.orthogroup_1.fasta
Homolog_29684.orthogroup_26.fasta
Homolog_29690.orthogroup_1.fasta
Homolog_29791.orthogroup_1.fasta
Homolog_29797.orthogroup_2.fasta
Homolog_29919.orthogroup_1.fasta
Homolog_30356.orthogroup_1.fasta
Homolog_30420.orthogroup_2.fasta
Homolog_31156.orthogroup_1.fasta
Homolog_31181.orthogroup_17.fasta
Homolog_31400.orthogroup_1.fasta
Homolog_31405.orthogroup_1.fasta
Homolog_31444.orthogroup_19.fasta
Homolog_31922.orthogroup_1.fasta
Homolog_31986.orthogroup_1.fasta
Homolog_32027.orthogroup_5.fasta
Homolog_32216.orthogroup_1.fasta
Homolog_32507.orthogroup_1.fasta
Homolog_32519.orthogroup_2.fasta
Homolog_32525.orthogroup_1.fasta
Homolog_32641.orthogroup_1.fasta
Homolog_32650.orthogroup_6.fasta
Homolog_32727.orthogroup_1.fasta
Homolog_32888.orthogroup_4.fasta
Homolog_33044.orthogroup_1.fasta
Homolog_33332.orthogroup_1.fasta
Homolog_33334.orthogroup_1.fasta
Homolog_33661.orthogroup_6.fasta
Homolog_33773.orthogroup_1.fasta
Homolog_33925.orthogroup_1.fasta
Homolog_33933.orthogroup_1.fasta
Homolog_34023.orthogroup_2.fasta
Homolog_34033.orthogroup_2.fasta
Homolog_34152.orthogroup_1.fasta
Homolog_34166.orthogroup_1.fasta
Homolog_34181.orthogroup_2.fasta
Homolog_34281.orthogroup_2.fasta
Homolog_34294.orthogroup_1.fasta
Homolog_34316.orthogroup_1.fasta
Homolog_34428.orthogroup_33.fasta
Homolog_34440.orthogroup_1.fasta
Homolog_34664.orthogroup_1.fasta
Homolog_34683.orthogroup_1.fasta
Homolog_34689.orthogroup_1.fasta
Homolog_34736.orthogroup_1.fasta
Homolog_34988.orthogroup_2.fasta
Homolog_35202.orthogroup_2.fasta
Homolog_35328.orthogroup_1.fasta
Homolog_35530.orthogroup_1.fasta
Homolog_35570.orthogroup_18.fasta
Homolog_35647.orthogroup_6.fasta
Homolog_35721.orthogroup_1.fasta
Homolog_35981.orthogroup_17.fasta
Homolog_36165.orthogroup_1.fasta
Homolog_36230.orthogroup_1.fasta
Homolog_36302.orthogroup_2.fasta
Homolog_36376.orthogroup_1.fasta
Homolog_36495.orthogroup_2.fasta
Homolog_36652.orthogroup_1.fasta
Homolog_36956.orthogroup_1.fasta
Homolog_37224.orthogroup_2.fasta
Homolog_38030.orthogroup_1.fasta
Homolog_38417.orthogroup_1.fasta
Homolog_38442.orthogroup_1.fasta
Homolog_38609.orthogroup_4.fasta
Homolog_38680.orthogroup_2.fasta
Homolog_38699.orthogroup_1.fasta
Homolog_38754.orthogroup_1.fasta
Homolog_38804.orthogroup_2.fasta
Homolog_38804.orthogroup_4.fasta
Homolog_38849.orthogroup_2.fasta
Homolog_39025.orthogroup_2.fasta
Homolog_39256.orthogroup_3.fasta
Homolog_39441.orthogroup_2.fasta
Homolog_39607.orthogroup_3.fasta
Homolog_40208.orthogroup_1.fasta
Homolog_40243.orthogroup_5.fasta
Homolog_40247.orthogroup_1.fasta
Homolog_40405.orthogroup_1.fasta
Homolog_40501.orthogroup_1.fasta
Homolog_40580.orthogroup_31.fasta
Homolog_40832.orthogroup_1.fasta
Homolog_40866.orthogroup_2.fasta
Homolog_40989.orthogroup_9.fasta
Homolog_41244.orthogroup_2.fasta
Homolog_41267.orthogroup_2.fasta
Homolog_41276.orthogroup_1.fasta
Homolog_41307.orthogroup_2.fasta
Homolog_41460.orthogroup_12.fasta
Homolog_41834.orthogroup_1.fasta
Homolog_41867.orthogroup_1.fasta
Homolog_42087.orthogroup_1.fasta
Homolog_42325.orthogroup_1.fasta
Homolog_42430.orthogroup_8.fasta
Homolog_42487.orthogroup_3.fasta
Homolog_42728.orthogroup_6.fasta
Homolog_42801.orthogroup_2.fasta
Homolog_43341.orthogroup_2.fasta
Homolog_43618.orthogroup_2.fasta
Homolog_44693.orthogroup_2.fasta
Homolog_44957.orthogroup_3.fasta
Homolog_45897.orthogroup_1.fasta
Homolog_45991.orthogroup_1.fasta
Homolog_46047.orthogroup_9.fasta
Homolog_46108.orthogroup_5.fasta
Homolog_46349.orthogroup_1.fasta
Homolog_46839.orthogroup_1.fasta
Homolog_46874.orthogroup_1.fasta
Homolog_47355.orthogroup_4.fasta
Homolog_47372.orthogroup_1.fasta
Homolog_47374.orthogroup_1.fasta
Homolog_47400.orthogroup_1.fasta
Homolog_47485.orthogroup_7.fasta
Homolog_47627.orthogroup_5.fasta
Homolog_47793.orthogroup_2.fasta
Homolog_47956.orthogroup_1.fasta
Homolog_48126.orthogroup_1.fasta
Homolog_48711.orthogroup_1.fasta
Homolog_48918.orthogroup_2.fasta
Homolog_49039.orthogroup_3.fasta
Homolog_49049.orthogroup_3.fasta
Homolog_49298.orthogroup_9.fasta
