# Supplementary material for: Phylogenomics indicates the “living fossil” Isoetes diversified in the Cenozoic
Source: PLoS One. 2020 Jun 18;15(6):e0227525. doi: 10.1371/journal.pone.0227525 (PMC7302493; doi:10.1371/journal.pone.0227525)
Supplement: S1 File — Folder containing fasta files for each of the individual nuclear alignments. (GZ) [file pone.0227525.s011.gz › 1_Individual_Nuclear_Alignments/Homolog_25882.orthogroup_1.fasta]

>Theobroma_cacao
ATGGATTCGAGCAGGCGAGCCGTGGAATCGTACTGGAGATCGCGGATGATCGATGGGGCAACCTCGGATGAAGACAAAGTAACGCCCGTTTATAAGTTAGAAGAGATCTGTGAGCTCTTGAGATCGTCGCATGTAAGTATTGTGAAAGAGGTCTCGGAGTTTATCTTGAAACGACTCGATCACAAAAGTCCCATCGTCAAACAAAAGGCTTTGAGGCTAATAAAATATGCAGTGGGAAAATCTGGTGTGGAGTTTAGGAGGGAGATGCAGAGGAACTCAGTGGCAGTGCGTCAGTTATTTCATTACAAGGGGCAGCCAGATCCTTTGAAGGGGGATGCACTTAATAAGGCTGTGCGGGACACAGCTCATGAGGCTATTTCTGCTATATTTGCAGAGGACAATAATAATACTAAACCTTCTCCTGCAGAT---GACCTTAACAAACGAATACAAGGATTTGGGAATACAAACTTTGAAATG------CCCTCGGATGATAAGAAATCATTT---------CTAAGTGAGGTAGTTGGCATTGGAAGTGCATCTATCAAGCAGGGAATTAGTAGTTTTACTCAG------------------GGTCAT---TCACTTAGAAAGAACGATAATGGA------------AACTACAAGAGTCCTACTCTTCGAAGATCATTGACAACAGAAAGTGACCATTCT------------------------------------GATAGGTATGAACCAGTTGAATTG------CGAAATGAT---ACTCAAGGGGTTTCCAAG---------ATTACTGCTAGTGGACCTTGGGGCCAGGATTCAAAAGTA---TTAAAGACAGAAACGACAAATGGGGAA------GCTAGTTCGAATTATTCG------------GAGACTAAAACTCGTGAAGAAAGATTGTTGGAAACCATAGTAACATCCGGTGGTGTACGTCTACAACCTACTCGAGATGCCATTCAGGCTTTCCTTGTGGAGGCTGCAAAGCTTGATGCCTTGGCTTTAAGTCATGCCCTTGAATCTAAGCTTCTATCTCCAATGTGGCAGGTTCGCATGAAAGCTGTGTGTGTGCTTGAGTCCATTTTGAGGAGAAAGGAAGATGAGCAT---TTTTTAATTGTGGCTTCTTATTTTACTGAGAACAAAGATGTTGTTTTGAGATGTTCAGAGTCTCCCCAAACTTCTCTAAGAGAAAAGGCTAACAAGGTGTTGATTCTTTTGAATGGG---------------GAACAGACAGGTGGTTTGGCAAGT------------------AATTCAGAAAAGTCTTTGAAGGCTGAGACCACTCCC---------------------------GTTCAAATGCCTGACCTGATAGACACTGGTGGTCCAGATGATTACACT------GGATTAGATAATTCC------ACAAAAAACCAACATGATCAA---------------AATATTGCGAATCTGACAGCAACC---CCGCTTATT---GATGACTTA------------------TTTGGAGATGGTCTGGATGCTGGTCTCAGC---ACCAGTGAACAG---------------------------AAAAATGATGATGATCCCTTTGCA---------GACGTCTCATTTCACACTGATGAGGGTAGAGAA---------------------------------------------------------------------AATGTGGACGATCTCTTCTCTGGGATGACTATAGATGACAAGTCA---GTTGTCAATGGTAATCATGCGGCTGCAAATATAAAATCTGAGCTAATTGATATCTTTGGGACCAATTCTGAAGCTCCATTTGAGCCT---------------------GAGAATAAACAAAATGATGTCAATGATTTAATGGTTGGCTTGTCGATGAATGAGAATTCATCTAGTTTGAAGCAG---AAAGGAATCTCTTCTGAGGCACACCCTGAAAATATA---------------TTTGCTGATATAAACACTCATTCTAGCCATGAAGCTTCTAATGATGCTTTGAGTGGTACCCTTGGTTCTCAAGCCGCT------GGGATGAACACAAATCCGATGTTT------CCTTTAGGGACCATGCCATAT---------------TCCTTTTCTCCTGGAATAATGTTGAACCCA------GCCTTTTCT------------TCTCAGCCCATGAATTATGGTGCTATGGGGAGTTTCTTTGCT---CAGCAGCAA---TTGCTTGCAACAATGTCTAACTTACAACACCTTGCTAATCTTAATGCACAAAATGCTGCCATCAATCATGTTTCCAGTGGA---------------------------TCAAATGGAGGA---TATTCTTCAGCTCTGCCTGATATATTCCAGTCCAATTTTCCTATTCAAACACCTAGTTCAATG---------------ATGAACAGTTCAAAGAAAGAGGACACCAGAGCATTTGATTTTATTTCGGACCATCTTGCAGCTGCTCGTGATCCAAAGAGGACAATGTAA
>Arabidopsis_thaliana
ATGGATACGAGCAGGAGAGCTGTGGAATCGTATTGGAGGTCGCGGATGATAGATGCGGTTACGTCTGATGAGGACAAAGTTGCGCCTGTGTACAAATTGGAAGAGATCTGTGACCTCCTTCGTTCTTCTCATGTCAGCATCGTCAAGGAGTTTTCTGAATTCATTTTGAAACGTCTTGATAACAAAAGCCCCATTGTTAAGCAGAAGGCTCTTAGGTTGATAAAGTATGCTGTGGGAAAGTCTGGCTCAGAGTTTAGACGAGAAATGCAAAGGAATTCGGTTGCAGTGCGCAATCTATTCCATTACAAGGGGCATCCAGATCCTTTAAAAGGAGATGCACTTAATAAGGCTGTACGGGAAACTGCTCATGAAACAATTTCTGCTATATTCTCAGAAGAG---AATGGTACTAAACCAGCTGCTCCTGAA---AGCATCAACAGACGCATTGAAGGATTCGGGAATACTAACTTTCAGGTG------CCCTCTAATGATAATAAATCGTTC---------CTTAGTGAGGTGGTGGGTATTGGAAGTGCATCTATAAAGCAAGGAATCAGTAATTTTGCTCAA------------------GGCCAT---TTGCCAAAGAAGAATGAGAATGGCAGCAGC------AGCTACAGAGGTCCAAATCTCCACAGATCATTAACTATGGAAAATGAGAACTTC------------------------------------AGTAGATATGATCCAGTTAAGCTG------GGGAAGGATGGTAACTACGGAACGTCTAAG---------AACACGACTGGTGGATCTTGGGGCCACGCTTCC------------------------------GGAGAA------GCAAGTGAAAGTTCTGCTTCAGTTCGTGTTGAGAGCAAAACTCGTGAGGAAAAGCTGCTGGAAACCATTGTTACATCTGGTGGTGTACGCCTGCAGCCAACTCGTGATGCTCTTCATGTTTTCATTTTAGAGGCTGCAAAAATGGACGCTGTTGCTTTAAGCATTGCTCTTGACGGGAAGCTCCATTCTCCAATGTGGCAGGTTCGGATGAAAGCTTTATGTGTCCTTGAGGCCATTTTGAGGAAGAAGGAAGATGAGAAT---TTTTCAATTGTACATACCTATTTTAGTGAAAACTTGGATGCCATACAGCGGTGCGCAGAGTCTCCACAATCTTCCCTTCGAGAAAAGGCGAACAAGGTTCTGAGCCTTCTAAATGGT---------------GGACAGTCAAGTGGGTTGATGAGC------------------AGCTCTGATAATACTGTGAAGCGAGAGGCTGCT------------------------------GTTGATTTACCTGACTTGATTGACACCGGTGATTCAGACGAT------------ACTTTGAACAAT------------CTGAATGCTATAGATACT---------------GGCAGTACAGTGGCGACAGCAGGT---CCATTGATGGATGATGATTGG------------------TTTGGGGATAGCTCTGACATTGGACTGAGT---AGCAGCGAGAAG---------------------------AAAACTGATGACGACCCCTTTGCA---------GATGTCTCATTTCATCCGAATGAAGAAAAAGAA---------------------------------------------------------------------AGTGCAGATGACCTCTTCTCTGGAATGACTGTCGGGGAAAAGTCCGCTGCTGTTGGTGGTAATCATGTG---------------CCTGATCTATTTGATATGTTTGGGTCAACTGCAAAACTTGAAGCAGAGCCA---------------------AAAGATGCAAAAAAC---ATTAATGATTTGATGGGAAGTTTCTCCATTGACGAAAACAATTCAAAT------CAG---AAAGGCTCGTCTTCAAGCACTCTTCCACAGGATTTA---------------TTTGCAATGCCGAGCACC---ACCAGCCACCAAGCACCGGAAAATCCTGTTGGAGGCATTCTTGGCTCACAAAATCCT------GGGTTTATTCAAAACACAATGCTT------CCTGGAGGTGTTATGCCATTC---------------AATTTTCCTCAAGGGATGATGATGAATCCA------GCTTTTGCA------------TCCCAACCTTTGAATTACGCTGCCATGGCAAGCTTGTTAGCTCAGCAGCAGCAG---TACCTTGGTAATATGTCCAACTTCCAGCAGTTCGGCAATCTGAACGCTCAGGGTAGCGGA---AATGTTCTTTCTATGGGT---------------------------ACAAGTGGAGGG---AATCAGTCCGCACTCCCTGATATATTCCAGCCAAATTTTGGTAATCAGGCTCCAACCTCAACA---------------ATGAATGGTTCGAAAAAAGAAGATACCAGAGCCTTCGATTTCATTTCTGATCATCTTACATCAGCCCGCGACACAAAGAGAGTATCTTGA
>Oryza_sativa
ATGGATCAGAGCAGGCGGGCGGTGGAGTCGTACTGGAGGTCGCGGATGGTGGACGGCGTCACGGCGGACGACGACAAGGTGGCCCCCGTCTACAAGCTCGAGGAGATCTGCGAGCTCCTCCGCGCCTCCGACGCCAGCGTCGTCAAGGAGGTCGCTGACTTCGTCCTCAAGCGACTCGACAACAAGAGCCCCGTCGTCAAGCAGAAGGCTTTGCGGTTGATTAAATATGCTGTTGGGAAGTCTGGTACTGATTTCAAGCGGGAAATGCAACGGCACTCAGCAGCTATGCGCCAGCTTGTTCACTACAAGGGACACCCTGACCCCTTGAAAGGGGATTCTCTTAATAAGGCTGTCCGTGAAACTGCAAATGATGCCATTGCTGCTATTTTCTCCACAGAG------GAACCTAAACCTGCTGTTGCAACAGAAGGTCTTGGCAAGCGCATACAGGGTTTTGGAAATACTAATTTTGAGCCA------TCAAGAGATGACAAAAAATCTTTCCTTAGTGAGCTAAGTGAAGTAGTGGGCATTGGCAGTGCTTCCATTAAACAGGGTTTGAGCAACTTTGCTGCT------------------TCTCATTCATCAATGATAACAAATGATAATGGT---GGT------CCGTACAAGAGCCCAAACCTTCGTAGGTCTCTGACCACAGAAATGGATAAATAT------------------------------------GGCAGGTATGATCCAAGTGAAATT------CAAGGCGAG---AGCCGTTCTTCATCTGGTGCTTCAAAGAATGTTAGTTCTGGTTCATGGGGT------------CCT---AGTCCATCCAGTTCTGCACCAACTGATGAT---ACTGGTTCAAGTCAAACA------------GGGGTTAAGACTCGTGAAGAGAGACTTTTAGATACAATTGCAACTTCAAGTGGTGTGCGGTTGCAACCAACTCGAGATGCTCTGCAAATATTTCTAACAGAAGCTGCCAAATTGGACGCAGTTGCTTTGAGCCGTGCCCTTGAGAACAAATTGAATTCTCCTTTATGGCAGGTTCGCATGAAGGCAATTTGTGTATTGGAAGCAATTGTAAGGAAACAGGATACTGATCCT---TATTCAATCATTACTTCATATTTCTGTGAGAACAGTGCATCTGTTGTTAGATGCTGTGAGCTTCCGCACGTTTCTCTCAGAGAAAAGGCTTCGAAGGTCTTAAATCTGCTGGTTGGG---------------GAACAACCTACTGGAAGCAATAAT---------------TTTTCAGAAACAAAGACAACA---GTACCTGCTGCA---------------------------------CAGATGCCTGATTTGATTGATACAGGGGATCAAGATGAC---------CCAGGAGCTCAAAATTCAGCTCAGGAAGGTAGCGAGAGGATAATG---------------GGGAATAGCATGTTTACTTCTTCG---------GTT---GATGATTTG------------------CTGGGTGGTGAACCTATTGCTGATATAAGTACCACCACCAGTAAT---------------------------GGTAATGGAGGTGATCCGTTTGCA---------GACGTTTCATTCCATGAGACAGCAGATACTAAG---------------------------------------------------------------------GATACTAACGACCTATTCTCGGGGATGACGGTAGAAGAAAAGGCAACAGCAGCCTTGCATGATAGCTCATCAATAAAC---AAAAATGAATTGTCAGATATATTTGGCAGCAGCCCTGAGCCATTCTTCCAAGAAAGA---------------GTAGAGGATAAAGGAACC---GTGAATGATTTGATGGCTGGTTTGAACCTTAATGGAACTGCCCAAGCT------CAG---CCTGGGATTAAAACAGAA------TCTAACAATACTGTCAATGTTTCACAGCTCTTTGACATGAACAGTCAGACAACAAATGTGGCTAATTCTGCAGCAATGACTGGTATTCTTGGC------------------------------CAAAGCTTTTATCAGCAACAGCAGGTTCCCTTGCAGTAC---------------AACTTGCCATCACAGATGCTGTTAAATCCA------GCATTTGCT------------GGGCAGCAATTAAACTATGGTGCTATGAGTGTTCTTCTTGCTCAGCAGCAGCAG---CTGCTGCAAAATCTAGGAAATTTC------------------------------------------------AATGCTGGGTTGGGACATTCGTCTTTGAATGCAATGAACAGCGGA------AATGCATCTGTGCTTCCTGATATCTTCAATTCAAGT---------AACCAACCT------CAACATGTTGCTGTG---ATGAGCAACTCAAAGAAGGATGAAACTAAAGCTTTTGATTTTGTTTCGGATCATCTTGCAGCAGCTCGTGGTTCAAAAAAGTAA------
>Ananas_comosus
ATGGATTCGAGCCGGAGAGCGGTGGAGGCATATTGGAGATCTCGCATGGTCGACGGGGTGACCTCGGACGAAGACAAGGTGGCGCCGGTGTACAAATTGGAGGAGATCTGTGAGCTTTTGAGGGCCTCGGAGGCGAGCATCGTGAAGGAGGTGTCGGATTGTATCCTCAAGAGGCTTGATCATAAGAGCCCCATCGTCAAGCAAAAGGCATTGCGGCTAATAAAGTACGCAGTTGGAAAATCCGGCCCTGAATTCAGGAGAGAAATGCAACGCCACTCAGTAGCTATTAAGCAGCTGGTTCATTACAAGGGGCAGCTGGATCCCCTAAAAGGAGATGCCCTCAATAAGGCTGTTCGTGAAAGTGCCCAGGAGGCGGTCTCTGCTATCTTCTCCACTGAT------GAACCTAAATCAACTTCCACAACAGAAAGTCTTGGCAAGCGCATTCAAGGTTTCGGTAATACTAATTTTGAGATG------CCAACCGAAGACAAGAAGTCTTTT---------CTTAGTGAAGTGGTGGGTCTTGGTAGTGCTACGATTAAGCAGGGACTGAACACCTTTGCTGCA------------------GCACAT---TCAATAATGAAAAATGATAACAAT---GGT------ACGTACAAGAGCCCGACACTAAGAAGGTCTCTAACTAATGAAAGTGGTAGACAT------------------------------------GATAAATATGAAGGGAGTGAAGGC------CATCGTGAA---AGTTGGGTTTCTTCTGGAATCACGAAAAATGTGGGTTCTAGTACATGGGGGTCTGACTCAAGAAGT---AGCACAGCTGACTCGGCAGCAAATGATGATACTACTGGTTCGAGTGGGTCA------------GGGGTTAAGAGTCGTGAAGAAAGGCTTTTGGAAACCATTGTCACCTCTGGTGGCGTTCGCTTGCAACCGACACGTGATGCTCTTCAGGTGTTTCTCGGTGAGGCCTCAAAGTTGGATGCACTGGCAATGAGTCGTGCATTGGAGAGTAAGCTTCAATCTCCTCTATGGCAGGTTCGAATGAAGGCTATCTGTGTCTTGGAGGCAATCCTGAGGAAAAAGGAGGATGAACCC---TACTTAATCATAACATCTTACTTCAGTGAAAACAGGGATTCTGTGGTTAAGTGTTCTGAGTTACCCCAAGCTTCTTTGAGGGAAAAGGCTATCAAGGTCTTTAGTCTCCTAGATGGA---------------GATTCCAATACTGAAGTAAGAAATGCTGCAGCTCCTTCATATTCAAATACAAAAAACATGCCAGCCCCTGTTGTT---------------------------------GAGATGCCTGACTTAATTGACACAGGCGACCTAAATAAT---------AACGAATCTGAAGCTTCTATCGCTGAACATGATCAT------------------------AGCACATCCATTCTTACTTCATCTGCTTCTCAAGTT---GATGATTTA------------------TTCGGCGGTAACCTTGTTGCTGAGCTGAAC---ACCACTGGGAAC---------------------------AGAGAAAATAGCGATCCATTTGCT---------GATGTGTCCTTCCATGAG---GCAGAAAACAAG---------------------------------------------------------------------GACCCAAGTGATCTTTTTTCTGGGCTGACTGTAGATGATAATTCGTCCAGTGAAATGCACAGCATGCCTTTGTCAAAT---AATTCTGAGTTACTTGATCTTTTTGGTGGCAACTCTGAGAAGCTCTTTCAGGAAGCA---------------GGGACAGATAAGCAGCAC---TCAAATGATATAATGGCCGGTTTAACTTCCGCAGGAGCAGTTCAAGGG------TCC---AATGGG------------------------------------------------------------------------------------------GCATTACATGGCCTTCTTGGTTCA---------------------------AACTCATTGTAC------TCTCAGGTCCCTTTGCAGTAT---------------AATGTGCCTCCAAATCTTATGTACAACCAA------GCTTTTGCG------------ACCCAGGCGTTGAATTATGGTGCAATGGGAGCTTTCATCGCTTCTCAGCAGCAGTTGCTATTGCAAAACCTCGGAAATCTA------------------------------------------------AACCCTGGTTTTGGACAGGCAGCTGGGAATCCTGTGATGGAGGGCGGTCATCACTCTTCTCCTCTCCCTGATGTTTTCCAAAATTTA---------AATAATCCAGTTCAGAGCCATGGTTCGACG---GCAATGAGCAGCACGAAAAAGGAGACTAAAGCTTTTGATTTCATATCGGATCACCTCGCAGCAGCCCGTGGTTCGAAGAAAGTTCTGTAA
>Ceratodon_purpureus
ATGCAGCAGGGCGTGAGGGCCGTGGAGGCCTACAGGCGGGCCATGCTCATCGACGGGGTCACCAGCGACAACGACTCCGTGGCGCCCGTCTACAAGCTGGAGGAGGTTTGCACGCTCATGCGGACGTCGTCGCTGGATATCGTGCGGGAGCTTCTGGAGCGGATTATCAAGCGGCTGGATCATAAGAGTCCCGTTGTCAAGCAGAAGGCATTGAGACTCATTAAATTTGCTGCTGGGAAAGCTGGTGTAGAGTTTCGCCGCGAGATTCAACGACAGGCTCCAGTTGTTCGAAATTTATTGCATTACAGGGGACAACCGGATGCTTTAAAAGGAGATGCATTGAACAAGGCTGTGCGTGAAACTGCACAAGAGGCGCTATCTGCCATATTTGCTTCTACT---------GAGAAAGGGTCTTCG---GAA---GAAGTGAGTAAGCGCATGGAGGGTTTTGGCAACACCAATTTTGACCACTCGTCCAGTCGTGATTCTAAAAAGTCAATG---------TTGGATGACATGATGGGTTTTGGGAGTTCGACAATTCGGCAAATGAGTGGATTGGGGAGTAGT------------------GGGAGCAGCGGGAATTACGGCAGCTCTAACTCT---GGA------ACTTACAGGGGACCCAATTTAAGAAGATCTTTGACTGACAGAGAA---------------------------------------------AGTAAGTACAATCCTTCAGATAAC------CAAGGATCG---ACATAT------------------------TCCTTGAGTTCTCATGAAACCTTCGAATCCCGTGGT---AGCAAGACAGAGACCAGTGGAGGAGGA------TCTCCACGTCATGAAGGA------------AGGCCTATGTCTCAAGAAGATCGGTTGATCGATGTGATAACTACTCCAGGCGGTGTGCGCCTGCAACCCAGTCGGGAAGCAGTTCAGAACTTTCTCACAGCCGCTGTTAAATTGGACGGAGATAGACTTGGTTATGCGCTACAAAGCAAGTTGCAAGCTCATGCATGGCAGGTACGTTTGAAAGCCATGTGTGTTGTGGAAGCTATACTGCGGCAAGGAGATAGCAATGATGTATTTCAAAGAGTGGCAAGGATGTTTGAAGAGGATTGTGGTTCCATCGTTGAGAACGCACAATCTCCACAGGCCTCTTTGAAGGAGAAATCCAAGAAGGTTCTGGATCTACTTGGACTT---------------GGCAGCTCAGAAGACAATCAG---------------------TCTTCAGGACGTATCCAACCTCCACCTGGCTCCTCGTCAGCTGTAGCGCCTCCTAAACAACCGGTGGTGTTACCGGATCTTATCGATGGTTGGGATGCACCTGAAGGAACT---GATGGCGTACAGAGTAATGGGGCAGCGTCCCAACATCAAGAGCACGCAACGAATGCT---ACCGGTGGTGGTTCTTTGGCATCA---ACTGCTACT---GATGACCTA------------------CTAGGAGGTTTTGGTTGGAATGATAACTCC---CAGCAATCAACAGAG---------------------ACTGCCAGGGAAGCGGACATTTTTGCA---------GGATTTTCTCTGGATACCGCAAATACCCCAAGTTCTGGCGATGATCTTTTCTCAGGACTTCGGGTAGACTCAGTTGAGACCGCTGCCTCAAATGGGACCTCGGGAGATTCTGGTCTTTTTGAAGGTCTTTCTTTTGGAGGGGAGGATTCAACC------ACTTCAAAGAAAGCCCAACCTCCTGCGGACAGCTTGGTGGACTTGTTTGGTGGCCTCTCAACTGAAGCTCCTGCAAAAGCAAACGGCGCTCCTGTAAAAGCGAATGGTGCACCT---GTTGATCCATTTCAGGGCCTAACCTCCTCTGCTGGAGCTAAACCTTCTCTTTCAAATGGAACCAATAACTTCAGTCAGTTACAATCACTGGGTGGGGGAAGT------------CTTTCAAAGCAAGGTGTTGGGATTGGACAAGTT------------AATTCAAGCCAGGTGGGTACATCTCTTGCTGGAGGAGCCCTCCCATCACAGATGATGTACATGAATCCAGCTGCATTGATGCAGATG------GCTGGTGGTACATTTCAGCCCAATATGGTGCCTCTTGGG------CCTGGACCT------------GCTGCTTTTGCGTCGATGACTCCT------------CTTCAGATGCAACAGCAA---CTGGCAGCAAACCTGGCAAGCATGCAAGCACTTGGAATAGGGATGAATCTTCCAACTGGAGTTGGT------CCTCAAGGAAATGGAGTC------------------ACAACAAGTAGT---TTTGGACACACCTATACTGATGGTTTTGATTTCTCAAACCCT---GCAGGACCT---------AAGTACTCA------ACAGAACCT---AAGAAGGAAGATACTAAGGCTTTTGACTGGTTAAAATTGAAT------------------------------------
>Physcomitrella_patens
ATGCAGTCGGGTGTGAGGGCCGTGGAGGCTTACAGACGGGCGGTCCTCATCGATGGAGCCACCAGCGACAACGATTCCGTTGCGCCAGTGTATAAGCTGGAGGAGATTTGCACTCTTATGCGTACTTCGTCTTTAGACATCGTGCGGGAGCTTGTAGAACGGATCTTGAAGCGGATGGACCATAAGAGTCCTATTGTGAAGCAGAAGGCATTGAGACTTATAAAATTTGCTGCTGGAAAGGCAGGCGTAGAATTTCGACGGGAAATTCAACGACAAGCTCCAGCCGTTCGAAATTTGTTGCACTACAGGGGGGCACCAGATGCCTTGAAAGGAGATGCTTTGAACAAGGCTGTGCGTGAGACTGCACAAGAGGCATTATCTGCCATATTTGCATCCAAT---------GATAAACCGCCTGCG---GAA---GAAGTGGGTAAGCGCATGGAGGGATTTGGGAGCACCAATTTTGAT---TCATCAACTCGAGGAGTTAAAAAGTCGATG---------TTGGATGATGTGATGGGATTTGGGAGTTCAACAATTCGACAGATGAGTGGATTGGCCAGCAGT------------------GGGAGCAGCGGGAACTATGGTAATTCAAGCTCT---AGC------TCCTACAGGGGACCCAATTTAAGAAGATCATTGACTGATAGAGAA---------------------------------------------AGTAAGTACAATCCGTCAGATTCT------CAAGTATCG---ACGTAC------------------------TCCTTGAGTTCGAATGAAACTTTTGAATCTCGTGAT---AGCAAGACAGAGAGCAGTGGGGGAGGT------TCTCCACGTCATGAAGGG------------AGGCCCATGACGCAGGAAGATCGATTGGTCGAAGTAGTAACCACTCCAGGAGGTGTACGGCTGCAACCTAGCAGAGAGGTAGTTCAGAACTTTCTGACAGCTGCTGCTAAACTGGATGGTGACAGACTTGGCTATGCACTTCAAAGCAAGTTGCAAGCTCACGCATGGCAGGCTCGTTTTAAAGCTATGTGTATCGTGGAAGCTATTCTGCGGCAAGGAGACAGCAACGATGTGCTTCAGAGAGTTGTAGGGATGTTCCAAGAGGATTCCAGTTGTATTGTTGAAAATTCACAATCTCCACAGGCTTCCTTGAAGGAGAAATCTAAGAAGGTTTTGGAGTTGCTTGGACTA---------------GGAGGTTCAGAAGAGAGCCAACAT---------------AAATCAGGGTCCGGCCCTAATCCACCGCCACTGGCTTCT------------------CAACAAGCCGTGGTGTTGCCCGATCTTATGGATGGTTGGGATGCACCCGAAGGAGTT---GATGATGTACAGAGCACTGGGAAGATATCTGAACAAGTAGAGGTTTTAATCAATGGT------GGTGGTGGATCCTCAGCATCA---GCTGCTGCT---GATGACTTA------------------TTAGGAGGTTTTGGTTGGAATGCTACAGCA---AAACCACCAGTTGAG---------------------ACTACGAGAGCAGAAGACCCTTTCGCA---------GGATTATCTTTGCACACCGCAAGTACCCCCAGCTCTGGCGATGGTCTTTTCTCAGGACTTAGGGTAGACGCAGTTGATAGCACTGCGGCAAATGGAACCTCTGATTATACTGGTTTTTTCGAGGGTCTTACTATTGGTGGGGACGATTCAACC------ACTGCAAAGCAAGCCCAACCTTCTGCGGAGAGCTTGGTTGATTTGTTTGGTGGCCTCTCGACCACA------------------------------------------ACTTCT---GTTGATCCATTTCAGGATTTAGCATCCTCATCTGCTTCCAAACCTTCTCTTGCAAACGGTACCAGTAATCCCGGTCAGTTAGATCCATTAGCTTGGGGTAAT------------ACTTCCAAGCAACTTGGCGGAAATGGACAGATT------------GATTTAGGCCAATTGGGAACGTCGTCTGTTGGAGGAGCCCTCCCGTCCCAGATGATGTATATGAATCCAGCTTTATTGATGCAAATG------GCTGGTGGCACTATGCAGCCTAATATGCCGCCACAAGGGTTCGCTCCTGGTCCT------------GCTTCTTTTGCAGGAATGAGTCCT------------CTTATGATGCAACAGCAG---TTGGCAGCGAACTTGGCAAGCATGCAAGCTCTTGGAATAGGAATGAGCTTTCCAGCTGGAGCTGTT------TCTCAAGGAAATGGAGTT------------------CCTACAAGTAGT---TTCGGACAAAATTACAATGATGGTTTTGATTTCTCAAATCCT---TCAGGACCT---------AAATATTCA------ACAGAACCC---AAAAAGGAAGAAACGAAGGCGTTTGACTGGTTAAAGCTAAGTTGA---------------------------------
>Isoetes_sinensis
ATGGAATCCAGTAGAAGAGCAGTAGAATCCTATCGCCGAAGTCGGGTTATTGATAGTGTCACTTCAGATGATGATACCATAACACCTGTGTATCGCCTGGATGAGGTATGCGCCATGTTAAAATCATCCCCGCATGATGTGGTGCGCGAAGTAGTAGAGTTCATATTTAAAAGATTAGATCACAAGAGCCCTGTGGTAAAGCAGAAGGCTTTGAGGCTTATCAAGTATTCAGCAGCGAAAGCAGGTACAGAATTCAGAAGAGAGGTCCAAAGGCAATCTGCAGCAATTCGCCAGTTGTTTCATTATAAAGGTCAACCAGATCCACTTAAGGGAGATAACCCTAATAAGGCAGTTCGTGAAACTGCTCATGAAGCCATTTCTGCACTGTTTGCTGCCGAT---------GAGAGGCCAACTACTCTAGAG---GATACGGGCAAACGGATCCAAGGTTTTGGAAGCACAAACTACGAGCCA------AGGCCAGTAGAGAAAAAGACAATG---------CTTGGCGAAGTTGTGGAACTTGGAACACAATCTCTAAAACAGGGTCTCACATTGATTAGCAGTCACTATAACCAGTAC---AATAACACTGGATTGGCAAATAAAAGCAACTCT---GGG------GGTTATGAAGCTCCTAGAGTTAGGAGATCTTTATCAAACAGAGACAACTCCCGGGACTTCGACAATTACAGAGAATCTCCCCCATCTTTTGATAACTACAGAGAATCTCCCACTTCTTTTGAGAGGGAT---TCTTATCGCGATACCCAT---TCTTCTTTTGGAGTTTCCAGCCCTGCTACAGTTGAG------------CCGCCGTTGCATAGGGCAGAACTAAGA------AGT------GATGCAGAA------------GCACCAAATACGAAAGAGGAGAAGTTACTTGACAGTGTAACAACGCCAGGTGGGGTGCGTCTCCAACCTAGCCGGGATAATATACAAGCCTTCTTGTTGGAAGCGCAGAAGCTAGATCCAGTTCGCCTGTATGCTGCAATGGACCAAAAGTTGCAAGCTCATTCATGGCAGGTGCGCCTGAAAACTTTGTGCTACCTTGAAGGAGTATTACGGCAAAAGGAAATAAAGGAG---TTTCAAGACATTGCCGAGTTGTTTGAGGAAAATAGTTCTACCATAACAGAATGCTTTCAATCTCCACAGGCTTCTTTGCGGGAAAAAGCCAAGAAGGTACTCTCTTTGCTTGGATCC---------------GAGGAGTTAGAAGCAACTGTGCGA---------------CTA---GAGAAGAGAGCAGGAGAAAGGCAAACTGGAAAT------------------------AAAGTCAGCTTACCAGATCTAATTGAT---------------------ACA---CAAGAATCTATTTCCTCA---------CAGCCAGAGATAGATGTGCTCACCAATCCTTCCAATCCTTCAGTCAAGGAAACAAGC---ATTCAGTCT---GTGGATCTC------------------CTTGGGGATGACTTGTGGACTGAAACAGCA---TCTGTT---------------------------------------GCGGATGACACCTTTGCT---------GGCATGTCAGTTCAT---GCATCAGAGAGTGCTTTGGGGGACTCTTTG---------------------------AATAAGACTTTCGTTAAT---AAGGATGACACTGGTGAATTGTTTGCTGGCCTCAATATTATTGAAGAC---------------------AAGTCTCCTGCAGCACCTGGAGAGAATTTGGTTGACCTCTTTGGAGGTTTGGTTACAAACGAAGTTACA---------------------------------ATCAAC---AGGAACCACATACAATCA---------------------------------TCAAACTCACAACTGAATACAAATCAGTTGTTTCCAATCAACAGGAACAATGCA---CAAATGTTATCTCCTTCTGTACATTCATTTGGCCAA------------------ACTGGCCCAATGAATACTGTGGCTCCTGGAAGTACTTTTTCATCCCCGCTGCTTTATGGCAATCCTATACTGATT------------------------CCTGTTGCTCCTGGCGTCACTCATTCCGTT------CCACTTTCT------------GCTGGTGCATTGAACTATGGTCAA------------GCTTTTGGACAACCAAAC---TTCGCAACTGGA---GGGATACCACAATACATAGGCCCACAAGTGTCCAATCTT---GGCGTAACA------CATCTCGGATATGGGCAA------------------AGTACCAATGGC---TTTGGA------CTTGCCGATGGTTTTGACTTCTCGAATAAT---TCGATGCCGATGCCAAACTATTCAGCA------ACTGAATGTGTCAAGAAAGAGGACACAAAAGCATTTGATTTCATAGCGGATCATGTTACAGCTGTTCGGAGCATAAAAAGATAA------
>Isoetes_lacustris
ATGGAATCTAGTAGAAGAGCAGTAGAATCCTATCGCCGAAGTCGGGTTATTGATAGTGTCACTTCAGATGATGATACCATAACACCTGTGTATCGCCTGGATGAGGTATGCGCTATGTTAAAATCATCCCCGCATGATGTGGTGCGCGAAGTAGTGGAGTTCATATTTAAAAGATTAGATCACAAGAGCCCTGTGGTAAAGCAGAAGGCTTTGAGGCTTATCAAGTATTCAGCAGCAAAAGCAGGTACAGAATTTAGAAGAGAGGTCCAAAGGCAATCTGCAGCAATTCGCCAGTTGTTTCATTATAAAGGTCAACCAGATCCGCTTAAGGGAGATAACCCTAATAAGGCAGTTCGTGAAACTGCTCATGAAGCCATTTCTGCACTGTTTGCTGCCGAT---------GAGAGACCAACTACTCTAGAG---GATACGGGTAAACGGATCCAAGGTTTTGGAAGCACAAACTATGAGCCA------AGGCCACTAGAGAAAAAGACAATG---------CTTGGTGAAGTTGTGGAACTTGGAACACAATCTCTAAAACAGGGTCTCACATTGATTAGCAGTCACTATAACCAGTAC---AATAACACTGGATTGACAAACAAAAGCAACTTT---GGG------GGTTATGAAGCTCCTAGAGTTAGGAGATCTTTATCAAACAGAGACAACTCTCGGGACTTTGACAATTACAGAGAATCTCCCCCGTCTATTGATAACTACAGAGAATCTCCAACTTCTTTTGAGAGGGAT---TCCTATCGCGACACCCGT---TCTTCGTTTGGAGTTTCCAGCCCTGCTACACTTGAA------------CCCCAGTTGTATAGGGCAGAACTAAGA------AGT------GATTCAGAA------------GCACCAAATACAAAAGAGGAGAAGTTAGTTGATAGTGTAACAACGCCAGGTGGGTTGCGTCTCCAACCTAGCCGGGATAATATACAAGCCTTCTTGTTGGAAGCGCAGAAGCTAGATGCAGTTCAGCTGTATGATGCAATGGACCAAAAGTTGCAAGCTCATTCATGGCAGGTGCGCCTGAAAACTTTGTGCTACCTTGAGGGAGTATTACGGCAAAAGGAAATAAGGGAG---TTTCAAGACATTGCCCAGTTGTTTGAGGAAAATAGTTCTACCATAACAGAATGCCTTCAATCTCCACAGACTTCTTTGCGCGAAAAAGCCAAGAAGGTACTCTCTTTACTTGGATCT---------------GAGGAGTTAGAAGCAACTGTGCGG---------------CTA---GAGAAGAGAGCAGGAGAAAGGCAAACTGGAAAT------------------------TCAATCAGCTTACCGGATCTAATTGAT---------------------ACA---CAAGAACATATTTCCTCA---------CAGCCAGCGATAAATGAGCTCACC---------AATCCTTCAGTCAAGGAAGCAAGC---AGTCAGTCT---GTGGATCTC------------------CTTGGGGATGACTCGTGGACTGAAACAGTT---TCTGTT---------------------------------------GCGGATGACACCTTTGCT---------GGCATGTCAGTTCAT---GCATCAGAGAGTGATTTGGGAGACTCTTTG---------------------------AATAAGATTTCTGTTAAT---AAGGATGACAATGGTGAATTGTTTGCTGGCCTCAATATTATTGAGGAC---------------------AAGCCCGCTGCAGGACCTGCAGAGAGTTTGGTTGACCTCTTTGGAGGTTTGGTTACAAACGAACTTACA---------------------------------ATCAAT---GGGAACCCCATACAATCG---------------------------------TCAAACTCACAACTGAATGCAAGTCAGTTGTTTCCAATGAACGGGAACCATGCA---CAAATGTTATCTCCTTCTCTACATTCATTTGGCCAA------------------ACTGGCCCAATAAATACTGCGGCTCATGAAAGTACTTTTCAATCCCCGCTGCTTTATGGCAATCCTATGCTGATT------------------------CCTGTTGCTCCCGGCGTCACTCATTCCATT------CCACTTTCT------------GCTGGTGCATTGAACTATGGTCCA------------GCTTTTGGACAACCAAAC---TTTGCAACTGGA---GGGATACCACAGTACAGAGGACCACAAATGCCCAATGTT---GGAGTAACA------CATCTTGGATATGGGCAA------------------AGTACCAACGGT---TTTGGA------CTTTCTGATGGTTTTGACTTCTCGAATAAT---TCGATGCCGATTGCAAGCTATTCAGCA------ACTGAATGTGTCAAGAAAGAGGATACAAAAGCATTTGACTTCATAGCGGATCATGTTACAGCTGTGCGGAGCATAAAAAGATAA------
>Selaginella_moellendorffii
ATGGAATCCAGTCGGCGGGCAGTCGAAGCATACAGGCGGACTAGGTTAATCGATGGAGTGACCACCGACGATGATAAGGTCGCTCCAGTGTATAAATTGGACGAGATCAGCTCAGTTCTTCGCTCGGCGCCTCACGACGTTGTCCACGAAATGGTAGAGTATGTCTTCAAGAGATTGGAGCACAAAAGCCCGCTAGTGAAGCAAAAGACACTGAGATTCATCAAATTCGAAGTTGGAAAATCTGGAACCGAGTTTAAGAGAGAAATCCAGAGGCAGTCTGCAGCGATACGGCAGCTGTTCCATTATCAAGGTCAGCCCGATTCGCTCCGAGGTGACAGTCTCAACAAGGCGGTTCGTGAGACTGCTCGCGAGGCCATCACTGCCATGTTTGCGTCCGAC---------GAGAAACCACCGGCTTTGGAG---GAAACCAGCAGAAGGATTGAGGGTTTTGGAAGCACGAACTTCGATTCT---AGAGCTTCACAGGAGAAGAAAACGCTT---------TTAAGCGAGGTGGTCGACATAGGCACCGCGTCTATCAAGCAAGGTTTGACAATGATAAGCAGCCACTATGGTCACTTTGGCAGCAGCAACGGCACGAAGAGCAAGAGCTCTTCC---GGA------AGCTACGAGGCTCCAAACTTACGTAGATCGGTATCGGAGCGAGACAACTTTAAGTACCGGGATAGCCATCGG------------------GATTCTTATTCTTATAGCGAGAGT---------CGGGAT---ACTTACAGGGAGACTTAC---AGAGGA---GGAGCTTCTGAGGAGATGTCATACGAGCAGCCTGATTCTCCAAAGTCCGATGCAGCGGACGAGAAG------AGT------GAAGACGCC------------AACGGTTTAACGCAAGAAGAGAAACTCCTGGACACGGTGACGGCTGTCGGTGGTGTGCGCCTTCAACCAAGCCGCGAAGCGATACAGTCCTTTCTTTTGGCAGCGCAGGTGCTGAATCCTCAGAGGCTGCATCAAGCCTTTGAGCAAAAGCTACAAGTTCACTCCTGGCAGGTTCGCTTGAAAACTTTGTGTTTTCTTGAGGCTGTGCTACGTCAGAGAGCAGTGAAACCA---TTTGGGGATGTCTCACAACGTTTTGAGGCAAACCATGCCAGCGTCATCGACTGTATGGATTCGCCACAAAGCTCTCTACGCGAAAAAGCAAACAAGGTTCTTAGCTTGCTTCAAACT---------------GAAACCGAGGAGGGCTCTCAGGTA---------------TTAAACGACGTAAGAAGTCGCCAACCAAAACGCACAGAG------------------------CGAGTTGAAATGCCAGATTTGATCGAC---------------------ACA---AACGACGATGATTCCAGCACTCATCAGAAAGACGAAGTGGATATCCTGAGC---------------TCGTTAACAGAAGCCTCA---CCAGTCCAG---GGCGACTTG------------------CTAGGCGACGGCTTACACGAGAACACCGAA---ACT------------------------------------------------------------------------------------------------------------------------------------------------------------------------AACGGAACAAGCAGCCTCTTCGAGGGCCTCAGCATTGCCGAAGAGCCG---------------TCAAAAAAGCCAGCATCA---GCCACGAACATCAGTGATCTACTGGGATCTCTGGACACAGGCACTCCATCG---------------------------------TTTCAG---------------CAACAA---------------------------------TCCAACTTAGATCCAGGATTTGGTCAGGATTTC------------TCCGGGCTT---ATGGGATTAGAGCCGCAGCCACAGCAGCAGCAGCAG------------------CAGGGA---TTGAGTGGAGCTCCACCA------AGTTTCGTGTCACCGAGCATTCCCGGGGGTGCCGAGTTCATCATGGCAAACTTCGACGCTGCGAGACGCTTTGCTCCTCAAGCTCAAGCTCATTAT------CCAGGAACA------------GCACCACCACTC---TATGGT------------------TTCGGACAAGCACCA---CCAGCACAG---------------CAGCATCGCTTCCAGCAGCAACAGGATTTCTCGGGCGGATTT------GGCATGGGATTTGGCTCT------------------CAGGGAGCGAGC---TTTGCA---------AGCGACGCGTTCGATTTTTCG---------AGCCATCCATATTCGTTAGCTTCCGCA------AGTCTTCCCAGAATGGAGGAGACAACCAAAGCTTTCGACTTCATCTCGGATCATATGAGCGCTGCTCGCACGACGAAGAAATGA------
>Huperzia_lucidula
------------------------------------------------------------------------------------------------------------------------------------------------------------------------------------------------------AAGCAAAAGACCTTGAGACTTATCAAATACTCAGCTGGAAAGTCTGGTTCCGAATTCAGGAGAGAAATGCAGCGTCAGTCAGGAGCAATTCGAAACCTTTTCCATTACAAAGGTCAGCCTGACCCTCTGAAAGGAGATGCCCTCAATAAAGCTGTGCGTGACACTGCTCATGAAGCAGTCACCGCCATTTTTTCTACCGAT---------GAGAAAACCTCTTCTATGGAA---GATGTTACTAAGCGCATTGAGGGCTTTGGAAGTACTAATTTTGATGCATTTTCAGAGGGAAAAGAGAAGAAAACAATG---------CTTGGTGAAGTGATGAGCTTTGGAAGTGCATCTATTAAGCAGGGTTTGAGTTCAATCACTAATCATTAC------CACGGAAGTAGTACAGGAAGT---AGCAGCCATTCACCA---GGT------AGTTACCAAGCGCCTAATTTAAGGAGATCCATATCAGATCGTGATAATTTT---------GACAGCAATAGG------------------GATTCTTATAGTGAATCGCGGTCC------------------------------------------------------------------TCATATGAGTATCATGAT---------------------------------------------------------------------------------------------------------------------------------------------------------------------------------------------------------------------------------------------------------------------------------------------------------------------------------------------------------------------------------------------------------------------------------------------------------------------------------------------------------------------------------------------------------------------------------------------------------------------------------------------------------------------------------------------------------------------------------------------------------------------------------------------------------------------------------------------------------------------------------------------------------------------------------------------------------------------------------------------------------------------------------------------------------------------------------------------------------------------------------------------------------------------------------------------------------------------------------------------------------------------------------------------------------------------------------------------------------------------------------------------------------------------------------------------------------------------------------------------------------------------------------------------------------------------------------------------------------------------------------------------------------------------------------------------------------------------------------------------------------------------------------------------------------------------------------
>Huperzia_squarrosa
---------------------------------------------------GATTATCATTCTGCAGATGTGGATGAT------------------------------------------------------------------------------------------------------------------------------------------------------------------------------------------------------------------------------------------------------------------------------------------------------------------------------------------------------------------------------------------------------------------------------------------------------------------------------------------------------------------------------------------GCTAGGGCAGGTTTTCGTGATTATTCGAACTCTGTATCT------------------------------------------------------------------------------------------------GAAAGTATGCAGCCTAATCAGGCA------------------------------------------------------------------------------------------------------------------------------------------------------------------------GAAAGGCTGGTTGATAAAGTTGCGGCATTGGGCGGTGTTCGTCTTCAGCCAAGCCGGGATAATGTCCAAGCTTTTCTTCTTGAGGCTGAAAAGTTAGATCCAATTTTCTTGCATCAGGCATTGGAAGTCAAGCTACAATCTCACTCATGGCAGATACGCTTCAAAGTCCTGTGTCTTCTGGAGGCAATTTTTCGTGAGAAGAAAATTGAAAAG---TTTGGCATTGTTACTAGCTTGTTTGAGGATAATTGTACAGCGGTAACAAATTGTCTGGAATTTCCTCATGCAACTCTGAAGGACAAGGCAAAAAAGGTTTTAAGCATGCTTAGAATT---------------GAAAGTAAGGAAGAAAGGGAACAA---------GTTGAGGATTTTAATTTGAAGGAAAAAGCTGTGCCTGCTGCGAGT---------------------------GTGAAATTACCAGATTTAATGGACATGACACAGACAGACTCT------------------------------------------------------------------------------------------------GAAGAAGTC---CAAGATTTTTCCTCCAAA---------GTGCAAGATGGTCTTTTTGACCATGAACAG---AACTCTTTTGTCCCTGAGGTAGTGCAT---------AACACTTTGAAAGATGATTCATTTGCT---------GATATGTCTCTTCATGCTCCACAATTGGCAAAT------GACAGTAGG---------ATACAGGTG---------------------------------------------GATTTGTTTGCGGGGCTTGGTTTGGAGGATGATAAGGTGCTTGAT------AATCAAAGCTTAGCTCCCTCTAAAAGGGATGAAAGCAGTCTTTTTGAGGGACTTAATATCAGTACAAATGATGTTAAA---------CCA---AAAGATGATTCAGGGAAT---CTGGTTGATCTCATGGATAGTCTTACAACAGAAAGTGATTTACCTACA------------------------------------------------------------------------------------------------------------------------------------------------------------------------------------------------------------------------------------------------------------------------CGT------------------------------------------------CAACATCAA------------------------------------------------------------------------------------------------------------------------------------------------------------------------------------------------------------------------------------------------------------------------------------------------------
>Lygodium_japonicum
---------------------------------CGCAGGACCCTCCTCATCGATCGGGTAACCCTTGATGATGACAATGTCGCCCCTGTCTATTGCATGCATGAGTTGACAGAGCTCATCAGGTCTTCTGCGCCTGCGATGGTGTTGGAGATGGTGGACTATACCTTCAGGCGCCTGAGGAACAAGAGTCCTCGAATCAAGCTCAAGACTCTTCGGTACATTAAGTATACTGTTAGTAAAGCTGGACCAGTGTACAAGAGAGAACTGCAACATCGTTCTCCTGCTATTCGAGAGCTTTGCAGTTATCAAGGTCACCCGGATCCTTTGAAAGGTGATGCTCTGAACAAGGCCATCCGAGATGCTGCCCAGGAAGCCATCAGAACTGTCTTTGCCATGGAA---GATAACAATACTCCT---------------GGTTTGAGCAAACACATTGCAGGTCTTGGAAATAGC---TTTGGATCAGCTTTGGCAGGAAAGGGAACTAAGCCCATG---------------------CTAGGCTTTGGCAGCTCATCAGCACATTTGTGTGGAAGCAGTCATACTGGCGAT------------------------TCAATGGAAAAGAATGATGTAGGT---GGTCTTCCAGCTTGGAAACAAGGTGAAAGAAGAAGCCAGCATGCTCACAGGACTGAAATTGGG------------------------------------GATCAGCTGTCCTCAGGACAATCA------GATCTAGAA------------------------------------------------------------------------GTCATCTCAGATGATGTTAGTGGACAT---------------------------ATATTTAGAAATTGCACGAGTCTGGAGAATAGGCTTTTAGAGAGTGTCACAATGAAACCACAGATG---CTACAGCCCACTGGTGAGTCTTTACAATTATTCATGTCCGGTGTCCAAGGACTTGATCCTGACAAGTTGGCAGAAGCATTAAAGATCAGACTACAGTCCCCTTCCTGGCAGGTACAACTCAAAGCTGTTTGTATTCTTGAGGCCATCTTGCATGATTACAAAAATGCGAGTTTTTTTCACAGATTTACAGATTCCATTACAGTTAATAGAGAAGCATTGCATCATTGTCTTGATTCTCCACACGAAGCTCTGAGAGTGAAGACAAAGAAGGTACTGGATCTATTAACTTCAAGACTA---------CACCAGAAATCTGGAGAGGAATCA---------------------------------------------------------------------GTCATGTTCATGAGTGATGCACCACCTTTAATAGAC---------------------------------------------------------------------------------------TTCTCATCATCACTTGATGCCAGC---------------TCAGATCTGTCACCAACACTAACAGTTCTATCAGATACTTGTCGAGCTGCTGATAGC---AGCCGGGGATTCTTGGAACCAGTAGCTGTCTATGGCGCTTCTCAAGTGACAGATCCTCGGGCCTCAGTGAACGATCTGAAACTAGACCAGACAGGAGAGAAGACC------------------------TTACCAGTTTTA---------------------------------CATATCAATGACTGCTTTGACACATTGGTCTGTACTTCAAGCCTATCTCCTCAGCAA---------------------------------------GATTTGTTGTCAAGTGACTGGCAAAGTGACACAAGAAATACT------------------GATAATCATCAGAAAATGCCCAACAGTGTTTCTTCACGCTTGAATCCTTCAGAGGCTTTATCCTCAGTCAAGCAT---GAAATGAATAATGGTCAT---TTCCCAATAAACGAAGGCAAT---------------------------------------------------------------------------------------------------------------------------GCGATTGCAGTGATTCAATCT---------------------------------------------------GCACAGACCTCA---------GTCAGCCATGCTTGCCATCCTCACTTACATTCAAGGGATTATCATCATCAGAAC---TTGCTATCA---------------------------------------------------------------------------------------------------------------------------------------------------------------AGGAATCCA------------------------ATTATGACCTCGGATGGTACAACTACAGGAGCTTTTGATTTTATTAAGGAGCATGTACATACTGCTCTAAGTTTGAACAAGGTGATTTGA
>Amborella_tricopoda
ATGGATACTAGCAGAAGAGCTGTGGAAGCTTATTGGAGGTCCCGCATGATTGATAATACGACAACTGATGAAGACAAGGTCACACCTGTGTATAAGCTCGAGGAGATCTGTGATCTATTGAGTACTTCTCATTTTACTATAGTGAAAGAGGTCTCAGAGTATATACTGAAGAGGTTAGAGCACAAGAGCCCAATTGTTAAGCAAAAGGCTTTAAGGCTGATTAAGTATTCAGTGGGGAAATCTGGAGTGGACTTCAGAAGGGAAATGCAACGACATTCAGCTGCAATGCGCCAGCTTTTTCATTATAAAGGACAGGTTGACCCTTTAAAGGGGGATGCCCTCAATAAGGCTGTTCGTGATACTGCTCATGAAGCCGTCTCTGCAATTTTTGCTTCAGAT---------GAAAAACTTCCCCTCAATGAA---GACATTAACCGGCGAATACAAGGTTTTGGGAATACTAATTTTGAAATG------CCATCCGAAGAGAAGAAATCTTTC---------ATTAGTGAGGTGGTAGGCCTTGGAAGTGCTTCTATTATACAGGGTCTGAACACAATCACTGCA------------------GCTCAT---TCATCAAAGAAAATGGATAATGGA------------AGTTACAGGAGTCCAAATTTACGAAGATCACTGACAACTGAGACGGATACCTTG------------------------------------GACAAATATGATAGAGAAGAACAG------TATAGAGAA---CACTGGGGTGCTTCAGAT---TCGTCTAAAAACAAATCTGGGACTTGGAGCCAAGATTCAAGACCA---AGCGAAATGGAATCGAGAAATGGTGAT------TATGGTGAAAGTCAAACA------------GTTGGAAAGAGTCGTGAGGAAAGACTCCTGGAGACCATTGTTACATCTGGTGGTGTGCGTTTGCAACCAACTCGTGATGCAATTCAGGTTTTTCTTGTAGAGGCCTCTAAGCTAGATGCTTTGGCGTTGAGTCATGCAATTGAAGCAAAGCTACAATCACATTTGTGGCAGGTTCGCATGAAAGCTGCATGCGTTCTTGAGTCGATTTTGAGGAACAAAGAAGAAGAAACGTGTTTTGCTATAGTGGCATCATTCTTTAGTGAGAATAAAGATGCTATCATTAAATGCAGTGAGACTCCCCAAAATTCTTTAAGGGAAAAGGCAACAAAGGTATTAAGCCTTCTCAATGGAGATCATGTACCGGAGTCTAAAAGTTCTGCAAGGGTGCAA------------------TCCAAAGATATAACAACCAAAGCTCCAGCTGTT---------------------------------GAGCTACCCGACTTGATCGACACTGGGAATTCTGATTCCATTCTTCTTGATACCTTAAATTCTTCTCAA---AACCAAACCAATTCCGACATC---------------CCAAACACAACCATCGCAGCTCCC---CCTATGATT---GATGATCTC------------------TTTGGAGATAACTCTATGACTGTTCCTAGC---AGTAGCAACAATACA---------------------GCTGAAGAAGAATCTGATCCATTTGCC---------GGTGTCTCATTCCACAATAATGCAGTCATAGATGGT---------------------------------------------------------------GGAAATATTGATGACCTTTTCTCGGGATTAACTGTAGATGACAAGCAATCTAGCAATGGGGTTAATATCCCTGAAAGCAAGGGGACACAAGGCTTATTTGATCTTTTCACTGCAAATTCC---TTACAGTTTCAGCCA---------------------GAATCTGCCAAAGAC---TTGAACAAATTAGTGGGTAACCTTTCA---------------------------------ACCGGTGTACCTGGCCAA------CCAAACCAA------------------------------CAAATCAATGAAACAAGCCAAACAAAGCATCATTCCCTAAATAGTGATTTGGGATCTCAAGGAATC------AACCTAAACCCTAACTTTTTATAC------CCATCGGGTCCCTTTCAATAC---------------AATTTACCTCCAAATATCATGGTGAATCAG------CCTTTGGCC------------TCCCAGCAATTGAATTATGGAGCAATGGGGAATTTGTTTGCACAACAACAGCAG---CTACTCGCTACCATGGCAAATTTT---------GCAAATTTGCAACAGTTTGGGGCTGTGAGTGGGCATGGAAATATGGGATTTGGCCAA---TCTCTTGGTGGAATGGAGGGAGGGGGT---TATGGTTCGGCAATGCCTGATATCTTCACGCTCCAG---------AGTGATCCTGTTCAGACTCGGGGTTTCGTGGGTGCTGATAGTTCAAAGAAAGAGGAGACTAGAGCTTTTGACTTTATATCGGACCATCTTAGTTCAGCTCGTGACCCAAAGAGAGTATTGTAA
>Littorella_uniflora
ATGGATCAGAGCAGGAGAGCGGTGGAATCGTACTGGAGGTCGAAGATGATCGACGGTGTGACGTCGGATGAGGATAAGGTCGCTCCAGTTTACAAGCTTGAAGAGCTTTGCGATTTGCTCAGATCATCGCATGTTTCAATTGTCAAGGAAGTATCGGAATTCATCCTCAAGCGGCTCCAGCATAAATCGCCCATTGTTAAACAGAAGGCATTAAGGGTTATCAAATATGCTGTGGGAAAGTCAGGTTCTGAGTTCAGAAGAGAGATGCAAAGGAATTCAGCTTCTGTACGTCAGTTGATCCATTACAAGGGCCAGCCCGATCCTTTGAAGGGTGATGCATTAAACAAGGCTGTACGTGAAACTGCACAGGAAACATTATCTGCTTTATTTTCATCAGAG------GAAAGCAAACCAGCAGCCACAGAAAGTAGTCTTGGCAGTCGGATACAGGGATTTGGTAGCACCAACTATGAAATG------CCATCACAGGATAAAAGGTCCTTT---------ATCAGCGAGGTTGTTGATATTGGAAGTTCAACAATCAAACAGGGATTGAGTAGTTTGACACAA------------------TCACCT---TCTTTGAAGAAAAATAATGAACCT---GGG------AGCTACAGAAGCCCAAATCTTCGGCGGTCATTAACCAGAGAAAGTGATTACTCT------------------------------------GATAGATATGAGGGTATCGGTTCT------AATACAGAG---ACCGCCAACTCTTCTCGCTTCTCAAACAATGCTTCTTCCGGAAATTGGGGTCAAGATATCGCTGCA---TCCCATGCAGAAATAAGTAACGGAGGC------TCTGGTCCAACGCACAGT---------------CAGAAATCGCGCGAGGAGAGACTATTGGAGACAATAGTGACATCGGGCGGTGTTCGTCTACAGCCCACTCGGGATGCTCTTCATGTATTCCTGGTTGAAGCCTCAAAGTTGAATGCACTGGCTTTAGGACATGCCATTGAAGCGAAAATTAGGTCCCCTATGTGGCAGGTTCGGATGAAAGCCATCTGTGTCCTTGAGGCAATATTAAGGAAGAAAGATGACGAGCAC---TTTTCAGTTATAGCATCATATTTTGGTGACAATGACAACGGAGTGGTACAGTGTTCTGAATCACCGCAGGCATCATTGAGAGAGAAAGCAATTAAGGTATTGAATCTTCTCGGAGGT---------------GGACAAAATGTT---CTAGCCAAT------------------CGTGCTATAAACTCTCCTCAGCCTTCAGTTATA---------------------------------------CCGGACTTGATAGACACTGGTGGGCCAGATGATCTGCTT------GGAGCAGAAGATCCAAAACATACTGGGAACGAGCCAAGGCAT---------------ACAAATGCCACGGCTTCTGGTGCT---CCATTGATC---AATGATTTG------------------TTAGGAGACAGTTTTAATGTTTCTGAGAGC---ACCACAAGGCAG---------------------------CAGCTTGATGATGACCCATTTGCA---------GATGTTTCCTTCCACAACAATCAGAATAAGGAT---------------------------------------------------------------------GATGCTTCTGATTTCTTTTCCGCAATGCCTAAGTCAGGAGATGCTGGAGTCGATATTGCAGCTCATAAAACTGCTGCTGTACCATTTGAT------GACATTTTTGGTCCAAGTTCTGACGTCTCTCATGAGTAT---------------------GATAGCAAAAAGGAT---GTCAATGACTTGATGGGTGATTTGTCAATTAACGGAAATGACCCATTTATGAAACAGAATGAGGGTTCAGCATCCAGTATTTACCCAGATAAT---------------------------------------------AATAAACTTGCTAATAACATATTGAACAGTGGATTTACTTCTCAAGGTACT------GGGGTTGATGCCAATCCCATGCCT------CCTGTGAGTGCTATGGCATAT---------------GACTTTCCACCTGGCATGATGTTCAACCCC------GCATTTGCTTCTCAGCAAATGTCTCAGCAAATGAATTATGGTGCCATGGGTAGTATCTTTGCC---CAACAACAA---TTTCTTGCTACGATGGCTAATTTCCACCAACTAGGGAATTTGCAATCA---GGTGCAAGTTTAAAT------GCTGCTGGA---------------------------TCTACAGGAGGA---AATGTTTCACCACTACCTGATATTTTTACTCCGGGCATGGCTACACAACCTCCCACTTCACTG---------------ATGAATGACTCTAGGAGAGAAGACACCAAGGCATTTGATTTTATCTCGGATCATCTTAACGCAGCGCGTGACCCAAAGCGTGTGATTTGA
>Isoetes_spp
--------------------------------------------------------------------------------------------------------------------------------------------------------------------------------------------------------------------------------------------------------------------------------------------------------------------------------------------------------------------------------------------------------------------------------------------------------------------------------------------------------------------------------------------------------------------------------------------------------------------------------------------------------------G------GGTTATGAAGCTCCTAGAGTTAGGAGATCATTATCAAACAGAGACAACTCTCGGGACTTTGACAATTACAGAGAATCTCCCCCGTCTATTGATAACTACAGAGAATCTCCAACTTCTTTTGACAGGGAT---TCTTATCGCGATACCCGT---TCTTC----------------------------------------------------------------------------------------------------------------------------------------------------------------------------------------------------------------------------------------------------------------------------------CAGGTGCACCTGAAAACTTTGTGCTACCTTGAAGGAGTATTATGGCGAAAGAAAATAAGGGAG---TTTCAAGACATTGCCCAGTTGTTTGAGGAAAATGGTTCTACCATAACAAAATGCCTTCCATCTCCACAAACTTCTTTGCGC------------------------------------------------------------------------------------------------------------------------------------------------------------------------------------------------------------------------------------------------------------------------------------------------------------------------------------------------------------------------------------------------------------------------------------------------------------------------------------------------------------------------------------------------------------------------------------------------------------------------------------------------------------------------------------------------------------------------------------------------------------------------------------------------------------------------------------------------------------------------------------------------------------------------------------------------------------------------------------------------------------------------------------------------------------------------------------------------------------------------------------------------------------------------------------------------------------------------------------------------------------------------------------------------------------------------------------------------------------------------------------------------------------------------------------
>Isoetes_andicola
---------------------------------------------------------------------------------------------------------------------------------------------------------------------------------------------------------------------------------------------------G-TACWGAATTCAGARGAGAGGTCCAAAGGCAATYTGCAGCAATTCGCCARTYGTTTCATTAYAAAGGCCAACCAGATYCACTTAAGGGAGATAACCCTAATAAGGCAGTTCGTGAAACTGCTCATGAAGCCATTTCTGCACTGTTTGCTGCCGAT---------GAGAGRCCAMCTACTCTAGAG---GATACGGGTAAACGGATCCAAGGTTTTGGAAGCACAAACTATGAGCCA------AGGCCAGTAGAGAAAAAGACAATG---------CTTGGTGAAGTTGTGGAACTTGGAACACAAT----------------------------------------------------------------------------------------------------------------------GAGATCTTTATCAAACAGAGACAACTCTCGGGACTTTGACAATTACAGAGAATCTCC----------GATAACTACAGAGGATCTCCRACTTCTTTTGAGAGGGAT---TCTTATCGCGATACTCGT---TCCTCTTTTGGAGTTTCCAGCCCTGCTACACTTGAA------------CCCCAATTGTATAGGGCAGAACTAAGA------AGT------GATGCAGAA------------G-----------------------------------------------------------------------------------------------------------------------------------------------------------------------CAGGTGCACCTRAAAACKTTGTCCTAC-TTGAAGGAGTATTACRGCAAAAKGAAATAAGGGAG---TTYCAAGACATTGCCCAGTTRTTTGMGGAAAATAGTTCTACCATAACAGAATRYMTTYCATCTCCACAGGCTTCTTTGCGCAAAAAAKCYRAGAAGGTACTCTCTTTGCTTGRATYT---------------GAGSAGTTAGAAGCAAYTGTGCGR---------------CTA---GAGAAGAGAGCAGGAGAAAGGCMAACTGRAAAT------------------------MCAATCAGCTTACCAGATCTAATTGAT---------------------ACG---CAAGAATCTGTTTCCTCA---------TAGCCAGCGATAAATGCGCTTACC---------AA-------------------------------------------------------------------------------TGGACTGAAACAGCT---TCTGTC---------------------------------------GCGGATGACACCTTTGCT---------GGCATGTCAGTTCAT---GCATCAGGGAGTGATTTGGGAGACTCTTTG---------------------------AATAAGATTTCTGTTAAT---AAGGATGACAATGGTGAATTGTTTGCTGGCCTCAATATTATTGAGGA----------------------------------------------------------------------------------------------------------------------------------------------------------------------------------------------------------------------------------------------------------------------------------------------------------------------------------------------------------------------------------------------------------------------------------------------------------------------------------------------------------------------------------------------------------------------------------------GTAACA------CATCTTGGATATGGGCAA------------------AGTACCAACGGT---TTTGGA------CTTTCTGATGGTTTTGACTTCTCGAATAAT---TCGATGCCGATTGCAAGCTATTCAGTA------ACTAAATGTGTCAAGAAAGAGGATACAAAAGCATTTGATTTCATAGCGG-----------------------------------------
>Isoetes_humilior
-------------------------------------------------------------------------------------------------------------------------------------------------------------------------------------------------------------AGGCTTTGAGGCTTATCAAGTATTCAGCAGCGAAAGCAGGTACAGAATTCAGAAGAGAGGTC-----------------------CCAGTTGTTTCATTATAAAGGTCAACCAGATCCACTCAAGGGAGATAACCCTAATAAGGCAGTTCGTGAAACTGCTCATGAAGCCATTTCTGCACTGTTTGCTGCCGAT---------GAGAGGCCAACTACTC------------------AACGGATCCAAGGTTTTGGAAGCACAAACTATGAGCCA------AGGCCAGTAGAGAAAAAGACAGTG---------CTTGGCGAAGTTGTGGAACTTGGAGCACAATCTCTAAAACAGGGTCTSACATTGATTAGCAGTCACTATAACCATTAC---AATAACACTGGATCAGCAAATAAAAGCAACTCT---GGG------GGTTATGAAGCTCCTAGAGTTAGGAGATCTTTATCAAACAGAGACAACTCCCGGGACTTTGACAATTACAGAGAA------------------------------------------------------------------------------------------------------------------------------------------------------------------------------------------------------------------------------------------------------------------------------------------------------------------------------------------------------------------------------------------------------------------------------------------------------------------------------------------------------------------------------------------------------------------------------------------------------------------------GAGAAGGGAGCAGGAGAAAGGCAAACTGGAAAT------------------------AAAATCAGCTTACCAGATCTAATTGAT---------------------ACG---CAAGAATCTATTTCCTCA---------CAGTCAGAGATAGATGTGCTCACG---------AATCCTTC-------------------------------------------------------------------------------------------------------------------------------------------------------------------------------------------------------------------------------------------------------------------------------------------------------------------------------------------------------------------------------------------------------------------------------------------------------------------------------------------------------------------------------------------------------------------------------------------------------------------------------------------------------------------------------------------------------------------------------------------------------------------------------------------------------------------------------------------------------------------------------------------------------------------------------------------------------------------------------------------------------------------------------------------------------------------------------------------------------------------------------------------------
>Isoetes_elatior
-------------------------------------------------------------------------------------------------------------------------------------------TGGTGCGCGAAGTAGTAGAGTTCATATTTWAAAGATTAGATCACAAGAGCCCTGTGGTAAAGCAGAAGG---------------AGTA-TC-GCAGCGAAAGCAGGTACAGAATTCAGAAGGGAGGTCCAAAGGCAATCTGCAGCAATTCGCCAGTTGTTTCATTATAAAGGTCA-CCAGATCCACTTAAGGGAGATAACCCTAATAAG---------------------------------------------------------------------------------------------------------GGTTTTGGAAGCACAAACTATGAGCCA------AGGCCAGTAGAGAAAAAGACAATG---------CTTGGTGAAGTTGTGGAACTTGGAACACAATCTCTAAAGCAGGGTCTTACATTGATTAGCAGTCACTATAACCAGTAC---AATAACACTGGATTGGCAAATAAAAGCAACTCT---GGG------GGTTATGAAGCTCCTAGAGTTAGGAGA-------------------------------------------------------------------------------------------------GGGAT---TCTTATCGCGATACCCGT---TCTTCTTTTGGAGTTTCCAGCCCTGCTACAGTTGAA------------CCCCCGTTGTATAGGGCAGAACTAAGA------AGT------GATGCAGAA------------GCACCAAACACGAAAGAGGAGAAGTTAGTTGACAGTGTAACAACGCCAGGTGGGGTGCGTCTCCAACCTAGCCGGGATAATATACAAGCCTTCTTGTTGGAAGCGCAGAAGCTAGATCCAGTTCACCTGTATGCTGCAATGGACCAAAAGTTGCAAACTCATTCATGGCAGG------------------------------------------------------------------------------------------------------------------------------------------------------------AGGTACTCTCTTTGCTTGGATCC---------------GAGGAGTTAGAAGCAACTGTGCAA---------------CTA---GAGAAGAGAGCAGGAGAAAGGCAAAATGGAAAT------------------------AAAATCAGCTTACCAGATCTAATTGAT---------------------ACA---CAAGAATCTATTTCCTCA---------CAGCCAGAGATA------------------------------GTCAAGGAAACAAGC---ATTCAGTCT---GTGGATCTC------------------CTTGGGGATGACTTGTGGACTGAAACAGCA---TCTGTT---------------------------------------GCGGATGACACCTTTGCT---------GGCATGTCAGTTCAT---GCATCAGAGAGTGATTTGGGAGACTCTTTG---------------------------AATAAGACTTTTGTTAAT---AAGGATGACAATCGTGAATTGTTTGCTGGCCTCAA--------------------------------------------------------------------------------------------------------------------------------------------------------------------------------------------------------------------------------------------------------------------------------------------------------------------------------------------------------------------------------------------------------------------------------------------------------------------------------CTGGTGCATTGAACTATGGTCCA------------GGTTTTGGACAACCAAAC---TTTGCAACTGGA---GGGATA------------------------------------------------------------------------------------------------------TTTGGA------CTTGCCGATGGTTTTGACTTCTCGAATAAT---TCGATGCCGATGCCAAACTATTCAGCA------ACTGAATGTGTCAAGCAAGAGGACACAAAAGGATTTGATTTCATAGCG------------------------------------------
>Isoetes_coromandelina
ATGGAATCCAGTAGAAGGGC-GTTGAATCCTACCGGCGAAGTCGGCTTATTGATWGTGTTACTTCAGATGATGATAGTATAGCACCTGTATATCGTTTGGAAGAKATTTGTGCTATGTTAAAATCATYTCCTCATGATGTGGTGCRTGAGGTAGTGGAATTTATATTTAAGAGRYTAGATCACAAGAGCCCTGTGGTAAAGCRAAAGG--------CTTATTAAGTATTCAGCAGGCAAAGCAGGCACAAAATTCAAAAGGGAGGTTCAAAGACAATCTGCAGCTATCCGCCAGTTGTTTCATTACAAAGGCCAACCAGATCYACTAAAGGGTGATAACCCTAATAAGGCAGTTCGTGAAACTGCTSATGAAGCCATTACTGCAYYGTTCGCTGCAGAC---------GAGAGACCAACGACTTTGGAG---GATACGGGCAAACGGATTCAAGGTTTTGGAAGCTCAAACTA----------------------------------------------------------------------------------------------------ATTAGCAGCCATTATAACCAGTAC---AACAA--CTGGAYTRACAAGMAAAAATACCTCT---GGA------GGTTATGAAGCTCCAAGAGTTAGGAGATCTTTATCAGRCAGGGACAATTTTCGGGACTTTGA-------------------------------------------------------------------------------------------------------------------------------------------------------------------------------------------------------------------------------------------------------------------------------------------------------------------------------------------------------------------------------------------------------------------------------------------------------------------------------------------------------------------------------------------------------------------------------------------------------------------------------------------------------------------------------------------------------------------------------------------------------------------------------------------------------------------------------------------------------------------------------------------------------------------------------------------------------------------GATGATACCTTTGCT---------GGCATGTCAGTCCAT---TCATCACATACTGATTTAGGGGACCCTTTG---------------------------AATAAGGCAGCTGCTAAT---AAGGATGGCAATGGGGAGGTGTTTGATGGTCTCAATATTGTTG-----------------------------------------------------------------------------------------------------------------------------------------------------------------------------------------------------------------------------------------------------------------------------------------------------------------------------------------------------------------------------------------------------------------------------------------------------------------------------------------------------------------------------------------------------------------------------------------------------------------------------------------------------------------------------------------------------------------------------------------------------------------------------------------------------------------------------------
