# Supplementary material for: Phylogenomics indicates the “living fossil” Isoetes diversified in the Cenozoic
Source: PLoS One. 2020 Jun 18;15(6):e0227525. doi: 10.1371/journal.pone.0227525 (PMC7302493; doi:10.1371/journal.pone.0227525)
Supplement: S1 File — Folder containing fasta files for each of the individual nuclear alignments. (GZ) [file pone.0227525.s011.gz › 1_Individual_Nuclear_Alignments/Homolog_17622.orthogroup_27.fasta]

>Isoetes_lacustris
---------------------------------------------------------------------------------------------------------------------------------------------------------------------------------------------------------------------------------------------------------------------------------------------------------------------------------------------------------------------------------------------------------------------------------------------------------------------------------------------------------------------------------------------------------------------------------------------------------------------------------------------------------------------------------------------------------------------------------------------------------------------------------------------------------------------------------------------------------------------------------------------------------------------------------------------------------------------------------------------------------------------------------------------------------------------------------------------------------------------------------------------------------CTACCTAGGTGCCTTTCCGCGGCAACCTTAAATCCGGCGCCA------------------------------------------------------------------------------------------------------------------TTGCCAAATCGTGCTAAGCCGGATCAA---------------------------------------------------------------------------------------------------------------------CCACCACAAACGCCAATTTCATCTGAAGTCTCCGAT------------------------------------------GTC------CCTATAGAGGATCCGATCAAAAGGAGGCGCATT------------------------------------------------------------------------------------------------------------------------------------------------------------------------------GATCAAAGGAAGGCGGAA------------------------------------------------------------------------------------------------------------------------------------------------------------------ATTGACGAGCCCATTTGTGTTGTTTGCGGTCGGTATGGAGAATACATTTGTAAC---------------------------------------------------------------------------------------GAGACAGAAGATGACGTTTGTAGTTTG---------------------------------------------------------------------------------------------------------------------------------------------------------------------------------------------------------------------------------------------------------------------------------------------------------------------------------------------------------------------------------------------------------------------------------------------------------------------------------------------------------------------------------------------------------------------------------------------------------------------------------------------------------------------------------------------------------------------------------------------------------------------------------------------------------------------------------------------------------------------------------------------------------------------------------------------------------------------------------GAATGCAAATCT------------------------------------------------------------------------------------------------------------------------------------------GTGGTCATGTTC---------------------------------------------------AGGAAAGGGCTCCTG---------------------------------------------------------------------------------------------------------------------------------------------------------------------------------------------------------------------------------------------------------------------------------------CAAGATGAAGAATCTGTAGTGGCAAAAGAGTCTCATCCTGTACAAAAT------GAATGCATAGTT------------------------------GTCAGTGATGGGAATCCTCGGTTACCTGAGTGGGAAGCTGAT---------GTTAAAACGAGGCTTAATGGG---------------------------------------------------------------------------------------------------------------------------------------------------------------------------------------------------------------------------------------------------AAACAAATTGAGGATTTGCGTAAATCA---------TTAGAAATTCGTGTG------CAAGGAGAC---CAGGTACCA---------------------------------GCACCAATTTTGGATTTTTCTAGTTGT---------------------------GTGTTTCATGAGAAACTTCAGCAGAAT---------------------------------------------------------------------------------------------------------------------------------------------------------TTG---ATGGCAAATTATGAAAGCCCAACCCCAGTGCAGATGCAAGCCATTCCAGCTGCTTTAAAAGGAAGGGATCTTTTG---------------------------------GTCTGTGCAGGTACAGGTTCTGGAAAATCT------------------------CTTTCCTTTATTCTACCTATTATTTACAAGTGCTGCCGTGTCAGGATGGGCCAT---------TTTTCTGAAGGGCAA---AAG------------------CCCATTGCTATCATTATAGCACCCACAAGAGAG---------------------------------------CTTGCTGCACAA---------------------------------------------------------------------GTTGAAGAGCAGGCCAAAATGTTGGGAAAGGGCCTG------------------CCTTTCAAAACTGCATTGGTTGTAGGTGGAGATGCCATGCCTCAACAAGTTTATAGAATAAAAAAAGGTATTGAGCTCATTGTTGGAACCCCTGGAAGACTTATAGACCTTCTA------TCCAAGCATGATGACCTTGACTTGGGGGATGTTTGTATGCTGGTATTGGATGAGGTAGATTGCATGCTACAGCATGGATTCAGGGACCAGGTAATGCAAATAGTGCAAGCACTCTCACAGCCT------------------------------------------------------------CAGATTATGATGTTCTCTGCAACTATTCCACAAGAA------------------------------------------------------ATTGAGAAGTTTTCTTCTACCATATTA------AACAAGCCCATTGCTATTTCTACTGGATGT------------------------CCTAAT------CAACCGAACAAAGCTATTCAACAGAATGTAATGTGGCTCGAT---GCTAAAGCCAAGAAAAAGAAATTATTTGAAATTTTGCAAAGTGCAAATCATTTT------------------------CGACCTCCTGCAGTGGTATTTGTGAATTCGAGATTGGGCGCAGATCTTCTTGCAGATGCTATCGAGACAGTCACAAACATCCATGCCTTATCTCTACATGGGGAAAAGCCTATGAACGAAAGGAGAGAAATTATGCAGTCATTTCTATTAGGGGAGGTACCAATTGTGGTTGCAACAGGTGTACTTGGGAGAGGTTTGGAC------------------------------CTTCTTAGGGTG---ACTCAAGTGATAATATATGACATGCCA---AACTCTTTGCAGGAATACATACATCAGATAGGACGTGCTTCCAGGCTTGGG---ATAACAGGTTCTGCCATGGTGTTTATAAATAATGATAGCAAAGCCTTATTT---AGGGAGTTCATTCAACTACTTCGTAATGCAGGGGCAGGCGTTCCACCGCAGTTGGCCAATTCTCCATATGCA------------------------------------------------------------------------------------------------------------------CAC------------------------------------------TCCTCTTAT---------GCTGTAGCTTATAAT---------------------------------------------------------------CCTCGGAAGAGAAAAGTCTAG------------------------------------------------------------------------------------------------------------------------------------------------------------------------------------------------------------------------------------------------------------------------------------------------------------------------------------------------------------------------------------------------------------------------------------------------------------------------------------------------------------------------------------------------------------------------------------------------------------------------------------------------------------------------------------------------------------------------------------------------------------------------------------------------------------------------------------------------------------------------------------------------------------------------------------------------------------------------------------------------------------------------------------------------------------------------------------------------------------------------------------------------------------------------------------------------------------------------------------------------------------------------------------------------------------------------------------------------------------------------------------------------------------------------------------------------------------------------------------------------------------------------------------------------------------------------------------------------------------------------------------------------------------------------------------------------------------------------------------------------------------------------------------------------------------------------------------------------------------------------------------------------------------------------------------------------------------------------------------------------------------------------------------------------------------------------------------------------------------------------------------------------------------------------------------------------------------------------------------------------------------------------------------------------------------------------------------------------------------------------------------------------------------------------------------------------------------------------------------------------------------------------------------------------------
>Isoetes_sinensis
---------------------------------------------------------------------------------------------------------------------------------------------------------------------------------------------------------------------------------------------------------------------------------------------------------------------------------------------------------------------------------------------------------------------------------------------------------------------------------------------------------------------------------------------------------------------------------------------------------------------------------------------------------------------------------------------------------------------------------------------------------------------------------------------------------------------------------------------------------------------------------------------------------------------------------------------------------------------------------------------------------------------------------------------------------------------------------------------------------------------------------------------------ATGCTGCTACCTAGGTGCCTTTCCGCTGCAACCTTAAATCCGGCGCCA------------------------------------------------------------------------------------------------------------------TTGCCAAATCTCGCTAAGCCGGATCAA---------------------------------------------------------------------------------------------------------------------CCACCACAATCCCCAAATTTATCTGAAGTCTCCGAT------------------------------------------GTCCTTACAGTTACAGAGGATCCGATCAAAAGGAGGCGCATT------------------------------------------------------------------------------------------------------------------------------------------------------------------------------GATCAAAGGAAGGCGGAA------------------------------------------------------------------------------------------------------------------------------------------------------------------ATTGACGAGCCCCTTTGTGTTGTTTGCGGTAGGTATGGAGAATACATTTGTAAC---------------------------------------------------------------------------------------GAGACAGAAGATGATGTTTGTAGTTTG---------------------------------------------------------------------------------------------------------------------------------------------------------------------------------------------------------------------------------------------------------------------------------------------------------------------------------------------------------------------------------------------------------------------------------------------------------------------------------------------------------------------------------------------------------------------------------------------------------------------------------------------------------------------------------------------------------------------------------------------------------------------------------------------------------------------------------------------------------------------------------------------------------------------------------------------------------------------------------GAATGCAAATCT------------------------------------------------------------------------------------------------------------------------------------------GTGGTCTTGTTC---------------------------------------------------AGAAAAGGGATCCTG---------------------------------------------------------------------------------------------------------------------------------------------------------------------------------------------------------------------------------------------------------------------------------CAAGTGCAAGATGAAGAATCTCTAGTGGCACAAGAATTACATCCTGTACAAAAT------GAATGCATAGTT------------------------------GTCAGTGATGGGAATCCTCGGTTACCTGAGTGGGAAGCTAAT---------GTTAAAACGAGGCTTAATGGG---------------------------------------------------------------------------------------------------------------------------------------------------------------------------------------------------------------------------------------------------AAACAAATTGAGGATTTGCGTAAATCT---------TTAGAAATTCGTGTG------CAAGGAGAC---CAGGTACCA---------------------------------GCACCGATTTTGGATTTTTCTAGTTGT---------------------------GGGTTTCATGAGAAACTTCAGCAGAAT---------------------------------------------------------------------------------------------------------------------------------------------------------TTG---ATGGCAAATTACGAAAGCCCAACCCCAGTGCAGATGCAAGCCATTCCAGCTGCTTTGAAGGGAAGGGATCTTTTG---------------------------------GTATGTGCAGGTACAGGTTCTGGAAAAACT------------------------CTTTCCTTTATTCTACCTATTATTTACAAGTGCTGCCGTGTCAGGATGGGCCAT---------TTTTCTGAAGGCAAA---AAG------------------CCCCTTGCTATCATTATGGCACCCACAAGGGAG---------------------------------------CTTGCTGCACAA---------------------------------------------------------------------GTTGAAGAGCAGGCCAAAATGTTGGGAAAGGGCCTG------------------CCTTTCAAAACTGCATTGGTTGTAGGTGGAGATGCCATGCCTCAACAAGTCTATAGAATAAAACAAGGCATTGAGCTCATTATTGGAACCCCTGGAAGACTTATAGACCTTCTA------TCCAAACAT---GACCTTGACTTGGGAGATGTTTGCATGCTGGTGTTAGACGAGGTAGATTGCATGCTACAGCATGGATTCAGGGATCAGGTAATGCAAATAGTACAAGCACTATCACAGCCT------------------------------------------------------------CAGATTATGCTGTTCTCTGCAACTATTCCACAAGAA------------------------------------------------------ATTGAGAAGTTTTCTTCTACCATATTA------AACAAGCCCATTGCTATTTTTACTGGATGC------------------------CATAAT------CAACCGAACAAAGCTATTCAACAGAATGTAATGTGGCTCGAT---TCTAAAGCCAAGAAAAAGAAATTATTTGAAATCTTGCAAAGTGCAAATCATTTC------------------------CGACCTCCTGCAGTGGTATTTGTGAATTCGAGATTGGGTGCAGATCTTCTTGCAGATGCTATCAAGACAGTCACAAACATCCATGCTGTATCTCTACATGGGGAAAAGCCCATGAATGAAAGGAGAGAAATTATGCAATCATTTCTATTAGGGGAGGTACCAATTGTGGTCGCAACAGGTGTACTTGGGAGAGGTTTGGAC------------------------------CTTCTTAGGGTG---ACTCAAGTGATAATATATGACATGCCA---AATTCTTTGCAGGAATACATACATCAGATAGGACGTGCTTCCAGGCTTGGA---ATAACAGGTTCTGCCATGGTGTTTATTAATAATGATAGCAAAGCATTATTT---AGGGAGTTCATTCAAGTACTTCGTAATGCAGGAGCAGCCGTTCCACAGCAGTTGGCTAATTCTCCATATGCA------------------------------------------------------------------------------------------------------------------CAC------------------------------------------TCCTCTTAT---------GCTGTAGCTTATAAT---------------------------------------------------------------CCTCGGAAGAGAAAAGTCTAG------------------------------------------------------------------------------------------------------------------------------------------------------------------------------------------------------------------------------------------------------------------------------------------------------------------------------------------------------------------------------------------------------------------------------------------------------------------------------------------------------------------------------------------------------------------------------------------------------------------------------------------------------------------------------------------------------------------------------------------------------------------------------------------------------------------------------------------------------------------------------------------------------------------------------------------------------------------------------------------------------------------------------------------------------------------------------------------------------------------------------------------------------------------------------------------------------------------------------------------------------------------------------------------------------------------------------------------------------------------------------------------------------------------------------------------------------------------------------------------------------------------------------------------------------------------------------------------------------------------------------------------------------------------------------------------------------------------------------------------------------------------------------------------------------------------------------------------------------------------------------------------------------------------------------------------------------------------------------------------------------------------------------------------------------------------------------------------------------------------------------------------------------------------------------------------------------------------------------------------------------------------------------------------------------------------------------------------------------------------------------------------------------------------------------------------------------------------------------------------------------------------------------------------------------
>Arabidopsis_thaliana
---------------------------------------------------------------------------------------------------------------------------------------------------------------------------------------------------------------------------------------------------------------------------------------------------------------------------------------------------------------------------------------------------------------------------------------------------------------------------------------------------------------------------------------------------------------------------------------------------------------------------------------------------------------------------------------------------------------------------------------------------------------------------------------------------------------------------------------------------------------------------------------------------------------------------------------------------------------------------------------------------------------------------------------------------------------------------------------------------------------------------------------------------------------------------------ATGAACGAAGAAGGC---------------TGC---------------------------------------------------------------------------------------------------------------------------------------------------------------------------------------------------------------------------------------------------------------------GTCCCGCACAACTCTGAT------------------------------------------GTT---------------------GTTAAACAAAAGTCTATA------------------------------------------------------------------------------------------------------------------------------------------------------------------------------GATCAAAGAGCCCCTCTT------------------------------------------------------------------------------------------------------------------------------------------------------------------TCCGGGGAACCTAAATGTGTTATCTGCAGTCGTTATGGTGAGTACATATGTGAC---------------------------------------------------------------------------------------GAGACCAATGATGACGTCTGCAGCCTC---------------------------------------------------------------------------------------------------------------------------------------------------------------------------------------------------------------------------------------------------------------------------------------------------------------------------------------------------------------------------------------------------------------------------------------------------------------------------------------------------------------------------------------------------------------------------------------------------------------------------------------------------------------------------------------------------------------------------------------------------------------------------------------------------------------------------------------------------------------------------------------------------------------------------------------------------------------------------------GAGTGTAAGCAA------------------------------------------------------------------------------------------------------------------------------------------GCACTCCTGAGA---------------------------------------------------AGGGTT---------------------------------------------------------------------------------------------------------------------------------------------------------------------------------------------------------------------------------------------------------------------------------------------------------------GACAGCGCTAGAGTT---TTTCCTGCCACAGAT------GAGTGCTTCTAT------------------------------GTTAGAGACCCAGGATCTTCT---------------------------TCC------------------------------------------------------------------------------------------------------------------------------------------------------------------------------------------------------------------------------------------------------------------------CACGATGCTCAACTACTTAGAAGAAAG---------CTTGATATTCATGTCCAAGGACAAGGATCA---GCAGTCCCT---------------------------------CCACCTGTCTTGACTTTCACTTCATGT---------------------------GGACTTCCTCCTAAGCTTCTTCTCAAC---------------------------------------------------------------------------------------------------------------------------------------------------------TTAGAAACGGCTGGCTATGACTTTCCTACTCCTATCCAGATGCAAGCAATTCCAGCTGCTTTAACCGGCAAAAGTCTGCTC---------------------------------GCCTCAGCCGACACCGGCTCTGGGAAAACA------------------------GCTTCTTTTCTTGTTCCTATTATTTCTCGTTGCACAACGTATCACTCTGAGCAT---------CCCTCAGACCAGAGG---AGGAAC---------------CCCTTGGCTATGGTTTTGGCTCCAACGAGAGAG---------------------------------------CTCTGTGTCCAA---------------------------------------------------------------------GTTGAAGATCAGGCAAAAATGCTCGGAAAGGGACTG------------------CCATTTAAGACTGCACTCGTTGTAGGTGGTGATCCCATGTCTGGACAACTCTACCGCATTCAGCAAGGTGTTGAATTGATCATTGGTACCCCAGGCCGGGTGGTGGACCTTCTA------TCAAAGCAC---ACCATTGAACTAGATAACATCATGACGTTTGTGCTGGATGAAGTTGACTGCATGCTTCAGAGAGGCTTCAGAGATCAGGTGATGCAGATATTTCAGGCCTTGTCACAACCA------------------------------------------------------------CAGGTCTTGCTGTTCTCTGCGACGATCTCAAGAGAG------------------------------------------------------GTGGAGAAGGTGGGAGGGTCTCTAGCC------AAGGAAATCATTTTGGTATCCATAGGTAAT------------------------CCCAAC------AAGCCTAACAAGGCTGTCAACCAATTGGCCATCTGGGTAGAT---GCAAAGCAAAAGAAACAGAAGCTGTTTGATATACTCAGAAGTCAAAACCATTTC------------------------AAGCCCCCCGCTGTTGTTTATGTGAGTTCGAGAGTTGGAGCAGATCTCCTGGCTAATGCCATAACTGTTGTCACGGGGGTAAAAGCTCTATCGATCCATGGGGAGAAGCCAATGAAGGAGAGGAGAGACGTAATGGGATCGTTTTTGGGTGGAGAGGTGCCAGTTCTTGTATCAACGGGAGTTCTAGGCCGAGGAGTTGAC------------------------------CTATTGGTGGTA---AGGCAGGTGATAGTGTTTGACATGCCT---AGTACCATCAAGGAGTACATACATGTAATTGGCAGGGCCTCTAGGATGGGA---GAGAAGGGCACTGCCATTGTGTTTGTGAATGAGGACGACAGGAACCTATTC---CCTGATTTAGTTGCCGCTTTAAAAAGTAGTGGAGCAGCCATACCTAAGGAACTTATCAATTTG---------------------------------------------------------------------------------------------------------------------------------------------------------------------------------------------ACATCCAGGGAA---------------------------------------------------------------ATGCACAACAAGAAGAGAAGGGTT------------------------------------------------------------------------------------------------------------------------------------------------------------------------------------------GGGTAC------------------TGA------------------------------------------------------------------------------------------------------------------------------------------------------------------------------------------------------------------------------------------------------------------------------------------------------------------------------------------------------------------------------------------------------------------------------------------------------------------------------------------------------------------------------------------------------------------------------------------------------------------------------------------------------------------------------------------------------------------------------------------------------------------------------------------------------------------------------------------------------------------------------------------------------------------------------------------------------------------------------------------------------------------------------------------------------------------------------------------------------------------------------------------------------------------------------------------------------------------------------------------------------------------------------------------------------------------------------------------------------------------------------------------------------------------------------------------------------------------------------------------------------------------------------------------------------------------------------------------------------------------------------------------------------------------------------------------------------------------------------------------------------------------------------------------------------------------------------------------------------------------------------------------------------------------------------------------------------------------------------------------------------------------------------------------------------------------------------------------------------------------------------------------------------------------------------------------------------------------------------------------------------------------------------------------------------------------------------
>Theobroma_cacao
------------------------------------------------------------------------------------------------------------------------------------------------------------------------------------------------------------------------------------------------------------------------------------------------------------------------------------------------------------------------------------------------------------------------------------------------------------------------------------------------------------------------------------------------------------------------------------------------------------------------------------------------------------------------------------------------------------------------------------------------------------------------------------------------------------------------------------------------------------------------------------------------------------------------------------------------------------------------------------------------------------------------------------------------------------------------------------------------------------------------------------------------------------------------------------ATGGAGGATGGAGATAGGAATGCTTCTTGCAGA---------------------------------------------------------------------------------------------------------------------------------------------------------------------------------------------------------------------------------------------------------------AATTTAGCCTTACAAAAAGAT------------------------------------------GTTCATCAAGGGATTGATAATTATGTTAAAAAGAGTTCTACG------------------------------------------------------------------------------------------------------------------------------------------------------------------------------GAACAGAGAGATGCTCTG------------------------------------------------------------------------------------------------------------------------------------------------------------------GCTGAGGAACCTAAATGTGTTATTTGTGGCCGCTATGGTGAGTATGTATGCGAT---------------------------------------------------------------------------------------GAGACTGATGATGATATTTGCAGCTTG---------------------------------------------------------------------------------------------------------------------------------------------------------------------------------------------------------------------------------------------------------------------------------------------------------------------------------------------------------------------------------------------------------------------------------------------------------------------------------------------------------------------------------------------------------------------------------------------------------------------------------------------------------------------------------------------------------------------------------------------------------------------------------------------------------------------------------------------------------------------------------------------------------------------------------------------------------------------------------GAATGTAAACAA------------------------------------------------------------------------------------------------------------------------------------------ACTCTACTCTCT---------------------------------------------------GGGATTGCT---AAC---------------------------------------------------------------------------------------------------------------------------------------------------------------------------------------------------------------------------------------------------------------------------------TCCTTGTTGCCAGTTGGTCCCTCCTCTACTCAAAGA---TTACCTGCTACTGAT------GAGTGCTTTTAT------------------------------GTAAGAGATTCTGTTGATAAA---------------------------TCAGGGTTTCAATTTTTAACTGGT---------------------------------------------------------------------------------------------------------------------------------------------------------------------------------------------------------------------------------------------------GATCAAGCTGAATTGCTTAGAAAGAAA---------CTTGAAATCCACGTC------AAGGGAGAT---GTGATTCCT---------------------------------GCTCCCATTGTGGCATTTTCTTCCTGT---------------------------GCTCTTCCTCAGAAGCTCCTACAAAAT---------------------------------------------------------------------------------------------------------------------------------------------------------ATAGAAACTGCTGGATATGGCATGCCCACACCTGTCCAGATGCAAGTAATCCCAGCTGCTTTAGATGGCAAAAGCTTGCTT---------------------------------GTTTCAGCTGACACAGGCTCAGGGAAAACT------------------------GCTTCCTTTCTGATTCCTATTATTTCTCATTGTGCAAATTTTCGCCGTAGCAAC---------TTCTCAAATCACAAA---AAG------------------CCAATAGCAGTGGTTCTAACACCAACTAGAGAG---------------------------------------CTGTGTATCCAA---------------------------------------------------------------------GTTGAGGACAATGCTAAGTTGCTTGGAAAAGGTTTG------------------CCATTCAAAACTGCACTTGTGGTTGGTGGAGATCCGATGGCTAGACAACTCTACCGCATTCAGCAAGGAGTGGAACTCATTATTGGAACACCAGGCAGGCTTATTGATCTTTTA------ACAAAGCAT---GATGTAGAACTAAATGATGTAAAGATATTTGGTCTGGATGAAGTGGACTGCATTCTTCAAAGGGGCTTCCGAGACCAGGTGATGCAGATTTTTAGGGCTCTATCACAACCA------------------------------------------------------------CAGGTATTGATGTATTCGGCAACAATTTCACAAGAT------------------------------------------------------ATAGAGAAAATAGCAAGTTTTATGGCA------AAAGATGTTACTGTTGTTTCTATTGGCAAG------------------------CCTAAC------AGGCCAAATAAGGCTGTGAAGCAGCTACCTATCTGGGTTGAG---TCAAATAAAAAAAAGCAAAAGCTTTTTGACATATTGAGGAGC---AAACATTTT------------------------ACACCACCTATTGTGGTCTATGTGGGTTCCAGAGTTGGGGCAGATCTCCTATCTAATGCAATTACTGTCTCCACTGGAATTAAAGCTTTGTCACTTCATGGGGAGAAGTCCATGAATGAAAGGAGAGAAATATTGAGGTTGTTTTTAGTTGGAGAAGTTTCAGTAATTGTGTCCACTGGAGTATTGGGTCGTGGAATTGAT------------------------------TTTTTAGGTGTG---AGACAGGTCATAGTGTTTGATATGCCC---AGTTCCATTAAGGAGTATGTCCATCAGATTGGGAGGGCATCTAGACTAGGG---GAGGAGGGTACGGCTATTGTTTTTGTGAACGAGGAGAATAAGAATTTGTTT---CCAGAGTTGGTTGATATTTTAAAATCTTCTGGAGCTGTTATTCCTCAAGAACTTAGTAATTCACGATATACA------------------------------------------------------------------------------------------------------------------GTT------------------------------------------GTTTCTTTT---------CCGTCAGGCAAAGGC---------------------------------------------------------------AAGGGCTTTAAAAAACGAAAGTAT------------------------------------------------------------------------------------------------------------------------------------------------------------------------------------------GGTTGC------------------TGA------------------------------------------------------------------------------------------------------------------------------------------------------------------------------------------------------------------------------------------------------------------------------------------------------------------------------------------------------------------------------------------------------------------------------------------------------------------------------------------------------------------------------------------------------------------------------------------------------------------------------------------------------------------------------------------------------------------------------------------------------------------------------------------------------------------------------------------------------------------------------------------------------------------------------------------------------------------------------------------------------------------------------------------------------------------------------------------------------------------------------------------------------------------------------------------------------------------------------------------------------------------------------------------------------------------------------------------------------------------------------------------------------------------------------------------------------------------------------------------------------------------------------------------------------------------------------------------------------------------------------------------------------------------------------------------------------------------------------------------------------------------------------------------------------------------------------------------------------------------------------------------------------------------------------------------------------------------------------------------------------------------------------------------------------------------------------------------------------------------------------------------------------------------------------------------------------------------------------------------------------------------------------------------------------------------------------
>Littorella_uniflora
------------------------------------------------------------------------------------------------------------------------------------------------------------------------------------------------------------------------------------------------------------------------------------------------------------------------------------------------------------------------------------------------------------------------------------------------------------------------------------------------------------------------------------------------------------------------------------------------------------------------------------------------------------------------------------------------------------------------------------------------------------------------------------------------------------------------------------------------------------------------------------------------------------------------------------------------------------------------------------------------------------------------------------------------------------------------------------------------------------------------------------------------------------------------------------------------------------------------------------------------------------------------------------------------------------------------------------------------------------------------------------------------------------------------------------------------------------------------------------------------------------------------------------------------------------------------------------------------------------------------------------------------------------------------------------------------------------------------------------------------------------------------------------------------------------------------------------------------------------------------------------------------------------------------------------------------------------------------------------------------------------------------------------------------------------------------------------------------------------------------------------------------------------------------------------------------------------------------------------------------------------------------------------------------------------------------------------------------------------------------------------------------------------------------------------------------------------------------------------------------------------------------------------------------------------------------------------------------------------------------------------------------------------------------------------------------------------------------------------------------------------------------------------------------------------------------------------------------------------------------------------------------------------------------------------------------------------------------------------------------------------------------------------------------------------------------------------------------------------------------------------------------------------------------------------------------------------------------------------------------------------------------------------------------------------------------------------------------------------------------------------------------------------------------------------------------------------------------------------------------------------------------------------------------------------------------------------------------------------------------------------------------------------------------------------------------------------------------------------------------------------------------------------------------------------------------------------------------------------------------------------------------------------------------------------------------------------------------------------------------------------------------------------------------------------------------------------------------------------------------------------------------------------------------------------------------------------------------------------------------------------------------------------------------------------------------------------------------------------------------------------------------------------------------------------------------------------------------------------------------------------------------------------------------------------------------------------------------------------------------------------------------------------------------------------------------------------------------------------------------------------------------------------------------------------------------------------------------------------------------------------------------------------------------------------------------------------------------------------------------------------------------------------------------------------------------------------------------------------------------------------------------------------------------------------------------------------------------------------------------------------------------------------------------------------------------------------------------------------------------------AAAGATTTAACTGTTATATCGGTTGGCAAG------------------------CAGAAT------AAGCCTAATGAGGCTGTTAAACAGTTAGCCATATGGGTAGAG---ACGAAGAAAAAGAAGCAGAAGCTTTTTGAGATTTTGATGAGCGAGAAGCACTTC------------------------AAACCACCAGTTGTGGTGTTTGTAGACTCACGGCTTGGGGCAGATTTACTGTCTGAGGCAATAACTATCAAGACTGGCATGAAAGCTGTATCCATTCACGGAGAGAAGAATATGAAGGAGAGGAGAGATATATTGAGGTCGTTCTTGGTTGGAGAAGTTAGCATTATTGTGGCCACAGGAGTATTGGGCCGAGGAGTTGAT------------------------------CTTCTGACTGTG---AGGCAAGTGATTGTGTTTGACTTGCCG---ACTTCCATAAAGGAATATGTGCACGAGATCGGAAGGGCGTCGAGAATGGGA---GAAGATGGTAGTGCTATAGTGTTTGTAAATGAAGAGAACAAGAAACTTTTC---CCTGAGTTGGTGGAAATGTTGAAATCTTCTGGTGCTGCTGTTCCTCGTGAGCTTGCTAATTCACGATATGCA------------------------------------------------------------------------------------------------------------------GTC------------------------------------------AGTTCTTTC------------TCAGGA---GGC---------------------------------------------------------------AATAGTTACAAAAAAAGGAAACAT------------------------------------------------------------------------------------------------------------------------------------------------------------------------------------------GGTTTC------------------TGA------------------------------------------------------------------------------------------------------------------------------------------------------------------------------------------------------------------------------------------------------------------------------------------------------------------------------------------------------------------------------------------------------------------------------------------------------------------------------------------------------------------------------------------------------------------------------------------------------------------------------------------------------------------------------------------------------------------------------------------------------------------------------------------------------------------------------------------------------------------------------------------------------------------------------------------------------------------------------------------------------------------------------------------------------------------------------------------------------------------------------------------------------------------------------------------------------------------------------------------------------------------------------------------------------------------------------------------------------------------------------------------------------------------------------------------------------------------------------------------------------------------------------------------------------------------------------------------------------------------------------------------------------------------------------------------------------------------------------------------------------------------------------------------------------------------------------------------------------------------------------------------------------------------------------------------------------------------------------------------------------------------------------------------------------------------------------------------------------------------------------------------------------------------------------------------------------------------------------------------------------------------------------------------------------------------------------
>Oryza_sativa
---------------------------------------------------------------------------------------------------------------------------------------------------------------------------------------------------------------------------------------------------------------------------------------------------------------------------------------------------------------------------------------------------------------------------------------------------------------------------------------------------------------------------------------------------------------------------------------------------------------------------------------------------------------------------------------------------------------------------------------------------------------------------------------------------------------------------------------------------------------------------------------------------------------------------------------------------------------------------------------------------------------------------------------------------------------------------------------------------------------------------------------------------------------------------------------------------------------------------------------------------------------------------------------------------------------------------------------------------------------------------------------------------------------------------------------------------------------------------------------------------------------------------------------------------------------------------------------------------------------------------------------------------------------------------------------------------------------------------------------------------------------------------------------------------------------------------------------------------------------------------------------------------------------------------------------------------------------------------------------------------------------------------------------------------------------------------------------------------------------------------------------------------------------------------------------------------------------------------------------------------------------------------------------------------------------------------------------------------------------------------------------------------------------------------------------------------------------------------------------------------------------------------------------------------------------------------------------------------------------------------------------------------------------------------------------------------------------------------------------------------------------------------------------------------------------------------------------------------------------------------------------------------------------------------------------------------------------------------------------------------------------------------------------------------------------------------------------------------------------------------------------------------------------------------------------------------------------------------------------------------------------------------------------------------------------------------------------------------------------------------------------------------------------------------------------------------------------------------------------------------------------------------------------------------------------------------------------------------------------------------------------------------------------------------------------------------------------------------------------------------------------------------------------------------------------------------------------------------------------------------------------------------------------------------------------------------------------------------------------------------------------------------------------------------------------------------------------------------------------------------------------------------------------------------------------------------------------------------------------------------------------------------------------------------------------------------------------------------------------------------------------------------------------------------------------------------------------------------------------------------------------------------------------------------------------------------------------------------------------------------------------------------------------------------------------------------------------------------------------------------------------------------------------------------------------------------------------------------------------------------------------------------------------------------------------------------------------------------------------------------------------------------------------------------------------------------------------------------------------------------------------------------------------------------------------------------------------------------------------------------------------------------------------------------------------------------------------------------------------------------------------------------------------------------------------------------------------------------------------------------------------------------------------------------------------------------------------------------------------------------------------------------------------------TCTATTCATGGTGATAAGACAATGAATGAGAGAAGAGAAAGCTTGAGAAGGTTTCTCACAGGAGAAGTGTCTGTTGTTGTTTGTACTGGGGTATTGGGACGTGGAATGGAT------------------------------CTCCTGAAAGTT---CGTCAGGTGATATTATTTGACATGCCA---AATTCCATTGATGAATATGTTCACCAAGTTGGAAGAGCATCTCGAATGGGT---GTGGAGGGTATGGCTATTGTCTTTGTTAATGAGGAGGACAGGAATCTTTTC---AGAGAGCTTGTTCAGATTCTGAAGACTGCAGGTGCTCCAATTCCCAGGGAACTTGCAAATTCAAAATACACA------------------------------------------------------------------------------------------------------------------ACC---------------------------------------GGTATACCCCTT---------GGTGGTGGTAAGAAG---------------------------------------------------------------AGAAAGCTGAAGTCTAGGTGA------------------------------------------------------------------------------------------------------------------------------------------------------------------------------------------------------------------------------------------------------------------------------------------------------------------------------------------------------------------------------------------------------------------------------------------------------------------------------------------------------------------------------------------------------------------------------------------------------------------------------------------------------------------------------------------------------------------------------------------------------------------------------------------------------------------------------------------------------------------------------------------------------------------------------------------------------------------------------------------------------------------------------------------------------------------------------------------------------------------------------------------------------------------------------------------------------------------------------------------------------------------------------------------------------------------------------------------------------------------------------------------------------------------------------------------------------------------------------------------------------------------------------------------------------------------------------------------------------------------------------------------------------------------------------------------------------------------------------------------------------------------------------------------------------------------------------------------------------------------------------------------------------------------------------------------------------------------------------------------------------------------------------------------------------------------------------------------------------------------------------------------------------------------------------------------------------------------------------------------------------------------------------------------------------------------------------------------------------------------------------------------------------------------------------------------------------------------------------------------------------------------------------------------------------
>Amborella_tricopoda
---------------------------------------------------------------------------------------------------------------------------------------------------------------------------------------------------------------------------------------------------------------------------------------------------------------------------------------------------------------------------------------------------------------------------------------------------------------------------------------------------------------------------------------------------------------------------------------------------------------------------------------------------------------------------------------------------------------------------------------------------------------------------------------------------------------------------------------------------------------------------------------------------------------------------------------------------------------------------------------------------------------------------------------------------------------------------------------------------------------------------------------------------------------------------------ATGGAGAAAGAGAACGAGATTAATTTTCGCGAACAA------------------------------------------------------------------------------------------------------------------------------------------------------------------------------------------------------------------------------------------------------------------TTGGCTGAAGAATCTGAT------------------------------------------GGTGATGAA------GAAAGTCCAATCAAGGACAGGTCTTGT------------------------------------------------------------------------------------------------------------------------------------------------------------------------------GATCAGAGAGGGGCCTTA------------------------------------------------------------------------------------------------------------------------------------------------------------------CAAGGTGAACCTCGTTGTGTTATCTGTGGCCGTTATGGTGAGTACATATGTGAT---------------------------------------------------------------------------------------GAGACCGATGACGATATTTGCAGTAAA---------------------------------------------------------------------------------------------------------------------------------------------------------------------------------------------------------------------------------------------------------------------------------------------------------------------------------------------------------------------------------------------------------------------------------------------------------------------------------------------------------------------------------------------------------------------------------------------------------------------------------------------------------------------------------------------------------------------------------------------------------------------------------------------------------------------------------------------------------------------------------------------------------------------------------------------------------------------------------GAATGCAAGCAA------------------------------------------------------------------------------------------------------------------------------------------ATACTTCTCAAA---------------------------------------------------AGGATCAGGTCCTCC---------------------------------------------------------------------------------------------------------------------------------------------------------------------------------------------------------------------------------------------------------------------------------TCCCCGAAACCAATAGGTCCATCCCCAACTGTAATTAAGCTCACAGCCCTTGAT------GAATGCGTCTAT------------------------------GTAAGCGACATTATGCAACAA---------------------------TGTTCAGATTCTTCATTAACATCA---------------------------------------------------------------------------------------------------------------------------------------------------------------------------------------------------------------------------------------------------AACCAAATTGATTCCTTGAGAAACAAA---------AATGATATTCGAGTT------CTGGGCAGT---TCAGTTCCA---------------------------------GCTCCAATTGTATCATTCTCCGACTGC---------------------------AACCTTCCCCAAAAGCTCCAAGATAAC---------------------------------------------------------------------------------------------------------------------------------------------------------CTTGAGTCCCTAGGATACGATATACCCACACCCATTCAGATGCAAGTGATCCCAGCTGCTTTACTGGGTAGAAACTTATTG---------------------------------GTTTTGGCACAAACAGGCTCTGGCAAAACA------------------------GCCTCATATCTGATCCCTATTATATCTAAGTGCTACACTGTAAGACGACAACGG---------CTTTTGGATCAGAAG---AGA------------------CCATTAGCGATAGTTTTGGCCCCAACTCGTGAG---------------------------------------CTTTGTGCCCAA---------------------------------------------------------------------GTTGAGGAGCAAGCCAAAGCTTTTGGAAAGGGCCTG------------------CCCTTCAAGACCGCATTAATTGTTGGGGGTAACCCAATGGCTAGTCAGGCCTATAGGGTTGGAAAGGGGATCGAGCTTATTGTTGCAACTCCTGGCCGACTCGTTGACCTACTA------ATTAAGCAT---GAATTTGAGTTAGATGAGGTCCGCACGTTGGTCATAGATGAAGTGGATTGCATGCTCGAGAAAGGGTTTCTTGATCAGGTGATGCAGATTGTGAGGGCCCTCTCAAGACCA------------------------------------------------------------CAAATCGTGATGATCTCAGCTACATTGCCTCGTGAG------------------------------------------------------GTTGAGAAATTATCCAAGTCCATGGCT------GAAGACATAGTGGTCATAACGGTGGGGAAG------------------------GTAAAT------AGACCCAGTGACACTGTGAGACAGGTGGTGATATGGGTAGAA---ACAAAGGAGAAGAAGCAGAAACTCTTTCAAATATTGAAGAGTGAAAAGCACTTC------------------------AAGCCACCAGCAGTTGTGTTTGTGGGGTCTAGATTTGGAGCTGATCTTTTGGCTGAGGCTATTAGGGTCTCAACTGGTCTGAGAGCTTCTTCTATTCATGGGGAGAAGGGTATGAGAGAAAGAAGGGAGAGTTTGAGGATGTTTTTGTTAGGTGAGATGTCTGTGATTGTGGCTACTGGGGTTTTGGGTCGTGGAATGGAT------------------------------TTGATGGGGGTG---AGGCAGGTCATAATTTTTGACATGCCA---AACTCAGTTCCAGAGTATGTGCACCTTATTGGGAGGGCCTCAAGATTGGGA---GAGGCAGGAGAGGCTATAGTATTTGTTAATGAGGAGGACAAGAGTTTGTTC---AAGGATTTTGTTAGGATGCTTAAACAATCTGGGGCTATCATTCCTAGGGAGCTTGCAAATTCTCCTCATTCA------------------------------------------------------------------------------------------------------------------CAG------------------------------------------GCTTCTTAT---------CAAGTTGGTTCACGC---------------------------------------------------------------CAAAAGAAAAGGAAAAGGTAG------------------------------------------------------------------------------------------------------------------------------------------------------------------------------------------------------------------------------------------------------------------------------------------------------------------------------------------------------------------------------------------------------------------------------------------------------------------------------------------------------------------------------------------------------------------------------------------------------------------------------------------------------------------------------------------------------------------------------------------------------------------------------------------------------------------------------------------------------------------------------------------------------------------------------------------------------------------------------------------------------------------------------------------------------------------------------------------------------------------------------------------------------------------------------------------------------------------------------------------------------------------------------------------------------------------------------------------------------------------------------------------------------------------------------------------------------------------------------------------------------------------------------------------------------------------------------------------------------------------------------------------------------------------------------------------------------------------------------------------------------------------------------------------------------------------------------------------------------------------------------------------------------------------------------------------------------------------------------------------------------------------------------------------------------------------------------------------------------------------------------------------------------------------------------------------------------------------------------------------------------------------------------------------------------------------------------------------------------------------------------------------------------------------------------------------------------------------------------------------------------------------------------------------------------
>Lygodium_japonicum
------------------------------------------------------------------------------------------------------------------------------------------------------------------------------------------------------------------------------------------------------------------------------------------------------------------------------------------------------------------------------------------------------------------------------------------------------------------------------------------------------------------------------------------------------------------------------------------------------------------------------------------------------------------------------------------------------------------------------------------------------------------------------------------GCTAGAAAAGACACACCAAAGGAAAAG---------------------------------------------------------------------------------------------------------------------------------------------------------------------------------------------------------------------------------------------------------------------------------------------------------------ACCCCTCTTGAGCTCATGTTTGTTCCACGTTGCCTTCAAGCTTCTATTGCAAGTTCCGGTCCCATTTCTTCTTCTTCTTGTTCT------------TCTTCTTCTTCTTCTTCTTTA------------------------------------------------------TCATTGTTGTCGTCATCCTCATTACCTTCACAAGTA------------------------------------------------------------------------------------------------------------GCATCGCCAGCTGTTGCTTCCACACTGCCCCCTTCCTCAGAC------------------------------------------CAG------GAAACCGAAGAACCTTTGAAAGAGAGGAGTGAG------------------------------------------------------------------------------------------------------------------------------------------------------------------------------CAACAGAGGGCTGCAGAT------------------------------------------------------------------------------------------------------------------------------------------------------------------GTGGGAGAGCCCACCTGTGTTGTCTGTGGACGCTATGGTGAGTATATCTGCAAT---------------------------------------------------------------------------------------GACACGGACGAGGATGTCTGCAGCATG---------------------------------------------------------------------------------------------------------------------------------------------------------------------------------------------------------------------------------------------------------------------------------------------------------------------------------------------------------------------------------------------------------------------------------------------------------------------------------------------------------------------------------------------------------------------------------------------------------------------------------------------------------------------------------------------------------------------------------------------------------------------------------------------------------------------------------------------------------------------------------------------------------------------------------------------------------------------------------GAGTGCAAACAG------------------------------------------------------------------------------------------------------------------------------------------ATTGTCCTCGAT---------------------------------------------------CGGTCGAGGTGCAAT---------------------------------------------------------------------------------------------------------------------------------------------------------------------------------------------------------------------------------------------------------------------------------TCTACCAAATCCTGTCCATCCAATCTCAAAAGAGTTAGCTAT---TTCCAGGAT------GATTGCATCTAT------------------------------GTGAAAGATAAAGAGCAGAGCTTGCCAGTTTGGCAACCC---------------TATCAAAGCCTTACAAAC---------------------------------------------------------------------------------------------------------------------------------------------------------------------------------------------------------------------------------------------------CAACAGGCAGAAGTGCTCAGACAGGAA---------ATTGATGTTAATGTC------ACTGGGGAC---AATGCCCCT---------------------------------GCCCCTGTTCTTGATTTTGTGGACTGT---------------------------GCTTTGACCCCTTGCCTGCAACGCAAC---------------------------------------------------------------------------------------------------------------------------------------------------------CTTGAAAATGCAGGTTACATCTCCCCAACCCCTGTGCAGATGCAGGCCATCCCTGCAGCACTTAAAGGCCGTGACATTTTG---------------------------------ATCAGGGCTGACACAGGCTCTGGAAAGACA------------------------GCCTCCTTCTTACTTCCCATCATTCAGCGATGCTCTATGATTCGGCACCATTAT---------GTCCCAGAACGTGTT---AAT------------------CCCCTTGCCATAGTAATGACCCCTACCAGGGAG---------------------------------------CTATGCGCGCAG---------------------------------------------------------------------ATTGAGGAACAGGCTAAATTATTTGGGAAAGGGCTT------------------GTTTTTAAAACTGCTCTTGTTGTTGGTGGAGATGCGCTTCCCAATCAGCTGTATAGAATCAAGCAAGGGGTTGAACTAATTGTAGGTACCCCAGGGAGGCTAGTAGACCTCCTT------GCAAAGCAC---CCAATAGACCTAGATGATGTTTGCATGTTGGTGCTGGATGAAGTGGATTGCATGCTCGAGCGTGGATTTAGACACCAGGTCATGCAAATTGTGCAAGCTTTAGCACAGCCA------------------------------------------------------------CAGATCATGATGTTCTCTGCCACAATTCCTCCCAAT------------------------------------------------------ATCGAGAAGCTTTCAAGCAGCATATTA------AAAAACCGTCTGTTCATATCTGTTGGAAAA------------------------GCCAGT------TTGTCAAATGTTTCTGTAAAGCAGACAGTAATTTGGGTGGAA---CCCAACCGCAAGAAGCAAAAACTCTTTGAGATACTACAAAGTGCAGCTCATTTT------------------------CAGCCACCAGCAGTGGTGTTCGTGAATTCCAAAGCAGGTGCCGACTTACTGGCAGACGCTATACAGCATATGACAGGTTTGAAGGCTGCTGCTTTGCATGGTGAAAAGAAGATGAGTGACAGAAGGCAAGTTCTCAGGTCTTTTTTGATGGGTGAGCTGCCAGTGGTTGTATCAACTGGAGTGCTTGGAAGGGGATTAGAC------------------------------CTGATTCGAGTT---AGGCAAGTAATAGTTTTTGACATGCCC---CATTCCTTACAAGAATATATTCACCAAATTGGAAGAGCATCTAGGCTGGGA---CTGCCTGGTACTGCCATGGTCTTGATCAACAATGAAAGCAAAGGGATTTTC---AAGGACTTCCTACAGCTGCTGGAGTCTTCTGGTGCTATAGTGCCTCGGGAATTGACAAACTCTCCATATGCT------------------------------------------------------------------------------------------------------------------CAT------------------------------------------TCATCTTAT---------GCAGCAGCCTACAAT---------------------------------------------------------------TACAAAAAACGGAAGTGCTAG------------------------------------------------------------------------------------------------------------------------------------------------------------------------------------------------------------------------------------------------------------------------------------------------------------------------------------------------------------------------------------------------------------------------------------------------------------------------------------------------------------------------------------------------------------------------------------------------------------------------------------------------------------------------------------------------------------------------------------------------------------------------------------------------------------------------------------------------------------------------------------------------------------------------------------------------------------------------------------------------------------------------------------------------------------------------------------------------------------------------------------------------------------------------------------------------------------------------------------------------------------------------------------------------------------------------------------------------------------------------------------------------------------------------------------------------------------------------------------------------------------------------------------------------------------------------------------------------------------------------------------------------------------------------------------------------------------------------------------------------------------------------------------------------------------------------------------------------------------------------------------------------------------------------------------------------------------------------------------------------------------------------------------------------------------------------------------------------------------------------------------------------------------------------------------------------------------------------------------------------------------------------------------------------------------------------------------------------------------------------------------------------------------------------------------------------------------------------------------------------------------------------------------------------------
>Physcomitrella_patens
------------------------------------------------------------------------------------------------------------------------------------------------------------------------------------------------------------------------------------------------------------------------------------------------------------------------------------------------------------------------------------------------------------------------------------------------------------------------------------------------------------------------------------------------------------------------------------------------------------------------------------------------------------------------------------------------------------------------------------------------------------------------------------------------------------------------------------------------------------------------------------------------------------------------------------------------------------------------------------------------------------------------------------------------------------------------------------------------------------------------------------------------------------------------ATGTCTGCTATCGATGGACCGATTCCC------------------------------------------------------------------------------------------------------------------------------------------------------------------------------------------------------------------------------------------------------------------CCT------------------------------------------------------------------------------------GCAGAAGACCAAGCAGTAAAGCAGAGGAGTTCT------------------------------------------------------------------------------------------------------------------------------------------------------------------------------CAACAGCGGCAGCCGGAG------------------------------------------------------------------------------------------------------------------------------------------------------------------CCAGGGGAGCCAGTTTGCGTTGTCTGTTGTCGATATGGTGAATACATCTGCGAT---------------------------------------------------------------------------------------GCTACCGATGATGATATATGTAGTTTA---------------------------------------------------------------------------------------------------------------------------------------------------------------------------------------------------------------------------------------------------------------------------------------------------------------------------------------------------------------------------------------------------------------------------------------------------------------------------------------------------------------------------------------------------------------------------------------------------------------------------------------------------------------------------------------------------------------------------------------------------------------------------------------------------------------------------------------------------------------------------------------------------------------------------------------------------------------------------------GAATGTAAAGCT------------------------------------------------------------------------------------------------------------------------------------------GCAATTCTAGCTGAA---------------------------------ATCAATTCTACTCCGCAAGCTGCGTGTGAT---------------------------------------------------------------------------------------------------------------------------------------------------------------------------------------------------------------------------------------------------------------------------------GCTCCTAAACCAGAGAGGAAGGTGGTGCATCTGTCAACGGAAGGATTGCAAGAT------GAGTGCATAGTG------------------------------GTTACAGATAAGGGGAATAAATTACCTGAATGGGCACCGGACGAA------TCCGTTTCAAGATTGTCAAAG---------------------------------------------------------------------------------------------------------------------------------------------------------------------------------------------------------------------------------------------------GAGCAAGTTAATGCCCTACTCCAGGGA---------ATTGAGGTATCTGTA------AAAGGCGAA---GATGCCCCT---------------------------------CGACCTATCTTGCAGTTTGCGGACTGC---------------------------AAATTTTTACCAAAACTGCAGGGAAAT---------------------------------------------------------------------------------------------------------------------------------------------------------CTTGAAGCTGCAGGGTATGAAACCCCCACACCAGTTCAAATGCAAACTATTCCTGCGGCTCTCAAAGGACGTGATGTTTTG---------------------------------GTGTCAGCAGAGACGGGCTCTGGGAAGACT------------------------GCTTCGTTTTTGCTTCCTATAATCATGCGGTGTTGCCTAATACGCATCCATGGA---------TTATCAGAGCGAGAG---AAA------------------CCCCTAGCCATGGTGTTGGCGCCTACGCGAGAG---------------------------------------CTCTGTGCCCAA---------------------------------------------------------------------GTGGAGGAGCAGGCGAAGGTGTTAGCCAAAGGTTTA------------------CCGTTTAAGACAGCTCTGGTCGTAGGTGGCGATGCAATGCCCCAACAGGTGCACCGCATTAAGCAGGGTGTGGAATTGATCATCGGCACCCCAGGACGACTCATTGATCTCCTT------TCAAAGCATGATGATCTGACTTTGCAGGGTGTGTGCATTTTAGCACTTGATGAGGTGGACTGTTTGCTGGAAAGCGGCTTTCGAGATCAAGTATTGCAGTTAGTCCAAGCCCTGGCGATGCCG------------------------------------------------------------CAGATTCTAATGTATTCAGCAACAATTTTACCCGCC------------------------------------------------------ATTGAGAGGTTTTCCTCGTCGCTGTTG------AAAAACCCTCTAATAATATCGGTGGGAACT------------------------CCAAGG------CAGCCCAACCGAGCTGTGCATCAAATAATATTATGGGTGGAA---ACCAAGAACAAGAAGAAAAAGCTCTTCGAGATTCTGAAGAGTCGAGTGCATTAC------------------------CGACCTCCAGTGGTGGTCTTTGTAAACTCAAGAATGGGGTCTGATCTTCTAGCTGAGGCCATACGGACTGTAACTGGCATACAAGCCAGGTCATTACACGGGGAGAAGTCTATCAAGGACCGTCGGGAAACATTGAAAAACTTTCTTATGGGCGAAATACCAGTGATTGTGGCTACAGGAGTGTTGGGACGGGGCTTGGAT------------------------------CTGTTAAGGGTC---ACACAAGTGATAATATTTGACTTTCCA---TCCTCGATTGAGGAGTACATTCACATGATCGGAAGGGCTTCACGGCTTAGT---AATGCAGGTTCTGCAATGGTATTTGTTAACGATGAGAGTAAAGCTTTGTTT---AAGGAGCTTGTTGCACTCCTGAAAGCCTCAAGGACTGTGGTCCCTCGCGAGCTACTGAATTCGCCGTATTTG------------------------------------------------------------------------------------------------------------------CTC------------------------------------------TCTACCTAC---------GCGCTTGCTTACAAC---------------------------------------------------------------AGAAAGAAGAAACGAAGAAGAAAA------------------------------------------------------------------------------------------------------------------------------------------------------------------------------------------GATGTT------------------GACTCGGATAGT---------------------------------------------------------------------------------------------------------------------------------------------------------------------------------------------------------------------------------------------------------------------------------------------------------GACTGA------------------------------------------------------------------------------------------------------------------------------------------------------------------------------------------------------------------------------------------------------------------------------------------------------------------------------------------------------------------------------------------------------------------------------------------------------------------------------------------------------------------------------------------------------------------------------------------------------------------------------------------------------------------------------------------------------------------------------------------------------------------------------------------------------------------------------------------------------------------------------------------------------------------------------------------------------------------------------------------------------------------------------------------------------------------------------------------------------------------------------------------------------------------------------------------------------------------------------------------------------------------------------------------------------------------------------------------------------------------------------------------------------------------------------------------------------------------------------------------------------------------------------------------------------------------------------------------------------------------------------------------------------------------------------------------------------------------------------------------------------------------------------------------------------------------------------------------------------------------------------------------------------------------------------------------------------------------------------------------------------
>Selaginella_moellendorffii
---------------------------------------------------------------------------------------------------------------------------------------------------------------------------------------------------------------------------------------------------------------------------------------------------------------------------------------------------------------------------------------------------------------------------------------------------------------------------------------------------------------------------------------------------------------------------------------------------------------------------------------------------------------------------------------------------------------------------------------------------------------------------------------------------------------------------------------------------------------------------------------------------------------------------------------------------------------------------------------------------------------------------------------------------------------------------------------------------------------------------------------------------------------------------------------------------------------------------------------------------------------------------------------------------------------------------------------------------------------------------------------------------------------------------------------------------------------------------------------------------------------------------------------------------------------------------GTCAAGGAGCGGTGCGTG------------------------------------------------------------------------------------------------------------------------------------------------------------------------------GAGCAGCGAAATGCCGGC------------------------------------------------------------------------------------------------------------------------------------------------------------------GATGGCGAGCCGCGATGCGCCGTGTGTGAGCGATTTGGGGAGTACATTTGCGAC---------------------------------------------------------------------------------------GAGACCGGGGACGATGTGTGTAGCCTG---------------------------------------------------------------------------------------------------------------------------------------------------------------------------------------------------------------------------------------------------------------------------------------------------------------------------------------------------------------------------------------------------------------------------------------------------------------------------------------------------------------------------------------------------------------------------------------------------------------------------------------------------------------------------------------------------------------------------------------------------------------------------------------------------------------------------------------------------------------------------------------------------------------------------------------------------------------------------------GAATGCAAGAAG------------------------------------------------------------------------------------------------------------------------------------------GTGGTGGTCAGG------------------------------------------------------------------------------------------------------------------------------------------------------------------------------------------------------------------------------------------------------------------------------------------------------------------------------------------------------------------TACAAAGAACTCACTTCGAATTCTCATAAGGCTAGGAAC------GAG------------------------------------------------------------------CAGTGGGAGATCGACCAGGAATCCATCACAGGCGGTCTTTCGATC---------------------------------------------------------------------------------------------------------------------------------------------------------------------------------------------------------------------------------------------------CAGGATGCTCTAGCTCTGAGAGAAAGC---------ATCGGTGTCTCGGTC------CGCGGAGAAGGAGGAGCTCCGCCACGT---------------------------CCTCCCATCCTTGACTTTGGACAGTGT---------------------------GGCTTCGCTCCCAGGCTCATGGAGAAC---------------------------------------------------------------------------------------------------------------------------------------------------------TTGTCAAGCGCTGGCTACGAGGCTCCCACTCCAATCCAGATGCAAGTTCTCCCAGCAGCTCTCGCAGGCCGCGACTTGCTC---------------------------------GTCTCGTCCCACACCGGATCCGGGAAAACG------------------------CTGAGCTTTCTACTGCCGATCATCGCCAGGTGCTGTAAGATCCGGAGAGGAGGT---------CCGGACGAGGACGAC---GAGACGTCTCGT------CCTCCGCTCGCCATGGTCTTGACGCCGACAAGGGAG---------------------------------------CTAAGCTCGCAG---------------------------------------------------------------------GTGGAGGACCACGCTAAGATTCTCGCCAAGGGCCTG------------------CCTTTCAAAACCGCGCTGGTGGTCGGGGGAGATGTGATGCCGCAGCAAGTGTATAGGATCAGGAAGGGAGTGGAGCTCATTGTGGGGACTCCAGGCAGGCTTTTGGACGTGCTT------TCCAGGCACGAGGACGTCAACTTGGCCAAAGTTTCCGTGCTCGTGCTCGACGAAGTGGACTGCATGTTGGAACGGGGCTTCCGTGAGCAAGTCATGCAGATCGTCCGGGCTCTCCCGACCCCG------------------------------------------------------------CAGATGATGCTTTTCTCGGCTACTGTTCCTCCCGAG------------------------------------------------------ATCGAGAAGTTTGCGACGTCGATCGCG------AAGAGTTTGATGGTCATCTCCGCGGGTCCG------------------------CCGGGT------GCTCCCACTGGTGCCGTGCAGCAGACGGTTGTCTGGGTGGAA---ACGAAGAACAAGAAGAAGAAGTTGTTTGACATTCTTCAGAGTTCTTCGCGCTTC------------------------CAGCCGCCAGGTGTGGTGTTTGTGAACTCTAGACTTGGAGCGGAGCTTTTGGGCGACGCCATCTCCAAGGTGACGAAGTTGCGGTGCGCTTCGCTGCACGGGCACAAGGCAATGAAGGAGAGGCGTGAGGTGCTGAAAAGCTTCCTGGTTGGGAGCTTGGACGTGATCGTTGCTACAGGAGTTTTGGGGCGGGGGTTGGAT------------------------------CTTCTCAGAGCC---ACGCAGGTGATCATCTTCGACATGCCA---AACACTGTCCAGGAGTACACTCATCAGCTCGGGAGAGCGTCGAGATTGGAT---GAGCCGGGTACTGCGATTGCTTTCATCAACAACGAAAGCAAAGCCCTTTTT---CAACAGCTTGCTCAACTCTCCCGGAGTGCTGGAGTTGCTTTACCGAAACCAGTG---------------------------------------------------------------------------------------------------------------------------------------------------------------------------------ACTTCTTAC---------GTCCGGGACACGAAC---------------------------------------------------------------CCAAGAAAGAGAAAAGCAAGATGA---------------------------------------------------------------------------------------------------------------------------------------------------------------------------------------------------------------------------------------------------------------------------------------------------------------------------------------------------------------------------------------------------------------------------------------------------------------------------------------------------------------------------------------------------------------------------------------------------------------------------------------------------------------------------------------------------------------------------------------------------------------------------------------------------------------------------------------------------------------------------------------------------------------------------------------------------------------------------------------------------------------------------------------------------------------------------------------------------------------------------------------------------------------------------------------------------------------------------------------------------------------------------------------------------------------------------------------------------------------------------------------------------------------------------------------------------------------------------------------------------------------------------------------------------------------------------------------------------------------------------------------------------------------------------------------------------------------------------------------------------------------------------------------------------------------------------------------------------------------------------------------------------------------------------------------------------------------------------------------------------------------------------------------------------------------------------------------------------------------------------------------------------------------------------------------------------------------------------------------------------------------------------------------------------------------------------------------------------------------------------------------------------------------------------------------------------------------------------------------------------------------------------------------------------
>Isoetes_spp
----------------------------------------------------------------------------------------------------------------------------------------------------------------------------------------------------------------------------------------------------------------------------------------------------------------------------------------------------------------------------------------------------------------------------------------------------------------------------------------------------------------------------------------------------------------------------------------------------------------------------------------------------------------------------------------------------------------------------------------------------------------------------------------------------------------------------------------------------------------------------------------------------------------------------------------------------------------------------------------------------------------------------------------------------------------------------------------------------------------------------------------------------------------------TTTCCGCTGCAACCTYAAATCCGGCGCCA------------------------------------------------------------------------------------------------------------------TTGCCAAATCGTGCTAAGCCSGATCAA---------------------------------------------------------------------------------------------------------------------CCACCACAAACGMMAAATTTAKCTGAAGTCTCCGAT------------------------------------------GTC------CCT--AGAGGATCCGATCAAAAGGAGGMGCATT------------------------------------------------------------------------------------------------------------------------------------------------------------------------------GATCAAAGGAAGGCGGAA------------------------------------------------------------------------------------------------------------------------------------------------------------------ATTGACGAGCCCATTTGTGTTGTTTGCGGTCGGTATGGAGAATACATTTGTAAC---------------------------------------------------------------------------------------GAGACAGAAGATGATGTTTGTAGTTTG---------------------------------------------------------------------------------------------------------------------------------------------------------------------------------------------------------------------------------------------------------------------------------------------------------------------------------------------------------------------------------------------------------------------------------------------------------------------------------------------------------------------------------------------------------------------------------------------------------------------------------------------------------------------------------------------------------------------------------------------------------------------------------------------------------------------------------------------------------------------------------------------------------------------------------------------------------------------------------GA-----------------------------------------------------------------------------------------------------------------------------------------------------------------------------------------------------------------------------------------------------------------------------------------------------------------------------------------------------------------------------------------------------------------------------------------------------------------------------------------------------------------------------------------------------------------------------------------------------------------------------------------------------------------------------------------------------------------------------------------------------------------------------------------------------------------------------------------------------------------------------------------------------------------------------------------------------------------------------------------------------------------------------------------------------------------------------------------------------------------------------------------------------------------------------------------------------------------------------------------------------------------------------------------------------------------------------------------------------------------------------------------------------------------------------------------------------------------------------------------------------------------------------------------------------------------------------------------------------------------------------------------------------------------------------------------------------------------------------------------------------------------------------------------------------------------------------------------------------------------------------------------------------------------------------------------------------------------------------------------------------------------------------------------------------------------------------------------------------------------------------------------------CTATTCCACAAGAA------------------------------------------------------ATTGAGAAGTTTTCTTCTACCATATTA------AACAAGCCCATTGCTATTTTTACTGGATGY------------------------CCTAAT------CAACCGAACAAAGCTATTCAGCAGAATGTAATGTGGCTCGAT---TCTAAAKCCAAGAAAAAGAAATTA------------------------------------------------------------------------------------------------------------------------------------------------------------------------------------------------------------------------------------------------------------------------------------------------------------------------------------------------------------------------------------------------------------------------------------------------------------------------------------------------------------------------------------------------------------------------------------------------------------------------------------------------------------------------------------------------------------------------------------------------------------------------------------------------------------------------------------------------------------------------------------------------------------------------------------------------------------------------------------------------------------------------------------------------------------------------------------------------------------------------------------------------------------------------------------------------------------------------------------------------------------------------------------------------------------------------------------------------------------------------------------------------------------------------------------------------------------------------------------------------------------------------------------------------------------------------------------------------------------------------------------------------------------------------------------------------------------------------------------------------------------------------------------------------------------------------------------------------------------------------------------------------------------------------------------------------------------------------------------------------------------------------------------------------------------------------------------------------------------------------------------------------------------------------------------------------------------------------------------------------------------------------------------------------------------------------------------------------------------------------------------------------------------------------------------------------------------------------------------------------------------------------------------------------------------------------------------------------------------------------------------------------------------------------------------------------------------------------------------------------------------------------------------------------------------------------------------------------------------------------------------------------------------------------------------------------------------------------------------------------------------------------------------------------------------------------------------------------------------------------------------------------------------------------------------------------------------------------------------------------------------------------------------------------------------------------------------------------------------------------
>Isoetes_andicola
----------------------------------------------------------------------------------------------------------------------------------------------------------------------------------------------------------------------------------------------------------------------------------------------------------------------------------------------------------------------------------------------------------------------------------------------------------------------------------------------------------------------------------------------------------------------------------------------------------------------------------------------------------------------------------------------------------------------------------------------------------------------------------------------------------------------------------------------------------------------------------------------------------------------------------------------------------------------------------------------------------------------------------------------------------------------------------------------------------------------------------------------------------------------------------------------------------------------------------------------------------------------------------------------------------------------------------------------------------------------------------------------------------------------------------------------------------------------------------------------------------------------------------------------------------------------------------------------------------------------------------------------------------------------------------------------------------------------------------------------------------------------------------------------------------------------------------------------------------------------------------------------------------------------------------------------------------------------------------------------------------------------------------------------------------------------------------------------------------------------------------------------------------------------------------------------------------------------------------------------------------------------------------------------------------------------------------------------------------------------------------------------------------------------------------------------------------------------------------------------------------------------------------------------------------------------------------------------------------------------------------------------------------------------------------------------------------------------------------------------------------------------------------------------------------------------------------------------------------------------------------------------------------------------------------------------------------------------------------------------------------------------------------------------------------------------------------------------------------------------------------------------------------------------------------------------------------------------------------------------------------------------------------------------------------------------------------------------------------------------------------------------------------------------------------------------------------------------------------------------------------------------------------------------------------------------------------------------------------------------------------------------------------------------------AAGAGTC---TCCTGTATAAAAT------GAATGCATAGTT------------------------------GTTAGTGATGGGAATTCTCGGTTACCTGAGTTGGAAGCTGAT---------GTTAAAACGAGGCTTAATGGG---------------------------------------------------------------------------------------------------------------------------------------------------------------------------------------------------------------------------------------------------AAACAAATTGAGGATTTGCGTAAATCA---------------------GTG------CAAGGAGAC---CAGGTACCA---------------------------------GCACCAATTTTGGATTTTTCTAGTTGT---------------------------GGGTTTCGTGAGAAACTTCAGCAGAAT---------------------------------------------------------------------------------------------------------------------------------------------------------TTG---ATGGCAAATTATGAAAGCCCAACACCAGTGCAGATGCAAGCCATTCCAGCTGCTTTGAAGGGAAGGGATCTTTTG---------------------------------GTCTGTGCAGGTA---------------------------------------------------------------------------------------------------------------------------------------------------------------------------------------------------------------------------------------------------------------------------------------------------------------------------------------------------------------------------------------------ATGCCATGCCTCAACAAGTTTATAGAATAAAAAAAGGTATTGAGCTCATTATTGGAACCCCTGGAAGACTTATAGACCTTCTA------TCCAAACATGATGACCTTGACTTGGGGGATGTTTGCATGCTGGTATTGGATGAGG------------------------------------------------------------------------------------------------------------------------------------------------------------------------------------------------------------------------------------------------------------------------------------------------------------------------------------------------------ATGTAATGTGGCTCGAT---TCTAAAACCAAGAAAAAGAAATTATTTGAAATTTTGCAAAGTGCAAATCATTTT------------------------CGACCTCCTGCAGTGGTATTTGTGAATTCGAGATTGGGCGCAGAYCTTCTTGCAGMTGCTATCGASACAGKCACAAACATCCATGCCTTATCTCTACAKGGGGAAAAGCCTATRAAYGAAAGGAGAGAAATTATGCAGTCATTTCTATTARGGSAGGTACCAATTGTGGTTGCAACAGGTGTACTTGKKWGAGGTTTGGAC------------------------------CTTCTYAKGGT----ACTCAAGTGATAATATATGACATGCCA---AACTCTTTGCAGGAATACATACATCAGATAGGAYGTGCTTCCAGGCTTGGG---ATAACAGGTTCTGCCATGGWSTTTATAAATAATGRTRGCAAMGCATTATTT---AGGGAGTTYATTCAACTACTTYGTAATGMAKGAGCAGYCGTTCCACCGCAGTTSGCCAATTCTCCATATGCA------------------------------------------------------------------------------------------------------------------CAC------------------------------------------TCCTCTTAT---------GWTGTAGCTTATAAT---------------------------------------------------------------CATCGGAAGAGAAAAGTC---------------------------------------------------------------------------------------------------------------------------------------------------------------------------------------------------------------------------------------------------------------------------------------------------------------------------------------------------------------------------------------------------------------------------------------------------------------------------------------------------------------------------------------------------------------------------------------------------------------------------------------------------------------------------------------------------------------------------------------------------------------------------------------------------------------------------------------------------------------------------------------------------------------------------------------------------------------------------------------------------------------------------------------------------------------------------------------------------------------------------------------------------------------------------------------------------------------------------------------------------------------------------------------------------------------------------------------------------------------------------------------------------------------------------------------------------------------------------------------------------------------------------------------------------------------------------------------------------------------------------------------------------------------------------------------------------------------------------------------------------------------------------------------------------------------------------------------------------------------------------------------------------------------------------------------------------------------------------------------------------------------------------------------------------------------------------------------------------------------------------------------------------------------------------------------------------------------------------------------------------------------------------------------------------------------------------------------------------------------------------------------------------------------------------------------------------------------------------------------------------------------------------------------------------------
>Isoetes_humilior
-----------------------------------------------------------------------------------------------------------------------------------------------------------------------------------------------------------------------------------------------------------------------------------------------------------------------------------------------------------------------------------------------------------------------------------------------------------------------------------------------------------------------------------------------------------------------------------------------------------------------------------------------------------------------------------------------------------------------------------------------------------------------------------------------------------------------------------------------------------------------------------------------------------------------------------------------------------------------------------------------------------------------------------------------------------------------------------------------------------------------------------------------------------------------------------------------------------------------------------------------------------------------------------------------------------------------------------------------------------------------------------------------------------------------------------------------------------------------------------------------------------------------------------------------------------------------------------------------------------------------------------------------------------------------------------------------------------------------------------------------------------------------------------------------------------------------------------------------------------------------------------------------------------------------------------------------------------------------------------------------------------------------------------------------------------------------------------------------------------------------------------------------------------------------------------------------------------------------------------------------------------------------------------------------------------------------------------------------------------------------------------------------------------------------------------------------------------------------------------------------------------------------------------------------------------------------------------------------------------------------------------------------------------------------------------------------------------------------------------------------------------------------------------------------------------------------------------------------------------------------------------------------------------------------------------------------------------------------------------------------------------------------------------------------------------------------------------------------------------------------------------------------------------------------------------------------------------------------------------------------------------------------------------------------------------------------------------------------------------------------------------------------------------------------------------------------------------------------------------------------------------------------------------------------------------------------------------------------------------------------------------------------------------------------------------TCATCCTGTACAAAAT------GAATGCATAGTT------------------------------GTCAGTGATGKGAWTCCTCGGTTACCTGAGTGGGRAGCTRAT---------GTTAWAACGAGGCTTAATGSG---------------------------------------------------------------------------------------------------------------------------------------------------------------------------------------------------------------------------------------------------ARACAAATTGAGGATTTGCGTAAATCA---------TTAGAAATTCGTGTG------CAAGGAGAC---CAGGTACCA---------------------------------GCACCGATTTTGGATTTTTCTAGTTGT---------------------------GGGTTTCATGAGAAACTTCAGCAGAAT---------------------------------------------------------------------------------------------------------------------------------------------------------TTG---ATGGCACATTACGAAAGCCCAACCC----------------------------------------------------------------------------------------------------------------------------------------------------------------------GTGCTGCCGTGTCAGGATGGGCCAT---------TTTTCTGAAGGCAAA---AAG------------------CCCCTTGCTATCAYTATGGCACYCACAAGGGAG---------------------------------------CTTGCWGCACAA---------------------------------------------------------------------GTTGARGAGCAKGCCAAAATGTTGGGAAAGGGYYTR------------------MCTTTSAAAAYTGCATTGGTTGTAGGTGGAGATGCCATGTCTCAACAAGTTTATGGACTAAAAAAA--TATTAAGCTCAT-------------------------------------------------------------------------------------------------------------------------------------------------------------------------------------------------------------------------------------------------------------------------------------------------------------------------------------------------------------------------------------------------------------------------------------------------------------------------------------------------------------------------------------------------------------------------------------------------------------------------------------------------------------------------------------------------------------------------------------------------------------------------------------------------------------------------------------------------------------------------------------------------------------------------------------------------------------------------------------------------------------------------------------------------------------------------------------------------------------------------------------------------------------------------------------------------------------------------------------------------------------------------------------------------------------------------------------------------------------------------------------------------------------------------------------------------------------------------------------------------------------------------------------------------------------------------------------------------------------------------------------------------------------------------------------------------------------------------------------------------------------------------------------------------------------------------------------------------------------------------------------------------------------------------------------------------------------------------------------------------------------------------------------------------------------------------------------------------------------------------------------------------------------------------------------------------------------------------------------------------------------------------------------------------------------------------------------------------------------------------------------------------------------------------------------------------------------------------------------------------------------------------------------------------------------------------------------------------------------------------------------------------------------------------------------------------------------------------------------------------------------------------------------------------------------------------------------------------------------------------------------------------------------------------------------------------------------------------------------------------------------------------------------------------------------------------------------------------------------------------------------------------------------------------------------------------------------------------------------------------------------------------------------------------------------------------------------------------------------------------------------------------------------------------------------------------------------------------------------------------------------------------------------------------------------------------------------------------------------------------------------------------------------------------------------------------------------------------------------------------------------------------------------------------------------------------------------------------------------------------
>Isoetes_elatior
-----------------------------------------------------------------------------------------------------------------------------------------------------------------------------------------------------------------------------------------------------------------------------------------------------------------------------------------------------------------------------------------------------------------------------------------------------------------------------------------------------------------------------------------------------------------------------------------------------------------------------------------------------------------------------------------------------------------------------------------------------------------------------------------------------------------------------------------------------------------------------------------------------------------------------------------------------------------------------------------------------------------------------------------------------------------------------------------------------------------------------------------------------------------------------------------------------------------------------------------------------------------------------------------------------------------------------------------------------------------------------------------------------------------------------------------------------------------------------------------------------------------------------------------------------------------AGAGGATCCGATCAAAAGGAGGCGCATT------------------------------------------------------------------------------------------------------------------------------------------------------------------------------GATCAAAGGAAGGCAGAA------------------------------------------------------------------------------------------------------------------------------------------------------------------ATTGACGAGCCCCTTTGTGTTGTTTGCGGTMGGTATGGAGAATACATTTRTAAC---------------------------------------------------------------------------------------GAGACAGAAGATGATGTTTGTAGTTTG---------------------------------------------------------------------------------------------------------------------------------------------------------------------------------------------------------------------------------------------------------------------------------------------------------------------------------------------------------------------------------------------------------------------------------------------------------------------------------------------------------------------------------------------------------------------------------------------------------------------------------------------------------------------------------------------------------------------------------------------------------------------------------------------------------------------------------------------------------------------------------------------------------------------------------------------------------------------------------GAATGCAAATCT------------------------------------------------------------------------------------------------------------------------------------------GTGGTCTTGTTC---------------------------------------------------AGAAAAGGGCTCCTG---------------------------------------------------------------------------------------------------------------------------------------------------------------------------------------------------------------------------------------------------------------------------------------CAASATGAAGAATCTMTRGTGGCACAAGARTTWCATYCTGTACAAWRT------KARTGCATAGTT------------------------------GTCAGTGATGGGAWTCCTCG-TTAYCTSAGTGGGRAGMTRAT---------GTTAMAACGAGGYTYAATGKG---------------------------------------------------------------------------------------------------------------------------------------------------------------------------------------------------------------------------------------------------AARMARATTGAGKATTTGCRTAAATCT---------TTAGAAATTCGTGTG------CAAGGAGAC---YWGGTACCA---------------------------------GCAYCAATTTTKKATTTTTCTWGTTGT---------------------------GGGTTTCATGARAAACTTCAGCAGAAT---------------------------------------------------------------------------------------------------------------------------------------------------------TTG---ATGGCAAATTAYGRAAGCCCAACCCYAGTGMARATGCAAGCCATTCC----------------------------------------------------------------------------------------------------------------------------------------------------------GTCAGAATGGGCTAT---------TTTTGTGAA----------------------------------TTGCTATCACTATGGCACCCACAAGGRAG---------------------------------------CYTGCTGCACAA---------------------------------------------------------------------GTTGAAGAGCAGSCCAAAATGTTGGGAAAGGGTCTG------------------CCTTTYAAAACTGCATTGGTTRTAGGTGGAGATGCCATGCCTCAACAAGTTTATGGAATAAAACAAGGTRYTGAGYTCATTATWGGAASCCCTGG-AGACTTATAGACCTTCWA------TCCAAR-AT---RACCTTGACTTGGGWGATGTWTGCATGCTGGTGTTRGACGAGGTAGAYTGCATGCTACAGCATGGATWYAGRGATCAGGTAATGCAAATAGTGYAAGCCCTSTCASAGCTT------------------------------------------------------------CARATTATGCTGTTCTCTGCAASTATTCCACAAGAA------------------------------------------------------ATTGAGAAKTTTTYTTYTACCATATTA------AACAAGCCCATTGCTATTTTTACTGGTTGT------------------------CCTAAW------CAACCGAACAAAGCCATTCAACAKAATGTARTGTG-CTCGAT---TCTAAAGCCAAGWAAAAGAAATYATTTGAAAWYWTRCAAARTRCAAATYATYTY------------------------CRACCTYCTGCAGTGGTATTTGTGAATTCAAKATTGGGTGCAGATCTTCTTGCAGATGCTATCAAGACAGTCACAAACATCYGTGCTGTATCTCTACAYKGGSAAAAGCSCATGAATGAAAGGAGARMAATTTTGCARTYATTTYTATTAGGRRAGGYACCAATTGTGGTTGCAACAGGTGTACTTGGGAGAGGTTTGGAC------------------------------CTTCTTAGGGTG---ACATAAGTRATAATATATGACATGCCA---AACTCTTTGCAGGAATACATACATCAARTAGGAYGTGCTTYCAGGCTTGGG---R-AAYAGGTTCTGCCATGGTGTTTATTAATAATGATAGCRAAGCATTATTT---AGGG-GTTCATTCAACTACTTCRTAATGCASGRGCAGCYGTTCCACAGCAGTTGGCTAATTCTCCATATGCA------------------------------------------------------------------------------------------------------------------CAC------------------------------------------TCCTCTTAT---------GCTGTAGCTTATAAT---------------------------------------------------------------CCTCGGAAGAGAAAAGTCTAG------------------------------------------------------------------------------------------------------------------------------------------------------------------------------------------------------------------------------------------------------------------------------------------------------------------------------------------------------------------------------------------------------------------------------------------------------------------------------------------------------------------------------------------------------------------------------------------------------------------------------------------------------------------------------------------------------------------------------------------------------------------------------------------------------------------------------------------------------------------------------------------------------------------------------------------------------------------------------------------------------------------------------------------------------------------------------------------------------------------------------------------------------------------------------------------------------------------------------------------------------------------------------------------------------------------------------------------------------------------------------------------------------------------------------------------------------------------------------------------------------------------------------------------------------------------------------------------------------------------------------------------------------------------------------------------------------------------------------------------------------------------------------------------------------------------------------------------------------------------------------------------------------------------------------------------------------------------------------------------------------------------------------------------------------------------------------------------------------------------------------------------------------------------------------------------------------------------------------------------------------------------------------------------------------------------------------------------------------------------------------------------------------------------------------------------------------------------------------------------------------------------------------------------------------
>Isoetes_coromandelina
------------------------------------------------------------------------------------------------------------------------------------------------------------------------------------------------------------------------------------------------------------------------------------------------------------------------------------------------------------------------------------------------------------------------------------------------------------------------------------------------------------------------------------------------------------------------------------------------------------------------------------------------------------------------------------------------------------------------------------------------------------------------------------------------------------------------------------------------------------------------------------------------------------------------------------------------------------------------------------------------------------------------------------------------------------------------------------------------------------------------------------------------------------------------------------------------------------------------------------------------------------------------------------------------------------------------------------------------------------------------------------------------------------------------------------------------------------------------------------------------------------------------------------------------------------------------------------------------------------------------------------------------------------------------------------------------------------------------------------------------------------------------------CAAAGCAAGGCAGAA------------------------------------------------------------------------------------------------------------------------------------------------------------------GATGACGAACCCCGTTGCGTTGTTTGTGGTAGATATGGAGAATATAYTTGCAAC---------------------------------------------------------------------------------------GAGACAGACGATG-TGTCTG-AGTTTG---------------------------------------------------------------------------------------------------------------------------------------------------------------------------------------------------------------------------------------------------------------------------------------------------------------------------------------------------------------------------------------------------------------------------------------------------------------------------------------------------------------------------------------------------------------------------------------------------------------------------------------------------------------------------------------------------------------------------------------------------------------------------------------------------------------------------------------------------------------------------------------------------------------------------------------------------------------------------------GAATGCAAATCT------------------------------------------------------------------------------------------------------------------------------------------GTGGTCTTATCC---------------------------------------------------AGGAAGGGTCTCTTG---------------------------------------------------------------------------------------------------------------------------------------------------------------------------------------------------------------------------------------------------------------------------------------CAAAATGAAGAACCTTCTGTGGCACAAGGCTCTCATCCTGTGCAAGAC------GAATGCATTGTT------------------------------GT-------------------------------------------------------------------------------------------------------------------------------------------------------------------------------------------------------------------------------------------------------------------------------------------------------------------------AAACAACTTGAGGACTTGCGCAAAGCC---------TTACATATCCATGTG------CAGGGAGAC---CAGGTACCA---------------------------------GCACCAATTTTGGATTTTTTAAGTTGT---------------------------GCGTTTCCTGATAAAC------------------------------------------------------------------------------------------------------------------------------------------------------------------------------------------------------------TGCAAGCTATTCCAGCCGCCTTGAAGGGAAGGGATCTCTTG---------------------------------GTCTCTGCAGGTACTGGTTCTGGGAAAACC------------------------CTTTCTTTTCTTCTACCTATTGTTTTCAAATGCTGCCGCATCAGGRTGGGTAAT---------TTCTCTGAAGGCAAA---AAG------------------CCACTAGCMATTGTTATGGCACCCACAAGAGAG---------------------------------------CTTGCTGCACAW---------------------------------------------------------------------GTTGAAGAGCAGRCCAAGCTATTGGGAAARGGCATG------------------CCATTCAAAACTGCCTTGGTTGTAGGTGGAGAYGCCATGCCTCAGCAAGTATATAGAAWCAAACAAGGGGTTGAGCTCATTATTGGAACCCCKGGAAGACTTATAGA--------------CCAAGCATGA----CTTGAGTTGGGGGATGTCTGCATCCTGGTGTTAGGTGAAGTAGATTGCATGCTACAGCATGGGTTCAGGGATCAGGCAATGCAAATAGTGCWAGCATTATCACAGCCT------------------------------------------------------------CARATTATGCTGTTCTCTGCAACTATTCCRCYMGAA------------------------------------------------------ATTGAGAAGTTGTCYTCTACYATATTA------AAGAAACCTATTGTTATTTCAGTTGGATGT------------------------CCAAAT------CAACCAGACAAGGCTATCAAASAGAAYGTAATGTGGGKGGAG---TCTAAGGCCAAGAAAAAGAAATTATTTGAAATTTTGCAAAGTRCAAATCATTTC------------------------CGAYCTCCTGCAGTGGTATTTGTGAATTCCAGGTTGGGTGCAGATCTCCTTGCAGAAGCTGTTAAAACAGTCACAAACATCCATGCTGGATCTTTACAKGGGGAAAAACCAATGAATGAGAGGAGAGAAGTTATGYAGCAATTCCTACTAGGGGAGGTACCAATTGTGGTTGCAACAGGT-TACTTGGAAGAGGGCTAGAC------------------------------CYTCTTAGAGTC---ACACAAGTGATAATATATGACATGCCA---AACTCTCTGCAGGAATACATACATCAGGTAGGACGTGCTTCYAGGCTTGGA---ATTGCRGGTTCTGCCATGGTGTTCATTAATAACGATAGCAAAGCATTATTT---AGGGAGTTYATTCAACTACTYCGTAATGCAGGAGCRGCSGTTCCACACCAGTTGGCTAATTCTCCATATGCA------------------------------------------------------------------------------------------------------------------CAY------------------------------------------TCTTCTTAT---------GCTGTAGCTTATAAT---------------------------------------------------------------CCTCGTAAGAGGAAAGTCTAG------------------------------------------------------------------------------------------------------------------------------------------------------------------------------------------------------------------------------------------------------------------------------------------------------------------------------------------------------------------------------------------------------------------------------------------------------------------------------------------------------------------------------------------------------------------------------------------------------------------------------------------------------------------------------------------------------------------------------------------------------------------------------------------------------------------------------------------------------------------------------------------------------------------------------------------------------------------------------------------------------------------------------------------------------------------------------------------------------------------------------------------------------------------------------------------------------------------------------------------------------------------------------------------------------------------------------------------------------------------------------------------------------------------------------------------------------------------------------------------------------------------------------------------------------------------------------------------------------------------------------------------------------------------------------------------------------------------------------------------------------------------------------------------------------------------------------------------------------------------------------------------------------------------------------------------------------------------------------------------------------------------------------------------------------------------------------------------------------------------------------------------------------------------------------------------------------------------------------------------------------------------------------------------------------------------------------------------------------------------------------------------------------------------------------------------------------------------------------------------------------------------------------------------------------
