# Supplementary material for: Phylogenomics indicates the “living fossil” Isoetes diversified in the Cenozoic
Source: PLoS One. 2020 Jun 18;15(6):e0227525. doi: 10.1371/journal.pone.0227525 (PMC7302493; doi:10.1371/journal.pone.0227525)
Supplement: S1 File — Folder containing fasta files for each of the individual nuclear alignments. (GZ) [file pone.0227525.s011.gz › 1_Individual_Nuclear_Alignments/Homolog_34281.orthogroup_2.fasta]

>Oryza_sativa
---------------------------------------------------------------------------------------------------------------------------------------------------------------------------------------------------------------------------------------------------------------------------------------------------------------------------------------------------------------------------------------------------------------------------------------------------------------------------------------------------------------------------------------------------------------------------------------------------------------------------------------------------------------------------------------------------------------------------------------------------------------------------------------------------------------------------------------------------------------------------------------------------------------------------------------------------------------------------------------------------------------------------------------------------------------------------------------------------------------------------------------------------------------------------------------------------------------------------AAGCAGACGGAGAAGTGGATGAGAAAAGAG---------------------------------------------------------------------------------------------------------------------------------------------------------------------------------------------------------------------------------------CTT---------------------------------------------------------------------------------------------------------------------------------------------------------------------------------------------------------------------------------------------------------------------------------CACGGGCTACGGGGCCTAACAGATGGATTCGATCTTGGAATT---------------------------------------------------------------------------------------------------------------------AACATGTTCGTCGATGGAGACAAGGAT---------------------------------------------------------------------------------------------------------------------------------------------------------------------------AATGATGTCGGTTCAACCGAACCCCATTTC---------------------------------------------------------------------------AAG------------------------------------------------------------------AGCGGAGGT---------CGGAGA---------------------------------------------------AAACACCATAAAGGCAAGAGGAAGAGGCATTAG------------------------------------------------------------------------------------------------------------------------------------------------
>Physcomitrella_patens
------------------------------------------------------------------------------------------------------------------------------------------------------------------------------------------------------------------------------------------------------------------------------------------------------------------------------------------------------------------------------------------------------------------------------------------------------------------------------------------------------------------------------------------------------------------------------------------------------------------------------------------------------------------------------------------------------------------------------------------------------------------------------------------------------------------------------------------------------ATG------------------------------------------------CACAACGAAAGATTGCGAACATGGGGCATGATT------------------------------------------------------------------------------------------------------------GTTTCCTCGTTTTGTGGCCTTACGAGCTGCGCTCGCCTCCTCTTC------------------------GGC------ACCATTTTATTATTTGCTTGTTCCCGGCAACTTTTGTCGATCACA---------------------------------------------------------------------------------------------------------------------------------------------------------------------------------------------------------------------------------------------------------------------AGCGCCCACGAGCAT---------TGTGGC---------------------------------------------------------------------------------------------------------------------------------------------------------GGAATAAACGATGCGAAGCTGCTTCGAATCTCACCTCGTTTGCAACACCAGCGACTTCAA---------------------------------------------------------------------------------------------------------------------------------------------------------------------------------------------------------------------------------------------------------------------------------------------------------------------------------------------------------------------------ATTTTA---------------------------------------------------------------------------------------------------------------------------------------------------------------------------------------------------------------------------------------------ATTGAGGGG---------AAACACTGGGTTGAGCTAGTGATCGCTAATAAGTAG------------------------------------------------------------------------------------------------------------------------------------------------------------------------------------------------------
>Selaginella_moellendorffii
---------------------------------------------------------------------------------------------------------------------------------------------------------------------------------------------------------------------------------------------------------------------------------------------------------------------------------------------------------------------------------------------------------------------------------------------------------------------------------------------------------------------------------------------------------------------------------------------------------------------------------------------------------------------------------------------------------------------------------------------------------------------------------------------------------------------------------------------------------------------------------------------------------------------------------------------------------------------------------------------------------------------------ACGAAGGATGGAATCGGCTACCTAGAAGTGAAGCATTTGCTTCTATCGAGCTACTGCCAGCATCTCGTGTTTTTGATCCTGTTGAGAGCCGAA---GGGAAATGCGATCTTTCCGAGCATCCTGTCATCCAGCGTCTTGCCGAAATTCGTTTGTTCTTGGAGAAGATCCGTCCCATTGACAAGAAGCTACAGTATCAAATCGACAAGCTTCTCAAGCAAGCC------ACAGCACCGGCTAGCGATCAG------------------------TACCTGGCCGCTGAGAAAGACGAT---CTAAAGTACAGGCCTAATCCAGACTTGCTCGTTTCCAAAATCGAGGAAGACATGGAGGGAAATGGTGGCGTTTACAAGCCA------CCGAAGATCGCTCCCACG------GCTATGGACGAGAAA------------------------------------GAGAGTGCCAAGGACAAAAGGACGAGGCAGCGAGCCGAAAGGGAAGAGCAGCGTCGAGCTTCACGAAGCTCGTACATCAAATCTATGGTGGATGATCTCGAAGGAAGGCCTGAAGAGATCCAGCATTCGCTCGGGGCTGAAAGCAAGCAGTTCCAGCGAGAGATGGCGAGGCTGGACGCGCGCGCAAAGCAAGAGGAAGACATGTTTACTCGTGTTCCTCTGTCCAAGGTGGAACGCAAGAGATTGACACGCTTAAAGCGTTCTCGAAACGGGTAA------------------------------------------------------------------------------------------------------------------------------------------------------------------------------------------------------------------------------------------------------------------------------------------------------------------------------------------------------------------------------------------------------------------------------------------------------------------------------------------------------------------------------------------------------------------------------------------------------------------------------------------------------------------------------------------------------------------------------------------------------------------------------------------------------
>Lygodium_japonicum
---------------------------------------------------------------------------------------------------------------------------------------------------------------------------------------ATGGAGAATACAAACAATGAGAAG---------------------------------------------------------------------------------------------------------------------------------------------------------------------------------------------------------------------------------------------------------------------------------------------------------------------------------------------------------------------------------------------------------------------------------------------------------------------------------------------------------------------------------------------------------------------------------------------------------------GCAGAGGCAGAGCTAGCCCAAACTCTT------------------------------------------------CAAGAGGATGCACCTAAATTGCTTGGAGTGGTTAAGGACATGGTTTCTGGGTTGATTGACATCCAAAACAATTTGAACTCTTTTTTGACAAAGTTGAAAGGGGGAGAATTTTCAACCAAAAATGGGATAAGCTATTTGGAGTCCAAGTATCTTCTGCTCATGTTTTATTGCCAGTGTGTTATGTTTTATATTCTCTTGAAGGCAAAA---GGACGA---TCTGTCAAAGATCACCCTGTCATTGAGAGGCTGATTGAGATTCGTCTATTTCTAGAAAAGATTCGACCCATAGACAAGAAGCTCCAATATCAGATTGAAAAGCTTCTGAAACTAGCA------TCAGGTTCTTCTTATACAGCT------------------AGAGGCGAGGCAGATGAACAAGAAGAGGATGCATTAATGTTCAAGCCAAATCCAGACATGCTTGTTTCAAAGATAGATGAAAATGACAAGGAGAAAGGTGGCATTTATCGCCCC------CCTATGATAGCTCCAACC------ACCATGGACGAAGAA------------------------------------AGAATTCCCAAGAGTAGGAAAGCTGAGTCTAGGGCTCAAAAGGAGGCACTGCGGAAAGCCTCCAGGAGTGCCTTCATTAAGGAACTTGCCAATGAGTTAGAGGGGAAACCTGAAGAAGTTAGAGAATATGTTGGGTCAGAGAGCAAGGAGATGTCAAGGGAACTGTCTAGGCTTGAAGCTCGTGCACAGCAAGAAGAGAATCTTTTTGCACGTGTCCCACTCTCGAGGGTTGAAAAGAAAAGATTAAAGCATCTGAAAAGATCACAAAATGGGCTGTTGGGGATGTTAGATAGCTTTGATGATGATGTTGCAAATATGTTGGAT------------------------------------------------------------------------------------------------------------------------------------------------------------------------------------------------------------------------------------------ATG---------------------------------------------------------------GAGAACAAATCTTCAAATAGGTCTGATTTGGACATGTCAAAGCCTGAAGAG---------------TTGCCGCAGACTTTCAGT------AAACTGCGGAAACCCAAG------------------------------------------------------------------------------------AAAACGACC---------AATTTCAAAAGACAAAAGGGA---CTACCA------------------------AGCAAGAAGTCTTTCCACAAAAACAAGAAAAGATAA------------------------------------------------------------------------------------------------------------------------------
>Pteridium_aquilinium
---------------------------------------------------------------------------------------------------------------------------------------------------------------------------------------------------------------------------------------------------------------------------------------------------------------------------------------------------------------------------------------------------------------------------------------------------------------------------------------------------------------------------------------------------------------------------------------------------------------------------------------------------------------------------------------------------------------------------------------------------------------------------------------------------------------------------------------------------------------------------------------------------------------------------------------------------------------------------------------------------------------------------------------------------------------------------------------------------------------------------------------------------------------------------------------------------------------------------------------------------------------------------------------------------------------------------------------------------------------ATGCTGGTCTCAAAGATTGATGAAAACAACATGGGGAAAGATGCAATCTATCGCCCT------CCTATGATTGCACCCATG------GCTATGGAAGAAGAG------------------------------------AGGATTTTGAAACAAAGAAGGTCTGAATCAAGGGCGCATAAAGATGCCTTGAGAAAAGCTTCCAGGAGCAATTTAATTAAGGAGCTTGCTGGTGAGCTCGAAGGAAGGCCAGAAGAAATCAAGGAGTTTGTCGGGCATGAGAGCAAAGAGATGACACGAGAGTTATCCCGGCTAGAATCACGTGCGCAACAGGAAGAGAATTTGTTTGCACGCGTTCCCCTCTCAAGAGTTGAAAAGAAGAGGCTCAAACATCTCAAACAGTCTAGAAATGGATTAATGGGAATGCTGGATGATTTCGAAGATGATATCTCCTATCTG------------------------------------------------------------------------------------------------------------------------------------------------------------------------------------------------------------------------------------------------GTA---------------------------------------------------------------GAGAACAAACGTGGTGGACGCTCA------------TCTGGTGAACAGGAC---------------TTACCTATCTCACATGCTGATGGACATCTAAGGAACCCAAAG------------------------------------------------------------------------------------AAAACAATG---------AAGTTCAAGAGACAGAAAGGG---ACACCATTTATGAAGGTA---TCCGGAGGAAGCAAAAAGGTTTTCAAGGGCACAAAGCAAAGGAAATAA---------------------------------------------------------------------------------------------------------------------------
>Theobroma_cacao
------------------------------------------------------------------------------------------------------------------------------------------------------------------------------------------------------------------------------------------------------------------------------------------------------------------------------------------------------------------------------------------------------------------------------------------------------------------------------------------------------------------------------------------------------------------------------------------------------------------------------------------------------------------------------------------------------------------------------------------------------------------------------------------------------------------------------------------------------------------------------------------------------------------------------------------------ATGAAGGCAGGGTTAGATGTAGTGACTACCAAAGTACGAGCTTTAACCGCTAAGGTGAAAGCTAATAACTTGCCTACTGCGGATGGGATAAGTTATCTGGAAGCCAAGCATTTGTTGCTTCTAAACTATTGTCAATCACTTGTCTATTATTTACTTCGCAAGGCAAAG---GGGTAT---TCAATTGAGGGACATCCCGTTGTTAGGAGCCTTGTTGAGATTAGGTTGTTTCTGGAAAAGATTAGGCCAATTGACAAAAAACTTCAATACCAAATTCAAAAGCTTACAAGGGTT---------AGTGGGAGTGCAACACAACAAGAA---TTGTCAAATGAGAAATCAGATGAACCTCAGAGGACTGAGGATCCATTGAATTATCGGCCGAACCCGGATATGCTTATTAGCAAGACAGATATGATGTCAGAGGATGGTGCTGGTGTTTATAAACCG------CCCAAATTTGCCCCTGCA------GCTGTGGAAGAGGAT---------------------------------CATAAGATGTCAAGAGAGGAGAGAAATGCTTTAAGAAGAGAAAAGGAAGCTTTGCGGAAAGCTTCTCAGAGTGCATATATTAGGGAAATGATGGATGATTTAGAAGGAAGACCTGAAGAGGTTAGAGAAATTATTGGAACTGAAAGTAGAGAACTCTCTAGATATATGGCAAAAATGGAAAGGCGTGCACAGCAAGAGGAAGAACTTTTCACACGTGCTCCAGTTGCAAGGAAGGACAAAAAGATAGAGAAACACTTAAAGAAGTCAAGAAATGGGTTGCTTGGTCTGACGGACAGTTTCTATGATGAAATC---AAAACTTTACCA------------------------------------------------------------------------------------------------------------------------------------------------------------------------------------------------------------------------------------------TTG---------------------------------------------------------------GGGGATGTTGCTGGTGATCAACCAACA------------------------------------------AGCTTTAGTAACAGTAACGGTGGAATGTGGAAGCTCAAA------------------------------------------------------------------------------------AAGCGC---------------------------------------------------------------------AAGAGGAAACATTAA------------------------------------------------------------------------------------------------------------------------------------------------
>Arabidopsis_thaliana
------------------------------------------------------------------------------------------------------------------------------------------------------------------------------------------------------------------------------------------------------------------------------------------------------------------------------------------------------------------------------------------------------------------------------------------------------------------------------------------------------------------------------------------------------------------------------------------------------------------------------------------------------------------------------------------------------------------------------------------------------------------------------------------------------------------ATGGAGGAGATCACCAAACCGGTCCTTGTTGGAATAGTT------------------------------------------------AAGAAAGAAGCTCCACAGCTAGCATCCGTGTTGAGAGAAATGAAGAATGTTCTAGATGTGGTTAGGAGCAAAGTGGAAGCTCTGACTGCATTGGTAAAAGCAAACAGTTTTCCGACAGCGGGTGGGATAAGTTATCTTGAGGCCAAGCATCTGTTACTTCTAAGTTATTGCCAGGATCTTGTATATTATATTCTAAGGAAAGCAAAA---GGACTC---TCTATTGATGGTCATCCTCTTGTAAGGAGCCTTGTAGAGATACGTATGTTTCTGGAAAAGATTCGTCCCATAGACAAAAAACTTCAGTACCAGATTCAGAAGCTCACCACAGCC---------GGTGGGCCTGTGACAGAGCTAGCTCATTCCGAGGGAAAGGGGTCGTGTGAAGCCCAAAAATCTGAAGATCTTTCAAATTATAAGCCTAAACCTGACTTACTTGCTGACAAAGAGGAT------GACCAAGAGGATGATGGTGTTTATCGACCC------CCGAAATTTGCCCCTATG------TCTATG---GAAGAT------------------------------------AAGACTTCAAAACAAGAAAGAGATGCTGCCAGAAAAGAGAAACACTTTTTTAGACAAGCCACTGAAAATACATACATGAAAGATGTGTTGGACGATCTGGAGGACAGGCCTGAAGAGATTAGAGACTATTATGGGGTTGAGAGCAATGAGCAGAAGAGGTTTATGGCACAGTATGAAAGGCAACAAAAGGCAGAAGAAGAGCTCTTTACCCGGGCACCTCGCACTAAAGAGGATAAGAAGAGAGAGAAGCGCTTGAAATCAAGCAGCGGGTACGTGTTTGCTTTGGTTGGAAACTGA---------------------------------------------------------------------------------------------------------------------------------------------------------------------------------------------------------------------------------------------------------------------------------------------------------------------------------------------------------------------------------------------------------------------------------------------------------------------------------------------------------------------------------------------------------------------------------------------------------------------------------------------------------------------------------------------------------------------------------------------------------------------------------
>Ananas_comosus
------------------------------------------------------------------------------------------------------------------------------------------------------------------------------------------------------------------------------------------------------------------------------------------------------------------------------------------------------------------------------------------------------------------------------------------------------------------------------------------------------------------------------------------------------------------------------------------------------------------------------------------------------------------------------------------------------------------------------------------------------------------------------------------------ATGGGCGAAAGTGATGACACGCAAATGCTTACTAGG------------------TGC------------------------------------------------AGAGAAGAAGGTCCTCACCTCCTTGCTGTGCTGAAGGAAATGAAGGATGGGTTAGATGTCGTGAGGCGCAAAGTTGAAGCCCTTATCCTTAAGGTGAAACAAAATCAACTTCCCACAGAGAATGGGATTAGTTATCTGGAGGCGAAGCATTTTTTGCTTTTGAGTTATTGTCAATGTGCCGTCTATTACTTGTTACGTAAGGCCAAA---GGGCTG---TCGATTGAAGGCCATCCAGTCGTCCGGAGCCTCGTGGAGATCAGACTCTTTCTAGAAAAGATCCGTCCAATAGATAAGAAGCTTGAGTACCAAGTTCAGAAGTTCACTCGTGTTGCGGAAACCACTGGGGCGGAGAAAAAAATGAGC---GTTGACATGAAGAAGAAAGATGACTCTCGAGGAGAGGAGGATCCATTAAAGTACCGACCGAATCCTGACATGCTTGTTAGCAAGTCTACTGTGGCTACACAGGATAACGGAGGAGTGTACCGTCCC------CCAAGATTTGCCCCTACA------ATTATGGATGAGGAT------------------------------------AAGACAACAAAGCAGGAGAAACAGGATTTGCGGAAGGATAAAGCACTTCTGAGACAGGCAAAACAGAGTACCTATGTTAAAGAGATTATGGACGACTTCGAAGAGAGACCTGAAGAGGTGAGAGAGATAATAGGTGCTGAAAGTAGAGAACTCACGAGGTACAGGGCGAAGCGTGAGAAGCAGGAGAGACAGGAAGAGGAGCTTTTTATTCGTGCTCCAGTTACAAAACTTGACAAGAAGATAGAGAAGCACATGACAAAGTCAAGGAATGGATTGCTTGGCTTGGCCGATGGATTCTTTGACGAAATT---GGAATGATTCCT------------------------------------------------------------------------------------------------------------------------------------------------------------------------------------------------------------------------------------------CAA---------------------------------------------------------------GAAGACAAGGAAAATGATGATATTACT------------------------------------------AGCTTCAGAAGTAGCGAT------------------------------------------------------------------------------------------------------------AGA---------------------------------------------------------------------AGGAAAAAGCATAAGAAGCGCAAGGTAAGGATTTAA---------------------------------------------------------------------------------------------------------------------------
>Amborella_tricopoda
---------------------------------------------------------------------------------------------------------------------------------------------------------------------------------------------------------------------------------------------------------------------------------------------------------------------------------------------------------------------------------------------------------------------------------------------------------------------------------------------------------------------------------------------------------------------------------------------------------------------------------------------------------------------------------------------------------------------------------------------------------------------------------------------ATGGAGAAAGAGGAAGAGGTGACTAATTACATTCCCGCCCCTATT------GGGGTTATG------------------------------------------------AAGAGAGATGCCCCACAATTAGTTGCCTTGTTAAAAGAAATGAAGGAAGGATTGGATTCAGTCAGGAGCAAAGTGCAAGCCCTTGCACAAAAGGTGAAGGAAAATCAATTTCCAACAGGGGAGGGGATAAGTTATCTTGAAGCAAAGCATCTGCTTCTTCTAAGTTATTGCCAATCAATTGTTTATTATCTTCTTCGGAAGGCAAAA---GGCTTA---TGTATTGAGGGACACCCCGTTGTCTGGAGCCTCGTAGAGATCAGATTATTCCTAGAGAAGATCCGTCCAATTGATAAGAAACTTCATTACCAAATTGAGAAGCTGACAAGATCAGCT------AATGACGCATCAACAAAACTGGCT---TCTAATGGGAACGATAACGATGCCTCTGTGGACAACAAAGATCTTTTGAAATATAGGCCAAATCCAGACCTGCTTGTGGATAAATTAGATCAGACTTCCCAGGGTCGTGAAGGTGTGTACCGTCCG------CCCATGTTTGCGCCTACT------TCTATGGATGAGGAG------------------------------------AAAAGCTCAAAACAGAAAAGATTGGAGTCAAGAAAAGGGAAGGAAGCGCTTAGGCAAGCTAAAAATAGTGGTTTTGTTAAAGACCTAATTGACGACTTGGAAGGACGACCTGAAGAGATTCGAGAAATGGTTGGGCACGAAAGCAAGGATCTTACTAGGATGCGGGCAAGGTTTGAAGAGCGTGCAAGAGTAGAGGAAGAACTCTTCACCCGTGTTCCAATATCAAAGATGGAGAGAAAGAAAATCAAACGCCTTGAACGGTCAAGAAACGGGCTACTTGGTTTGACGGATGACTTCTATGGTGACATTGCTGGTTTGGTAGCA------------------------------------------------------------------------------------------------------------------------------------------------------------------------------------------------------------------------------------------ACC---------------------------------------------------------------GAAGAGAGTGGCAGGAGTCGTCCTTCT------------------------------------------GACCATTCAAATTCCATGAAGGAAGAAAGGAAGTTTAAG------------------------------------------------------------------------------------AAACGTAAT---------GGCAGGAGTCGT---------------CCTTTGGACCATACAAATTCTGGGAAGGAAGAAAGGAAGTTTAAAAAAAGCAAGGTTAATTTTCGCAAGTGA---------------------------------------------------------------------------------------------------------------------
>Pinus_maritima
---------------------------------------------------------------------------------------------------------------------------------------------------------------------------------------ATGGAGGGACCTGATATGAAAATG------------------------------------------------------------------------------------------------------------------------------------------------------------------------------------------------------------------------------------------GGGTCTAAAATT---------------------------------------------------------------------------------------------------GGAGCTTCT---------------------------------------------------------------------------------------------------------------------------------------------ATTAAACATGTG------------------------------GATGATGAAACTTCA---AATTTCCCAGATGCCAATGAGATTGTCAATGGCCAACATGAGCAAGATCAAACAGAAATTTTA------------------------------------------------CTGAGTGATGCCCCAAGGCTATCATCTTTGCTAGTGGAAATGAAGGCGGGACTTGATCAAATTAGAAGTAAATTACAGCCACTTGTTCAGCAGGTAAAGGACAACATGTATACAACTAAAGATGGGATAAGCTACCTAGATGCGAAGCATCTCTTGCTTCTGAGTTATTGTCAATCAATTGTCTACTATTTGATTAAGAAAGTAGAG---GGTTCT---TCAATTCAAGGCCACCCAGTCATTGCCCGGCTTGTTGAAATTAGACTGTTCTTGGAGAAGATTCGGCCAATTGACAAAAAGCTTCAGTACCAAATTGAGAAGCTTTCAAGGGTGGCT------AATAATGCTCCTGTCAATAGAATC---TCTAGCAAAAGTGATGAGAGTTTAGGTATGGATAAAGAAGATGCTCTAAAATATAGGCCAAATCCAGATATGCTTGTCTCTAAGCTGGATCAATCTGCTCAGGATGGTGAAGGTGTATATCGGCCT------CCAATGTTTGCTCCAACA------GCTATGGACGAGGAA------------------------------------ATGGTTGCAAGAAATAAAAAGTTGGAAGTGCGTAAGCAGAAGGAGATGTTGCGGAAAGCATCACGCAGTGCCTTTGTGAAGGAGCTTGCAAATGACCTAGAAGGAAGGCCAGAAGAGTTAAGAGAAATTGTTGGAGCTGAAAGTAAAGAACTGCTCAGAGAACAATCTAAGTTCGAAAAACGCGCTCGTCAGGAAGAGGAACTATTTACTCGTGTTCCTCTTTCAAGAATTGAGAAAAAGAGGATTAAACACATTAAGCGGTCAAGAAATGGGTTGATGGGCATGATGGATGACTTCAATGATGATATTTCTGGTTTGATGGGA------------------------------------------------------------------------------------------------------------------------------------------------------------------------------------------------------------------------------------------ATG---------------------------------------------------------------GAAGAGAATGATGTTAGCCACTCA---------------------------------------------GCTGGCAGCCATTCCCGTGGACACAAAGAAGGGAGAAAA------------------------------------------------------------------------------------AAG------------------TTCAAAAGGCACAAG------------------------------------GTGAAGAAACACTGA---------------------------------------------------------------------------------------------------------------------------------------------------
>Isoetes_lacustris
---------------------------------------------------------------------------------------------------------------------------------------------------------------------------------------------------------------------------------------------------------------------------------------------------------------------------------------------------------------------------------------------------------------------------------------------------------------------------------------------------------------------------------------------------------------------------------------------------------------------------------------------------------------------------------------------------------------------------------------------------------------------------------------------------------------------------------------------------------------------------------------------------------------------ATGGAGCTCATGAAGATGTTGTCGGACATGGAACTGGGCCTTGAGGGAATACGGCATATAGCGTTGCCCCTTCATCAAAAGGTCAAGTCTGGGCAATTGAGCACCGAGAAGGGAGTGAGTTTTCTGGAGGTGAAGCATTTGTTGCTTCTAAGTTATTGCCAATGTATTGTATTTCTTGTCTTCTTGAAGGCCCAG---GGGGTG---TCTATTTGTGGCCACCCAGTTCTTGCACGTTTTGTTGAATTAAGACTTTTTCTTGAAAAGATACGTCCAGTTGAAAAGAAACTTCAATACCAGATAGATAAATTGCTAAAATCTGCT------ACTGCACCTCTAACAGCAAAC---------------AATAGAGATACAACTACAGCTGAAAAGGATGAC---CTTAATTACAGGCCAAACCCATCCATGCTGGTCTCCAGGCTGGAGGAGAAT---AAGGACCTAGATGGTATATATCGTCCT------CCAAAGATAGCAGCAACC------AGTATGGAGGAGGAT------------------------------------GAC---CCAAAGGCTCGAAGAATGAAGGCTCGTCAGGCACGGGATTTGAGTCGACGAAGCTCGCGCAGTGACTTTATTCAACAGCTTGCAAATGATATAGATGGAAAACCAATGGAGATCAAACCATTTACTGGTATTGAGAGCAAAAAGCTGAAACGGGAGCAACAGAGGCTTGAAGATCGTGCAAAGCAAGAAGAGGAATTGTTCACCCGTGTTCCCCTTTCAAAGGCTGAGCGCAAGAACTTGAAACATCTTAAGAGATCACGGAACGGGTTAATGGGAGTTTTGGAGGATTTTAATGATGACATTGGTGGGTTAGTTGGG------------------------------------------------------------------------------------------------------------------------------------------------------------------------------------------------------------------------------------------ATG---------------------------------------------------------------CAAGATGATGATAATCCGAACACT------------------------------------------------------------------GAGCATATGAATCCCAAA------------------------------------------------------------------------------------AGC---------------------------------------------------------------------TCAAAGAAACATCTTCAC---AACAAAAACAGACCAAAGGTTCAAAAGCAAGCACGAGGAAAAATAAGAAAATTTTAG------------------------------------------------------------------------------------
>Isoetes_sinensis
------------------------------------------------------------------------------------------------------------------------------------------------------------------------------------------AAAACCCCACCCAAGAAAACA------------------------------------------------------------------------------------------------------------------------------------------------------------------------------------------------------------------------------------------------------------------------------------------------------------------------------------------------------ATAGGGTTTAGT------CCCGAAAAC------------------------------------------------------------------------------------------------------------------------------------------------------------------------------------------------------------------------------TGCAAGTCGCAGCAG---------------------------------------------------------------------AAAATGGAGCTCATGAAGATGCTGTCGGACATGGAATTGGGCCTTGAGGGAATACGGCGTATAGTGTTGCCTCTTCTTCAGAAGGTCAAGTCTGGGCAATTGAGCACCGAGAAGGGAGTGAGCTTTCTGGAGGTGAAGCATTTGTTGCTTCTAAGTTATTGCCAATGTATAGTATTTCTTGTCTTCTTGAAGGCCCAG---GGGGTC---TCTATTTGTGGCCACCCAGTTCTTGCACGTTTTGTTGAATTAAGACTTTTTCTTGAAAAGATACGTCCAGTTGAAAAGAAACTTCAATACCAGATAGATAAATTGCTAAAATCTGCT------ACTGCACCACTAATATCAGAG---------------AGTAGAGATACAACTACAGCTGAAAAAGATGAC---CTTAATTACAGGCCAAATCCATCCATGCTGGTCTCCAGGCTAGAGGAGCAT---AAGGACCTAGAAGGTATATATCGTCCT------CCAAAGATAGCAGCAACC------AGTATGGAGGAGGAT------------------------------------GAC---CCAAAGGTTCGAAGAATGAAGGCTCGTCAGGCACGGGATTTGAGTCGACGAAGCTCACGCAGTGACTTTATTCAACAGCTTGCAAATGATATAGATGGAAAGCCAATGGAGATTAAACCATTTACTGGTATTGAGAGCAGAAAGCTGAAACGGGAGCAACAGAGGCTTGAAGATCGTGCAAAGCAAGAAGAGGAATTGTTCACCCGTGTTCCCCTTTCAAAGGCTGAGCGCAAGAACTTGAAACATCTTAAGAGATCACGGAATGGGTTATTGGGAGTATTAGAGGATTTTAATGATGACATTGGTGGGTTAGTTGGG------------------------------------------------------------------------------------------------------------------------------------------------------------------------------------------------------------------------------------------ATG---------------------------------------------------------------CAAGATGACGATAATCTGAACATT------------------------------------------------------------------GAGCATATGAATCCCAAA------------------------------------------------------------------------------------AGC---------------------------------------------------------------------TCAAAGAAACATCTTCAC---AACAAAAACAGAACAAAGGTG---AAATCTTCAGTTTCTAAAGTTAATATTTGA---------------------------------------------------------------------------------------
>Isoetes_spp
-------------------------------------------------------------------------------------------------------------------------------------------------------------------------------------------------------------------------------------------------------------------------------------------------------------------------------------------------------------------------------------------------------------------------------------------------------------------------------------------------------------------------------------------------------------------------------------------------------------------------------------------------------------------------------------------------------------------------------------------------------------------------------------------------------------------------------------------------------------------------------------------------------------------------------------------------------------------------------------------------------------------------------AGAAGGGAGTGAGTTTTCTGGAGGTGAAGCATTTGTTGCTTCTAAGTTATTGCCAATGTATTGTATTTCTTGTCTTCTTGAAGGCCCAG---GGGGTG---TCTATTTGTGGCCACCCAGTTCTTGCACGTTTTGTTGAATTAAGA------------------------------------------------------------------------------------------------------------------------------------------------------------TACAGGCCAAACCCATCCATGCTGGTCTCCAGGCTGGAGGAGAAT---AAGG------------------------------------------------------------------------------------------------------------------AGGCTCGAAGAATGAAGGCTCGTCAGGCACGGGATTTGAGTCGACGAAGCTCGCGCAGTGACTTTATTGAACAGCTTGCAAATGATATAGATGGAAAACCAATGGAG-------------------------------------------------------------------------------------------------TTCCCCTTTCAAAGGCTGAGCGCAAGAACTTGAAACATCTTAAGAGATCACGGAACGGGTTAATGGGAGTTTTGGAGGATTTTAATGATGACATTGGTGGGTTAGTTGGG------------------------------------------------------------------------------------------------------------------------------------------------------------------------------------------------------------------------------------------ATG---------------------------------------------------------------CAAGTTGACGATAATCTGAACACT------------------------------------------------------------------GAGCATATGAATCCCAAA------------------------------------------------------------------------------------AGC---------------------------------------------------------------------------------------------------------------------------------------------------------------------------------------------------------------------------------------
>Isoetes_andicola
----------------------------------------------------------------------------------------------------------------------------------------------------------------------------------------------------------------------------------------------------------------------------------------------------------------------------------------------------------------------------------------------------------------------------------------------------------------------------------------------------------------------------------------------------------------------------------------------------------------------------------------------------------------------------------------------------------------------------------------------------------------------------------------------------------------------------------------------------------------------------------------------------------------------------------------------------------------------------------------------------------------------------------------------------------------------------------------------------------------------------------------------------------------------------------------------------------------------------------------------------------------------------------------------------------------------------------------------------------------------------------------------------------------------------------------------------------------------------------------------------------------------------------------------------------------------------------------------------------------------------AGATCAAACCATTTACTGGTATTGAGAGCAAAAAGCTGAAACGGGAGCAACAGAGGCTTGAAGATCGTGCAAAACAAGAAGAGGAATTGTTCACCCGTGTTCCCCTTTCAAAGGCTGGGCGCAAGAACTTGAAACATCTTAAGAGATCACGGAA------------------------------------------------------G------------------------------------------------------------------------------------------------------------------------------------------------------------------------------------------------------------------------------------------ATG---------------------------------------------------------------CAAGATGATGATAATCTGAACACT------------------------------------------------------------------GAGCATATGAATCCCAAA------------------------------------------------------------------------------------AGC---------------------------------------------------------------------TCAAR-AAACATCTTCAC---AACAAAAACAGACCAAAGK--CAAA--------------------------------------------------------------------------------------------------------------------
>Isoetes_humilior
----------------------------------------------------------------------------------------------------------------------------------------------------------------------------------------------------------------------------------------------------------------------------------------------------------------------------------------------------------------------------------------------------------------------------------------------------------------------------------------------------------------------------------------------------------------------------------------------------------------------------------------------------------------------------------------------------------------------------------------------------------------------------------------------------------------------------------------------------------------------------------------------------------------------------------------------------------------------------------------------------AGGTMAAGTCTGGGCAATTGAGCAYCGAGAAGGGAGTGAGCTTTCTGGAGGTGAAGCATTTGTTGCTTCTGAGTTATTGCCAATGTATAGTATTTCTTGTCTTCTTGAAGGCCCAG---GGGGTG---TCTA-------------------------------------------------------GATACGTCCAGTTGAAAAGAAACTTCAATACCAGATAGATAAATTGCTAAAATCTGCT------ACTGCACCACTATTATCAGAG---------------AGTAGAGATACAACTACAGC--------------------------------------------------------------------------------------------------------------------CAACC------AGTATGGAGGAGGAT------------------------------------GAC---CCAAAGGTTCGAAGAATGAAGGCTCGTCAGGCACGGGATTTGAGTCGACGAAGCTCACGCAGTGACTTCATTCAACAGCTTGCAAATGATATAGATGGAAAGCCAATGGAG-------------CTGGTATTGAGAGCAGAAAGCTGAAAAGGGAGCATCAGAGGCTTGAAGATCGTGCAAAGCAAGAAGAAGAATTGTTCACCCGTGTTCCCCTTTCAAAGGCTGAGCGCAAGAACTTGAAACATCTTAAGAGATCACGGAA--------------------------------------------------TTGGG------------------------------------------------------------------------------------------------------------------------------------------------------------------------------------------------------------------------------------------ATG---------------------------------------------------------------CAAGATGACGATAATCTGAACATT------------------------------------------------------------------GAGCATATGAATCCCAAA------------------------------------------------------------------------------------AGC---------------------------------------------------------------------TCAAAGAAACATGTTCAT---AACAAAAACAGAACAAAGGTTCAAAAGCAAGCACGAGGAAAAAGAA-----------------------------------------------------------------------------------------------
>Isoetes_elatior
-----------------------------------------------------------------------------------------------------------------------------------------------------------------------------------------------------------------------------------------------------------------------------------------------------------------------------------------------------------------------------------------------------------------------------------------------------------------------------------------------------------------------------------------------------------------------------------------------------------------------------------------------------------------------------------------------------------------------------------------------------------------------------------------------------------------------------------------------------------------------------------------------------------------------------------------------------------------------------------------------------GGTCAAGTCTGGGCAATTGAGCACCGAGAAGGGAGTGAGCTTTCTGGAGGTGAAGYATTTGTTGCTTCTAAGTTATTGCCAATGTATAGTATTTCTTGTCTTCTTGAAGGCCCAG---GGGGTG---TCTATTTGTGGCCACCCAGTTCTTGCACGTTTTGTTGAATTAAGACTTTTTCTTGAAAAGATACGTCCAGTKGAAAAGAAACTTCAATACCAGATAGATAAATTKCTAAAATCTGCT------ACTGCACCACTAATATCAGAG---------------AGTAGAGATACAACTACAGCTGAAAAAGATGAC---CTTAATTACAGGCCAAACCCATCCATGCTGGTCTCCAGGCTAGAGGAGCAT---AAGGACCTAGAAGGTATATATCGTCCT------CCAAAGATAGCAGCAACC------AGTATGGAGGAGGAT------------------------------------GAC---CCAAAGGTTCGAAGRATGAAGGCTCGTCAGGCACGGGATTTGAGTCGACGAAGCTCACGCAGTGACTTTATTCAAC--CTTGCAAATGATATAGATGGAAAGCCAATGGAGATTAAACCATTTACTGGTATTGAGAGCAGAAAGCTGAAACGGGAGCAACAGAGGCTTGAAGATCGTGCAAAGCAAGAAGAGGAATTG------CGTGTTCCCCTTTCAAAGGCTGAGCGCAAGAACTTGAAACATCTTAAGAGATCACGGAA--GGTTATTGGGAGTATTAGAGGATTTTAATGATGACATTGGTGGGTTAGT------------------------------------------------------------------------------------------------------------------------------------------------------------------------------------------------------------------------------------------------------------------------------------------------------------------AGATGAYGATAATCTGAACATT------------------------------------------------------------------GAGCATATGAATCCCAAA------------------------------------------------------------------------------------AGY---------------------------------------------------------------------TCAAAGAAACATCTTCAC---AACAAARACAGAACAAAGGTTCAAAAGCAAGCACGAGGAAAAA--------------------------------------------------------------------------------------------------
>Isoetes_coromandelina
----------------------------------------------------------------------------------------------------------------------------------------------------------------------------------------------------------------------------------------------------------------------------------------------------------------------------------------------------------------------------------------------------------------------------------------------------------------------------------------------------------------------------------------------------------------------------------------------------------------------------------------------------------------------------------------------------------------------------------------------------------------------------------------------------------------------------------------------------------------------------------------------------------------------------------------------------------------------------------------------------------------------------------------------------------------------------------------------------------------------------------------------------------------------------------------------------------TTGAAAAGAAACTTCAATACCAGATAGATAAATTGCTAAGATCTGCT------ACCGCACCTCTATCGTTAGAC---------------AACAAAGACACAACGACAGGTGAAAATGATGAC---CTTAAGTACAAGCCAAAC------------------------------------------CTAGAAGGCATATATCGTCCT------CCAAAGATAGCAGCAACA------AGTATGGAGGAGGAT------------------------------------GAC---CCAAAATCCCGAAGAATGAAGGCACGTCA----------------------------------------------------------------------------------------------------------------------------------------CTTGAAGATCGTGCAAGGCAAGAAGAGGAATTGTTCACTCGTGTTCCACTTTCAAAGGCTGAGCGCAAGAAGTTGAAACACCTCAAGAGAT--------------------------------------------------------------------------------------------------------------------------------------------------------------------------------------------------------------------------------------------------------------------------------------------------------------------------------------------------------------------------------------------------------------------------------------------------------------------------------------------------------------------------------------------------------------------------------------------------------------------------------------------------------------------------------------------------------------------------------------------------------------------------------------------------------------------
