# Supplementary material for: Phylogenomics indicates the “living fossil” Isoetes diversified in the Cenozoic
Source: PLoS One. 2020 Jun 18;15(6):e0227525. doi: 10.1371/journal.pone.0227525 (PMC7302493; doi:10.1371/journal.pone.0227525)
Supplement: S1 File — Folder containing fasta files for each of the individual nuclear alignments. (GZ) [file pone.0227525.s011.gz › 1_Individual_Nuclear_Alignments/Homolog_06481.orthogroup_1.fasta]

>Arabidopsis_thaliana
---------------------------------------------------------------------------------------------------------------------------ATGGAAGGAAGAGATGAC---GGCGGAGGGAAAGTTATTGGGTTGATAGAGAAAGCGACGAAATCAACTGCTCAAGAGGTTGACCCGAGGCTTCTCAAGGCGATCAAATCCATTGTTCGCTATTCTGATTCGGAGGTCCGACTTAGTTCGCAAACCCTAATGGAGCTCATGAGACATAACCACTCTCAGGTTCGATATCTGACGCTTTTCATAATCGACGAGCTATTCATGAGATCAAAGCTCTTTAGAACTTTGATAATTGAGAATCTTGATCAGCTTTTGAGTTTAAGTATTGGGTTTAGAAGCAATCTGCCTCTTCCTGCACCACCTGCTGTTGCCACTACGTTGCGTTCAAAGGCTATTGAGTTCTTGGAGAAGTGGAATTTGTCTTTTGGGTTTCATTACAAGGAGCTTAGACTTGGGTTTGATTACCTTAAGAATACCCTCAAGTTAAAGTTCCCTGATTTACAGGCTAATGCTGCACGGATTCAACGAGAGAGACAGGAGAGGGAGATGAAGACAAAAGAGATTTTGCGGAACAAGTTTGATTCCTTGAGAGTTAGTTTTGGACTCTTCAAGTATGAGATTGAGGTAACGATAAAGGAAATCAAGGAGTGTATGGAAATTGTTCAGTGGAGA---------------------------GGGGATGATGGTGTTCCACTTGCGATC------TTAGAT---------------GAGGAAGAT---TTTGAGGAG---ATCCGTTGTTCTCATCTGAGGCAAATTCGTCTTGATTCACTG---------AAACAATCAGAAAAGGTTGAA---------GAAACTGGTGAAAACAGAATTGTATTTGATGTGTTGAGGGAACAGTGCAAGCTTCTAGTGACAAAGCATCTGATCTCGGTTCAAGAAGGGATCTCTCTTCTCATTAGGGTTGACGTAAGTGATAACAGAACGAGAGATTCCATGTTGAAGGACTTGATTGATATCAGGAATAACATATTGGCAGCTAAAAAGAAATGGGAAGAAGCTGGTTTTACAATGTCAAGAATGACTGATATTCACGGTAATGAAGAAACAAACGAGGAAGAAGAAGAT------ATCTGGGAGGAG------------------------------------------------------------------GATGATGGCAAGGTTAAAACTGATTCAGTCAAGAACGTGGCTCATGTGATGAGAACTCAGCAGAGTGAGAATTCATCTTTACCATCATCAGGTGAAGCAAAGAAGTCTACATCAGAAGCTAGGTCCAATAAAGTGTCGAACACTAAAAAAGTTGGAAGCAGTGGAAACTCTCTTAGAGAC---------------------------AAGCTAATTTCTGAAGCGCCTGTGATGAATTGGGGATCACAGTTGACTAATTGGGAATCAACTACG------GAAGTTCGAGCTAATTACCGGGGTTTAGAGATCGAGAGCCACTGGGGCAGGGTGGATCAAGATGCTATAATTCCAGCAGATAAAATAGCAGAATTGAATCTTCAGGCAACCGTGTATAGAGAAGAGAGAACAGAGACACCTCCATGCCGTGCTTCTCTAAAGAAAGGTGGTCTTTGCCAGAGAAGAGATCTCAGAGTCTGTCCGTTTCACGGACCCATTGTACCCCGGGATGATGAAGGAAACACCATAATC---------------------CAGGAATCTCCA------------------------------------------------------------------TTAGATGAG---AGTGAAAACCAAACTTCTTCAACTTCAGGGACC------------------------------------------------------------------------AACCAGGATGTGTCTATGGATGAAACAACTTCAGATTCTGATCCTAATCAGTTAGCTAGGCAAATAGCGAAAGAGGCTCTGAAGAATATCCGGGAGAAAGACAAAGAAGTGGTGAGGAAA---------------------------AGAGCAAAGCTTGTTAAGGTTAAGGTTAAGGAACACAATCATGAAGTTCTGCGTGGTGCGGCAATAGCCTCAACTTCTAGA------TCGAATGCTATGGATGATGAGTTTGAT------------------AGAGTTTTTGCTGAAAAG---------AAAAACAAGAAGCAAACCTTTTCCACAAGGCGTAAGAAAACAACGGCTAAAGATAGAATATCCCAGAGACTGTTTAGTAATCGAGTAAAAGGTACTAAT---CCACAGCAGTTGGCTCAGGGCAATGATGAAAAGTGCCGGGATACATCGGCTAACCAGTGGTAA------------------------------------------------------------------
>Theobroma_cacao
---------------------------------------------------------------------------------------------------------------ATGGCGATGGAGATGGAGGGGGAGGAGGAG------AGAGGGAAGGTCAGGGCTTTGATAGAAAAAGCCACGAACTCAACGGCCGCCGAGGTTGATCCACGCCTTCTCAAAGCAATCAAATCGGTTGTCCGGTTCTCAGATTCGGAGCTCCGAGTCGCCGCCCATACCCTCATGGACCTCATGAAACGCGATCACTCTCAGGTTCGTTATCTTACACTTCTTATAATTGATGAACTTTTCATGCGGTCAAAGCTTTTTAGAACACTTATAGTCGAGAACTTAGACCAGTTGTTGACCTTAAGCATCGGGTTTAGAAGAAATATGCCACTTCCAGCTCCTCCTGCTGTCGCATCCACCTTACGTTCCAAGGCAATTGAATTCTTGGAGAAGTGGAATGTGTCCTTTGGGGTTCATTACAGACAGCTTAGGTTAGGTTTTGATTATCTTAAGAATAGTCTGAGGTTCCAGTTTCCTAACCTTCAGGAAAATGCAGCTAGAATAGAACGGGAGAGAACAGAAAGAGAGAGAAGGACACAGGAGATTTTACGAAACAAGTTTGAAACACTGAAGACAAATTTTGGTTCTATAAAAGAAGAGATGCAGTCAACGGTCAATGAGATTGGGGAATGCTTATATATTGCTCGTACTAAA------------------------------GAGGAAAGTGTGCCACTAGGCCTC------TTGGAT---------------GATGAAGAT---TTTGAAGAG---TTCCGCTCTTCAGAATTGAGGCAGATCCGTCTTGATTCATTA---------AAGGAAGGAGAAAAGGTTTGT---------GAGAACAGTGATAATAAAGTGGTTTTAGATGCATTAAGGGAGCTGTATAAGCTTTTAGTAACAAAGCATTTGGTTTCTGTACAAGAATGGATTTCTCTTCTTATAAGGGTTGAAGTGGCTGACAACAGGTTACGAGATTCCATGTTGAAGGAGTTGATTGATATCCGAAGTCGTCTCCTGTCTGTGAAGAAGGATTGTGACGAATCAGGTTGTGCTCTA------CTTAAAACTGTGAAAAATAACCAA---------GAAGAGGAGGAAGAC------TTCTGGGAGGAAGGTAATATTGGATCAACTGAGAATGGAAGTTCTACTGAACCAGAGAAGCGAAAGGAGGTACAAAGTTCCAACAAGGAAGAGAAAATTAAATCTATTGAGGATAGGAATTCTTGGAAATCCAATAAACAAAACGAAAATCTTGCTAGAGTGTCATCTTCTAGCAAGGTGAAAGACAAAGCTAAAGAATGCAGTAACTTAAGTTCTAAGGGCAAAGAGTCTCTGGGTAGTGAAACCTCTGTTAGGAGT---------------------------AAGCTTTTGACTGAAGCTCCAGTCATCAGGTGGGGTTCTTTCCTGGATAATTGGGGATCGGTCTCTAACAAGGATATGTTGGCTAATCAGAGAGGCTTGGAGCTTGAAAGTCACTGGGGACGAGTAGACTATGATGCTGTAATTCCGGCAGAGAAAATTGCAGAATTGAATCTTCAGGCGATTGTTTACCAAGAAAATCTAGGAGAAATCCAACCATGTCATGCCCCTTTGAGCAAAGGTGGACTTTGTAAGAGAAGAGATTTGAGGGTTTGCCCATTTCATGGGCCCATTATACCTCGAGATGATGAAGGAAACCCTATC------------------------------------------------------------------------------------------------------------------------AATCGGACTTCTTCTATAGATGATACA------------------------------------------------------------------------AATCCTGATCTAGCGTCTGAT------------------------------ATTGTAGAGCAATTAGCAAAAAAAGCTGTGAAGAATGTCAGGGCGAGAGATAAGGAGGAAGCAAGGAAGAGAAAACTTGATAAACAGTCATTATGGCGGGCAAAGCTT------GCTAAAGTTCGGGAACACAATGAAGCTGTTCTTCGTGATGCTGCACTGGCATCAACATCAAGA------TCTGCAGTTGTTGGAGAAGAAATTGAG------------------GAAACTATTGGGGAGAAATCAGGGGGGAGAAACAAACAAACTCTGGCATCCATGCAGCGGAAGAAAGTAACAACTAAAGGCAGGTTAGCTCATAAACTTCTGACTACGCGGGTTACAGATGCAGCA---ATAAGACAGATTACCCAGAGGGAGGATGCAACTTATAGAGAAGCCTTCCCCAATCAGTGGATACTTCATTGTAATGTCTCTACGAGCCTGGGGAAACTAGTTGTGCCGATCGGAAATCATGGATGGTGA
>Huperzia_squarrosa
------------------------------------------------------------------------------------------------------------------------------------------------------------------------------------------------------------------------------------------------------------------------------------------------------------------------------------------------------------------------------------------------------------------------------------------------------------------------------------------------------------------------------------------------------------------------------------------------------------------------------------------------------------------------------------------------------------------------TTACAAGCAGAA---------------------------------------------------------------------------------------------------------------------------------------------------------------------------------------------------------------------------------------------CGTGGACCGTCCAACAACAAACCAATA---------------------------------------------------------------------------------------------------------AGCACAAAATCAATACTTGAAAGTACAATGGAT---------------------------------------------------------------------------------------GGC---GATTCCCATTCACAAGAT---GTC---------------------------------------------------------------------------------------------------------------------------------------------------------------------------------------------------------------------------------------GGTGTACATATTGGAGAGGCGAGTCAT---------------------------------------------------------------------------------------------------------------------------------------------------------------------------------------------------------------------------------------------------------------------------------------------------------------------------------------------------------------------------------------------------------------------------------------------------------------------------------------------------------------------------------------------------------------------------------------------------------------------------------------CAAGTTGCTGACGCTATTTTGGAACAGGCAATTACTAATGTAAGGGCTAGAGATGAAGCTGAAAAA---------------AGAAAAAAAATCTCTCTGAAAAACAGGAAA------CGAAAAGATAGAGAGCACAATGAAGCTGTTTTAAGGGCAGCTGCCTTGTCCAGAACTTCTCAAGGTCTACTGGAGGTCCTAGGTGAAGATATGGAG------TCCAACGATGAACTTGAAGCAAGAGGAAAAACGTCTCATAAGAGAAGTGGCGGCTTGACGGCGCTACTGCGGAAGAAACCTAGTGTGAAGGACAGATTAGCTCGAAGATTGCTGACAGGACAAGTAACCGATGCAACT---GTAGCACAGCTGACCCGCGATGAAGAAAGTCGTTACAGAGAATCTTATCCCAATCAATGGTAA------------------------------------------------------------------
>Physcomitrella_patens
------------------------------------------------------------------------------------------------------------------------ATGGAGGTCGGGGAGGTTTCTAGAGACCGGCGCAAGCTCACATACCTTATCGAAGATGCTACCGTTTCGCCTGCAAAGAGCTTGGACATCGGATTGCTGCAGTCCATTAAGGCTTTGGTGCGCTCTTCGGACGCTAATGTCCGCACTGCCTTCGACACTTTATTTGACAAGCTGCAAAGACAGCACTCGCAGGTTCGCTTCCTCGCTGTTCTACTTATTGATGAATTATTCACGCGGTCGAAACTTTTCCGGTCGTTATTGGTTCCGAAATTCGAGATGTTCATGCTTCTGACCATCGGGTATCGAGATGACTTTCCCCTCCCAAAGCCGCCGGATCGAGCTACCTTGTTGAGAACTACAAGCATGGAACTCGTGGAGAAGTGGAACGACACCTTTGGTGTGCACTATAAGCAAGTCCGTTTGGGGTATGAATATCTAAAAAAGACCCTCAGGCTGCAGTTTCCTAATCTCAGAGCAGCAACTGCTTTGGCGGAACAGCAGCGACAAGAGAAAGAAGCAAGAACACAGGCACTGATTCTGAAGAAATACGAGAGTCTGTGCCAAAACTTTTCAGAATTGAGGACTGAAATTCATACAACATTGGATGAAATAGCTGAATGTTGCAAGATACTTGAGCTA------------GAGAGTGCGTCAGCACTAGAAGACAATGAACCGGTGTTGGAAGCAGAT---CTGGAGAGTCTCGTATTTGGAGATGACGAG---TATGAAGAA---TATGGTGATTCCAGTCTTCGGCGGGAACTTCACAAA---GAGGTTCCG---GAACAGGTCGCAGTTACTGAGAAGCTGAAAGAAACTACTGATAATTCGGCACTTTTTGAAACTCTTCGAGACCTTTACAAGCTAGTGGAATCAAATCACCTTAGAACCACCCAGGAATGGCTATCAATTTTAACGAGAGTGGATGTTTCGGATACTCGATCTCGTGATGCAGTATTGAAAGAGGTGATTGACCTCCGCACACAGCTGCTGGGTTCCCTCGTCAAATGTGAAAGCCTTGGCATTGACCGTACAGAAAAAGCTTCGACAAGCAGGTTCACGGTA---GGTGAAGTTGACGACGAT---ATTATTTGGGAGCCA---------GGAGACGCAGAGGCGGATAAAGACTTGGGCGAAATCGCCAGTACCTCTTATGCT---TTCAATATGGAGAAAGAATCAAATAACTCT---------------TTGCCAAGCGACAAGGAACTGCATAGTTCAAGTGCA---------------------------------------------------------------------------GTTACTCAGTCTGAAGCTAAAAAGGAAAGAGCTGAAACTGGTCCACGAGCGGAGTTGTTAGAAAAAGCTCCTATTCTTCCTTATGGCTCCTTTTTGGACAGCTGGGGTGCGACGAGC------GACGTTCCTGCTAATCAGCGAGGCCTAGAAATGGATAATCACTGGGGTAGGTTTGACAGTGAGGCGATGATCCCAGGCGATAAAATTGCGGAAATGAACGTTCGTTCTTCTTTCTACAAGCCCCCCGAAAGAGAAATTGTTCCTTGTAGAGCTCCATTAAAGAAAGGAGGACTTTGCCCCCGGAGGGACCTTTTCCGATGTCCCCTTCATGGACCCATCATTCCACGCGATGACAATGGTAACCCTATCCGAACACTAGAAATTGATACATCAGCAGCCAAACCAGCAGATAAGGCGCCT---------------------ATGGAGGAGTTTTCAGAT------ATCAACAAGGAAGACTTTCTTTCTGCCTCAAGTTCATCAAAGAATGCGTCT------------------------------------------------------TCATCAATT------------------------------------------------------------ACTGTAGCCGATTTGGCAAAGGAAGCAATTGCTAATGTGAGGGAGAGGGATGAAGCCGAAGCAAGGAAGAGAAGAGATGAAAAGGTCAAGGCGAAGCGGACACAATCC------AAGAGAGATAGAGAACACAATGATGCAGTTCTGAGAGCATCTGCACTATCAGGAACCTGTCAG---------GAGTTGTTCGGAGAAGAGTTTGAC------GATGTCGCAAAGATGAGGATAGGAAAGAAG---------AGAGCACGAGGGGGATTGACCGCATTGCTGAAAAAAAATCCTACTGTCAAGGAACGAATTGCTCAAAGATTGCTCAATGGTCGAGCGCGTGAAAATGCA---ATGAATGAGCTTGCGAGGGTGGAAGAGGCTAGGCACAGAGACGCTGCTGCTAATCAGTGGAATTGA---------------------------------------------------------------
>Lygodium_japonicum
---------------------------------------------------------------ATGAGAAGGAAGAAAACTGACACCCCAGACGAAGAGAGGCCTGACAGTAGCAACAGCAACCAGAATGGCACGACATCA---------TCCTACCTCCTCTCCCTCATCGATTCGATTACCACCTCGCCCGCCAACGGCCTGGACCTCGCCTTGATCAAGTCCATCAAGCAGATTGTTCGCACATCCGATGCCCTCATCCGCACTGCTTTCGATGCCTTGCTCCATAAGCTCAAACAAAACCATGCTCAGGTTCGTTATCTCACTGTGTTAGTCATCGATGAGCTCTTTACAAGGTCTAAGCTCTTCAGGACCCTACTGGTGAAAGATTTTGAACTGTTCATGCTTCATACTGTTGGCTATCGCTCTGACTGTCCTCTCCCTCCTCCTGCAAATCGTGCCACTGTTTTGAGGGCCAAAAGCATGGAGATCTTAGAGAAATGGAACATTATGTTCGGGCCACATTACAAGCCTCTTAGGTTGGGTTATGAATACTTGAAAAACACATTACACCTGCAGTTCCCCAATCTAAGAGAGGCTGCTGCTCGAGCAGAGCAACAAAGGAAAGAAAGAGAAGAGCGGTCCAGGGTTTTAGCTCAAAAGAAGTACGAGAAATTGAAAGATGATTACCCAGCCTTATCTGCTGAGATTCAGTCTACTTTGAACCAACTGGATGAATGCTTTGAAATTTTGCCAAGCACTCGAACA---CAGAATGCTTCAGCA------------------------AGAGTGGAT---GTGTCT---------------ACTTCCAAT---TTTGAAGAG---CACACTACTAACAGCCTTCGTCAAGCATTGGAGCAAGCAAGT---------TGTCAACCAGCAATCCTAGAC---------GAGACTCAAGATAACAAGCCTGTGTTTGATACTATTCGTGAATTGTGTAGACTTATTGTCAGCAAGCATATTCCTTTAACTCAAGGATGGATGTCCAATTTAATGAGAGTAGACCCTCAGGATGGAGAGGCTCACAATTCACTGCTCAGGTGTGTTATTGATACTCGTAATCAGTTGGTTTCAGCCAAAACAAGATGTTGTGAAATGGGTGTAGACCCTGGCAACATAGGTGAGGATACA------------------AACAAAGATGATGAC---GTGATCTGGGAGGAT---------GGAGGGGTTGTGAATACTGATGTTAAAGAAGTTCCCAAGTCCCCACCGAAGTCA---CAGACACTGATTTCTGAAGTAGAAATTCGGTCC------------ATACCATCTGATGCAGCTGCAAATTCTGATGGGACA------------------------------------------------------------AAAAAGGCTTCTGGGCAAGAGATTGATCCGGTCAGGAAA---------------------------AAGCTTCTAGAGCAAGCTCCAGTTGTACCATGGGGTTCATATCTTGATAGGTGGGGAGCAGAGCAT------GCGGTTCCTGTGAATCAAAGGGGTTTGCTACTTGAGAGCCATTGGGGCAAAGTTGACTTTGATGCTCTGCTTCCAGCCGAGAAGGTGGCAGAAATGAATATGCGAGCTTCTTATTATACATTGACGCAGTCAGAGATACCACCATGCTCCGCACCGTTGAAGAATGGAGGACTGTGCCAGAGGCGGGACCTGAAGGTCTGCCCTTTACATGGTCCTGTTGTACCACGAGATGAGCATGGCAATCCGATCCTTTCACCTAGAACTGGTAGTTCTGCAACAGCAGGAAGCAGTAAGTCT------------------------------------------------------------------GTTGAGTTGGATAGCAAGTCAATCAAGTCAGAA------------------------------------------------------AGGGAT---------------------------------------------------------------TTTGTTAAAGTGGTTGCTCAGAAAGCTGTAGGAAACATCAGAAAGAAGGACGAGGAAGAGCTG---------------AACAAGAAAATTGAGAAACGGCTTCAGGCT------AAAAGAGATAGGGAGCATAATGCTGCGGTTCTGCGAAGCGCTGCACTTGCACAGACCTCTCAAGGTCTTGGGGAAGCTATTGGGGAAGACCTGGAA------AGGTTTGATGACCCCAAACAAAAAAGCAAG---------AAGGCTAAGGCTTCTTTGAAAGCTATGCTGCAACCCAAACGAACTGCAAAAGACAGGCTTGGGGAAAGATTACTCAGTGGTCGAGCTAACGATGCAACT---GTCAGGGTGCTTACACGCGAGCAGGAGGCTGCATATAAAGAGGCGTTTGCCAATCAATGGTGA------------------------------------------------------------------
>Isoetes_lacustris
GTTTTTGGGCCAAAAGATCGCCTGCTCCGTTCCAGCGAGTTATGGATAACCACTCATTTACTTGTTAAGAGGGGAAAGATG---------------------------AAAGCTACTAAAGTGGAAGCAGGTGAGGTC------------CAGAGGTTGAGAGATCTTATAATTGCAGCCACATCTAGTACAGGTTTGGCAGTTGAGCTGCCACTTTTACAATCTATTAAGTCTATAGTGAGGGCTTCAGAAGAAAATGTGCACACGGCTATGGAGGCACTTTTGGATTGTCTTAGGAAGAAACATTCTCAGGTACGATATTTGGCCGTCTTAATAATAGATGAATTATTTACAAGGTCGAAGCTGTTTCGAACTCTAGTGGCTGCCAATTTCGAAATATTTCTTCAGCTTAGCTTGGGTTACAAATCTCAGTTTCCTCTACCAGCTCCATCAGACAGAGCTGCATTGCTACGGGAAAAGGCGCTGGAGGTTGTAGAGAAATGGAGTGAGTTGTTTGGTGTTCAATACAAGCAAGTAAGGTTAGGCTATGAATATTTGAAGAACACGTTGCACTTTAAGTTTCCAAACATAAGAGAAACCAATGCTCATGCAGCACAAGAGCGTAGAGAAAGGGAAGAGCGCACACAAGATCTTCTTCGAAAGAAGTTTGAACAAATGCAGGAAGCGTTTCCAGAGATGAAGAAGGAGATACAGTCAACTATTGCTGAAATGGATCAGTGCTTCACCATTTTGAATGATGTACATATAAGAGCTGAAGCAGCCCTGAAAGAAGAGAGCGACCAGTTTGTGGTGTTAGAT---AATTGT---------------GAAGGAAAT---TTTGAAGAG---TATGGGGTTAAAAGCTTACGTTTGGCTCGGAATCAAGTTGAGCACCCTGAAGCTGAAAATTTTCGCCAA------------GAAACACAGGACACTATTACTATTTATGACACCCTAAGGGACCTGTTTAAGGTTTTGAAAAATAAGCACATTCCGGGAATCCAGGATTTACTTTATATCTTGATGAGGGTGGATGCATCAGACCAAAATGCACGTGGTTCTTTACTTAAAGAAGTAATTGACATACGCAACTGTTTACAAGAATCTGGAATGAAGTGTGAAAAGCTTGGGATCATGTTGCCAGAGCGAAAGCCAACATTT---------------GAAAGTGAAAATGAGGAC---ATTATTTGGGAAGAT---------GGGGAAGCCATAGAAGATGCCATTAAG---------GTGTCATGCAAAACATCG---TTCAATGAGGTGCAAGCCGTTGACACGAGCAATGATGCATGCATTCTAAATGAAGGAAGTAAGCTAACCAAATCCAGCAAG---------------------------------------------------------------CAGCTCAATTCATTACTAGCTAATGAAACCAAGCAG---------------------------GCATTATTGATAGAAGCACCTGTTTTGCCGTGGGGCTCATTTTTGGATGGTTGGTGTTCTGAAGCG------GCAGTTCCTGGCAATGCCAAAGGTCTTGTTCTTGAGAACCATTGGGGTAGAGTGGATCCTGATGCAATTATTCCCCCTGAAAATGTTGCAGTTTCAAAATTAAGAACATCCTATTATGAGCCACAGCGGCGTGAGATTCGTCCATGCCTCGCACCGTTGAAGAAGGGTGGCCTTTGTCAAAGGCGAGATCTTACAAAGTGCCCGCTCCATGGTCCTATTGTTCCACGGGATGAGTTCGGCAAACAAATT------------------------GCACAGGATCCTGAA---------------------------------------------------------------------------GTAGAAGATCGAAACACTTCTGTTCGTGCAAGC------------------------------------------------------AATGAGATTGGAAATGTAAATATTATATTGAAGGAACAAGAG---GGGCATGAT------------CAGATGGTTGAAACTATTGCCAAACAGGCAGTAAGAAATGTTAGAAACAGAGACGAGTTT------------ATAAAGGAGCGAAAAACATTTCTGAGG------------------CGCAAAGATAGAGAATATAACGAGTCTGTGTTGAGGACAGCTGCACTTGGCCAAAGCTCTCAAGGTATGGAAGAAATAATTGGAGACAATTCTGAA------GTAAATGCACCACATGAAGGTCCACAGAAA---------AGGCGCAAGTCTGGTTTAGCTAGCTTACTGCATAAAAATCCAACTGCAAAAGATAGGCTGGGCCAAAAGCTGCTAATTGGAAGAGTTGCAAGTGCTGCA---GAAACACACATATCAAGGACAGAAGAATTTAAATACAGAGACAAATTTCCCAATCAG------------------------------------------------------------------------
>Selaginella_moellendorffii
---------------------------------------------------------------------------------------------------------------------------ATGGCGGGG---------------------CGATTGAGCGATCTCATCCTCGCGGCCACGAATTCCCCGGGCAAGGAGCTGGAGGAGCCGCTGCTCAAGGCGATCAAGGCGCTGGTGCGCGCCTCGGATGACAATGTCAAGGCGGCGGCAGACCTTCTCATGGACCGGCTAGGGAAGAATCACTCCCAGGTCAGGCTTCTCGCTCTGCTGCTCATCGATCAGCTCTTTACGCGATCGAAGCTGTTTCGCGGCCAGATCGTGGCGGTGCTCGAGAAATTTATGGTTCTCTGCCTCGGGCACCGCACCGACCAGCCGCTCCCAGCTCCCGCGGATCGAGCGGCGCTGCTCAAGGCTAAGGCGCTGGAAATCGTGGAGAGATGGAACGAGACGTTTGGGCCTCACTACAAGGAGCTCCAGCTTGGCTACGAATACTTGAAGTTCACGCTACGTCTCGACTTTCCGGGTGTTCGAGAGGCCGCGAATCGAGCCGAGGAAGAAAAGAATGCCAGGGACAGGCGCACGCAAGATCTTCTCCGGTGCCGGCTGCTCCAACTCACGGAGAATTTCCCTGGCTTGAGGAGAGATCTCGAGTCGACGATGAGTCAGCTGGAAGAATGCTTTGCCATCTTGAGCGAG---------------GAGGAGGAGGTGGTCCAGGACGAGGATGGATTTTTGGAGGTGGAC---AAAGAT---------------GAAGAGGAC---AGTAGTGAGGTGTTTGGGATCCAAAGCTTGCGGTCCATGCGTGATCAA---------------GAGGAATTGATGGTCACG------------GAATCTCGCGACAACGAGGCCATTTTCGACATGGCCCGGGATTTGCTCAAGTTGGTGACAACAAGACATCTTCCAGCAGCGCAGGAATGGCTGTCGGTTTTGATGCGAGTCGACCCGGAAGATCGACAAAGCCGGGATGCTCTCATGAAGGAGGTGATCGACTTGAGGAACCGCCTGGTGGTCTTAAAGGATAAGTGTCAGGAGCTCGGGATTGTCGAGGTGGCCAAATCCAAAACC---------------------ACCACTGACGACGAT---GTGGAATGGGAAGAA---------GAAGAGATATTTGACAGGAGCAAGCTG---------GATGGTCCACGACACAAA---CTAGAGCAAGAACGAGAACGAGAACGAGAACGAGAACGG---------GAACAAGGTGGCGAAATCAGAAAGAGTTCCTCACCTCAGGCTACA------------------------------------GCAACAGGAACGGCTTCGTCATCTAACGCAACCATGTCCGAGCTTAAGCAG---------------------------AAGCTGTTTGAGGAGGCTCCCGTGCTGCCGTGGGGATCGTTTCTCGACGCCTGGGGCTCCGACGCT------GCTGTTCCTGCAAACAACAGGGGACTGGTTCTCGACAACCACTGGGGAAGAGTGGATCCGGACGCTCTCATCTCTACCGAGAAGATGGCGGAGATGCAAGTGAGAGCATCGTACTACCAGCCTTTAAAGTCGGAGTTACGTCCTTGCTCGGCACCGCTGAGGAATGGAGGCCTTTGCCAGAGACGAGACCTCCGAAAGTGCCCGCTTCATGGCACAATAATTCCGCGGGACGATAGAGGCAATCCTCTC------------------------GAGGAGAAAAGGGCT---------------------------------------------------------------------------GTCGAAGCCAAGGGGAAGGAGAAGGCGGCGGTC------------------------------------------------------AGTCCG---------------------------------------------------------------------GCAGCTTTGGCTGCTCAAGCCGTGAGGAACGTGAGAGGCAGGGATGAAGCC------------AAAAGGAAACAGAATAAACTTTTGCGACAGTCTCAAGCC------AGGACAGACAGACAACACAACGAGGCGGTGCTGAGAACTGCCGCGCTTGCTCACGACACGCAGACGATTGAAGCAGGCCTA------------GAG------AGGAAAAGCCTGGATGAAGAAACGCCAAAG---------AAACGAAAAGGTGGTCTCAGCGCTATGCTCCGTAAGAAGGAGACTCCAAAAGACAGAATTGCCAGGAGACTACTGCGCGGCCGGGCAGTGGACGCTATG---GTCGCCAACATAGCTCGAGACGAGGATGCCAAGTACAGGGAGTCTTTCCCAAATCAGTGGTGA------------------------------------------------------------------
>Amborella_tricopoda
---------------------------------------------------------------------------------------------------------------------------ATGGCAACTGAT------------GGTGGAAAGCTTTCATCGCTGATCGAGAAGGCTACTCATTCCACTTCCAGAGAGCTGGACTCTTCCCTTCTCAACTCCATAAAAGCCATAGTCAAATCCTCTGATGCCAATGTGCATGTCACAGTCGAAACCCTAATGGAGAACATGAAGAAGAATCACTCACAGGTACGGTACCTTGCGCTGCTTATAATCGATGAATTATTTATGCGTTCAAAGCTTTTCAGATCCCTTCTTGTTGTTAATTTTGATGGGTTTTTGGGTCTGAGCACTGGCTTTAGAAGAAATATGCCTCTTCCACCTCCTGCTTCCATTGCATCCATCTTGCGTTCAAAATCCATTGAACTCTTGGAGAAATGGAATGATTCGTTTGGTTGCCATTACAAGCAGATTAGATTAGGTTATGATTACTTAAAGAATGTTCTTAGATTCCAATTCCCCAACTTGCCAGAAACAGCAGCAAGATTGCGGCACGAGAGAAGGGAAAGGGAGATCAGATCAAAGGAAATTCTAGTGAATAAGTTTGAGAATCTAAAGAGCAATTACTCATCAATCAAGGGTGAGATTCGGTCCACTTCAGATGAAATCTCTGAATGTTTTGAGATTATCTCTGGCACG---------------------------AATTCAAAAGACAATAAATTCAGTTGTGACTCTGTTGAT---------------GATGAAAATGCAGTGGAAGAG---TCTACATCTTTAGCTATGCGCCGCATACGTTTAGAGTCATTA---------AGAGAGGGAATGATTGTCCAT---------GAGAACAGTGATAACAAAGCAGTCTTTGACATGTTGAGAGAATTATACAAGCTTCTGACTTCTAAGCATTTGAAGACCGTACAGGATTCGATCTCTGTTCTAGTGAGGGTTGATGCATCTGATGTTAGGTTTAGAGATTCTGCACTAAAAGAGTTAATTGACATTCGAAACGACCTCCAATTAGCAAAAAAGAGATGTGAGGAACTGGGTTGTGTTGCTCCT------------------------------------GATGATGACGAGAACAGGATTTTGTGGGAGGAA---------GGTAAGATTGAAGTTGAAAGCAAT---------------------------------GAGAACAGTAATCTATCTGGTGAGGCAAATAAAGACATGGTTTATAATTCATATGGTGATGAGTCAAAAAATGATGCCTCTACTAGTGGAAAAGAATCAATTGATGAAGAA------------------ACCATTGTTGCCGGAGATGGTTTTGGTCCTTCT------TCTCCGAGGCAG---------------------------CAGCTCTTGGCCAAAGCCCCAGTTATGACGTGGGGTTCATTTTTGGATTCTTGGGGTATGGTCCGT------GATGTACCAGCAAATCAGAGGGGGATGGAACTCGAGTGTCACTGGGGTAGAGTGGATTATGATGCTGTTATTCCTGCTGAAAAAATTGCGGAGCTAAATGTTCAAATGACGTATTACAACGAACAACATGGTGAAATCAGGCCATGTTTCGCTCCTTTGAAGAAAGGGGGACTCTGTCAAAGAAGGGATCTGAGAGTTTGCCCATTTCATGGACCCATTGTACCTAGAGATGTAGAAGGAAATCCTATCATA---------------------GCAAACACATCTCAAAAACATGATTCT---------------------------------------------ATAGACATTGGTGGC---CCCTCTATTCTTAAAACGAGTACCAAAGATAGC------------------------------------------------------------------------------GATGTCTCATTTCAACCTTCTGATCTAGAAACA---------TTAACTGCTGAGGAACTTGCTAAACAAGCGGTGAAGAATGTGAGGACTAGGGAGGGAAAGGAGAGAGAGAAGGACAAGAATGAGAAGAGGGCTTTGAAACGTGCAAAGCTT------GCAAAGGTTCGGGAACACAACGAAATGGTTCTCAGGCAATCTGCACTTGCCTCAACTTCACAAGGCCTAGGAGAAGTCATGGGAGAAGACATAGAAGCACTACACCATACCAGTTCGGAGTACAAAGAGAAA---------------AAGCAAACACTTGCCTCAATGCTTCGGAAGAAGGTGACGCCTAGAGATAGGTTGGCAAGGAGGCTTTTGAACGCACATGCAACTGAGGCGACA---GTGAGACAACTCACTCATGGCGAAGACTCGAATTACAGGGAGGCTTTTCCAAATCAATGGTAG------------------------------------------------------------------
>Oryza_sativa
------------------------------------------------------------------------------------------------------------------------------------------------------------------------------------------------------------------------------------------------------------------------------------------------------------------------------------------------------------------------------------------------------------------------------------------------------------------------------------------------------------------------------------------------------------------------------------------------------------------------------------------------------------------------------------------------------------------------------------------------------------------------------------------------------------------------------------------------------GCAAAT---------------GATGAGGATGAGGAGCAGGAG---ATTGCCTCTTTGGCGATGCGGAGTATTAGGATGGCTTCTTTG---------ATGGCTGGGGAGTGGGTTCCT---------GAGACTCAGGAGAATGAAGCAGTTTTCGACGCGTTGAGGGAGTCATATCGGCTCCTTGTGTCAAAGCATTTGGTCACAGTTCAGGAATGGATATCTGTGCTGGTTAGGGTCAATCTCGCAGATAATCGTTTCAGAGATTCTGCTTTGAAGGAATTCATTGATGTTAAGAATGAAATACGAGCGGTGAGAAATCGGTGTAGTGAGCTTGGTCTTAATCTTGACAATGTCCATAGGCGGAAGGGTGTTCAGGAG------GAAGAGGATGATGAC------TTTTGGGTTGAG---------GGGAATATTGAGGTTCCTAGCCCTGGTAGAGTAGGTACCAGTGCAGATGTTGCA---AGTAGCAGCAAGGACACTAGAAAGGGAAAGAAGCCAGTAGGT------------GGCACGGATACTGATGATGGCAAGGCACCTAATGCTGGCAATAGTCCTCAAGAGCTG------------------------------------------------------GATCCAGAGAGGGCA---------------------------AAGCTGCATGCAGAAGCCCCTGTGCTGCCATGGAGCTCTGTTTTGGATCGTTGGGGTTCTAACAGG------GATGCACTTGTAAACCAAAGGGGACTTGAGCTCGAGAGCCATTGGGGAAGGGTGGATAATGATGCTGTTATACCTGCTGCAAAGATTGCAGAATTAAATGTTCATAGTTCAATATATAGAGAAGATCCAGTTGAGATTCTACCATGCCTTGCACCTCTGAAGAAAGGAGGCCTTTGCCAGAGAAGAGATCTCAAGATATGCCCGTTTCATGGGCCTATTGTTCCACGAGATGCCGAAGGAAATCCAATT------------------------CATCAGAGTGATGGCCATTGTGATGCAGAAGGAAATCCAGTTGGGCAGACTGATGGCCATTATGATGCAGCAGTAAGTCCTATTGAT---CCGAATGAAGACAGTTCTGATGTAAGAGAAAATATGATTATGCCAGATGGAAGCAGTGATGGTGAATGTATTTATGAGTCCTCTCCTTCAAGAACGGCAAACATAAATAATGACATTAGCGACAGCGATGTAGGTCATGACCTCGGTAAA---ATTACAGTGGAGCAGTTGGCGAGACAGGCAGTGCAGAATGTCCGGAAAAGAGACAGGGAT---------------------GACAAAAAAGCTCTGGAAAAAGCCCAACGA------GCGAGAATTCGTCAGCATAATCAAGATGTTTTGCGGGAAGCGGCTCTTGCTTCAACCTCGCGC------TCAGCGGCA---------GACTATGACCTCCCTTCGCCAGCAGTGTCTCGACGGGGACGCCGA---GGTAAGACAAAGGGACCAACACTGGCATCGATGCTGAAGAAGAAAGTTACTTCCAAAGATAGAATTGCAGAGAGGCTTCTGAATGCTCGAGCTAGGGATGCGACA---ATAAGAGAAGTTTCACATACTGAAGATATGAGCTACAGAGAAGCATTCCCAAATCAATGGTAG------------------------------------------------------------------
>Littorella_uniflora
---------------------------------------------------------------------------------------------------------------------------ATGGAGGCAGAGGAG---------AAGCCGGTTGTGGTGGGGCTAATTGAGACCGCCACGAATTCGACGGCCGCGGAAGTTGATCCTCGCTGCTTGAAAGCCATCAAATCGGTGGTTCGTTATTCCGATTCTGAGCTCCGAATCGCGGCCCAAACCCTAATGTCTCTTATGAAACGCGATCATTCTCAGGTACGGTATCTTGCGTTGCTCATTATAGATGAACTCTTTATGCGTTCAAAGCTTTTTAGGACTCTTCTTGTTGATAACTTGGATAAGTTACTTAGTTTGAGTGTTGGATTTAGAAGAGATCATCCTCTCCCTGCTCCTGATTCTGTTTCATCTGTATTACGGACAAGGGCGATTGAGTTCTTAGAGAAGTGGAATGATTCATTCGGTATACAGTATCGACAGCTCAGGTTAGGGTATGACTATCTCAAAAACACCCTCTGTTACAAATTTCCGAATGTGCGAGCCAATGCTGTTAGAATTCGGGAAGAAAGGACTAAAAGAGAGATAAAAACGAAAGAGATCTTACTCAAAAAATTCAAGAACTTGAAGGAACAATTTCCATCATTGAAAAAGGAAGTACAGCAAATAATTGAGCAAATAGGTGAGGGTTTGGATATTCTTAGAACAGAA------------------------------GATGAAGATATGGCATTTGCT---------CTTGAT---------------GACGCTGAT---TTGGAAGAG---TTTCGGAACACAGAACTACATGAGCTGCGTTTTCATTCTTTA---------AAAGAGGGGGAAAGAGTTCAA---------GAGAACAATGATAATAAAGTCGTGTTTGATGCTTTAAGGGAACTTCACAAGGTTTTATTCAGTAAGCATTTGCCTACTATACAAGAATGGATGTCTACTCTTGTAAGGGTGGAAGTGGAAGATACCAGGTTTAGAGACTCCACATTGAATGATCTTATAGATTTGAAGAATCTTGTTAATTTAACGAAGATGAAATGTGAAGACTCGGGCTGTGATTTTTCTAAGACTGCAACTGCTGAG------------------GAAGATGAAGAAGAT------ATTTGGGAAGAG---------GGTACAACAACCATCGGAACCTCTTGGGAACTGAAATCTGGTCCGAACTCTTCGGAAAGCAACCATCAACCTCCTACATCAATTTGCAACGAGGTGGGA------------AATTCTAGAAGTCAGAATTCTTCAACTGGAAGT------------------------------------------AAAATAATGCGCAGCAATTGCAGTGGGAGTGAATCAGATCCTCCGCGAAGT---------------------------GTGCTTCTCTCTGAAGCTCCGGTTCTTAAGTGGGGTTCATTTCTGGATAGCTGGGGATCAAATAGT------GAAGCTTTGGCTAATCAGAGAGGATTAGATGTCGAAAGTCACTGGGGTAGGGTAGACCTGGATGCAGTTATCCCATCCAAAAAAATTGCTGAATTGAATATGCGAGCTTCTGTGTACAAAGAAGACCCTGCTGAAATCCCACCATGTCGGGCCCCTTTACGGAGTGGTGGGCTCTGTCAAAGACGTGATTTGCGGATTTGCCCATTTCACGGGGCAAGAGTCCGAAGGAACGATGAAGGAAAACCAATC------------------------GAAACGAAACCTGGAGGAGCCGGC---------------------------------------------------AAAAAGCCTCAG---CCTGAAGAATTGACCTCAGGTGTGAAAGAT---------------------------------------------------------------------------------------------------------------------------GAATTAGTGAACCAGTTGTTTGAACAAGCTGTGAAGAATGTTAGAGGAAGAGAGGTCGATGAAGCAAAGAGGAAGGCACTGGACCTACGGGCCCTAAAGAAGGCTAAGTAT------GCCAAAGTTCGTGAACACAATGAAGCAGTTTTAAGAGACGCTGCACTAGCTACGACATGGAGG------TCTGAAGCTACAGAAACTGGGAGCAGT------------------TCAAGGTTGAAAGGCAAG---------------AAAGAAACACTTGCGTCCATGTTGAAAAAGAAAGAGACCTCTAAACATAGAATAGCTCGGAGGCTTCAGAGTGGTCGCCCAAGGAACAGTAGTACGGTAACACAGTTGATAGTGGCACAGGAGGCGAGCTACAGGGAAGCATTTCCCAATCAATGGTAA------------------------------------------------------------------
>Isoetes_spp
---------------------------------------------------------------------------------------------------------------------------------------------------------------------------------------------------------------------------------------------------------------------------------------------------------------------------------------------------------------------------------------------------------------------------------------------------------------------------------------------------------------------------------------------------------------------------------------------------------------------------------------------------------------------------------------------------------------------------------------------------------------------------------------------------------------------------------------------------------------------------------------------------------------------------------------------------------------------------------------------------------------------------------------------------------------------------------------------------------------------------------------------------------------------------------------------------------------------------------------------------------------------------------------------------------------------------------------------------------------------------------------------------------------------------------------------------------------------------------------------------------------------------------------------------------------------------------------------------------------------------------------------------------------------------------------------------------------------------------------------------------------------------------------------------------------------------------------------------------------------------------------------------------------------------------------------------------------------------------------------------------------------------------------------------------------------------------------------------------------------------------------------------------------------------------------------------------------------------------------------------------------------------------------------------------------------------------------------------------------------------------------------------------------------------------------------------------CGCAAGTCTGGTTTAGCTAGCTTRCTGCATAAAAATCCAACTGCAAAAGATAGRCTGGGCCAAAAGCTGCTAATTGGAAGAGTTGCAAGTGCTGCA---GAAACACACATATCAAGGACAGAAGAATTTAAATACAGAGACAAATTTCCCAATCA-------------------------------------------------------------------------
>Isoetes_andicola
----------------------------------------------------------------------------------------------------------------------------------------------------------------------------------------------------------------------------------------------------------------------------------------------------------------------------------------------------------------------------------------------------------------------------------------------------------------------------------------------------------------------------------------------------------------------------------------------------------------------------------------------------------------------------------------------------------------------------------------------------------------------------------------------------------------------------------------------------------------------------------------------------------------------------------------------------------------------------------------------------------------------------------------------------------------------------------------------------------------------------------------------------------------------------------------------------------------------------------------------------------------------------------------------------------------------------------------------------------------------------------------------------------------------------------------------------------------------------------------------------------------ATTCATTACTAGCTAATGAAACCAAGCAG---------------------------GCATTATTGATAGAAGCACCTGTTTTGCCCTGGGGCTCATTTTTGGATGGTTGGTGTTCTGAAGCG------GCAGTTCCTGGCAATGCCAAAGGTCTTGTTCTTGAGAACCATTGGGGTAGGGTGGATCCTGATGCAA----------------------------------------------------------------------------------------------------------------------------------------------------------------------------------------------------------------------------------------------------------------------------------------------------------------------------------------------------------------------------------------------------------------------------------------------------------------------------------------------------------------------------------------------------------------------------------------------------------------------------------------------------------------------------------------------------------------------------------------------------------------------------------------------------------------------AGTTACAAGTGCTGCA---GAAACGCACATATCAAGGACAGAAGAATTTAAATACAGAGACAAATTTCCCAATCA-------------------------------------------------------------------------
>Isoetes_humilior
--------------------------------------------------------------------------------------------------------------------------------------------------------------------------------------------------------------------------------------------------------------------------------------------------------------------------------------------------------------------------------------------------------------------------------------------------------------------------------------------------------------------------------------------------------------------------------------------------------------------------------------------------------------------------------------------------------------------------------------------------------------------------------------------------------------------------------------------------------------------------------------------------------------------------------------------------------------------------------------------------------------------------------------------------------------------------------------------------------------------------------------------------------------------------------------------------------------------------------------------------------------------------------------------------------------------------------------------------------------------------------------------------------------------------------------------------------------------------------------------------------------------------------------------------------------------------------------------------------------------------------------------------------------------------------------------------------------------------------------------------------------------------------------------------------------------------------------------------------------------------------------------------------------------------------------------------------------------------------------------------------------------------------------------------------------------------------------------------------------------------------------------------------------------------------------------------------------------------TGTTAGAAACAGAGATGAGTTT------------ATGAAGGAG-AAAAATTGTYTCTAAGG------------------CGCAAAGAYAGAGAATATAATGAGTCAGTGTTGAGGACCGCGGCACTTGGCCAAAGCTCTCAAGGTATGGAAGAAATAATTAGAGACAATT-----------------------------------------------------------------------------------------------------------------------------------------------------------------------------------------------------------------------------------------------------------------------------------------
>Isoetes_elatior
-------------------------------------------------------------------------------------------------------------------------------------------------------------------------------------------------------------------------------------------------------------------------------------------------------------------------------------------------------------------------------------------------------------------------------------------------------------------------------------------------------------------------------------------------------------------------------------------------------------------------------------------------------------------------------------------------------------------------------------------------------------------------------------------------------------------------------------------------------------------------------------------------------------------------------------------------------------------------------------------------------------------------------------------------------------------------------------------------------------------------------------------------------------------------------------------------------------------------------------------------------------------------------------------------------------------------------------------------------------------TGCAAGCCGTTGACACGAGCAATGATGCTTGCATTCCAAATGAAGAAATTAGGCTAACCAAATCCAGCAAG---------------------------------------------------------------CAGCTCAGTTCATTATTATCCAATGAAACCAAGCAG---------------------------GCATTATTGACAGAAGCACCTGTTTTGCCCTGGGGCTCATTTTTGGATGGTTGGTGTTCTGAAGCG------GCAGTTCCTGGCAATGCCAAAGGTCTTGTTCTTGAGAACCATTGGGGTAGAGTGGATCCTGATGCAATTATTCCTCCTGAAAATGTTGCAGTTTCAAAATTAAGAACATCCTATTATGAGCCACAGCGGTGTGAGATTCGTCCATGCCTCGCACCATTGAAGAAGGGTGGCCTTTGTCAAAGGCAAGATCTTACAAAGTGCCCGCTTCATGGTCCCATTGTTCCACGGGA--------------------------------------------------------------------------------------------------------------------------------------------------------------------------------------------------------------------------------------------------------------------------------------------------------------------------CAGTAAGAAATGTTAGAAACAGAGATGAGCTT------------ATAAAGGAG---------TTTCTAAGG------------------CGCAAAGATAGAGAGTATAATGAGTCAGTGTTGAGGACAGCTGCACTTGGCCAAAGTTCTCAAGGTATGGAAGAAATAATCAGAGACAATTCTGAA------GTAAATG----ACATGAAGGTCCACAGAAA---------AGGCGCAAGTCTGGTTTAGCCAGCTTACTGCATAAAAATCCAACTGCAAAAGATAGGCTCGGTCAAAAGCTGCTAATTGGGAGAGTTGGAAGTGCCGCA---GAAACACACATATCAAGGACAGAAGAATTGAAATACAGAGACAAATTTCCCAATCA-------------------------------------------------------------------------
>Isoetes_coromandelina
--------------------------------------------------------------------------------------------------------------------------------------------------------------------------------------------------------------------------------------------------------------------------------------------------------------------------------------------------------------------------------------------------------------------------------------------------------------------------------------------------------------------------------------------------------------------------------------------------------------------------------------------------------------------------------------------------------------------------------------------------------------------------------------------------------------------------------------------------------------------------------------------------------------------------------------------------------------------------------------------------------------------------------------------------------------------------------------------------------------------------------------------------------------------------------------------------------------------------------------------------------------------------------------------------------------------------------------------------------------------------------------------------------------------------------------------------------------------------------------------------------------------------------------------------------------------------------------AGCACCTATTTTGCCTTGGGGCTCATTTTTGGATACTTGGTGTTCTGAGGCA------GCAGTTCCAGCCAATGCTAGAGGTCTTGTTGTTGATAACCATTGGGGTAGAGTGGATCCTGATGTAATTATTCCTTCTGAAAACCTTGTAAATTTAAGATTGAGAACGTCCTATTATGAGCCACAGCAGCGTGAG-TTCGTCCATG----------------------GGCCTTTGTCAAAGACGGGATTTGACAAAGTGCCCTCTTCA-GGTCCTATTGTTCCACGGGATGAGCTTGGCAATGAAATT------------------------GCACAG-------------------------------------------------------------------------------------------------------------------------------------------------------------------------------------------------------------------------------------------------------------------------------------------------------------------------------------------------------------------------------------------------------------------------------------------------------------------------------------------------AGAAA---------AGGCGCAAGTCTGGTTTAGCTAGCTTACTGCATAAAAAAATAACTGCAAAAGATAGGCTGGGCCAAAAGTTGCTAAATGGGAGAGTCGCAAATGCTGCA---GAAACATGCATATCAAGGATAGAAGAATTTAAATATAGGGACAAATTT---------------------------------------------------------------------------------
