# Supplementary material for: Phylogenomics indicates the “living fossil” Isoetes diversified in the Cenozoic
Source: PLoS One. 2020 Jun 18;15(6):e0227525. doi: 10.1371/journal.pone.0227525 (PMC7302493; doi:10.1371/journal.pone.0227525)
Supplement: S1 File — Folder containing fasta files for each of the individual nuclear alignments. (GZ) [file pone.0227525.s011.gz › 1_Individual_Nuclear_Alignments/Homolog_34033.orthogroup_2.fasta]

>Pteridium_aquilinium
---------------------------------------------------------------------------------------------------------------------------------------------------------------------------------------------------------------------------------------------------------------------------------------------------------------------------------------------------------------------------------------------------------------------------------------------------------------------------------------------------------------------------------------------------------------------------------------------------------------------------------------ATGCCATGCAAA---------------------------------------------------------------------------------------------------------------------------------------------------------------------------------------------------------------------------------------------------------------------------------AAATTGTGTCTGAAAATGCAAGCGAAGATTTTTTTGTATTCGCTGAGCAACTACTGTGCCCTTCAG------------------------------------------------------------------------------------------------------------------------------GGTTTTGTAGAGGACCAATTTGGACTTGGTCTGATAGCGAGGGCAGTTGAAGAGGGAATCTCAGTTGTGAGACCATCTGGTACCATGATTTTCAACATCGGTGGACGACCAGGACACGCTGTTTGCGAACGTCTTTTTGAAAGGAGAGGATTCAGTATCTCTAAATTATGGCAAACAAGAGTAAAC------------------------------------------------------------------------------------------CAGGCTCCTGACACTGATATTTTAGCGCTTGTGGAGATTGAGAACAACAGTCGACATCGTTTTGAGTTTTTCGTGGGACGAGTTAGTGAAGAACCTATTAGTGCACGA------------------------------------------------------------------------------------------------------------------------------------------------------------------------------------------------------------------------------------------------------------------------------------------------------------------------------------------------CCTGCGCGG---------------------------------------------------------------------------------------------------------------------------------------------------------------------------------------------------------------------------------------------------------------------------------------------------------------------------------------------------------------------------------------------------------------------------------------------------------------------------------------------------------------------------------------------------------------------------------------------------------------------------------------------------------------------------------------------------------------------------------------------------------------------------------------------------------------------------------------------------------------------------------------------------------------------------------------------------------------------------------------------------------------------------------------------------------------------------------------------------------------------------------------------------------------------------------------------------------------------------------------------------------------------------------------------------------------------------------------------------------------------------------------------------------------------------------------------------------------------------------------------------------------------------------------------------------------------------------------------------------------------------------------------------------------------------------------------------------------------------------------------------------------------------------------------------------------------------------------------------------------------------------------------------------------------------------------------------------------------------------------------------------------------------------------------------------------------------------------------------
>Lygodium_japonicum
------------------------------------------------------------------------------------------------------------------------------------------------------------------------------------------------------------------------------------------------------------------------------------------------------------------------------------------------------------------------------------------------------------------------------------------------------------------------------------------------------------------------------------------------------------------------------------------------------------------------------------------------------------------------------------------------------------------------------------------------------------------------------------------------------------------------------------------------------------------------------------------------------------------------------------------------------------------------------------------------------------------------------------------------------------------------------------------------------------------------------------------------------TTTGGATTGGGGCTTATTGCACGAGCTGCTGAAGAAGGAATAGCTGTTATAAAACCATCTGGTACCATGATTTTCAATATTGGTGGTCGCCCAGGGCAAGCTGTTTGTGAGCGCTTATTCAAAAGGAGAGGTTTTCATATTACTAAATTGTGGCAGACAAGGGTCAAC------------------------------------------------------------------------------------------CAGGCTGCTGACACTGATATTTTAGCTCTAGTTGAAATTGAAAACAACAGTCGGCATCATTTTGAATTTTTTATGGGACGTGTCAGTGAGGAACCTGTTTGTGCAAGAACTGCTTGGGCTTATGCCAAGTCAGGGGGTGAAATTTCACATGGATTGTCAGTGTACAGCTGTAGATTGCAACAACCTAGCCAGGTGAAAACTATCTTCAAGTTTTTGGCCAACAGCCCTCAAGAGACACGGGGTGCTCTTGACCTTTCATTTGATGAGGAGTCAGTTGCCGAGGAAAAAATTCCTTTTCTTGCTCATTTGGCCGGTGCGTTGGAAGAAACTTCACACATACCTTATGAGTTACCTGTTGGAAGTGCTAGATTCAGGAATCTGATTGCGGGGTTCATGCGTTTTTATCACAACATTCCAATCAGTCACAATAATATCATGGTGTTTCCCTCGAGATCAGTTGCAATCGAGACTTTCTTGTCCCTTTTTTCACCAGATCTTGCTTTGGTTGATGGAAGTCTCTCAAAATTTCTGCCTCGTAAATGGGTTACTACTATCCCCTCACAGCATACT------CCAAATGGTCTACTGAAAAATTTGTGTGGGAGCAATATTACTGTGATTGAAGCTCCCAGACGAGTTGACTTGGTTCTGCAACTTTTGCATCATCTGAGACCTCAGATTGTTGTCGCAAACTTGGCAGATTTTGAAATGAAATCAAGTACAGCATTTGAGCTGCTG---------------------------------------------------------------------------------------------------------------------------------------------------------------------------------------------------------------------------------------------------------------------------------------------------------------------------------------------------------------------------------------------------------------------------------------------------------------------------------------------------------------------------------------------------------------------------------------------------------------------------------------------------------------------------------------------------------------------------------------------------------------------------------------------------------------------------------------------------------------------------------------------------------------------------------------------------------------------------------------------------------------------------------------------------------------------------------------------------------------------------------------------------------------------------------------------------------------------------------------------------------------------------------------------------------------------------------------------------------------------------------------------------------------------------------------------------------------------------------------------------------------------------------------------------------------------------------------------------------------------------------------------------------------------------------------------------------------------------------------------------------------------------------------------------
>Ceratodon_purpureus
------------------------------------------------------------------------------------------------------------------------------------------------------------------------------------------------------------------------------------ATGGCTACCTATCATTTTCGACTTCATCAGCTCTCCCTCACGGATTAC------------------------------------------------------------------------------------------------GAAGGTTTC------------------------------------------------------AGGGAGAATAGAAAGAGCTTGACACTGCTGGAATTACCGAGCATTTTCGTCCCAGAGGATTGGTCGTTCACTTTCTTTGAGGGCATCAGCAGACATCCAGACACGGGATTTAGGAATCGGGATGTTACAGAGCTGGGTTGCGGCAATGGGTGGGTATCGATTGCGATGGCGGAGCGATGGCAGCCACGAAAG---------------------------------GTCATTGGGCTTGATATTAATCCAAGAGCAATCAAGGTGGCGTGGATCAACCTGTACTTGAATGCACTAAGCGATGAC---GGCTCGCCTGTTCTTGATCATGAGGGCAAGTCGTTACTGGATAGGGTGGAATTTCATGTTTCAGACTTGCTCGCCTATTGCAGAGAGCAGAAGTTGACGATGGACCTTATCGTCGGTTGTATACCACAGATTCTGAATCCTGACCCAACTGCTATGTCCAAGCTCATCACTGAGAATGCGAGCGAAGAGTTCCTGCATTCTCTCAGCAATTACTGTGGTCTTCAG------------------------------------------------------------------------------------------------------------------------------GGTTTTGTTGAGGACCAGTTTGGGCTAGGTTTGGTTGCAAGAGCTGCGGAAGAGGGTATATCGATCATCAGGCCCACTGGTAGACTCATATTCAATATTGGAGGTCGACCTGGCCAAGCCGTGACAGAGCGACTATTCACCCGACGTGGATTTCATATCAACAAATTGTGGCAAACTAGAGTGAAT------------------------------------------------------------------------------------------CAGGCACCAGACACTGATATATTAGCATTGGTGGAAATCGAGAAAAACACACGACATCGCTTTGAGTTTTTCATGGGACGTGTAAGTGAAGACCCTATAAGTGCAAGGACAGCATGGGCCTTTTTGAAGTCAGGAGGCGAGATCTCCCATGGACTTTCAGTTTATGAGTGCACACTAAGGATGCCAAATCAGGTCAAGACAATTTCAAAGTTTTTGAGCAATGGGTTTCAAGAGACTCGGGGAGCACTAGATCTCTCGTTTAGTAATGACTCAGTGGCCGAAGAAAAAATACCTTTTCTGGCACATCTTGCTCGTGCACTTGAAGACCTTTCGTACTTTCCACATGAATCCCCAGCTGGAAGTTCCCGATTCCGAAATCTTATTGCGGGGTTTATGCGGATCTACCATCAAATCCCACTAACTCCTTCCAGTGTGGTGGTCCTTCCTTCAAGAGCTGTAGCGATTGAAAATATCCTTCGTATATACTCACCTCGATTAGCACTGGTGGACGCTGAGCTCACAAGATGGTTGCCAAAGAAATGGCTCACTGCGCTACCTGCTGAG---------GGTTCAACTGGAGGAGCCATTTCTCAATCCAACAACACTGTGACCGTAGTAGAAGCTCCTCGTCGCTCCGACTTGGTGGTGCGATTGCTGAAGAACCTGAAACCTCAGCTTGTTGTCACGAGCCTGGCAGATTATGAGATGCGAACTTCTACTTCATTTGAACTACTTCTGGATGCAACGGCCAGTATTGGAGCACGTCTGATTCTGGATATATCGGAATACTTGGAGCTTTCAAGTTTACCGGGGACAAATGGAGTTCTACAATATTTGGCATCCCATCCAATGCCTATGCATGCTACCATCATCTGTGGACTGGTCAAGAATCAGGTGTACTCAGACCTTGAGGTTGCTTTCATCGTCTCAGAAAATCAGACACTGTTGAATACACTCGCAAAGGCTGGGGATGTTACATATGGGCGCACTGCCATCTCAAGCCAGTTCTATTATGGTTGCCTCTTCCACGAGCTTCTGAGCTTTCAGCTTCCTGAACGTCATACCACTGAGCAGAGGTTACCTAGGGAGGAAGAGCCTTCAAAGTTTATCAGTTTCTCGCCAACCTCTGCTGAAGCACTGAGTGGAGTAGAGAATGTC---------------------------AATCTAGACCAA---CAGGCCCCAACGATCTGTATGGATTTCGACGAGAACCTTCTCCAAGTCCCTGCAGCAGTCAAAGTATCTGTCTTCGAAGGCTTCGCACGACAGAATATTTCCGAGGACGAGATGGACCCCAGGCCGGAAATACTTGATTACCTGCAAAGCGGATACGGGCTTCCACAATCGCACGCGAAGGAGCTTTTCTTAAGTGACACTTCTACGTCTCTATTCACAAAGTTAGTCCTGGCGTGTGTTGAGGAAAATGGAACTCTCGTCTTCCCCATGGGTTCTTGTGGAACTTGTGTCTCGGTTGCCAAGTTTCTTGAGGCGAACTTCACGACTTTGCCTACTGAGGTATCAAATTCTTTCAAAGCCACTGCGGTTCAGTTAGATGCTTTCTTGAAAGGCATCGAAAAGCCCTGGGTTTACATTCCAGGCCCCACTATCAACCCGACAGGACAAATTTACTCCAACTCTGAAATTGCCGAGCTTCTTGCCGTATGCAAGAGCTATGGTGCACGAGTGATACTCGATACCTCATATTCTGGGCTGGAATACAACGAA------TCATCGAAGTGGAAT---CTCAAGCAA---ATTGGCACTGGATCCGAAGAGAATTCCTCGTATGCAATTGCAATCTTGGGAGGCTTCTCGACTGGTTTGATGACAGGTGGACTTGAATTTGGGTTCGCAGCTGTTGCTGACCCTGTGTTCATAGAAGCCTTCAAGGATGCACCCACCATGAGTCGGCCGCATGGAACTCTGAAGTACACGATCAAGAAGCTGCTTGGACAGTTG---AGCCAGAAA---TCTGAAGTTTTAATCACTGGTTTGGAGGAGCAAAAGAAGACCCTGAGGCAACGAGCACAAGAACTC------------------------------------------------------TCCAAGCTTCTGAAAGAATGCGGCTGGGACGTTGTGGAGCCTCTGGGAGGCATATCTATGGTGGCAAGCCCATCGGCCTACGAAGGAAAGTGCGTGAAA---------------GGGGGCACCTATGGCAACAATGCACTAGACGTAGACAATATCCGGGATGCGATTATCAAGGTCACTGGCCTGTCTATCAGCAGCAGCTCCTGGACTGGGATACCCAACTACTGCCGCTTCATGCTTGCTCTCACTGAGGAGGACTTCTCGGCGTCGTGTAAGGCTCTGCAGAAATTCAAAGAACTCGTACTTGGC---------------------------------
>Physcomitrella_patens
---------------------------------------ATGACGACATCAATCGAAGCTGAGGTGAAGGTGTTTCTGGAGCAATGCAAGGTTTCAGGGGACAGTGCTTACAATGCCATCAAGGGTGTGTTAGAGAGGTTACACAACGTGGACACGCGTGTGGACGCGAGAAAGCTTCTCACTGCAGTGGAGAAATACGTGCAGAAACAAGAACCTGGGGTGGATAGCATGTCTCTGTACCATTTTCGGTTCCATGACCTCTCCCTCACTGATTAC------------------------------------------------------------------------------------------------GAAGGTTTT------------------------------------------------------AGAGAGAATAGGCAAAGCCTGAAGTTATTGGAATTACCAAGTATTTTCATTCCAGAGGATTGGTCCTTCACCTTCTTTGAAGGTATTAGCAGACATCCAGATACTGGATTTAGGGATCGGGATGTTACAGAACTGGGTTGCGGCAATGGATGGGTGTCCATTGCGATGGCGGAACGATGGTTGCCCCGAAAGGCAAGCTTTACAAGACTGAAAATCTTCATGGCTGTCATTGGGCTTGACATCAACCCGAGGGCAATCAAGGTGGCGTGGGTCAACCTCTATTTGAATGCACTAAGCGATGAT---GGTTTGTCTGTACTCGATCACGAGGGAAAATCGTTGCTGGATAGAGTTGAATTTCATGTTTCAGATCTGCTTGCGTACTGCAGGGAGCAGAATTTGACAATGGATCTCATCGTTGGTTGTATACCACAGATTCTTAATCCCGATCCAACAGCTATGTCGAAGCTCGTGAGCGAAAATGCTAGCGAAGAGTTCTTATATTCTCTCAGTAATTATTGTGGTCTTCAG------------------------------------------------------------------------------------------------------------------------------GGATTTGTTGAGGATCAGTTTGGGTTAGGTTTGGTTGCAAGGGCTACAGAGGAGGGTATTTCAATCATTAGACCGACTGGAAAGCTCATATTCAATATTGGAGGCCGGCCTGGCCAAGCTGTGACCGAGCGGTTATTCAGCAGACGTGGGTTTCATATCAAAAAATTGTGGCAAACTAGAGTGAAT------------------------------------------------------------------------------------------CAGGCAGCAGATACTGATATATTAGCGCTAGTGGAAATTGAGAAAAACACACGACATCGGTTCGAGTTTTTCATGGGACGTGTGAGTGAGGAGCCCATAAGCGCAAGAACAGCATGGGCATTTTTGAAGTCAGGAGGCGAGATTTCTCACGGACTGTCGGTTTATGAGTGCAGACTTAGGATGCCTAACCAGGTCAAGACAATATCGAAATTTTTGAACAATGGATTTCATGACACTCGAGGAGCCCTAGACCTCTCATTTAAAGATGAAGCAGTAGCCGAAGAGAAAATACCTTTCCTGGCGCATCTTGCACGTGGACTAGAGGATCTCTCGTATTTCCCACACGAGTCCCCGGCTGGAAGTTGTCGGTTTAGAAATCTGATAGCAGGTTTCATGAGGATCTACCATCATATTCCACTAACTCCAGCGAGTGTTGTGATCCTCCCCTCAAGAGCTGTGGCGATAGAGAATATACTTCGCCTATACTCACCTCGATTAGCACTGGTGGATGCTGCTCTCACACGTTGGTTGCCCAAGAAATGGATCACTGCGCTTCCTGCTCAGGCTCATATTGGTACAAATTCAATTGGGAGTTCTAAATCCAACAATAGCGTGACGGTTGTGGAAGCGCCTCGTCGGTCCGACTTAGTGGTGCAGCTGCTGAAGAATCTGAAACCTCAGATAGTTGTCACAAGTCTAGCGGATTATGAGATGCGGACATCCACTGCATTTGAGCTGCTTCTAAATGCCACTGCCAGCATAGGAGCACGCCTGATTTTGGATATGTCGGAGTACTTGGAGCTTTCAAGTTTACCAGGGACAAACGGAGTTCTGCAGTACCTATCATCTCATCCAATGCCTTTGCATGCCACCGTCATCTGCGGCCTGTTAAAAAACCAGGTTTATTCAGACCTCGAGGTTGCCTTCGTCATGTCAGAGAATCGGACCCTTTTGAATGCGCTTGCCAAGGCAGGGGATGTTACATATGGCCGCACTGCCATCTCAAGCCAGTTTTATTATGGCTGCCTCTTTCACGAGCTTCTAAGCTTTCAGCTTCCTGAACGTCATACTAATGAACAGAGGTTACCTAGGGAGGAGGAGGCTTCGGAGTACATCAGTATTTCACGTAGCACTGCTGAAGCACTAAGCGGCGTGGAGAATGTC---------------------------AATCTCGACCAA---CGACCCCCTACGATCTGTATGGACTTCGACGAGAATCTTCTCCAAGTCCCTGCAGCAGTCAAAGTGTCAGTCTTTGAAGGTTTCGCACGACAGAATATTTCGGATGACGAGATAGACCCACGGCCGGAAATACTTGAATACTTGGAAAGTACATTTGGGGTTCCTCATTCATATACGAAGGAGATTTTCTTGAGTGATACATCTACTTCCCTTTTCACTAAGTTGGTTCTGGCATGTGTCGAGGAAAACGGAACTCTTGTCTTTCCCATGGGTTCCTGTGGGACTTTAGTCTCGGTCGCCAAGTTTCTGGAGGCGGACTTCAGGATATTACCCACTAAGGTTTCTGACTCCTTTAAAGCTACTGCAGGGCAAATAGATTCTTTTTTGACAGGTATTAAGAAGCCATGGATGTACATTCCAGGCCCGACCATCAATCCAACTGGACAACTCTACACGAACTCTGAGATCAGCGAGATCCTATCTATTTGTAAGAAATACGGGGCTCGGGTAATACTAAATACCTCTTTCTCTGGGCTGGAGTACAGTGAGAATGGTTCCTGGAAGTGGGAC---CTCAAGCAA---ATTGGCACTGAATCC---GAGAATTCCACCTACGCTGTTGCAATCTTAGGAGGCTTATCAACTGGCCTTATGACAGGAGGGATTGAGTTTGGCTTTTCGGCTGTTGCAGACGCAGTGTTTATTGAAGCCTTCAAGGATGCACCTACCTTGAGTCGGCCGCATGGAACCCTGAAGTACTCCATAAAAAAGTTGCTTGGACTGCTGGTAAGTCAGAAA---TTTGATGATCTTGTTGCAGGTCTCGAGGTGCAGAAGAAGATCCTGCAGCATCGAGCAGAGCAACTC------------------------------------------------------TGCAAGCTTCTAAAAGAATGTGGTTGGGACGTCGTTGAACCCTTGGGAGGTACATCCATGGTGGCTACCCCATCGGCATTTTACGGCAAATGTGTGAAG---------------GGG------GAGAGCACTGAAGCACTATGCAGTGAAAATATTCGAGATGCTCTTCTCAAGTTCACAGATCTTTCTATCAGCAGCAGCTCTTGGACAGGGATACCCAACTACTGTCGCTTCATGCTGGGTCTTACTGATGAAGTCTTCGCAGCGTCGTGTCGTGCTCTGCTGAGATTCAAAGAACTCGTGCTCTAG---------------------------------
>Isoetes_lacustris
------------------------------AAGCTTGAATTTGATATGAGTATGGCGTTGGATGTGCAGCCGATCCTAGCAGAATGTCGTACCTCCGGCGACAGAGCTTATGCAGTATTCAAGGGATTGCTTGAAGAGCTTCATCATCCTGAGACTCGTGCCAATGCTCGTCGTGTCTTGGCAGCTTTGGAGCGGCACACTTGCCAAGAGCTAAATGACGCCAATTGCCTCGGAACTTACCATTTCCGAATCCATGAGCTTGTTCTTTCGGATTAT------------------------------------------------------------------------------------------------GAAGGTTTC------------------------------------------------------AGCCAAAACAGACAGAAGCTTACCTTACTCGAACTTCCAAGCATATTTATTCCGGAGGATTGGTCGTTCACCTTTTTTGAGGGCATCAATAGGCTTCCAGACATTGGATTTCAGGGACGCGATGTTGCAGAGTTGGGTTGTGGAAATGGTTGGGTGTCCATAGCTATAGCTGAGAAGTGGTCACCTAGAAAA---------------------------------GTTTACGGGCTAGATATCAATCCGAGGGCAATAAAAGTGGCTTGGATAAATTTGTACCTAAATGCCCTCGACAATGAA---GGATCACTGGTCATGGATCATGAAGGCAAATCCTTGCTTGATCGAGTTGAATTTCATGTGTCAGATCTGCTGAGCCACTGCAGAGAACACAAGATTATGCTTGACCGCATAGTTGGCTGCATACCACAGGTTCTCAGTCCGGATCCAGAAGCAATGCTGAAAATTGTGTCTGAAAATGCAAGTGAAGAGTTCTTGTATTCTCTAAGCAATTACTGTGGACTTCAG------------------------------------------------------------------------------------------------------------------------------GGTTTTGTTGAAGATCAATTTGGCCTTGGTCTCATAGCACGGGCTGCAGAGGAAGGCATTGGAGTCATCAGGCCTACAGGAACAATGATCTTTAACATTGGTGGTCGACCAGGTCAAGCTGTATGTGAAAGATTGTTTAAGAGAAGAGGATTTCAAATCACAAAGTTGTGGCAAACGAGGGTAAAT------------------------------------------------------------------------------------------CAGGCTGCTGACACAGATATCCTGGCCCTTGTTGAGATAGAAAAAACTAGTCGTCACCGTTTTGAGTTTTTTATGGGTCTGCATTGTGAAGAACCTATTTCTGCACGTACAGCTTGGGCATATTCAAAGGCTGGAGGGCAGATATCACATGGATTGTCTGTTTATCAGTGTCTAATGGAACATCCAAACGAGATCAAGACCATATATAAGTTCTTAAGTAAAGGCAGCCAGGAAGCTCGTGGAGCTCTAGACTTGGCATTTGATGATCAGTCAGTTAGTGAAGAAAAAATACCTTTCCTTGCACACTTAGCAACTTCATTGGAGGGTCGTTCATCTTTCCCTTATGAGCTACCAGCTGGTAGTCTGCGTTTTCGTAAACTTATAGCTGGGTTTTTACGCATTTATCATAGTATTCCACTTGATGCTGAGAACGTAGTTGTGCTGCCATCAAGACCTGTTCTCATTGAGAACATCTTACATCTTTTCCATCCAAGCCTTGCTCTTATATCAAGCAGCCTTACAAGGTGGTTACCAAAGAAATGGCTCACAGTCTTGCCAAATGAGGAAGCTCTTACTTCAGAACAGGATGGA---TATGTGCCCAACTCCTCAGTTGCAGTTATAGAAGCACCCCACTCAGCGGATCTTCTCATACAGCTGATAAGGAAACTAAGACCTCAAGTAGTAATAACCAGCCTTGCAGATTTTGAGATGCGCACCTCGACAGCATTCGACCAGCTTCTAAATGAATGTGCCAGTGTTAATGCTAGGCTCTTTTTAGATATTTCTGACCATATTGAATTCTCCAGCACTCCTGGTACAAATGGAGTGCTGCAATAT------------------------------------------------------------------------------------------------------------------------------------------------------------------------------------------------------------------------------------------------------------------------------------------------------------------------------------------------------------------------------------------------------------------------------------------------------------------------------------------------------------------------------------------------------------------------------------------------------------------------------------------------------------------------------------------------------------------------------------------------------------------------------------------------------------------------------------------------------------------------------------------------------------------------------------------------------------------------------------------------------------------------------------------------------------------------------------------------------------------------------------------------------------------------------------------------------------------------------------------------------------------------------------------------------------------------------------------------------------------------------------------------------------------------------------------------------------------------------------------------------------------------------------------------------------------------------------------------------------------------------------------------------------------------------------------------
>Isoetes_sinensis
---------------------------------------------------ATGGCGTTGGATGTGCAGCCGATCCTAGCAGAATGTCGAACCTCTGGCGACAGAGCTTATGCAGTATTCAAGGGATTGCTTGAAGAGCTTCATCATCCTGAGACTCGTGCCAATGCTCGTCGTGTCTTGGCAGCTTTGGAACGGCATACATACCAAGAGCTAAATGACGCCAATTGCCTTGGAACTTACCATTTTAGAATCCATGAGCTTGTTCTTTCGGATTAT------------------------------------------------------------------------------------------------GAAGGTTTC------------------------------------------------------AGCCAAAACAGACAGAAGCTTACCTTACTGGAGCTTCCCAGCATATTTATTCCGGAGGATTGGTCGTTCACCTTTTTTGAAGGCATCAATAGGCTTCCAGACGTTGGATTTCAGGGACGTGATGTTGCAGAGCTGGGTTGTGGAAATGGTTGGGTATCCATAGCTATAGCTGAGAAGTGGTCACCTAGAAAA---------------------------------GTCTATGGGCTAGATATCAATCCGAGGGCAATAAAAGTGGCTTGGATAAATTTGTACCTAAATGCCCTCGACAATGAA---GGATCACTGGTCATGGATCATGAAGGCAAATCCTTGCTTGATCGAGTTGAATTTCATGTGTCAGATCTGCTGAGCCACTGTAGAGAGCACAAGATTATGCTTGACCGCATAGTTGGCTGCATACCACAGGTTCTCAGTCCGGATCCAGAAGCAATGCTAAAAATTGTATCTGAAAATGCGAGTGAAGAGTTCTTGTATTCTCTGAGCAACTACTGTGGACTTCAG------------------------------------------------------------------------------------------------------------------------------GGTTTTGTTGAAGATCAATTTGGCCTTGGTCTGATAGCACGGGCTGCAGAGGAAGGCATTGGAGTCATCAGGCCTACAGGAACAATGATCTTTAACATTGGCGGTCGGCCAGGTCAAGCTGTATGTGAAAGATTGTTTAAGAGAAGAGGATTTCAAATCACAAAGCTGTGGCAAACCAGGGTAAAT------------------------------------------------------------------------------------------CAGGCTGCTGATACAGATATCCTGGCCCTTGTTGAGATAGAAAAAACTAGTCGTCACCGTTTTGAGTTTTTTATGGGTCTGCACTGTGAAGAACCTATTTCTGCACGTACAGCTTGGGCGTACTCAAAAGCTGGAGGGCAGATATCACATGGATTGTCTGTTTATCAGTGTCTGATGGAACATCCAAATGAGATCAAGACCATATTTAAGTTCTTAAGTAAAGGCAGCCTGGAAGCTCGTGGAGCTCTAGACTTGGCATTTGATGATCAGTCAGTTAGTGAAGAGAAAATACCTTTCCTTGCACACTTAGCAACGTCATTGGAGGGTCGTTCAACTTTCCCTTATGAGCTACCAGCTGGTAGTCTGCGTTTTCGTAAACTTATAGCTGGGTTTTTACGTATTTATCATAATATTCCTCTTGCTGCTGAGAATGTAGTTGTGCTGCCATCAAGACCTGTTCTCATCGAGAACATCTTACATCTTTTCCATCCAAACCTTGCTCTGATTGAAAGCAGCCTTACAAGGTGGTTACCTAAGAAATGGCTCACAGTCTTGCCAAATGAGGAAGCTCTTACTTCAGAACAGGATGGA---TATGTGCCCAGCTATTCAGTTGCAGTTATAGAAGCACCCCACTCAGCAGATCTTCTCATACAGCTTATAAGGAAACTAAGACCTCAAGTTGTAATAACCAGCCTTGCAGATTTTGAAATGCGCACTTCCACAGCATTTGACCAGCTTCTAAATGAATGTGCCAGTGTTAATGCTAGGCTCTTTCTAGATATTTCTGACCATATTGAATTCTCTAGCACTCCTGGTACAAATGGAGTGCTGCAATATTTGGCAGCCCATCCTCTTCCATTGCATGCCACCATAATCTGTGGTCTTGTGAAAAACAAGGTGTACTCTGATTTGGAAGTTGCTTTCATGCTATCAGAAAACAAAGATATGCTTCATGCAATGGCACTTACAGGCAGTCTCATGAATGGAAGGACAGCCGTAGTTAGCCAGTTCTATTATGGATGCTTGCTGCATGAGCTCCTTAGTTTCCAGCTTCCTGACAGGCATACTACTGCACAGAGGAAGCCTCAAAAAGAAATAAAATCAAGCCTTATCAAGTTTGCAGAAGGTGCTCAGACGGCTATGGCTGAAGCAGAATTATCA---------------------------AGTACCTGCTCT---AAATCTAGTATAATACACATGGATTTTGACATCAATGAACTCCCAGTCCCCTTGGAAGTCAAGTTACTCGTTTTTGAAGGATTTGCAAGGCAGAACATCAGTGATATGGAAATGGACCCTACAGCAGAAATCTTAGAATTTGTAAACACAAAATTTGGCCTTGGGTCAGACTTTTGCACTGAAGTGGTTCTTAGTGACAGTTATATATCGTTGTTTACAAAGATAATACGACCATGCAAGGAGGAAAATGGTACTCTGTTTTTCCCTATGGGATGCAGTGGAACTTACGTTTCAGCAGCAAAATTTCTGGATGTTAAAGTCAAACAAATCCCTACTAGAGCAGAAAACTCCTATAAAGTAACCCCAGCAGAAATCCATCAATTCATTGAGGGTGTTCAAAATCCATGGCTCTATATTTCGGGGCCCACTGTTAACCCAACTGGAATGTTATATACAGCTGAGGATATCTCCAATCTGTTGTCTATATGTAAGGACTATGGAGTACGAGTGATAATTGACGCAACTCTTTCTGGCCTAGAGTATAACAGCCATTCTCAGTTAAATTGGAAT---CTGCAAAAGGCTGTGGGT---------------------------ATATTTGCTCTTGTTGGGGGGTTCTCCACAGAGTTGATGACTGGGGGGCTTGAGTTTGGATTTGCAGCTTTTAATAGTTCCATCTTTCTTGAGGCATTCAAAGATGCGCCGAGCCTGAGCAAACCCCATTGTACACTAAAGTATGCCATTAAAAAACTATTAAGCATGCAGAAATCTTCTGTA------------CTTCAAGATGGCCTTAAAGGACAGCAGACTATCCTAAGGAAAAGGGTTGAGCAAATG------------------------------------------------------AGAAAGGTTCTGTCTGAATGTGGGTGGGAAATAATTGTACCTCTAGGAGGGGTATCTCTTCTGGCCCGGCCTGTTGCCTATGAAGGAAAGGCTGTCACTTATGACGATGCAGCTGGT---TTGACAAGAACTGTAAGTCTAAACAGTGAAAATATCAAGCATGCAATTTACAGTATAACAGGTCTATGCATCAGTAGCAGTGCTTGGACTGGAATTCCGAATCATTGTCGGTTTGCAATTGCTGTCGAGGAAGAGAAGTACCAGGTTGCGCTGGAGTCTTTACAAACTTTCAAGACTTTCGTACTTGGATAA------------------------------
>Huperzia_lucidula
------------------------------------------------------------------------------------------------------------------------------------------------------------------------------------------------------------------------------------------------------------------------------------------------------------------------------------------------------------------------------------------------------------------------------------------------------------------------------------------------------------------------------------------------------------------------------------------------------------------------------------------------------------------------------------------------------------------------------------------------------------------------------ATTTATGACCATGAAGGGAAGTCTTTACTTGATAGAGTTGAGTTTCATGTGTCAGATCTATTGGCATACTGCAAAGAGAAAGAGATTATGGTTGATCGCATCATAGGCTGCATACCGCAGGTCCTTAATCCAGATCCCGATGCTATGCTGAAAATCGTTTCAGAAAATGCGAGTGAAGAGTTTCTATATTCTCTCAGCAATTATTGTGGCCTTCAG------------------------------------------------------------------------------------------------------------------------------GGTTTTGTAGAGGATCAATTCGGCCTTGGTCTCATAGCAAGAGCTGCTGAAGAAGGCATTGCTGTTATCAAACCAAATGGTACTATGACCTTCAACATTGGCGGGCGTCCTGGTCAAGCTGTATGTGAACGGCTTTTCAAGAGAAGAGGCTTTAACATGACAAAACTCTGGCAAACGAGGGTGAAG------------------------------------------------------------------------------------------CAGGCAGCTGACACAGATATACTTGCACTTGTGGAAATTGAGAAAAAC------------------------------------------------------------------------------------------------------------------------------------------------------------------------------------------------------------------------------------------------------------------------------------------------------------------------------------------------------------------------------------------------------------------------------------------------------------------------------------------------------------------------------------------------------------------------------------------------------------------------------------------------------------------------------------------------------------------------------------------------------------------------------------------------------------------------------------------------------------------------------------------------------------------------------------------------------------------------------------------------------------------------------------------------------------------------------------------------------------------------------------------------------------------------------------------------------------------------------------------------------------------------------------------------------------------------------------------------------------------------------------------------------------------------------------------------------------------------------------------------------------------------------------------------------------------------------------------------------------------------------------------------------------------------------------------------------------------------------------------------------------------------------------------------------------------------------------------------------------------------------------------------------------------------------------------------------------------------------------------------------------------------------------------------------------------------------------------------------------------------------------------------------------------------------------------------------------------------------------------------------------------------------------------------------------------------------------------------------------------------------------------------------------------------------------------------------------------------------------------------------------------------
>Selaginella_moellendorffii
---------------------------------------------------ATGGCG---GAGGTGAAGCGCTTCCTGGATGAGTGCCGGGAATCCGGCGACAAGACCTACGGCGTCTTCAAGGGCGTGCTGGATGAGCTCCAGAATGAGACCACGCGATCCAGGGCGCGCAAGCTGCTGGCGTCCGTGGAGCGCTACGTTGACGCCGAGCTTTCCACTGTGGATTGCTTCGCGACATTCCATTTCCGGATCCATCAGCTCGTTCTCTCGGATTCT------------------------------------------------------------------------------------------------CAAGGTCTT------------------------------------------------------CGCAAGAACCGTCAAAAGCTCACGCTTCTTGAGCTGCCGAGCATCTTCATTCCCGAGGACTGGTCGTTTACTTTCTACGAAGGGATCAATCGCCTCCCGGACAGTGGATTCCATGACCGCGATGTGGCAGAGCTGGGCTGCGGCAATGGCTGGGTGTCCATTGCCATCGCCGAGAAATTGCTACCGAGAAAG---------------------------------GTGTATGGCTTGGACATCAATCCTCGAGCGATCAAAGTTGCCTGGATCAACCTCTACTTAAACGCGCTTAGCGGCGAGGACGGATCACTGGTGATCGACCGCGAGGGGAAATCGCTACTGGATCGTGTCGAGTTTTACGTTTCGGATTTGCTGGGTTATTGCCGGGACCGAAATATCATGCTGGACCGCGTTGTCGGCTGCATACCTCAGGTGCTCAATCCCGATCCGGAAGCCATGCTTAAGCTTGTCTCGGAGAATGCTAGCGAGGACTTTTTATATTCCCTCAGCAACTATTGCGGGCTTCAA------------------------------------------------------------------------------------------------------------------------------GGGTTTGTGGAAGATCAGTTTGGCCTGGGACTCATTGCGAGAGCTGCAGAAGAAGGCATTAGCGTGATAAAGCCCAATGGTGCTATGATTTTCAATATCGGTGGCCGACCGGGACAGGCTGTCTGCGAGCGCCTGTTCGAGAGGAGAGGCTTTAAGATCGCCAAGCTGTGGCAAACAAGA---------------------------------------------------------------------------------------------------GCAGCCGATACAGACATTTTAGCGCTAGTTCAGATAGAGAAGAACAGCCGCCATCGCTTTGAGTTTTTTATGGGGCTGTTGAGCGAAGAGCCGATCTGTGCGCGCACAGCATGGGCGTACTCCAGAGCTGGAGGCGAAATCTCTCATGGATTATCTGTATACAAGTGTGAACTACGCCATCCCAACGAGATAAAGACCATATTCAAGTTTTTGAATAGCAAGATCCAGGAATTACGAGGCGCATTAGACTTATCATTCTCAGAAGAATCAGTGGCGGAAGAGAAAATTCCTTTCCTTGCATACCTCGCAAATGCACTGGAGGGACTTTCCTATATCCCCTGCGAACTCCCAGTTGGAAGCACCAATTTTCGCAGCTTAATTGCCGGCTTCTTTCGAATATATCATGGAATACCTCTGACCCCCGCTAATGTAGTTGTGCAGCCGTCAAGGTCTGTTCTCATCGAAAACATTCTCCGTCTTTATCAACCAAAGCTTGCTCTGATTGACGCGATGTTCACGAGATGGTTACCAAAGAAATGGCTGACGGTGTTACCCCACCAA------------AGTGATCAA------------GTCAGCTCGTCTGAGATCGCCGTGGTGGAGGCTCCTCATCGCACAGATCTGGTGATTCAGCTACTCAGGCACTTGAAGCCTCAGATTGTCATCACCAGCCTCGCGGACTTTGAAATGAGAACCTCCACTGCGTTTGAACAGTTGCTGCACGAGTGTGCCGAGGTCGGTGCGCGGCTTTTCCTGGACATATCGGATTACGTGGAGTTGTCTAGTGCACCCGGCACTAATGGTGTCCTGCAATACATGGCCGCTCACGCGCTTCCGTCGCACGCTACCATCATGAGTGGCTTGGTGAAAAATAAGGTCTATGCTGACTTGGAAGTTGCCTTTCTTATATCCGAGAATAAAGATGTTCTCCATGCGCTGGCTTTGTCTGGGGAGCTTGTGGACGGCCGGACTGCCGTAATGAACCAGTTCTACTACGGTTGTCTCCTGCACGAGTTACTTAGTTTTCATCTGCCAGAGCGTCACACGACTTCACAGAGATTAATCCGCCAAGAGGAAAGCTCCAAGTTCATCCGTTTTGCAGACTGCACTAGGAAAGCTATTGTCGAGGCTGAAGTATGT---------------------------AGCTCGGGGTCATTGGCGGCGAATGCCATTCACCTGGATATTGATGAGAACGCTCTTCCCACGCCCCTGGCGGTGAAGGCGGTAATCTTCGAGGCGTTCTGCCGACAAAACGTGAGCGAAGCAGAAACCGATCCCAAGCCCGAAATTCTGGATTTTATAAAAGCCAAGTGCCTGCTCGGACCAGACTATTGTGGGGAACTAGTGCTTGGGGACAGCTGTTTATCCTTGTTCTCGAATCTGGTACTGGGCTGCGTCGAAGACAAAGGCACCCTGTGCTTTCCTGCGGGCTGCAACGGGACGTATCTGTCGACTGCCACGTTTTACGACGCAGACCTGAGAAGAATTCAAACGAAGAAAGGCGACGGCTTCAAGCTTACGGCCCATGCAGTGGAAGAGACGATCAGGGATCTTACAAGGCCGTGGCTCTACATCTCGGGTCCGACAGTGAGCCCCACAGGCGTCCTCTATTCCAGCGGGGAGATAATCTCAATCCTCTCGGTGTGCGAGAAAGCTGGCGCAAGGGTTATCATAGACACTTCGTTTTCCGGGCTCGAGTACGATAGC---AGCCGGGTGGACTGGGAC---TTGAAGAGTTTCGTGGGCAGAGCAAGCGGCAGCAACAAGTCGTTTGCAGTTGCACTTCTAGGGGGATTCTCTACGGAACTGCTGTCAGGCGGGCATGAATACGGCTTTGTGACTTTTACCAGCTCCATCTTTTCCGATGCGTTTAAAGACGCTCCCTTGAGGAAAACACCACACATGACGTCCAACTACATGATCAAGAAACTTCTGGCGATGGCGAACAGCAAATCGTCCTCGAGGGACTTGCCAGACGGAGTTCGTAGTCAGCAGCTCATCCTCAAGCAGAGGGCTGAGAAGATG------------------------------------------------------AAAGAGGCGCTGGTTGCGTGTGGATGGGAGGTGTTGGAGCCTCAGGGAGGGATCTCCCTAGTTGCTCGTCCATCGGCTTACGAGGGCAGGACGTTTTCGTACAAAAGTATCGGCGGGGAAACGACGAAAGAGATTAAGCTGGACAGCGTGAACATACGCGAAGCAATGCTGTGCAGCACCGGCGTTTGCGTGAGCAGCAGCCAGTGGACGGGGTTGGAGCACTATTGTCGCTTCGTCATCGCTGTTAGCGACGACAAATTCGATACGGCGTTGAAAGCGCTGCGGAGATTCAAGGACTTGGTGCTGGGCTGA------------------------------
>Huperzia_squarrosa
------------------------------------------------------------------------------------------------------------------------------------------------------------------------------------------------------------------------------------------------------------------------------------------------------------------------------------------------------------------------------------------------------------------------------------------------------------------------------------------------------------------------------------------------------------------------------------------------------------------------------------------------------------------------------------------------------------------------------------------------------------------------------------------------------------------------------------------------------------------------------------------------------------------------------------------------------------------------------------------------------------------------------------------------------------------------------------------------------------------------------------------------------------------------------------------------------------------------------------------------------------------------CTCTTCCGATCT---------------------------------------------------------------------------------------------------------------------------------------------------------------------------------------------------------------------------------------------------------------------------------------------------------------------------------------------------------------------------------------------------------------------------------------------------------------------------------------------------------------------------------------------------------------------CTGATGCCTACTAATTATTTAGTCATGCCGGCAAGGTCTGTTTTGATCGAAAGTATTTTGCACCTCTTTTCACCTAGACTTGCTTTAATTGAGGCAAGCTTGACGAAGTGGTTACCCAAAAAGTGGCTCACCGTATTACCCCAGCAGGGATTT---CCAACATCAGCACATACAGACAACAACTCACATAATGTAGTTGCTGTGCTGGAAACTCCTCATCGGGCAGACTTAGTTATACAGCTTTTGAAGCATTTGAGGCCACAAGTGGTTATCACTAGCTTGGCGGATTTTGAGATGAGGACTTCCACAGCCTTTGAGCAATTACTTCATGAGACCGCTGAAGTCAATGCCAGACTCTTCTTGGACATTTCAGATCATGTCAAGCTCTCTAGTTTGCCTGGTACTAATGGTGTACTGCAATACTTGGCAGTTCATCCTCTTCCATCTCATGCAACAATTATGTGTGGGCTTGTAAAAAATCAGGTATATTCAGATTTGGAGGTTGCTTTTATGATTTCTGAGAATGAATTAGTTCTACTGTCTTGGTCA------------------------------------------------TACCATCCAGGACTTCTTCAT---------------------------------------------------------------------------------------------------------------------------------------------------------------------------------------------------------------------------------------------------------------------------------------------------------------------------------------------------------------------------------------------------------------------------------------------------------------------------------------------------------------------------------------------------------------------------------------------------------------------------------------------------------------------------------------------------------------------------------------------------------------------------------------------------------------------------------------------------------------------------------------------------------------------------------------------------------------------------------------------------TCTCAGAAA---------------------------------------------------------------------------------------------------------------------------------------------------------------------------------------------------------------------------------------------------------------------------------------------------------------------------------------------------------------------------------------------------------------------------------------------------------------------------------
>Amborella_tricopoda
---------------------------------------ATGGTTAAGGATTACACAGTGGCCATGGAAGAATTCTTGAAACTCTGCGAGGAATCTGGTGATTCAGCTTACAATGCATTCAAAGCAATCCTTGAGAAGCTCGAGAACCCGAGCACTCGATCTGAAACTCGAGTGTTCTTGGCTTCGCTTCAAAGGAGGTTTGAATCCAAGGAATCTTCTCTCAAGTGTTTCTCTGACTACCATTTCAGGATCCATGATGTTCTCCTTGCCAATGAA------------------------------------------------------------------------------------------------GAAGGT------------------------------------------------------------CAGAATAGGAAGAAGCTGACAATGATGGAAATTCCCAGTATATTTATTCCAGAAGATTGGTCATTTACCTTTTATGAAGGTATAAATAGGCATCCTGATTCTATCTTCAGAGACAAGACAGTTGCTGAGCTTGGTTGTGGAAATGGATGGATTTCTATTGCTCTCGCAGAAAAATGGTGCCCTTCAAAG---------------------------------GTTTATGGCCTCGACATCAATCCCAGAGCAATAAAAGTTGCTTGGATAAATTTATATCTTAATGCTTTGGATGAGAAT---GGACTGCCTATCTACGATCAGGATAAGAAAACATTGCTCGATAGAGTGGAGTTCCATGAGTCAGATCTTTTAGCGTACTGTAGAGACCATAGCATAATACTCGATCGCATTGTTGGATGCATACCACAGATACTTAACCCAAACCCTGAGGCAATGTCAAAGATGATTACAGAGAATGCCAGTGAGGAATTTTTATATTCATTAAGTAACTATTGTGCACTTCAG------------------------------------------------------------------------------------------------------------------------------GGATTTTTTGAGGACCAATTTGGCCTAGGTCTTATTGCTAGGGCTGTGGAGGAGGGAATAGAAGTCATTCAGCCCATGGGCTTCATGATATTCAACATTGGAGGTCGACCAGGACAAGCCGTTTGCAAGCGCTTGTTCGAACGCCGAGGATTTCGTATTACAAAGCTTTGGCAGACAAAAGTAATA------------------------------------------------------------------------------------------CAGGCTGCCGACACTGATATTTCAGCTTTGGTTGAGATTGAGAAAAATAGCCACCATCGCTTTGAATTCTTCATGGGTCTTGCTGGTGACCAGCCCATCTGTGCTCGAACAGCATGGGCATATGGAAAGGCTGGGGGTCGCATCTCCCATTCTCTGTCAGTATACAGTTGTGAACTTCGTCAACCAAATCAGGTGAAGAAAATATTTGATTTTCTCAAGAATGGGTTTCAAGAGGTCAGTGGTGCCCTGGATTTATCTTTTGATGATGACTCTGTGGCAGATGAAAAAATTCCTTTTCTTGCTTATCTCGCGAGCATTCTCAAGGAGAACTCCTCTTTCCCCTACGAGCCTCCAGCTGGAAGCACGAGATTCCGTAATCTAATTGCAAGCTTTATGAGAATTTATCATCATATCCCACTCGATATAAATAATGTGGTTGTGTTCCCATCAAGGGCTGTTGCAATAGAGAATGCTCTTCGGTTGTTCTCACCACGACTTGCAATAGTGGATGAACATCTCACCGGACACTTGCCAAAGCAGTGGCTGACGTCTTTGGCTATTGAG------------------------GGGAATGAGTCCACAGAGGATATGCTTACAGTGTTACAAGCTCCACGCCAGTCTGATCTATTGATCGAGCTGATCAAGAAGCTGAAACCTCAGGTTGTTGTTACAGGCATGGCTAAATTTGAGGTCATCACCAGTTCTTCTTTTGAGCAGCTACTTGAAGCAACTAGAGAGATCGGTTGTCGTCTTTTCTTGGACATATCTGACCATCTCGAGCTCTCTAGTTTGCCTGCTATAAATGGGGTCCTGAAATACCTTGCTGGAAATATTTTACCCCCACATGCGGCAATATTATGTGGCCTCGTTAAGAATCAGGTTTACTCTGACTTGGAAGTAGCATTTGTTATTTCAGAAGAGGAGAATCTCTTCAGTGCTTTATCCAAGACAGTTGAGTTGCTACAGGGCCATACAGCTGTGTCCAGCCAGTACTATTATGGTTGCCTCTTTCATGAGCTGCTCGCCTTTCAACTTGCGGATCGCCATCCACCAGCTCAGAGAGAACCCGCAAAGGAGACCTCCATGAAGATGATCGGATTTGCCAGCTCCGCCATGTCAACTCTGAATGACCCAGAACTGTCCACCCCTCTTCCACCCATCGACAAAAACAATAGCGGCCCCAATGACCCCGTTATAATTCACATGGACATGGACCAGAACTGTCTCCCGACCCCATCAGCTGTAAGGGCTGCCATCTTTGAGAGCTTCGCAAGGCAAAACATGACTGATGCCGAAACCGACGTTGGCCCTGGTATCCGCGACCTCATCTCATCCAAGTATGGGCTCCCCTTAACAGGCCCCTCCGAAATAATTTATGCAGATAGCCCCCTTGCCCTCTTCACCAAGCTTGTGCTCTGTTGCATTCAAGAGGGTGGAACCCTTTGTATCCCCTTTGGCTCTAATGGAAACTACATTCTCACTGCCAAATTCCTCAAAGCAAATGTCTCAACCATACCCACATTGCCTGATAATGGATTCAAGCTCACTGAAAACATTCTCAAAGGTTTCTTGCCTGGTGTGAAGAGGCCTTGGGTTTATCTTTCTGGCCCCACAGTGAACCCAACAGGATCTATTTACACTAAGGAAGAGATAGAGGGTGTTCTCTCCATATGCTCTACAGATGGAGCGAGGCTGGTAATGGATACTTCTTTCTCAGGTTTGGAATGGAAGAGAGAGACTTGGGGTGGTTGGGAT---TTGGGGAAG---GTCGGGTCA------------------GAGCTTTGTTTGTCGGTGCTCGGAGGATTATCTTTTGATGTTTTAACAAGGGGCCTGGACTTTGGCTTTTTGGTGTTGAACAATGCTGATGTGATTGAGCTCTTTCATGGCTTTCCCGGGCTTAGCCAACCTCATGGCACTGTGAGGTATGCAGTGAAGAAGCTGTTGGATATGAGA---GAGCACAAG---GCTGAGGTCCTGGCAGAGGCTGTTGCAGAGCACAAGAAGACTCTCGAGAGCAGAGCAGCAAAGTTGAGAGAGGCTCTTTGTTTTGGTCGGAAAGGAAAGAGCTTCAGCTCTTCAGCTGATTCGAAGACACTAGAAAGGTGTGGATGGGATGTGGTGGATTGTCATGGGGGTGTGTCAATGGTGGCAAAGCCTTCAGCCTATATTGGGAAGCCTCTAATGCTGAACAAGTTT------------CATGAAGAGACCTGTCTCACTGAATCAAACATCAGAGAGGCCATCCTCAAAACTACTGGCCTCTCTATCAACAGTGCTTCATGGACAGGGATCCCGGCTCATTGCCGATTCACCATGGCCCTTGAAGAAAATGAATTCAAGCAGGCCCTAGAACGCATACAGAACTTCAAAGAAATTGTACTCGGAAGCTAA---------------------------
>Arabidopsis_thaliana
---------------------------------------------ATGGCGGACCTCTCCTCTGTCGATGAGTTCCTGAATCAGTGCAAACAATCCGGCGACGCAGCTTATGGCGCCTTGCGATCGGTCTTGGAGCGGCTCGAGGATCCGAATACTCGATCTAAGGCTCGGATCTTCTTGTCTGACATCTACAAACGCGTCGGA---------TCTTCTGAGACGTCTCTCCAAACCTACCATTTTCATATCCAGGACATCTATCTCGATCAATAC------------------------------------------------------------------------------------------------GAAGGCTTT---------------------------------------------------------CAGTCCAGGAAAAAGTTAACCATGATGGTCATTCCTAGTATTTTTATTCCAGAAGACTGGTCATTTACATTTTATGAAGGACTTAACAGACATCCTGACACCATCTTTAAGGATAAGACTGTTTCTGAACTTGGCTGTGGGAATGGATGGATATCAATAGCCATTGCTGCTAAGTGGTTGCCTTCAAAG---------------------------------GTATATGGGCTTGATATTAATCCTAGAGCTGTGAAAATTTCTTGGATAAATTTGTACCTAAACGCTCTTGATGATAAT---GGCGAACCAGTCTATGACGAAGAGAAGAAAACTTTATTGGACAGAGTGGAATTCTATGAATCTGATTTGCTTGGTTATTGTAGAGATAATAAAATTCAGTTAGAAAGAATTGTAGGATGCATACCTCAGATTCTTAATCCAAACCCAGAAGCTATGTCTAAGCTGATCACAGAAAATGCAAGTGAGGAATTTCTCCATTCGCTGAGTAACTATTGTGCCCTTCAG------------------------------------------------------------------------------------------------------------------------------GGTTTTGTTGAAGATCAGTTTGGCTTAGGTTTGATTGCCAGAGCAGTTGAAGAAGGAATATCTGTCATCAAACCTGCAGGGATTATGATATTTAACATGGGTGGTCGTCCTGGGCAAGGTGTCTGTAGACGCTTGTTTGAGCGGCGAGGAGTCCGTGTTACACAGATGTGGCAGACTAAAATACTT------------------------------------------------------------------------------------------CAGGCTGCAGATACTGATATCTCAGCATTAGTTGAAATTGAGAGGAGCAGCCCTCATCGTTTTGAGTTCTTTATGGGACTTTCTGGAGACCAACCAATTTGTGCTCGAACAGCATGGGCCTATGGGAAGGCTGGTGGCCGAATCTCCCATGCTTTATCGGTTTATAGTTGTCAGATTCGCCAACCAAATCTGGTTAAGATAATCTTTGACTTCTTGAAAAATGGATTCCAAGAAATCAGTAATTCACTGGATTTATCTTTTGAAGATGAAACTGTTGCTGATGAGAAGATTCCATTCCTAGCCTATCTTGCTAGTGTCTTGAAAAATAGCTCCTATTTCCCGTTTGAACCTCCAGCTGGCAGCAAAAGATTCTGCAGTCTAATTGCAGGCTTTATGAGGACATACCACCGTATACCAATTAATCAGGATAACATTGTCGTGTTTCCATCAAGGGCTGTGGCAATCGAGAGTGCATTTCGTTTATTCTCTCCTCGACTTGCAATTGTTGATGAGCATTTAACTCGACAACTTCCGAGGAGCTGGCTAACCTCTTTAGCCATTGAGGACACT------------------AGCATGGATAAATCAGATGATCAAATCACAGTCATCGAATCCCCGCACCAATCTGATCTGATGATAGAACTCATTAAGAAACTAAAGCCACAGGTGGTGGTTACTGGAATGGCTCCATTTGAGGTCATTACCAGTTCATCGTTTTTGCACCTTTTGGAAGTGACAAAAGAAATTGGATGTCGACTTTTCTTGGATATATCTGATCACTTTGAGTTGTCTAGCCTTCCTGCATCCAATGGGGTACTAAAATATCTCGCTGAAAATCAACTACCTTCTCATGCAGCAATTATCTGCGGTCTGGTAAAGAATAAGGTCTATTCGGATTTAGAAGTAGCCTTTGTCATTACAGAAGTGGATGCCATTGCTAAAGCCCTGTCCAAAACTGTGGAAGTCTTAGAAGGTCATACTGCTATTATCAGTCAATACTACTATGGTTGCCTTTTCCATGAGCTTTTGGCTTTCCAGCTTGCTGATCGCCATGCCCCGGCTGAGAGGGAAAGTGAGAAAGCAAAGTCTGAAGAGATCATTGGATTTTCAAGCTCAGCAGTCTCTATTCTAAAAGATGCTGAGCTTTCA---------------------------GTCACTGAGATTGACGAAACTTCTCTAATCCACATGGATGTTGATCAAAGTTTCTTGCAAATTCCACAATCTGTTAAGGCTGCAATCTTTGAAAGTTTTGTGAGGCAGAACATATCTGAAGCGGAAGTTGATATCAACCCAAGTATTAAGCAGTTTGTGTGGAGTAATTATGGGTTTCCAACCAAAAGCAGCACAGGCTTTGTATATGCTGATGGCTCACTAGCACTATTCAATAAACTGGTAATTTGTTGTGCTCAAGAAGGTGGAACGCTTTGTTTACCTGCTGGTACAAATGGAAATTATGTTGCTGCTGCCAAATTTTTAAAAGCTAATGTCGTGAATATCCCTACCGAGTCTAGTGATGGCTTTAAGCTGACAGAAAAGACTCTAACGAAAGCACTCGAGTCTGTGAAGAAGCCGTGGGTTTGTATATCTGGACCAACGGTTAGCCCTACAGGCTTGGTGTACAGCAATGAGGAGATGGATATACTGTTGTCTACTTGTGCTAAGTTTGGAGCAAAGGTCATCATCGATACTTCATTCTCGGGATTAGAATACAGTGCAACTAGCTGGGATTTGAAGAACGCTTTGTCGAAA---------------------ATGGATTCTTCCTTATCAGTTTCGCTGCTTGGATGTCTCTCTTTGAATTTGCTCAGTGGAGCTATTAAACTCGGGTTTCTAGTTTTG---GATCAGTCTCTCATCGATGCCTTCCATACCCTCCCAGGCCTGAGCAAACCGCACAGCACTGTGAAATATGCCGCTAAGAAAATGTTGGCTTTGAAG---GAAGAGAAA---GCAAGTGACTTTCTGGATGCCGTTTCTGAAACCATTAAAACCTTGGAAGGCAGATCCAGACGCTTA------------------------------------------------------AAAGAGGTACTACAGAACTCTGGTTGGGAGGTTATCCAACCCTCAGCTGGAATCTCAATGGTGGCAAAGCCAAAAGCTTATCTCAACAAAAAAGTAAAGCTGAAAGCAGGAGATGGA------CAGGAAATCGTCGAGCTTACGGATTCAAATATGAGGGATGTGTTCCTCAGCCATACCGGTGTTTGCTTAAACAGCGGTTCCTGGACTGGAATCCCTGGTTACTGCCGGTTTTCATTTGCATTGGAAGATAGTGAGTTTGACAAGGCTATTGAATCGATAGCTCAGTTTAAAAGCGTCCTTGCTAACTGA------------------------------
>Theobroma_cacao
AAGAGAAGGAGAAGCAGAGAGAGAGATAGACAGTGTGTGTGTGTGAAAATGAAAATGGTGCAGGTGGATGAGTTCTTGAAGCAGTGTCAGCAGTCGGGGGATGCTGCGTACACTGCCTTCAGATCGCTGCTGGAGAGGCTTGAGGATCCCAAGACCCGCTGTGAAGCCCGGATGTTCCTCTCTGATCTTCAGTCCCGGGTCGGA---------TCCTCCGATGATTGCCTCCAACAGTACCATTTCCGGATCCAGGACATTTATCTGGACCAGTAT------------------------------------------------------------------------------------------------CAAGGTTCT---------------------------------------------------------CAGGGAAGGAAGAAACTGACAATGATGGTGATCCCTAGCATTTTTATACCAGAAGACTGGTCATTTACCTTTTATGAAGGACTCAATAGACACCCAGATTCCATTTTCAAAGACAAGACAGTTGCTGAGCTTGGGTGTGGAAACGGATGGATAACTATAGCCATTGCTGACAAATGGTTGCCTGCAAAG---------------------------------GTGTATGGCCTTGATATAAATCCAAGAGCAGTGAAGGTTTCTTGGATAAACTTATACATGAATGCTTTTGATGAGAAA---GGCCAACCCATATATGATGAAGAAAAGAAAACCTTACTGGATAGGGTGGAGTTTCATGAATCTGACCTGCTAGCTTATTGTAGGGAACATGACATTCAACTTGAACGAATTGTTGGATGCATACCTCAGATTCTTAATCCAAATCCAGAGGCAATGTCAAAAATGATCACAGAAAATGCAAGCGAGGAATTTCTATATTCTTTGAGTAATTATTGTGCACTTCAG------------------------------------------------------------------------------------------------------------------------------GGTTTTGTTGAGGATCAATTTGGCTTAGGTCTGATTGCCAGGGCAGTTGAGGAAGGAATTGCTGTCATTAAACCAACAGGTATTATGATCTTCAATATGGGAGGCCGTCCAGGACAAGGAGTCTGTAAACGCTTGTTTGAACGACGTGGTTTCCTTGTCAACAGGCTTTGGCAAACTAAAGTTCTT------------------------------------------------------------------------------------------CAGGCTGGGGACACAGATATTTCAGCCTTAGTTGAAATTGAGAAGAATAGTCCACACCGTTTTGAATTCTTTATGGGACTGACAGGAGATCAGCCTATTTGTGCTCGAACAGCATGGGCCTACGGAAAGGCTGGTGGCCGTATCTCTCATGCATTATCAGTTTACAGTTGTCAACTTCGTCAACCAAACCAGGTCAAAGTAATATTTGAATTTCTTAAAAGTGGCTTCCAAGAGATCAGTAGCTCTTTAGATTTATCTTTTGAAGATGATTCAGTTGCGGATGAGAAGATTCCTTTCCTAGCTTATCTTGCCCGTGTTTTGAAAGAGAATTCATACTTCCCATATGAGCCACCAGCTGGATGCAACAGTTTTTGCAATCTAATTGCTGCCTTTCTGAAAACATACCACCATATTCCACTCACTTCCGATAATGTTGTTGTCTTTCCTTCGAGGACTGTGGCAATTGAGAATGCTCTTCGGCTGTTCTCCCCCCGTCTTGCAATTGTTGATGAGCATCTGACCAGGAACTTACCCAGGCAATGGTTAACATCTTTGGCGATTGAGACTGCA------------------GAAAATGGCCTGTCAGAGGATGCACTTACTGTTATTGAAGCACCACGCCAATCAGATTTAATGATAGAACTGATAAAAAAGCTGAAGCCACAGGTCGTGGTCACTGGGATAGCTCATTTTGAGGCTGTTACTAGTTCAGCTTTTGTGCAACTATTGGATGCCACCAGAGAAATTGGATCTCGTCTTTTATTAGACATATCTGATCACTTTGAATTATCCAGCCTCCCAGGTTCCAGTGGGGTACTGAAATATCTATCAGGAACTCCTCTGCCATCACATGCTGCAATCCTTTGTGGCCTGGTAAAGAATCAGGTTTATTCAGATTTAGAAGTTGCCTTTGTAATTTCAGAAGAAGAGGCCATATTGAAGGCCTTGTCAAAAACAGTTGAAGTACTCGAAGGGAATACATCATTGATCAGCCAGTACTACTATGGTTGTCTATTCCATGAGCTTCTAGCTTTTCAACTTACGGACAGACATCCA------------------------------CATCCAGAGATGATTGGATTTGCTACTTCAGCGATCTCAGTTCTTAATAATTCCGAATTATCC---------------------------ATTTCTGAT---GACAGGAACTCCCTTATACATATGGATGTGGATCAATGGTTCCTGCCAATGCCTTCTGTGGTTAAGGCTGCTATCTTTGAAAGTTTTGCACGACAAAAAATGGCTGAGTCTGAAATTGATGTCACTCCTAGTATAAAACAATTTGTTAACAGCAATTATGGGTTCTCAACTGATAGCAGCACAGAATTTATATATTCAGACTGCTCGCAAGCTCTTTTTAAGAATCTGGTCCTTTGCTGCATTCTGGAAGGTGGAACTATGTGCTTTCCAGCTGGCTCAAATGGCAATTATGTTTCTGTTGCCAAATTTTTGAAAGCAAACATTGTGAAAATCCCTGCAAACTCTGAAGAAGGCTTTAAGCTGACAGAGGAAATACTCAACAAAGCACTTGAGACTGTGAATAAGCCATGGGTATATATCTCTGGTCCAACTATAAACCCAACTGGCTTGCTTTACAGCAACAAAGAGATGGAAAACATTTTAACTGCATGTGCAAGATTTGGGGCAAGGGTGGTGATCGATACCTCATTCTCAGGACTGGAATTCGACTTTCAAGGTTGGGGTGGATGGAAC---------------------------------------------------------TTGGAGGGCTGTTTATCA---------------------------------------------------------------------------------------------------------------------------------------------------------------------------------------------------------------------------------------------------------------------------------------------AAGCTATCTTCCTCTGGC------------------------------------------------------------------------------------------------------------------------------------------------------------------------------------------------------------------------------------------------------------------------------------------------------------------------------
>Oryza_sativa
---------------------------------------------ATGGCCGCCGCCGCCGAGGTGGAGTCCTTCCTGGCGACGTGCGCGGCCTCCGGCGACGCGGCGTACGGCGCAGCCAAGGCCGTGCTCGAGCGCCTCCAGGACCCCGCCTCCCGCCCCGACGCCCGCCGCCTCCTCGGCGCCGTCCGCCGCCGCTTCGCCGGCCCCGCCGCCGGGGAGGAATGCTTCCGCACCTTCCACTTCCGCATCCACGACGTCGTCCTCGATCCCCAC---------------------------------------------------------------------------------------------CTCCGAGGATTC------------------------------------------------------CAGCAG---AGGAAGAAGCTAACGATGATGGAAATACCTAGCATTTTCATTCCTGAAGACTGGTCCTTCACTTTCTATGAGGGCCTCAATCGGCATCCAGATTCCATTTTCAGGGATAAGACAGTAGCTGAGCTGGGATGTGGCAATGGTTGGATATCCATTGCACTTGCAGAAAAGTGGTCCCCTTCGAAG---------------------------------GTCTATGGACTGGATATAAACCCAAGAGCTGTCAAGATTGCATGGATAAACCTTTACTTGAATGCACTAGATGACGAT---GGTCTCCCAATCTACGACGGGGAGGGGAAAACATTGCTGGATAGAGTAGAATTCTATGAATCTGATCTTCTCTCTTACTGCAGAGACAATAAAATTGAACTTGATCGCATTGTTGGATGCATACCACAGATTCTTAACCCAAATCCAGAAGCAATGTCAAAGATCGTAACTGAAAATTCCAGTGAGGAGTTCTTGTATTCATTGAGTAACTACTGTGCTCTTCAG------------------------------------------------------------------------------------------------------------------------------GGTTTTGTTGAGGACCAATTTGGCCTTGGGTTGATTGCTCGGGCTGTTGAAGAAGGGATATCAGTCATAAAGCCTATGGGTATTATGATATTTAACATGGGTGGTCGACCAGGACAAGGTGTCTGCGAACGACTATTTCGACGCCGTGGATTTCGGATCACAAAACTGTGGCAAACAAAAATTATG------------------------------------------------------------------------------------------CAGGCTGCTGACACAGATATTTCAGCTTTAGTGGAAATTGAGAAAAATAGCCGGCATCGCTTTGAGTTTTTCATGGATCTTGTTGGGGATCAGCCTGTCTGTGCACGCACAGCTTGGGCATACATGAAATCTGGTGGTCGTATTTCACATGCTTTGTCAGTGTATAGCTGTCAACTTCGCCAACCCAACCAGGTGAAGAAAATATTTGAGTTTCTTAAAGATGGGTTCCATGAAGTCAGCAGCTCCCTGGATTTGTCTTTTGATGATGATTCTGTTGCTGACGAAAAAATACCCTTCCTAGCATACCTAGCTAGTTTTTTGAAGGAGAATAAATACAATCCTTGTGAACCACCAGCTGGTTGTCTAAACTTCCGGAATCTTGTTGCTGGATTTATGAAGAGCTACCACCATATCCCATTAACTCCTGATAATGTTGTTGTTTTCCCTTCCCGTGCTGTGGCAATAGAAAATGCTCTTCGATTATTCTCACCAGCGCTTGCGATCGTTGATGAACATCTGACCAGACACTTGCCAAAGCAATGGTTAACTTCTTTAGCAATTGAG------------------------------GGAAAAGCCAAAGATACAGTTACTGTAATTGAGGCACCACGCCAATCTGATTTGTTGATTGAGTTGATCAGGAAACTGAAGCCTCAGGTGGTTGTTACTGGCATGGCTCAGTTTGAGGCTATCACAAGTGCTGCTTTTGAGAACTTATTAAGTGTAACGAAGGATGTTGGTTCTCGGTTATTCATCGATATTTCAGAGCATCTGGAGTTGTCTAGTTTGCCAAGCTCTAATGGTGTATTAAAATACCTTGCTGGAAAGACCCTACCTTCCCATGCAGCTATACTATGCGGTTTAGTAAAGAATCAGGTTTATTCTGATCTGGAGGTTGCTTTTGCCATTTCTGAAGATGCAGCTGTTTATAGGGCATTATCACAAACTATTGAGCTATTGGAAGGGCATACGTCTCAGATCAGCCAGCACTATTATGGTTGTCTTTTCCATGAGCTACTGGCATTTCAAATTGCTGATCGGCATCCACAACAAGAAAGACTGCCTGCAGAAGTGATACCTCAGAAGATGATAGGATTTTCAAGTTCAGCTATGTCTACCCTAAAAGAAGCTGAATTTTTC---------------------------ATTCCTGACTCCAAAAAATCCAGTGTCATTCATATGGATTTAGATCGCAGCTTCTTGCCAGTGCCTTCTGCAGTGAATGCCTCCATTTTTGAAAGTTTTGTTAGGCAGAACATTACTGAGTCTGAAACTGATGTCCGTTCCAGCATTCAGCAGCTGGTGAAAGATAGCTATGGTTTCCCAGCAGATGGTTGTTCTGAAATATTATATGGCAACACCTGTCTTGCACTCTTCAACAAGCTTGCCCTTTGCTGCATCCAAGACCAGGGCACCTTACTTTTCCCCTTGGGCGCTAATGGTCACTATGTCTCAGCAGCAAAGTTTGTGAATGCAAATACGCTGACTATTCCGACAAAGTTAGAATCAGGCTTCAAGATTGAACCACGGGTTCTAGCTGACACACTTGAGACAGTATCTAGGCCATGGGTTTATATTTCTGGCCCCACAATTAACCCTACTGGTTTCCTGTACAGTGACAGTGATATTCAAGAGCTCCTTTCTGTTTGTGGTAAATATGGAGCTAGGGTAGTAATAGATACCTCCTTCTCTGGTCTGGAATTCCAAACTGATGGCTGGAGTCGATGGAAT---TTGGAAAGATGTCTTTCTGCTGTGAATTGTCCAAAACCCTCGTTCTCTGTAGCTCTTCTCGGAGAACTGTCCTTTGAGCTGACTGCTGCAGGGCATGACTTTGGGTTTCTGATTTTGAATGACTCATCCTTGGTTGACACATTTCACAGTTTCCCAAGCTTGAGTCGTCCCCACAGTACGCTGAAGTACACTTTCAAAAAACTACTGGGCCTCAAG---AATCAGAAG---GATGAACACTTCTCCAATCTCATTATGGAGCAGAAGGACACACTAAAGAGTCGTGCTGACCACTTG------------------------------------------------------ATAAAGACACTTGAGGGCTGTGGCTGGGATGTTGCTGGCAGTCATGGTGGCATATCGATGCTGGCGAAACCGACTGCCTACATCGGCAAAATAATCAAGGTGGATGGTTTTGATGGC------------------AAGCTAGATGGCTGCAACATCAAGGAAGCCATTCTCAGGTCCACCGGGTTGTGCATAAACAGCAGCTCATGGACAGGAATACCGGATCACTGTCGGTTCAGCTTTGCTCTGGAGAGCAGCGAATTCGAGCGTGCAATGGGCTGCATAGTTCGCTTCAAGGAGTTGGTTCTTGGAAGCAAGGCTTTTCATCAGATCAATGGTAACTAA
>Ananas_comosus
---------------------------------------ATGGCGGAGGTGGAGGAGACGAAGATGGAGGAGTTCCTGAAGGAGTGTGAGGCCTCGGGCGACGCGGCGTACGCCGCCATGAGGGCGCTCCTCGAGAGGCTCGAGGACGCCGCCACCAGGTCGGCGGCGCGCGCCTTCCTCGCCGCGATCCAGCGCCGCTTCGCCGACAAGGACGCCGCGGATCGCTGCTTCCGCAGCTACCATTTCCGGATCCACGACATCCTCCTCGGCGATTCCCAAGTTTTAGTTGACAAACGTTACTGTTTTGGGATACCTTCCAATGTGTTGATGTGGCAGATCCCTGCTTATGTTGATTGTCTTTATGAGGAACTTGTTGGATTTGACACGAAGTGCTTCCTTTTTAAGCTGCCTAAGTACTTCTGGGAACTGAGTGGGAAGCAGAAAAGAAAGAAACTGACAATGATGGAGATCCCTAGTATTTTTATTCCAGAAGATTGGTCTTTCACCTTTTATGAAGGCATAAATCGGCATCCGGATTCCATTTTCAAGGACAAGACGGTTGCTGAGCTGGGTTGTGGAAATGGATGGATCTCTATTGCACTTGCCGAGAAGTGGTCCCCTCTGAAG---------------------------------GTTTATGGGCTTGACATAAACCCAAGAGCTGTCAAAGTTGCATGGATTAATCTATTTATGAATGCGCTGGATGAGAAT---GGGAATCCAATCTATGATGAAGAAGGGAAAACATTGCTTGATAGAGTGGAATTCCACGAATCTGACCTTCTATCTTACTGTAGAGAAAATAAAATAGAACTTGAGCGCATTATTGGATGCATTCCTCAGATTCTTAACCCAAATCCTGAGGCCATGTCAAAGATGATTACGGAAAATTCAAGTGAGGAGTTCTTATATTCTTTAAGTAACTACTGTGCTCTTCAG------------------------------------------------------------------------------------------------------------------------------GGTTTTGTTGAGGATCAATTCGGTCTTGGTTTAATTGCTCGGGCAGTTGAAGAAGGAATAGCAGTCATAAAGCCGATGGGCTTTATGATTTTTAATATGGGAGGTCGACCTGGGCAAGGTGTCTGTAGGCGCTTGTTTGAGCGCCGTGGATTTCGTATCACACAGCTTTGGCAAACAAAAGTTATGCAGTTGGTTTGTTTGTGCCTTTTCTTGTCTCACTATTTCTCCTACGTGGAGAATTTGATTTTGGAGTACTATTGCTCGAATGAGATATTGCAGGCTGCTGATACGGATATTTCTGCCTTGGTGGAAATCGAGAAGAATAGTCGCCATCGATTTGAGTTTTTCATGGGTCTTATTGGTGATCAGCCTATTTGTGCACGTACTGCCTGGGCTTATGGTAAATCTGGTGGTCGTATTTCTCATTCTTTGTCTGTGTATAGTTGTCAACTTCGCCTACCAAATCAGGTGAAGAAGATATTTGATTTTCTGAAAAATGGATTCCGGGAAGTCGGCAGCTCCCTAGATTTGTCATTTGATGATGACTCTGTTGCTGATGAAAAGATACCATTCTTAGCGTATCTAGCAGGTTTTCTGAAAGAGAATTCTTTTATTCCTTATGAGCCTCCCGCTGGCTGTTTGCATTTCCGAAATCTTGTTGCTGGGTTTATGAAGATATATCATCACATCCCTCTAAACACTGATAATGTTGTGGTATTCCCTTCTCGGGCTGTGGCAATAGAGAGTGCTCTTCGGCTTTTCTCCCCAAGACTTGCTATTGTTGATGAACATTTAACCAAACACCTCCCCAAGCAATGGTTAACATCCTTGGCAATTGAT---------GGAACCATG------AGCAATGACAGAAAAGACGACATTCTTACAGTTATAGAGGCCCCTCGCCAATCGGATTTGATGATTGAGTTGATCCAGAAATTAAAGCCACAAGTTGTTGTAACAGGCATGGCTCATTTTGAGGCTATTACCAGCTCAGCATTTGAAAATCTATTAAATACAACTAAAGTTATTGGGTCTCGCCTTTTTCTTGATTTATCGGATCATCTTGAATTGTCCAGTCTGCCTGGTTCTAATGGAGTGCTGAAGTACCTTGCTGGAAAAACTATGCCTTCTCATGCAGCAATTTTGTGTGGTCTCGTGAAAAATAAGGTTTATTCTGATTTGGAAGTTGCTTTTGTCATTTCGGAAGATGTGACCATCTATGAAGCATTATCGAAGACTGTTGAGTTACTAGAAGGGCATACTGCTTTATTTAGCCAGCACTATTATGGTTGTCTATTCCATGAGTTATTGGCATTTCAAATAGCCGACCGTCATCCACTTCCCGAGAGGGAGTGTGCTGACGCAAAGTCCATGGAGATGATCGGCTTTTCAACTTCTGCCATCTCAAGCCTAAATGAATCTGAGCTCTCC---------------------------ATCAACGGCTTCGCAGAACATCCGGTCATCCACATGGATGTCGACCAAAGCTTCCTCCCTATACCTTCCTTAGTAAAAGCTTGTATTTTTGAAAGCTTTGCTAGGCAAAACATGGTTGAGTCAGAAACCGATGTCAGATCTGCAATACAAACCCTAGTTAAGAATAACTACGGATTTCCATCCGACACTAACTCGGAAATTATTTATGCGAATTCCCATCTCGCCCTTTTTAACAAGCTTGTCCTTTGCTGCATTCAAGAAAAGGGCACTATGTGTTTCCCCTCAGGAACTAACGGCCACTACATCTCAGCAGCTAAGTTCATGAAGGCAAACATTGCGGCCATCCCAACTCATTCGGATTTCGGCTTCAAAGTTCAGCCAAAAGCACTTGAGGGCTTATTCCAGACTGTAGAAAAACCGTGGCTTTACATCTCAGGCCCAACAGTTAACCCAACTGGATTGCTTTATACCGATGAGGAGATAAAGGAGATACTTTTTGTTTGTGCTAAGTTTGGAGCTAGGGTTGTGATTGACACCTCCTTTTCGGGCTTAGAATTTCAAACAGACAATTGGACGAGTTGGGAT---CTGCAAAAAAGCCTTTCCTCAATTACTTCTTTGCATAAGGGCTTCTGCGTATCTCTTCTTGGTGGGTTGTCCTTCGAGTTGCTATCAGGAGGACTCGAATTTGGATTTTTACTAATGAATGAGCCGTCTTTGATAGAGGCATTCTATAGTTTCCCGAGCTTGAGCCGACCACATAGCACCATGAAATATGCTGTGAAGAAGTTGTTGACTATTAGG---GATCAAAAG---GCTCATCAATTTTCTGATGCTGTTGTTGAACATAAGGAGACTCTGAAGAATCGGGCCCATCGCTTG------------------------------------------------------ATGGAGACGCTCAAAACCTGCGGATGGGAAGTGGTCGGCTGCTGCGGCGGCGTCTCCATGGTGGCCAAGCCAACAGCTTATCTAGGCAAAGCGCTCAACGTAAACGGCTTCTCAGAT------------------AAGCTCAGTAGCAGTAATTTGAGACAAGCTGTTCTTAAGTCCACCGGATTGTGCATAAACAGCGGGTCGTGGACCGGAATTCCCGACTACTGCCGATTCAGCTTCGCACTCGAGAATTCCGAGTTCGAGCTCGCATTAGAACGGATAGCCCAGTTCAGGAAGTTGGTCCTCGGAAACTGA---------------------------
>Isoetes_spp
----------------------------------------------------------------------------------------------------ACAGAGCTTATGCAGTATTCAAGGGATTGCTTGAAGAGCTTTATCATCCTGAGACTCGTGCCAATGCTCGTCGTATCTTGGCAGCTTTGGAGCGGCACACTTGCCAAGAGCTAAATGACGCCAATTGCCTCGGAACTTACCATTTCCGAATCCATGAGCTTGTTCTTTCGGATTAT------------------------------------------------------------------------------------------------GAAGG----------------------------------------------------------------------------------------------------------------------------------------------------------------------------------------------------------------------------------------------------------------------------------------------------------------------------------------------------------------------------------------------------------------------------------------------------------------------------------------------------------------------------------------------------TCTGAAAATGCAAGTGAAGAGTTCTTGTATTCTCTAAGCAATTACTGTGGACTTCA----------------------------------------------------------------------------------------------------------------------------------------------------------------------------------------------------------------------------------------------------------------------------------------------------------------------------------------------------------------------------------------------------------------------------------------------------------------------------------------------------------------------------------------------------------------------------------------------------------------------------------------------------------------------------------------------------------------------------------------------------------------------------------------------------------------------------------------------------------------------------------------------------------------------------------------------------------------------------------------------------------------------------------------------------------------------GCACCCCACTCAGCGGATCTTCTCATACAGCTGATAAGGAAACTAAGACCTCAAGTAGTAATAACCAGCCTTGCAGATTTTGAGATGCGCACCTCGACAGCATTCGACCAGCTTCTAAATGAATGTGCCAGTGTTAATGCTAGGCTCTTTTTAGATATTTCTGACCATATTGAATTCTCCAGCACTCYTGKTACAAATGGAGTGCTGCAATA-------------------------------------------------------------------------------------------------------------------------------------------------------------------------------------------------------------------------------------------------------------------------------------------------------------------------------------------------------------------------------------------------------------------------------------------------------------------------------------------------------------------------------------------------------------------------------------------------------------------------------------------------------------------------------------------------------------------------------------------------------------------------------------------------------------------------------------------------------------------------------------------------------------------------------------------------------------------------------------------------------------------------------------------------------------------------------------------------------------------------------------------------------------------------------------------------------------------------------------------------------------------------------------------------------------------------------------------------------------------------------------------------------------------------------------------------------------------------------------------------------------------------------------------------------------------------------------------------------------------------------------------------------------------------------------------------
>Isoetes_andicola
--------------------------------------------------------------------------------------------------------------------------------------------------------------------------------------------------------------------------------------------------------------------------------------------------------------------------------------------------------------------------------------------------------------------------------------------------------------------------------------------------------------------------------------------------------------------------------------------------------------------------------------------------------------------------------------------------TATCGATCCAAGGGCAATAAAAGTGGCTAAAATAATTTTATAGCTAAATGCCCTCGACAATGAA---GGCTCACTGATCATGGATCATGAAGKYAAAYCMTTGCTTGATYGAGTTSAATTTCATGTGTCAGATCTGCTGATCCACTATAGAGAACACAAGATTATGCTTAACTGCATAGTTGGCTGCATACCACAGGTTCTCAGTCCGGATCCAGAAGCAATGCTAAAAATTGTATCTGAAAATGCAAGTGAAGAGTTCTTGTATTCTCTAAGCAATTACTGTGGACTTCAG------------------------------------------------------------------------------------------------------------------------------------------------------------------------------------GGCATTGGAGTCATCAGGCCTACAGGAACAATGATCTTTAACATTGGTGGTCGACCAGGTCAAGCTGTATGTGAAAGATTGTTYAAGAGAAGAGGATTTCAAATCACAAAGTTGTGGCAAACGAGGGTAAAT------------------------------------------------------------------------------------------CAGG---------CAGATATCCTGGCCCTTGTTGAGATAGAAAAAACTAGTCGTCACCGTTTTGAGTTTTTTATGGGTCTGCACTGTGAAGAACCTATTTCTGCACGTACAGCTTGGGCATATTCAAAGGCTGGAGGGCAGATATCACATGGTTTGTCTGTTTATCAGTGTCTAATGGAACATCCAAATGAGATCAAGACCATATATAAGTTCTTAAGTAAAGGCAGCCAGGAAGCTCGTGGAGCTCTAGACTTGGCATTTGATGATCAGTCAGTTAGTGAAGAGAAAATACCWTTCCTTGCACACTTAGCAACTTCATTGGAGGGTCGTTCATCTTTYCCTTATGAGCTACCAGCTGGTAGTCTGCGTTTTCGTAAACTTATAGCTGGGTTTTTACGCATTTA---------------------------------------------AAGACCTGTTCTCATTGAGAACATCTTACATCTTTTCCATTCAAACCTTGCTCTTAW-----GCAGCCT----AGGTGGTTACCTAATAAATGGCCCAGGGTCTTGCCAAATGAGGAAGCTCTTACTTCAGAAGAGGATGGA---TATGTGCCCAGCTCCTCAGTTGCAGTTATAGAAG----------------------------------------------------AGTAGTAATAAGCAGCCTTGCAGATTTTGAGATGCGCACCTCGACAGCATTCGACCAGCTTCTAAATGAATGTGCCAKTGTTAATGCTAGGCTYTTTTTAKATATTTCTGACCATATTGAATTCTCYARCACTCCTGGTACAAATRGAGTGCTGCAATA-------------------------------------------------------------------------------------------------------------------------------------------------------------------------------------------------------------------------------------------------------------------------------------------------------------------------------------------------------------------------------------------------------------------------------------------------------------------------------------------------------------------------------------------------------------------------------------------------------------------------------------------------------------------------------------------------------------------------------------------------------------------------------------------------------------------------------------------------------------------------------------------------------------------------------------------------------------------------------------------------------------------------------------------------------------------------------------------------------------------------------------------------------------------------------------------------------------------------------------------------------------------------------------------------------------------------------------------------------------------------------------------------------------------------------------------------------------------------------------------------------------------------------------------------------------------------------------------------------------------------------------------------------------------------------------------------
>Isoetes_humilior
----------------------------------------------------------------------------------------------------------------------------------------------------------------------------------------------------------------------------------------------------------------------------------------------------------------------------------------------------------------------------------------------------------------------------------------------------------------------------------------------------------------------------------------------------------TTGGATTTCAGGGACGCGATGTTGCAGAGCTGGGTTGTGGAAATGGTTGGGTATCCATAGCTATAGCTGAGAAGTGGTCACCTAGAA-------------------------------------------------------------------------------------------------------------TGAA---GGATCACTGGTCATGGATCATGAAGGCAAAYCCTTGCTTGATCGAGTTGAATTTYATGTGTCAGATCTGCTGAGCCRCTGTAG-GAACACAAGATTATGCTTGRCCGCATAGTTGGCTGCATACCACAGGTTCTCAGTCYGGATCCAGAAGCGATGCTAAAAATTGTATCTGAAAATGCGAGTGAAGGGTTCTTGTATTCTYTGAGCAACTACTGTGRACTTCAG------------------------------------------------------------------------------------------------------------------------------RGTTTTGTKCAAGATCAATTTGGCCTTGGTCTCATAGCACGGGCTGYAGMGGAAGGCATTGGAGTSMCCAGG-CTACAGGRACAAYGATCTTTAACATTKGTGGTCGGYCWGGTCAAGCTGTAYGTGAAASATTRTTTAAGAGAAGAGGWTTTMAARTCRCRAWGYTGTGGCAMACCAGGGTAAAT------------------------------------------------------------------------------------------CAGRCTGCKGAKACWGATATYCTGGCCCTTSYTGAGATAGAAAAAACTAGTCGTCAY-GTTTTGAGTTTTTTATGGGTCTGCACYRTGAARAACCTATTTCTGCACGTAYAGCTTGSRCGTACYCAAAAGCTGGAGGGCAGATATCAYATGGATTGTCTGTTTATCAGTSYMTGATGGAAMATCCAAATGAGATCAAGACCATATTTAAGTTCTTAAGTAAAGGCAGCCTAAAAGCTCGTGGAGCTCTAGACTTGGCATTTGATGATCAGTYRGTTAGTGAARAGACAATACCTTKYCATGCACACTTAGCAACGTCATTGGAGGGTCATACAACTTTCCCTTATGAGCTACCAGCTGGTAGTCTGCGTTTTCGTAAAYWTATAGCTGGKTTTTTACGTATTTATCATASTATTCCTCTTGCTGCTGAGAATGYRGTTGTGCTGCCATCAAGACYTGTTCYCWTTAAGRATATCTTWCATCTTYTCCATSCAAACCTTGCTCTGATTGAAAGCAGYCTTACAAGGTGGTTACYTAAGAAATGGCTCACAGTCTTGCCAAATGAGGAAGCTCTTACTTTAGAACAGGATGGA---TATGTGCSCAACTCCTCWGTTGYAGTTATAGAAGCACCCCACTCAGCGGATCTTCTYATACARCTYATARAGAAACTAAGACCTCAAGTTGTAATAACYARCYTTGCAGATTTTGAGATGCSTACTTCCACAGCATTTGACCAGCTTCTAAATKAATGTRCCAGWGTTAATGCTAGGCTCTTTTTAGATATTTCTGACCATATTGAATTCTCCAGCAYTCCTGGTACAAATGGARTGCTGCAATAT------------------------------------------------------------------------------------------------------------------------------------------------------------------------------------------------------------------------------------------------------------------------------------------------------------------------------------------------------------------------------------------------------------------------------------------------------------------------------------------------------------------------------------------------------------------------------------------------------------------------------------------------------------------------------------------------------------------------------------------------------------------------------------------------------------------------------------------------------------------------------------------------------------------------------------------------------------------------------------------------------------------------------------------------------------------------------------------------------------------------------------------------------------------------------------------------------------------------------------------------------------------------------------------------------------------------------------------------------------------------------------------------------------------------------------------------------------------------------------------------------------------------------------------------------------------------------------------------------------------------------------------------------------------------------------------------
>Isoetes_elatior
--------------------------------------------------TATGGCGTTGGATGTGCAGCCGATCCTAGCAGAATGTCGAACCTCTGGCGACAGAGCTTATGCAGTATTCAAGGGATTGCTTGAAGAGCTTCATCATCCTGAGACTCGTGCCAATGCTCGTCG--------------------------------------------------------------------------------------------------------------------------------------------------------------------------------------------------------------------------------------------------------------------------------------------------------------------------------------------CCTTTTTT--A----T-AATAGGCTTCCAGACGTTGGATTTCAGGGACGCGATGTTGYAGAGCTGGGTTGTG-AAATGGTKGGGTATCCATAGCTATAGCTGAGAAGTRGTCMCCTAGAAAA---------------------------------GTCTATGGGCTAGATATCAATCCGAGGGCAATAAAARTGGCTTGAATWAATTTGTA-CTAAATGCCCTCGACAAWRAA---GGATCRCTGGTMRTGGATCATGAAGGCAAATCCTTGCTTGATCRAGTTGAATTTYATGTGTCAGATCTGYTGAGCCA-TGTAGAGMAYACAARATTATGCTTGRCCGCATAGTTGGCTGCWTACCACAGGTTCTCAGTCCGGAWCCAGAAGMAATGCTAAAAAWWKTATCTGAAAATGCGAGTGAAGAGTTCTTGTATTCTYTRAGCAACTACTGTGGACTTCAG------------------------------------------------------------------------------------------------------------------------------GRTTTTGTTRAAGATCAATTTGGCCTWGGTCTCATAGCACGGGCTGCAGAGGAAGGCATTGGAGTCAYCAGRSCTACARGAACAATGATCTTTAACATTTGTGGTCGGCCAGGTCAAGCTGTATGTGRAAGATTGTTTAAGAGAARAGGATTTYAAATCACAAAGTTGTGGCAAACCAGGGTAART------------------------------------------------------------------------------------------CAGGCTRCTGATAYAGATATCCTGGCCCTTGTTGAGATAGAAAAAACTAGTCGTCACTGTTTTGAG-----TATGGGTCTGCACTGTGAAGAACCTATTTCTGCACGTACARCTTGGGCRTACTCAAAAGCTGGAGGGCAKATATCACATGGATTG-YTGTTTATYAGTGTCTGATGGAACATCCAAATGAGATCAAGACCATATTTAAGTTCTTAAGTAAARGYAGCCTRRARGCTCGTGGMGCTCTAGACTTGGCATTTGATSATCAGTCAGTTAGTGAAGAGAAAATACCTTTCCTYGCACACTTAKYAACGYCATTGGAGGGTCATACAACTTTCCCTTATGAKCTACYAGCTGGTAGTCTGCGTYTTCGTAAACTTAT-GCTGGGTTTTTACGTATTTATCATAGTATTCCTCTTGCTGCTGAGAATRTWGTTGTGCTGCCATSAAGACCTGTTCYCATY-ARAAYATCTTAYATYTWTTCCATCCARAYCTTGC-CT-AT--MAAGCAKCCTTAYAAGGTGGTTACYTAAKAAATGGCTYACR-TCTTGCCAAATGAGRAAGCTCYTACTTTAGAACAGGAYGRA---TATGTGCCCAACKCYTCWGTTGYAGTTATAGAAGCACCCCACTYRRCR-AYYTTCTCATACARCT-ATARRRAAACTAAGACCTCAAGTWRT-ATAACYASCYTTGYAGATTTTGAGATKC-YACTTYCACAGCATTTGACCAGCTTCTAAATKAATGTRCCAGTGTTAATGCTMGG-T-TTTTTAGATATTTYTGACCATATTGA-TTYTYCA-CAYTCCTGGTACAAATGGA-TGCTGCAATAT------------------------------------------------------------------------------------------------------------------------------------------------------------------------------------------------------------------------------------------------------------------------------------------------------------------------------------------------------------------------------------------------------------------------------------------------------------------------------------------------------------------------------------------------------------------------------------------------------------------------------------------------------------------------------------------------------------------------------------------------------------------------------------------------------------------------------------------------------------------------------------------------------------------------------------------------------------------------------------------------------------------------------------------------------------------------------------------------------------------------------------------------------------------------------------------------------------------------------------------------------------------------------------------------------------------------------------------------------------------------------------------------------------------------------------------------------------------------------------------------------------------------------------------------------------------------------------------------------------------------------------------------------------------------------------------------
>Isoetes_coromandelina
--------------------------------------------------TATGGCGTTGGATGTGGAGCACATCTTAGCAGAATGCCGTGCCTCCGGCGACAGAGCTTATGCAGTATTCAAGGGCTTGCTTGAAGAGCTTCATCACCCTGAGACTC----------------------------------------------------------------------------------------------------------------------------------------------------------------------------------------------------------------------------------------------------------------------------------------------------------------------------------------------------------------------------------------------------------------------------------------------------------------------------------------------------------------------------------------------------------------------------------------------------------------------------------------------------------------------------------------------------------------------------------------------------------------------------------------------------------------------------------------------------------------------------------------------------------------------------------------------------------------------------------------------------------------GGCTGCAGAAGAAGGTATTGGGGTCATCAGACCTACAGGAACAATGATCTTCAATATTGGTGGTCGGCCAGGTCAAGCTGTATGTGAAAGGTTGTTTAGGAGAAGAGGTTTTCAAATCACAAAG---------------------------------------------------------------------------------------------------------------CAGGCTGCTGACACAGATATTCTGCCCCTTGTTGAGATAGAAAGAACTAGTCGTCACCATTTTGAATTCTTTATGGGATTGCACAGCGAAGAACCTATTTCTGCACGTACAGCTTGGGCATATTCTAAAGCTGGAGGGCAGATATCACATGGATTGTCTGTTTACCAGTGTCT--------------------------------------------------------------------------------------------------------------------------------------------------------GTCGTTCATGTTTCCCTTATGAGCTACCAGCTGGGAGTCTGCGGTTCCGTAAACTTATAGCTGGTTTTTTTCGCATCTATCATAGTATTCCCCT----------------------------------CCTGTACTCATTGAGAACATCTTACATCTTTTCCATCCGAATCTTGCTCTTATTGAAAGCAGCCTCACAAGGTGGTTGCCTAAGAAGTGGCTCACMGTCCTGCCAAAAGAGG---CTCTTACTTCAGAAGAGAACGGA---TATGTTCCCAACTCCTCAGTTGCAGTTATAGAGGCACCCC--------------------------------------------------GTAATAACCAGTCTTGCAGACTTTGAGATGCGCACCTCCACAGCATTTGATCAACTGTTAAATGRGTGTGCCAGTGTTAATGCTAGGCTCTTTCTTGATATTTCTGACCATATTGAATTTTCAAGCACTCCTGGTACAAATGGGGTGCTACAATAT------------------------------------------------------------------------------------------------------------------------------------------------------------------------------------------------------------------------------------------------------------------------------------------------------------------------------------------------------------------------------------------------------------------------------------------------------------------------------------------------------------------------------------------------------------------------------------------------------------------------------------------------------------------------------------------------------------------------------------------------------------------------------------------------------------------------------------------------------------------------------------------------------------------------------------------------------------------------------------------------------------------------------------------------------------------------------------------------------------------------------------------------------------------------------------------------------------------------------------------------------------------------------------------------------------------------------------------------------------------------------------------------------------------------------------------------------------------------------------------------------------------------------------------------------------------------------------------------------------------------------------------------------------------------------------------------
