# Supplementary material for: Phylogenomics indicates the “living fossil” Isoetes diversified in the Cenozoic
Source: PLoS One. 2020 Jun 18;15(6):e0227525. doi: 10.1371/journal.pone.0227525 (PMC7302493; doi:10.1371/journal.pone.0227525)
Supplement: S1 File — Folder containing fasta files for each of the individual nuclear alignments. (GZ) [file pone.0227525.s011.gz › 1_Individual_Nuclear_Alignments/Homolog_42087.orthogroup_1.fasta]

>Ananas_comosus
------------------------------------------------------------------------------ATGGCG---TCGGAGCTCCAA---------------------------------------------CCCTCGGAGAAC---------------------------GGGGTCGAGGGGGACGACGAGAGGGAG------------------------GAGGAGGACGACGACGAGGAGGAGGAGGAAGAGGAGGAGGAGGAGGAGGAGGAGGAGGAGCATGTAGAGAACAGGGGAGAGGAGGAGGCGGAAGAGGAC---GAGGAGGAGCCGAGGCTCAAGTACCAGAGAATGGGGGGGAGCGTTCCCCCCCTCCTCTCCACCGACGCCGCCGCGTCCATCGCCGTCGCCGAGCGCATGGTCGCCCTCGGCACCCACGACGGCACCGTCCACATCCTCGATTTCCAGGGCAATCAGGTCAAAGAATTT---GCTGCTCATACCGCTACAGTCAACGACCTTAGCTTTGATGCAGAAGGTGAATTTATTGGTAGCTGCTCAGATGATGGATCTGTAGTTATAAGCAGCCTTTTTACG---GATGAAAAATTGAAATTCGAGTATCATCGGCCTATGAAAGCAATAGCTCTAGACCCTGACTATTCACGGAAATCCTCAAGAAGGTTTGTCGCGGGTGGTTTAGCTGGTCAA---CTATTTCTCAACATGAAGAACTGG---CTAGGTTATAATAAG---CAGATTCTGCATGACGGTGAGGGTCCAATTCATACCGTGAAGTGGAGAACAAGTCTTATTGCTTGGGCTAATGATGCAGGAGTAAAAGTTTATGACATGGCAAATCATCAGCGAATTTCTTTTATTGAGAGACCGAGGGGAATCCCCCGTCCAGAGCTTTTACTTCCTCACTTGGTGTGGCAGGATGACACTCTCTTGGTCATTGGCTGGGGAACGAGTGTAAAGATTGCTGCCATTAGAGCTAATTCTCCCAATGGTGTGAATGGTGTACGGACAAAT---ATTTCC---------------ATTTCAAGTACTAAGTATGTGGATATTGTGGCCTCTTTTCAAACTAGTTACTACATTTCTGGTATTGCTCCATACGGCGATGCTTTAGTAGTACTAGCATACATCCCGGAGGAGCAAAATGGAGAAAAGGATTTCAGTACAACTGTCCCA---TCACGGCAGGGAACTGCACAAAGGCCAGAAATACGAATTGTCACATGGAAAAATGAGGAACTAACAACTGATGCTTTACCTGTTCATGGCTATGAACATTATAAGGCAAAAGATTATGCTCTTGCACATGCTCCATTCACAGGAAGCAGCTATGCTGGTGGTCAGTGGGCTGCTGGTGATGAACCTCTCTATTATATCGTATCTCCCAAAGACATAGTGATTGCGAGGCCTAGAGATGCTGAAGATCACATAGCTTGGCTTCTTCATCATGGT---------------------------------------------TGGCATGAAAAGGCATTAGCTGCAGTTGAAGCG------GGACAGGGACGGACTGAACTTCTTGATGAGGTGGGATCAAGATACCTTGATCATCTAATTGTTGAAAGGAAATATGCAGAAGCTGCATCTTTGTGTCCTAAGTTACTCCGTGGATCCGCTTCAGCATGGGAAAGGTGGGTTTTTCACTTTGCCCATCTGCGCCAGCTTCCTGTGTTGGTTCCTTACATTCCTACAGACTATCCTCAGCTGAGTGATACTGCA------TATGAGGTTGCCCTTGTTGCATTGGCTACTAACCCGCCATTTCACAAACTTCTCTTGTCAACTGTTAAATCGTGGCCGCCTACATTATATTCTGTATCACCTGTTATTTCTGCCATTGAGCCACAAATGAATACCTCCTCTATGACTGATAATTTGAAAGAGGCATTAGCTGAATTATATGTGATCAATGGACTGTATGAGAAAGCCTTTGGTTTGTATGCTGATGTATTGAAGCCTGACGTTTTCAATTTTATTGAAAAGCACAGTTTATATCATGCCGTTCATGACAAGGTGGTCGATCTTATGATACTTGACAGTAAAAGAACAGTTCTTTTATTGATCCAACACCGTGATATAATTCCTCCATCTGAAGTTGTCGGGCAGCTT---------------------------TTGCAGTCCAATAAAAAGTGTGACAAGAGATATTTCTTGCATCTTTACTTGCATTCCCTTTTTGAGGTTGACATTAATGCTGGAAAAGAGTTCCATGATATGCAGGTAGAGCTTTATGCAGATTACGAATCACGATTGCTACTCCCTTTTCTTCGTACCAGTCAGCATTACAGGCTAGACAAGGCTTATGAAATTTGTGCTAGGAAAGAGCTCATAAGAGAGCAAGTCTTTGTCCTTGGTAGGATGGGAAATGCAAAACAGGCCCTTGCTATTATTATAAATAAGTTGGAGGACATACAGGAGGCTGTAGAATTTGTGACCGATCAACATGATGATGAACTA---------------------------TGGGAGGAGTTAATCAGGCAATGCCTTCAGAAGCCTGAAATGGTAGGAATGTTGTTGGAGCACACTGTTGGTAATCTTGATCCTCTCTACATTGTTAATGTTGTGCCCAATGGATTAGAAATTCCTCGGTTACGGGACCGCCTTGTCAAAATTATAACCGATTACCGAACCGAAATGTCGCTTAGACACGGATGCAATGACATCCTCAAGGCTGATTGCGTCAACCTCTTGGTTAAGTACTTCAATGAGGCTCGCCGGGCCGTGTACTTGGGT------------AGTATAGAAGAAGAGGCGCAAAATAAGAGG---------------------GAAGACGGTACCTCCACCCGCTCA------------------------------ATTGAGAGACTCCAAAGCTCAAGAACGATCGAATTAAAATCGAGGACA---------------------AGGGGCGGAGGGCGATGCTGCCTCTGCTTCGACCCTTTCTCGATCCGTGACCTGTCGGTTGTCGTGTTCTTCTGCTGCCACGGGTACCACGTCCCGTGCCTCATG------------------------------------------------------------------------------GATGGGTTGGAAACTATGAAAGCAAAGAGCACTAAATCTAGCAGCGACGACGACAATGACGGCGAGGATGACGATGAAACCCGATCAGGTGAGTCTCGTATGCGGTGCGTGTTGTGCACCACAGCTGCTGGATGA---------------------------------------------------------------------------------------------------------
>Oryza_sativa
------------------------------------------------------------------------------ATGTCC---ACGGCGGCGCGGCGCGGCCAC------------------------------CCGCCGCCGCACGAGAAC---------------------------GGCGTGGGCGGG------------------------------------------CACGCCGACGACGAGCCAGACGAGGACGGCGAGGAGGAGGAGGAGGAG------------------------GGGGAGGGGGAGGTGGAGGATGATGAGGAGGAGGAGCCGCGGCTCAAGTACCAGCGGCTGGGCGGGAGCGTCCCCGCGATCGTCTCCACCGACGCCGCCGCGGCCATCGCCGTCGCCGACCGCATGGTCGCGCTCGGCACGCACAACGGCACCCTCCACATCCTCGACTTCCAGGGTAATCAGGTAAAGGAAATT---GCTGCTCACACAGCAACTATCAACGACATCAGTTTTGATGCAGACGGTGAATATATAGGAAGCTGCTCTGATGATGGGACTGTAGTAATAAGCAGCCTCTTCACT---GATGAAAAACTGAAGTTTGAGTACCATCGACCCATGAAAGCAATTGCCTTAGACCCTAATTAT---TACAACAACTATAGAAGGTTCGCTACAGGGGGTTTAGCAGGTCAAGTACTTGTGCTGACAAAAAAGTCGTGGGGAGGTGGCTACCATAAA---AAGGTTCTGCGTGATGGCGAAGGACCAATCCATTCTATGAAATGGAGGACAGACCTCCTTGCCTGGGCTAACGATGCAGGGGTAAAAGTGCATGATATGAAGACAGACAAAGGAATCGCGTTTATAGAGAGGCCAAAAGGAATTCCTCGGCCAGAGTTTTTACTTCCTCAGTTGGTCTGGCAGGATGATACCATCTTAGTTATTGGATGGGGAACAAGTGTCAAGATTGCAGCAATTCGAACAGATTCATCTCAAGGACTCAATGGCATACAGAGGAGT---ATCACT---------------GCAAGTAATGAGAAGTACGTGGATATTGTGGGTTCGTTCCAAACAGGCTATCACATATCCGGGATTGCTCCATTTGGTGATCTTTTAGTTGTGCTTGCATATATTCCAGAGGAGGAAGACAGAGAAAACAGTTTTAGCAATTCTGTTCCT---TCACGTCAGGGAACTGCCCAGCGTCCAGAAATACATCTTGTATCATGGAAAAATGATGAACTTACCACAGATGCTCTTCCTATTCATGGTTATGAGCATTATAAGGCAAAGGATTATGCTCTTGCTCATGCTCCTTTCTCAGGAAGCAGCAATGCAGGTGGACAGTGGGCTGCTGGTGATGAACCTTTATATTACATTGTATCTCCTAAAGATATAGTGGTCGCAAAGCCAAGAGATGCTGAAGACCATATTTCTTGGCTTCTTCAACATGGT---------------------------------------------TGGCATGAAAAGGCATTGGCTGCAGTTGAAGCA------GGACAAGGACGAACCGAGCTTCTTGATGAGGTGGGTTCGAGATACCTTGATCATTTGATAATTGAAAGAAAATATGCTGAAGCTGCACGCCTCTGTCCAAAATTGTTGCGAGGATCTCCTTCAGCATGGGAGAGGTGGGTCTTTCACTTTGCCCATCTTCGCCAACTTGCTGTATTAGTTCCTTACATACCTACAGAGAATCCTCAGCTGAGTGATACAGCT------TACGAGGTTGCTCTTGTAGCTTTAACTACCAATCCTTCTTTTCATGAACTTCTCTTGACAACTGTAAAAAAATGGCCACCTACATTATACTCCGCTTCACCTGTCATATCTGCAATTGAGCCACAGCTAAATTCCTCTTCAATGACTGATTCATTAAAAGAGGCTTTAGCTGAATTGTATGTCATCAACAGTCAATATGACAAGGCCCTTTCTCTGTATGCTGAACTCTTGAAGCCAGAAGTATTCGAATTTATTGAGAAGCACAACTTGCATGATGCCATTCATGACAAGGTTGTCAATCTTATGATATTGGATAGTAAAAGAACTGTAAACCTATTGATCCAGCATCGTGATACGATCCCCCCGAATGAAGTTGTAGGACAGTTG---------------------------TTGCATGCTAGTAAAAGTTGTGACAAAAGACATTTGTTGCATCTGTATTTACATGCTCTGTTTGAGACAGACATGAATGCTGGAAAAGACTATCATGACATGCAGGTGGAGCTTTATGCAGAGTATGAGCCAAGGATGCTAATACCCTTCCTCCGTACCAGTCAGCATTACAGGCTTGACAAGGCATATGAAATCTTTGCACAAAAAGAGCTTGTACGGGAGCAAGTTTTTGTGCTTGGTCGTATGGGAAATGCAAAGGAAGCTCTCTCTACAATTATAAACAAATTGGAAGATATTCAGGAGGCCGTTGAATTTGTGATGGAGCAACACGATGATGAGTTA---------------------------TGGGAGGAATTGATAAGACAGTGCCTCCAAAAACCTGAGATGGTTGGAATGCTGTTGGAACATACTGTTGGCAATCTTGATCCTTTGTACATTGTTAGTTTGGTTCCTGATGGGCTAGAAATACCAAGGTTGCGGGATCGCCTTGTGAAAATTGTGACAGACTATCGAACAGAAACTTCATTAAGACATGGGTGCAATGATATACTTAAGGCTGATTGCGTAAACCTTTTGGTAAAATATTATCACGAGGCTCGGCGTGGAGTCTACATGGCT------------AGTATGGACGAGGAGGTGACAGGAACTAGG---------------------GTTGCTGAAGGATCTTCACGAGCA------------------------------AACGAGAGATCATCAAGTTTACGAGCTTTAGAGATCAAATCCAGAACA---------------------AGGTGTGGTGCTCGGTGTTGCTTGTGCTTTGATCCTTTGTCGATTCAGGACATCTCTGTCATCGTGTTCTACTGCTGCCACGCATATCACACGTCTTGCCTCGAA------------------------------------------------------------------------------GGCGGGTTGGACTTGATGAAATCGAACAGTAGTACTCAGGACAGCGAC---------------GAGGATGATGAAGGTACCCCATCAGGCGAGTCTCGAATGCGCTGTGTATTGTGTACTACAGCTGCTGCATAA---------------------------------------------------------------------------------------------------------
>Arabidopsis_thaliana
------------------------------------------------------------------------------ATGGCT---GCGGTT---------------------------------------------------CCGCCTGAAAAC---------------------------GGCGTGGACGGAGATGACGAAAGA---------------------------------------GAGGAAGAAGAAGAGGACGAGGAGGAGGAAGAAGAAGAAGAAGAAGAA------------------------GAGAACGGAGATGAGGCTGAGGAGGAGCCACGTCTCAAATATCAGAGGATGGGTGGCAACGTTCCTGCGTTGCTATCTAACGATGCTGCTTCCTGCATCGCTGTTGCTGCGAGGATGATCGCGCTTGGTACGCACGACGGTACCGTGCGTATCCTCGATTTATTGGGGAATCAGGTTAAAGAATTT---CGTGCCCACACTGCTCCGGTTAATGACATCAACTTTGACACTGAGGGAGAGTATATCGGAAGCTGTTCAGACGATGGGTCTGTTGTTATAAACAGCCTTTTCACTGATGATGAGAAGATGAAATTTGATTATCATCGCCCCATGAAGGCCATTTCCTTGGATCCAGATTATACGAAAAAGCAATCTAAGAGATTTGTAGCTGGTGGCTTGGCTGGTCAC---TTGTATATGAACTCCAAGAAGTGG---TTCGGTAATAAAGAT---CAGGTGCTGCATTCTGGGGAAGGTCCAATTCATTCTGTGAAGTGGAGAGGAAGTCTCATCGCCTGGGCTAATGATGTTGGTGTTAAAGTTTATGATACAGCCAAAGATCAGCGTGTTACATTTATTGAAAAACCGCGAGGAAGCCCCAGGCCTGAGGCTTTACTACCCCACTTGGTTTGGCAGGATGACACTCTCCTTGTGATTGGTTGGGGAACATCAGTTAAAATTGCGTCGATTAAATCAGACCAGCAACAAACT------GGAACTTTTAGGCAG---ATTCAG---------------ATGTCTAGTCTAACCCAAGTAGATATTGTGGCATCTTTCCAAACCAGCTATTACATTTCAGGGATTGCTCCCTTTGGTGATTCTCTGGTTATTCTTGCTTATATACCCATTGAAGGAGATGGTGAGAAGGAATTTAGCAGCACCACTACTCTATCGCGTCAGGGAAATGCCCAGAGGCCTGAAATACGCATTGTATCATGGAACAATGATGAACTCACAATGGATGCTCTTCCTGTACACGGCTTTGAGCATTACAAGGCGAAAGACTATTCCCTTGCTCATGCTCCTTTCCCAGGTAGTAGCTACGCTGGGGGACAGTGGGCAGCTGGTGATGAACCACTGTACTATATTGTTTCGCCAAAGGATGTTGTGATTGCCAAACCCAGGGATGCTGAAGATCACATAAACTGGCTTTTGCAACATGGA---------------------------------------------TTCCACGAGAAAGCCCTAGCAGCTGTTGAGGCT------AGTGAAGGACGAACCGAACTAATTGATAAGGTGGGAGCTGGGTATCTTGATCATTTGATTGTGGAAAGAAAATATGCTGAAGCGGCATCTTTATGCCCCAAATTGTTACGAGGATCTGCTTCAGCCTGGGAGAGGTGGGTTTTCCATTTTGCTCAACTACGCCAGCTGCCTGTTCTTGTCCCATATATGCCTACGGATAACCCAAGGCTTAAGGATACTGTG------TATGAGGTTGCTCTAGTTGCACTAGCAACCAATCCCTCATACCACAAGGAGCTTTTGTCAGCGGTTAAATCTTGGCCACGTTCTGTATATTCTGCTTTGACTGTTATCTCAGCAATAGAGCCTCAACTGAACACATCTTCAATGACAGATGCCCTCAAAGAGGCGCTGGCAGAGCTGTATGTAATTGATGGACAGTATCAGAAGGCCTTCTCCCTATATGCTGATCTTCTCAAACCAGAAGTGTTTGACTTCATTGAGAAATACAGCTTGCATGAGGCGATTCGCGGAAAGGTGGTCCAGTTAATGTTGCTTGATTGCAAGCGTGCCACTGTCTTATTTATCCAAAATAGGGATTTGATTCCTCCATCTGAAGTTGTTCCACAACTTCTGAAGGCTGGCAAAAATCCACAAGTTCTGAAAGCTGGCAAAAAATGTGATTCAAGATATTACTTGTACTTATATCTGCATGCATTATTTGAAGTTAGTCATGATACCGGGAAGGATTTTCATGATATGCAGGTAGAACTCTATGCAGAATACGATACTAAGATGCTGCTTCCGTTCCTACGTAGCAGTCAACATTACAAGTTAGAAAAGGCATATGAACTTTGTGTCAAGAAAGATTTTTTAAGAGAGCAAGTGTTTGTCCTGGGAAGGATGGGAAATGCAAAACAAGCTCTTGCAGTCATCATAAATAAACTGGGAGATATAGAAGAGGCTGTGGAATTTGTGTCCATGCAGCACGATGATGATCTA---------------------------TGGGAAGAGCTGATTAAACAATGTCTAAACAAGCCTGAGATGGTGGGCTTGCTGTTGGAGCACACAGTTGGCAACCTCGACCCTCTTTACATTGTAAATATGGTCCCAAATGGCTTGGAAATACCTCGATTAAGGGATCGATTGGTCAAAATCGTAACAGATTACAGAACTGAGACATCTCTTAGACACGGTTGCAATGACATTCTCAAGACGGATATTGTTAATCTTCTGGTCAAATGCTTCAACGAGGCTAGGCGTGGGGTC---------------------TGCCTGAGCCATGAAGACGACGATTCCCGT------------------GCGAAGAGAGAAGACAATAATCGCTCATCA---------TTCTCGCAGAGAATGGTAGTAGATAAATCTTTGAGCATAAAGATGACAGAAGTGAAGTCGAAGACA---------------------CGGGGGGACACACGGTGTTGTATGTGCTTCGACCCGGTCTCGATAAGAGGGGACACTGTAGTGGTCTTCTTCTGCTGCCATGCTTACCACGAGACGTGCCTCATGGATGCA---------------GCCTTCAGTAACAACAAT------------------CACAAGACAACCAAAGGTTCTTCGGGGTATGAATATAGCTACGATAACGGTGTGGATGAGGAGGAAGAGGATGAGGAAGAAGATGAGGATGGTGATGGAGACAGACCTGGGCGGTCGCGTTTACGGTGCATATTATGTACTACTGCCGCCGCTGCGTCCGCTCGGTAG---------------------------------------------------------------------------------------------
>Littorella_uniflora
---ATAGATCCATCTGCAATCAAGCAAATTCAATTCGCTTTCTCTCCGTTCCTTTTAACAGAAAAA------ACAATGTCAGCG---AAGCTG---------------------------------------------------CCATCGGAGAAC---------------------------GGGATGGAAGGCGACGACGAAAGG------------------------------------------GAAGAAGAATCAGAGGAAGAGAACTCCGAAGCAGAGGAG------------------------------------------------GAGGATGAGCCCCGCCTCAAGTACCAGCGGATGGGCGGCAGTGTGCCTACTCTCCTCCAAAGCGACGCCGCTTCGTGTATTGCCATTGCCGAACGCATGATCGCCCTCGGCACTCACGCTGGATCCGTTCACATTCTCGATTTTTTAGGAAATCAGATTAAGGAATTC---ACTGCTCATACTGCCACGGTCAATGATCTTTCATTTGACAGTGAAGGTGAATACATTGGGAGCTGCTCTGATGACGGTTCTGTTGTGATAAATAGTCTTTTTAAT---GAGGAGAGAATGAAATTTGAGTACCATCGACCTATGAAGGCCATTGCGATAGACCCAGATTATGTGCGAAAATCATCGAAGAGATTTGTTGCTGGAGGTTTAGCAGGCCAT---CTGTATTATAATATGAAGAAGTGG---CTAGGATTTCGAGAC---CAGGTTTTGCACTCTGGCGAAGGCCCTATTCATGCCGTGAAATGGAGAACTAGTCTCGTTGCTTGGGCTAATGATGCTGGTGTAAAAGTTTATGATACTGCTAATGAACGACGTGTGACTTTTATTGAAAGACCTCGTGGAAGCCCACGCCCTGAGATTCTTCTCCCTCATCTAGTTTGGCAGAGTGATACATTGCTGGTAATCGGATGGGGCACATCTGTTAAAATAGCTTCAATAAGAACCAACCAGAATAACAGCCCCGATGGGACTTTTAAGCAG---ATTCCT---------------ATGTCTAGCATAAACCAGGTGGATATTGTGGCATCTTTCCAAACCAGCTACTTCATTTCAGGAATTGCTCCCTTTGGAGATTCCTTGGTTGTTCTAGCATATATCCATAGGGAAGAAGATGGTGAGAAGGACTTCAGTAGCACTGTTCCT---TCCGTCCAGAGAAATGCTCAGAGACCCGAAGTGCGAGTTGTCACTTGGAATAACGATGAGCTAGCAACTGATGCACTACCTGTACGTGGTTTTGAGCATTATAAGGCCAAAGATTATTCTCTTGCCCATGCGCCCTTTTCAGGTAGCAGCTATGCAGGTGGTCAGTGGGCTGCTGGTGATGAACCATTGTATTATATTGTGTCTCCAAAGGACGTTGTTATTGCCAAGCCTAGGGATGCAGAAGATCACATTGCTTGGCTTCTTCAACACGGG---------------------------------------------TGGCATGAGAAAGCATTGGAGGCAGTTGAGGCTGGTCAGGGTCAGGGCCAAAGTGAGCTACTTGATAAGGTTGGATCGAAATATCTTGACCATCTGATAGTAGAACGCAAATATGCGGAAGCAGCTTCCTTATGCCCCAAACTTCTGCGAGGATCAGCTTCAGCATGGGAAAGGTGGGTTTTCCACTTCGCTCATCTTCGCCAACTTCCTGTATTGGTTCCGTACATGCCAACAGAGAGTCCAAAGTTACGTGATACTGCT------TACGAGGTTGCTCTCGTTGCATTGGCAACAAATACATCATTTCATAAGGATCTTATATCAACCATTAAATCTTGGCCACCTGTAATTTATTCTGCTGCACCCGTCATCTCTGCCATAGAACCTCAGATCAACACGTCATCCATGACTGATGCACTCAAGGAGGCTCTGGCTGAACTTTATGTTATTGATGGACAATATGAAAGTGCATTCAGTCTATATGCTGATCTTATGAAGGTGGATATATTTGACTTCATTGACAAAAATAACTTGCACGAGTCCATTCGAGAAAAGGTTGCACAGCTTATGATGATAGACTCCAAACGTGCAATTCCATTGTTCATCCAACAAAGAGATCTCATAAGCCCTTCTGACGTAGTTTCGCAACTT---------------------------ATAGCCGCAAAAGATAAGTGTGACTGTCGACCTTTTTTGCACCTTTATCTGCATTCACTGTTCGAGTCAAATCCACATGCTGGAAAGGATTATCATGACATGCAGGTTTGTATG---------------------------------------------------------------------------------------------------------------------------------------------------------------------------------------------------------------------CAT---------------------------------------TGG---------------CCTTCTTTGCATAAA------------------------------------------------------------------------------------------------------------------------------------------------------------------------------------------------------------------------------------------------------------AACTATTTTCACTAA------------------------------------------------------------------------------------------------------------------------------------------------------------------------------------------------------------------------------------------------------------------------------------------------------------------------------------------------------------------------------------------------------------------------------------------------------------------------------------------------------------------------------------------------------------------------------------------------------
>Theobroma_cacao
------------------------------------------------------------------------------------------------------------------------------------------------------------------------------------------------------------------------------------------------------------------------------------------------------------------------------------------------------------------------------ATGGGAGGAAGCATCCCTTCCTTGCTTTCCAGCGATGCGGCATCGTGTATCGCTGTCGCCGAACGCATGATCGCACTTGGAACGCACGATGGAACCGTTCATATCCTCGATTTTTTGGGAAATCAGGTTAAGGAATTT---GCTGCACATTCAGCTGCAGTGAATGACCTTAGTTTTGATTTAGAAGGTGAATATATTGGCAGCTGCTCCGATGATGGTTCTGTTGTTATAAATAGTCTTTTTACT---GATGAGAAATTGAAATTCGAGTATCATCGTCCTATGAAAGCCATTGCCCTTGATCCTGATTATACAAGAAAAAAGTCCAGGAGATTTGTAGCTGGTGGCTTAGCTGGTCAC---TTATATTTTAATACCAAAAGGTGG---CTTGGCTATAGGGAT---CAGGTTTTGCACTCGGGTGAAGGTCCAATCCATGCAGTGAAATGGAGAACGAGTCTCATTGCTTGGGCTAATGATGCGGGTGTAAAAGTTTATGATGCTGCAAATGATCAGCGGATTACATTTATAGAAAGACCACGAGGGAGCCCTCGTCCTGAAATTTTACTCCCGCATTTAGTTTGGCAGGATGATACTTTATTGGTGATCGGCTGGGGAACCTCTGTGAAGATTGCAGCAATAAGAACAAATCTGAACAAGGGAGCCAATGGAACGTATAGGGAG---GTTACA---------------ATGTCTAATGTGAATCAAGTAGATATTGTGGCATCTTTTCAGACTAGCTATTATATATCAGGAATTGCTCCATTTGGTGATGCTTTGGTTGTTCTAGCTTATATTCCTGGTGAAGAAGATGGGGAGAAGGAATTTAGTAGCGCAATACCA---TCACGGCAGGGGAATGCACAGAGACCAGAGGTACGTATAGTGACTTGGAACAATGATGAATTGGCGACAGATGCCCTACCTGTATATGGATTTGAGCACTACAAAGCAAAGGACTATTCCTTGGCTCATGCGCCCTTCTCAGGCAGCAGTTATGCTGGTGGACAGTGGGCTGCTGGTGATGAACCTATATACTATATTGTATCACCAAAGGATGTTGTCATAGCAAAACCGAGGGATGCTGAGGATCACATTGCATGGCTTCTTCAACATGGA---------------------------------------------TGGCATGAAAAAGCTTTAGCAGCAGTTGAGGCT------GGTCAGGGACGGAGTGAGCTCCTTGATGAGGTTGGATCTAGATACCTTGATCACTTGATTGTGGAAAGGAAATATGCTGAGGCTGCATCCTTGTGTCCCAAATTGTTGCGAGGATCTGCTACAGCTTGGGAGAGATGGGTATTCCATTTTGCTCATCTTCGTCAGCTTCCTGTATTGGTTCCATATATGCCAACAGAGAACCCAAGGATGCGTGATACTGCT------TATGAGGTCGCACTTGTGGCACTGGCAACAAATCCATCCTATTATAAAGATCTCTTGTCCACTGTAAAATCTTGGCCACCTGTCATTTATTCTGCATTGCCTGTTATTTCTGCCATAGAGCCCCAGTTAAATACTTCATCAATGACTGATGCCCTTAAAGAGGCACTTGCAGAGTTGTATGTTATTGATGGGCAGTACGAGAAAGCTTTTTCACTGTATGCTGATCTCATGAAGCCAGATATATTTGACTTCATTGAAAAGCACCACTTACATGATTCTCTTCGTGAAAAGGTTGTCCAGTTGATGATTCTAGATTGTAAGCATGCAGTTTCCTTGTTGATCCAAAATAGGGACTTAATTACACCATCTGAAGTTGTTTCACAACTT---------------------------CTGAGTGCTGGAAATAAGTGCGATTCGAGATATTTTTTGCATTTATATCTGCATTCATTATTCGAAGTAAACCCACATGCTGGCAAAGATTTTCATGATATGCAGAGCTTTATGCTG------------------------------------------------------------------------------------------AATATGATCCAAAGATGCTACTTCCTTTTC---------------------------TTCGCAGTA------------------------------------------GTCAACATTACACAC---------------------------------------TGGAGAAGGCAT---ATGAGATCTGTGTCAAAG------------------------------------------------------------------------------------------------------------------------------------------------------------------------------------------------------------------------------------------------------------AAGCTCTTTTAA---------------------------------------------------------------------------------------------------------------------------------------------------------------------------------------------------------------------------------------------------------------------------------------------------------------------------------------------------------------------------------------------------------------------------------------------------------------------------------------------------------------------------------------------------------------------------------------------------------
>Isoetes_lacustris
------------------ATGTCGTCG---AACTTGTTGTTTATGCCC------------------------------ATGGCG------GCTGCCCAGTTTGGCGATGGCGCCTCGCCGATTTCGTATACGAATGTTGCGCTTCCTAGCCGATCTCCCAGACTAGATGTTAAATTTACCGAAGAGGCTAATGGGGAGGACGACAGAGATGATGTAGATGCTGATGCAGATGATGAAAATGGGGACGAAGAAGATGATACTACTCCAGAAGATGAAGAGGAGGAGGAA------------------------------------------------GAAGAGGAACCCAGATTGAAATATATGAGGCTTGGGAATAGCGTTCCTACCTTGCTCTCTGCTGATGAAGCATCTTGCATTACTGTTGCTGAGAGGATCATTGCTCTTGGTACACATGATGGAACTGTTCACTTGTTAGATTACCAAGGAAATCAGGTTAAAGAATTT---CGCCCACATACAGCAACTGTAAACGAGTTAAGCTTTGATGCAGCTGGTGAATATATAGGAAGCTGCTCTGATGATGGGTCTGTAGTAGTGAACAGTCTCTACACA---GACGAAATTGAAAAATTTGAGTATCAGCGGCCAATGAAGGCTGTGGCATTGGATCCAGACTACGCTCAGAAATCATCGAGGCGGTTTGCTACTGGAGGACTTGCAGGCCAA---CTAATATTGAATAGTAAAGGCTGG---CTTGGATACCGAGAC---CAGGTGCTTCATTCAGGGGAGGGTCCTGTGCATGCAATAAAGTGGAGAACAAGTCTAATAGCTTGGGCAAATGATGGAGGTGTAAAAATATATGACACAGCAAGCTATCAACGTTTGGCATTTATTGAACGACCAAAAGGGAGTCCACGTGCTGAGCTTTTACGCCCCCATTTGGTCTGGCAGGATGATACAATCCTGTTGATAGGCTGGGGAAACCATATCAAAATTGCAGCTATGCGTACTCATGGTTCGGACCTTCACAAGGATAAAGCTAGAGCA---ATCAATGGGAAAGCATCATGGATACCTGGGACCAAATATGTGGAAATTGTGGTTGATCTTCAAACAGAGTACTACATTTGTGGTTTGGCTCCCTATGGAGAGGCCCTTGTTGTTTTGGCTTATATTACCGACAAAGAAAAGGAGCAAAATGAGTTAGTAAATCCATATTCT---CCTTCGCAGGGACATGCTCAACGCCCTGAGGTTTGCATATTGACTTGGCAAAAAGAGGAGTTAGCAACAGATGCGTTATCTATACATGGGTACGAGCACTACAAGGCCAAAAATTATGTCCTTGCCCATGCTCCATTTTCAGGAAGCAGTAGTGCTGGGGGTCAATGGGCTGCTGGAGATGAACCACTTTACTACATCGTTTCTCCTAAGGATGTTGTGATTGCTCGACCAAGAGATGCAGATGACCATATTTCTTGGCTGCTTGATCATGGG---------------------------------------------AGGCACGAGAAAGCACTGGCAGCTGTAGAAGCT------GGAAATGCCAGGACAGAACTGATTGATGAGGTGGGTTCACGGTACCTGGATCATCTGATTTTGCAGAGGCAGTATGCTCAGGCTGCTGAACTCTGCCCAAAGTTATTACGTGGTTCTGCAGTAGCATGGGAGAGGTGGGTGTTCAATTTCACACAGTTGAGACAGCTTCCTGCTCTTGCTCCATATATCCCCACAAGCAATCCACAACTACGTGACACAATG------TATGAGATGGTTTTGAATGCACTTGTCACAAATCCTGCCAACCATGAGCAGTTGTTAGCAACCATACGGTCCTGGCCGCCAACAATTTATTCCGTTCCAACAGTTATTACGGCTATTGAGTTACAACTAAATTCTATTTCATGGTCCTCTATTTTGTCAGAGGCTTTGGCTGAGCTGTATGTTATGCAAAACAACTATGAAAAGGCTTTGTCAATTTATCTGGAGTTGGGTAAGGATGGCGTGTTCGATTTTATTGAGAGACACAATCTGTACAACTGTTTACATGGTAAAGTATTACCGTTGCTGAAGCTGGATGGCAAACGGGCAGTGATATTACTTCTGCAACAGAGCAGCAATGTTTCTGTGGCAGAGGTGGTTGAAGAACTA---------------------------CAGAAAGCTGGGCAGGATGAAACTTACAGATATCTATTGCATTTGTATCTGCATTCTTTATTTGAAAAGGACCCACAATTTGGAAAAGAATTTCATGGCTTACAGGTGGAGCTTTATGCAGAGTATGAACCTAGGCTTTTGTTACCCTTTTTAAGAAGCAGTGATTACTACTCTCTAGATAAGGCATATGAAGTATGCACCAGAAGAGCATTGACAAAAGAGCAAGTGTTCATCCTTGGTCGCATGGGTAACTCTCGGGAGGCATTGGCCCTTATTGTAAATAAGTTACGGGATATGCAAGAGGCTATAGACTTCGTTAAGACACAACGTGATGAAGAGCTT---------------------------TGGGAAGAGTTAATTAACCAGTGTCTACATGACCCAGACATGATAGGCTTTTTGCTGGAGCACACAGATGGTAACATTGATCCACTGCATTTGGTCAATAAGGTTCCTTCTGGAATGCACATCCCTCATTTAAGGGACCGTCTGGTGAAAATTATCACTGATTATGCGATGGAGGCATCTCTACGTGAGCGATGTAATGAATGTTTGAAGGCTGATTGTGTCAACCTACAAGCAAAGAAGTCCGGTGTTGCTCGTCATGGCATTCATGTTGGC---------------------------------------------------------------GGCAAAGAGGCTACTAACAGAGTTGCTGAT------GCTGGCTCTGCGCTAACTATTACTCTTCCAGGATCAGGAGATGTTCTTAGTGAGAAGCAGAAAAATGGACAGGGATTATCAGACATGAGTGGTAGTGGTCGGTGCTGCATATGTTTAGACCCACTTGATTTACACAATGTTGGGGTGGTGACATTTTTCTGC------------------------------------------------------------------------------------------------------------------------------------------------------------------------------------------------------------------------------------------------------------------------------------------------------------------------------------------------------------
>Isoetes_sinensis
GACATCGAAGGAAAGGCTATGTCGTCG---AACTTGTTGTTTATGCCC------------------------------ATGGCGCATCCTGCTGCCCAGTTTGGCGATGGCGCCTCGTCGATCTCGTATCCGAATGTTGCGCTTCCTAGCCGATCTCCCAGACTAGATGTTAAATTTGCTGAAGAAGCTAATGGGGAGGACGACAGGGATGATGCAGATGCTGATGCAGATGATGAAAATGGGGACGAAGAAGATGATACTGCCCCAGAGGATGAAGAGGATGAGGAA------------------------------------------------GAAGAGGAACCCAGATTGAAATATATGAGGCTTGGGAATAGCGTTCCGACCTTGCTCTCTGCTGATGCTGCATCTTGCATTACTGTTGCTGAGAGGATCATTGCCCTTGGTACACATGATGGAACTGTTCACTTGTTAGATTACCAAGGAAATCAGGTAAAAGAATTT---CGCCCACATACAGCAACTGTAAACGAGTTAAGCTTTGATGCAGCTGGTGAATATATAGGAAGCTGCTCTGATGATGGGTCTGTAGTAGTGAACAGTCTCTACACA---GAAGAAATTGAAAAATTTGAATATCATCGGCCAATAAAGGCTGTGGCATTGGATCCAGACTACGCTCAGAAATCATCAAGGCGGTTTGCTACTGGAGGACTTGCAGGCCAA---CTAATATTGAATACTAAAGGCTGG---CTTGGATACCGAGAC---CAGGTGCTTCATTCAGGGGAGGGTCCTGTGCATGCAGTAAAATGGAGAACAAGTCTGATAGCTTGGGCGAATGATGGAGGTGTAAAAATATATGACACAGCAAGCTATCAACGTTTGACATTTATTGAACGACCAAAAGGGAGTCCACGTGCTGAGCTCTTACGCCCCCATTTGGTTTGGCAGGATGATACAATCCTGTTGATAGGATGGGGAAATCATATCAAAATTGCGGCTATGCGGACCCGTGGCTCGGATCTTCACAAGGATAAAGCTAGAGCA---ATCAATGAGAGAGCATCATGGATACCTGGGACCAAATATGTGGAAATTGTGGTTGATCTTCAAACAGAGTACTATATTTGTGGTTTGGCTCCCTATGGCGAGGCCCTTGTTGTTTTGGCTTATATTTCCGACAAAGAAAGGGAGCAAAATGAGTTAGTAAATCCATATTCT---CCTTCACAGGGACATGCTCAACGCCCTGAGGTTTGCATATTGACTTGGCAAAAAGAGGAGTTAGCAACAGATGCGTTATCTATACATGGCTACGAGCACTACAAGGCCAAAGATTATGTCCTTGCCCATGCTCCATTTTCGGGAAGCAGTAGTGCTGGGGGTCAATGGGCTGCTGGAGATGAACCACTTTACTACATTGTTTCTCCTAAGGATGTTGTGATTGCTCGACCAAGAGATGCAGATGACCATATTTCTTGGTTGCTTGATCATGGG---------------------------------------------AGGCACGAGAAAGCACTGGCAGCTGTGGAAGCT------GGAAATGCCAGGACAGAACTGATTGATGAGGTGGGTTCACGGTACCTGGATCATCTGATTTTGCAGAGGCAGTATGCTCAGGCTGCTGAACTCTGCCCAAAGTTATTACGTGGTTCTGCAGTAGCATGGGAGAGGTGGGTGTTCAACTTCACACAGTTAAGACAGCTTCCTGCTCTTGCTCCCTATATCCCCACAAGCAATCCACAACTACGTGACACAATA------TATGAGATGGTTTTGAATGCACTTGTCACAAATCCTGCCAACCATGAGCAGTTGTTAGCAACCGTACGGTCCTGGCCGCCAACAATTTATTCTGTTCCAACAGTTATTACAGCTATTGAGTTACAACTAAATTCTATTTCATGGTCCTCTATTTTGTCAGAGGCTTTGGCTGAGCTCTATGTTATGCAAAACAACTATGAAAAGGCTTTGTCAATTTATCTGGAGTTGGGTAAGGATGGCGTATTCGATTTTATTGAGAGACACAATTTGTACAACTGTTTACATGGTAAAGTATTACCATTGCTGAAGCTGGATGGCAAAAGGGCAGTGACATTACTTTTGCAACAGAGCAGCAATGTCTCTATGGCAGAGGTGGTTGAAGAACTA---------------------------CAGAAAGCTGGGCAGGATGAAACTTACAGATATCTGTTGCATTTATATCTGCATTCTTTATTTGAAAAGGACCCACAATTTGGAAAAGAATTTCATGGCTTACAGGTGGAGCTTTATGCAGAGTATGAACCTAGGCTTTTGTTACCCTTTCTAAGAAGCAGTGATTACTATTCTTTAGATAAGGCATATGAAGTATGCACCAGAAGAGCGTTGACAAAAGAGCAAGTGTTCATCCTTGGTCGCATGGGTAACTCTCGGGAGGCATTGGCCCTTATTGTAAAAAAATTACGGGATATGCAAGAGGCTATAGACTTTGTTAAGACACAACATGATGAAGAGCTT---------------------------TGGGAAGAGTTAATTAACCAGTGCCGACATGACCCAGACATGATAGGCTTTTTGCTGGAGCACACAGACGGTCATATTGATCCACTGCATTTGATCAACAAAATTCCTTTCGGAATGCACATCTCTCGTTTAAGGGACCGTCTGGTGAAAATTATCACTGATTATGCTATGGAGGCATCTCTACGTGAGCGATGTAACGAATGTTTGAAGGCTGATTGTGTCAACCTACAAGCAAAGAAGTCCGGTGTTGCTCGTCAT------------------------------------------------------------------------------------------------------------------------------------------------------------------------------------------------------------------------------------------------------------------------------------------------------------------------------------------------------------------------------------------------------------------------------------------------------------------------------------------------------------------------------------------------------------------------------------------------------------------------------------------------
>Selaginella_moellendorffii
------------------------------------------------------------------------------------------------------------------------------------------------------------------------------------------------------------------------------------------------------------------------------------------------------------------------------------------------------------------------------------------------------------------------------------------------ATGATCGCGCTAGGGACGCACGGCGGCAGAGGTGCATTTGCTGGATTACCAGGGAAACCAGGTGAAGGAATTTGCTGCTCACACTGCCACTGT------GAACTGAGCTTCGATGGCGCTGGAGAATTCGTGGGGAGCTGCAGCGATGATGGATCCGTGCTGGTGAGCAGCCTGTATACC---GACAGTCACGAGAAGTTCCACTACGACATGCCTATGAAGGCCGTCGCTTTGGATCCAGACTAC------CGCAAAACAAAGCGTTTTGCTGGCGGGGGACAGGCAGGACGTCTCATACTCTACAGTAGCAAAGGCTGG---TTTGGTTCCAAAGGTTATCAGGACTTGGACTCGGGAGAGGGTCCCATCCATGCTATCGTGAGGAGAACGAGCGTTATCGCGTGGGCGAATGACAAGGGTGTAAAACTGTTTGATACAGGCTCACAGCAGCGTCTTACTTTCATTGAAAAGCCAAAGAACACTCCAGACGCCGAGTACTTGCGTCCCCATCTAGTT---AAGGATGATGTGCATTTGTTAATCGGCTGGGGAAGTTGCATCAAGATTGCTGCCCTCAGA---------------------------------------------------------------------------------------ATAGTATCAGTTTTGCAAACTGATGACGGCATCTGCGGCCTGGCTTCGTGTGCGGAATCTCTTATGATTCTT---------------------------------------------------------------------------------------------------------------------------ACTAGCAAAACGGAAACAACGGGGTACACCGAA---------------------------------------ACAGGAAGTAGCTGCCCTGGTGTTCAGTGGGCCGCTGGAGACGAGCCCTTATACTACATAGTCTCGCCAAAGGACGTGGTTGTTGCTCGACGAAGGGATGCGGACGATCATGTTCAATGGCTTCTCAGGCATGGGCGCTCTGACTTGTCGACGTTTTCTACGGTACAAAGGCATCAAAAGTGGCTCGAGAAAGCACTAGTAGCTGTAGAAGCT------GGAAATGCTCTGTTT------------------------------------------------------------------------------------CGGCTTGGGAAAGGTGAGGCTACT---------------GTTTTT------------------------------------------------ATTTCGGAAGACGTTCTGAGGCAGACGAGTAAACGCAGACAGGTTGTCCTGAATCGGTTGCTTGCAAATCCTGGGCATCATGAGCAGTTCTTAGTGCTGGTTCGGAGTTGGCCCCGACACATTTATTCTGTACCAACAATTATATCTGTCGCTGAGATACAATGCAGTGCCAGTGGAAAAACTCCT---------------------------TTCTTACTCGAGGGACAGCTTGATAACGTGCTAAAGCTATATCTCGAGCTGCAAAAGCACGCAGTCTTTGATATTATCAAGGAGCACCATCTTTATGATGCTCTTCATGGGAATACAACTTGCCTC------------AAAAAGAGAGCTGCCAGTGTCTTT------------------------------------------------------------------------------------------------------------TACACGACTATTTAC---------ATGTTCGAACAAGACACAAACGCTGGAAAGAAATATCATGACTTACAGGTGCAGTTATATGCTGAATTCGAACCACGATTGTTGCCACCTTTTTTA---------------------------ATAGCAGTCAGTATTACAATC---------TTAACAAGGCATATGATGTTT------------------------------------------------------------------------GCAGTGGAGTTTGTGATGATGATTTATGGAATGAGCTTATCAACCAGAGCTTGCACAATCCAGATATGGTCG------------------------------------ATTGGCACGCTTTTGGATCATACCATGGGAAATATTCATTCCATGCAAGTTATAAACAGAATTCCCAAAGACATGCCAGTGCCACGTTTGAGAGACAGGCTTGTAAAGGTTATCATGGATTACAAGACGGAGGCATTACTCAGGGAGGGTTGCAATAACATTCTCAAGCTGAAGTGCCACAAC---------------------TCTTACAGGAAGGCGGTGGTTACCAGCAAGAAGCCA------------------------------------------------------------------------------------------------------------------------------------------------------------------------------------------------TGCTGCATATGCTCGGAGCCCCTGGTTAGCCAGAGGGTGGCAGTGTTAACGCTTTTCTGCAGCCACTCTTACCACCTTAAGTGCCTCCAGGACATG---AGTCCTGGTAGTGCC---------------------------------------------------------------------------------------------------------------------GAGGAGCAAAGCTTGCAGAAGGTGACGAACAGCAGCTGGACGAGCATTACTAGTACTACAAACGCAATCTTTCTTGGGTGA------------------------------------------------------------------------------------------------
>Huperzia_lucidula
------------------------------------------------------------------------------------------------------------------------------------------------------------------------------------------------------------------------------------------------------------------------------------------------------------------------------------------------------------------------------------------------------------------------------------------------------------------------------------------------------------------------------------------------------------------------------------------------------------------------------------------------------------------------------------------------------------------------------------------------------------------------------------------------------------------------------------------------------------------------------------------------------------------------------------------------------------------------------------------------------------------------------------------------------------------------------------------------------------------------------------------------------------------------------------------------------------------------------------------------------------------------------------------------------------------------------------------------------------------------------------------------------------------------------------------------------------------------------------------------------------------------------------------------------------------------------------------------------------------------------------------------------------------------------------------------------------------------------------------------------------------------------------------TGGGTATTCCATTTTGCACATTTACGACAGCTTCCGTGTCTTGCTCCTTACATACCAACTAGCAATCCAGTGCTTCGAGATACAGTG------TATGAGGTCGTCCTGAATGCACTTCTCACAAATCCTGCTCATCATGAGCAATTTCGAGAAACTGTGAGATCCTGGCCACCTAACATCTACTCTGTTCCAACAATTATTTCAGCAATCGAACTACAGTTAAATTCTGGCTCGGAGTCTTCCATTTTGAAAGAGGTGCTGGCTGAGCTTTTGATAATCGAGCAGCGATATGACAGTGCACTGGGGCTGTATGTAGAGCTTGGAAAATCGGGTGTGTTTGAGTTTATTGAAGAACACGGACTTTATGACTTTGTTCATGATAAGGTAGTCTCTCTTTTAACAATCGATGAGAAGAAGGCCGTCTCATTGTTAGTCCAACACAAGGGCAACATTTCTGTAGCAGAGGTGGTAGCTCAGCTA---------------------------CAAAAAGCTGGACAAGATGAGATACATAAACGCCTTTTGCATTTGTATTTGCATGCTTTGTTTGAGAAGGATCCAAATGGTGGCAAGGAGTTTCATGGCTTGCAGGTGGAATTGTATGCACAATATGAACCACGCTTACTCCTCCCTTTCTTGCGTAGCAGTCATTATTATTCACTAGACAAGGCATATGAAATTTGCAGCAGAAGAGGGCTAACAAGAGAGAGAGTTTTCATTCTTGGCCGAATGGGAAATACCCGGGAAGCTCTTAATTTGATAATAAACAAACTGAAAGACATGCAGGAAGCTATAGAATTTGTTGCGTCACAACATGATGAGGACCTT---------------------------TGGGAAGAACTCATCAATCAAAGCTCACGCAACCCGGAAATGGTGGGTGCTCTACTTGAGCATACAGTTGGAAATATTGACCCATTACATTTAATAAACAAAGTTCCTTTGGGAATGCCCATCCCACGATTAAGAGATAGGCTGGTAAAGATAATCACTGACTATCGAACAGAGACCTCCCTTCGTCATGGGTGCAACCGTATATTAAAGGCTGATTGTGTGGATTTGCTGGTAAGATACTATGCCGAGGCTCGCCATGCTATACATGTTGGT------------------------------------------------------------GGAAAAGATGATAGGACTGAAAGGATATATAATACATGGAATGGCGCAGATCAAGATATTGGCCTTGCTGGGTCTAACACGGATGTAAAGGGAGGTGGGAAAAGTGGGAGAATCTTGTCAAAAATGGGTGGAAGTGGTCGATGCTGCATTTGTTTGGATTCCGTGGCGCTTCAAAATGTTGCAGTCATTGCCTTTTTCTGTACTCATGCTTACCATATCACTTGTCTAAATAATTCTTTTCAGCAAGGGCAGGCTCCCACAAACCAAAGTAAGAACTTGTATTTGGATAAAAGTGACCTCCTAGGGAAAGAAAATTTGGGACAACTGTATAACAGAAGTTCCTTCCAAGAAAATGATGATGAAATG---------------GAGAAAGCGAAATCAAAAGCATCAGTTGTGAGTTGTATTTTATGTACTGCTGCAGCTGCAGCATCTCAGAAAAAAGATGAAAACAAAGTG---AGTCAAATAAGAACTTCTAGAAATGAAGCAAGTGCTGGAGGATATGGATGGGGTGTAGGCAGAGATGGGGGTTGA
>Physcomitrella_patens
------------------------------------------------------------------------------------------------------------------------------------------------------------------------------------------------------------------------------------------------------------------------------------------------------------------------------------------------------ATGCCACGGCTTGTCATACTGTTGATTAACGGA---------------------------------------TTATCGCTCTTGGAACGTAGAGAGAGTTTG------------------------------------------------------------------GAGTACACAGTGATAGTGAATGAGGTAAACTTTGATTCAAGTGGAGAAGACGTTGGAATCTGCTTTGACGACAGTAGTGTTGTCATTAGCAGTTCCTTAACT---GCCGAAAAAGATAAGTTCGAGGATCATCGGCCTGTGAATGCTTTTGCACTTGATCCGAAGTACGCTTGTAAAGCCTCGAAACAATTTGTTTCA------------------------------AAAAGGACCTGCTGG---------------------------------------------------------------------------------------------------------------------------------------------------------------------------------------------------------------------------------------------------------------------------------------------------------------------------------------------------------------------------------------------------------------------------------------------------------------------------------ACAGCTCCTCTTTCTCAGCAAGGGCTGGTGAAG---------------------------------------------------------------------------------------------------------------------------------------------------------------------------------------------------------------------------------------------------------------------------------------------------------TTCCACAAGGAA------------------------------------------------------------------------------------------------------------------------------------------GGTAGCATCATT---------------------------AGTAATTTGCGG------------------------TTTCCCACTTCA------------------------------------------------------------------------------------------------------------------------------------------------------------------------------------------------------------------------------------------ACTTTTTGTCTCTAC---------------------------------------------------------------------------------------------------------------------------------------------------------------------------------------------------------------------------------------------------------------------------------------------------------------------------------------------------------------------------------------------------------------------------CGCAACAGAAATTACATACTCGATTGTTATGGA---------------------------------------------------------------------ACAATTACCCACAAACATGCAGTA---------------------------TGG------------------------------------------------------------------------------------------------------------------------------------------------------------------------------------CGTCATCAGTGCAGCAAG------------------------------------------GAAAAGGCAAGGAAA---------------------------------------------------------------------------------------------------------------------------------------------------------------------------------------------------------------------------------------------------------------------------------------CATGAATGGTAA---------------------------------------------------------------------------------------------------------------------------------------------------------------------------------------------------------------------------------------------------------------------------------------------------------------------------------------------
>Pteridium_aquilinium
------------------------------------------------------------------------------------------------------------------------------------------------------------------------------------------------------------------------------------------------------------------------------------------------------------------------------------------------------------------------------------------------------------------------------------------------------------------------------------------------------------------------------------------------------------------------------------------------------------------------------------------------------------------------------------------------------------------------------------------------------------------------------------------------------------------------------------------------------------------------------------------------------------------------------------------------------------------------------------------------------------------------------------------------------------------------------------------------------------------------------------------------------------------------------------------------------------------------------------------------------------------------------------------------------------------------------------------------------------------------------------------------------------------------------------------------------------------------------------------------------------------------------------------------------------------------------------------------------------------------------------------------------------------------------------------------------------------------------------------------------------------------------------------------------------------------------------------------------------------------------------------------------------------------------------------------------------------------------------------------------------------------------------------------------------------------------------------------------------------------------------------------------------------------------------------------------------------------------------------------------------------------------------------------------------------------------------------------------------------------------------------------------------------CACGGATTACAGGTAGAGTTGTATGCAGACTATGAGCCTCGATTGTTGCTGCCTTTCCTGCGCAGCAGCCATTACTACTCCCTTGATAAGGCTTATGATGTTTGCACACGACGCTCATTGACTAGGGAACGTGTCTTCATCCTTGGAAGAATGGGAAATACTCGTGAGGCTCTTTCACTTATCATCACTAAGCTAAAAGACATGGAAGAAGCTGTCGAGTTTGTTGCTGCACAACATGATGATGATTTG---------------------------TGGGAAGAGCTGATCAATCAAATCTTGTCAAACCCTCAAATGATAGGCGGCCTTCTTGAGCTTACTGTGGGAAATATTGATCCGCTACACCTAGTCAGAAAAGTGCCAAATGGAATGCAAATTCCACAGCTGCGTGATCGTCTTGTGAAAATAGTCACTGACTACAGAACTGAGACTTCACTTCGGCATGGGTGCAATAACATTCTAAAGGCAGATTGCGTGAATTTGTCCGTGAGATACTTAGTTGAAGCTCGCCATGCAATATTTGTGGGA------------------------------------------------------------AATAGGGATGAC------------------------------------------------GGCTTGGTGCAAAGC---------------------------------------------------------------------------------------------------------------------------------------------------------------------------------------ACCAACCAGAGA------------------------------------------------------------------------------------------------------------------------------------------------------------------------------GCTCAGTCAACAGGACTCAGCAAGCTTCCAAGTCACCTGCGC---------------------------------------------------------------
>Amborella_tricopoda
------------------------------------------------------ATGGCGGAGAATGGTGGCGTGCATCTCCTT---TCCATA---------------------------------------------------CCTAATGCTAAC---------------------------GGCGCTGATGGAGATGACGAGAGA---------------------------------------GATGAAGAAGAAGAAGAGGAGGAGGAAGAGGAGGAGGAGGAA------------------------------------------------GAAGATGAGCCGAGGCTTAAATACCAGAGGTTGGGGGGGAGTATCCCATCTCTGTTATCGAGTGATGCGGCATCCTCCATTGCCATCTCTGAGCGTATGATCGCCCTCGGCACACACGATGGGACGGTGCATATACTTGACTATCAGGGCAACCAGGTTAAGGAATTC---TCTGCTCACACAGCTACAGTAAATGACCTAAGCTTTGATATGGAAGGTGAATATGTTGGAAGCTGTTCAGATGATGGCTATGTTGTTGTAAGCAGCCTTTTCACT---GATGAAAGACTGAAGTTTGAGTATCATCGACCTGTTAAGGCCATTGCTCTTGATCCTGACTACACGAGAAAATCTTCACGGAGATTTGTAGCAGGTGGCTTAGCAGGTCAG---CTAATTCTCAACTCGAAGAAATGG---CTGGGCTATCGTGAC---CAGGTTTTACACTCTGGTGAGGGTCCTATACATACAGTGAAGTGGAGGACAACTCTTATCGCTTGGGCTAATGATGCGGGTGTGAAGGTTTTTGACATGGAAAATGATCAACGAATTACTTTTATAGAGAGGCCACAAGGCAGCCCACGCCCTGAGCTCTTACTTCCTCATTTGGTGTGGCAGGATGACACCCTCTTGGTTATTGGCTGGGGAACATGTGTAAAAATTGCTGCTATCAGAACGAAGGCATATGGAGCGCCTAATGGAATGCCAAAGCAAGATTTACAT---------------TTGCCATGTTCAAGGCATGTGGATATTGTTGCTTCTTTCCAGACCAGCTATTTTATTTCAGGAATTGCACCTTATGGTGATGCCTTGGTTATTCTAGCTTATATTCCCGCAGAAGAGGGTTCGGAGAAAGAGGTTAGCAGTACTGTACCT---TCTCGCCAGGGTACTGCACAACGGCCTGAAGTAAGGATAGTCACATGGAAGAATGACGAACTTGCAACTGATGCTCTTTCTATTCATGGTTTTGAGCATTATAAAGCAAATGATTATGCCCTTGCCCATGCTCCTTTCACAGGAAGCAGTTATGCCGGGGGCCAGTGGGCTGCTGGGGATGAACCTTTGTACTACATAGTATCCCCAAAGGATGTTGTTATTGCGAAGACCAGGGATGCTGAGGATCATATTTCTTGGCTTCTCCAGCATGGA---------------------------------------------TGGCATGAAAAAGCTTTAGCTGCTGTTGAGGCG------GGCCAAGGTCGAACTGAACTTCTTGATGAGGTGGGATCAAGGTACCTTGACCACTTAATTCTGGAAAGGAAATATGCTGAAGCAGCATCTCTGTGTCCCAAGCTGTTGCGTGGATCTGCTTCAGCATGGGAGAGATGGGTTTTTCACTTTGCACATCTTCGCCAGCTTCCTGTGTTGGTGCCATACATGCCGACTGAAAATCCACGACTGCGGGATACTGTC------TATGAGGTTGCTCTTGTCGCTTTAGCTACAAATCCATCTTACCACAAAGAACTTTTATCTACAGTTAAATCTTGGCCACCAGCTATATATTCTGCATTGCCAGTTATTTCTGCTATAGAACCCCAGCTCAATTCTACCTTAGCTACTGACACACTGAAGGAGGCATTAGCTGAGTTGTATGTCATTGATGGGCAATATGAAAAAGCCCTTGCATTATATGCTGTTTTGAGGAAGCCTGAATTGTTTGACTTTATTGAAGATCATAACTTACATGATGCCATCCATGATAAGGTTTTACACCTAATGGAACTGGACTGTAAAAGAGCAGTTGGCTTATTGATTCAGAACCAGGTCACAATTTCCCCCTCTGAAGTAGTTTCACAACTA---------------------------ATGTCTGGGGGCGAGAGT---GACCATAAATATTTCTTGCATTTATATCTACATTCACTTTTTGAAGTGGATCCCAATGCAGGGAAAGAATTCCATGATCTTCAGGTTGAACTATATGCAAAGTACGAGCCACGATTGTTGCTTCCTTTTCTTCGCAGTAGTCAGCACTATTTACTTGACAAGGCATTGGAAATCTGTGTAAGCAGAGGCCTAGTGAGGGAGCAAGTCTTCATCCTTGGTAGGATGGGAAACACAAGACAAGCCCTGGCTGTAATCATTAATGAGTTAGAGGATATAGAGGAAGCTATAGAATTTGTTGCCTTGCAACATGATGAGGAACTT---------------------------TGGGAAGAGCTGATTCAACAAAGTCTTCGCAAGCCTCAAATGGTTGGAGTACTGTTGGAGCACACCGTTGGTAATCTGGATCCGCTATATATTGTAAATTTAGTACCAAAGGGTTTGCCAATACCGAGGCTCAGAGACCGTCTTGTCAAAATCATCACTGATTACCGGACAGAAACTTCTCTGAGGCATGGATGCAATGATATCCTCAAGGCCGACTGCGTTAATCTTTTGATTAAATACTACAACGAAGCTCGGCATGCTGTCTATATTGGCACCAGAGAAGACCATGTTTTTCATAATTCAGAGAGGGAGAGGGACACACATTTGATTATTGGGAAGACAGAGACTAGCAACAGGACA---------------------------------------------------------ACAGAAACGAAATCTAAAACA---------------------AGAGGTGGTGGAAGGTGTTGCATGTGTTTCGATCCTTTCTCCATTCAGAATGTATCAATCGTTGTTTTCTTTTGTTCCCATGCTTATCACATTACCTGCCTC---------------------------------------------------------------------------------ACTGGCTCGCCTGATTCTCTAACTGCGGGGACCGGAAGAGCTGTTTTGGTTTCGCTTCAAGATTCGGATTCAGAGGGTGGTGATGATTTCGAGTCTGGCGTGCGTTGTATCCTTTGTACTACAGCAGCAACAGCTTCTTTATAG------------------------------------------------------------------------------------------------
>Isoetes_andicola
------------------------------------------------------------------------------------------------------------------------------------------------------------------------------------------------------------------------------------------------------------------------------------------------------------------------------------------------------------------------------------------------------------------------------------------------------------------------------------------------------------------------------------------------------------------------------------------------------------------------------------------------------------------------------------------------------------------------------------------------------------------------------------------------------------------------------------------------------------------------------------------------------------------------------------------------------------------------------------------------------------------------------------------------------------------------------------------------------------------------------------------------------------------------------------------------------------------------------------------------------------------------------------------------------------------------------------------------------------------------------------------------------------------------------------------------------------------------------------------------------------------------------------------------------------------------------------------------------------------------------------------------------------------------------------------------------------------------------------------------------------------------------------------------------------------------------------------------------------------------------------------------------------------------------------------------------------------------------------------------------------------------------------------------------------------------------------------------------------------------------------------------------------CACAATCTGTACAACTGTTTACATGGTAAAGTATTACCATTGCTGAAGCTGGATGGCAAAAGGGCAGTGATATTACTTCTGCAACAGAGCAGCAATGTTTCTGTGGCAGAGGTGGT---------------------------------------------------------AACTTACATATATCTATTGCACTTGTATCTGCATTCTTTATTTGAAAAGGACCCACAATTTGGAAAAGAATTTCATGGCTTACAGGT----------------------------------------------------------------------------------------------------------------------------------------------------------------------------------------------------------------------------------------------------------------------------------------------------------------------------------------------------------------------------------------------------------------------------------------------------------------------------------------------------------------------------------------------------------------------------------------------------------------------------------------------------------------------------------------------------------------------------------------------------------------------------------------------------------------------------------------------------------------------------------------------------------------------------------------------------------------------------------------------------------------------------------------------------------------------------------------------------------------------------------------------------------------------------------------
>Isoetes_humilior
-------------------------------------------------------------------------------------------------------------------------------------------------------------------------------------------------------------------------------------------------------------------------------------------------------------------------------------------------------------------------------------------------------------------------------------------------------------------------------------------------------------------------------------------------------------------------------------------------------------------------------------------------------------------------------------------------------------------------------------------------------------------------------------------------------------------------------------------------------------------------------------------------------------------------------------------------------------------------------------------------------------------------------------------------------------------------------------------------------------------------------------------------------------------------------------------------------------------------------------------------------------------------------------------------------------------------------------------------------------------------------------------------------------------------------------------------------------------------------------------------------------------------------------------------------------------------------------------------------------------------------------------------------------------------------------------------------------------------------------------------------------------------------------------------------------------------------------------------------------------------------------------------------------------------------------------------------------------------------------------------------------------------------------------------------------------------------------------------------------------------------------------------------------------------------------------------------------------------------------------TGCAACAGAGCAGCAACGAGTCTGTGGCAGAGGTGGTTGAAGAACTA---------------------------YRGAARGCTSGGCARGAYGAAASTTACAGATAYCTATTGCMTTTGTATCKGCA-TCTTTATTTGAAAAGSACSCACAATYTGGAAAAGAATTTYRTGGCTTACAGGT---------------------------------------------------------------------------GGCACATGAAGTATGCACCAGAAGAGCA------AAAGAGCAAGTGTTTATCTGTGGTTGCATGGGTAACTCTCGAGAGGCA----------------------------------------------------------------------------------------------------------------------------------------------------------------------------------------------------------------------------------------------------------------------------------------------------------------------------------------------------------------------------------------GC---------------------------------------------------------------GGCAAAGAAGCCACTAACAAAGTTGCTGCT------GCTGGCTCTGCGCAAACTATTACTCTTCCAGGATCAGGAGATGTTCTTAGTCAGAAGCAGAAAAATGGACCCGGATTATCAGACATGAGTGGTAGTGGT---------------------------------------------------------------------------------------------------------------------------------------------------------------------------------------------------------------------------------------------------------------------------------------------------------------------------------------------------------------------------------------------------------------------------
>Isoetes_elatior
-------------------------------------------------------------------------------------------------------------------------------------------------------------------------------------------------------------------------------------------------------------------------------------------------------------------------------------------------------------------------------------------------------------------------------------------------------------------------------------------------------------------------------------------------------------------------------------------------------------------------------------------------------------------------------------------------------------------------------------------------------------------------------------------------------------------------------------------------------------------------------------------------------------------------------------------------------------------------------------------------------------------------------------------------------------------------------------------------------------------------------------------------------------------------------------------------------------------------------------------------------------------------------------------------------------------------------------------------------------------------------------------------------------------------------------------------------------------------------------------------------------------------------------------------------------------------------------------------------------------------------------------------------------------------------------------------------------------------------------------------------------------------------------------------------------------------------------------------------------------------------------------------------------------------------------------------------------------------------------------------------------------------------------------------------------------------------------------------------------------------------------------------------------------------------------------------------------------------GGGCAGTGACATTACTTYTKCMACAGAGCAGCAATGTTTTTGKGGCAGAGGTGGTTGAAGAASTA---------------------------CAGAAAGCTGGGCAGGATGAAACTYACAGATATYTWTTGCATTTKYATCTGCATYYTTTRTTTGAAAAGGRCCCAYAMTTTGRAAAAGAWTTTCATGGCTTACAGGTGGAGCTTTATGCAGAGKATGAACCTAGGCTTTTGTTACCCTTTTTAAGAAGCAGTGATTACTACTCTTTAGATAAGGCATATGAAGTATGCACCAGAAGAGCGTTGASAAAAGAGYMAGTGTTCRTCCTTGGTCGCATGGGTAAATCTCGAGAGGCATTGGCCCT-----------------------------AGGCTATAGACTTTATTAAGTCACAACATGATGAAGAGCTT---------------------------TGGGAAGAGTTAATTAACCAGTGTCTACATGACC-------GATAGGCTTTTTGCTGGAGCACACAGACGGTCATATTGATCCACTGCATTTGGTCAA------------------------------TTTAAGGGACCGTCTGGTGAAAATTATTACTGATTA-----------------------------------AATK---GCAGGCTGATTGTGTCAACCTACAAGCAAAGAAGTCCGGTGTTGCTSGTCATGGCATTCATGTTGGC---------------------------------------------------------------GGCAAAGARGCTACTAACAAAGTTGCTGCT------GYTGGCTCTGYGCAAACTATTACTCTTCCAGGATCWGGAGATGTTCTTAGTCAGAAGCAGAAAAATGGACAGGGATTATCAGACATGAGTGGTAGTGGTCGGTGCTGCATATGTTTAGACCCACTTGATTTACACGATGT----------------------------------------------------------------------------------------------------------------------------------------------------------------------------------------------------------------------------------------------------------------------------------------------------------------------------------------------------------------------------------
>Isoetes_coromandelina
----------------------------------------------------------------------------------------------------------------------------------------------------------------------------------------------------------------------------------------------------------------------------------------------------------------------------------------------------------------------------------------------------------------------------------------------------------------------------------------------------------------------------------------------------------------------------------------------------------------------------------------------------------------------------------------------------------------------------------------------------------------------------------------------------------------------------------------------------------------------------------------------------------------------------------------------------------------------------------------------------------------------------------------------------------------------------------------------------------------------------------------------------------------------------------------------------------------------------------------------------------------------------------------------------------------------------------------------------------------------------------------------------------------------------------------------------------------------------------------------------------------------------------------------------------------------------------------------------------------------------------------------------------------------------------------------------------------------------------------------------------------------------------------------------------------------------------------------------------------------------------------------------------------------------------------------------------------------------------------------------------------------------------------------------------------------------------------------------------------------------------------------------------------------------------------------------------------------------------------------------------------------------------------------------------------------------CTGGACAGGATGAAAGTTATAGATATTTGTTGCATCTATATCTGCATTCTTTATTTGAAAAGGATCCACAATGCGGAAAGGAATTTCATGGCTTACAGGTG--------------------------------------------------------------------------------------------------------------------------------------------------------------------------------------------------GGCTATAGATTTTGTTAAAACCCAACATGATGAAGAGCTT---------------------------TGGGAAGAGTTAATCAATCACTGTCTCCATGACCCAG------TAGGTTTTCTGCTGGAGCACACAGATGGTAATATTGATCCACTGCATTTGGTTAATAAGATCCCCTTTGGAATGCACATCTCTC-------------------------------------------------------------------------------------------------------------------------------------------------------------------------------------------------------------------------------------------------------------------------------------ATCAGGAGATATTCCTAGTCAGAAGCAGAGGAATGGGCAGGCACATTCTGACGTCAGCGGCAGTGGTCGGTGCTGCATATGTTTAGATCCTCTTGACTTGCATGAAGTTGGAGTGGTTACATTTTTCT--------------------------------------------------------------------------------------------------------------------------------------------------------------------------------------------------------------------------------------------------------------------------------------------------------------------------------------------------------------
