# Supplementary material for: Phylogenomics indicates the “living fossil” Isoetes diversified in the Cenozoic
Source: PLoS One. 2020 Jun 18;15(6):e0227525. doi: 10.1371/journal.pone.0227525 (PMC7302493; doi:10.1371/journal.pone.0227525)
Supplement: S1 File — Folder containing fasta files for each of the individual nuclear alignments. (GZ) [file pone.0227525.s011.gz › 1_Individual_Nuclear_Alignments/Homolog_22714.orthogroup_1.fasta]

>Oryza_sativa
---------------------------------------------------------------------------------------------------------------------------------------------------------------------------------------------------ATGGCCAAGAAC------CCCAAGGCGGCCAAGAACCGCCGCCCCACGACGCGGCGACCTCGCGCCGCCGCCGCCACC---------------------------------------------------------------------------------------------------------------------------GCCACCGCCACCGCCTCCGCCTCCGCGGACATCGAGGACCTGGCGTCGCCGTCCGGGTGCAGGGCG---GTAGCGGGGCCCACCACGGCCGCCGCGGCGGTGCGCGCGGAGCTGCTGCGGTGGTACGACGCAAACCGGCGCGACCTGCCATGGCGGCGCGCCGCG------------------------------------------------GAGCCGCCGGCGGGGAGCGGGAGCGGG------------------------------------------------------------------CGCGGCGAGGAGCAGAGGGCGTACGCGGTGTGGGTGTCGGAGGTGATGCTGCAGCAGACGCGGGTACCCGTGGTGGTCGACTACTACTCCCGGTGGATGGCCCGCTGGCCC---------ACCGTGGACAGCCTCGCCGCCGCCACGCAGGAG---------------------------------------------------------GAGGTGAACGAGATGTGGGCGGGGCTCGGGTATTACCGG---AGGGCTCGATTTCTGCTCGAGGGAGCAAAACAAATTGTTGAA---------AAAGGCGAGTTCCCTTGCACAGCATCAACACTCCGTGAAGTTCGTGGCATTGGGGATTACACAGCAGGAGCCATTGCTTCCATAGCCTTC------AATGAGGTTGTCCCTGTTGTGGACGGAAATGTTGTTCGAGTTATTAGCAGGTTTTATGCTATTCCTGATAACCCAAAGGAGTCCTCAACG------------------------GTGAAGAGATTCTGGCAGCTCACTGGTGAACTGGTTGACCCTTCAAGGCCAGGAGACTTCAACCAAGCAATGATGGAACTAGGAGCAACACTCTGCAGCAAGACGAAGCCTGGTTGCTCTCAGTGCCCTGTCTCTAGCCACTGCCAAGCGCTCGCACTTTCCAGC---------------------CAAAATGCT---TCAGTCAAAGTTACAGACTTCCCACGAGTAGTCCCAAAAGCCAAACCACGGTCTGATTTTGCTGCTGTCTGTGTTGTTCAAATTTCACAAGGCTTTGGTGAAGGTATAGCAGAGGCAGAGGGCAAAGATAATCTTTTTCTACTGATCAAGAGGCCAGAAGAGGGCCTTCTCGCTGGGCTCTGGGAGTTCCCATCTGTTCTTGTGAACGAAGGGAAGACTGATACGCTGAATAGGAGAAAAGAGATGGACAAATATTTGAAGCAGCTTCTTAGCATAGAT------GTTACAAGGAGATCCAGTGTGATCCTCAGGGAAGATGTTGGCCAACATGTTCACATTTTCTCACACATTCGGCTGACGATGTTTGTTGAGCTGATGATTTTGAACCTCAAAGATGATGGGGAGGAATTATGCAAG---GAGGGACAAGATAGCACCAAACTGAGATTGATTAACGAAAATGCAGTCCAGTCGATGGGATTGACATCAGGAATCCGGAAGGTG---------------------------------------------------------------------------------------------------------------------------------TACAACATGGTCAAGGTCTTCAAGGAGAAA---------------------------------------------------------------------------------------------AGGCTGAAAGAGCAGAGCCAAGTGCCGACGAGGAAAAGGAGTAGACGGCTGAAATAA---------
>Ananas_comosus
------------------------------------------------------------------------------------------------------------------------------------------------------------------------------------------ATGGAGGCGATGGCGGAGAAC------CCGAAG------------AGGCGACCGCGCCGCCGCCGTGCGGCGGCGGCGGCGGCGGCGGGA---------------------------------------------------------------------------------------------------------GAGCCCGGGGCTGGCGCTGCCGTAGCCGCAACCGCCGTTGAAGATATGGAGGATTTTGCGAAG------------------------------------GGCGAAGCGGAGAGCTTGAGGGCGTCGCTGCTCCGGTGGTACGACGAGCACCGGCGATCGCTGCCGTGGCGAGCGGCG------------------------------------------------------------------------AGCGGC------------------------------------------------------------------GTGGACGAGGCGGAGAGGGCGTACGCGGTGTGGGTGTCGGAGGTGATGCTGCAGCAGACCAGGGTGGCGGTCGTGGTGGATTACTACAACAGGTGGATGAAGAGGTGGCCC---------ACCCTCCGCCGCCTCGCCTCCGCCTCGCAAGAG---------------------------------------------------------GAAGTGAACGAGATGTGGGCTGGTTTGGGGTACTACAGA---AGGGCGCGCTTTCTATTAGAGGGGGCCAAGTGTATCGTTGAT---------AAAGGGGAGTTTCCTCGAACAGCTTCTGCGCTTCGTAGGGTTCCAGGAATTGGAAATTACACTGCAGGGGCTATTGCTTCTATAGCTTTT------AATGAGGCTGCTCCTGTTGTTGATGGGAATGTAGTGAGAGTGATCAGTAGGCTTAAAGCCATCTCTGCGAACCCCAAAGAAACTGCAACT------------------------GTGAAGAGGTTTTGGAAGCTAGCTGGCCAGTTGGTTGATCCTTTGAGACCGGGAGACTTCAATCAAGCCATAATGGAACTTGGCGCAACCTTATGCAGCCGAACAAACCCCGGTTGCTCTTCATGCCCTATTTCTAAACAGTGCAAGGCGCTCTCACTCTCCAAA---------------------GATACTAAA---TCAGTAGAAGTTACAGATTTCCCAGCAAAAGTTTTAAAGGCAAAACAACGCCATGATTTTGCTGCTGTTTGTGTTGTTCAAATCATGCAAGGCGCGGACGAG------------------------AACCATGTCTTTCTTCTAGTGAAGAGGCCAGAAGAAGGACTGCTCGCAGGGCTTTGGGAATTCCCATCTGTTCCACTAGATGAAGATAAAGTCGATGTTGGCTTAAGGAGAAAAGAAATGGATAAGTATTTGAAGAAGTCGTTTAATCTTGAT------ATTAGAAGGAACTGCAAGGTGGTCTCTAGAGAGGATGTTGGCGAGTATGTGCACATTTTCTCTCACATTCGACTGCGCATGTATGTTGAGCTGATGATTTTGACTATTGAAGGTAATTTGGATAAATTGGCCAAAAGTGAGGAGCAATGCAAATTAACATGGAAATTCTTTGATGTAAGTTCGATTGAGACCATGGGATTGACATCTGGAGTACGAAAGGTT---------------------------------------------------------------------------------------------------------------------------------TACAATATGATTAAGGGTATCAAGGAGAAA---------------------------------------------------------------------------------------------AAGTTATCACAT------------CCTACAAGAGGAACAAGGAAAAGGATCAAAAGCCTATAG---
>Isoetes_lacustris
------------------------------------------------------------------------------------------------------------------------------------------------------------------------------------------------------------------------------------------------------------------------------------------------------------------------------------------------------------------------------------------------------------------------------------------------------------------------------------------------------------CAATCAAGGGATAGTCTGCTAGATTGGTACGACAAAAACCATCGGGTACTGCCATGGCGCCACAACAACTTCTCACAGCTCAGGGATCATCATTCTCTCGATTCTTTGGCATGTCAAAACAAGACGGTACATGAGAATGAAGATTGCTCGGTGACAAATGAG---------------------------------------GATGTTAACTGTAAGATGCAGTTGAGAGCATATGCCGTATGGGTTTCTGAGGTGATGCTTCAGCAAACAAGGGTTGCAACGGTGATCGAGTATTACAAACGCTGGATGGAAAAATGGCCT---------TCCTTGCTTGACCTTTCTACGGCCACCATTGAG---------------------------------------------------------GAGGTAAATGCCATGTGGGCTGGTTTGGGATATTATAGA---CGTGCCCGTTTTCTTCTTGAGGGTGCAAAGTACATCATTGAGCAT---TTGGATGGTCTCTTTCCTCATTCAGTGGTAGAGTTGCAGAAAATACCTGGTATTGGAAAATATACAGCTGGTGCCATAGCCTCAATATCTTTC------CAACAGCCAGCACCTGTGGTAGATGGTAATGTGATCCGTGTCCTTTGTAGACTTCGTGCAATAACCTCCAATCCTAAGGAAAATGCTACG------------------------ATCAAATTTATATGGAACCTTGCAGAGCAGTTGGTGCACCCAAAACGGCCTGGGGATTTTAACCAGGCTCTTATGGAATTAGGTGCTACAATATGTAGCCCTATGAACCCCGGCTGTTTGACTTGCCCAGTTGCAAGCCATTGTAAAGCTCTTGCTCTAGAGTCAGAACATCGTGAACAACTTACTAAGCCTCGC---ACACTTTCTGTCACTGATTTTCCTAGAAAGACATTGAAGTTGATACCGAGAGATGACTATGTGGCTGTGTCTGTAGTGGAGATGGCAGCT------------------------------GCAACTGGGTCCTACTTCCTACTCAGGAAGCGCCCTGAGAAGGGCCTTCTTGCAGGACTCTGGGAGTTCCCATCAGCCTCACTTGATGGCCCAGGGGTAACACCAAGAGAGCAAACTAAGGCTGTGGATTGCTATCTCAAATCTGAAGTATGTATAAGAATT---GGAAAGGGAGGATACGCCATAAAGCATCGTCAATTGGTTGGCAGTTATACTCACGTATTCTCACACATTAGAATGCATATGTCTATTGAATGGTTGCTACTTCACTCAGATAAATTCAAGGACGAACGTTGCTTTCACCAAGAGAACAGTCGCATCAAGTGG------GTTGATTCAGGGACTATGGCAAACATGGGACTGACCAGTGGAGTGAAGAAGGTT---------------------------------------------------------------------------------------------------------------------------------TACAAAATGGTATGTGCCTTCAAGCATGCA---------------------------------------------------------------------------------------------------GCCGAAAAAAAGGCTACTAAAAAAAGGACTAGACCCCAACTTTTGAGTCCAGAACGGTGA
>Isoetes_sinensis
---------------------------------------------------------------------------------------------------------------------------------------------------------------------------------------------------------------------------------------------------------------------------------------------------------------------------------------------------------------------------------------------------------------------------------------------------------------------------------------------------------------------------------------------------------------------------------------------------------------------------------------------------------------------------------------------------------------------------------------------------------------------------------------------------------------------------------------------------------------------------------------------------------------------------------------------------------------------------------------------------------------------------------------------------------------------------------------------------------------------------------------------------------------------------------------------------------------------------------------------------------------------------------------------------------------------------------------ATGGAATTAGGTGCTACCATATGTAGCCCTATGAACCCCGGGTGTTCGACTTGTCCAGTTGCAAGCCATTGTAAAGCTCTTGCGCTGGAGTCAGAGCAGCATAAACAACTTACTAAGTCAGCACCTGCAGTATCTGTTACTGATTTTCCTAGAAAGACATTGAAATTGGTACCAAGAGAAGAGTATGTGGCTGTGTGTGTAGTGGAGATGGCAGTT------------------------------AAAACTGGGTCGTACTTTTTACTTAGGAAGCGGCCTGAGAAGGGCCTTCTTGCAGGCCTCTGGGAGTTCCCATCAGCCTCACTTGATGGCCCTGGAGTAACACCAAAGAAGCAAACTAAGGCTGTGGACTTGTATCTCAAATCCGAAGTACGTATCAGAATT---GGAAAGGGAGGATATGCCATTAAGCATCGTGAATTGGTTGGCAGTTATACCCATGTATTCTCACACATAAGAATGCACATGTCTATCGAATGGTTGCTACTTCACTCAGGTCAATCGAAGGATGATCTTTGCTTTCACCAAGTAAACAGTTGCGTCAAGTGG------GTTGATTCAGGGACTATGTCGAACATAGGACTGACCAGTGGAGTGAAAAAGGTT---------------------------------------------------------------------------------------------------------------------------------TACAAAATGGTATGTGACTTCAAGCATGCA---------------------------------------------------------------------------------------------------ACCGAGAATGAAGCTATTAAAAAAAGG---------------------------------
>Physcomitrella_patens
ATGGTGCTGTTTAATCGACCACTTTCCAGAGTTGTGCCTTCAATGGCTCCCACAACTCGGTCCGTCCGGCTCTCGATGGAAGCAGAGGCGTCGTGTAAGAGGACAGCTTTCTCACCTGCAGCCATGTATGCTAAGAATCCAATACGTACGGTTGAGGGATTCCAGGATGAG---ACCAATTTGAAAGTATATAAAGCTAAATCGAATGAGAAACCTGGGAAGGGATTGCAGCAGAAGTTCAGAACTGGGACAAAGAAAAAGACGAAGTCGTCTCAG------------------------------------------------------------------------------------------------------------------------GTTGACAAGGAGGAGATAATTGCAACTGATATGGAAGATCTCTGTACCTCAGATGGCACTTTGGCTGATTTTTCCTTTGCGAAAAGTGAGGTGATGACGATCCGGGCTAGTCTGCTTTCTTGGTACGACAGTAACCACCGTGTCTTGCCGTGGCGCATAAATTTGTATTCTTGTTTGGAAAATCCTTCTTAC------AGTGCTGATGGAGCTGGTGAAATCTGCAAAGAAGAGTCTGGAGTTGGAGTGATGAACGATGCGTCGCTCTCTGGAGTCTTGTGTAGGGATTCTATGCACAATGCGACTGAGACTGAAGGGGAGAGGGCCTATGCGGTGTGGGTCTCAGAGATGATGTTGCAGCAAACAAGGGTAGCAACCGTCATCAGTTACTATCAGCGCTGGATGAGGACTTGGCCG---------ACTGTTTATGCCCTTGCTCAAGCCACTCAAGAG---------------------------------------------------------GAGGTCAATTCAGTTTGGGCAGGCTTAGGTTATTACCGC---CGTGCTCGCTTTCTCCTCGAGGGGGCTAAAAAAATAGTAGAAGAG---TTCGGAGGTGAATTTCCTCGAACTGCTGAAGAGCTACAGAAAGTGCCCGGCATTGGAACTTACACTGCCGGTGCTATTGCTTCCATAGCATTC------AAACAGGTAGTCCCAGTAGTTGATGGCAATGTTATCCGAGTATTGTGCAGACTACGAGCTATTTCGTTGAATCCAAAAGCATCTACAACT------------------------GTGAAGCTTTTCTGGGCCTTAGCTTCACAATTAGTTGAGGAATATCGACCAGGGGATTTCAATCAAGCTTTGATGGAACTAGGAGCTACCATCTGCACACCTACAAGCCCTTCTTGTGCTTTGTGTTCAGTTTCAAGTCAATGTGCAGCGCTAAAACTAGTCCATCGTGTT---------------GAAAAGAAC---GTAACGTCAGTGACATGTTTTCCAGCTAAAGTTCCGAAGTCTGCACCTCGAGAAGAATATGTCGCAGTGTGCATCATAGAGCTTGAGTCT---------------CAAACAAAAATGTCTAAGGCAGCCTCGTCTTTGCTACTTGTTCAACGACCTCCGAAAGGGTTACTAGCTGGTTTGTGGGAGTTCCCATCTGCGCCACTGGATAATCCCAACAGCACAGAAAAGTCCAGGTTAATGGAAATGGATAATTACCTGTGTGACACACTAGGATTTAAGATT---GGAAGCGGAGGCTATACTGTAATGAAGCGGGAAGAATTCGGGACTTACGTACACGTTTTCTCGCATATTCGTCTTCACATGTTTATTCAATGGATGCTACTGAGT---ACAGGAGAAATCGAGGACAAAAGTACCCCCAAAATGCAACGTTCTGTCGTAACAAAATGGGTTGACTTGGATAGCATGAATAGTCTTGGATTGACATCTGGTGTCAAGAAGGTG---------------------------------------------------------------------------------------------------------------------------------TACGAGATGTTCTCTGCATTGCGACAGAAG---------------------------------------------------------------------------------------------CAGTTGACCTCCTCTAAA---ACTATCAAGCGGAAAAGGAGTAACTTGGTCTAG------------
>Selaginella_moellendorffii
---------------------------------------------------------------------------------------------------------------------------------------------------------------------------------------------------------------------------------------------------------------------------------------------------------------------------------------------------------------------------------------------------------------------------------------------------------------------------------------------------GAGGTGACGATCATCAGGAGGGATTTGCTGGATTGGTATGATAGAAACAAGCGCGATCTTCCATGGCGGCCGGAT------------------------------------------------------------------GATTTTGTGGGA------------------------------------------------------------------GAGAATGTGGAGGAGAGAGCTTACTCTGTGTGGGTCTCGGAGATGATGCTCCAGCAAACGACGGTAGGAAGAGTGAAAGATTATTTTCCCAGATGGATGAGCAAGTGGCCG---------AGCTTGAGCCATCTCTCGCAAGCTTCTCAAGAG---------------------------------------------------------GAAGTAAACTCACTATGGGCTGGACTTGGCTATTACAGA---CGCGCGAGTTCTTGCGATCAGGGAGCGAAGCACATCGTAGAAAAT---TCCGGGGGCATTTTCCCTCGAGATGTAGCTGAGCTGCGGCAAATCCCTGGCATTGGAAACTACACAGCTGGTGCCATTGCTTCCATTGCATTC------AAGCAGCCGGTGCCCGCAGTGGATGTGAATGTCATCCGTGTGATCTCTCGGCTACGAGCTATCTCAGATGCAACACGAGAGTCC---------------------------------AAACTTTTATGGAAACTAGCGGGAGAGATTGTAGACTTGGAAAGGCCCGGAAGTTTCAACCAAGCGCTCATGGATCTTGGCTCTGCGGTGTGCAAGACAAAGGCTCCTTTGTGCTCGGGGTGTCCCATAGCCGGCTCTTGCAAGGCTTTTCTTCTTCAAAAGCAGTCAGTT---------GACAAGGAAGTG---GCCGTGAGCGTCACAGATTTCCCAGCCAAGTCCATCAAAGCGGCACCGCGAGAAGAGTTTACTGCCGTGTGCGTCGTGGAACTTCTTCCACTTGGAGACGAT------------------------GGCTCGTTGTTCCTCCTCGTACAAAGGCCCGAGAATGGTTTGCTTGCCGGACTGTGGGAGTTCCCGGCCGTGTTGCTTAAA------------------------------------------------------------------------------------------------------------------------------------------------------------------------------------------------------------------------------------------------------------------------------------------------------------------------------------------------------------------------------------------------------------------------------------------------------------------------------------------------------------------------------------------------------------------------------------------------------------------------------------------
>Amborella_tricopoda
---------------------------------------------------------------------ATGGATGATGTGAGAAGGAAGACATGCAAGAGAGAGAAAGTTGCCGTAGCAGGCAGTAAGAGA---------------------------------------------------GAGAAAGAAACCCTAGCAGAGGACATCTATCCGAAA---GAAACCCACAAAAGGAAGACCTTTAGGAGAGAGAGAAAAGCTTTAGCAGACACTATAGAAGAGACCCATGAAAGGAAGACCTTTAAGAGAGAGAAAGAAGCTCTAGAAGCC------------ATTGAGGACTTCTCTCTAAAAGATACCCAGAGAATAAAGCCCACT------CACATGAGAGAGAAAGGATCCCTGCGAGACATTGAGGACTTCTCTCTA------------------------------------GAAGAAACCCTTAAAATTAGAGCTTCTTTGTTGGGTTGGTATGACAAGAACCAGAGGATATTGCCATGGAGGGCAAAT------------------------------------------------------AGTGTCCGAGAGAGTGAAGAGAGA------------------------------------------------------------------GAAGATGCAGAGGCAAGGGCTTATGCTGTGTGGGTTTCAGAGGTGATGCTTCAGCAAACCAGGGTTGCAACAGTGATTCGGTATTATGGGCGTTGGATGGAGAAATGGCCA---------AGCATCCATCATTTGGCACAAGCTTCCCAAGAG---------------------------------------------------------GAGGTTAATGAGATGTGGGCGGGCTTGGGCTATTACAGG---CGCGCCCGATATCTACTAGAGGGAGCAAAGTCAGTGGTCCAA---------GGAGGACAATTCCCGCGAACAGTTCCTGATCTTAGAAAAGTTCAGGGAGTAGGGGATTACACAGCAGGGGCTATTGCATCCATAGCCTTC------AAGCAGGCTGTTCCTGTTGTGGATGGAAATGTGATCAGAGTGATTGCTAGACTAAAGGCCATCTCCTCAAATCCCAAAGAATCCACCACT------------------------GTGAAGGGCTTCTGGAAGCTAGCTGGGCAATTGGTTGATCCTGAAAGGCCAGGAGACTTTAATCAAGCTTTGATGGAACTTGGGTCAACCCTTTGCACACCATCAAGCCCATCATGCTCTTCATGCCCAGTTTCCAAACGGTGCCAAGCACTCTCCCTCTCCAAAACACCA------------AACTCTGGCAAA---GAGATTTTGGTAACTGATTTTCCAGTCAAGGTCTCAAAGGTGAAACAACGAGAAGACTTTGCAGCCGTATGTCTTGTGGAGATAACTGAGAAACTCGATCTAGAGAGCTGGAAACTGGAGAGTGAGAAAGACATTTTCCTTATGATAAAAAGACCAGATGAGGGTTTACTTGCGGGCCTATGGGAATTCCCTTCTGTTCTTTTGGATGAGACAAATATGGGGCTATGTACTAGGAGGTCAGCCATGAATAAGTATCTGAAGGGAACATTCGGTCTAGAG------ACTAACAGGAGTTCAAGGGTGATTTTTAGAGGTGATGTTGGAGAGTATGTTCATATTTTCACACATATTCGACTCAAGATGCATGTCGAGTTGCTGGTTCTGAATTTGAAAGGTGGGATAGATACTTCAAATGTCAAAAATGATTCGCAAGGGATTTGCTGGAGGTGTGTTGATGAAAATTCAATCAAGAACATAGGTTTAACATCTGGAGTTCGAAAGGTT---------------------------------------------------------------------------------------------------------------------------------TATAATATGATTCAGGATTTTAAAAAGAAA---------------------------------------------------------------------------------------------GGGCTGCTCCAAAAC---------CCAGTTAGAGGACCAAAGAAGAAAGACGTGTGA---------
>Arabidopsis_thaliana
------------------------------------------ATGGCT---------------TGTCTTCTCCGCGTGGCTCTAAACCCTACATTCGAAAGATCAACGGTCGCT---------TCACAGAGACAAAATCCA---AAGACCATTCTAAGTTTTCATTGCAAAGTTTCGAGCTTTAAGACCAAAACGATGTCCCAATCTTTTGCTCCTCGCGAGAAACTCATGAGAAAGTGTCGAGAGAAAAAAGAAGCAGAACGAGAAGCAGAACGAGAAGCAGAACGAGAAGCAGAAGAAGAAGAAAAAGCAGAAGAAGCAGAAGCAGAAGCAGACAAAGAAGAAGCAGAAGAAGAATCAGAAGAAGAAGAAGAAGAAGAAGAAGAAGAAGCA---GAAGCAGAAGAAGAAGCGCTTGGAGGAGATATAGAGGATCTCTTTAGT---------------------------------GAAAATGAAACTCAGAAAATCAGAATGGGTTTGCTTGATTGGTACGATGTGAATAAGAGAGATCTTCCATGGAGGAACAGA---------------------------------------------------------------------AGAAGTGAA------------------------------------------------------------------AGTGAAAAGGAGAGAAGAGCTTATGAGGTTTGGGTATCGGAGATTATGCTTCAGCAAACTAGGGTTCAGACTGTAATGAAGTATTATAAACGTTGGATGCAGAAATGGCCA---------ACCATTTATGACCTTGGTCAAGCTTCTCTTGAGAATCTTATCGTTAGTAGATCAAGAGAGCTTTCTTTTCTTAGGGGGAATGAGAAAAAAGAGGTAAACGAAATGTGGGCAGGTTTGGGATACTATCGG---CGGGCACGTTTTCTTTTAGAGGGTGCAAAGATGGTTGTTGCA------GGGACGGAGGGTTTCCCTAATCAAGCGTCTAGCTTGATGAAAGTTAAAGGAATAGGACAGTACACAGCCGGAGCAATTGCCTCAATTGCTTTC------AATGAGGCAGTACCTGTTGTTGATGGAAATGTGATAAGAGTGCTTGCTAGATTAAAAGCCATCTCAGCTAATCCAAAAGACCGACTTACG------------------------GCCAGGAATTTCTGGAAACTAGCTGCTCAGCTAGTGGATCCTTCACGCCCTGGAGATTTCAACCAATCTCTGATGGAGCTTGGTGCTACACTATGCACTGTATCAAAGCCAAGTTGCTCTTCTTGTCCTGTTTCCAGCCAATGTCGTGCATTTTCACTTTCCGAG---------------------GAAAACAGA---ACGATTTCCGTGACAGATTATCCTACAAAAGTAATCAAGGCCAAGCCAAGGCACGACTTTTGTTGCGTTTGTGTTTTGGAGATACAT------------------AATCTGGAGAGGAACCAATCAGGAGGTAGATTTGTTCTTGTAAAAAGACCCGAACAAGGTCTGCTTGCTGGTCTTTGGGAGTTCCCATCTGTTATATTAAATGAG---GAAGCTGATTCGGCAACAAGGAGGAACGCAATAAACGTCTACCTTAAGGAAGCATTTCGTTTTCATGTAGAACTCAAGAAAGCATGCACTATAGTTTCAAGAGAAGAACTCGGAGAATTCGTCCACATATTCACTCACATTCGTCGAAAAGTTTATGTGGAGCTATTAGTTGTACAACTTACAGGCGGAACCGAAGATCTGTTCAAAGGTCAGGCAAAGGACACTCTAACATGGAAGTGTGTGAGCAGTGATGTTCTTTCTACCTTGGGACTGACATCAGCTGTTAGAAAGGTACCTCCTTTTCGTCTTCAACATATTAAAAGACTATCCTTGGATGTGATGGTTGAGAAGGAACAAATTTTGGAGTGCAGGTGTATTCAATGGTTGAAGCACACAAGCAAGGCTTATCTGTTTCTCATGTCTCATCAAATAGAACAGCCATATCGAGGAAACGAAAATTCTCATGATCTCCTTCTCACACTTTTCTTCATGTTGCTTAGCTTCTATAGTTCTTGTCTAGCATTGGGAATCAAATTTGGTGATCTTGGTTTGAAATTGAACAGC---TTAGTTTCTACTGAGAAAAGTGACGGTGATGTGTGA---------
>Ceratodon_purpureus
---------------------------------------------------------------------ATGCGTATAGACAAGGATGCA---------------------------------------------------------------------------------------------------------------------------CCGGTG---------------------------------------------------------------------------------------------------------------------------------------------------------------------------------------------------------------------GATCTCTTTGGAACTCAT------------------------------------------------------CAACTGCTTGAT------------------------------------------------------------------------------------------------------------------------------------------------------------------------------------GTAGAAGCCAACAAAGAAACGCAACAGTTCCAAGCTCTTGTAGCAGCTATGATCAGTTCGCAAACTCGTGATGCTGTCACTGGAGCTGCTATGCAACGA---CTGCGTGCCATGCCTGGAGGACTCACTATTTCTCAGATTGCAAGTGATGCTATTGAG---------GTGGAT------------------------------------------GCATTGGCAGAGATTTTGAAGCCTGTTGGATTTTATAGGCAAAAGGCCAAGTTCATGAAGTCAATCGCACAAACACTTTCAGCACCTCCGCACAATGGAGCAGTTCCAAATTCAGTGGAGGAACTTATGAAGCTGCCTGGAGTTGGACCAAAAGTTGCACTTTTGGTTCTGTGGGTCGCCTTTGGCATGGGTGAAGAGGGTTTAATTGTTGACACAAATGTTCGAAGAGTGTGCTCTCGACTTGGGTGGGTACCCACTGATGCTACTCCAGAACTTACACGCCGTTCATTGGAGTCATGGTTACCACGCACCTTGTGG------------------------------------GCGGACGTCAGTTTTCTGTTTGTTGGATTCGGGCAGCAGATGTGCAAACCAATGGCTCCGAAGTGTGAGAGCTGCAAAGTAAATCAACTATGT---------------------------------------------------------------------------------------------------------------------------------------------------------------------------------------------------------------------------------------------------CCCTCTGCG---------------------------------------------------------------------------------------------------------------------------------------------------------------------------------------------------------------------------------------------------------------------------------------------TTCAAACCAGGCCCTAAGAAA---------------------------------------------------------------------------------------------------------------------------------------------------------------------------------------------------------------------------------------------------------------------------------------CCAACGCGGAAGCCCAAG------------------------
>Theobroma_cacao
---------------------------------------------------------------------ATGAAGAACAAAGCAAACAACACCAACAAAAAG------------------------------------------------------------------------------------------------------------------AGGCACCAGTTGAATCAGTTGATCAAAGAA------------------------------------------------------------------------------------------------------------------------------------------------------------GAACAAGAACATGTCATGGGAGACATCGAAGATTTGTTCAGC---------------------------------GAAGAGGACACCAATAGGATAAGGTCATCATTGTTGGAGTGGTACGACAAGAACCAAAGAGACCTCCCTTGGAGAAGAAGAACGACAAAA---------------------------------TCAGGAAATGGCAAAAATGTTAAAAAAGAAGAAGAA------------------------------------------------------------------GAAGACGACGAAAAGAGGGCATACGGGGTATGGGTTTCAGAGGTGATGCTGCAACAAACAAGGGTTCAGACTGTTATTGACTACTACAAGCGTTGGATGCAAAAATGGCCC---------ACTCTTCAACACCTCGCTCAGGCTTCTCTTGAG---------------------------------------------------------GAGGTGAACGAGATGTGGGCAGGGTTGGGATATTACAGA---AGGGCTCGTTTCCTTTTGGAGGGAGCTAAGATGATTGTGGCT------AGGGGAAGTGAGTTTCCAAATACAGTTTCCACCTTGAGGAAGGTTCCCGGAATAGGAGATTATACAGCAGGAGCAATTGCTTCTATAGCATTC------AAAGAGGTGGTGCCTGTGGTTGACGGAAATGTGGTAAGGGTGCTTGCTAGATTAAAGGCTATTTCTGCCAATCCAAAAGACAAAACTACT------------------------GTCAAGAACTTCTGGAAACTAGCAGCTCAACTTGTAGATCCTTCTCGACCTGGGGATTTTAACCAATCTCTCATGGAGCTAGGTGCAACCTTATGCACTCCATTGAACCCAAGCTGCTCTTCATGTCCTGTATCAAGCCAATGCTGTGCATTATATAATTCCAAA---------------------AATGATGAG---TCAGTTGTGGTGACACGTTATCCTACAAAGGTAGTAAAGGCAAAACAAAGACAAGATTTTTCTACTGTTTGTGTTGTAGAGATTTCTGGA------AGCCAAGGTACATTGCACCAAAGCCAACCTGACAGCAGATTCCTTCTCGTAAAGAGGCCAGATGAGGGTTTACTTGCTGGTCTTTGGGAGTTCCCTTCTGTTACATTGGATGAA---GAAGCTGACCTAGCCATGAGGAGGAAACTAATTGATCAATTACTGAAGAAGTCATTTAAACTTAAC------CCCCCAAAAAATTGTAGCATAATTTCTAGGGTACTTGTTGGGGAATTTGTCCATGTTTTCAGTCACATTCGCCGTAAGATTTACGTGGAGTTGTTGGTGTTACATCTTAAAGGTGGGATGCATGACTTGTACAAAGAGAAGGACAGCGGAACCATGGATTGGAAACTTTTGGACAGCGATGCTGTTTCTAGAATGGGATTGACATCATCAGTACAGAAGGTA---------------------------------------------------------------------------------------------------------------------------------TACTCCATGGTTCAAAATTTTAAACAGAAT---------------------------------------------------------------------------------------------GGATTATCCAACAGTTCA---ATCCCATCAAGAAAAAGAGTGAAGTGTTCATGA------------
>Isoetes_andicola
--------------------------------------------------------------------------------------------------------------------------------------------------------------------------------------------------------------------------------------------------------------------------------------------------------------------------------------------------------------------------------------------------------------------------------------------------------------------------------------------------------------------------------------------------------------------------------------------------------------------------------------------------------------------------------------------------------------------------------------------------------------------------------------------------------------------------------------------------------------------------------------------------------------------------------------------------------------------------------------------------------------------------CATCATTGAGCAT---TTGCATGGTCTCTTTCCTCATTCGGTGGTAGAGTTGCAGAAAATACCTGGTATTGGAAAATATACAGCTGGTGCCATAGCCTCAATATCTTTC------CAACAG---------------------------------------------------------------------------------------------------------------------------------------------------------------------------------------------------------------------------------------------------------------------------------------------------------------------------------------------------------------------------------------------------------------------------------------------------------------------------------------------------------------------------------------------------------------------------------------------------------------------------------------------------------------------------------------------------------------------------------------------------------------------------------------------------------------------------------------------------------------------------------------------------------------------------------------------------------------------------------------------------------------------------------------------------------------------------------------------------------------------------------------------------------------------------
>Isoetes_humilior
-------------------------------------------------------------------------------------------------------------------------------------------------------------------------------------------------------------------------------------------------------------------------------------------------------------------------------------------------------------------------------------------------------------------------------------------------------------------------------------------------------------------------------------------------------------------------------------------------------------------------------------------------------------------------------------------------------------------------------------------------------------------------------------------------------------------------------------------------------------------------------------------------------------------------------------------------------------------------------------------------------------------------------------------------------------------------------------------------------------------------------------------------------------------------------------------------------------------------------------------------------------------------------------------------------------GGCCTGGCGATCTTAACCAGGCTCTTATGGAATTAGGTGCTACCATATGTAGCCCTATGAACCATGGGTGTTTGACTTGTCCAGTTGCAAGCCATTGTAAGGCTCTTGCGCTGGAGTCAGAGCAACATAAACAACTTACTAAG------------------------------------------------------------------------------------------------------------------------------------------------------------------------------------------------------------------------------------------------------------------------------------------------------------------------------------------------------------------------------------------------------------------------------------------------------------------------------------------------------------------------------------------------------------------------------------------------------------------------------------------------------------------------------------------------------------------------------------------------------------------------------------------------------------------------------------------------------------------
>Isoetes_elatior
------------------------------------------------------------------------------------------------------------------------------------------------------------------------------------------------------------------------------------------------------------------------------------------------------------------------------------------------------------------------------------------------------------------------------------------------------------------------------------------------------------------------------------------------------------CTGCCATGGCGCCACAACAACTTCTCAAAGCTC--------------------TTCTTTGGAATGTCAAAACAAGCCGGTGCATGAGAAT-------------------------------------------------------------------------------------------------------------------------------------------------------------------------------------------------------------------------------------------------------------------------------------------------------------------------------------------------------------------------------------------------------------TGGTAGAGTCGCAAAAGATACCCTATATTGGAAAATATACAGCTGGTGCCATAGCCTCAATA---------------------------------------------------------------------------------------------------------------------------------------------------------------------------------------------------------------------------------------------------------------------------------------------------------------------------------------------------------------------------------------------------------------------------------------------------------------------------------------------------------------------------------------------------------------------------------------------------------------------------------------------------------------------------------------------------------------------------------------------------------------------------------------------------------------------------------------------------------------------------------------------------------------------------------------------------------------------------------------------------------------------------------------------------------------------------------------------------------------------------------------------------------------------------------------------
>Isoetes_coromandelina
--------------------------------------------------------------------------------------------------------------------------------------------------------------------------------------------------------------------------------------------------------------------------------------------------------------------------------------------------------------------------------------------------------------------------------------------------------------------------------------------------------------------------------------------------------------------------------------------------------------------------------------------------------------------------------------------------------------------------------------GCAGTTGAGAGCATATGCCATATGGGTGCCGGAGGTGATGCTTCAGCAAACAAGGGTTGCAACAGTCATCGATTATTACAAATGCTGGA-------------------------------------------------------------------------------------------------------------------------------------------------------------------------------GGGTGCAAAGTACATTGTTGACCAG---TTGAGTGGAGTCCTTCCTCATTCAGTAGTAGAGTTGCAAAAGATACCTGGTATTGGAAAATATACAGCTGGTGCCATAGCCTYAATAGCTTT----------CAGCCAGTGCCTGTGGTAGATGGTAATGTGATTCGGGTCCTTTGTAGACTTCGTGCAATAACTTCTAGTCCTA-----------------------------------------------------------------------------------------------------------------------------------------------------------------------------------------------------------------------------------------------------------------------------------------------------------------------------------------------------------------------------------------------------------------------------------------------------------------------------------------------------------------------------------------------------------------------------------------------------------------------------------------------------------------------------------------------------------------------------------------------------------------------------------------------------------------------------------------------------------------------------------------------------------------------------------------------------------------------------------------------------------------------------------------------------------------------------------------------------
