# Supplementary material for: Phylogenomics indicates the “living fossil” Isoetes diversified in the Cenozoic
Source: PLoS One. 2020 Jun 18;15(6):e0227525. doi: 10.1371/journal.pone.0227525 (PMC7302493; doi:10.1371/journal.pone.0227525)
Supplement: S1 File — Folder containing fasta files for each of the individual nuclear alignments. (GZ) [file pone.0227525.s011.gz › 1_Individual_Nuclear_Alignments/Homolog_48918.orthogroup_2.fasta]

>Physcomitrella_patens
------ATGGAGGCTATGGTGGAGTTA---CCTTCGGTGGTCCAAGTCCAAATCGCACATTGGCTTAGCGAAACTGCT---AGTACCCAAGAGGCTTCCGTGCGGAACGCCACCACGCACTTGCAAGCTGCGCAAAAT---TCG------CCGAAATTCGCCTTATACCTGCTCATGCTTTCTGCCGGGGCT---------------------------------------------CCCGAGAAA------GGGCAGAGAATAGCTGCAGCGACATACTTGAAGAATTTTTTGATATCCCACTGGAGTGAAGAGAATTCAATGTCCGTCACAGAGAAGCTGGAATTTCGGAACCGGCTCATGGGTACTCTGTTGCGCGTCGACGGTCTTGTCCTGAAGCTCTTGTCAGAAGCTTTCCGAGTGGTAGCGGTCAATGACTTTGCA---AAGAACATGACATGGCCAGAACTTGTTCCTGCTTTTAAAGCAGCGATACAGAGTAGCAATTTGCTGAATACA---GCAGGGGATGCTGAACTGAGAACTCTGAATGTCCTTATCGGAGTCCAAACCATCACCAAACCTTTCCAGTACTTTTTGAACCCGACTGTAGCTCATGAGCCTGTTCCTGAACAACTCGAGCTCATTGCGAACGAGCTCCTTTCACCTCTGCATGGGATCTTTCACCATCTTGTACAGCAGGTTGTTGCATCAAAAGAGAAAGGTTATGCACAGCATGATAACATTCTCCATGTCTTGTGCAAGGCCATGCATCTTGCTTTGAAA---------------------TCGCACATGCCATCGGCTTTACTTGCAACTCTGGGGCAGTGGTTTTATGATTTTATGCTTCTGCTCGAGGTAGTGGCTCTAGAG---AGGACAATGGACCTACCAGAACAACTTTCTAGGCTCAAGACCTGGAAGCGCGTTCTTCAGATCTGCTGTAACCTTATCTCCCGACATAGAAAACACGTGGACAAGCTTCTACCTGCGATGTCTAAT---------------GCAGCATTGAAAATTGTTGGAAGAAGCGCAAGTGCTAAGGATCTTCATCTGATGCAGCATCGTATTGTGTCATTAGCATTTGATCTGGTGGCCAACATTCTTGAGACTGGTCCTGGTTGGAGATTAATGGCCCCCCACTTTTCAAACTTGCTGGAAACTGCCATTTTCCCGGCCCTCATAATGACGGAAAAGGACTTGATCGAATGGGGGGAAGACGAGGATGAATATCTGAGGAAAAACCTCCCTTCGGACATGGATGAAGCAAGTGGATGGAAAGAAGATCTGCTGACCCCTCGACAAAGTGCCTTGAATCTGCTGAGCCTCATCGCTACTGCTAAAGGCCCTCCAACTGCGGGTGGG---ACGAAGAAGGGCGCTGCAATGAAACGG---AAAAAGGGAGGCAAA---GGCAAAGGCAAGGATTGGTCAGGCACTGCTGGTGAGATTCTAGTGATGCCATTTCTTTCGCAGTTCCATATGCCAGCAGACGGAAGCGACCCCCGATCAGAAGATGTCATGAAATATTATGCTGTCATGATGGCTTACGGTAGCCTTCAGCAGTATCTGAAGAAGCAGCCAACTGAGAAGGTGGCTCTGCTGTTACAAACAAGGGTTCTTCCATTATATTCAATGGTGGCACCTACGCCATACGTCTTAGCCAACGCTAATTGGCTTCTTGGAGAGCTAGCTAATTTCTTGCCCGATGTGAGATGCTCTCCGTTGATGGCAATGTCTTTACATTGGTTGTCACTTATAGGAGAGTTTCAAGAAGATTCAATCGTCGAGTACCAGGAGCTGTGTGAAGAGGTGTATAATGCTCTACTGAAAGCCCTACTAGCACCCAATGCTGGCGGTGTGTCTTGGAGACCTGTCCGAGCATCTGCTGCAGGAGCCCTTTCATCCCTCCTTCAGGACGGTTATAAGCCCTCTCAATGGCTACCTTTACTCCAAGCCACTGTAACAGGAGCGCGTATGCCAGAAGAGAGTGAGGCTTCGCTGTCGTTGCAGCTCTTAGCAACAGCTGCAGATGCTGGAGACGATTGTGTTGCACCCCATGTTCCGGCTATTACTGCTGCAGTTCAAGTGGAAATCGTTAAACATATTCCCCCTTATCCTGAACCCTGGCCCCAAGTGGTTGAGCTCGGGTTTACGGCTGTTGCCTCGCTCGCTCAGACCTGGGACGGTGCTGAACCTGACGAGGATGAGGATGGA---------------------GGGAAAGCTCTCACCAGCTGGAAGATGGGTTGTGAAACAGTTGCATTTACACTTGCTGAGCTTTTGCAGCGAGCGTGGTTGACACCTGTG------CAGGATGGATGCTCT---------------CCCCAATCTACACCTCCATCATCATGCTTAAGTGATGCTTCTGTGCTTCTCGCTGCAATCTTGCGATATACTCGAGACTCAACGTCAGCTGCAACCATGAAAATAGAGGCACTACTACATGTCTGGGCAAACTTGGTAGCAGATTGGAACGCCTGGGAGGAAGAGGAGGATGAGTCGGTTTTTGACTCTATAGAAGAAGCAGTGGCTTTGCAGGGAAGGTGTCCGATGCTGCACTTCACTATGGCTGAAGCTCTTCCTACTTCGGCACACCAAGAGCCTAAGCGATCTGTTCTTGAGTGTTTAGTGACGTTCATCACATCTGCAATTGAGTCTGCGTATCCAGCGGCCTGCTGGCGTGCTTGTCGTTGCGCACATGCGCTGTTACATGCAACACAGCTTTCATTTGAGGGAGAGGCAATCTCAAACCAACTCATACCTCGGTTGTGCGAGATTGCTACTCGACGACTTAAGCAGCTGACTAGCGTAATTGTACCTTTGGCGAAACCGCTTATCCTTGTCATTACCATGTGCTTTATTGTTTCACCCGAGCAGGTCGAAAAAATCTTGTCCTCTGAGGATGATACCAGTCTCGAGAATGGTGCAAGTCAAGGCTTGCTCATGTATGCCGAGTCACTGGCTAGCCTAGCCGAAAGTGAAGCTGATCCAGGCCTTTCCTTGGAATCAGAGATGAAG---------CTGGCTGTGATTGGTTTGCTGAGGGTGATAGAGCACTTCATCAGTAAGGAGCTGCTGAAGAAC---------CAGAAAGGACAGCAA------GCAGCCAATCACTGTCTGCGTTCTTTGCTCGAATCCATGGTTGATCTCAAGGAGCTTGTAGAATCTCCA---GATACCTCAAGTGACACATCTGATACAAGTGAATCCGGTTCTGGCAGCGAAAGTGGTGGCGATGGTAGT---ATAGATGGTTCTAGCTGCGGT---------------GTTTCTAACGACGAGCGCGAGGAAAACGTCGAGGAGTATCTGGAACGATATGCAGCGACAGCGCGTGAGCTGCAAGATGAAGCTAATGAGGAGGCTGAAAATGGCCAAGATGAGGAT---GGCCATGAAATTGAACTTGGTGTGCTAGCGTTGGTTGACTATGAGAAAGAAGTATTGGCATGCCTTAAACAACATAGCAAGACGCTTTGCTGCGCTCAAACCATTCCCAAAGACCTACTCACCAGATTTAGCGAAAAGCACCCAGAGGCAATGGCTTATTTGTAG------------------
>Huperzia_lucidula
------------------------------------------------------------------------------------------------------------------------------------------------------------------------------------------------------------------------------------------------------------------------------------------------------------------------------------------------------------------------------------------------------------------------------------------------------------------------------------------------------------------------------------------------------------------------------------------------------------------------------------------------------------------------------------------------------------------------------------------------------------------------------------------------------------------------------------------------------------------------------------------------------------------------------------------------------------------------------GGACTGCTGGAGAAATTTTGT---------------------------------------------------------------------------------------------------------------------------------------------------------------------------------------------------------------------------------------------------------------------------------------------------------------------------------------------------------------------------------------------------------------------------------------------------------------------------------------------------------------------------------------------------------------------------------------------------------------------TACTACGGTGTGCTGTTGGCATATGGTGGCCTTCAAGAGTTCCTTAAAGGACAGTCAGATGAATATTTGCAACTGTTGCTGACGTCGCGGGTCCTTCCTCTCTATTCAATGTCGAGACCTTCTCCTTATATTCTGGCAAATGCGAATTGGCTACTTGGAGAATTTGCAGCACTTTTACCT---------------------------------------------------------------------------------------GACGAGTTAAATCAAGTTGTGTACGAGTCTTTGCTGAAAGCTCTAGCTGCACCTGACATTGGCTCTATATCTTGGAGGCCTGTTCGAGCATCAGCTGCTGGAGCTCTTTGTGCACTTCTCCAGGAGGATTATACCCCAGTGGACTGGTTGCCTCTTCTACAAGCAGCTGTAGCTGGTGTTAGAATGTCAAATGTTGAAGAAGCTGCAATCTCCTTGCAACTCTTAGCCACTGCTGCCGAAGTTGGTGAAAAGGATGTTGCTCCACATATTCCTGCAATCATAGAACCTGTGAAGGAGGGGATTTTAATTCACTTACCACCTCCTCCCGAGCCTTGGCCACAGGTGGTAGAATTGGGTTTCTCTGCGATAGCCTCTCTCGCTCAAGCATGGGATAATGCGGAGCCAGATAAAAGTGAAGGTGGG---------------------GGAAAAGAATTTAAAAACTGGACGGTCACTTGTAAAACTGTCGCAAAGACTTTTTCAGAGCTTCTTCAGCTATGTTGGTTGTCC------------------------------------------------------------------------------------------------------------------------------------------------------------------------------------------------------------------------------------------------------------------------------------------------------------------------------------------------------------------------------------------------------------------------------------------------------------------------------------------------------------------------------------------------------------------------------------------------------------------------------------------------------------------------------------------------------------------------------------------------------------------------------------------------------------------------------------------------------------------------------------------------------------------------------------------------------------------------------------------------------------------------------------------------------------------------------------------------------------------------------------------------------------------------------------------------------------------------------------------------------------------------------------------------------------------------------------------------------------------------
>Huperzia_squarrosa
------------------------------------------------------------------------------------------------------------------------------------------------------------------GTGGTCATTTTGGAGCAGTCCATGGAGAGG---------------------------------------------GATGAACAA---------------------------------------------------------------------------------------------------------------------------------------------------------------------GCTTTTCGACTC---------------------------------------------------------------------------------------------------------------------------------------------------------------------------------------------------------------------------------------------------------------------------------------------------------------------------------------------------------------------------------------------------------------------------------------------------------------------------------------------------------------------------AAGGCGTGGAAAAGGGTCTTACAGATCTTTTGCACATTAATAACAAGGCACAGAAAGCATATTGACAAATTCTTATCTAGCATGTCATCT---------------ACAACCTTGGAAATTGTGAAGTGTGGTGCAATATGTAAGAACTTGAACCCTATGCAAGAGAGAATTGTATCCTTAGCCTTTGACGTCATTTCAAATGTATTGGAGACTGGACCTGGATGGCGACTTTTGGCTCCACACTTTTTATCCCTTCTAGAGAATGCCATCTTTCCAGTGCTTACACTAAAAGAGAAGGATATGGTTGAATGGGAAGATGATGAAGAAGAGTACATGCGGAAAAACCTGCCCTCTGATCTGGATGATGTCAGTGGTTGGAGAGATGATCTGTTTACTCCACGTCGTAGTGCTCTCAACTTACTTGGTTTAATTGCAACGTCAAAGGGCCCTCCTCCTGGGGGC---------AAAAAGAATGCTGCCACTAAACGA---AAGAAAGGAAGCAAA---GGTGGATCACGAGATAGTCAAGGGACTGCAGGAGAAATTTTGGTGATTCCATTTCTATCTCGACTTGCACTTCCTGCAGATGGTGAATCTACAAGTAGTGAACCTTTAAAAAATTATTACGGCGTGCTGTTGGCATATGGTGGCCTTCAAGAGTTCCTTAAAGGGCAGTCAGATGAATATATGAAACTGTTGCTGACATTGCGGATCCTTCCTCTCTATTCAATGTTGAGACCTTCTCCTTATATTCTGGCAAATGCAAATTGGCTTCTTGGAGAATTTGCAGCACTGTTACCT---------------------------------------------------------------------------------------GATGAGTTGAATCAAGTTGTCTACGAATCTTTGCTGAAAGCTCTTGCTGCACTTGACGTTGGCTCTATATCTTGGAGGCCTGTGCGAGCATCAGCTGCTGGAGCTCTTTGTGCACTT---------------------------------------------------------------------------------------------------------------------------------------------------------------------------------------------------------------------------------------------------------------------------------------------------------------------------------------------------------------------------------------------------------------------------------------------------------------------------------------------------------------------------------------------------------------------------------------------------------------------------------------------------------------------------------------------------------------------------------------------------------------------------------------------------------------------------------------------------------------------------------------------------------------------------------------------------------------------------------------------------------------------------------------------------------------------------------------------------------------------------------------------------------------------------------------------------------------------------------------------------------------------------------------------------------------------------------------------------------------------------------------------------------------------------------------------------------------------------------------------------------------------------------------------------------------------------------------------------------------------------------------------------------------------------------------------------------------------------------------------------------------------------------------------------
>Isoetes_sinensis
------------------------ATG---GCCGCTATCAGTCCAAACCAGGTTGCTAAATGGCTGTCTGACACTACT---TCTTCAGACGAATCGGTTCTTAGATCCGCCACCTTCTCCTTGGAATCTGCTTCACAT---ATT------CCTGGCTTTGTAGCCTGTTTGCTCTCGCTCTCTGCAGCTACA---------------------------------------------GAGGAGCAAGAGCATGGGTGGCGAATTGCTGCAGCCACATACCTAAAGAACTTTATCCGAGAACATTGGTACGACCATAAAGTGATTTCTGAAAACGAACATTTGGAGTTTAGAAACCAGCTTGTGGAGGTCCTGTTAAGGGTGGATTATACAGTCCTTAAACTCTTAATTGAAGCGTTCCGTCTGGTTGCAAACCATGATTTTGCT---GAGAAGAATACCTGGCCAGATCTTATCCCTGCCTTGCAGACTGCAATTCAGAATAGTGATCTTGTTAATTAC---AGCAGTGGTTCAAAGATAAAGACTTTAAATGCTTTAATGGCTGTTCAGGCTATTACAAAACCTTTTCAGTATTTCTTAAACCCAACAGTTGCAAAGGAACCTGTGCCCGCACAACTAGAGTCTATAGCAAAAGAGATACTTTTGCCACTACATGGCCTTTTTCATCATCTTGTAGAGCAGGTGCGAGCAACAAGAAACATCGGTGCTGTGTCAACAGATAATGCCTTGCTTGTGCTTTGCAAAACAGTTCACTTAGCAGTTAAA---------------------TCACACATGCCAATTTCGCTTCTCCCATCTCTGGGCAATTGGTTTCAAGATTGTTTGGCAATACTTGATAATGTTATTCTTGAC---TATCCAATGTCTGATATTGTTCAGCTTCCTCGCATGAAAGCTTGGAAGAGAACACTTCAGCTTTTCTGCACGCTAGTCACTCGACATCGTAAGCATATAGACAAGCTCCTACCAGCAATGGCAAAT---------------GCTGCCTTAAAGATTGTCGCATGTAGTGCAAATGCCAAGGAACTTCATGTCTTGCAGGAACGTGTTATATCTCAGGCATTTGATGTGCTGTCAAATATCCTTGAAACTGGACCTGGATGGCGACTATTGGCACCTCATTTTTCTTTGCTGCTTGAGAGTGCAATCTTTCCTGCTTTGAGAATGAAGGACAAGGATGCAGTGGAGTGGAGAGAAGACGAAGAGGAATACCTCCAGAAAAATCTTCCCTCTGATTTGGATGCTCCTTGTGGCTGGAGAGAAGATCTATTCACACCGCGACGCAGTGCACTTAATTTGCTTGGGTTAATTGCTACCTCAAAGGGTCCTCCAACTGCTGGAGCA---GCAAAAAAGGTTGCGGCAGTCAAACGGAAGAAGAAGGGCGGGAAA---GGA------AAAGATGGACAAGGGACAGCAGGCGAGTTACTTGTCATGCCATTTCTATCACAATATCCAGTTCCTTCTGATGGAACGCCTGCTACTTCTGAACCTGCCATCAATTACTATGGTGTTTTGTTGGCATATGGAAGTCTTCAGGAGTTTTTAAAGTTACAATCCCCAGAATACGTAGAGAGACTACTTCAAACAAGGGTTCTTCCTCTCTTCTCAATGTCACTACCTTCACCATATGTACTTGCAAATGCCAACTGGTTGCTTGGAGAGTTAGCTGCATGCCTTCCT---------------------------------------------------------------------------------------GAGGCACTAAATGGAGAAATCTATGAGTCCTTACTGAAGGCACTAATAGCTCCAGATGTTGAAAATATTTCCTGGAGACCGGTCCGAGCCTCTGCTGCAGGGGCTTTATCTGTCTTGATTCAGGAAGACTACAAGCCTGCACATTGGTTACCGCTTCTACAAGCAGCAGTAGCTGGTGCAAGAGTAGAGAAAGAAGAGGACATAACGTTATCACTACAGCTTTTATCAACTGCAGCTGAAGCTGGGGAAGAGGATATAGCACCTCATGTCCCAGCAATTGCAGCTGCCGTGAAGGTGGAGATTTTAAAACATATACCGCCACTTCCAGAACCCTTGCCTCAGGTTGTAGAACTTGGGTTTTCTGCAATGGCTGCTTTAATACAGAACTGGGACAGTACTGAACCCGAAGAAAATGATGAAGCA------------------------AATTCTCCGGGTGCTTGGAAGTCTGGCTGTGAGACAATTGCAGATATTGTTGCCGAGCTTTTGCAGCAAGCTTGGCTAGCGCCACCA------CAAGATTTTAAAGGT---------------GCTGAGCGACTACCACCTCCTTCCTGCTTAAACGACGCATCGCTCCTTCTTGGAGCGTTGGTTAAATACACGTCAGAACCCTCTCAAGTGAGGCAGCGGAAAATTGATCGTATTCTACAGATTTGGGCAGATTTGGTGGCTGATTGGAAGGCATGGGATGAAGAAGAAGATCTCAATGTCTTTGAGGCCATTCGTGAAGTCCTTGCACTGCATGGAAGATGTCCTCTTGAACACTTTGCGGTTGCAGAGCTCCCACCGCCTCCTGCTCTGCCTGTACCATCACGCTCGATTCTTGAAGGAATGGCTGCCTTTGTAAGCTCAGCAATTGAAACAGCATATGCTGCTGCTACTTGGCGTGCTTGCAGGATTGCACATTCTCTTTTGCATTCCACTGCAGTGTCCTTTGAGGGCCACCAGATGACAGAAGCATTGGTGTGCCGGTTCACAGAAGTTTCATTTGGACGACTACATCAGTTATCAAGCCAAACAGTGCCTCTTGCAAAGCCATTGATATTGGTCATTGCAACATGTTATGTTGGTCTTCCAGGCACCGTAGAGAACGTTCTTACCAGATCACACAGTACG---ATTGAAGATTTGGCAGTACCAGCTTTTGTTGAATGGGCAGAATCTCTGGCCTCCATAGTAGAAGATGGTGCTGATACACAATTATCCTTGGAGTCTGAATTAAAG---------TTGGCGGTAATGGCACTTGTGAAGCTGGTGGACCGCTTTTCATATGGGCAA---------------------GCAAGTGATTTGAAG------GTTGCAAGGCACTGTTGCCAGTCATTGTTAAATGCATTGGTACAGCTCAAGGAAGTGCAGGAAGAACAG---GTGGACGATGAAGATGAGGACGAAGAAGAACAAGAAGAAAATGATAGTGAATCTGAAGATGATTCTGAG---GATGATAGTGAGGAGTCA------------------------------GAAAGAGAAGAAACAGAAGAGGAATTTCTTGAGCGATATGCGGAGACTGCTCGGGAACTTGAAGAGGAAGCTATAGAGGAGGTTGAAGGAGGTCAGGAAGAGGAT---GGGCATGAACTTGATCTCGGTGTCCTTGGTTTAGCTACCCACGAGACTGCTGCATTTTCATGCATTCAA---------CGACTTCTAGCTACTACGCAACCATTTCCATCGGATTTGATGTCTAAATTTGTTGACAAGTTTCCACATTTTAAGGCTTCCTTTTCCTGA---------------
>Isoetes_lacustris
------------------------ATG---GCCGCTATCAGTCCCAACCAGGTTGCTAAATGGCTGTCTGACACTACC---TCTTCAGACGAATCGGTTCTTAGATCCGCCACTTTCTCTTTGGAATCTGTCTCACAT---ATT------CCTGGCTTTGTAGCCTGTTTGCTCTCGCTCTCTGCAGCTACA---------------------------------------------GAGGAGCAAGAGCATGGATGGCGAATTGCTGCAGCCACATACCTAAAGAACTTTATCCGAGAACATTGGTACGACCAGAAAGTGATTTCTGAAAACGAACATTTGGAGTTTAGAAACCAGCTTGTGGAAGTCCTGTTAAGGGTGGACTATACAGTCCTTAAACTCTTAATTGAAGCGTTCCGTCTGGTTGCAAACCATGACTTTGCG---GAGAAGAATACCTGGCCAGATCTTATCCCTGCGTTGCAGACTGCAATTCAGAATAGTGATCTTGTTAATCAC---AGCAGTGGCTCACAAATTAAGACTTTAAATGCTTTAATGGCTGTTCAGGCTATTACAAAGCCTTTTCAGTATTTCTTAAACCCAACAGTTGCGAAGGAACCTGTGCCTGCACAATTGGAGTCTATAGCAAAAGAGATACTTCTGCCGCTACATGGCCTCTTTCATCATCTTGTAGAGCAGGTGCGAGGAAGAAAGGACATCGGTGCTGTATCAACAGATAATGCCTTGCTTGTTCTTTGCAAAACAGTTCACTTAGCAGTTAAA---------------------TCACACATGCCAATTTCGCTTCTCCCATCTCTGGGCAATTGGTTTCAAGATTGTTTGGCATTACTTGATACTGTTATTCTTGAC---TATCCAATGTCTAATATTGGTCACCTCCCTTGCATGAAAGCTTGGAAGAGAACACTTCAGCTTTTCTGCACGCTAGTCACTCGACATCGTAAGCATATAGACAAGTTCCTACCAGCAATGGCAAAT---------------GCTGCCTTAAAAATTGTCACTTGTAGTACGAATGCCAAGGAACTTCATGTCTTGCAGGAACGTGTTATATCTCAGGCATTTGATGTGCTATCAAATATCCTTGAAACTGGACCGGGATGGCGGCTATTGGCACCTCATTTTTCTTTGCTGCTTGAAAGTGCCATCTTTCCTGCCTTGAGAATGAAGGACAAGGATGCAGTGGAGTGGCGAGAAGATGAAGAGGAATACCTCCAGAAAAATCTTCCTTCTGATTTGGATGCTCCGTGTGGCTGGAGAGAAGATTTATTCACACCACGACGCAGTGCACTTAATTTGCTTGGGTTAATTGCTACCTCAAAGGGTCCTCCAACTGCTGGAGCA---GCAAAAAAGGTTGCAGCAATGAAACGG---AAGAAGGGCGGGAAA---GGA------AAAGATGGACAAGGGACAGCAGGCGAGTTACTTGTTATGCCATTTCTATCACAATATCCAGTTCCTTCTGATGGAATACCTGCTACTTCTGAACCTGCCATCAATTACTATGGTGTTTTGTTGGCATATGGAAGTCTTCAGGAGTTTTTAAAGTTACAAACTCCAGAATATGTCGAGAGACTACTTCGAACAAGGGTTCTTTCTCTCTTCTCAATGTCACTACCCTCACCATATGTACTTGCAAATGCCAACTGGTTGCTTGGAGAGTTAGCTGCATGCCTTCCT---------------------------------------------------------------------------------------GAGACACTTAATGCAGAAATCTACGGGTCCTTACTGAAGGCACTAGTAGCTCCAGATGTTGAAAGTATTTCCTGGAGACCGGTCCGAGCCTCTGCTGCAGGGGCTTTATCTGTCTTAATTCAGGAAGACTACAAGCCTGCACATTGGTTACCACTTCTACAAGCAGCAGTAGCTGGTGCAAGAGTAGAGAAAGAAGAGGACATAACGTTATCACTGCAGCTTTTATCAACTGCGGCTGAAGCTGGGGAAGAGGATATAGCACCTCATGTCCCAGCAATTGCAGCTGCCGTGAAGGTGGAGATTTCAAAACATATACCGCCACTTCCAGAGCCCTTGCCTCAGGTTGTAGAACTTGGGTTTTCTGCAATGGCTGCTTTAATACAGAACTGGGACAGTACTGAACCCGAAGAAGATGATGAAGCA------------------------AATCCTCTGAGCGCTTGGAAGTCCGGCTGTGAGACAATTGCAAATAATGTTGCTGAGCTTTTGCAGCAAGCTTGGCTAGCACCACCG------CAAGATTTTAAAGGT---------------GCTGAGCAACTACCGCCTCCTTCCTGCTTAAATGATGCATCGCTCCTGCTTGGAGCATTGGTTAAATACACAGCAGAACCATCTCAAGTAAGGCAGCGGAAAATTGATCCTATACTACAGGTTTGGGCAGATTTGGTGGCTGATTGGAAGGCGTGGGATGAAGAAGAAGATCTCAATGTCTTTGAGGCCATTCAGGAAGTCCTTGCGCTGCATGGAAGATGTCCTCTTGAACACTTTGTGGTTGCAGAGCTCCCTCCACCTCCTGCTCTGCCTGTACCATCACGCTCGATTCTTGAAGGAATGGCTGCCTTTGTAAGCTCAGCAATTGAAACAGCATATGCTGCTGCTACTTGGCGTGCTTGCAGGATTGCACATTCTCTTTTGCATTCCACTGCAGTGTCCTTTGAGGGTCACCAGATGACAGAAGCATTGGTGTGCCGGTTTACAGAAGTTTCATTTGGGCGGCTACATCAGTTATCAGGCCAAACAGTGCCTCTTGCGAAGCCATTGATATTGGTCATTGCAACATGTTATGTTGGTCTTCCAGACACTGTAGAGAACGTTCTTGCCAGATTACACAGTACA---ATTGAAGATTTAACAGTACCAGCTTTTGCTGAATGGGCAGAATGTCTGGCCTCTATAGTA---GATGGTGCTGATAGGCAATTATCCTTGGAGTCTGAATTAAAG---------TTGGCGGTGATGGCACTTGTTAAG------------------------------------------------------------------------------------------------------------------------------------------------------------------------------------------------------------------------------------------------------------------------------------------------------------------------------------------------------------------------------------------------------------------------------------------------------------------------------------------------------------------------------------------------------------------------
>Selaginella_moellendorffii
------------------------------ATGGCTGTGCCGAGGGCGCAGCTCGAGGCGTGGCTGATCGACACGGCC---AGTCCCGATGATGCATTGAGATCCTCTGCTACTGCCGCCATCGCGAGCGCCGAGGCC---GTC------ACTGGATTTGCCGAGTGCCTTCTCGCGATTTCCGCAGGTAAAATCCCTTGCATTGTCTCAGCTCCTCTCTTTCTGAATCGCTTTCGCGCAGATCAGAATGGGACGCAGGCGATTGCCGCCGCGACGTATTTCAAGAATTTTTTGCGAGCGCATTGGGCCCAGAAGGAAAAGATCCGTGGCGCCGAGCGTAAAAATCTGAGAGAACAACTCTTGGAAGTGCTTTTGCGAGTGGATTCTATTGTTCTCAATCTATTGACAGAAGCTTTTCGAATTGTTGCTTCTCATGATTTTTCGGGCCAGGAGAAGTCATGGCAAGAGCTCGTTCCAGCGTTGCACAATGCGGTCAAGAACAGTGATCTTGTTGCTGATGTATCCACTGCTCCTCCTTACAAAACTCTGAATGCTCTTCTTGCAATTCAGGCCATCACCAAGCCATTCCAGTACTTTCTCGATCCTACTGTTGCGAGAGAACCTGTTCCGCCGCTTCTGGAACTCATCTCGAGGGATTTGCTTGTGCCGCTTCACGGGTTTTTCCACCACCTTGTTGAACAG------------------AAAGGATTTGCGCCACATGACAACGTCTTGCTTGTGATTGCAAAGACTTTTCATCTCGCTGTAAGATCGCTCTCTCTCCAAATAGGATCCCATATGCCAGCAAGTGTACTTTCCTGCCTCAAAATTTGGATCGGAGATGTTCTCGCGCTGCTGGACATTGTCAATGTCGAT---CAAACCATGGACCTTTCGGAACAATCTTCTAGACTGAAGGTTTGGAAGCGTTGCTTACAGATATGCTGTACACTGGTTGCACGACATCGAAAACACACCGAACAGTATGTTGACACCACACAACAGGAAAGGTATTTGTATGCGCATTCGAAGACAATAGTAAACAAGTGTCTCATACAGGATATTCATGTTGCGCAAGAGCGGATTATATCCTTGGCGTTTGATTTGCTGGCGAACATCCTAGAAACTGGGCCTGGATGGCGACTTTTGTCCCCACAATTTTCTTCTCTGTTGGAGAAATCTATAGTTTCGGCTCTGGTGCTGAGACAAAAGGACGTTGCTGATTGGAACGATGATGAAGATGAATACTTGCGGAAAAATCTCCCCTCTGACCTGGACGAGTCGTGTGGTTGGAGGGACGATTTACTGACACCAAGGAGGAGTGCTTTGAATCTTCTTGGGGTTATTGCCACGTCAAAGGCAGGTATTCTTGCGGGACCT---------------ACACCAAACAAACGC---AAGAAAGGG------------------AAAAACAAGGATGGGACAGCAGGAGAATTACTAGTCATGCCATATCTGTCTCGATATCCTCTACCAACTGACGGCACGTGTTTTGAATCA---ACTGTAAGGTACTACTTCGGAGTTTTGCTCGCATATGGCGCCCTTCAGCAGTTTTTTAAGTCGCAGTCGGCCGAGTATCTGAAAATGATACTCCTTTCAAGAGTTTTTCCTATATATTCTTTGACGCCTCCGTCACCTTTCCTGCTAGCAAATGCGAACTGGCTACTTGGGGAATTGGCAACTTGCTTGCCT---------------------------------------------------------------------------------------GAGGATCTGAAGCAGCCAGTGTTTGACTCCCTGATATCCGCGATGCTGGCTGAGAATGTTGGAGGTGTGTCCTGGAGACCTGTACGTGCGTCTGCTGCTGCTGCTCTCGCAGCTCTTCTTGAGGAGGATTACAAGCCAGTGAAATGGTTTCCGTTGCTGCAAGCGATCGTTTCTTCTGTCAAATCTGGTGCCGAT---GATGCCAGGCATGCGCTACAGCTACTGACGACTACTGTTGAGACTGGAGAAGAGGATGCTGCTGTACATGTGCCGTACCTTGTTGTGTCGATCAAAGACGAACTTCTGAGGCATCTCCCTGCTCCTCCTGAC------TTACAGGTAGTGGAGCTTGGCTTCTCTTCAATGGCTGCATTAGCGCATTGTTGGGACTCTGCAGAACCAGGTGTCAGTAAGAAAGAT---------------------GAGGAGCCTATAAAGAACTGGAGAGAAGGCTGCATAACGTTAAGAAATACATTTGCGCAGCTTTTGCAACGTGCGTGGATC---------------------------------------------TGTTCGCCCGAGACACCTCCGTCGTGCTTAAATGACGCGTCGGTAATTCTCGGATGCCTCGTCAAGCATACATCGGATTCTAGCGATATGACGAGGCTTAAGATTGAGCGCCTGGTGCAAGTCTGGGCCGATTCTATAGCTGATTGGAATGCGTGGGACGAAGAAGAAGACTTGGCAGTTTTTGATGCCATGGAGGAGATTATCGCTTTCAACGCAAGATGTCCACTGCAGCAGTTTTGTGTCGCAGAAACGCCGTTACCTCCAGCCCCTCCAGTGCCGCCTCGTTCCATTCTGGAAGGAATGGCTGCTTTCGTAAGCTCGGGGATGGAATCTGCATACGCTGCTGCTACATGGCGGGCTTGCAGACTTTCCCATACTCTGCTACATTCGACGTCGGTGTCTTTCGAGGGCGAGGCTGCAGTGAAGCTGTTGGTGTGTCGATTCACCGAGGCGGCATTCGGACGGCTAACAGAGCTTTCGAGTTTCAACGTCCCATTGGCAAAGCCTCTCATTCTTGTCATTTCATCGTGCTACGTCGGGCTGCCGGACATAGTTGAGAAAGTTTTGTCAGTGGCTGGAAAAACG---------AAGGATGTCACAGAGCCTTTCCTGCAATGGGCCGAAGCTATGGCAACACTGGCAGATATAGACGCTGATCCTGGCCTTGTTCTTGAAACTGAGCTCAAG---------CTTGGAGTTATGTGCCTGCTGAAACTTGTCGATCGCTTGGCC------------------------------AACAACGGGACAACGGAGAAGATCGCCGGCAAGTGCCTTGAGTCACTACTAGATGCTGCGGTACGCCTTAAAGAAGCTCAACAGACGAATAAAGCAGAAGGCGAGGAAGACGGTAACGAAGACGACGATACCAATGACAACTCAGAAGAGTACTCGGAGGAGGTGAGCGACGAGGAA------------------------GACGAAGAGGAGGAGCGCGAGGAAACAGAGGACGAGTTTCTGGAACGCTATGCCGAGACTGCGCGAGAGCTGGAGGAAGAAGCTATAGAAGATGCCGAAGGTGGAACGGAAGAAGAC---GGTCAAGACATCGAGCTAGGTGCGTGT---------------CATCAAAAGATAATTTCTTGGTGA---------------------------------------------------------------------------------------------------------------------
>Lygodium_japonicum
------------------------------ATGTCAGTCTCTCCAGAGCAGGTACAGCAGCTGCTTGCAGCCACCGTC---GGCAACGATGAGGCGGCGATTAGATCTGCATCTGCCGCTTTGGAGTCTGTAGAGGCC---------TCGCCTGGCTTCCCTTTCATTCTCCTTTCCATTGCTTCTGGTTCT---------------------------------------------TTTGAGGAA------GGGCAGAGGCTAGCTGCCGCAGCATACTTGAAGAATCTTCTGAAGAATCATTGGCATCATTCTGATTTTTTGTCAGCAAATGATCGGCCTGCCTTTCGAAATCAGCTGGTTGAAGCACTTTTGCAAACAGACCTCAGTGTATTAAAAGTTCTAGCGGAAGCGTTCCGTCTCATTATAGACAATGATTTTGTT---CGTGAGAACTCCTGGCCTGAACTAGTTCCTGCCATGAAGAATGCCTTGCAGACCAGCAACCTCCTGAATGGA---ACAGGAGCTTATCAGCTGAAGACTTTCAATGTGCTGATTGCAATGCAAGCAATGATTAAACCTTTTCGGTACTTTATGAATCCAACAGTTGCAAGAGAACCAGTACCACCACAGCTAGAGTTGATAGCAGCTGAGCTTCTGCTTCCTCTCCAACAATTGTTGCACACGCTTGCACAAGAGGCCAGAGCTTTGAAGGCTGCAGGTGCTTCAGAAAATGACAATGTTATGCTTGTAACCTGCAAATGCTTCCATTTGGCAGTCTGG---------------------TCACACATGCCTAGTGTTTTGCAGTCCTATCTGAGCAAATGGTGTGAAGGTTTTTTCACTGTCCTGGAAACTGTTCAATTGCAA---TACAAATTGGAAGCAGTTGAACTTCTTCCAAGGATGAAATCATGGAAGAGAATACTACAGATTTTCTGCACATTAGTAACTCGGCATCGAAAATATATCGACAAGAACTTACCCAAGCTGACAGCT---------------GTGCTTCTGGATCTAGTGATAACGGGAGCAGCAGTTAAGGACCTTCATCATGTGCAAGAGCGTGTTGTCTCATCTGCATTTGACGCTGTATCGAATATTCTTGAAACTGGC---------------------------------------------------------------------------------------------------------------------------------------------------------------------------------------------------------CTGGTTGGCGTCTTATTCTTGTCA---------------------------------------------------------------------------------------------------------------TTTCTCGTCATTACTGGAGAAAGCGATTTTCCC------------------------------------------------------------------------------------------------------------------------------------------------------------------------------------------------------------------------------------------TGC---------------------------------------------------------------------------TCTCAAATTGAAGGACAAGGACATATGTCTCTG------------------------------------------------------------------------------------------------------------------------------------------------------------------------------------------------------------------------GAAGGAAGATCCGGAAGAATACCT------------------------------------------------------------------------------------------------------------------------------------------ACGGAAAAATCT---------------------------------------------------------------------------------------------------------------------------------------------------------------------CCGTCAGATATGGACAACACG---------------------------------------------------------------------------------------------------------------------------------------------------------------------------------------------------------------------------------------------------------------------------------------------------------------------------------------------------------------------------------------------------------------------------------------------------------------------------------------------------------------------------------------------------------------------------------------------------------------------------------------------------------------------------------------------------------------------------------------------------------------------------------------------------------------------------------------------------------------------------------------------------------------------------------------------------------------------------------------------------------------------------------------------------------------------------------------------------------------------------------------------------------------------------------------------------------------------------------------------------------------------------------------
>Theobroma_cacao
---------------ATGGACGTGTTT---------------------CAGATTTCTCAGCTGTTGAACCAGACGCTT---AGCCCCGATGGCGACGTGGTTCGTTCCTCAACCGAAGCTCTTGATCGCCTCTCTTCA---CTC------CCTCACTTCCCTTTCGCTCTCCTCTCCATCGCTGCCGGAGGT---------------------------------------------GAAAATCAA------GGGCAAAGAGTCGCTGCTTCAACTTATCTAAAAAATTTCGCTAGGCGAAACATTGAGGTCCATGATGGTTCATCTTCGAAAGTCAGCACGGAGTTCAAGGGCCAGCTAATGCGAACTTTGCTTCAAGCGGAACCTTCGGTTCTAAAAGTTTTAGTCGAAGCGTTTCGAATCATTGTTGTTGCGGAGTTTGTT---AAGCAGAATTCTTGGCCGGAACTTGTGCCTGAACTGCGTTCCGCTATTCAAAGTAGCAATTTCATAAGCAAT---GGTGCAAACTGTGAATGGAATACCGTCAATGCCCTTACAGTTCTTCATGCCCTTGTTAGACCTTTCCAGTACTTTTTGAATCCTAAAGTTGCCAAGGAGCCAGTACCACCACAGTTGGAACTAATTGCAAAGGAAATTCTTGCACCCTTGATGACAGTGTTTCATCATATTGTTGAAAAGGCTATAGCTACTCACAGTAGAACAGAATTGGAAACAGAGAAGGTCCTTCTCCTCATATGCAAATGCTTATATTTTTCGGTGAGG---------------------TCGTATATGCCATCTGCTGTAGCTGCTTTTCTGCCTTCCTTCTCTCATGGTCTAATTCGAATTCTGGGTTCATTGAGTTTGGATCATGGTGATACTTCAGAAGATGAGTACTTGTCGAGGTTGAAGACTGGAAAGAGGGCTTTGCTAATTTTCTGTTGTTTGACAACCCGCCACCGGAAGTATTCTGATAAGTTAATGCCAGACATCATAAAC---------------TCTGTTCTGAAGATAGTCAATTGTAGCTCAAATGTCAGTAAGCTTGATTTTCTATCAGAGAGGATTATTTCACTAGCTTTTGATGTGGTTTCACATGTTCTGGAGACAGGCCCTGGTTGGAGATTAGTTTCACCCCATTTTTCATTTTTGTTGGAGTCTGCAATCTTCCCAGCATTGGTGCTGAATGAGAAGGATATATTAGAGTGGGAAGAAGATGCAGAGGAGTACATTCGGAAGAATCTGCCATCTGAACTTGAAGAAATTTCTGGATGGAGGGAGGATTTATTTACGGCCAGAAAAAGTGCAATAAACTTACTTGGTGTTATTTCAATGTCAAAGGGGCCTCCAATTGGGAGTTCTAATAATGGCTCTTCAGCTTCAACGAAGCGC---AAGAAAGGCGAAAAG---AATAAGAGAAACAATCAGCAT---TCTATTGGGGAGTCGTTGGTGCTTCCATGTTTATCAAAATTTCCCATTCCTTCAGATGCTACCACTTCTGATCCTAGAATTTTGAAAGATTATTTCGGTGTTCTGATGGCATATGGTGGCCTGCAGGATTTTCTAAGGGAGCAAAAACCTACATATACAACAACTTTGGTCCATACTCGGGTGCTACCATTGTTTTCCGTTTCTGTCTGCCCACCATACTTGGTTGCTGCTGCAAGTTGGGTACTTGGGGAGCTTGCATCATGTCTGCCT---------------------------------------------------------------------------------------GAAGAGATGAGTGCAGACATCTATTCTTCGTTGCTCAAGGCATTGGCAATGCCTGATAAAGAGGATACTTCTTGTTACCCTGTGCGAGTAGCTGCTGCAGGGGCAATTGCTGGGCTTCTTGAAAATGAGTATCTGCCACCTGAGTGGTTACCTCTTCTTCAAGTTGTAATTAGTAGGATTGGAAATGAAGATGAA---GAAAACATCATTTTATTTCAGCTTCTAAATTCTGTGGTGGAGGCAGGAAATGAAAATATAGTAGTTCATATTCCTCATATTATTTCATCATTGGTTGATGCCATCTCAAAGTCCATACATCCTAGCATGGAGCCATGGCCTCATGTGGTTGTTCGTGGCTTTGAAGCATTAGCATTGATGGCTCAATCTTGGGAAAACTTCATGCTTGAAGAGGTTGAAGAA------------------------AATGTCTCAAGGGAAAAGCAGGCATCTGGTCAAGCTGCCATTGGTAGAGCTTTATCAGCTCTTCTGGAACGGGCTTGGCTCACA------------------------------GTTTCATTGGAAGCTGAGGCATCTCCCCCTCCATCATGCATAGATCATTCATCGACATTGCTGCAGTCCATTATACGCTCTGTTACTGGAAGCCATGTAATTGTAGAGCTTAAACTATCAGAATTACTAGTAGTTTGGGCTGACTTGATTTCAGACTGGCATGCTTGGGAAGAATCAGAAGATATGTCTGTCTTTGACTGCATCAAGGAAGTTGTTAGTTTGCACAGTAAATATAGACTAGAGAATTTTATTGTTAGACAGATGCCACCTGCTCCTGCTCCACCTGTGCCACAAAGATCCATCACTGAAGCAATAAGTTCATTTGTCAGTGAGGCCATTTTA---CAATACCCGTCTGCAACATGGAGAGCTTGCTCTTGTGTTCACATACTATTACACGTCCCAAATTATTCATGTGAAACAGAAGGTGTGAAGCAATCATTAGCAGTTGTCTTCAGTCGGGCAGCATTTTCTCGTTTCAGAGGAGTAAGAAGCAAGCCATGTTCACTATGGAAGCCTCTCTTGCTTGCTATTGCATCATGCTATTTATATTATCCTGATACTGTGGAGGCAATATTGGAGAAGGAAGGAGATGGA------------------------GGCTTTGCAATGTGGGCATCTGCACTGGCTTTGTGCTCTTCT---------GAACTTGGTCTGTCAGCAAAGTCAGAGATAAAG---------TTGATGGTGATGACACTGGCAAAGATGATAGAGAGGTTGTTGGTAGTA---------------------------GGTAATCCAAGTGATGGCTTGTTGCGAGATTGCTTTAATTCACTGATTGAGACATCTGTACAATTGAAAGAGCTGGATGAAGAAATG---GAAGATGAACAAAATGATGGAGAATCTGAAGATGATGATAACGATGATGATGATGATGATGATGAAGAA---ATCCAAGACGATGATGAGGAA---------------TCTGAGAGT---GAACTTGAAGAAACTGAAGAACAGTTTCTGGAAAGGTATGCACAAGCAGCTTCTGCCTTGGAGAATGAT------------ATCGTTGAAGGGGATGTGGAAGATGAAGACCTTGAGATTGAGTTGGGTACTTTGGAAGAAGTTGATGAACAGAGAATCATCTTATCATTGATAGGGAGATACCAGCATGCTCTTATTCAAGGACAGGCTTTATCGTCACAGCTTGTTTCAAATTTCATCAATGCCTTCCCCGACTCTAGTTTCTTCTTCCAGCAATCCATGTAA------
>Arabidopsis_thaliana
ATGTTCGTCGGCGACGACGACTCAGTT---------------------CAGATTGTTCGGCTTCTTGACCAGACGCTTACTTCTATTGATGGCGTTTCTGTCCGCGAGGCGACGGAGGCTCTGGATCTACTGTCTACGAAGCTC------CCTCATTTCCCTTATCGTCTTCTCTCCATCGCTTCCGGAAGT---------------------------------------------GAAAATCCA------AGCCTGAAAGTTGCTGCTGCAACATATCTGAAGAATTTTACCAGAAAGAGCACTGGCACT---GAAGGGACAATCTCAGAAGTCAGCAAGGAGTTTAAGGATCAGCTCCTCCTAGCTTTGCTTCAGGCAGAGCCTGCAGTTCTTAAAGTCTTACTTGAACTGCTGCACATTGTTGTTGTGTCAGAATTTGTT---AGGAAAAATGCATGGCCTAAACTTGTACCGGAGCTGCGCTCTGCTATCGAGAAGAGCAGTTTAATTAGCAGT------TCAAACTCTAGCTGGAGTACTGTGAACGCTCTGATGGTATTGCTTACAGTTGTAAAGCCTTTTCAGTACTTCCTGCAACCAAAACTTGCAAAGGAGCCAGTGCCACAACAGCTGGAGAGTATCGCGAGAGAAATTCTAGTACCCTTGGTGTCAGTATTACATCGTCTCATTGACAAGGCTTTGACTACCCATGGATGGGATGAACTGGAATTGGAAAAGACACTCCACATTATTTGCAAATGCCTATACTTTTCAGTGAAG---------------------TCCCATATGCCATCTGCTTTGTCACCTCTGCTCGGTTCCTTCTGTCAAGATATGATCAGAATTCTGGACTCCTTGAGTTTTGACTGGAGTGTAACTCCTTCTGATGGGTACTTGATAAGATCGAAAGCTGGAAAAAGAAGTTTGCTCCTCTTTTGCACGCTTGTCAGCCGACATAGAAAATACTCTGATAAATTGGTGCCGGAAATAATAAAC---------------TGCTCAATGAAGATTGTCAAACATAGCTCAAACATCGGTAAGCTCGGATGCCTAACTGAGAGAATTATATCACTTGCTTTTGACGTAATTTCACGCGTCATGGAAATTGGCCCTGGATGGAGATTACTTTCACCCCATTTTTCCTTTTTGTTGGACTCCGCAATCTTTCCAGCCCTGGTGCTTAATGAGAGGGACATCTCTGAGTGGGAGGAAGATGCAGATGAATTCATAAGGAAAAACCTTCCATCTGAACTAGAAGAAATTTCTGGGTGGAGGGATGACTTGTTTACAGCCAGGAAAAGCGCTATGAACTTACTTTGTGTCCTTGCCATGTCAAAGGGACCACCAGTATCTACTACAAATACAGCTTCCCCAGCAGCATGTAAGCGG---AAGAAAGGTGAAAAG---AACAGAGGAAATAACCAAAGA---TGCATGGGTGATCTACTGGTGCTTCCATTTTTGTCAAAATTTCCTGTGCCTTCGAAGAGTTACAAACTGGATGCTAGTACTTCAGCAGCCTATTTCGGTGTCCTAATGGCATATGGTAGCCTGCAAGAGTTTATCCAAGAACAAAATCCTGAGTATGTGGCATCTTTTGTCCGTACCCGTGTGCTACCCATTTATTCTACACCTGATTGCTCACCTTACTTGGTTGCATCTGCAAATTGGGTACTTGGAGAGCTTGCGTCTTGCCTACCT---------------------------------------------------------------------------------------GAGGAGATGAATGCAGATGTTTTTTCTTCCCTACTAAAGGCATTAGCAATGCCAGATCAGGTGGAGATTTCTTGTTACCCAGTGCGTTTTTCAGCTGCTGGTGGAATAGGTTCCCTACTCGAAAATGAGTACCAACCACCTGAATTGTTGCCGCTTCTTCAGTTTATTACTGGTAAGATTGGTAATGAGGAAGAC---GAGGACAGCATGTTGTTTCAGCTTCTCAAATCCGTGGTCGAGTCGGGAAATCAAGATATTGCAATGCATATTCCTTACATTGTCTCTTCTCTAGTAAGTAATATGTTGAAGTTTATGCATCCAAGTGAAGATCCATGGTCTCAGGCTATTCTAGGTGGCCTTGAGACATTAGCAGCGATGACTCAGACTTATGAAAGCTCTAAGCCTGAAGCGGATGAGGAGAAT---------------------AATCAGGCGACTGAAATATGGCTAACTGGTCAAGGCACCATCAGCAAAGCTTTGTCAGCACTTTTACAGCATGCATGGCTGGCA------------------------------ACAGATGTG---------------CCTCCGACTTCATGCATAGATCATTTGTCGACGATGTTGCGGTTCATTGTGATTGCTGCTACTAATTGCAATGTATTTGTGGAGCTCAGATTAACTGATTTACTCATAGTTTGGGCCGATATTCTTGCTAGTTGGAATGGTTGGGAAGAGTCGGAGGACTTATCAGTTTTTGACTGTATAGAAGAAGTTGTGGGTATAAACAATAAATATGGTTTTAGGAGTTTCCTTTTCAGAGATATACCATCCCCTCCAGCCATGCCAGTCCGTCCACGATCTGTTGTAGAATCCATTGGTTCATTTGTCAGCAAAGCCATACTT---GAGTATCCGTCGGCCACAAGGAGGGCTTGTTCTTGTGTCCACACATTATTATATGTACCCGACTACTCATCTGACATCGAAGGGGTGGGGAAATCATTGGCGATGGTCTTCGCTGAATCAGCCTTTTCTCATTTTTTAGCATTGCGTGAGAAACCTTGTACATTGTGGAGGCCTCTATTACTGGCAATATCATCATGCTATATCTCCTATTCCGATATTGTGGAAGGCGTTTTAGAGAAAGTGATATCTGGA------------------------GGTTTCGAGTTATGGGTATCTTCATTGGCTTTTTCATACTCGCTTACGTGTGATGACAGTCCATCAGTAGTATCGGAAACTAAAAGACCTCTTGTTTCAGTGATGACGCTAGTAAAGGTGATCGAGCATCTTTTAGATGTAAGG---------------------CACGGGAATGCAACTGATGATTTGGCAAGGAAGTGCTTTGTTTCATTGATGGAGGCTTCTCGAAGGCTAAAGGAAGTGAACGAAGAAACA---GACGATGATGAAGATGATGGAGAACCTGGAGAAGAAGAGACA---------------GAATCTGAAGAA---ACTGATTCAAATGACGAGGAT---------------TCCGAGAGCGATGAGTGTGAAGAAACGGAGGAAGAGTTTCTAGAAAGGTATGCCAAAGTTGCAGCAGAATTGGAGGATAGT------GAAGTTATTGAAGAGGCGGATGAAGAAGATGATGACCATGAGATTGATTTGGGTTCTCTGAATGAAATCGATCCGCAGAAACTGGTGTTATCATTAATGGAGAAGCATCACCAGAAAGTAATA------AATCTCGTACCCTCTGAAGCTATCTCAACCTTTCTCAATTCTTTTCCTATATACACAAGTCTCTTCTCTAAGTGCCTCTAA------
>Ananas_comosus
------------------------------ATGGTAACCCTAATCCCCGACGTCTCCCGCCTCCTCGCCGACACCCTG---AGCACGGAGAAGTCCACCGTCGATTCCGCCACCGAGGGACTCGATCGCCTCTCCCGC---GTC------CCCCTTTTCCCCCTTTCCCTCCTTGCCGTAGCAACGGGGGGT---------------------------------------------GAGAGTCAT------GGCCGAAGAGTTGCTGCGGCAACTTATTTGAAGAATTTTACCAGACGTCGTATGGACAAG---GTACCTTCATCTCCCGAACTTCACAGGGAGTTCCGGAATCAGCTTGCTCAAGCCTTACTACAAACGGAACCTGCGATTCTCAAAGTCTTGGTTGAAGCTTTCCGTTTGGTCATATCCAAGGACTTTGTG---AAGGAGAATTCATGGCCTGAACTTGTTCCTGAGTTAAAATTAGTAATTCAGAATAGTAATCTTATTAGTCAG---AGTGAACATTCTCAGTGGAATACTGTAAATGCGCTTACAGTGCTGCAGACAATTATTAGACCCTTCCAGTACTTTCTGAATCCAAAATTGCCGAAGGAACCTGTGCCACCACAATTGGAGCTAATAGCAACAGACATTCTTGCTCCTCTGCAAGTGACATTCCATCACTTTGTTGATAAGGCTTTATCATTTGAAGACAAGTTACAAGTGGAATATGACCAAATCCTTCTTATCATATGCAAGTGCATGTATTTTGCTGTGAGA---------------------TCATACATGCCATCTGCATTAATCCCGATTTTGCCACCTTTTTGCCATGACCTGTTCCGCATAATGAATTCATTGAGTTTAAAT---GGTGCTTCTTCGGATGATGGGTATGTCATGAGGCTAAAGACTGCAAAGAGAAGTTTAATAATTTTTTGCAGCTTGGTCACTCGTCACAGGAAGCACGCTGACAAGCTGATGCCGAGCATTGTTGAT---------------TGTGCTCTCAAAATAGCCAAGCAAAGTGCTAATATAAGTAAACTCGATTCTCTGTCGGAGCGGATCGTTTCTTTGGCGTTTGATGTGATTTCACATGTTCTAGAAACAGGACCCGGGTGGAGACTTGTTTCATCCCATTTTTCTTCACTTTTGGATTCAGCAATCTTCCCAGCATTAACATTGAATCAGAAGGATATATCAGAGTGGGAAGAAGATCATGATGAGTACATGAGGAAGAACCTCCCATCTGAGCTTGATGAAATTTCAGGATGGGCTGAGGATCTGTTTACCGCTAGGAAAAGTGCTATTAATTTGCTCGGTGTTATTGCACTATCAAAGGGTCCGCCTGTT------------------GTATCAGCAGTTTCTAAACGT---AAGAAAGGCGATAAA---AGTAAAGGAAAACAACAGCAGAGCTCCATTGGGGAGTTATTAGTTATTCCATTCTTGTCTAAGTTTCCTATACCCTCTGATGGGGAAGATATTTCGTCGAAGACGGTGCAAGATTACTATGGTGTTCTAATGGCATACGGAGGTCTCCAAGACTTCTTGAGGGAGAGAAGTTCAGATTACACCACTACTTTGGTTCGGATTCGGGTTCTTCCATTGTATTCATTACATCAATGCGCGCCCTATCTGATTGCCTCAGCAAACTGGATACTGGGAGAGCTAGTGTCATGCCTCCCA---------------------------------------------------------------------------------------GAGGCTATGAGTGCAGATATTTATAACTCATTGACTAAGGCATTGTCCACGCCAGACATTGGCGATATTAGTTGTTATCCTGTTCGTGCGTCTGCTGCAGGGGCCATTTCAGAACTTCTTGAAAATGATTATTTTCCACCCGATTGGCTCTCTCTTTTGGGAGTCCTGGTTAACCGAATTGGCGAGGGAGATGAAAATGAGTCCTCTCTTCTATTCCACCTTCTTGGTGCAATAGTCAAATCTGGAGAAGAGAAGGTTGCAGCTCATATTCCTGACATCATAACCAGTATTGCCGGTGCTATTTCGAAGCAACTCCCCCCTATTCCAGAACCATGGCCTCAGGTAGTTGAGCGGGGTTTTGCTGCTTTAACAGTGATGGCCCAAGCTTTGGAGGATTCTATGCCT---TCTGATGAAACCAAG---------------------CAACAAGAGAAAAGGAAATGGCAATCTGATCAGGCTGCAGTGGCTAGGATAGTTTCAGCACTACTGCAAAAGGGTTGGTTGACGCCTGTGGGATTTACGGATGGTGTTCAGGGAGCCACAGTT---TCTGCTGCATTACCACCTCCGTCGTGTATAAATGATTGCTCTGCACTACTCGGATTTATCATGCGGTCGGTCGCCACACCGGATGAAGTTAGGGATTTGAAACTTGCTGAGCTAATATCTGTGTGGGCTTATCTTGTTGCCGATTGGCATTCTTGGGAAGAGATGGAGGACCAGGCAATATTTATTGCAATTAAGGAAGCAATTGATTTTCATCAAAGACTCGACTCAGGTGGTTTCTTTATGAGAAGGACCCCATCTTGG---ATTTTAAATGGGTCGACAAGTTCTATCGTTGAGTGTGTTTCTGCTTTTGTTACCGAGGCCATTACA---GCTTATCCATCTGCAATGTGGAGAGCTTGCTCATGTGTTCATGTCTTATTGAATATTCCAAATTTTGCATCTGATACTGAAGTGGTAAAAAGGAAAATATCGCTAGGGTTTGCACACTCAGCTTTCTCTCGTTTCAAGGATATATCAAATAAACCAAGCGGTCTATGGAAACCTCTTTTGCTAGCTATTTCATCGTGTTATATATCTTATCCGGAAATCATCGAGCAAGCCTTATCGGAGAATGAAGATAAT------------------------GGCTTCGCAATTTGGGCATCGGGATTAGCAAGGATTTCAAGTAACTCTTTTGATCCCGGTTTGTCATCTGAATCAGAGATTAGG---------TTAGCTGTGCTGACTTTAACAAAGGGGGTTGAGCGACTTTTGGCCCGCTCA---------------------GAAAGTGGGAGT---------------------------------------------------------------------------------------------------------------------------------------------------------ACGGAT------------------------------TCCGAGGACGATGTGCGTGAGGAGACTGAAGAGGAATTCTTGCATAGATACGCA---GCAGCAGCT---GATGAGCTGACC------GAGATGGTTGATGAAGGAGACATAGAAGATGAAGCACAAGATATTGAATTGGGATCCTTGGGTGAAGTAGACGTAGAAAAAGTTGTGTTCTCTCTAATA---AGCCATCACCAAAACCTTCTACAGCTACAAACACTACCACCCAGCCTTGTCCAAAGTATCCTCGGCGCATTCCCCGAATTCGAGCAATTCTTTCGTGTTTCATGTTGA------
>Oryza_sativa
ATGGAGGTCGAAGCCCAGACCTCGGCCGCCGCGGCGGCGGCCGGCGACGAGCTCCGGTCGCTCCTCTCCGCCACCCTG---AGCCCCGACAAGGCGGCGGTGGACGCCGCCACGGAAGGGCTCTCCAGGATCGCCGCC---GCCTCCGACCCCCGCTTCCCCATCTCCCTCCTCGCCGTCGCCGCAGCTGAT---------------------------------------------GGGGACCAA------GGAACAAAAGTTGCTGCAGCAACATACTTGAAGAATTACACACGCCGAAATATTGACTGG---GGGTTGTCATCACCTGAGCTTTATAAAGAGTTCCGTGATCGGCTCGCCCAGGCGTTGCTTCAAGTGGAACCTTTCCTTCTTCGAGTATTGATTGAAGTTTTCCGCCAAGTCATAGAAAAAGATTTTGTC---AAGGAAAATTTGTGGCCTGAACTTGTCCCCCAGTTGAAGCAAGTGATCCACAGCAGCAATATAATAAGTCCA---GGCCAGCATCCTGAATGGAATACTATCAACGCACTCAGAGTACTTCAATCTGTTGTTAGGCCCTTCCAGTACTTCTTGAACCCCAAAGTAGCAAAAGAGCCTGTTCCACCACAATTGGAGCAAATCGCATCTGAGATTCTTGTACCACTACAAGTGACATTCCATCACATTGCTGACAAGGTTCTGTTGTCACGAGATGAGACTAATCTGGAATACGAGCAACTCCTACTCATCACGAGCAAGTGCATGTATTTCACTGTTAGG---------------------TCATACATGCCATCTAGGGTAAAGCAGATTTTGCCTTCCTTTTGCAAAGACATGTTCCGCATACTAGAATCACTGGATTTCAAC------AGTCAATATGAAGATGGAGCTACAACAAGGCTCAAGACTGCAAAGAGATGCCTCATCATACTTTGCACACTTGTTACTCGTCACCGGAAACATGCTGACGACCAGATGGCACATATTGTCAAC---------------AGCGCAACCAGAATATCAAGTCAAAGCATTCATTTACATAAACTCGACCCTCTCTCTGATCAGATCATTTCATTGTCATTTGATGTAATTTCTCGTGTTCTGGAGACAGGCCCTGGATGGCGACTTGTTTCACCACATTTTTCTTCACTTCTGGATTCAGCAATTTTTCCAGCTTTAGCATTAAACGGAAAGGATATAACAGAGTGGGAAGACGATACTGATGAGTACATGCGGAAAAATCTACCTTGTGAACTTGACGACATTTCAGGATGGGCTGAGGATTTATTCACAGCAAGAAAAAGTGCTATCAATTTACTTGGTGTTATAGCCCTATCGAAGGGCCCACCAGTT------------------GTATCTGCAGCTTCTAAGCGT---AAGAAAGGTGATAAA---AGTAAAGGAAAAGGAGAAAGGAGCTCCATTGGGGAGTTATTGGTTATACCATTCCTGTCAAAATTTCCTATACCTCCCCAAGGGGAAGATGTGTCATCAAAGGCAGTGCAGAATTATTTCGGTGTTCTAATGGCATTTGGGGGCCTCCAAGATTTTCTGACTGAGAAG---AAAGATCTGACAAATACAATCATTAGGAATCGTATTCTTCCACTGTATTCCCTGGATCCATGCAGTCCATATTTGATTTCTGCAGCAAACTGGATTATTGGACAGCTTGCGTTGTGCCTACCA---------------------------------------------------------------------------------------GAGGCCATGAGCACAAATATTTATCATTCATTAATGAAGGCATTGACGATGGAGGATTTTGATGAGTTGAGCTGTTATCCTGTCCGTGCTTCTGCTTCTGGTGCCATTACAGAACTCATTGAGAATGGTTATGCTCCTCCTGATTGGCTTGTCCTTTTACAAGTGGTGATGAAAAGGATAAGCGTTGAAGATGAAAATGAGTCTACTCTTTTGTTTCAGCTTCTGGGCACAATAATCGAGTCTGGCCAAGAAAAAGTTATGCCTCACATTCCTGAAATTGTATCTAACATAGCCAATACCATAATGAAGCTATTGCCCCCTGTGCCAGATCCCTGGCCTCAGGCTGTTGAACGGGGTTTTGCTGCACTGGTATCGATGGCTCAAGCTTGGGAAAGCTCTGCACCA------GATGAAAACAAG---------------------GACATTGAAATGAGGGTCTGGCAGTCAGGCCAGTTTGCTATGGCCCAAACATTTTCGCATGTGTTACAAAAGGCTTGGTTGCTACCAGTT------------GAGCAAATGGGGTTATCTGTT---TGCTCTTCATTGCCACCTCTGTCGTGTGTAAATGATGCTTCTATTTTACTTGAGTTCATTATGAGGTCTATCACCTCTATGGAAGAAACTGCAAGTATGAAGGTGTTTGAGCTAGTAGCTATATGGGCTGACATAATTGCTTGTTGGGATTCTTGGGAGGAAATGGAGGATCAGGGAATTTTCAATACAATCAAAGAAGCTGTTAACTTCCATCAAAACTTTGATTCTAATGGTTTCTTCCTGAAAATACTCCCTTCCCGA---TCTGAAAATAGTTCACAAAGTTCAGTCATAAGTTGGGTTTCTAGTTTTATAACCAGGGCCATTGAA---GCTTACCCATCTGCAACATGGAGGGCATGTTCATGCATGCATACACTGCTGCACACTCCTAATTTCTCTCATGGAGCAGAAGATACTAGAATGACTCTTGCTGTATCCTTTGCGCAAGCAGCATTCTCCCGTTTCAAGTCTGTATCTGACAGCCCTTCTGGGATATGGAAACCACTAATACTAGTCATTTCGTCATGCTACATATGCTACCCTGATGCTATTGAGCAAGTCTTACGCAAATATGACAGTAAC------------------------GGTTATGCGATATGGGCATCTGCATTAGCACAAATCTCAAGTAGCTCTTTCAATCCTGGCTTGTCATCTGAATCCGAGATCAAA---------CTAGCTGTGTTAACGTTAGCAACTGTGATTGAGCATCTTTTGGCCCTTTCT---------------------ATGGGTGGCACCAAA------CTATTGCATGATTGCTGTGTATCATTGATGGAGTCTTGCATCCATCTGAAGGAAGTTCAAGAG---------------GATGGGGATGATGGTGATGGTGCAGAAGATCTTGATGATGATGATGATGATGAAGAGGAGGAAGACACCGATGAAGATGATGAGGATTATAATCAGGATTCGGATGATGATGATGTACGAGAAGAGACAGAAGAGGAATTTCTTCAAAGATATGCA---GCGGCTGCCGGTGGTGAATCAATT------GAAATTGTTGAGGACGGTGACATTGATGATGAAACCCAAGACATTGAATTGGGTTCCCTGGATGAAATGGATGTACAGCAGGTGGTTCTTTCGATGATG---AAGATTCGTCCTGATCTCATTCGCGCTCAAACATTTCCGGATGGCCTAATGGAGAGAATGGCAGAAACGTTTCCTGAATATGAACAGCTGTTCCATGTTCATCGGCAAGCCTAG
>Amborella_tricopoda
------------------------------ATGGAGGCCTCCATTAACGAGATCGCAACTAGACTGAGAGAGACGATG---GGTCCAGACACGACCCTCGTCTCCCTGGCTACAGAAACCCTAAAGCACTTATCTTCT---------CACCCTTCCTTCCCCCTCTCTCTCATCTCAATCATCACCGGAGAT---------------------------------------------TGTACTTTC------TATTTGAAAATAGCTGCTGCAACTTATCTGAAGAACTTTCTCAAAGCCAATGAAGAA------GATCCTTCTTTTTCAAAAGTCCGTCAACAAGTCAGAAATTCCCTTGTGCAGGTCTTACTTCAAGTTGAACCAAGACTGCTCAGTGTCTTAGTTGAAGCGTATCGTCTAATTATCACCAGAGACTTTGTC---AAAGATAATTCCTGGCCTGAACTTGTACCTGAATTGAGGTCTGCTATTCAAACCAGCGATCTTATTGGGAGA---GCTGCAAATATGCAGTGGAAGACCATAAACAGCCTTACTGTTCTTCAAGCTACTATTAAACCATTCCAGTATTTCATGAACCCACAGCTTAAAAGGGAGCCCATCCCTCAACAGTTGGAGCTCATTGCAAAAGAAATTCTTTCACCTCTGTATGTGATATTTCACCATTTCACAGAGCAGGTTCTATTGTTTCAAGATGAGGTGAATCTGGAGGCCGAGAGAATCCTGTACATTCTTAGTAAATGTATTTACTTTGCTGTGAAA---------------------TCGCATATGCCATCCGCTTTGGTTCCTCTTTTAGCTTCATGGTGTGGCGACCTCCTTGGTCTCTTGGACTCCTTAAATTTGCGT---GGACCAACATCAGAAGATTGGTGGGTTGTAAGGATGAAGATTGGGAAGAGGTGTTTGCAGATTGTTTGTGCTTTAGTCACACGGCACCGTAAGCATGCTGACAAGTTAATGCCAAGAATTGTTGAA---------------TCTGTTCTAAAACTGGTCAACCAGAGTCATATTATTAGTGAGCTGGATCACCTAGCAGAGCGGGTTATGGCGATGTCCTTTGATGTCATTTCACATATTCTTGAAACAGGCCCAGGATGGAGAATAGTTTCCCCCCATTTCTCTTTTTTGCTGGAGTCTGCAATTTTTCCTGCAATGTTAATTAGCGAGGCTGATGTATCTGAATGGAACGACGACATGGATGAGTATATACGGAAGAACTTCCCTTCTGATCTTGGTGAAATTTCTGGATGGAGAGAAGACTTATTCACTGCAAGGAAAAGTGCCATGAATTTGCTAGGAGTTATGTCATTGTCAAAGGGTCCTTCAACGGTAGATTCT---------TCTACAAGGTTAACTAAGCGC---AAGAAGGGTAAGAAATCTGGCAAAGATAAAGAAAGGTCTTGCTCTGTGGGTGAAATGTTGGTGATTCCATTTTTGTCCAAGTTTACTGTTCCCTCAGATGTGGATTTCAGATCCTCTAGTGCATCACATGACTATTATGGGGTTTTAATGGCATATGGCGGCCTCCAAGATTTTCTGAAAGAGCGAGATCCTGAGTACACAAAGACACTAGTCAAAAGTAGGGTACTACCACTTTATGGGCTTGAAGGGTGTTCTCCATTCTTGATTGCTGCTGCAAATTGGTTAATTGGTGAGCTTGTGTCTTGTCTTCCC---------------------------------------------------------------------------------------CCTGAAATAAGCGCTGATGTCTATAATGCATTATTGAAGGCTCTAATCATGCCCGACCTTGAGGAGTTGTCTTGTTACCCAGTCCGTGCTTCTGCTGCAGGAGCCATTGCCCAATTGCTAGAGAATGATTATGAGCCCCCAGAATGGTTTCCCCTTCTGCAAGTTATTGTCAATGGGATTGGTGACAAAGAAGAAAATGAGGCCTCGCTTTTGTTTCAACTTTTAAAAACTGTAGTAGAAGTAGGTGATGAGAAGGTTGCTATTTATGTCCCAGCCATTTTATCAGCCATAACAGGCGCCATTTTAAAGCATGTTCCCCGTGTTCCAGTTCCGTGGTCACAGGTGGTAGAGCTGGGATTTGCGGCGCTAGCAGCACTAGCTCATGTTTGGGACAGTGCGATACCGGATGAAAAGGACAGTAAGTTATGC---------------------------AAGGAGTGGAGGTCTGGCTGTTCAACCATTGCAGGCATGTTTTCAGCTCTGCTGCAGGAGGCTTGGTTGCTTGCTGTA------CAGGAACATGCAGAC---------------TATAGTATTTCACCCCCATCATCATGCATGGAAGACATATCACTATTACTTAAGTCCATCCTGAAGTATACTACAGAGGTGACCGCAGTTGTAGAGTTAAAAATTTTTGAGCTCTTAGTGATCTGGGCTGACCTGATTGCTGATTGGCATGCATGGGAAGACGAGGAGGACATGTCCATCTTTGATGCCATAAAAGAAGCTGTTCATTTGCATATAAGATGTGGAATAAATGGATTCTTAATTCGAGAGTTGCCGCCCCCACCTGCACCTCCTGTTTCCAAGCGTTCAATAATTGAAGGCTTTGGTATGTTTATTAGCGAGGCCATGGAA---GCATACCCTGCTGCAACATGGAGAGCTTGCTCCTGTGCACATGTTTTGCTTCATTTACCGAGGTTCTCATTTGAAACGGAAGGAACTAAGCAGGCATTAGCTATTGCTTTTTGTAAAGCCGCTTTTTCACGTTTTCTTGACATTCGAAGCAAGCCAGTGGCTTTGTGGAAGCCTCTTTTGCTGGTTGTGGCATCTTGTTATATGTGCTGCCCTGATTATATAGAGAAGGTTTTGGTGCAGGATGAGAATGAA------------------------GGTTTCACTGTGTGGATGCATGGATTGGTGTGTATTTCTGCTCGTTCTTTCGAGCCTGGTCTTTCATCTGACTCCGAGATAAAG---------TTGGCTGTAATCACATTGACAAAGTTAGTGAAACATCTTGTGGGATTGGCA------------------------TCTGGCTGGGCTCTAGAAGCTGCACGAGAGTGCTTCGAGTCTCTTCTGGAGGCAGCTATTCATCTGAAAGAACTCCAGGATGAA------------GATGAGGATGATGGTATGGAAGATGTTGATGAAAATGAAAGTGATGATGAGATTGAGGAGGAT---------------------------------------TCTGAAGAGGATGAGCATGAAGAAACAGAGGAAGAATTTTTGGAGAGATACGCACTGGCAGCTCGTGAGTTGGGGAGTGGAATGATCGAAGAA---GATGAGGGTGATGTAGATGATGAGACCCATGAAATAGAATTGGGTGATTTGGGAGGATTGGATTACCAAAGAGATGTCGTTTCCTTGATAAAAGAACATCAGCATCGCCTTGCATTTGGACGGCCAATACGTTCTGAACTTATTTCGAGTTTCACAGAAAGCTTCCCTGAATGTGTTCAATTCTTTACAGCCTTATGTTGA------
>Isoetes_spp
--------------------------------------------------------------------------------------------------------------------------------------------------------------------------------------------------------------------------------------------------------------------------------------------------------------------------------------------------------------------------------------------------------------------------------------------------------------------------------------------------------------------------------------------------------------------------------------------------------------------------------------------------------------------------------------------------------------------------------------------------------------------------------------------------------------------------------------------------------------------------------------------------------------------------------------------------------------------------------------------------------------------------------------GTTCCTACCAGCAATGGCAAAT---------------GCTGCCTTAAAAATTGTCACTTGTAGTACAAATGCCA------------------------------------------------------------------------------GATGGCGGCTATTGGCACCTCATTTTTCTTTGCTGCTTGAAAGTGCCATCTTTCCTGCCTTGAGAATGAAGGACAAGG--------------------------------------------------------------------------------------------------------------------------------------------------------CCAACTGCTGGAGCA---GCAAAAAAGGTTGCAGCAATGAAACGG---AAGAAGGGCGGGAAA---TGA------AAATATGGACAAGGGACAGCAGGCGAGTTACTTGTTATGCCATTTCTATCA-----------------------------------------------------TTACTATGGTGTTTTGTTGGCATATGGAAGTCTTCAGGA-TTTTTAAAGTTACAAACTCCAGAATAYGTYGAGAGACTACTTCGCACAA----------------------------------------------------TGCCAACTGGTTGCTTGGAGAGTTAGCTGCATGCCTTCCT---------------------------------------------------------------------------------------GA------------------------------------------------------------------------------------------------------------------------------------------------------------------------------------------------------------------------------------------------------------------------------------------------------------------------------------------------TCAGGTTGTAGAACTTGGGTTTTCTGCAATGGCTGCTTTAATACAGAACTGGGACAGTACTGAACCCGAAGAAGATGATGAAGCA------------------------AATACTCTGAGCGCTTGGAAGTCTGGCTGTGAGACAATTGCAGATAATGTTGCTGAGCTTTTG----------------------------------------------------------------------------------------------------------------------------------------------------------------------------------------------------------------------------------------------------------------------------------GAAGATGTCCTCTTGAACACTTTGTGGTTGCAGAGCTCCCTCCGCCTCCTGCTCTGCCTGTACCATCACGCTCGATTCTTGAAGGAATGGCTGCTTTCGTAAGCTCAGCGATTGAAACAGCATATGCTGCTGCTA-----------------------------------------------------------------------------------------------------------------------------------------------------------------------------------------------------------------------------------------------------------------------------------------------------------------------------------------------------------------------------------------------------------------------------------------------------------------------------------------------------------------------------------------------------------------------------------------------------------------------------------------------------------------------------------------------------------------------------------------------------------------------------------------------------------------------------------------------------------------------------------------------------------------------------------------------------------------
>Isoetes_andicola
--------------------------------------------------------------------------------------------------------------------------------------------------------------------------------------------------------------------------------------------------------------------------------------------------------------------------------------------------------------------------------------------------------------------------------------------------------------------------------------------------------------------------------------------------------------------------------------------------------------------------------------------------------------------------------------------------------------------------------------------------------------------------------------------------------------------------------------------------------------------------------------------------------------------------------------------------------------------------------------------------------------------------------------GTTCCTACCAGCAATGGCAAAT---------------GCTGCCTTAAATATTGTCGCATGTAGTACGAATG-----------------------------------------------------------------------------------------------------------------------------------------------------------------------------------------------------------------------------------------------------------------------------------------------------------------------------------------------------------------------------------------------------------------------------------------------------------------------------------------------------------------------------------------------------------------------------------------------------------------------------------------------------------------------------------------------------------------------------------------------------------------------------------------------------------------------------------------------------------------------------------------------------------------------------------------------------------------------------------------------------------------------------------------------------------------------------------------------------------------------------------------------------------------------------------------------------------------------------------------------------------------------------------------------------------------------------------------------------------------------------------------------------------------------------------------------------------------------------------------------------------------------------------------------------------------------------------------------------GGAAGATGTCCTCTTGAACACTTTGTGGTTCCAGA-------------------------------------------------------------------------------------------------------------------------------------------------------------------------------------------------------------------------------CAGTTATCAGGCCAAACGGTGCCTCTTGCGAAGCCATTGATATTGGTCATTGCAACATGTTATGTTGGTCTTCCAGACACTGTAGAGAACGTTCTTGCCAGATTACACAGTACG---ATTGAAGATTTAACAGTACCAGCTTTTGCTGAATGGGCAGAATGTCTGGCCTCTATAGTA---GATGGTGCTGATAGGCAAT--------------------------------------------------------------------------------------------------------------------------------------------------------------------------------------------------------------------------------------------------------------------------------------------------------------------------------------------------------------------------------------------------------------------------------------------------------------------------------------------------------------------------------------------------------------------------------------------------------------------------------
>Isoetes_humilior
-----------------------------------------------------------------------------------------------------------------------------------------------------------------------------------------------------------------------------------------------------------------------------------------------------------------------------------------------------------------------------------------------------------------------------------------------------------------------------------------------------------------------------------------------------------------------------------------------------------------------------------------------------------------------------------------------------------------------------------------------------------------------------------------------------------------------------------------------------------------------------------------------------------------------------------------------------------------------------------------------------------------------------------------------------------------------------------------------------------------------------------------------------------------------------------------------------------------------------------------------------------------------------TGCAGTGGAGTGGAGAGAAGATGAAGAGGAATACCTCCAG--------------------GGATGCTCCTTGTGGCTGGAGAGAATATC-AA-CACACCACGACGCAGTGCAC--AATTTGCTTGGGTTAATTGCTACC-CAAAGGGTCCTCCAACTGCTGGAGCA---GCAAAAATGGTTGCGGCAATGAAACGG-----GAAGGACGGGAAA---GGG------AAAGATGGACAAGAGACAGTAGGCGAGT------------------------------------------------------------------------------------------------------------------------------------------------------------------------------------------------------------------------------------------------------------------------------------------------------------------------------------------------------------------------------------------------------------------------------------------------------------------------------------AAGACTACAAGTCTGCTCATTGGTTACCACTTCTACAAGCAGCAGCAGCTAGTGC-------------------------------------------------------------------------------------------------------------------------------------------------------------------------------------------------------------------------------------------------------------------------------------------------------------------------------------------------------------------------------------------------------------------------------------------------------------------------------------------------------------------------------------------------------------------------------------------------------------------------------------------------------------------------------------------------------------------------------------------------------------------------------------------------------------------------------------------------------------------------------------------------------------------------------------------------------------------------------------------------------------------------------------------------------------------------------------------------------------------------------------------------------------------------------------------------------------------------------------------------------------------------------------------------------------------------------------------------------------------------------------------------------------------------------------------------------------------------------------------------------------------------------------------------------------------------------------------------------------------------------------------------------------------------------------------------------------------------------------
>Isoetes_elatior
-------------------------------------------------------------------------------------------------------------------------------------------------------------------------------------------------------------------------------------------------------------------------------------------------------------------------------------------------------------------------------------------------------------------------------------------------------------------------------------------------------------------------------------------------------------------------------------------------------------------------------------------------------------------------------------------------------------------------------------------------------------------------------------------------------------TTAAA---------------------TCACACATGCCAATTTCACTTCTCCCATCTCTGGGCAATTGGTTTCAAGATTGTTTGTCAATACTTGATAATGTTATTCTTGAC---TATCC-ATGTCTGATATTGTTCAGCTTCCTCGCATGAAAGCTTGGAAGAGAACACTTCAGCTT-------------------------------------------TCCTACCAGCAATGGCAAAT---------------GCTGCCTTAAAGATTGTTKCATGTAGTACGAATGCCA-GGAACTTCATGTCTTGCAGGAACGTGTTATATCTCAGGCATTTGATRTGSYGGCAAATATCCTTGAAACTGGACC----------------------------------------------------------------------------------------------------------------------------------------------------------------------------------CCACGACGCAGTGCACTTAATTTGCTTGGGTTAATTGCTACCTCAAAGGGTCCTCCAACTGCTGGAGCA---GCAAAAAAGRTTGCGGCAATGAAACGG-----GAAGGGCGGGAAA---GGA------AAAGAK--ACAAGGGACAGCAGGCG-------------------------ACAATATCCAATTCCTTCTGATGGAACACCTGCTACTTCTGAACCTGCCATCAA--------------------------------------AGTTTTTAAAGTTACAATCTTCAGAATATGTAGAGAGACTACTTCAAACAAGGGTTCTTTCTCTCTTTTCAATGTCAATACCCTCACCATATGTACTTGCAAATGCCAACTGGTTGCTTGGAGAGTTAGCTGCATGCCTT------------------------------------------------------------------------------------------------------------------------------------------------------------------------------------------------------------------CAGGAAGACTACAAGCCTGCTCATTGGTTACCACTTCTACAAGCAGCAGTAGCTGGTGCAAGAGTAGAGAAAGAAGAGGACATAACGTTATCACTACAGCTTTTATCAACTGCAGCTGAAGCTGGGGAAGAGGATATAGCACCTCATGTCCCAGCAATTGCAGCTGCCGTGAAGGTGGAGATTTTAAAACATCTACCGCCACTTCCAGAGCCCCTGCCTCAGGTTGTAGAGCTTGGGTTTTCTGCAATGGCTGCTTTAATACAGAACTGGGACAGTACTGAACCCGAAGAAAATGATGAAGCA------------------------AATCCTCCGGGCGCTTGGAAGTC----------------------------------------------------------------------------------------------------------------------------------------------------------------------------------------------------------------------------------------------------------------------------------------------------------------------------------------------------------------------------------------------------------------------------------------------------------------------------------------------------------------------------------------------------------------------------------------------------------------------------------------------------------------------------------------------------------------------------------------------------------------------------------------------------------------------------------------------------------------------------------------------------------------------------------------------------------------------------------------------------------------------------------------------------------------------------------------------------------------------------------------------------------------------------------------------------------------------------------------------------------------------------------------------------------------------------------------------------------------------------------------------------------------------------------
>Isoetes_coromandelina
-------------------------------------------------------------------------------------------------------------------------------------------------------------------------------------------------------------------------------------------------------------------------------------------------------------------------------------------------------------------------------------------------------------------------------------------------------------------------------------------------------------------------------------------------------------------------------------------------------------------------------------------------------------------------------------------------------------------------------------------------------------------------------------------------------------TTAAA---------------------TCACACATGCCAATTTCACTCCTTCCATCACTAGGCAATTGGTTTCAAGATTGTTTGGCAATCCTTGA-------------------------------------------------------------------------------------------------------------------------------------------------------------------------------------------------------------------------------------------------------------------------------------------------------------------------------------------------------------------------------------------------------------------------------------------------------------------------------------------------------------------------------------------------------------------------------------------------------------------------------------------------------------------------------------------------------------------------------------------------------------------------GAATATGTAGAGAGACTGCTACGAATGAGGGTTCTTCCTCTCTTCTCAATGTCACTACCCTCACCATACGTTCTTGCAAATGCCAACTGGTTGCTTGGAGAGTTAGCTGCATGCCTTCCG---------------------------------------------------------------------------------------GA--------------------------CCTTACTCAAGGCATTGGTTGCTCCGGATGTTGAAGATGTTTCTTGGAGACCAGTTCGAGCCTCTGCTGCAGGAGCTTTATCTGTACTAATTCAGGAAGACTATAAGCCTAGACATTGGCTACCACTTCTACAAGCAGCAGTAG-----------------------------------------------------------------------------------------------------------------------------------------------------------------------------------------------------------------------------------------------------------------------------------------------------------------------------------------------------------------------------------------------------------------------------------------------------------------------------------------------------------------------------------------------------------------------------------------------------------------------------------------TGTCCTCTTGAACACTTCGCAGTTGCAGAGCTCCCACCAGCCCCCGCTCCACCTGTGCCTTCACGCTCAATTCTTGAAGGGATGGCTGCCTTTGTAAGCTCAGCAATAGAATCTGCATATGCYGYTGCCACTTGGCGTGCTTGCAGGATCACACATTCAATATTGCATTCCACTGCAGTCTCCTTTGAGGGTCAGCCGATGACAGAAGCATTGGTGTGCCGATTTACAGAAGTGGCATTTGGACGGCTACATGAGTTATCAAGCCAAGCAGTGCCTC--------------------------------------------------------------------------------------------------------------------------------------------------------------------------------------------------------------------------------------------------------------------------------------------------------------------------------------------------------------------------------------------------------------------------------------------------------------------------------------------------------------------------------------------------------------------------------------------------------------------------------------------------------------------------------------------------------------------------------------------------------------------------------------------------------------
