# Supplementary material for: Phylogenomics indicates the “living fossil” Isoetes diversified in the Cenozoic
Source: PLoS One. 2020 Jun 18;15(6):e0227525. doi: 10.1371/journal.pone.0227525 (PMC7302493; doi:10.1371/journal.pone.0227525)
Supplement: S1 File — Folder containing fasta files for each of the individual nuclear alignments. (GZ) [file pone.0227525.s011.gz › 1_Individual_Nuclear_Alignments/Homolog_01330.orthogroup_1.fasta]

>Theobroma_cacao
------------------------------------------------------------------------------------------------------------------------------------------------------------------------------------------------------------------------------------------------------------------------------------------------------------------------------------------------------------------------------------------------------------------------------------------------------------------------------------------------------------------------------ATGGAGGGA------------------------------------------------------------------------------------------------CCTCCGGTGAACGACTGCTGCTCTATTTGCCATGGAAGCTTCAACGTTCCTTGCCAGGCCAACTGCTCTCATTGGTTCTGCGGCAATTGTATTATGCTTGTTTGGCATCATGGATCCTCACTTCACCCATGTAAATGCCCCCTGTGTCGACGTCACATTACTTTGTTGGTTCCTGGTGAGGCCTCTTTAAGGGAGCGTCATAACTCAGCAGTTGCTGAGATTCTGGAAAAGGTTGAAAAATACAACCGATACTTTGGTGGACAATCCAATGGTCTCATTCAG---------------------------------------------------------------------------------------------------------------------------------------------------------------------------------------------------------------------------------------------------------ATGTTCTTAAGTACCATCTACATATTCAGCCCCATAGACATTATTCCTGAAGCAATCTTGGGGATAGTTGGCCTCTTGGATGATCTTCTTATAGTTCTCGTCTGCTTTCTCCATGTTGCTGCCATCTATCGGTCTGTTCTCTAC---------------TATCGTCATGGAGGTTCTTGA------------------------------------------------------------------------------------
>Littorella_uniflora
------------------------------------------------------------------------------------------------------------------------------------------------------------------------------------------------------------------------------------------------------------------------------------------------------------------------------------------------------------------------------------------------------------------------------------------------------------------------------------------------------------------------------ATGGACGGT------------------------------------------------------------------------------------------------CCACCGGCGAATGACTTATGCTCAATCTGCCATGCCAACTTTCACGTACCTTGCCAAGCCAATTGCTCCCACTGGTTCTGCGGTAACTGTATACTGCAAGTTTGGGATTATGGATCGGGTATTCGCCCTTGTAAATGTCCACTGTGTAGACGTGAGATCACCTTGTTGGTTCCAAGTGAGTCTGCAACTAGGCTGGGACACATGGATGATGTATCAGAGACTCTGCGGAAAATTGAAAGATATAACCGACAGTATGGTGGTAGTTCAAATGGTCTGATGCAG---------------------------------------------------------------------------------------------------------------------------------------------------AGAATGCGAGACCTTCCATTTCTTCTGAAGAGACTGTTACGAGATATGATGGACCCACACAGATCTCTTCCACTTGTTATCAGGACACGCGTCTATTTGGCAATGATCATCAGTGCTATTTATGTATTGAGCCCTGTGGACATCATCCCTGAAGGAATTCTTGGTATAATTGGTCTCCTGGACGATCTGATTATCGTGGTCATCTGCTTCATGCATGTTGCTGCCCTATACAGAGCTGTTCTCCTA---------------TCTCGCCATGGAGGTGGTGCTTAG---------------------------------------------------------------------------------
>Ananas_comosus
------------------------------------------------------------------------------------------------------------------------------------------------------------------------------------------------------------------------------------------------------------------------------------------------------------------------------------------------------------------------------------------------------------------------------------------------------------------------------------------------------------------------------ATGGAGTCG------------------------------------------------------------------------------------------------CCCCCGGAGAACGACTGCTGCTCGGTGTGCCATGACGACTTCAACGTCCCGTGCCAGGCCAATTGCTCCCATTGGTTCTGCGGACAGTGCATTCTGAATGTGTGGCATCATGGGTCTCCTCTTCAGCCCTGCAAATGCCCCATATGCCGCCGCTTTATAACTCTGCTGATACCTACTGATGCTGCACGACATGAGCGCCGGGATCCAGATTCTATTCGAGTTTTGGAAAACATTGCTCAGTACAATCGAAGATATGGTGGAGGTCCAAGTAGCCTTATTCAGGTTTATAATTCATTCTGCTTATTTAACTCCATGAATTCCCTGAGGTGCCCTTCACCAAAATTACACTTTCTGATTGTTGATCTAATTGCTACTGACACTTTCAGTTTCATCTTCTATTTGCAATGTGGACGTGGACATGATAGTGTGAGGTTGTGGGATCTTCCATTTTTCATTCGAAGGTTATTTAGAGAACTGATGGATCCTCAGAGGACACTTCCACTGGTCTTCAGGGCGCGAATGATTTTTGCAATGGTGCTTAGTGCAATATACGTTCTGAGCCCTGTCGACATTCTTCCGGAAGGTGTATTAGGCCTAGTGGGCTTGTTGGATGATCTGATTATTTTGCTCGTTGTTTTCCTCCACCTTGCCGCTATTTACCGGTCGTTGCTTCTT---------------TACCGGCACGGTGGAGCGAAA------------------------------------------------------------------------------------
>Oryza_sativa
------------------------------------------------------------------------------------------------------------------------------------------------------------------------------------------------------------------------------------------------------------------------------------------------------------------------------------------------------------------------------------------------------------------------------------------------------------------------------------------------------------------------------ATGAGCTCCTCGTCGGCGTCGGCT------------------------------------------------------------------------------GTGCCGCCGGAGGACGACGTCTGCTCGGTCTGCCACGACCGCTTCCGGATCCCCTGCCAGGCCAACTGCTCCCATTGGTTCTGCGGAGAGTGCATTATCCGTGTTTGGAATCATGGACCTTCTGTACAGCCTTGCAAGTGTCCCATTTGCCGTCGCCTTATTAATCTTCTGGTACCAGCAAATGTATCAATAGATAATGATGATGATCCGCAAATTCAGCATGTTCTAGGAGAGGTTCAGCATTACAACCGCATATTTGGTGGAACACCCCGCAACCTGACTCAG---------------------------------------------------------------------------------------------------------------------------------------------------AGGTTGCAAGACCTACCCTTTTTCATCAGAAGACTGTTCAGGGAACTACTGGATCCCCAGAGGACCCTCCCACTTGTCTTCAGGGCGAGGATGGTCATGATGGTAGCCCTGAGTGCAATTTATGTCCTGAGCCCCATCGACATTCTTCCTGAAAACGTGCTGGGGCTGTTTGGATTCTTCGATGACTTCCTCGTGCTGCTGATCGTGTTCCTCCACCTTGCTGCTGTCTACCGTTCTCTGCTGCTC---------------TACCGCCACGGAGGCCACTGA------------------------------------------------------------------------------------
>Pteridium_aquilinium
------------------------------------------------------------------------------------------------------------------------------------------------------------------------------------------------------------------------------------------------------------------------------------------------------------------------------------------------------------------------------------------------ATGTGGAGTACCATG------------------------------------------TGGGGCAGAGGGACCTCC---TCTACCTCTGTGGGAGTGTCTGATGCAGGTGGAAGGTTTCTTGCAAACATGAATGTC------------------------------------------------------------------------------------------------CCCCCACAAAACGATTGCTGCTCAATCTGCCATGATTCTTTCGCTTTTCCTTGCCAAGCAAATTGTGCGCACTGGTTTTGCGGAGACTGCATACTTCGGGTCTGGCAACACACGTCAGCCCTCCAGCCTTGCAGATGCCCAATTTGTCGGCGACCCATTAATCTTCTTATCCCTTCAGAT------TTCGAATGGAGTAGGGACCCCGAAGCTCAAAGAGTTTTGCGTGATGTTGCAAATTACAATCGGTACCATGGAGGAGGGCCTGTAAGCATCTTGCAA---------------------------------------------------------------------------------------------------------------------------------------------------CGTGCGCGAGACATGCCTTTATTGTTAAGGCGCTTGGTGCAAGATTTGATGGATCCTCAAAGAGCTCTTCCACTGGTGCATCGAACTCGAATAATCATATATTTGCTGCTGTTGGCTTTTTATGTTTTCAGCCCTCTGGATATCCTGCCTGAAGCTATATTTGGATTCATAGGCCTCCTTGATGATTTTCTGGTGATGCTGCTTGTTTTGTTCCACCTGGCGGCCATGTATCGGACGGCACTGGTT---------------TACCGGTTTGGTTCCCGTGGCCACTAG------------------------------------------------------------------------------
>Lygodium_japonicum
---------------------------------------------------------------------------------------------------------------------------------------------------------------------------------------------------------------------------------ATGCCCATCATAGAAGGAGTTGGTGAT---------GAACTAATATATGCAGCTCTTTTTGCTGCACCTATTGTCATAATCTTTCATTCATCCCTGAGGACATATTCTTTATATTTCATCAAGCAAGGAGTATCCATAGTTCAAAAATTGGTCAGTGGAATTCGAAACATGATG------------------------------------------TGGGGTAGAGGGACTACC---TCT---TCAGCGTCTGTCCCTGAAGGTGGGGGAGGCTTTCTTGCAAATATGGTTCTA------------------------------------------------------------------------------------------------CCCCCTGAGAACGACTGTTGCTCCATATGTCACGATTCTTTCACTTTTCCATGTCAGGCAAATTGTGCTCACTGGTTCTGTGGTGATTGCATACTGCGCGTTTGGCGACATGCTTCAGCTCTGCAACCTTGCAGATGTCCCATCTGCCGGCGAAACATTAACCTTCTTATACCATCGGAT------TTTGCTAGAAGAGAAGACCCAGAGGCACAAAGAATACTGCGTGAAATTTCAAATTACAATCGCTGGCATGGTGGAGGCTCAGTTGGCATCACTCAG---------------------------------------------------------------------------------------------------------------------------------------------------CGTCTGCGAGACATGCCTTTGTTGTTACGGCGTATGATGCAAGATCTAATGGATCCACAAAGAGCTCTTCCCCTGGTGCACAGAACTCGAATTGTATTATATTTGATATTATTGGCTTTCTACGTATTTAGTCCCCTGGATATTATTCCTGAAGGTATTCTTGGACTAGTTGGTCTCTTTGATGACTTCTTGGTGATGTTACTTGTTCTGTTTCATTTGGCCTCAGTGTATCGAGCTGCTCTCGTC---------------TACCAGTTCACTTCACGTGGCTAG---------------------------------------------------------------------------------
>Physcomitrella_patens
---------------------------------------------------------------------------------------------------------------------------------------------------------------------------------------------------------------------------------ATGCCCATCATAGACGGGGTGGGCGAT---------GAGTTGGTGTACACTGCCCTGGTTGTGGCTCCCGTTGTCCTCTTGTGCCGTTCGCCTCTGGGGCAG---TCACTGAGCTTGTTGAGGCAGGGAGTGAGCGTAGTGTGGATTTGGTTTGGCAACCTTTGGGGCAGTGTGGCGACTACACGGCCTCGCGACATTGGTAACCTGGTTCCACCATTGGAGCGTACAACGAGT---AGCAATAGC---------------------------TTCGCGGCCCACATGGATTCG------------------------------------------------------------------------------------------------CCGCCAGACAACGACTGTTGTTCTGTGTGTCATGATTCCTTCACAATGCCATGTCAGGCCAATTGTGCTCATTGGTTTTGTGGAGAATGTATATTGAGAGTATGGCAACACAGCTCCGTGCTGCAACCTTGCAAATGCCCCATTTGTAGACGAGCTATTACCCTACTTATCCCAACTAATGTCTCGGAAGCCCAACAACAAGATCCGGAAGTGGAGCGTGTAATCCGCGACCTCGCCAAATACAACCGCATTTTTGGGGGTGGTCCCGTCAGCTTTATGCAG---------------------------------------------------------------------------------------------------------------------------------------------------AGAGTTCGAGACATGCCTCTACTGCTGCAGCGCATGGTTGGGGAATTGATGGATCCACAACGTGCAATTCCTCTGGTTCATCGGACACGAATTCTTTTCTTTTTGGTTTTGCTAGCTGTTTACGTGTTCTCTCCCCTTGATGTTATTCCTGAAGGGGTGCTGGGATTGGTTGGATTATTGGACGACTTGTTGGTGATTGTCATGGTGCTGTTTTACTTGGCGATGCTCTACCGATCTACTCTCATT---------------CTCCACCATGGTGGTCAGCCCCAATAA------------------------------------------------------------------------------
>Ceratodon_purpureus
ATGCCCATTGCCCAAACAACGAGATTCACATTTCGCTCATTTCTCACTGCCATTCCGGACTGCCCTGCCACACTGCCTGCCCTCTCTGGGATTGTGGGTTTGTTTGCCACTCTTGTGGGTTTGTCGGGGAGGAGAGGGAGCGAGGGAGGGAGGGATTCATCATCACTGCCATCTGCATCTGCTGGAGGAAGGAAGGAGGGAGGATCCTGGAGGAAGGACCAGACGATGCCCATTATCGACGGGGTGGGCGAT---------GAGTTGCTCTACACCGCGCTGCTGGCTGCGCCTCTGCTCTTCCTCTGCCGCCACTCGCTCGGGCAG---TCGTTAAGCTTTTTGAAGCAGGGGGTGTACTTTGTGCGAGTTTGGGTTGGCAGCCTTTGGGGCAGTGTTGCG---ATGAGGGAAGAAGATAGTGGCAATGTCGCTTCACCACTGGAGCGCACAACGAGC---AGCAATAGC---------------------------TTCGCGGCTCGCATGAATTCG------------------------------------------------------------------------------------------------CCACCAGAAAACGACTGTTGTTCTGTGTGCCATGATTCTTTTTCGTTGCCTTGTCAGGCTAACTGTTCCCATTGGTTTTGTGGAGAATGCATATTGCGAGTATGGCAACATAGCTCAGTGCTGCAACCTTGTAAATGCCCCATTTGTAGGCGAGCTATTACGCTACTCCCTTCAACTGAAATTTCAGAAGCTCAGCAACAAGATTCTGAGGTGTCGCGTATAATACGTGATATTGAAAAGTACAATCGCATTTTTGGGGGTGGTCCCGTCAGCTTTATGCAG---------------------------------------------------------------------------------------------------------------------------------------------------AGAGTTCGGGATATGCCTCTACTG------------------------------------------------------------------------------------------------------------------------------------------------------------------------------------------------------------------------------------------------------------------------------------------------------------------------------------------------------
>Isoetes_sinensis
------------------ATGACCTTCACGATTGAGATTTACATTTCAACA------------------------------------------------------------------------------------------------------------------------------------------------CATAATCAAGAATTCCATAAATCAACATCCATGCCCTTCATTGAAGGAGTTGGTGAT---------GAACTAGTTTATGCTGCCATTTTTGCTGCGCCTCTGGTCTTCATTTACTGGTCATCATTTGGGGGT---GTACCTGAGTTCCTTAGGAAAGCAACAGCTAGCGTTAGAGTATGGGTTTCTGGTGTTTGGAACACAATT---------------------TTAGGTCGCCAAGTACCT------GAAAGATCATCTCAGCCAAGCAACAGT---------------------------ACTCTTCTGAGCATGGATGTA------------------------------------------------------------------------------------------------CCACAGGGAAATGACTGCTGCTCAATATGTCATGACGACTTCACTTTGCCCTGTCAAGCAAACTGTGCACATTGGTTTTGTGGTGATTGTATTTTAAGGGTTTGGCAACACAGTTCTGCACTTCATCCATGCAAATGTCCCATTTGTCGTCGCCCTATAACTCTCTTGATACCAAGCAATGCATCCATCCAGCATCAAGAGGAGATGGATTCAGAACGAATATTGAGAGAGATTGCCAAGTATAATCGTATTTTTGGAGGTGGCCCAGTCAGTTTTTTACAG---------------------------------------------------------------------------------------------------------------------------------------------------AGAGTGCGAGATATGCCGCTTCTCCTTCGGCGTATGGTTTGGGAATTGCTTGATCCTCAAAGAGCAATTTTTCTGGTTCACCGTACTCGAATTATTTTACTGGTTGCACTGTCAATGTGCTATGTCTTTTCTCCTCTCGACATTCTCCCAGAAGCAATGCTTGGCCTAATTGGCCTTTTAGATGATGTATTGGTTGTCATGATTGTTCTCTTCTATTTAGCAATGCTGTACCGCTCGACACTAGTA---------------TTGCAGCATGGTGGCCGTGCTTGA---------------------------------------------------------------------------------
>Isoetes_lacustris
------------------ATGACCTTCACGATCGAGATTTACATTTCAACA------------------------------------------------------------------------------------------------------------------------------------------------CATAGTCAAGAATTTCATAAATCAACATCCATGCCCTTCATTGAAGGAGTTGGTGAT---------GAACTAGTTTATGCTGCCATTTTTGCTGCGCCTCTGGTCTTCATTTACTGGTCATCATTTGGGGGT---GTACCTGAATTCCTTAGGAAAGGGGCAGCTAGCGTTAGAGTATGGGTTTCTGGTGTTTGGAACACAATT---------------------TTAGGTCGCCAAGTACCT------GAAAGACCATCTCAGCCGAGCAACAGT---------------------------ACTCTTTTGAGCATGGATGTA------------------------------------------------------------------------------------------------CCACAGGGAAATGACTGCTGCTCAATATGTCATGACGACTTCACTTTGCCCTGTCAAGCAAACTGTGCACATTGGTTTTGTGGTGATTGTATTTTAAGGGTATGGCAACACAGTTCTGCACTTCAACCATGCAAATGTCCCATTTGTCGTCGTCCTATAACTCTCTTGATACCAAGCAATGCATCCATCCAGCATCAAGAGGAGATGGATTCAGAACGAATATTGAGAGAGATTGCCAAGTATAATCGTATTTTTGGAGGTGGCCCAGTCAGTTTTTTACAG---------------------------------------------------------------------------------------------------------------------------------------------------AGAGTGCGAGATATGCCGCTTCTCCTTCGGCGTATGGTTTGGGAATTGCTTGATCCTCAAAGAGCAATTTTTCTGGTTCACCGTACTCGAATTATTTTACTGGTTGCACTGTCAATGTGCTATGTCTTCTCTCCTCTCGACATTCTCCCAGAAGCAATGCTTGGCCTAATTGGCCTTTTAGATGATGTATTGGTTGTCATGATTGTTCTCTTCTATTTAGCAATGCTGTACCGCTCGACACTAGTA---------------TTGCAGCATGGTGGCCGTGCTTAA---------------------------------------------------------------------------------
>Huperzia_lucidula
---------------------------------------------------------------------------------------------------------------------------------------------------------------------------------------------------------------------------------------------------------------------------------------------------------------ATCTCACGAAACTTTATACGTGAA---GTCTTACATGCTCTTCATGGAGGTGTTGAGTTTGTTCAGAAGTTGCTTGGCGATGTTTGGAACTTAATT------------------------GGCAACCACTTTTCTTTAACAGAAATAAGCACTTTTGAAGCTAGCTCGGGAGGT---------GAAGGGCTGTCC---ATATCGCATATGAGTGCA------------------------------------------------------------------------------------------------CCACATGAAATTGATATATGCTCCATATGCCATGATGTATTTGTTCTACCTTGCCAGGCAAATTGTGCTCACTGGTTTTGCGGTGAGTGCATTCTGAGAGTTTGGCAGCACAGTTCTGCTCTTCAACCTTGTAGATGCCCAATATGTCGTCGACCTATCACACTGCTAATACCGAGTGATATA---ACTGGGCAACAAACAGCTGTTGATTCTGATCGCATCGTGAGAGAAATCTCCAAGTATAATAGATTCTTTGGTGGAGTTCCAGTGAGCTTTTTTCAG---------------------------------------------------------------------------------------------------------------------------------------------------AGAGTACGAGATATGCCACTTCTTTTGCGCCGGATGGTATGGGAGCTTTTAGATCCACAAAGTGCACTTTTCCTTGTCCACAGAACACGCATTGTGCTGTGTCTGTTGCTTTTGGCTTGCTACGTGTTTTCACCACTGGATATCCTGCCAGAATCTATCCTTGGAATTATCGGCCTGATGGATGATCTTTTTGTGGCATTGATTGTTCTCTTCTACTTGGCCACGTTATATCGCTCAACTCTTTTG---------------CTTCAGCATGGTGGTCACATATAG---------------------------------------------------------------------------------
>Huperzia_squarrosa
---------------------------------------------------------------------------------------------------------------------------------------------------------------------------------------------------------------------------------ATGTCTTTCATCCATGGACTTGGAGAT---------GAGCTAGTTTTTGCGATCATTTTGGTTGCTCCAATTGTGTACATCTCGCGTAATTTTATACGTGAA---GTCTTACATCTTCTTCGTGGAGGTGTTTACCGTGCTCGGATTTGGCTTGGTAGTGTTTGGAACTTGACT------------------------GGTAGACATTTTTCATCAACAGAAGTAAGCACTTCTGCAACGAGTTCAGGAGGT---------GGAGGGTTGTCTACCATATCACATATGAGTGAA------------------------------------------------------------------------------------------------CCACATGAAAATGATATATGCTCCATATGCCATGATGTATTTGTTCTACCCTGCCAAGCAAATTGTGCTCATTGGTTTTGTGGTGAGTGCATTCTGAGAGTTTGGCAGCACACTTCTGCTCTTCAACCTTGTAGATGCCCAATATGTCGTCGACCTATCACACTGCTAATACCGACTGATATA---ACTGGGCAACAAATGGCTGTTGATTCTGATCGCATCATGAGAGAAATTGCCAAGTATAATAGATTTTTTGGCGGAGTTCCAGTGAGCTTTTCTCAG---------------------------------------------------------------------------------------------------------------------------------------------------AGAGTACGA---------------------------------------------------------------------------------------------------------------------------------------------------------------------------------------------------------------------------------------------------------------------------------------------------------------------------------------------------------------------
>Selaginella_moellendorffii
------------------------------------------------------------------------------------------------------------------------------------------------------------------------------------------------------------------------------------------------------------------------------------------------------------------------------------------------------------------------------------------------------------------------------------------------------------------------------------------------------------------------------ATGGAGGCT------------------------------------------------------------------------------------------------CCGGACGAGAACGATTGCTGCTCGGTTTGCCACGATACTTTCACGCTCCCTTGCCAAGCGAACTGTGCTCATTGGTTTTGTGGGGAATGCATTCTCAGAGTCTGGCAACACAGTGCTGCTTTACAGCCTTGCAAATGCCCGATTTGTCGCAGGACGATCAATCTTTTGATCCCGGGACGTGAGTATCAAGAGCGAAACCGAGATGCCGAGTCCGAGCGTTTGCTAAGAGAAATCTCAAAGTATAACCGGCTGTTTGGAGGAGCACCTTCCAGCGTGATTCAG---------------------------------------------------------------------------------------------------------------------------------------------------CGTTTAAGAGACATGCCTTTGCTTTTGAGGCGTTTCTTTCGAGATCTTTTGGATCCTCAGCGAGCGCTTCTTATTTTACACAGAACACGCTTCATCCTAGTGGTTTTCTTATCAATGTGCTATGTGCTTTCGCCCATCGATCTTCTTCCAGAAGCCGTTTTGGGATTAATCGGCCTCGTCGACGATGCTCTGGTTGTGTTCTTCGCTCTATTCCAAGTTTCCATGATCTACAGGCGTTTTCTCGTC---------------CGGCAACACGGGAATTACAGCTAA---------------------------------------------------------------------------------
>Pinus_maritima
---------------------------------------------------------------------------------------------------------------------------------------------------------------------------------------------------------------------------------ATGCCATTCATTGAAGGGGTTGGAGAT---------GAGGTGGTTTGTGTGGCTGTATTTGCTGCATCAGTAGTATTAATTTTTAGAAGTTCTCTTGGGTATTATTCTGTGAATCTTGGTAGGCTGGGAGGGAATGTGATCCGAAGGTGTTTTCAAAAGACATGGAATTGTATC---------------------------------------------AGTGCATTTTGTTCG---TCAAAT---------------------------------------AATATGGACTCATCTAGGGCTACTGCATCACAGCAGGAAGGGTTTCTTGCG---------------------------------------------GGAATGGATTCTCCCCCAGAAAATGACTGTTGTTCGGTCTGTCATGACAATTTTGACTTGCCTTGTCAGGCAAACTGTGCTCATTGGTTTTGTGGAGATTGTATACTTCGTGTTTGGCATCATAGCTCTGCTCTGCAGCCTTGCAAGTGCCCAATTTGTCGGCGACCTATAAATCTCTTGATACCATGTGAGTCGGCAACTCAACGACGTGATGAGCCTGCGGTGGATTCTGTTCTTCAAAATATTGAGAAATATAACCGTATATTTGGTGGAGGCTCTGTTGGCTTTTTGCAG---------------------------------------------------------------------------------------------------------------------------------------------------AGGCTTCGGGACACACCACTTCTACTTCGCAGATTATTAAGGGAGTTGATGGATCCTCAGAGGGCTCTTCCTCTCGTGTTTAGGGCCCGCATTGTTTGCTTCTTGGCATTGCTAGCAATCTATGTGTTCAGTCCTGTGGATATTCTTCCAGAAGGGATCCTAGGCATTGTAGGTCTACTGGATGACCTTTTGGTAATACTTGTTGTGTTTTTCCATGTGGCTACATTGTATCGTTCAGCTCTTTTT---------------AGTCGACATGGTGGCCGATCATGA---------------------------------------------------------------------------------
>Amborella_tricopoda
------------------------------------------------------------------------------------------------------------------------------------------------------------------------------------------------------------------------------------------------------------------------------------------------------------------------------ATGGCCTAC---------------------------------------------------------------------------------------------------------------------------------------------------------------------------------------------------------------------------------------------------------------------------------------------ACACCACCCACCGACGATATCTGCGCAGTGTGCCATGACAATTTCAGGCTTCCATGCCAGGCTAACTGCTCCCACTGGTTCTGTGGAGACTGTATTCTTCGAGTATGGCGTCATACCTCTGCACTCCAGCCATGCAAGTGTCCTATATGTCGTCGAGTTGTGACTTTGTTGATACCTTCTGAGTCCACAACTCGTCAACGCCACGAACCTCAAGTAAGTCAGGTTCTAGAAGATGTTCAAAGATATAACCGTTTATTTGGTGGAGACTCTGTTAGTCTCCTTCAG---------------------------------------------------------------------------------------------------------------------------------------------------CGGATACGAGATATGCCTCTTTTAATAAGAAGACTGTTGAGGGAGTTGATGGATCCCCAAAGATCACTTCCTCTTGTTTTTCGGGCACGCATATTTATCTCAATGTTTGTAAGTGTCCTTTACGTTCTCAGCCCCATAGACATTCTTCCAGAAGCCATCCTGGGCGTTATAGGGCTGTTAGATGATGCCCTTATAGTATTAGTTGTCCTCCTCCATTTGGCCGCTATGTACCGCTCGGCACTCCTT---------------TACCGTCATGGAGGGTCTTATTAA---------------------------------------------------------------------------------
>Arabidopsis_thaliana
------------------------------------------------------------------------------------------------------------------------------------------------------------------------------------------------------------------------------------------------------------------------------------------------------------------------------------------------------------------------------------------------------------------------------------------------------------------------------------------------------------------------------ATGAATAGT------------------------------------------------------------------------------------------------CCACCGGAGAACGATCTTTGTTCGATATGTCATTCCCACTTCACCGCTCCTTGTCAAGCCAATTGTTCCCATTGGTTCTGCGGGAACTGCATTATGCTGGTGTGGAGGCATGGATCTACATTACAGCCATGTAAATGCCCTTTGTGTCGTCGTCATATTAGTTTGTTGGTTCCTTCAGAGGACACAATCAGAGACCGTAATGACGCTACAGTTAAGGAGGTTCTTGGTAATCTTGAAACTTACAACCGACTCTTTGGCGGGCGTTCAAGTAGTTTAGTTCAG---------------------------------------------------------------------------------------------------------------------------------------------------AGGATGCAAGACCTGCCCTTCTTACTACGGAGGTTGTTGCGGGAAATGATGGATCCACAAAGAACGCTTCCACTTGTCATTAGGGCTCGGGTTTATATCGCAATGATTCTCAGTGCTGTTTACATAATCAGTCCAATAGATATCATTCCAGAAGGAGTTCTGGGGGTAGTCGGTTTGCTTGATGATCTACTCATAGCACTGATTTGTTTCCTCCATGTTGCTGCTCTGTACCGCTCGGTTCTCTAT---------------TTCCGTCATGCCGGTTCGTGA------------------------------------------------------------------------------------
>Isoetes_spp
----------------------------------------ACATTTCAACA-----------------------------------------------------------------------------------------------------------------------------------------------------------ATTCCA-AAATCAACATCCTTS------ATTGAAG-ACTTGATGAT---------GAACTAGTTTATGCTTCC-----TGCTGCG--TCTATTCTTCGTTTACTGGT-ATCATTTGGG------------------------------------------------------------------------------------------------------------------------------------------------------------------------------------------------------------------------------------------------------------------------------------------------------------------------------------------------------------------------------------------------------------------------------------------------------------------------------------------------------------------------------------------------------------------------------------------------------------------------------------------------------------------------------------------------------------------------------------------------------------------------------------------------------------------------------------------------------------------------------------------------------------------------------------------------------------------------------------------------------------------------------------------------------------------------------------------------------------------------------
>Isoetes_andicola
------------------------------------------------------------------------------------------------------------------------------------------------------------------------------------------------------AGTCAAGAATTTCATAAATCAACATCCTTGCTCTY-ATTGAAGGAGTTAGTGAT---------GAACTAGTTTTTTCTTTTATTTTTGTTGCGCGTCTGATCTCCATTTACTGGT-------------------------------------------------------------------------------------------------------------------------------------------------------------------------------------------------------------------------------------------------------------------------------------------------------------------------------------------------------------------------------------------------------------------------------------------------------------------------------------------------------------------------------------------------------------------------------------------------------------------------------------------------------------------------------------------------------------------------------------------------------------------------------------------------------------------------------------------------------------------------------------------------------------------AGCAATGCTTGGCCTAATTGGCCTTTTAGATGATGTATTGGTTGTCATGATTGTTCTCTTCTATTTAGCAATG-TGTACCGCTCWACACTAGTA---------------TTGCAGCATGGTGGCCGTGCTTAA---------------------------------------------------------------------------------
>Isoetes_humilior
----------------------------------------------------------------------------------------------------------------------------------------------------------------------------------------------------------------------------------------------------------------------------------------------------------------------------------------------------------------------------------------------------------------------------------------------------------------------------------------------------------------------------------------------------------------------------------------------------------------------------------------------------------------------------------------------------------------------------------------------------------------------------------------------------------------------------------------------------------------------------------------------------------------------------------------------------------------------------------------------------------------------------------------------------------------------------------------------------------------------------------------------------------------------------------------------------------------------------------------------CAATGCTTGGCCTAATTGGCCTTTTAATTGATGTATTGGTTGTCATG---------------------------------------------------------------------------------------------------------------------------------------------------------------------
>Isoetes_elatior
----------------------------------------------------------------------------------------------------------------------------------------------------------------------------------------------------------------------------------------------------------------------------------------------------------------------------------------------------------------------------------------------------------------------------------------------------------------------------------------------------------------------------------------------------------------------------------------------------------------------------------------------------------------------------------------------------------------------------------------------------------------------------------------------------------------------------------------------------------------------------------------------------------------------------------------------------------------------------------------------------------------------------------------------------------------------------------------------------------------------------------------------------------------------------------------------------CAATGTGTTATGTCTTTTTTCCTCTCGACATTCTCCCAGAAGCAATGCTTGGCCTAATTGGCCTTTTARWTGATGTATTGGTWGTCATGATTGTTCTCTTCTATTTAGCAATGCTGTACCGCTCGACACTAGTA---------------TTGCAGCATGGTGGCCGTGCTTA----------------------------------------------------------------------------------
>Isoetes_coromandelina
---------------------------------------------------------------------------------------------------------------------------------------------------------------------------------------------------------------------AAATTAATATCCATGCCCTTCATTGAAGGAGTCGGCGAT---------GAACTAGTCTATGCTGCAATTTTTGCTGCACCATTGGTCTTTATTTACTGGTCCTCATTTG----------------------------------------------------------------------------------------------------------------------------------------------------------------------------------------------------------------------------------------------------------------------------------------------------------------------------------------------------------------------------------------------------------------------------------------------------------------------------------------------------------------------------------------------------------------------------------------------------------------------------------------------------------------------------------------------------------------------------------------------------------------------------------------------------------------------------------------------------------------------------------------------------------AGCAATGCTTGGCCTAATTGGTCTTCTAGATGACGTATTGGTCGTCATGATTGTTCTCTTCTATTTAGCAATGTTGTACCGTTCAACACTTGTT---------------TTGCAGCATGGTAGCCGTGC-------------------------------------------------------------------------------------
