# Supplementary material for: Phylogenomics indicates the “living fossil” Isoetes diversified in the Cenozoic
Source: PLoS One. 2020 Jun 18;15(6):e0227525. doi: 10.1371/journal.pone.0227525 (PMC7302493; doi:10.1371/journal.pone.0227525)
Supplement: S1 File — Folder containing fasta files for each of the individual nuclear alignments. (GZ) [file pone.0227525.s011.gz › 1_Individual_Nuclear_Alignments/Homolog_34683.orthogroup_1.fasta]

>Ananas_comosus
---------------------------------------------------ATGGCTCCC------------------------------------------------------GACGCTCCACCTTCTCCCCAGCCTCCGGCGAAGCGT------------------------------------------------------------------------------------------------CGCCGGAAAATCCACGCAGACGAC---------------------GAACCGGCCGCCGCCGCC---------------------GGCGTCCCTCCGGCGGCGGCGTCCCCTCTTGTCGTCTTCGCCCACGGCGCCGGGGCTCCGTCCACCTCCGAATGGATGGTC---------AAATGGCAG---------------------------------AAAATGATGGGCGAGGCGCTAGATGCTGTTGAAGTTGTCACCTTTGACTATCCATATATTTCCGGTGGAAAACGTAGAGCTCCTCCCAAGGCAGAAAAATTAGTTGATCATCACTTATATGTTGTAAAAGAAGCTGTTGCAAAGTTTCCTGGACATCCTCTGGTTCTGATGGGAAAATCAATGGGTTCAAGGGTTAGCTGCATGGTA---GCCGCTGCCGAGGATATCAATGTCGCAGCAGTTATATGCTTGGGCTATCCGCTGAAG---GGCATAAATGGAGCAGTACGAGACGATACTTTGTTGCAGCTGAGGGTTCCAACAATGTTTGTGCAGGGTAGCAAAGATGGGTTGTGCCCACTGGACAAGCTCGAATCCACACGCAAGAAAATGAAATGTGAGAATGAGCTGCATGTGATCGACGGCGGCGACCACTCTTTCAAGATTGGGAAGAAGTTCCAAGAGTCCACTGGAGTGAATCAGGATGAAGCAGAGAGAGCAGCAGTTGAGGCGATTGCGCACTTTGTCCTGAAGTCGATAGGAGAAAACTGA---------------------------------------------------------------------------------------------------------------------------------------------------------------------------------------------------------------------------------------------------------------------------------------------------------------------------------------------------------------------------
>Oryza_sativa
---------------------------------------------------ATGGCCCCGAAGCGC------CGCCGTGCCCGT---------------CCGGCGGACGAGAGCTCGACGCCGCCGCCGCCGCCTCCTCCCTTGCGG------------------------------------------------------------------------------------------------------------------------------------------------------------------------------------------ACGGCGCCTTCGCATTTGCAGCCGGTGGTTGTTTTCGCCCACGGCGCCGGCGCCCCCTCTTCATCCGACTGGATGGTC---------CATTGGAAG---------------------------------GATATGGTGAAGGATGCGCTCGATGCTATCGAAGTTGTCACCTTTGATTACCCATATATGTCAGGTGGGAAGCGCAGGGCTCCGCCGAAGGCGGAGAAGCTTGTTGATCATCACCTTGGTGTGGTGAAGGACGCTGTAGCGAAGCATCCAGGGCACCCACTTGTTCTGATGGGGAAGTCTATGGGTTCAAGGGTCAGCTGTATGGTG---GCTGATTCAGATGATATTATTGTTTCTGCTGTCATATGCTTGGGTTATCCGTTAAAG---GGAGTGAACGGGGCAGTGAGGGATGAGACACTACTGAAACTGAAGATTCCAACAATGTTTGTGCAGGGCAATAAAGATGGGTTATGCCCTTTGGATAAGCTTGAGGCCACTCGCAAGAAGATGAACTGCAAGAATGAACTGCATGTTATTGATGGTGGTGACCACTCCTTTAAAATCGGCAAAAAGTATCAAGAGTCTACTGGAGTGAATCAACAAGCTGCAGAAATGGAAGCTGTTAAAGCTATTGCAAAATTTGTGCAGAACTCCATAGCAGGAACCTGA---------------------------------------------------------------------------------------------------------------------------------------------------------------------------------------------------------------------------------------------------------------------------------------------------------------------------------------------------------------------------
>Theobroma_cacao
---------------------------------------------------ATGGCTTCTTCACGGCCATCAAAGCGAAGGCGACAAGATCAGACCGAAGACCATCATACAGATGACACAGAATCACCGCCAGAGTCAAAGTTGACCCTG------GAAAAA------------------------------------------------------------------------------------------------------------------------------------------------------------------------------------------TCATCCCCTGTGGTGGTCTTCGCTCATGGCGCTGGTGCTCCCTCGTCTTCTGATTGGATGATC------------------------------------------------------------------------------------------------------------------------------------------------------------------------------------------------------------------------------------------------AGAGTCAGCTGCATGGTG---GCTGGCAGGGAAGACATTGCTGCATCATTAATTGTTTGCCTAGGATACCCACTTAAG---GGGATGAATGGAGCAGTGAGAGATGAAACCTTGTTGCAACTTACAGTTCCTGTGATGTTTGTCCAGGGTAGCAAAGATGGTCTCTGTCCTTTGGAAAAAATGGAAGCTGTTCGCAAGAAAATGAAGGCAATGAGTGAGTTGCATGTGATTGATGGTGGTGATCACTCATTTAAGATCTCAAAAAAGCACCTGCAGACTAAGGGATCAACCCAAGATGAAGCTGAAGATGCAGCTGTTCAGGCCACTGCATCATTTGTTTCCAGGTCTCTCACAGGAAGGTCTTTCCCTTTAGTCGCCGTCGCTGCTGCTGTCCTTGCTCTTCTTGTGCTTACTCTTCTCCTTCTCGGGCTTCTTCTTATGCTCAGACTTTTTTTCCTTCTTTTCTTTCTTCTCCTTCTTTTCCTTTATTTTCTTTTCCTTCTTTCCATGGCTAGTCATGGCCATGGCTTGAGCTGCATGTTGCTGAACGTGGACGCCGTGGGTCTGGGTCTTGGACACGGCTTGCGTTTTACCGACACTCTTAGTCTCAGCTTCGACCATCTCCTTGTGAACTTTGGCCTGGCCAGTGCTCAGGTGTTCATGGCTCACTTCGTGGAAGGCTTTCTCAACGGGGCGCTCGCATTGTTCTGTGGCCATATCAACTAA
>Arabidopsis_thaliana
---------------------------------------------------ATGGCTTCA---------------------------------------CGGAGGAAAAGAAGAAAGGTGAATGAAGAATCAGAGATTCCA---------------------------------------------------------------------------------------------------------------------------------------------------------------------------------------------------------------TGTTCGCCGGTCGTTATATTCGCGCACGGTGCCGGTGCTCCCTCTTCTTCCGACTGGATGATT---------AGATGGAAG---------------------------------GAAATGTTAAAGAAGACATTAGAAGCTGTTGAAGTGGTCACATTTGACTATCCTTATCTTGCTGACGGGAAAAAAAGAGTAGCTCCGAAAGCGGAGAAATTGATAGAGTTTCATTTGAATGTTGTTAAAGAAACTGCTGCTAAATTCCCTGGTCATCCTTTGATATTAGTTGGCAAATCAATGGGTTCTAGAGTAAGCTGTATGGTTTCAGCTGTGAATGAAGATGTTACAGTTTCAGCTGTGATATGTTTAGGATATCCACTTAAG---GGCGCGAAAGGTGCGATAAGAGACGAGACTCTACTGGAAATGGGAGTCCCTGTGATGTTTGTGCAGGGAAGCAAAGATCCGATGTGTCCTCTGAATAAGCTTGAAGCTGTTTGTAATAAAATGAAAGCTGTGACTGAGGTTCATGTGATTGATGGTGGAGATCACTCCTTCAAGATTGGGAAGAAACACCTTGAAACAAAGGAGTTAACACAAGAGGAAGTCGAAGATGTCGCTATGAAAGCAATAGCCGCTTTTGTCTCCAAATCTCTTGCTCAAAGCTCATAA------------------------------------------------------------------------------------------------------------------------------------------------------------------------------------------------------------------------------------------------------------------------------------------------------------------------------------------------------------------------
>Lygodium_japonicum
---------------------------------------------------ATGTCGAGCGTTCCTGCTTCAAAGCGCGCGCGC---------------AAGGCAAAAGAACAGGAGGTGGAGAAGAAGAAGGAGGACAAGATTACC---------------------------------------------------------------------------------------------------------------------------------------------------------------------------------------------------------CCTTCTCCTCTCATCGTCTTTGCGCATGGAGCTGGTGCTCCCTCCTCTTCGGACTGGATGGTC---------AGGTGGAAA---------------------------------AAGCTTCTCTCATCCGCAACACAGGCAGTGCAAGTCGTGACATTCGACTACCCTTATTGTGCTGGTGGAAAAAAAGGAGCACCTCCCAAGGCCGAAAAGCTGATTGAATCACACATGCAAGAGATCAAGAAGGCTCAGTCTAAATATCCAGGGCACCCTTTGGTGCTGGTCGGCAAGTCAATGGGATCAAGGGTAAGTTGCATGGTG---GCTGGGACAGGAGAAGTGGACATTTCTGCTGTAATATGTTTAGGCTACCCATTAAAG---GGAACTAGTGGAGCTTTAAGAGATGAAACGCTTCTTCAACTTAAGGTTCCTGTCATGTTTGTGCAGGGAAGTAAAGATGCACTGTGTCCACTGAACAAGCTTGAAGAAGTAAAGAAGAAGATGACATGCACCACAGAGCTGCATGTCGTTGATGGTGGGGACCATTCTTTTAAAGTGAGTAAGAAGGCTCTAAAAGAGGGCAAGGTAAGCCAGGATGAGATAGAGCAAGAGGCTGTTGGCAAGATCCAGACTTTCCTGGCTCAAGTTCTCCAGTGCGCTGTGGTGTGA---------------------------------------------------------------------------------------------------------------------------------------------------------------------------------------------------------------------------------------------------------------------------------------------------------------------------------------------------------------------
>Pteridium_aquilinium
---------------------------------------------------------------------------------------------GAGGAGAAGCCAAGGACGCGCAGCCTCTCCCAAGAGAGC---------------------------------------------------------------------------------------------------------------------------------------------------------------------------------------------------------------------------------------------GCGCAC------------CCACAAGCCTCCGCTCATTGCTTTCGCACACGGCGCTGGCGCTCCCTCCACGTCCGAATGGATGCTCAGATGGAAGAGCTTCTTTTTTCGTCTACAGGCGCTGCTGATGTCATTACCTTTGACTACCCCTATTGTGCGGGCGGAAAGAAGGGCGCACCTCCTAAAGCAGACAAGCTCATCATTCCTCACATAGAAGAGATAAAGAAAGCACAGTCTAAGTATCCCGGCCACCCTTTGGTGCTTGTGGGCAAGTCCATGGGTTCAAGAGTGAGCTGCATGGTT---GCAGGACAAGGACAACTTGAGGTTTCTGCCATCATCTGCCTCGGGTATCCTTTAAAG---GGCACAAGTGGAGCTCTTAGAGATGAGACCTTGCTCGATCTCAGGGTTCCTGTTATGTTTGTGCAGGGAAGCAAAGATGGCCTTTGTCCCTTAGACAAACTCCAAGAAGTGCTCAAGAAGATGACTTGTTCAACCAAGCTTCGTGTCATTGAAGGGGGAGACCACTCATTGAAAGTAGGTAAGAAGGCTTTAAAGGATCATGGGACCACTCAAGAGAAAGTGGACAAGGAGGCAGTTGATAGCATTCAAGCTTTTCTGCAGGAAGTCCTAGAATCCTCATCTTGA------------------------------------------------------------------------------------------------------------------------------------------------------------------------------------------------------------------------------------------------------------------------------------------------------------------------------------------------------------------------
>Ceratodon_purpureus
---------------------------------------------------ATGGCACGC---------ACGAAGAAGGCG------------------GCAAAAAGGGCACCGGAAGCAGCTGAAGAAGCCGAGGTAGCTGAGGTAGTTGATGGAGAGAAAGTGGCTGAAGCACCTCCTAAGAAGGGCAGAAAGAACAAGAAGGAGGCTTCTGGGAAGGATGCCGAGCAACCGTTACCCAAGAAGCTCCGAAGCAGCAACAAGGAGGAGGAAGCTAAGAAGGATGAAGAGAAGCCATCAGCTAAGGTCTCCAAGGTCGCCAAGGTGAAGATTGATCCAGCGAAAGCAGATGTCCCTCTTCTGGTTTTTGCGCACGGGGCAGGAGCCCCTTCGTCTCACGAATGGATGGTC---------AGATGGAAG---------------------------------AAGCTATTGGGCGAGGCAACTGGTGCGGTAGAAGTTGTCACCTTCGACTATCCGTATTGTGCCAATGGGAAGAAAGGCGCTCCTCCGAAGGCTGAGAAGCTAGTGGGGTGTCACAAGGAAGAAATCGAAAAGGCTATGTCACGACACCCCGGTCATCCTGTTGTACTCGTTGGAAAGTCGATGGGCTCTAGGGTGAGCTGCATGGTA---GCAGGGCAGGAAGACGTCGACGTTGCTGCTGTGGTTTGTCTGGGCTATCCCCTCAAGGTAGCTCATAAAAATGAACTTCGTGATAAACCTTTGTTGGAGCTCAAAGCCCCAGTATTGTTTGTTCAGGGATGTAAGGACGCAATGTGCCCTTTAACAGAACTTCACAGTGTGCGTAAGAAAATGACCGTGAAGAGTGAGGTGCATGCGGTTGAGGATGGAGACCACTCTCTCAAGATCAGCAAAAAACTTAAA---------------------------------------------------------------------------------------------------------------------------------------------------------------------------------------------------------------------------------------------------------------------------------------------------------------------------------------------------------------------------------------------------------------------------------------------------------------------
>Physcomitrella_patens
---------------------------------------------------ATGGCGAGA---------------------------------------CCCAAGCGTCGTAGAGCTGCATCTCCTCCTCCGGAAGAAGCTGCAGCAGTA---------------------GCAGCACCGTCGAAGAGCCGAAGCAATAGAAAGGAGGCGCTCATGAAGAGTGTAGTTCAACAG---CCAAGTAAAAAGAGCAAAAGGAACCAGAAGGATGGACTGAAGCAGGGTGAGGGAGAGCCATCCGGGAGCGTAGCG---------GAGCTGAAGAGTAACCCACATAAATTAGCTGCCCCTCTCGTCGTATTCGCGCACGGTGCAGGAGCCAATTCCTCTCACGAATGGATGGTC---------AGATGGAAG---------------------------------AAGCTGTTAGCCGAGGCAACTAACGCGGTTGAGGTCGTCACCTTCGACTACCCGTATTGTGCAAATGGCAAGAAAGGGGCTCCTCCCAAGGCCGAGAAGCTAGTGGAGAGTCACAGGGAAGAAATCAGCAGGGCAGTCTCACAGCATCCTGGCCACCCGTTGGTGCTCGTTGGGAAATCAATGGGTTCAAGGGTGAGTTGCATAATA---GCAGGAACGGAGGGCACCGACGTGGCTGCTGTGGTATGTCTAGGCTATCCCCTCAAG---GGAGCGAACGGCGCGCTTCGTGACCAAACTCTGTTGGAGCTCCAAACCCCGGTCTTATTTGTTCAGGGAAGCAAGGACTCAATGTGCCCGTTAACGGAGCTTGAGAAAGTGCTGAAGAATCTATCTGTGATGAACGAGGTGCATGTGGTGGAGGGCGGTGACCACTCCCTTAAGAAAGGCAAACGTGCT---------GGAGGACTAAGCCAAGAGGAAGAGGATCAAAAGGCACTAGAACACATCAATGCATTCATCACCAAAGCCCTTACTAATACCAAGTGA------------------------------------------------------------------------------------------------------------------------------------------------------------------------------------------------------------------------------------------------------------------------------------------------------------------------------------------------------------------------
>Isoetes_lacustris
------------------------GAAGATGGCGGGAACTCCTCCCTTGTGATGGCTACT---------------------------------------AAGAAGCGCCAGCGTGACGATTCCACTTCCAACAGAGAT------------------------------------------------------------------------------------------------------------------------------------------------------------------------------------------------------------------CCTAGACCAGTTATCGTGTTTGCACATGGAGCAGGAGCATCTTCCTCCTCTCCCTGGATGCTC---------AGATGGAAG---------------------------------CAGTTGCTGGAATCAAAGACAAATGCCGTAGCAGTGGTGACCTTTGATTATCCATATTGTAGAGGAGGAAAGAAGGGTGCTCCTCCAAAGGCAGAGAAATTGATAGAACCACATTTGCAAGAGGTGAAGAAGGCAGCCAGTCAGTATCCTGGACATCCAGTGGTGTTTGTTGGGAAGTCAATGGGCTCTAGGGTCAGTTGCATGGTT---GCTGGACGAGAAGATGTTGAAGTGGCTGCAGTGATATGCTTTGGGTACCCATTAAAG---GGAACAAAAGGAGCTCTTCGGGATCAGACATTATTTGATCTAAGAGTTCCAATAATGTTTGTGCAGGGAACAAAAGATGGATTATGCCCTCTGGAAAAACTAGAAAAAGCCAGAAAAAAGATGACTGTCATGTCCACTCTTCATATAATTGAAGGGGGAGATCACTCTCTTAAAGTGCCTGTAGTGGTTCTTAAAAAATGTAATGCGAGTCAAAATGACATAGAGCAGCAAGCTGTGGTTGCAGTTAGTGATTTTCTTGAAACTGTGCTTGGCACTGCTGCTAAAGTTTGA------------------------------------------------------------------------------------------------------------------------------------------------------------------------------------------------------------------------------------------------------------------------------------------------------------------------------------------------------------------
>Isoetes_sinensis
------------------------------------------TCCTCTGTGATGGCTAGT---------------------------------------AAGAAGCGCCAGCGTGACGCCTCCACTTCCGACAACGAT------------------------------------------------------------------------------------------------------------------------------------------------------------------------------------------------------------------CCTAGACCAGTTATCGTGTTTGCTCATGGAGCAGGAGCGCCTTCCTCCTCTCCCTGGATGCTC---------AGATGGAAG---------------------------------CAGTTGTTGGAATCGAATACCAATGCCGTAGCAGTGATGACCTTTGATTATCCATATTGTGCGGGAGGAAAGAAGGGTGCCCCTCCAAAGGCAGAGAAATTGATAGAACCACATTTGCAAGAGGTGAAGAAGGCAGCCAGTCAGTATCCTGGACATCCAATGGTGCTTGTTGGGAAGTCAATGGGCTCCAGGGTCAGTTGCATGGTT---GCTGGACATAAAGATGTTGAAGTGGCTGCAGTGATATGCTTTGGGTACCCATTAAAG---GGAACAAAAGGAGCTCTTCGGGATCAGACATTATTTGATTTAGAAGTTCCAGTAATGTTTGTGCAGGGAACAAAAGATGGATTATGCCCTCTGGAAAAACTAGAAGAAGCCAGAAAAAAGATGACTGTCATGTCCACTCTTCATATAATTGAAGGAGGAGATCATTCTCTCAAAGTACCTGTAGGGGTTCTTAAAAAACGTAATGCATGTCAAAATGTCATAGAACAGCAAGCTGTAATTGCAGTTAGTGAT---------------------------------------------------------------------------------------------------------------------------------------------------------------------------------------------------------------------------------------------------------------------------------------------------------------------------------------------------------------------------------------------------------
>Selaginella_moellendorffii
---------------------------------------------------ATGGAAGAG---CGTGAAGCAAAGCGACCGCGCCTG------------------------------------------------------------------------------------------------------------------------------------------------------------------------------------------------------------------------------------------------------------------AATCCGGCGCCGCTGCTCGTTTTTGCCCACGGCGCTGGGGCTCCGTCCTCATCCGACTGGATGATC---------AGATGGAAG---------------------------------AACCTGTTGGCAACGGCGACCAACGCCGTGGATGTGATAACATTCGACTATCCCTATCTTTCTGGAGGAAAGAAGGGTGCTCCACCCAAGGCCGAGAAGCTCGTCGATTTCCATCTCCAGCAAGTTAACAAGGGCGTGGAGAAATACCCAGGACACCCAGTAGTTCTCGTGGGCAAATCTATGGGTTCAAGGGTGGGTTGCATGGTAGCTGCGAAAGCTGGCTCACACCAGATAGCTGCTGTAATATGTCTGGGTTATCCGCTTAAG---GGAAGCAAGGGATCGCTTAGAGATCAAACCTTGCTTGAAGTTCCAGTACCAACAATGTTCGTCCAGGGGACCAAAGACACGATGTGTCCGCTCGATAAGCTCCACAGCGTCGTCACAAAGATGCCAGTCAAGACCTCTCTCCACACCATCGAAGGAGGAGACCACTCCTTCAAAGTCCCAAAGAAGGTGCTTGACAAGAACAGCACAACGCAGGAGTCCCTTGAGCTCCACGCCGTAAATGCGATCCAGCTGTTCCTCGCGGACTCCCTGTGCATGCAATGA---------------------------------------------------------------------------------------------------------------------------------------------------------------------------------------------------------------------------------------------------------------------------------------------------------------------------------------------------------------------------
>Huperzia_squarrosa
---------------------------------------------------------------------------------------------------------------------------------------------------------------------------------------------------------------------------------------------------------------------------------------------------------------------------------------------------------------------------------------------------------------------------------------------------------------------------------------------------------------------------------------------------------------CCACCAAAAGCGGAGAAATTGGTGGATTTTCATTTGCAAGAAATTAAAAAAGCTTTATCTAGGCATCCAAATCATCCACTCGTGCTCGTGGGAAAATCAATGGGTTCAAGAGTTGGTTGCATGGTA---GCTATGAGCAAGGATATTAAGCCAGTTGCAGTTGTTTGCCTCGGTTACCCTTTGAAG---GGATCGAATGGAGCACTTCGAGATGAAACTCTACTGAGACTCTCCATACCAGTTATGTTTGTCCAGGGTACGAAGGATGGATTGTGCCCTTTGGACAAGCTTGAAGTTGTTCAAAAAAAGATGACCACATCAACGGAACTTTATACTGTAGAAGGTGGAGATCATTCTCTGAAGGTAGCGAAAGGAGTTTTGAAACAGAAAGGTGTCAGTCAAACAGATGTGGAACAAGAGGCCATGAGTGCAATTCAGCACTTCCTAGCAAAACTGATCTCATAG---------------------------------------------------------------------------------------------------------------------------------------------------------------------------------------------------------------------------------------------------------------------------------------------------------------------------------------------------------------------------------
>Pinus_maritima
ATGTATATGAATGAGGAAGTAATAGAGCGTTATAGCAAAATAGCACCAGCAATGGCAGACACACGCCCCTCCAAGAGAAGCCGTACG---AAGGAGAGCAAGGGGGAGGAGTCTAATACTTCGCCACCCCCGGAAGATAATGAAAAT---------------------------------------------------------------------------------------------------------------------------------------------------------------------------------------------------------AAGAAGCCTCTGTTAGTCTTTGCTCATGGCGCCGGAGCTCCGTCAACCTCCGAATGGATGATA---------AGATGGAAG---------------------------------AATATGTTGGCATCTGCAACTGATGCTGTGGAAGTTGTTACTTTCGACTATCCTTATCTTTCTGGAGGAAAACATGGGGCACCTCCTAAGGCAGAAAAACTGGTTGATGCTCATGTTGATGAAGTGAAGAAAGCTGTTACCAAGTATCCAGGACACCCATTAGTGCTGGTTGGAAAATCCATGGGTTCAAGGGTAAGTTGCATGGTA---GCAGAGAGGGAAGATATTGCTGCTTCTGCAGTAATATGCTTGGGTTATCCACTTAAG---GGTGTGAATGGAGCAGTAAGAGACGAAACTCTACTACAACTCTCAGTTCCTGTCATGTTTGTACAGGGCAGCAAGGATGGGCTGTGTCCATTGCAGAAGCTTGAGACAGTCAGGAAGAAGATGAACGTAGCAAATGAGCTTTATGTCATAGATGGTGGGGATCATTCTCTTAAGATCGGCAAAAGGCTTTTAAAAACAAAAGGGGTAAATCAACTTGAGGTTGAGATGCAGGCTTTAATGTCAATCCAATCATTTCTTTCCAAGATTTTAAAGGGTGCATGA---------------------------------------------------------------------------------------------------------------------------------------------------------------------------------------------------------------------------------------------------------------------------------------------------------------------------------------------------------------------------
>Amborella_tricopoda
---------------------------------------------------ATGGCAATC---------------------------------------------------------------------------------------------------------------------------------------------------------------------------------CCGAAC---------------------------------------------------------------------------------------------------------------------------------------CTTGGGACCTCTAGCCTTTCACAATCCCTTGCT---------------------------------------------------------------------------------------------------------------------------------------CCCAATCCA---------------------------------------------------TTCCCGGAATCAGTCTTGATTCTTATCTTG------------------------------------------------------------------------------------------------GGAACAAATGGAGCAGTTCGGGATGAAACTTTACTGCAACTTTCGACTCCTGTTATGTTCGTACAGGGTAGTAAAGATGTACTATGCCCTTTGGATAAGCTTACTACAATCTGCAAGAAGATGAAGTGTCCCAATGAGCTCCATGTCATCGAAGGTGGTGATCATTCTTTTAAGATTGGAAAGAAGATATTAACATCATCTGGAACAACTCAAGATGAGGCAGAAGAGAATGCCTTGAAGTCTATTGAAAGGTTCCTAGCTAAGCTATATTGCTGA---------------------------------------------------------------------------------------------------------------------------------------------------------------------------------------------------------------------------------------------------------------------------------------------------------------------------------------------------------------------------------
>Isoetes_spp
--------------------------------------------------------------------------------------------------------------------------------------------------------------------------------------------------------------------------------------------------------------------------------------------------------------------------------------------------------------------------------------------------------------------------------------------------------------------------------------------------------------------------------------------------------------------------------------------------------------------------------------------------------------------------------------------------------------------------------------------------------------------------------------------------------------------------GCAGGGAACAAAAGATGGATTATGCCCTCTGGAAAAACTAGAAGAAGCCAGAAAAAAGATGACTGTCATGTCCACTCTTCATATAATTGAAGAGGGAGATCACTCTCTTAAAGTGCCTGTAGGGGTT------------------------------------------------------------------------------------------------------------------------------------------------------------------------------------------------------------------------------------------------------------------------------------------------------------------------------------------------------------------------------------------------------------------------------------------------------------------------
>Isoetes_andicola
----------------------------------------------------------------------------------------------------------------------------------------------------------------------------------------------------------------------------------------------------------------------------------------------------------------------------------------------------------------------------------------------------------------------------------------------------------------------------------------------------------------------------------------------GAGGAAAGAAGGGTGY-CCACCAAAGGCAGAGAGATTAATAGAACCACATTTGCAAGAGGTGAAGAAGGCAGYCRSTCARTATCYTGRACATCCAGYGGTGCTTGTYGGGAAGTSAATGGGCTCYAGGTTCA----------------------------------------------------------------------G---GGAACAAAARGAGCTCTTCSGGATCAGACATYATTTGATYTAAAAGTTCCAGTAATGTTTGTSCAGGGAAGAAAATATGAATTAT------TGGAAARACTAGAAGAAGCCR-AAAAAAKATGACTGTCATATCCACTCTTCATATAATTGAAGGAGGAGATCATTCTCTYAAAGTGCATGTAGGGGTTCTTAAAAA-CGTAATGCAAGTCAAAATGACATAGAGCARCAAGKTGTAKTTGCAGTTAGTGATTTTCTTGAAACTGTGCTTGTCACCTCTGCTAAAGTTTGA------------------------------------------------------------------------------------------------------------------------------------------------------------------------------------------------------------------------------------------------------------------------------------------------------------------------------------------------------------------
>Isoetes_humilior
-----------------------------------------------------------------------------------------------------------------------------------------------------------------------------------------------------------------------------------------------------------------------------------------------------------------------------------------------------------------------------------------AGCAGGAGCACCTTCCTCCTCTCCCTGGATGCTC---------AGATGGAAG---------------------------------CAGTTATTGGAATCGAATACAAATGCCGAAGCAGTGATGACCTTTGATTA----------------------------------------------------------------TTGCAAGAGGCAAACAAGGCAGCCATTCAATATCCAGGCCATCCAGTGGTGCTTGTTGGGAAGTCAATGGGCTCTAGGGTCAGTTGCATGGTT---GCTGGACATGAAGATGTTGAAATGGCTGCATTGATATGCTTTGGGT-CCCATTAAAG---G-------------------------------------------------------------GCAGGGA-CAAAAGATGGATT-TGCCCTCTGG--A--CTAGAAG-AACCAGA-AA-AGATG-CTGTCA-G-CCAC-CTTCATATAATTGAAG-AGGAGATCATTCTC-CAAAGTGCCTGTAGG-GTTCTTAAAAAACGTAATGCAAATCAAAA-GACATAGAACAGCAAGCTGTAATTGCAGTTAG-GAT---------------------------------------------------------------------------------------------------------------------------------------------------------------------------------------------------------------------------------------------------------------------------------------------------------------------------------------------------------------------------------------------------------
>Isoetes_elatior
---------------------------------------------------------------------------------------------------------------------------------------------------------------------------------------------------------------------------------------------------------------------------------------------------------------------------------------------------------------------------------------------------------------------------------------------------------------------------------------------------------------------------------------------------------------------------------------------------------------------------------------------------------------------------AGGGTCAGTTGCATGGTT---GCTGGACATGAAGATGTTGAAGTKGCTGCAGTGATATGCTTTGGGTACCCATTAAAG---GGAACAAAAGGAGCTCTTCGGRATCAGGCATTATTTGATTTAAAAGTTCCAGTAAYGTTTGTGCAGGGAACAAAAGATGGATTATGCCCTCTGGAAAAACTAGAAGAAGCCAGAAAAAAGATGACTGTCATGTCCACTCTTCATATAATTGAAGGAGGAGATCATTCTCTCAAAGTGCCTGTAGGGGTTCTTAAAAAACGTAATGCAAATCAAAATGACATAGAACAGCAAGCTGTAGTTGCAGT----------------------------------------------------------------------------------------------------------------------------------------------------------------------------------------------------------------------------------------------------------------------------------------------------------------------------------------------------------------------------------------------------------------
>Isoetes_coromandelina
--------------------------------------------------------------------------------------------------------------------------------------------------------------------------------------------------------------------------------------------------------------------------------------------------------------------------------------------------------------------------------------------------------------------------------------------------------------------------------------------------------------------------------------------AGGAGGAAAGAAAGGTGCTCCTCCAAAGGCAGAGAAGTTGATAGAACCACATTTGCAGGAGGTGAAGAAGGCAGCAAGTCAG---------------------------------------------------------------------------------------------------------------------------------------------------------------------------------------------CAGGGAACAAAGGATGGATTATGTCCACTGGAAAAACTAGAAGAGGCCAGGAAAARGATGACTGTCATGTCCACTCTTCACATAATTGAAGGAGGAGATCATTCTCTCAAAGTG------------------------------------------------------------------------------------------------------------------------------------------------------------------------------------------------------------------------------------------------------------------------------------------------------------------------------------------------------------------------------------------------------------------------------------------------------------------------------------
