# Supplementary material for: Phylogenomics indicates the “living fossil” Isoetes diversified in the Cenozoic
Source: PLoS One. 2020 Jun 18;15(6):e0227525. doi: 10.1371/journal.pone.0227525 (PMC7302493; doi:10.1371/journal.pone.0227525)
Supplement: S1 File — Folder containing fasta files for each of the individual nuclear alignments. (GZ) [file pone.0227525.s011.gz › 1_Individual_Nuclear_Alignments/Homolog_03389.orthogroup_2.fasta]

>Ananas_comosus
---------------------------------------------------------------------------------------------------------------------------------------------------------------------------------------------------ATGGGAGACTCCCTTCCTCCAAACCCT------------------------------------AACCCTAGCTCACCCCCA------------------------------------TCGCTCCCTCCACCACCAACATCTTCTCCTGCTCCCCAGAGCTCCGCCGCTTGCGGTGGCGGCGGCATCGTCGGCGTGCGCCGCCCCCCG---------------------------------------------------------------------------------ATCCGGGTGACCTCGGAGTTCGACAGCGAGAGCTCCCTCTTCCTCCACAAGCTCTCGTGCAAGCTCTTCGACGGGCTCGCGAAGCTGAAGCTCTCGTTCCAGAACGACCCCAAGGGCGGC------------------------------------GTCGGCTTCCCCGAGCTCGGCTTCCTCACGAAGCACTTCTCCGTCCTCTACGACCTCGAGTCGCGCAACGCGCTTCTCAAGGGCTCCTTCGACCTC---GCCGATTCGTTGCAAGTTCGAGCCACCCATGACGTTAAGGAGCAACAAGGAGAAGTGGCAATGATAGCAAAATTGGGCGATCCGTCATACAAGCTGGAATTATCATCTTTTGTTCCTTCTGTTGGATTGCCAAAAGCAACTTTCCATTTTCCCCTTGGTGAAGTTTCAGTCGCGGAGAAGAAAACTGATGAAGGCGAG---------AAAATATTGTCAGTAAACGGAATTGTACAATCTCGTCTTTTGAATGGAGTTTGTACTGCACACTACAGGGATAATGACTTGAATTTGAGATATTGCTATAAGGATGATGAATTATCATTTATTCCTAGCGTCACCTTACCTTCAAATGCACTATCATTTGCGCTGAAACGGCGTTTCAGTCCTTCAGATAAGTTGAGCTACTGGTACCATTTTGACTCAAACGATTGGAGTGCGGTTTATAAGCACAATATGGATAAGGACGTCAAATTTAAGGCTGGTTATGATTCTGAACTACGACTTGCATGGGCATCTGTTTGGGTTGGAGGCGAGAATGGCAAAGCAAAGATGGCACCTATGAAGATGAAAGCTCAGTTCATGCTCCAAACCCCTCTAGATGATATTCATAGTACGCCGCGCGCTAAGCTCGAATCGCTTCGGCAAATCGGGATTAGCCAAGAACAAGCGGCCGTAAGCCACAAGATCTGTGTAACCTTCATCCACCACTTTGTTTCCTTCCTCTCTATCGTACCCTCCAGCTGCAACAAAAGTTCCGCGGAAAGCCTCTCTCAGAGGAAGCAATCTGTGCGGGATCTGGTGCCTTCCTTGTACAATTGCCATTCTGGGCTCGATCATGTGGCAGTAGAGAATGTTGTGCTTGTTCAGCGATTGCACCATGTAGAGACCCACGGCTTCCGGATTCGAGTCCCAGCAATCCACGTAGTCGGTGAAAGGCGAGAGTCGCATGCCGACTCTATCCGCTCCGATCTCGCCGACCACGGCTTCGACGACCTCTAA
>Oryza_sativa
---------------------------------------------------------------------------------------------------------------------------------------------------------------------ATGGCCACCACCACCACCACCTCCTCCTCCTCCTCCAATTCCCAAAACCCTAACCCCTTC---------------------------------------AACCTCCCGCCATGGCTCCGCAGCCTCCGCTGCCCCTTCACCTTCCTCTGCCCGCCCCCACCGCCC---CCGCCGCCCCCTCCTCCTCCG---------------------------------CCGCCGCCGCCGCCTCCCCCG------------CTGGAGGTGGTGTCGCCGTCCCCG------------------CGGTGGAGGCGGCCG---GGGCTGAGGGTGACCACGGAGTACGACAGCGAGGAGGCCATGTTCGCGCACAAGGTGTCGTGCAAGGTCGCGGGCGGGCTCGCCAAGCTGCGGCTGTCGTTCCAGAGCGACCCGTCGGGGCAGGGGTTGGGGGAGGAGGGCGACCCGCGGCGGCAGCTATTCGTCGCGCCCGTGGTCGGGCTCATCGCCAAGAATTTCTCCGTGCTGTACGACGTCGAGGCCCGCAACGCGCTGCTCAGCGGGCAGGGCTCCCTCCCCGGCGGCGCCATCCAGCTCCGCGGCTCACACGATGTCAAGGAGCGACAAGGAGAAGTCTCAGTGATCACTAGGCTGGGTGATCCGTCTTATAAACTTGAGCTATCATCCTTGGTGCCTTACAATGGTCTGCCGAGAGCAACCCTCCACTTTCCTATTGGTCAAGTGTCAGTTGAAGAGAGGAGAAACGAAGCGGATGAG---------AAAATGTTATCCCTTTATGGAATTGCAAAATCTAATTTCTTGGATGGCATTCTTACTGCCCAGTACAGTGAAAACGATATTAATCTGAGATATTGTTATAAGGACAATGAACTAACTTTAATTCCCAGCGTGTCCCTGCCTTCCAATGCTGTATCCTTAGGCTTCAAAAGGCGGTTTGGTCCTTCTGATAAGTTGAGCTATCGTTATGACTTTACCACTGATGACTGGAATGCTGTTTATAAGCGCACAGTTGGTAAAGATTTCAAAGTGAAAGCTGGTTATGATTCTGAGGTGCGAGTTGGATGGGCTTCAGTTTGGGTGGGTCAAGAAGACGGCAAGGCAAAGACCGCACCAATGAAGACGAAACTTCAGCTCATGCTTCAAGTTCCTCAGGACAATTTCCGCAATCCCACCTTCCTG------------------------------------------------------------------------------------------------------------------------------------------------------------------------------------------------------------------------------------------------------------------------------TTCCGTGTGAAGAAA---------------------------------------------------AGATGGGATCTGTAG------------------------
>Pteridium_aquilinium
---------------------------------------------------------------------------ATGGGGGGCTCATCCCTACCACCGCCCGCAGCT------------------CCTCCATCACCAGAAGAAGGGGGTGCCTCCACCGCGCAGGTTGCT------------------TCCCACATGGGCGATGCTCTACAT------------------------------------------------------------------------------------------------------------------------------CAGAGCCCACAAGCG------------------------------------------------------------------------CTAATCAGCATAAAGAAGGGTGCTTTTGAAGGAGGAGATTGGAGAAAGTATGCTGCCCTAAAGGTCTCCACAGAGTATGACAGTGAGGAGAACATCTTTGTGAACAAGATCTCCGCGCGTCTCCTTGATGGGCTCGCCAAGATCAAGGCCTCCTTTCAGCGCGAGCAGGGGAATGAA------------------------------------ATTCGCTCTCCCATTCTCGGACTCTCAACCAAACACCTCTCCATCTTGTATGACCATGAGGATCGCAATGCCCTTGTCACTGCTATTGCGAACGCC---GGCTCCCGTGTCCAGATTAAGTATTTGCGGGATATCAGGGCGCAACAAGGAGAGGTGAAGCTTATTGCACGCTCTGCTGATGCTGGTTATCAAGCTGAGATTGGCTATGATGTGCCTGCAGCAGGACTGCCAAGAGCATCGTTAATTTTTCCCTTCGGTGAGGTCAAAGTGGAGGAG---GAACAGCGAGAAGAGGCG---------AAGGTTCTCTCTATCAATGGGTTTGTCGGTGGAAGGTTATTAAATGGAATGGCTGTGGCTGAATACCGAGATGAGATTGTGGGCTTGAAGTACAAATACAAGGATTCAGAGATGACCATCGCACCATCGATATCATTGCCCACAAAGTCACTGTCTCTCACCCTTAAGCGTCAGTTTGATGAGGCCAACAAGTTGAGTTATTTTTACAATTTGGATTCTACTGCATGGAGTGCTGTTTACAAGCACAAACCTAGTGAACATTTCAAGCTTAAAGCTGGGTACGACTCGGAAGCTCGAATTGGTTGGGCATCAGCATGGGTTGGCAAAGAAGAGTCCGGTGCCAAAAAGGCTCCAAGAAAATGCAAGCTTCAAGTCATGCTTCAAGTACCCCAAGACGATTTGAGGTCGGCAGCTCTTCTC------------------------------------------------------------------------------------------------------------------------------------------------------------------------------------------------------------------------------------------------------------------------------TTCAAAGTGAAGAAG---------------------------------------------------CGATGGGATTTGTGA------------------------
>Lygodium_japonicum
CCACCACCGGGACTTGTTACCGAATCTCATCATCATGATTTCTGCTCAGAGATTTCCATCAATGGAGGAGGAGAGCTGCACGGTAACAGCTGGCCCGCTCCTGTGAGCATTTGGTGTGTAAGTCGTCCCCCTTTTCCTTTTATAACATTGTCCAGTATCCTGAGGATT------------------------CATCTCGGAGAAAGGATTCATGGCGGAGAAAGA---------------------------------CGCGCCTCCACCCCCCCT------------------------------------------CCTCCTTTCCCG---CCATCAGAGACTCCCCTGGCC------------------------------------------------------------------------GTCTTCAACACC---------CCCATCGAGGGAGCCGACTGGCGCAAGTACGCAGCGCTCAAGGTGTCCACCGAGTACGACAGCGAGGAAGGCATATTCAGCAACAAGATCTCTGCGCGCCTCCTCCATGGTGTCGCCAAGCTGAAGGCCTCATTTCTCAGAGATCAGGAAGGCGAA------------------------------------ATCCGCTCCCCTATGCTCGGATTTGCCAGCAAGTATCTCTCTGTTGTATATGACCACGAAGAGAGGAATGCGCTTGTTACTGCTGCTGCTGACCTT---GGTTCTCGTTGTCAGATCAAGTATCTGAGAGACATTCGGGCACGACAAGGTGAGGTGAAGCTTATTGCACGCTCAACTGATGCAGCATATCAAGCAGAAATTGGATATGATGTACCCACGTTGGGATTGCCAAGGGCATCATTAACATTCCCAAATGGTGAGGTCAAGATAGAGGAG---GAACAACGAGAAGAGTCA---------AGAGTGCTCTCTATCAATGGGTTTGTTGGTGCAAGATTATTAAATGGTTTGCTTGTGGCAGATTATCGAGATGAAAATTTAAGTTTGAAGTATAAATATAAGGATCCAGAGTTGACAATTGCACCAACAATATCTGTGCCATCAAAATCAGTGCTACTTGCTTTCAAGCGCCAATTTGATCCATTCAACAAATTAAGCTACTTGTACAATTTTGACTCCGCTGCTTGGAGTGCTGTTTACAAACATAAGCGAGGTGACAATTTCAAGATTAAAGCTGGCTATGACTCGGATGTCAAAATTGCTTGGGCGTCGGCATGGATTGGCAGGGAAGAATCAGGTGCTAAGAAAGCTCCTAGAAAGTGCAAGCTTCAAGTTATGCTGCAAGTTCCACAATATAATGTGCAATCTTCCGTCCTTTTA------------------------------------------------------------------------------------------------------------------------------------------------------------------------------------------------------------------------------------------------------------------------------TTTAAGGTGAAAAAG---------------------------------------------------CGATGGGACATATGA------------------------
>Physcomitrella_patens
---------------------------------------------------------------------------------------------------------------------------------------------------------------------------------------------------ATGGGTGGCGCGGCGCAG------------------------------------------------------------------------------------------------------------------------------------------------------------------------------------------------------------------------GTTCGGATGCCAGAAGGACAATGG---------GATTGGCGGCAGATGGCTGCAGTGAAGATGTCAACGGAATACGACTCCGAAGGAAGTGTATTTGTGAACAAGATGTCTGCCCGGGTGCTTAATGGACTCGCCAAGCTCACAGGGTCTTTCCAAAGAGAGCCGTCAGGGGAC------------------------------------CTCCGCTACCCTTTGATGGGCGTGGTGACGAAGTACTTGTCGGTGATGTATGATCATGAAGACAGAAACGCCCTCGTCACCTTCAATGCGGACGTT---GGCCGCAACTTGTCAGTCAAGTACCTGCGAGATATCAAGGCCCAGCAAGGCGAACTGAAGCTTCAGGCACATACTTCGAACCTTAGGTATAAGACAGAGATCTCCTCCGACGTCCCAGCCACAACTTTGCCGAAAGTAGTGTTCACGTTCCCCGTAGGGCAATTGAGGGCCGAAGAG---GTTGAGAAGGATGAGGAG---------CGAGCAATTGCTCTCAGCGGCTTCTTTGGCGGGAGTGTATTGAATGGTCAAGCTGTTGCAAGCTATTCTGATGAGAGTGCCACGTTAAAATACACATATAAGGATGAGGAGTTGACGTTGGTGCCATCAGTGTCTTGGCCTCGATTGTCTCCTTCGCTTGCTTTCAAGCGACAATTTGGACCACGTAACAAGCTCAGCTACTTCCATAACTTTGAGACAACGACTTGGAGTGCGGTATATAAATACAAACCAACTGAGGATTTCAAGGTCAAGTTGGGCTATGATTCTGATGTTCGCCTTTGCTGGAGTTCATTTTGGGTAGGGAAGGAGGATGAAGGCGCCAAGAACGCCCCCAGGAAATGCAAGCTGCAAGTAATGCTGCAAGTGCCACAGGATGATGTAAAATCCGGGGCTCTTCTG------------------------------------------------------------------------------------------------------------------------------------------------------------------------------------------------------------------------------------------------------------------------------TTCAGAATGAAAAAG---------------------------------------------------CGGTGGGATCTGTTTTGA---------------------
>Ceratodon_purpureus
---------------------------------------------------------------------------------------------------------------------------------------------------------------------------------------------------ATGGGTGGCTCAACGCAG------------------------------------------------------------------------------------------------------------------------------------------------------------------------------------------------------------------------GTT------GGGAAAAATGACTGGCGACAACGTGATTGGCGGCAGATGGCTGCCGTGAAGCTGTCCACAGAATACGACTCTGAAGGGGGGGTGTTCGTGAACAAGTTGTCTACACGCGTACTGAATGGGCTAGCCAAGCTCACGGGCTCTATTCAAGGAGATCCATCGGGAGAA------------------------------------TTTCGCTACCCTTTATTAGGCGTTGTCACAAAGTACTTGTCCGTGCTCTATGATCATGAGGACAGAAACGCACTTGTAACCATGAATGCTGACGTC---GGCAAAAACCTATCAGTCAAGTACCTGCGAGATATTAAGGCCCAGCAAGGCGAAGTGAAGCTCATGGCGCATACAGCGAGCCTTAAGTACAAGACGGAGATCTCCTATGAGGTCCCTGCCACGACTTTGCCGAAAGTAGTGTGTACGTTCCCGCTTGGGCAGTTGAAGGCCGAAGAG---GTTGAACTGGATGAGGAC---------CGAGCAATTGCACTCAGTGGCTTCATCGGTGGGAGCGTGTTGAATGGTCAAGCTGTTGCAAGCTATTCTGATGAGAATGCAACTTTGAAATACACATTCAAGGATGAAGAGTTGACACTTGTACCATCAATCTCGTGGCCTCAATTATCTCCATCACTTGCTTTTAAGCGGCAATTTGGGCCTAAAAACAAGATCAGTTATTTCCAGAACCTTGAGACAAGCACCTGGACTGCTGTATATAAATACAAACCAGTTGACGACTTCAAGGTCAAGTTGGGCTACGATTCTGAGGTTCGCCTGTGCTGGGCTTCATTCTGGTTAGGGAAGGAGGATTCTGGCGCCAAGACAGCGCCTAAGAAATGTAAGATGCAAGTAATGCTGCACGTTCCCCAGGATGATGTAAAATCCGGGCTTCTGTTG------------------------------------------------------------------------------------------------------------------------------------------------------------------------------------------------------------------------------------------------------------------------------TTCAGATTGAAAAAG---------------------------------------------------CGTTGGGATTTGTTG------------------------
>Isoetes_sinensis
------------------------------------------------------------------------------------------------------------------------------------------------------------------------------------------------ATGAAAGAAGACACATTAAAG------------------------------------------------------------------------------------------------------------------------------------------------------------------------------------------------------------------------------------------TCAAATCCGGATTCGGATTGGAGAAGGATTATTGCCATGAAAATATCAACAGAATATGATAGTGAAGAACATATAGTCATGAACAAGATATCTGCCCGTATGCTAAATGGGTTGGCCAAATTAAAGGCATCTTTCAGGAGAGAGCCCACTGGAGGG------------------------------------TTTAGATCTCCTCTTATTGGGCTTGCGACAAAACATCTATCAGTGTTGTATGACCATGAAGATAGAAATGCACTTGTCACTTTATCAGCCAACCTG---GGGCAGTACCTGCAGTTAAGTTACCTACGAGATGTTCAGGCACAGCAGGGTGAAGTGAAGCTTATTGCTACATCAGAGGATTCTAAGTACAAGGCAGAGTTAGCATGTGACGATACACCATCTCTACTGCCAAGAGCAACCTTTATTTTCCCCAATGGTGAGCTAAAAATTGAAGAT---GAGATAAGAGAGGAGAAG---------AGAGCCTTTTCTGTTAGTGGTTTTGTTGGAGGAACAGTAATGAACGGTGTACTTCTTGCTGATTATCGAGATGAAACCGCCACTCTTAAGTACAAATTCAAGGATGAGGAGTTGACACTGGTACCTTCACTTGCATGGCCGTCAGGATCATTATCCCTTGCATTCAAGCGCCAGTTTAATGAACAAAATAAATTAAGTTACTGTTATAATTTCCAGTCAGAAACATGGAGTGCAGTATATAAACATAAACCAAGTGAGAATTTTAAGGTTAAGCTTGGTTATGATTCTGAAGTGGGAGTATCATGGGCTTCAGCCTGGATTGGAAAGGAGGAAGCTGGAGCTAAAACAGCACCTCGGAAGTGTAAACTTCAGGTTATGTTTCAGGTTCCACAGAATGACCTGAATTTAGCGGTTTTGCTT------------------------------------------------------------------------------------------------------------------------------------------------------------------------------------------------------------------------------------------------------------------------------TTCAGAATAAAGAAA---------------------------------------------------CGTTGGGATCTTTGA------------------------
>Isoetes_lacustris
------------------------------------------------------------------------------------------------------------------------------------------------------------------------------------------------ATGAAAGAAGACACATTAAAG------------------------------------------------------------------------------------------------------------------------------------------------------------------------------------------------------------------------------------------TCAAATCCGGATTCGGATTGGAGAAGGATTATTGCCATGAAAGTGTCAACAGAATATGACAGTGAAGAACATATAGTCATGAACAAGATATCTGCACGTATGCTAAATGGGTTGGCCAAATTGAAGGCATCTTTCAGGAGAGAACCCACTGGAGGG------------------------------------TTTAGATCTCCTCTCATTGGGCTCGCGACAAAACATCTATCAGTGTTGTATGACCATGAAGATAGAAATGCACTTGTCACCTTATCAGCCAACCTG---GGGCAGTACCTGCAGCTAAGTTACCTAAGAGATGTTCAGGCACAGCAGGGTGAAGTGAAGCTTATTGCTACGTCAGAGGATTCTAAGTACAAGGCAGAGTTAGCATGTGATGATACACCATCTTTACTGCCAAGAGCAACCTTCATTTTCCCCAATGGTGAACTAAAAATTGAAGAT---GAGATAAGAGAGGACAAG---------AGAGCCTTTTCTGTTAGTGGTTTTGTTGGAGGAACAGTAATGAACGGTGTACTTCTTGCTGATTATCGAGATGAAACTGCCACTCTTAAGTACAAATTCAAGGATGAGGAGTTGACACTGGTACCTTCACTTACATGGCCATCAGGATCGTTATCCCTTGCATTCAAGCGCCAGTTTAATGAACAAAATAAATTGAGTTACTGTTATAATTTCCAGTCTGAAACATGGAGTGCAGTATATAAACATAAACCAAGTGAGAATTTTAAAGTTAAGCTTGGTTATGATTCCGAAGTGGGAGTATCATGGGCTTCAGCCTGGATTGGAAAGGAGGAAGCTGGAGCTAAAACCGCACCCCGGAAGTGTAAACTTCAGGTTATGTTTCAGGTTCCACAGAATGACCTGAATTTAGCCGTTTTGCTT------------------------------------------------------------------------------------------------------------------------------------------------------------------------------------------------------------------------------------------------------------------------------TTCAGAATAAAGAAA---------------------------------------------------CGTTGGGATCTTTGA------------------------
>Selaginella_moellendorffii
------------------------------------------------------------------------------------------------------------------------------------------------------------------------------------------------------ATGGATTTGCAAGCG------------------------------------------------------------------------------------------------------------------------------------------------------------------------------------------------------------------------------------------TCCAAAGACGTGGATGACTGGCGGAGGATCATGGCCATGAAAGTGTCATCCGAGTATGACAGTGAGGCGAGCGTCGTGGTGAACAAAGTCACGGCTCGCATGCTTAATGGCATGGCAAAGTTGAAGGCCTCGTTCCAGAGAGACCCCTCGGGAGAA------------------------------------TTCCGGTATCCTTTGCTCGGGCTGGTGACCAAGTATCTCTCCGTGCTCTACGACTACGAAGAAAAGAATGCGCTCGTCACAATGTCTGCAAACTTG---GGCCGATATGTGCAAGCGAAGTACATGCAGGACGTCAAGGCGCAAGAAGGCGAGCTGAGAATTATCGCAACGACTAAGGACTCGAGATACAAGGCCGAGATTGCTACCGAAACTCCCCCCACATCCCGGCCGAGACTAAGCTTCACGTTTCCCAATGGCGAGATCAAACTGGAAGAC---GAGATGAAGAACGAAGCG---------CGGGCCTTATCTATCAGCGGCTTCGTTGGTGCGTCACTTGGGAGCGGTGTCTTCGTTGCGGATTACAAGGAAGAGAATGCCTCCCTCAAATACAAGTTCAAAGATGAGGAGATGACGCTGTGCCCCACGATATCATGGCCGTCACAGGCGCTAGCAGTGTCTTTCAAGCGGCAGTTTGATGAAGCAAACAAGCTAAGCTACATGTACAATTTCAACAACGAGGCGTGGAGCGCCATATTCAAGCACAAGGCAACGGAGAACTTCAAGATAAAGATGGGATACGATTCGGACGTGGGAGTGAGCTGGGCGTCAGCGTGGGTTGGCAAGGAAGATGAAGGTGCCAAGTCCGCCCCCAAGAAATGCAAGCTCCAGGTGATGCTCCAGCTGCCGCAGAACAATCTCCAGGAGGCAGTGCTCCTC------------------------------------------------------------------------------------------------------------------------------------------------------------------------------------------------------------------------------------------------------------------------------TTTAGAATAAAGAAG---------------------------------------------------CGGTGGGATCTCTGA------------------------
>Huperzia_squarrosa
---------------------------------------------------------------------------------------------------------------------------------------------------------------------------------------------------ATGGGAGAAGTGTTGACT------------------------------------------------------------------------------------------------------------------------AGTTCGGAATCAAGCTAT------------------------------------------------------------------------------------------------GAAACTGCTGGGGGAAAATGGAGA---------GGCTTGAAAGTTTCTTCAGAGTATGATAGTGAAGGAAGTATTGTAGTCAACAAATTTTCTGCCCGATTTTTTAGCGGAGTTGCCAAATTGAAAGGTTCTATTCAAAGGGAACCAACAGGCGAT------------------------------------TTTCGATATCCAACGCTTGCTTTTGCTAGCAAATATCTTTCTATATTATATGACCATGAAGACAAAAATGCATTGATTACTTTGTCAGCAGAATTG---GGGAAAAATTTACAACTCAAGTACTTGCACGATATCAAGGCGCAACAAGGAGAAGTTAAACTTCTTGCAACCTCAACAAATTTGAAGTACAAGTTAGAGCTGGCATGTGACACGCCTCTGTCCACATTGCCTAGATCCGCATTCACGTTTCCGATTGGTGAAGTAAAAGTCGAAGAG---GAGATTCGTGAAGACGAT---------CGGGCATTGTCAGTTAGTGGCTTTGTTGGAGGAAGGTTGGTAGATGGACTTCTTGTAGCGGAATACAAAGAG---------------------------------------------------------------------------------------------------------------------------------------------------------------------------------------------------------------------------------------------------------------------------------------------------------------------------------------------------------------------------------------------------------------------------------------------------------------------------------------------------------------------------------------------------------------------------------------------------------------------------------------------------------------------------------------------------------------------------------------------------
>Huperzia_lucidula
---------------------------------------------------------------------------------------------------------------------------------------------------------------------------------------------------------------------------------------------------------------------------------------------------------------------------------------------------------------------------------------------------------------------------------------------------------------------------------------------------------------------------------------------------------------------------------------------------------------------------------------------------------------------------------------------------------------------------------------------------------------------------------------------------------------------------------------------------------------------------TGCGACACGCCTCTATCCACATTGCCTAGATCCGCATTCACATTTCCGTTTGGTGAAGTAAAACTTGAAGAG---GAGATTCGTGAAGACGCC---------CGGGCATTCTCACTTAGTGGCTTTGTTGGAGGAACATTGATAGATGGACTTCTTGTAGCTGAATACAAAGAGGAAAATGTCAATTTCAAATATAAATACAAGGATGCACAAATGACTCTTATTCCCTCAGTTGCATGGCCTTCAAAGAGTGCCTCTCTCACTTTCAAGCGCCAGTTTGATCAGGTCAATAAGTTAAGTTATCTTTATAATTTCAACACAGAGGTATGGAGTGTCGTTTACAAACTTAAACCTGGGGAAAATTTCAAACTCAAACTAGGCTACGATTCTGAAGTTGGAGTCAGCTGGGCTTCAGCTTGGGTTGGTAGAGAAGACGCTGGAGCCAAAAAAGCACCAAGAAAATGTAAATTGCAGGTCATGCTACAAGTCCCTCATGAAGACATCAAGGCAACAGCACTGCTT------------------------------------------------------------------------------------------------------------------------------------------------------------------------------------------------------------------------------------------------------------------------------TTCCGGATTAAAAAA---------------------------------------------------CGATGGGATTTGTGA------------------------
>Pinus_maritima
---------------------------------------------------------------------------------------------------------------------------------------------------------------------------------------------------ATGGGGGAGGATTTGGCC---------------------------------------------------GAAGCTCCGCCT------------------------------------------CCGCCTCCGCCA---AGTACAGAGACATTACAGACATTT------------------------------CCCAACGAGCCCGAAAAATCC---------------CGCCTTATACGCCTTCCCAGGATCAAATTTGACCAC---GATTGGAGAAAATACGCGGCCGTGAAGCTTTCCTCGGAGTTTGACAGCGAGGGGAATGCCTTCATCAACAAGATTTCGGCTAGGGTGTTCCACGGGATTGCGAAGATTAAAGCTTCGTTTCAGAGGAGTGGCAGTGGCGAG------------------------------------ATCCAGTCCCCGCAGCTAGGTTTTGTGACGAAGTATTTATCGATTTTATATGATCATGAAGATCGCAATGCGCTTGTTACGGCTTCAGCCAATCTC---TCGCAGCGACTTCAGCTCAAGCTACTTACTGATGTTAAGGCCCAACAAGGAGAATTAAAAGTGCTTACAAGCTTGGCTGATTCTAGGTATAAAGTTGAAGTATCATGTGATGTACCGAGAATTGGTGTGCCCAGGGCAGTTGTAACATTCCCCATTGGTGAAGTCAAATTGGAGGAT---ATGATCCAAGATGAACGT---------AGAGTCTTGTCTATGAATGGATTTGTTGCAGGGAACCTTATGAAGGGGCTGTGCGTGGCAGAATACAATGATAACAATTTGAATCTGAAGTACAAGTACAAGGATGAAGAAATGACTATTACACCAAGCATATCTTTACCGTCAAATGAGCTATCCCTTGGATTCAAACGACAGTTTAATCCCTTGAATAAGTTGAGCTATTTTTATGATTTCAATTCCACTGCATGGAGTGCTGTCTACAAACATCAACCTATTGATGATTTCAAAGTAAAAGTAGGTTATGATTCTAAAGTTCGACTTGGATGGGCCTCAGCTTGGGTTGGCAAAGAGACTTTAGGTGCTAAAAAGGCACCAATGAAGGTCAAATTTCAGGTCATGTTGCAAGTTCCCCAAGACGATGTAAAATCATCTGCTGTGCTA------------------------------------------------------------------------------------------------------------------------------------------------------------------------------------------------------------------------------------------------------------------------------TTCAGGTTGAAAAAA---------------------------------------------------CGAATAGATTTATAA------------------------
>Amborella_tricopoda
---------------------------------------------------------------------------------------------------------------------------------------------------------------ATGAGAGTTGCAGAGGCTCCTCCCCAAAACCCTAACCATAATTCTTCACAACAA---------------------------------------------------GAGCTTCCTCAA------------------------------------------AACCCTAGCCCT---AATTCTCTAGAACCAGTTACC------------------------------------CCCATTCCTCCAAGTCCT---------------AGACCTGTCCCTGTCCCT---------------------------------------CCCACTAAGCTCTCTATCGAATTCGACAGTGAGAACAAAGTATTTGTGAACAAGATCTCCACTAAGCTCTTTGATGGGTTCGCAAAGCTCAAGTATTCGTTTCAGAGGAACAAGAATGGGGAT------------------------------------ATTCAGTACCCGCAATTAGGGTTTGTGACCAAGTACTTGTCTGTTTTGTATGATCATGATGAGAGAAATGCGGTGATTTCTGGCTGTCTTGATGTT---GGTCCACGAGTGCAGATCAAAGGAGTTCATGATGTCAGTGCACAACAAGGAGAGGCAAGGTTGATTGCAACTCTAGCTGATCCTTCTTATAAACTTGAATTGGTATCTTCTGTCCCTTCAACTGGTCCGCCACGAGCATCATTGAAATTCCCATATGGTGAAGTCCAAGTGGAAGAAAAGGAGGTCGATGAAGATAAG---------AGAGTGTTGTCTCTTGGTGGGATCCTGAAAGGCAATGTCCTTAATGGTGTTTGCAGTGCACTACACAAGGATGGAAACTGGAATCTCATATATGCTTACAAGGATGATGAACTGACATTCATTCCCAGTGTCGCATTGCCGTCTAATGTCTTCTCATTTGCATTCAAGCGGCGTTTTAGCCCTGTTGACAAGTTGAGCTACTTGTACAACTTTTACTCTAATGACTGGAGTGCTGTATACAAGCACAACTTTGGCGATGACCTGAAGTTGAAGGTTGGTTATGACTCTGAAGTGCGACTTGGATGGGCTTCTTTTTGGGTCGGAAAAGAAAATGCTGGGGCGAAGAAGGCCCCAAATAAGTGCAAGCTTCAGCTTATGCTTCAAGTTCCCCAAGATAATCCCAAAGCAATCGAATTCTTA------------------------------------------------------------------------------------------------------------------------------------------------------------------------------------------------------------------------------------------------------------------------------TTCCGGTTGAAAAAA---------------------------------------------------CGGAGTTATTCATGTGAAATATGA---------------
>Littorella_uniflora
---------------------------------------------------------------ATGGGAGATGAATTAGGA---------------------------------------------------------------------------------------------------------------GAAATTATAGAGGAAATTTTTGAGACTCCTCTTAGACATTGTACCAACCAATTTCACTATCTC---AAATTTCAAACCGCAAAA------AAGAAATCAACACATTTTTTCCATTTTATTGTTATGGAGGAA---------TCAAAGCCTGACCCCCAACCTCTGGCCACCAACGGCGTCGCCGCC---------CCGCAG------AGCTGCGGTGTATTCGCCGGCTTGTCCCAAATCGGCCGGCCG---------------------------------------AAGCTCCGAGTGACGGCGGAGTACGATAGCGATACATCGGTGTTCCTGAACAAGGTTTCGTGTAGATTGCTCAACGATTTGGGCAAAGTGAAAGTCTCGTTTCGGAACACTAGTGGAGGTGAA------------------------------------GTCTCGGAGCCTCAGGTTTCGTTCCATTCGAAGTTCTTCTCGCTTCAGTATGATTTAGAGGAGAACGATGGACTGTTCAAGGCCAACTATAATGTC---AAACCTGGTCTTCAGCTCAGAGCTGTTCACCAAGTCAAAGCCCAGCAGGGAGAGGTTGCAGTGATGGCAGATATTGCTGGTCCTGCCTACAAACTTGAATTGTCAACTCCTGTCCCATCTGTTGGCTTGCCAAAAGCGACCTTTAAATTTCCTCTTGGTGAAGTTGCATTCGAGGAAAGGGAGGAGGAAGAAGAGGAG---CTGAAGAGAGCTTTATCTGTGAATGGAATTTTGAGAAGTCATGTTCTAGATGGAGTGCTTACTGCGAAGTATACTGAGGAGAATTTAGATTTAAGATATGAGTTCAAGGACGAGCAAATGACCTTCATTCCTAGTATTTCCTTGCCTTCAAATTCGGTATCATGTGCATTTAAACGGAGATTTAGTCCTTCAGACAAGTTGAGCTATTCGTACTTCTTCGACACAAACAACTGGAGTGCAGTCTATAAACACACCGTTGGGAAGGACTACAAAGTCAAAGCTGGTTATGATTCTGGAGTACGACTTGGTTGGGCATCACTCTGGGTAGGAGAAGAGGATGGGAAAGCCAAGACAGCTCCGATGAAGATGAAAGTCCAGTTTATGCTCCAAGTTCCTCAAGATGACATCCAATCGTCCGCTCTGATG------------------------------------------------------------------------------------------------------------------------------------------------------------------------------------------------------------------------------------------------------------------------------TTCCGTGTCAAAAAG---------------------------------------------------AGATGGGACATATAG------------------------
>Arabidopsis_thaliana
---------------------------------------------------------------------------------------------------------------------------------------------------------------------------------------------------ATGGCGGATCCATCTTCTCAAAACCCT------------------------------------AACCTCGCCACTCCCCCT------------------------------------------CCTCCT---------TCTTCTCCTTCACCAACCCATCAAATTCAATCTGGAACCTCGGAATTATCGCCACCGTCTCGACCGCCTTGCTCTACCTTGTCCTTTCTCAAGACTGCTAACCGACCA---------------------------------------AAACTCCGTGTGACATCTGAATTCGACAGCGATAGTCTCCTTTTCTTAAACAAAGTGTCTTGTAAGCTCTTCGATAACCTTGCCAAGCTTAAACTCTCGTTTCAGAACAATTCCCAGCGCGAG------------------------------------ATTTCACAGCCTCAGGTCTCTTTTACTTCCAAACACGTTTCTGTTCTCTATGATGTCGAAGAGAAGAATACTTTCATTAAGAGCACTCTCGATGTT---CACCCGCGTCTTCAGCTCCGAGCTCTTCATAATGTTAAGGCACAACAAGGAGAAGTTGCTATGGAGGCAAATCTGACTGAACCTGGCTACTCTCTGGAGCTTTCATCACCTGTGCCT---ATTGGTTACCCAAGAGCAACTCTTAAATTCCCACTTGGCGAAATTTCGTTACAAGAAAAAGATGAGGAGGAGGAGGAGAAGCAGAAAAGAACTTTATCTGTTAATGGGATCCTCAAACGTCAAGTTATGAATGGTGTTTGTACCGCTCTATACACAGATGAAGAGTTGAGGCTGAGATATGCTTATAAGGATGATGCATTGTCTTTCATCCCAAGTATTTCCCTTCCTTCCAATGCTGCATCATTTGCATTCAAACGGCGGTTTAGCCCTTCAGATAAGTTGAGCTATTGGTACAACTTTGATTCAAACATGTGGAGTGCTGTGTACAAACGCACATATGGT------------------------------------------------------------------------------------------------------------------------------------------------------------------------------------------------------------------------------------------------------------------------------------------------------------------------------------------------------------------------------------------------------------------------------------------------------------------------------------------------------------------------TGGTGA------------------------------
>Theobroma_cacao
---------------------------------------------------------------------------------------------------------------------------------------------------------------------------------------------------ATGGTGGAACCTTCCCCTCCGAATCCTGTC------------------------TACATGGCCCCAGCAGTTACGCCACCAGGTGCAGGTGATGGTGATCCTCTTTTT------------CTTCCTCCG---------TCGCCGCCCAGCCCCAGT------------------------------------CCCAAGAGGCCTCCTTGG------------------------------------------------------------------------------GTGCGTGTGACATCAGAGTTTGACAGTGGGAGCCTGATATTCTTCCACAAGGTGTCATGCAAGGTGTTTGACAATCTCGCAAAGCTGAAGCTTTCCTTCAACAACAATACGAAGCGGGAG------------------------------------ATCTCCCACCCCCACTTGGCCCTCACTTCCAAGCACTTGTCCGTCCATTACAATGTTGAGGATCAAGAGGCCCTCATCAAAACCTCCTTCCACGTG---GCTCCCCGCTTGCACTTCAAAACTGCTCACTTTCTCAAGGCACAACAAAGTGAGGTGACAATGGTTGCAAACCTTGCTGATCCTGGATATGCCCTTGAGCTCTCATCTCCTGTTCCCTATGTCGGTTTGCCTAGAGCAACATTTAAATTTCCTATTGGTGAAGTTTCGTTGGAGGGGAGAGAGGACGAGGAA---------GTGAAGAGAACATTTGCAGTAAATGGTATTATTAAAGGTCAGGTTCTGAATGGCGTCTGCGCTGCAAATTACAAGGATGAGGAGTTGAAATTAAGATATACCTATAAGGATGAGGCACTATCCTTTATCCCAAGCATTTCATTGCCTTCAAATGCTTTATCATTTTCTTTCAAGAGACGTTTCAGTCCATCTGATAAGCTGAGCTACTGGTACAATTTCGATTCAAACTATTGGAGTCTTGTCTACAAGCACAAATACGGGAAAGACTTCAAATTCAAAGCTGGTTATGATTCAGAGGTTCGTGCTGGCTGGGCTTCTCTTTGGGTTGGAGAGGAAGGTGGCAGGGCAAAGACAGCTCCGATGAAGTTGAAAGTCCAGTTTACTCTCCAAGTGCCTCAAGATGACATCAAATCATCAGCATTAATG------------------------------------------------------------------------------------------------------------------------------------------------------------------------------------------------------------------------------------------------------------------------------TTCCGTGTCAAAAAG---------------------------------------------------AGATGGGATATATAG------------------------
>Isoetes_spp
------------------------------------------------------------------------------------------------------------------------------------------------------------------------------------------------------------------------------------------------------------------------------------------------------------------------------------------------------------------------------------------------------------------------------------------------------------------------------------------------------------------------------------------------------------------------------------------------------------------------------------------------------------------------------------------------------------------------------------------------------------------------------------------------------------------------------------------------------------------------------------------------------------------------------------------------------------------------------------------------------------------------------------------------------------------------------------------------TTGACACTGGTACCTTCACTTACATGGCCATCAGGATCGTTATCCCTTGCATTCAAGCGCCAGTTTAATGAACAAAATAAATTGAG----------------------------------------------------------------------------------------------------------------------------------------------------------------------------------------------------------------------------------------------------------------------------------------------------------------------------------------------------------------------------------------------------------------------------------------------------------------------------------------------------------------------------------------------------------------------------------------------------------------------
>Isoetes_andicola
---------------------------------------------------------------------------------------------------------------------------------------------------------------------------------------------------------------------------------------------------------------------------------------------------------------------------------------------------------------------------------------------------------------------------------------------------------------------------------------------------------------------------------------------------------------------------------------------------------------------------------------------------------------------------------------------------------------------------------------------------------------------------------------------------------------------------------------------------------------------TTAGCATGTGATGATACACCATCTTTACTGCCAAGAGCAACCTTCATTTTCCCCAATGGTGAACTAA--------------------------------------------------------------------------------------------------------------------------------------------------------------------------------------------------------------------------------------------------------------------------------------------------------------------------------------------------------------------------------------------------------------------------------------------------------------------------------------------------------------------------------------------------------------------------------------------------------------------------------------------------------------------------------------------------------------------------------------------------------------------------------------------------------------------------------------------------------------------
>Isoetes_humilior
--------------------------------------------------------------------------------------------------------------------------------------------------------------------------------------------------------------------------------------------------------------------------------------------------------------------------------------------------------------------------------------------------------------------------------------------------------------------------------------------------------------------------------------------------------------------------------------------------------------------------------------------------------------------------------------------------------------------------------------------------------------------------------------------------TGTTC-GGCACAGCAGGGTGAAGTGAAGCTTATTGCTACATCA---------------------------------------------------------------------------------------------------------------------------------------------------------------------------------------------------------------------------------------------------------------------------------------------------------------------------------------------------------------------------------------------------------------------------------------------------------------------------------------------------------------------------------------------------------------------------------------------------------------------------------------------------------------------------------------------------------------------------------------------------------------------------------------------------------------------------------------------------------------------------------------------------------------------------------------------------------------
>Isoetes_elatior
-------------------------------------------------------------------------------------------------------------------------------------------------------------------------------------------------TGAAAGAAGACACATTAAAG------------------------------------------------------------------------------------------------------------------------------------------------------------------------------------------------------------------------------------------TYAAATCTGGATTCGGATTGGAGAAGGATTATTGCCATGAAAATAWCAACAGAATATGATAGTGAAGAACATATAGTCATGAACAAGATATMTGYYYGTATGCTAAATGGGTTGGCCAAATTAAAGGCATCTTTCAGRAGAGAGCCCACTGGAGGG------------------------------------TTTAGATCTCCTCTTATTGGGCTTGCGACAAAACATCTATCAGTGGTGTATGACCATGAAGATAGAAATGCCCTTGTCACTTTATCAGCCAACCTG---GGGCAGTACCTGCAGTTAAGTTATCTA-----TGTTCAGGCACAGCAGGGTGAAGTGAAGCTTATTGCTACATCAGAGGATTCTAARTACAAGGCASAGTTAGCATGTGATGWTACACCATCTCTACTGCCAAGAGCAACCTTTATTTTCCCCAATGGTGAACTAAAAATTGAAGAT---GAGATAAGAGAGGAGAAG---------AGAGCCTTTTCTGTTAGTGRTKTTGTTGGAGGAACAGTAATGAAYGGTGTACTTCTTGCYGATTATCGAGATGAAAYCGCCACTCTTAAGTACAAATTCAAGGATGAGGAGTTGACACTGGTACCTTCACTTGCATGGCCGTCAGGATCATTATCCCTTGCATTCAAG------------------------------------------------------------------------------------------------------------------------------------------------------ATTGGAAAGGAGGAAGCTGGAGCTAAAACAGCACCTCGGAAGTGTAAACTTCAGGTTATGTTTCAGGTTCCACAGAATGACCTGAATTTAGCGGTTTTGCTT------------------------------------------------------------------------------------------------------------------------------------------------------------------------------------------------------------------------------------------------------------------------------TTCAGAATAAAGAAA---------------------------------------------------CGTTGGGATCTTTGA------------------------
>Isoetes_coromandelina
--------------------------------------------------------------------------------------------------------------------------------------------------------------------------------------------------------------------------------------------------------------------------------------------------------------------------------------------------------------------------------------------------------------------------------------------------------------------------------------------------------------------------------------------------------------------------------------------------------------------------------------------------------------------------------------------------------------------------------------------------------------------------------------------------------------------------------------------------------------------------------------------------------------------------------------------------------------------------------------------------------------------------------------------------------------------------------------GGATGAGGAGTTGACACTGGTACCTTCACTTTCTTGGCCGTCAGGATCATTGTCCCTTGCGTTCAAGCGTCAGTTTAATGAACATAATAAATTGAG-------------------------------------------------------------------------------------------------------------------------ATTGGAAAAGAGGAGGCTGGGGCTAAAACAGCACCACGAAARTGTAAACTTCAGGTTATGTTTCAGGTTCCACAGAATGACCTAAATTTGGCAGTATTGCTT------------------------------------------------------------------------------------------------------------------------------------------------------------------------------------------------------------------------------------------------------------------------------TTCAGGATAAAGAAA---------------------------------------------------CGTTGGGACCTTTGA------------------------
