# Supplementary material for: Phylogenomics indicates the “living fossil” Isoetes diversified in the Cenozoic
Source: PLoS One. 2020 Jun 18;15(6):e0227525. doi: 10.1371/journal.pone.0227525 (PMC7302493; doi:10.1371/journal.pone.0227525)
Supplement: S1 File — Folder containing fasta files for each of the individual nuclear alignments. (GZ) [file pone.0227525.s011.gz › 1_Individual_Nuclear_Alignments/Homolog_22649.orthogroup_25.fasta]

>Ceratodon_purpureus
------------------------------------------------------------------------------------------------------------------------------------------------------------------------------------------------------------------------------------------------------------------------------------------------------------------------------------------------------------------------------------------------------------------------------------------------------------------------------------------------------------------------------------------------------------------------------------------------------------------------------------------------------------------------------------------------------------------------------------------------------------------------------------------------------------------------------------------------------------------------------------------------------------------------------------------------------------------------------------------------------------------------------------------------------------------------------------------------------------------------------------------------------------------------------------------------------------------------------------------------------------------------------------------------------------------------------------------------------------------------------------------------------------------------------------------------------------------------------------------------------------------------------------------------------------------------------------------------------------------------------------------------------------------------------------------------------------------------------------------------------------------------------------------------------------------------------------------------------------------------------------------------------------------------------------------------------------------------------------------------------------------------------------------------------------------------------------------------------------------------------------------------------------------------------------------------------------------------------------------------------------------------------------------------------------------------------------------------------------------------------------------------------------------------------------------------------------------------------------------ATGGAGGAATTCAATATTGTGAAGCAGATT---------------------------------------GATGCCGAGAGGCAGGCCTTTAGGGAA------ACTCCAGGCACTACTCGGCCA---------------------------------------------------------------------------------------------------------------------------------------------------------------------------------------------------------------------------------------------------------------------------------------ATTCGGCCATCGTCT---------------------------------------------------------------------------------------------------------------------------------------------------------------------------------------------------------------------------CCGCAAATA------------------ACAGTAGCTGCACCAGCGACG---------------------------------------------------------------------------------------------------------------------------------------------------------------------------------------------------------------------------------------------------------------------AACCCTTAT---TTCCCTGTTGAAGAGATA------------------------------------------------------------------------------------------------------------------------------------TATGTTTCTCAACCACCAAGCAACAGGTTC---------------------------------------------------------GATAATTCGAGGTCGGATCCCATGGACGACCCCGATGTT------------------------TGGAGACCTCCCAGC------------------CGTGACATTCCTTCACAGTATGGAACCAGACGGCCGACGAAAGCAGGTCAA------------------------------------------------------------------------------------ATG---GCAGCAGCTGCTCAAGCTAAAAGAATG---GCT---------------------------------------------------------------------------------------------------------------------------------------------------------------------------------------GCTTATGCTAGA---GGAGCAGGGGAT---------------------------------------------------------------------------------------------------AAGACTAGCACTAGCACTAGCACTGCTATAGTGGGAAGAAGTAACAAGGTGACTTCGACAGGCCCTTCGTCC------------------------------------------------AAGAGTATGGGTCCAGGACCTGGG---ATGAGC------------------------TCTGGTGTGAAGGGATCCTCCCTTACTGGCAATACAGGT------------------CCTCGAAAG---------AGC---------ACTGGCCGCTCA------ACACCCAGCAAGCGA---GAGTCACTGAATGGAGTCGTC---------CCTGAA---GAGGAG---------------------------------------------------------------------------------GTACCT---------------------------------------------------------------------------------------------------------------------------------------------------------------------------------------------------------CGAGGCATGCCTAATAGG---------------------AAAGGAAAATACGAAGGCCCAGAT---CAAGAACTTGCAGCCATGTTGGAAAGGGATGTTCTTGAG---AGTAGTCCCGGCGTTCGGTGGGAGCATATTGCAGGCCTTACTGAAGCAAAGCGTTTGCTAGAGGAGGCTGTGGTTTTACCACTCTGGATGCCTGAATATTTC------------------------------CAGGGAATTCGG---------------------------------------------------------------------------------------------------------------CGCCCGTGGAAAGGAGTGTTAATGTTTGGTCCGCCCGGTACTGGAAAAACACTTTTAGCTAAGGCAGTGGCAACGGAGTGCGGGACTACCTTCTTTAATGTATCATCGGCCACACTGGCATCAAAATGGCGAGGGGAGAGTGAGCGCATGGTGAGAGTCTTATTTGATCTTGCCCGTGCCTACGCCCCTAGCACAATATTCATTGATGAGATCGATTCTCTCTGCAATGCTCGT---GGT---TCATCTGGAGAGCACGAATCTTCGAGACGAGTGAAGTCCGAGCTATTAGTGCAAGTGGATGGTGTGAATGGC------------ACTGGTGACGATGGTGAGAAGAAAATTGTTATGGTGTTGGCAGCAACAAACTTTCCTTGGGACATTGATGAAGCACTCAGGAGGCGACTTGAAAAAAGAATTTACATTCCTCTGCCGGTAGAAGAGGGTCGGCGAGAACTTATTCGCATCAACCTCAAAGACATTGAG---GTCGCCAAG---GATGTGGATATAGATGAGTTGGCAAAGCGCACCGAGGGGTACAGTGGTGACGATCTTACCAACATTTGTAGGGACGCTTCTATGAACGGAATGCGGCGCAAAATTGCT------------------------------------------------------------GGCAAGACCCCTGAC---GAGATCAAAAACATGACCAAAGATGAGATG---------------------------------------------------------------------------------------------------------------------------------------------------------------------------------------------------------------TACGAGCCA---------------GTGGCAGCGCGTGATTTTGATGAAGCTCTATCC---------------------AAA---------------------------------------------------------------------------ATCTCTAGG------------------------------------------------------AGCGTGTCCACGGCAGAT---------------------ATTGAGAAACACGAA---------------------------------------------------------------------------------------AAG------TGGCTGCACGAGTTCGGATCCTCG------------------------------------------------------------------------------------------------------------------------------------
>Physcomitrella_patens
------------------------------------------------------------------------------------------------------------------------------------------------------------------------------------------------------------------------------------------------------------------------------------------------------------------------------------------------------------------------------------------------------------------------------------------------------------------------------------------------------------------------------------------------------------------------------------------------------------------------------------ATGCCA------------------------------------------------------------------------------------------------------------------------------------------------------------------------------------------------------------------------------------------------TTGCAC------------------------------------------------------------------------------------------------------------------------------------------------------------------------------------------------------------------------------------------TCCCAGCTTCAACAG---CGTTGG------------------------------------------------------------------------------------------------------------------------------------------------------------------------------------------------------------------------------------------------------------------------------------------------------------------------------------------------------------------------------------------------------------------------------------------------------------------------------------------------------------------------------------------------------------------------------------------------------------------------------------------------------------------------------------------------------------------------------------------------------------------------------------------------------------------------------------------------------------------------------------------------------------------------------------------------------------------------------------------------------------------------------------------------------------------------------------------------------------------------------------------------------------CAT------------------------------------------TTAAGCAATGTGGGCGATCCA---------------------------------TATCTTCGTACTAAGTGGAATAAATGCAAG------------------AAAGATCTTATGGAAGAATTCGATATTGTGAAGCAGATT---------------------------------------GACGCTGAGAGGCAAGCCTTCAAGGAT------GCTCCTGGC---AGTCATCCT------------------------------------------------------------------------------------------------------------------------------------------------------------------------------------------------------------------------------------------------------------------------------------------CGTCCGTCATCT---------------------------------------------------------------------------------------------------------------------------------------------------------------------------------------------------------------------------CCGCCAATA------------------GCAGTAGCTGCATCATCAATACGCCATGCGCAAGAACGTTAC------------------------------------------------------------------------------------------------------------------------------------------------------------------------------------------------------------------------------------AGGGAAGAACGAGATACTTTC---TTTCCTGTTGAAGAAATA------------------------------------------------------------------------------------------------------------------------------------TTTGTGTCTCATCCTCCAAGT---CGAACA---------------------------------------------------------GATAATTCGAGGTCAGATCCCCTTGACGACCCCGATGTT------------------------TGGAGACCTCCTAGT------------------CGCGATATTCTTCCACAGTACGGAACAAGACGGCCAACAAAAGCAGGCCAA------------------------------------------------------------------------------------ATG---GCAGCAGCTTCTCAAGCTAAACGAATG---GCT---------------------------------------------------------------------------------------------------------------------------------------------------------------------------------------GCCTACGCTAGA---GGAGCAGGGGAT---------------------------------------------------------------------------------------------------AAGGCTTCCACTCAA---------------GTGGGGCGAGGAAATAAGGTGATCACAACAGCT---TCGTCT------------------------------------------------AAAAGCTTTGGCGCAGGAGCTGGG---GCGGTT------------------------TCG------AAGGGATCTTCTCTTCCTGGCAACACGGGC------------------CCTCGCAAA---------AGCACTAGCATGACTGGTCGCTCA------ACCTCCACTAAACGA---GAAGCATTGAATGGG---GCC---------CCAGAA---GAGGAG---------------------------------------------------------------------------------GTACCA---------------------------------------------------------------------------------------------------------------------------------------------------------------------------------------------------------CGAGGAATGCCTAGTAGA---------------------AAAGGAAAATACGAAGGTCCCGAC---ACTGAGCTTGCGGCTATGTTGGAAAGAGATGTCCTTGAG---AGTAGTCCTGGTGTCCGATGGGAGCACATTGCGGGTCTCACTGAAGCAAAGCGTTTGCTAGAGGAAGCTGTGGTTTTGCCTCTTTGGATGCCTGAATATTTC------------------------------CAGGGGATTCGG---------------------------------------------------------------------------------------------------------------CGCCCGTGGAAAGGGGTGCTGATGTTTGGTCCACCCGGCACTGGTAAAACACTTCTAGCGAAAGCAGTGGCAACAGAGTGCGGGACTACCTTCTTTAACGTCTCGTCCGCCACGCTGGCATCAAAATGGCGAGGGGAGAGTGAGCGTATGGTGAGAGTCTTATTTGATCTTGCCCGTGCCTACGCTCCTAGCACAATATTCATTGACGAGATCGATTCTCTCTGCAATGCCCGT---GGT---TCATCTGGAGAGCACGAGTCATCGAGACGAGTGAAATCAGAGCTACTTGTGCAAGTGGATGGTGTGAATGGC------------ACAGGCGAGGATGGTGAAAAGAAAATCGTTATGGTGTTAGCAGCAACAAACTTCCCTTGGGACATTGACGAAGCACTCAGGAGACGACTTGAAAAGAGGATTTACATTCCTCTTCCAGTAGAAGAGGGTCGGCGGGAACTCATTCGCATCAACCTCAAAGATATTGAG---GTTGCCAAG---GATGTGGATATAGATGCCCTTGCTAAGCGAACTGAAGGTTACAGTGGTGATGACCTCACTAACATTTGTAGGGATGCATCAATGAACGGTATGCGGCGGAAAATTTCT------------------------------------------------------------GGAAAAACCCCAGAG---GAGATAAAAAACATGACCAAGGACGAGATG---------------------------------------------------------------------------------------------------------------------------------------------------------------------------------------------------------------TACGAGCCA---------------GTGGCAATGCGTGATTTTGATGAAGCTATCAAC---------------------AAA---------------------------------------------------------------------------ATCTCTAGG------------------------------------------------------AGTGTTTCCACCGCAGAT---------------------ATTGAGCGCCATGAA---------------------------------------------------------------------------------------AAG------TGGCTAACCGAATTTGGGTCTTCGTAA---------------------------------------------------------------------------------------------------------------------------------
>Oryza_sativa
---------------------------------------------------------------------------------------------------------------------------------------------------------------------------------------------------------------------------------------------------------------------------------------------------------------------------------------------------------------------------------------------------------------------------------------------------------------------------------------------------------------------------------------------------------------------------------------------------------------------------------------------------------------------------------------------------------------------------------------------------------------------------------------------------------------------------------------------------------------------------------------------------------------------------------------------------------------------------------------------------------------------------------------------------------------------------------------------------------------------------------------------------------------------------------------------------------------------------------------------------------------------------------------------------------------------------------------------------------------------------------------------------------------------------------------------------------------------------------------------------------------------------------------------------------------------------------------------------------------------------------------------------------------------------------------------------------------------------------------------------------------------------------------------------------------------------------------------------------------------------------------------------------------------------------------------------------------------------------------------------------------------------------------------------------------------------------------------------------------------------------------------------------------------------------------------------------------------------------------------------------------------------------------------------------------------------------------------------------------------------------------------------------------------------------------------------------------------------------------------------------------------------------------------------------------------------------------------------------------------------------------------------------------------------------------------------------------------------------------------------------------------------------------------------------------------------------------------------------------------------------------------------------------------------------------------------------------------------------------------------------------------------------------------------------------------------------------------------------------------------------------------------------------------------------------------------------------------------------------------------------------------------------------------------------------------------------------------------------------------------------------------------------------------------------------------------------------------------------------------------------------------------------------------------------------------------------------------------------------------------------------------------------------------------------------------------------------------------------------------------------------------------------------------------------------------------------------------------------CCAAATCGTAGACCAACACGA---GGTCAA------------------------------------------------------------------------------------------TCTAGTACAAGAAAATCCTCCCAAGAT---GGA---------------------------------------------------------------------------------------------------------------------------------------------------------------------------------------GCTTGGGCCCGG---GGTCCA---TCA---------------------------------------------------------------------------------------------------AAGACTGGAACACCT------------------AGTCGTGGTGCAAAACCTAAT---------GGAAGTAAA------------------------------------------------GGAAACTCTGGGGCAAGATCATCC---ACT---------------------------------------GCCTCTAGCACTGGTGGGAGGAAAGGG------------------AAG---TCA---------------------------------------AGTTCAAGCAAGGCT---GATTCAGTGAGTAGC---GAT---------GCTGAA---GAA---------------------------------------------------------------------------------------------------------------------------------------------------------------------------------------------------------------------------------------------------------------------------------------------------------GGCAAGTCCAAG---------------------AAGGGGCAATATGAAGGACCAGAT---ATGGACTTGGCTGCCATGCTTGAAAGGGATGTCCTGGAT---TCTACCCCAGGTGTTAGATGGGATGATGTCGCAGGTCTTAGTGAGGCCAAAAGACTTCTTGAAGAAGCAGTTGTACTTCCTCTCTGGATGCCTGAATATTTC------------------------------CAGGGTATTCGC---------------------------------------------------------------------------------------------------------------CGACCTTGGAAAGGGGTTCTAATGTTTGGTCCACCTGGTACTGGAAAGACTCTTTTAGCGAAGGCAGTAGCTACAGAATGTGGCACAACATTTTTCAATGTTTCTTCAGCAACTCTGGCTTCTAAATGGCGGGGAGAGAGTGAGCGCATGGTCCGCTGTTTATTTGATCTTGCAAGGTTCTATGCTCCAAGTACAATCTTCATTGATGAAATTGACTCCCTCTGCACATCTCGT---GGA---GCTTCTGGTGAGCATGAGTCATCAAGGAGGGTGAAGTCTGAACTTCTAGTTCAAATAGACGGTGTAAATAATAGTTCT------ACCACTGAAGATGGTCAACCAAAAATAGTTATGGTTCTGGCAGCTACCAACTTTCCATGGGATATTGATGAAGCACTGAGACGGAGGCTGGAGAAGCGTATTTATATTCCACTTCCAAATTTTGAAAGCAGAAAGGCACTCATCAATATTAACCTTAAAACTGTTGAG---GTTGCTACC---GATGTTGACATAGATGAAGTTGCACGGAGGACAGAAGGCTATAGTGGTGACGACCTTACAAATGTTTGCCGTGATGCTTCAATGAATGGCATGAGACGAAAGATTGCA------------------------------------------------------------GGCAAGACCCGCGAT---GAGATTAAGAACATGTCAAAAGATGAGATC------------------------------------------------------------------------------------------------------------------------------------------------------------------------------------------------------------TCAAAAGACCCA---------------GTGGCCATGTGTGACTTTGAGGAAGCTCTGGCC---------------------AAG---------------------------------------------------------------------------GTTCAGAAG------------------------------------------------------AGTGTATCACCCGCTGAT---------------------ATAGAAAAGCACGAG---------------------------------------------------------------------------------------AAG------TGGCAGGCCGAGTTTGGGTCCGCTTGA---------------------------------------------------------------------------------------------------------------------------------
>Ananas_comosus
------------------------------------------------------------------------------------------------------------------------------------------------------------------------------------------------------------------------------------------------------------------------------------------------------------------------------------------------------------------------------------------------------------------------------------------------------------ATGGTGGGG---------------------------------------------------------------------------------------------------------------------------------------------------GCCCTAGCGGGGCTGCAG------------------------------------------------------------------------------------------------------------------------------------------------------------------------------------------------------------------------------------------------GACCAC------------------------------------------------------------------------------------------------------------------------------------------------------------------------------------------------------------------------------------------GTGAAGCTCGCGCGC---GAGTACGCG------------------------------------------------------------------------------------------------------------------------------------------------------------------------------------CTCGAGGGCCTCTAC------------------------------------------------------------------------------------------------------------------------------------------------GACACC------------TCCATCATCTTCTTC------------------------------------------------------------------------------------------------------------------------------------------------------------------------------------------------------------------------------------------------------------------------------------------------------------------------------------------------------------------------------------------------------------------------------------------------------------------------------------------------------------------------------------------------------------------------------------------------------------------------------------------------------------------------------------------------------------------------------------------GACGGCGCCATCGCCCAGATCAACAAGCAT------------------------------------------ATGAGTACTCTGGATGATCCC---------------------------------ACACTTCGTGCGAAATGGATGAACTGCAAG------------------AAAGCTATTTCTGAGGAAATAGACGTTGTGAAACAGTTA---------------------------------------GATGCCGAATTAAGATCATTCAAGGAA------CTACCGGGT---ACTAGG---------------------------------------------------------------------------------------------------------------------------------------------------------------------------------------------------------------------------------------------------------------------------------------------CGGACGTCCTCA---------------------------------------------------------------------------------------------------------------------------------------------------------------------------------------------------------------------------CCCCCTATA------------------CCTGCTAAA---TCCTTTGTT---------------------------------------------------------------------------------------------------------------------------------------------------------------------------------------------------------------------------------------------------------------------------TTC---CAACCATTGGATGAA------------------------------------------------------------------------------------------------------------------------------------------------TATCCTGCACCATCT---------------------------------------------------------------------------GGCCCGCCTTTGGATGATCCTGATGTT------------------------TGGAGACCACCAAGC------------------CGGGAC------------CAACAGAACAGAAGACCGACGAGGTCTGGTCAA------------------------------------------------------------------------------------------GCAGGTGTTAGAAGATCCTCTCAAGAT---GCA---------------------------------------------------------------------------------------------------------------------------------------------------------------------------------------ACATGGGCCCGT---GGTTCA---TCT---------------------------------------------------------------------------------------------------AGGGCTGGAACAGCT------------------GGGCGTGGGGCAAAGTCTAGT---------ACAAGCAAA------------------------------------------------GGTAGTTCGAGCGTCAGATCATCG---ACT---------------------------------------TCTTCTGGGTTGTCTGGGAAGAAAGGA------------------AAA---TCA---------------------------------------AGTTCTGGCAAGGGA---GATTCACAGAGTGGT---GAT---------GGAGAG---GAT---------------------------------------------------------------------------------------------------------------------------------------------------------------------------------------------------------------------------------------------------------------------------------------------------------GGAAAGCCGAGA---------------------AAGGGGCAATATGAAGGACCTGAT---GCTGACTTGGCTGCAATGCTGGAAAGAGATGTCTTGGAG---ACGACCCCTGGTGTGAGGTGGGATGATGTTGCAGGACTTAGTGAAGCCAAAAGACTCCTAGAGGAAGCTGTTGTTCTACCTCTATGGATGCCCGAGTATTTT------------------------------CAGGGAATTCGT---------------------------------------------------------------------------------------------------------------CGGCCATGGAAAGGTGTTCTTATGTTTGGTCCGCCTGGTACTGGGAAGACACTTTTGGCTAAGGCTGTGGCTACAGAATGTGGTACAACATTCTTCAATGTCTCTTCTGCTACATTGGCTTCGAAATGGCGTGGGGAGAGCGAGCGCATGGTTCGTTGCCTATTTGAGCTCGCAAGAGCTTATGCTCCGAGCACCATTTTCATTGATGAAATTGATTCTCTTTGCAATTCTCGT---GGA---GCTTCAGGCGAGCATGAATCATCCAGAAGGGTGAAGTCTGAACTTCTAGTTCAAATTGATGGTGTAAATAACAGCTCT------ACCGGTGAAGATGGTCAGCGCAAGATAGTTATGGTTTTGGCTGCAACAAACTTTCCATGGGATATTGATGAAGCCCTTAGGAGACGGCTGGAAAAGAGGATTTATATCCCGCTTCCGAATTTCGAGAGTAGAAAGGAGCTCATCAAGATCAATCTAAGAACAGTTGAG---GTAGCTTCT---GATGTAAACATCGATGAAGTGGCACGTAGAACAGAAGGGTACAGCGGGGACGACCTCACGAACGTCTGCCGAGATGCGTCGCTGAACGGAATGAGGCGAAAAATTGCA------------------------------------------------------------GGAAAGACGAGGGAC---GAGATCAAGAACATGTCCAAGGACGAGATC------------------------------------------------------------------------------------------------------------------------------------------------------------------------------------------------------------TCAAAGGACCCC---------------GTCGCCATGTGCGACTTCGAGGAGGCCCTTGCC---------------------AAG---------------------------------------------------------------------------GTCCAGCGG------------------------------------------------------AGCGTCTCCGCCGCCGAC---------------------ATCGAGCGCCACGAG---------------------------------------------------------------------------------------AAG------TGGTTCTCCGAGTTTGGATCGGCGTAA---------------------------------------------------------------------------------------------------------------------------------
>Theobroma_cacao
---------------------------------------------------------------------------------------------------------------------------------------------------------------------------------------------------------------------------------------------------------------------------------------------------------------------------------------------------------------------------------------------------------------------------------------------------------------------------------------------------------------------------------------------------------------------------------------------------------------------------------------------------------------------------------------------------------------------------------------------------------------------------------------------------------------------------------------------------------------------------------------------------------------------------------------------------------------------------------------------------------------------------------------------------------------------------------------------------------------------------------------------------------------------------------------------------------------------------------------------------------------------------------------------------------------------------------------------------------------------------------------------------------------------------------------------------------------------------------------------------------------------------------------------------------------------------------------------------------------------------------------------------------------------------------------------------------------------------------------------------------------------------------------------------------------------------------------------------------------------------------------------------------------------------------------------------------------------------------------------------------------------------------------------------------------------------------------------------------------------------------------------------------------------------------------------------------------------------------------------------------------------------------------------------------------------------------------------------------------------------------------------------------------------------------------------------ATGAATGTGAAG------------------AAAGCTCTATCGGAGGAGACAGAAGTTGTGAAGCAATTG---------------------------------------GATGCGGAAAGAAGGTCATTTAAGGAA------GGGTCTAAT---GGGCGG---------------------------------------------------------------------------------------------------------------------------------------------------------------------------------------------------------------------------------------------------------------------------------------------CGTCCTTCTTCA---------------------------------------------------------------------------------------------------------------------------------------------------------------------------------------------------------------------------CCACCGATT------------------CATGCTAAGTCCTCTTTTGTG---------------------------------------------------------------------------------------------------------------------------------------------------------------------------------------------------------------------------------------------------------------------------TTC---CAACCATTAGATGAG------------------------------------------------------------------------------------------------------------------------------------------------TACCCGACTTCATCA---------------------------------------------------------------------------GGTGCCCCAATGGATGACCCTGATGTG------------------------TGGAGGCCTCCAAGT------------------CGGGAC------------ACTACAAGTAGAAGACCTGCGAGGGCTGGTCAA------------------------------------------------------------------------------------------GTGGGCATGAGGAAATCGCCCCAAGAT---GGG---------------------------------------------------------------------------------------------------------------------------------------------------------------------------------------ACTTGGGGGGGT---CGTGGTAATACT---------------------------------------------------------------------------------------------------AGAACAGGTACAACT------------------GGCCGTGGTGCGAAGGCTGGTGGC------TCAAGTAGA------------------------------------------------AGTAACACAGGGGTTAGA------------------------------------------------------GCATCTGCCACTGGGAAGAAGGGA------------------GCTGGTTCT---------GGG---------------------------AAATCTAGCAAAGGA---GACTCGGCAAATGGT---GAT---------GCTGAA---GAT---------------------------------------------------------------------------------------------------------------------------------------------------------------------------------------------------------------------------------------------------------------------------------------------------------GGAAAGTCAAAG---------------------AGGTCACAGTATGAGGGACCTGAT---CCAGATTTGGCTGCAATGCTGGAAAGGGATGTTTTAGAA---ACCACTCCTGGAGTGCGGTGGGATGATGTTGCAGGTTTGACTGAAGCAAAAAGGCTTTTAGAGGAAGCTGTTGTTCTTCCTTTATGGATGCCTGAATATTTT------------------------------CAGGGAATTAGG---------------------------------------------------------------------------------------------------------------AGACCATGGAAAGGTGTTCTTATGTTTGGCCCTCCTGGAACTGGCAAAACTCTTCTGGCTAAAGCAGTTGCCACTGAGTGTGGCACAACTTTTTTCAATGTTTCTTCTGCTACATTAGCTTCAAAGTGGCGTGGGGAGAGTGAGCGCATGGTCCGGTGCTTGTTTGATCTTGCAAGAGCTTATGCACCTAGTACAATTTTTATTGATGAGATTGACTCTCTTTGCAATGCCCGT---GGG---GCTTCTGGGGAGCATGAATCATCTAGAAGGGTAAAATCTGAACTTCTTGTTCAGGTAGATGGTGTAAATAATACTGCC------ACGAATGAAGATGGTAGCCGTAAGATAGTGATGGTTTTGGCAGCAACTAACTTCCCATGGGACATAGATGAGGCTCTC---AGGCGACTGGAAAAGCGTATATATATTCCTCTGCCTAATTTTGAGAGTCGTAAGGAGCTTATTCGGATCAATTTAAAAACAGTCGAG---GTGGCCCCT---GATGTGGATATTGATGAAGTGGCTCGTCGAACAGAGGGATATAGTGGGGATGACCTCACAAACGTTTGTCGCGATGCTTCCTTGAATGGAATGAGGCGTAAAATAGCT------------------------------------------------------------GGAAAGACACGGGAT---GAGATTAAGAACATGTCCAAAGATGAGATT------------------------------------------------------------------------------------------------------------------------------------------------------------------------------------------------------------TCAAAGGATCCA---------------GTTGCAATGTGTGACTTTGAAGAAGCCTTGGCG---------------------AAG---------------------------------------------------------------------------GTCCAGAGA------------------------------------------------------AGTGTATCTCAAGCCGAT---------------------ATTGAGAAGCATGAA---------------------------------------------------------------------------------------AAG------TGGTTTACCGAATTTGGATCAGCATAA---------------------------------------------------------------------------------------------------------------------------------
>Arabidopsis_thaliana
------------------------------------------------------------------------------------------------------------------------------------------------------------------------------------------------------------------------------------------------------------------------------------------------------------------------------------------------------------------------------------------------------------------------------------------------------------ATGGTGGGAAGT------------------------------------------------------------------------------------------------------------------------------------------AGTAATTCGTTAGCGGGTCTACAA------------------------------------------------------------------------------------------------------------------------------------------------------------------------------------------------------------------------------------------------GACCAC------------------------------------------------------------------------------------------------------------------------------------------------------------------------------------------------------------------------------------------TTGAAATTAGCGAGA---GAATATGCA------------------------------------------------------------------------------------------------------------------------------------------------------------------------------------CTAGAAGGATCCTAT------------------------------------------------------------------------------------------------------------------------------------------------GACACA------------TCTGTCATCTTCTTC------------------------------------------------------------------------------------------------------------------------------------------------------------------------------------------------------------------------------------------------------------------------------------------------------------------------------------------------------------------------------------------------------------------------------------------------------------------------------------------------------------------------------------------------------------------------------------------------------------------------------------------------------------------------------------------------------------------------------------------GATGGCGCCATTGCTCAGATCAACAAGCAT------------------------------------------TTAAACACCCTTGACGATCCT---------------------------------TTGGCCCGGACCAAATGGATGAACGTTAAA------------------AAGGCCATAATGGAAGAGACGGAAGTTGTGAAGCAATTG---------------------------------------GATGCAGAGAGGAGAGCATTTAAAGAA------GCTCCCACT---GGGCGT---------------------------------------------------------------------------------------------------------------------------------------------------------------------------------------------------------------------------------------------------------------------------------------------CGCGCTGCTTCT---------------------------------------------------------------------------------------------------------------------------------------------------------------------------------------------------------------------------CCACCTATC------------------AATACCAAATCATCCTTTGTT---------------------------------------------------------------------------------------------------------------------------------------------------------------------------------------------------------------------------------------------------------------------------TTT---CAGCCCTTGGATGAG------------------------------------------------------------------------------------------------------------------------------------------------TATCCAACTTCATCCGGT------------------------------------------------------------------------GGTGGTCCTATGGATGATCCTGATGTG------------------------TGGAGGCCTCCTACC------------------CGTGAT------------GTTACTAGTCGAAGACCCGCCAGGGCTGGTCAA------------------------------------------------------------------------------------------ACTGGTACTAGAAAATCACCTCAAGAT---GGG---------------------------------------------------------------------------------------------------------------------------------------------------------------------------------------GCTTGGGCTCGT---GGCCCTACTACA---------------------------------------------------------------------------------------------------CGGACCGGTCCAGCT------------------TCCCGTGGTGGCAGAGGTGGGGCT------ACTAGTAAG------------------------------------------------TCAACTGCAGGTGCCCGC------------------------------------------------------TCTTCCACTGCCGGAAAGAAGGGA------------------GCTGCCTCA---------------------------------------AAATCTAACAAGGCT---GAGTCTATGAATGGT---GAT---------GCTGAA---GAT---------------------------------------------------------------------------------------------------------------------------------------------------------------------------------------------------------------------------------------------------------------------------------------------------------GGGAAGTCAAAA---------------------AGGGGATTGTATGAGGGACCTGAT---GAGGACCTGGCTGCTATGCTTGAAAGGGATGTGTTGGAC---TCAACTCCTGGTGTCCGTTGGGATGATGTTGCAGGTTTGTCTGAAGCCAAAAGGCTGCTTGAGGAGGCAGTTGTCCTTCCTTTATGGATGCCCGAATACTTT------------------------------CAGGGTATTCGA---------------------------------------------------------------------------------------------------------------AGACCATGGAAAGGAGTTCTCATGTTTGGTCCTCCTGGGACAGGTAAAACCCTGTTGGCAAAAGCTGTTGCAACTGAGTGTGGTACCACCTTCTTCAATGTATCTTCTGCTACATTAGCTTCAAAATGGCGTGGAGAGAGTGAGCGCATGGTCAGATGCCTGTTTGATCTGGCTAGGGCATATGCTCCAAGCACAATTTTTATTGATGAGATCGACTCTCTCTGCAATTCTCGG---GGG---GGTTCTGGAGAGCATGAATCATCAAGAAGGGTGAAATCGGAACTCCTAGTTCAAGTAGATGGAGTGAGCAATACAGCG------ACAAATGAAGATGGTAGTCGCAAAATAGTAATGGTATTGGCAGCTACCAACTTCCCGTGGGACATAGATGAAGCTCTCAGGAGGAGGTTGGAAAAACGTATATATATCCCACTTCCAGATTTTGAAAGTCGTAAGGCTCTTATCAATATCAATCTGAGAACAGTTGAG---GTGGCGAGT---GATGTTAACATTGAAGATGTGGCCCGGAGAACGGAAGGGTACAGTGGAGACGATCTGACTAACGTGTGCAGGGACGCATCAATGAACGGGATGCGGCGTAAGATAGCG------------------------------------------------------------GGGAAAACGAGAGAT---GAGATAAAGAACATGTCGAAAGACGATATA------------------------------------------------------------------------------------------------------------------------------------------------------------------------------------------------------------TCAAATGATCCA---------------GTGGCAATGTGTGATTTCGAAGAGGCCATTAGG---------------------AAA---------------------------------------------------------------------------GTGCAACCG------------------------------------------------------AGTGTGTCTTCCTCTGAT---------------------ATCGAGAAACACGAG---------------------------------------------------------------------------------------AAG------TGGCTCTCTGAGTTTGGATCTGCTTAA---------------------------------------------------------------------------------------------------------------------------------
>Littorella_uniflora
---------------------------------------------------------------------------------------------------------------------------------------------------------------------------------------------------------------------------------------------------------------------------------------------------------------------------------------------------------------------------------------------------------------------------------------------------------------ATGGGG------------------------------------------------------------------------------------------------------------------------------------------------------CTTGAAGGTCTGCAA------------------------------------------------------------------------------------------------------------------------------------------------------------------------------------------------------------------------------------------------GATCAC------------------------------------------------------------------------------------------------------------------------------------------------------------------------------------------------------------------------------------------CTGAAATTGGCCAGG---CAGTATGCA------------------------------------------------------------------------------------------------------------------------------------------------------------------------------------GTTGAAGGTCTCTAT------------------------------------------------------------------------------------------------------------------------------------------------GATACC------------TCCATCATCTTCTTC------------------------------------------------------------------------------------------------------------------------------------------------------------------------------------------------------------------------------------------------------------------------------------------------------------------------------------------------------------------------------------------------------------------------------------------------------------------------------------------------------------------------------------------------------------------------------------------------------------------------------------------------------------------------------------------------------------------------------------------GACGGTGCTATTGCCCAAATCAACAGGCAC------------------------------------------TTGAATACAGTTGATGACCCT---------------------------------TTGCTTCGTTCGAAATGGATGAATGTGAAG------------------AAAGCGATCTCTGAAGAAACGGAAGTAGTGAAGCAGTTG---------------------------------------GATGCGGAGATAAGATCCTTCAAGGAAGTGTCAGTAAGTAGT---AATAGA---------------------------------------------------------------------------------------------------------------------------------------------------------------------------------------------------------------------------------------------------------------------------------------------CGAGCTAATTCG---------------------------------------------------------------------------------------------------------------------------------------------------------------------------------------------------------------------------CCTCCGATT------------------TCGACTAGGTCTTCGTTTGTG---------------------------------------------------------------------------------------------------------------------------------------------------------------------------------------------------------------------------------------------------------------------------TTT---CAGCCATTAGATGAG------------------------------------------------------------------------------------------------------------------------------------------------TATCCTGCACCTTCTGGA---------------------------------------------------------------------CCTGGGGCGTCTATGGATGATCCGGATGTG------------------------TGGAGGCCGCCTGAG------------------CGAGAC------------CCTACGGGTAGGCGACCTGCACGA---CCTCAA------------------------------------------------------------------------------------------ATGGGTGCTAGAAAATCGCCTCAGGAT---GGG---------------------------------------------------------------------------------------------------------------------------------------------------------------------------------------GCATGGGCTCGT---GGGAGCACAGCG---------------------------------------------------------------------------------------------------AGATCCACT------------------------GCCCGTGGGGGAAAAGCTGGTGGT------CCTAATAAG------------------------------------------------GCCAACACGGGAGTTAGA------------------------------------------------------GCATCGGCTACTGGGAAGAAAGGT------------------GCTGGGAAA---------GCC---------------------------AATTCGGCGAAGGCA---GATTCGGCGAATGTT---GAT---------AGTGAG---GAG---------------------------------------------------------------------------------------------------------------------------------------------------------------------------------------------------------------------------------------------------------------------------------------------------------GGAAAGCCCAAA---------------------AAAGTGGAGTATGAAGGGCCTGAC---GCTGACTTAGCTGCTATGCTTGAGAGGGATGTCCTAGAA---GGATCCCCTGGTGTTAGATGGGATGATGTGGCTGGGCTCAATGAAGCAAAAAGACTTCTAGAGGAAGCTGTTGTTCTACCACTCTGGATGCCAGAATATTTC------------------------------CAGGGAATTCGG---------------------------------------------------------------------------------------------------------------AGGCCGTGGAAAGGTGTCCTAATGTTTGGGCCTCCTGGAACTGGGAAGACTCTTCTTGCTAAAGCAGTTGCAACTGAGTGTGGAACAACATTTTTTAATGTTTCTTCTGCAACTTTGGCCTCCAAATGGCGTGGAGAAAGTGAGCGAATGGTACGGTGCTTATTCGATCTTGCTCGAGCGCATGCCCCCAGCACAATATTCATAGACGAGATTGATTCCCTTTGCAATGCTCGG---GGG---GCCTCAGGAGAACATGAATCATCTAGAAGGGTTAAGTCTGAACTCTTAGTCCAGATAGATGGTGTCAATGCTTCAACC------CCCAATGAAGATGGAACTCGTAAAATTGTTATGGTCTTAGCCGCGACAAATTTTCCATGGGATATAGACGAAGCATTGAGGAGGCGGCTGGAAAAAAGAGTATACATCCCACTTCCAAATTTTGAAAGTAGAAAGGAGCTTATACGAATAAATTTGAAAACTGTGGAG---GTTGCTACA---GATGTGGATATTGATGAAGTGGCTCGCAAGACAGAGGGATATAGTGGTGACGATTTAACAAATGTTTGTCGTGATGCTTCTTTGAATGGAATGAGGCGCAAGATAGCA------------------------------------------------------------GGAAAGACACGTGAT---GAAATAAAAAACATGCCGAAGGATGAGATC------------------------------------------------------------------------------------------------------------------------------------------------------------------------------------------------------------GCAAAGGATCCT---------------GTTGCAATGTGCGACTTTGTAGAAGCACTGAAG---------------------AAA---------------------------------------------------------------------------GTTCAACCT------------------------------------------------------AGTGTTTCAGCCGCTGAT---------------------ATTGAAAAACATGTG---------------------------------------------------------------------------------------AAA------TGGTGCGGCGAATTTGGATCATCATAG---------------------------------------------------------------------------------------------------------------------------------
>Amborella_tricopoda
------------------------------------------------------------------------------------------------------------------------------------------------------------------------------------------------------------------------------------------------------------------------------------------------------------------------------------------------------------------------------------------------------------------------------------------------------------ATGGTGGGA---------------------------------------------------------------------------------------------------------------------------------------------------GCTCTTTCTGGATTACAA------------------------------------------------------------------------------------------------------------------------------------------------------------------------------------------------------------------------------------------------GATCAT------------------------------------------------------------------------------------------------------------------------------------------------------------------------------------------------------------------------------------------GTGAAATTGGCGAGG---GAATATGCG------------------------------------------------------------------------------------------------------------------------------------------------------------------------------------TTGGAAGGCCTATAT------------------------------------------------------------------------------------------------------------------------------------------------GACACT------------TCTATTATATTCTTT------------------------------------------------------------------------------------------------------------------------------------------------------------------------------------------------------------------------------------------------------------------------------------------------------------------------------------------------------------------------------------------------------------------------------------------------------------------------------------------------------------------------------------------------------------------------------------------------------------------------------------------------------------------------------------------------------------------------------------------GATGGCGCCATTGCTCAAATCAACAAGTAT------------------------------------------CTGACCACACTTGATGACCCA---------------------------------TTGATTCGTTCAAAATGGATGAACTGCAAG------------------AAAGGACTCTCTGAAGAAGTAGATGTTGTAAAGCAGTTG---------------------------------------GATGCAGAAAGAAGAGCTTTTAATGAA------GTTCCTGGA---ACAAGG---------------------------------------------------------------------------------------------------------------------------------------------------------------------------------------------------------------------------------------------------------------------------------------------CGATCTTCTTCA---------------------------------------------------------------------------------------------------------------------------------------------------------------------------------------------------------------------------CCACCAATT------------------CGAACTAAG---TCTTTTCTA---------------------------------------------------------------------------------------------------------------------------------------------------------------------------------------------------------------------------------------------------------------------------TTT---CAACCGGTAGACGAG------------------------------------------------------------------------------------------------------------------------------------------------TGCCCACCTTTCTCA---------------------------------------------------------------------------AGTGCTCCTATAGATGATCCTGATGTT------------------------TGGAGGCCACCTAAT------------------CGAGATCCTCAGCAACAATATGGTAGTAGGAGGTCTACACGTGCTGGCCAA------------------------------------------------------------------------------------ATG---GCCTCTTCAAGGAAGTCTAATCAAGAT---GCA---------------------------------------------------------------------------------------------------------------------------------------------------------------------------------------ACGTGGGCCCGT---GGGTCG---TCT---------------------------------------------------------------------------------------------------AGGACTGGAACAGTT------------------GGTCGTGGAGCAAAGGCTAATGCT---ACGGGCACTTCA------------------------------------------------GGGAAGGCCGGGGTTCGA---------------------------------------------------GGTTCAGGACCTCCTGGGAAAAAAGGA------------------GCTGGTGCT---------------------------------------GGCAAGTCCAAGGCA---GATTCAGGGAATGGT---GAT---------TCAGAT---GAA---------------------------------------------------------------------------------------------------------------------------------------------------------------------------------------------------------------------------------------------------------------------------------------------------------GGGAAATCAAGA---------------------AGGGGACAATACGAAGGACCTGAT---GCTGATTTGGCTGCAATGCTTGAAAGAGATGTTCTAGAG---ACCAGTCCTGGAGTAAGATGGGATGATGTTGCTGGACTCAGTGAGGCCAAAAGGCTCTTGGAGGAAGCTGTTGTCCTTCCCTTGTGGATGCCTGAGTATTTT------------------------------CAGGGTATTCGT---------------------------------------------------------------------------------------------------------------CGGCCTTGGAAAGGAGTCTTAATGTTTGGCCCACCTGGTACTGGAAAGACTCTTTTGGCTAAAGCTGTGGCAACAGAGTGTGGAACAACATTCTTTAATGTTTCTTCTGCCACACTTGCTTCAAAATGGCGTGGTGAGAGTGAACGTATGGTTCGTTGCTTGTTTGATCTGGCAAGAGCGTATGCTCCAAGTACAATTTTTATTGACGAGATTGATTCCCTTTGCAATGCTCGG---GGG---GCTTCTGGGGAGCATGAATCATCGAGAAGGGTGAAATCAGAACTTTTAGTACAGGTTGATGGTGTTAATAACAGCTCT------ACTGGCGAGGATGGGGGAAGGAAAATTGTCATGGTATTAGCAGCTACGAACTTTCCATGGGATATTGACGAGGCACTTAGACGACGACTGGAAAAAAGAATATATATTCCACTTCCAAACTTTGAAAGCCGAAAAGAGCTTATCCGTATCAACTTGAAAACAGTCGAG---GTTGCCCCT---GATGTGAACATTGACAACGTTGCTCGTAGGACAGAGGGATATAGTGGAGACGACCTCACTAATGTGTGTCGAGACGCCTCATTAAATGGAATGAGGAGGAAGATTGCA------------------------------------------------------------GGGAAGACTCGGGAT---GAGATCAAGAACATGTCCAAGGATGAGATA------------------------------------------------------------------------------------------------------------------------------------------------------------------------------------------------------------TCAAAAGACCCG---------------GTTGCAATGTGTGACTTTGAAGAAGCCCTCACC---------------------AAG---------------------------------------------------------------------------GTTCAGCGA------------------------------------------------------AGCGTGTCTGCAGCTGAT---------------------ATAGAGCGCCATGAG---------------------------------------------------------------------------------------AAG------TGGTTCTCGGAATTTGGCTCTGCCTAG---------------------------------------------------------------------------------------------------------------------------------
>Huperzia_squarrosa
---------------------------------------------------------------------------------------------------------------------------------------------------------------------------------------------------------------------------------------------------------------------------------------------------------------------------------------------------------------------------------------------------------------------------------------------------------------------------------------------------------------------------------------------------------------------------------------------------------------------------------------------------------------------------------------------------------------------------------------------------------------------------------------------------------------------------------------------------------------------------------------------------------------------------------------------------------------------------------------------------------------------------------------------------------------------------------------------------------------------------------------------------------------------------------------------------------------------------------------------------------------------------------------------------------------------------------------------------------------------------------------------------------------------------------------------------------------------------------------------------------------------------------------------------------------------------------------------------------------------------------------------------------------------------------------------------------------------------------------------------------------------------------------------------------------------------------------------------------------------------------------------------------------------------------------------------------------------------------------------------------------------------------------------------------------------------------------------------------------------------------------------------------------------------------------------------------------------------------------------------------------------------------------------------------------------------------------------------------------------------------------------------------------------------------------------------------------------------------------------------------------------------------------------------------------------GAGAAACAGGCGTTTAGGGAC------ATGCCTGGA---GCTCAT---------------------------------------------------------------------------------------------------------------------------------------------------------------------------------------------------------------------------------------------------------------------------------------------CGTCCTGCTTCC---------------------------------------------------------------------------------------------------------------------------------------------------------------------------------------------------------------------------CCTCCCATA------------------ACTTCAAAGTCTTTCATGAGC---------------------------------------------------------------------------------------------------------------------------------------------------------------------------------------------------------------------------------------------------------------------------CTA---TCACTGGTAGACGAG------------------------------------------------------------------------------------------------------------------------------------------------AATCCACAAAATTCC---------------------------------------------------------------------------AACAATTTCTCTGATGATCCAGATGTG------------------------TGGAGGCCTCCGGCA------------------AGAGATCCTCGTGAGCAGTATGGAAGTAGGAGGCCGACCAGAGCAGGTCAG------------------------------------------------------------------------------------ATGGTTGCTCAGGGACGAAGGGCAGGCCAAGAG---GGTGACAAT------------------------------------------------------------------------------------------------------------------------------------------------------------------------------CGGGCATGGGCTCGT------AACAATTCT---------------------------------------------------------------------------------------------------AGAAATGGTGAGTAT---AGAGGGGCTGTGTCTGGTAAGGGATCTAGAAACAGTACTGCTACTGGGCCCTCT------------------------------------------------GGTCGTGTGGGAAGTGGAACGTCT---TCTGCA------------------------AGAACAGGTAGTGCTGCAGGTCAGGGCGGAAAGAAGAAT------------------TCCAGCTCT---------GGT---------------CGCACC------ACACCAAGCAAGCGA---GAATCATCAAGTGGAGGGGAT---------GAAGAG---GAT---------------------------------------------------------------------------------------------------------------------------------------------------------------------------------------------------------------------------------------------------------------------------------------------------------GCCAAACAAAGG---------------------AAAGGAAGGTATGAAGGACCTGAT---CAGGAACTAGCTGCCATGCTTGAAAGGGATGTTTTGGAG---AATACTCCAGGTGTGAGATGGGATGACATTGCTGGCCTTTCAGAGGCCAAAAGATTGCTGGAAGAAGCTGTAGTTTTACCTCTGTGGATGCCCGAGTATTTT------------------------------CAGGGAATTCGC---------------------------------------------------------------------------------------------------------------AGACCTTGGAAAGGAGTGTTGATGTTTGGTCCCCCAGGAACCGGCAAGACATTACTGGCAAAGGCTGTTGCTACAGAATGTGGCACTACATTTTTCAATGTTTCATCAGCTACACTCGCATCCAAATGGCGTGGGGAAAGTGAGCGGATGGTTCGATGCTTGTTTGAACTGGCAAGAGCTTACGCACCAAGCACCATATTTATTGACGAGATTGATTCTTTATGCAATGCTCGA---GGG---GCATCAGGAGAGCACGAGTCTTCAAGACGTGTAAAATCTGAACTTTTGGTACAGATAGATGGTGTGAACAATAGTACT------CCTGGTGAAGATGGTGAAAGAAAAACAGTCATGGTTCTAGCAGCA------------------------------------------------------------------------------------------------------------------------------------------------------------------------------------------------------------------------------------------------------------------------------------------------------------------------------------------------------------------------------------------------------------------------------------------------------------------------------------------------------------------------------------------------------------------------------------------------------------------------------------------------------------------------------------------------------------------------------------------------------------------------------------------------------------------------------------------------------------------------------------------------------------------------------------------------------------------------------------------------------------------------------------------------------------------------------------------------------------------------------
>Huperzia_lucidula
---------------------------------------------------------------------------------------------------------------------------------------------------------------------------------------------------------------------------------------------------------------------------------------------------------------------------------------------------------------------------------------------------------------------------------------------------------------------------------------------------------------------------------------------------------------------------------------------------------------------------------------------------------------------------------------------------------------------------------------------------------------------------------------------------------------------------------------------------------------------------------------------------------------------------------------------------------------------------------------------------------------------------------------------------------------------------------------------------------------------------------------------------------------------------------------------------------------------------------------------------------------------------------------------------------------------------------------------------------------------------------------------------------------------------------------------------------------------------------------------------------------------------------------------------------------------------------------------------------------------------------------------------------------------------------------------------------------------------------------------------------------------------------------------------------------------------------------------------------------------------------------------------------------------------------------------------------------------------------------------------------------------------------------------------------------------------------------------------------------------------------------------------------------------------------------------------------------------------------------------------------------------------------------------------------------------------------------------------------------------------TTGACGACTGTTGAAGACCCT---------------------------------ATTATTCGTACCAAATGGCTCAAATGCAAG------------------AAAGATTTGGCTGAAGAAGTAGAAATCATTAAACAATTA---------------------------------------GAAATGGAGAAACAGGCCTTTAGGGAA------ATGCCCGGC---GCTCAT---------------------------------------------------------------------------------------------------------------------------------------------------------------------------------------------------------------------------------------------------------------------------------------------CGTCCTGCTTCC---------------------------------------------------------------------------------------------------------------------------------------------------------------------------------------------------------------------------CCTCCCATA------------------ACTTCAAAGTCTTTTATGAGC---------------------------------------------------------------------------------------------------------------------------------------------------------------------------------------------------------------------------------------------------------------------------CTA---TCGCTGGTGGACGAG------------------------------------------------------------------------------------------------------------------------------------------------AATCCACAAATTTTC---------------------------------------------------------------------------AACAATTTCTCCGATGATCCAGATGTG------------------------TGGAGGCCTCCGGCC------------------AGAGATCCTCGTGAGCAGTATGGAAGTAGGAGACCGACCAGGGCAGGTCAG------------------------------------------------------------------------------------ATGGTTGCTCAGGGACGAAGGGCAGGCCAAGAG---GGAGACAAT------------------------------------------------------------------------------------------------------------------------------------------------------------------------------CGGGCATGGGCTCGT------AACAATTCT---------------------------------------------------------------------------------------------------AGAAATGGTGAGTAT---AGAGGGGCTGTTTCTGGTAAGGGATCTAGAAACAATACCGCAGCTGGGCCGTCT------------------------------------------------GGTCGTGTGGGAAGTGGAACTGCT---ACTGTG------------------------AGAACAGGTAGTGCTGCAGGTCAGGGCGGAAAGAAGAAT------------------TCCAACTCT---------GGT---------------CGTACC------ACACCAAGCAAGCGA---GAATCATCGAGTGGAGGGGAT---------GAAGAG---GAT---------------------------------------------------------------------------------------------------------------------------------------------------------------------------------------------------------------------------------------------------------------------------------------------------------GCCAAACAAAGG---------------------AAAGGAAGGTATGACGGACCTGAT---CAGGAACTAGCTGCCATGCTTGAAAGGGATGTTTTGGAG---AATACTCCAGGTGTGAGATGGGATGACATTGCTGGGCTTTCAGAGGCCAAAAGATTGCTGGAAGAAGCTGTAGTTTTACCTCTGTGGATGCCTGAGTATTTT------------------------------CAGGGAATTCGC---------------------------------------------------------------------------------------------------------------AGACCGTGGAAAGGAGTGTTGATGTTTGGTCCCCCAGGAACTGGCAAGACGTTACTGGCAAAGGCT------------------------------------------------------------------------------------------------------------------------------------------------------------------------------------------------------------------------------------------------------------------------------------------------------------------------------------------------------------------------------------------------------------------------------------------------------------------------------------------------------------------------------------------------------------------------------------------------------------------------------------------------------------------------------------------------------------------------------------------------------------------------------------------------------------------------------------------------------------------------------------------------------------------------------------------------------------------------------------------------------------------------------------------------------------------------------------------------------------------------------------------------------------------------------------------------------------------------------------------------------------------------------------------------------------------------------------------------------------------------------------------------------------------------------------------------
>Isoetes_sinensis
------------------------------------------------------------------------------------------------------------------------------------------------------------------------------------------------------------------------------------------------------------------------------------------------------------------------------------------------------------------------------------------------------------------------------------------------------------ATGGTGGGT---------------------------------------------------------------------------------------------------------------------------------------------------GCAATCGCCGGGTTACAA------------------------------------------------------------------------------------------------------------------------------------------------------------------------------------------------------------------------------------------------GAGCAT------------------------------------------------------------------------------------------------------------------------------------------------------------------------------------------------------------------------------------------CTCAAATTGGCAAGG---GAGTATGCA------------------------------------------------------------------------------------------------------------------------------------------------------------------------------------TTAGAAGGGTTATAT------------------------------------------------------------------------------------------------------------------------------------------------GATACT------------TCAGTGATTTTTTAT------------------------------------------------------------------------------------------------------------------------------------------------------------------------------------------------------------------------------------------------------------------------------------------------------------------------------------------------------------------------------------------------------------------------------------------------------------------------------------------------------------------------------------------------------------------------------------------------------------------------------------------------------------------------------------------------------------------------------------------GATGGGGCTATTGCACAAATAAACAAGCAT------------------------------------------CTAAATACTGTTGAAGACACA---------------------------------CAAGTTCGTGCAAAATGGCTTAAATGCAAG------------------AAGGATTTGGCAGATGAAGTTGAAATAATTAAGCAATTA---------------------------------------GATGTTGAAAAGCAGGCATTCAAAGAA------GTACCTGGA---CAT---------------------------------------------------------------------------------------------------------------------------------------------------------------------------------------------------------------------------------------------------------------------------------------------------TGCAGTTCC---------------------------------------------------------------------------------------------------------------------------------------------------------------------------------------------------------------------------CCTAGAATA------------------ACATCAAAGGCGTCACTTGCA---------------------------------------------------------------------------------------------------------------------------------------------------------------------------------------------------------------------------------------------------------------------------TTT---CTGCCAAATGATGAT------------------------------------------------------------------------------------------------------------------------------------------------TACTCTCAACATCCA---------------------------------------------------------------------------GGGAGTTTTTCTGACGATCCAGATGTG------------------------TGGAGGCCACCTTCC------------------AGAGATGTTAGAGAGCAATATGGAAGCAGAAGGCCCACAAAAGCTGGCCAA------------------------------------------------------------------------------------------GTA---GCAAGGAGGTCTATGCAAGATCCAGGT---------------------------------------------------------------------------------------------------------------------------------------------------------------------------------------CCTTGGCGGAAACCTGGGGATTCAACC---------------------------------------------------------------------------------------------------AGAGTTGGCTCAGGA---------------GTTGGGAGGACGGCAAAAACAGGTTCTTCGGGAGCCACAAAA------------------------------------------------TCTGCAACTGGATCAGCTGCAAGG---ACA---------------------------------------GGTTCTAGTCAAGGTGCAAGGAAAAGT------------------GTCAGCAAT---------GGG---------------AGAACG------ACACCAAGTAAAAGG---GAGTCCCTGAGCGGA---GAA---------GAGGAT---GAT------------------------------------------------------------------------------------------------------------------------------------------------------------------------------------------------------------------------------------------------------------------------------------------------------GGGGGGAAAACGCGG---------------------AAAGGTCGGTACGAGGGTCCAGAT---CAAGAATTAGCAGCAATGTTGGAGAGGGATGTGTTGGAG---AACAGTCCTGGTGTTCGATGGGAAGATATTGCAGGATTAACAGAGGCCAAGCGGCTTCTTGAAGAAGCCGTTGTTTTGCCTCTTTGGATGCCCGAATACTTC------------------------------CAGGGTATTCGA---------------------------------------------------------------------------------------------------------------AGGCCATGGAAAGGGGTTCTCATGTTTGGCCCTCCAGGGACAGGTAAAACTCTTCTTGCAAAGGCTGTTGCCACGGAATGTGGAACTACCTTTTTTAATGTATCCTCTGCCACATTGGCATCAAAGTGGCGTGGTGAGAGTGAGCGCATGGTTCGCTGTTTGTTTGATCTGGCAAGAGCATATGCCCCAAGCACAATTTTTATTGACGAGATAGACTCTCTGTGCAACGCCCGA---GGT---GCATCTGGAGAGCACGAGTCTTCGAGACGTGTAAAATCTGAGCTGCTTGTGCAAATTGATGGTGTTAATAATAGCAGC------ACAAATGATGATGGTGAAAAGAAGACTGTTATGGTGTTGGCAGCAACGAATTTTCCTTGGGACATAGATGAGGCATTACGGAGGAGATTGGAAAAGAGAATTTATATAGCTCTCCCTAACGAGGAAAGCCGCAGAGAGCTTATACGCATCAATCTCAAGGGAGTAGAG---GTAGCACCT---GATGTAAATATCGAGGATGTGGCTAGACGCACAGAGGGTTACAGTGGAGATGATCTGACTAATATTTGTCGCGATGCTTCAATGAATGGTATGCGGCGGAAGATTGCT------------------------------------------------------------GGTAAAACTAGAGAC---GAAATTAAGAATATGAAGAAAGATGATATT---------------------------------------------------------------------------------------------------------------------------------------------------------------------------------------------------------------CATGATCCA---------------GTTGCCATGTGTGATTTTGATGAAGCATTATCT---------------------AAG---------------------------------------------------------------------------ATATCTCGC------------------------------------------------------AGTGTGTCAACGGCAGAT---------------------CTTGAGCGTCATGAA---------------------------------------------------------------------------------------AAA------TGGCTAGCTGAATTTGGTTCAGCCTAG---------------------------------------------------------------------------------------------------------------------------------
>Isoetes_lacustris
------------------------------------------------------------------------------------------------------------------------------------------------------------------------------------------------------------------------------------------------------------------------------------------------------------------------------------------------------------------------------------------------------------------------------------------------------------ATGGTGGGT---------------------------------------------------------------------------------------------------------------------------------------------------GCAATCGCTGGGTTACAA------------------------------------------------------------------------------------------------------------------------------------------------------------------------------------------------------------------------------------------------GAACAT------------------------------------------------------------------------------------------------------------------------------------------------------------------------------------------------------------------------------------------CTCAAATTGGCAAGG---GAGTATGCA------------------------------------------------------------------------------------------------------------------------------------------------------------------------------------TTAGAAGGGTTATAT------------------------------------------------------------------------------------------------------------------------------------------------GATACT------------TCAGTGATTTTTTAT------------------------------------------------------------------------------------------------------------------------------------------------------------------------------------------------------------------------------------------------------------------------------------------------------------------------------------------------------------------------------------------------------------------------------------------------------------------------------------------------------------------------------------------------------------------------------------------------------------------------------------------------------------------------------------------------------------------------------------------GATGGGGCTATTGCACAAATAAACAAGCAT------------------------------------------CTAAATACTGTTGAAGACACA---------------------------------CAAGTTCGTGCAAAATGGCTTAAATGCAAG------------------AAGGATTTGGCAGATGAAGTCGAAATAATTAAGCAATTA---------------------------------------GATGTTGAAAAGCAGGCATTCAAAGAA------GTACCTGGA---CAT---------------------------------------------------------------------------------------------------------------------------------------------------------------------------------------------------------------------------------------------------------------------------------------------------AGCAGTTCT---------------------------------------------------------------------------------------------------------------------------------------------------------------------------------------------------------------------------CCTAGGATA------------------ACATCAAAGGCGTCACTGGCA---------------------------------------------------------------------------------------------------------------------------------------------------------------------------------------------------------------------------------------------------------------------------TTT---CTGCCTAATGATGAT------------------------------------------------------------------------------------------------------------------------------------------------TACTCTCAACATCCA---------------------------------------------------------------------------GGGAGTTTTGCTGACGATCCAGATGTA------------------------TGGAGGCCACCTTCC------------------AGAGATGTTAGAGAGCAATACGGAAGCAGAAGACCTACAAAAGCTGGCCAA------------------------------------------------------------------------------------------GTA---GCAAGGAGGTCTATGCAAGATCCAGGT---------------------------------------------------------------------------------------------------------------------------------------------------------------------------------------CCTTGGCGAAAACCTGGGGATTCAAGC---------------------------------------------------------------------------------------------------AGAGTTGGCTCAGGA---------------GTTGGGAGGACGGCAAAAACAGGTTCTTCGGGAGCCACAAAA------------------------------------------------TCTGCAACTGGATCAGCTGCAAGG---ACA---------------------------------------GGTTCTAGTCAAGGTGCAAGGAAAAGT------------------GTCAGCAAT---------GGG---------------AGAACA------ACACCAAGTAAACGG---GAGTCCCTGAGTGGA---GAA---------GAGGAT---GAT------------------------------------------------------------------------------------------------------------------------------------------------------------------------------------------------------------------------------------------------------------------------------------------------------GGGGGGAAAACACGG---------------------AAAGGTCGTTACGAGGGCCCGGAT---CAAGAATTAGCAGCAATGTTGGAGAGGGATGTGTTGGAG---AACAGCCCTGGTGTTCGATGGGAAGATATTGCAGGGTTAACAGAGGCCAAGCGGCTTCTTGAAGAAGCCGTTGTTCTTCCTCTTTGGATGCCCGAATACTTT------------------------------CAGGGTATTCGA---------------------------------------------------------------------------------------------------------------AGGCCATGGAAAGGGGTACTCATGTTTGGACCTCCAGGGACAGGTAAAACTCTCCTGGCAAAGGCTGTTGCCACGGAATGTGGAACTACCTTTTTTAATGTATCCTCTGCCACATTGGCATCAAAGTGGCGTGGTGAGAGTGAGCGCATGGTTCGCTGTTTGTTTGATCTGGCAAGAGCATATGCCCCAAGCACAATTTTTATTGATGAGATAGACTCTCTTTGCAACGCCCGA---GGT---GCATCTGGAGAGCACGAGTCTTCTAGACGTGTAAAATCTGAGCTGCTGGTGCAAATTGATGGTGTTAATAATAGCAGC------ACAAATGATGATGGTGAAAAGAAGACTGTTATGGTGTTGGCAGCAACGAATTTTCCTTGGGACATAGATGAAGCATTACGGAGGAGATTGGAAAAGAGAATTTATATAGCTCTCCCTAATGAGGAAAGCCGCAGAGAGCTTATACGCATCAATCTCAAGGGAGTAGAG---GTAGCACCT---GAT---------------------------------------------------------------------------------------------------------------------------------------------------------------------------------------------------------------------------------------------------------------------------------------------------------------------------------------------------------------------------------------------------------------------------------------------------------------------------------------------------------------------------------------------------------------------------------------------------------------------------------------------------------------------------------------------------------------------------------------------------------------------------------------------------------------------------------------------------------------------------------------------------------------------------------------------------------------------------------
>Selaginella_moellendorffii
------------------------------------------------------------------------------------------------------------------------------------------------------------------------------------------------------------------------------------------------------------------------------------------------------------------------------------------------------------------------------------------------------------------------------------------------------------ATGGTAGGC---------------------------------------------------------------------------------------------------------------------------------------------------GCCATAGCGGGGCTCCAG------------------------------------------------------------------------------------------------------------------------------------------------------------------------------------------------------------------------------------------------GAGCAT------------------------------------------------------------------------------------------------------------------------------------------------------------------------------------------------------------------------------------------CTCAAGTTGGCGCGC---GAGTACGCG------------------------------------------------------------------------------------------------------------------------------------------------------------------------------------CTGGAGGGATCTTAC------------------------------------------------------------------------------------------------------------------------------------------------GACACT------------TCTATCATCTTCTAC------------------------------------------------------------------------------------------------------------------------------------------------------------------------------------------------------------------------------------------------------------------------------------------------------------------------------------------------------------------------------------------------------------------------------------------------------------------------------------------------------------------------------------------------------------------------------------------------------------------------------------------------------------------------------------------------------------------------------------------GATGGCGCAATCGCGCAGATCAACAAGCAT------------------------------------------TTGAATACGGTGGACGATTCA---------------------------------AGTATTCGAGGGAAGTGGCTTAAGTGCAAG------------------AAGGAGCTAGCAGAAGAAGTGGACCTTGTCAAGCAGCTG---------------------------------------GATGCCGAGAAGCAGGCGTTCAAAGAG------GTTCCAGGA---GGC---------------------------------------------------------------------------------------------------------------------------------------------------------------------------------------------------------------------------------------------------------------------------------------------------CCTGGCTCT---------------------------------------------------------------------------------------------------------------------------------------------------------------------------------------------------------------------------CCTCGGCTG------------------GTCTCAAAGTCATTCATGGCA---------------------------------------------------------------------------------------------------------------------------------------------------------------------------------------------------------------------------------------------------------------------------ATGAACTTTTCTGGAGAAGAC---------------------------------------------------------------------------------------------------------------------------------------------------------------------------------------------------------------------------------------------AGCTATCCTGACGATCCGGATGTT------------------------TGGAGGCCGCCTGCT------------------AGAGACGCTCGAGAACAATATGGAAGCAGGAGACCGACCAAGGCAGGCCAA------------------------------------------------------------------------------------------CTGGCGGCGCAAAAGTCCATGGGAGAC---------------------------------------------------------------------------------------------------------------------------------------------------------------------------------------------------------------------AAC---------------------------------------------------------------------------------------------------CGCTCTTCTTCAGGT------------------GGGAAAACAAGTGTTTCTGGTGCTTCTGGTCGAACAGCG------------------------------------------------GCCGCTGCTGGAGCGGCTGCAGGT---AGTAAA------------------------GCT---GCTGGTAACTCTTCTCAAGCCACCAGAAAGGCA------------------ACGAATACT---------GGA---------------AGATCA------ACTCCGAGCAAGCGG---GAGTCGACGAGTGGA---GAA---------GAGGAG---GAT---------------------------------------------------------------------------------------------------------------------------------------------------------------------------------------------------------------------------------------------------------------------------------------------------------GGTAAAGCCAGG---------------------AGGGGTCGCTACGATGGCCCTGAT---CAGGAGTTGGCTGCCATGCTCGAAAGGGACGTGTTGGAA---AGCTCGCCGGGGGTGCACTGGGAGGACATTGCCGGGCTTAGTGAAGCAAAGCGACTGCTTGAAGAAGCCGTGGTTTTACCTCTCTGGATGCCTGATTTTTTC------------------------------CAGGGAATTCGT---------------------------------------------------------------------------------------------------------------CGTCCATGGAAAGGTGTTCTGATGTTTGGGCCACCAGGTACTGGGAAAACTCTCTTGGCAAAGGCCGTGGCTACTGAATGCGGGACGACGTTTTTCAACGTCTCCTCGGCAACTTTGGCTTCTAAGTGGCGTGGAGAAAGTGAGCGAATGGTCCGCTGCTTGTTCGACCTTGCCAGGGCCTATGCTCCGAGCACGATTTTCATTGATGAAATCGACTCCCTGTGCAACGCCCGA---GGG---GCATCTGGAGAACACGAGTCATCCAGAAGAGTAAAATCAGAGCTTCTGGTACAAATTGATGGAGTAAATAACAGCAGT------------GAGGATGGCGAGAAGAAGATTGTCATGGTACTGGCAGCTACAAACTTCCCGTGGGACATTGACGAGGCTCTCAGGAGGCGGCTGGAGAAAAGGATTTATATCCCACTTCCAAACCAAGAAAGCAGACGGGAATTGATTCGCATAAACTTGAAGAGCGTGGAG---GTGGCTCCG---GATGTCGATATCGAAGAAGTAGCACGAAGAACAGAAGGGTACAGTGGAGACGACCTGACGAACATCTGTCGAGACGCATCCATGAACGGCATGCGGCGAAAGATTGCT------------------------------------------------------------GGAAAGACGAGAGAC---GAGATAAAGAACATGAAAAAGGATGACATC---------------------------------------------------------------------------------------------------------------------------------------------------------------------------------------------------------------CACGACCCG---------------GTTGCGATGTGCGATTTTGAGGAGGCACTGTCC---------------------AAG---------------------------------------------------------------------------ATCTCGAGA------------------------------------------------------AGTGTGTCGATGGCAGAC---------------------ATTGAAAGGCACGAG---------------------------------------------------------------------------------------AAG------TGGCTCGCAGAGTTTGGTTCCGCCTAA---------------------------------------------------------------------------------------------------------------------------------
>Pteridium_aquilinium
------------------------------------------------------------------------------------------------------------------------------------------------------------------------------------------------------------------------------------------------------------------------------------------------------------------------------------------------------------------------------------------------------------------------------------------------------------------------------------------------------------------------------------------------------------------------------------------------------------------------------------------------------------------------------------------------------------------------------------------------------------------------------------------------------------------------------------------------------------------------------------------------------------------------------------------------------------------------------------------------------------------------------------------------------------------------------------------------------------------------------------------------------------------------------------------------------------------------------------------------------------------------------------------------------------------------------------------------------------------------------------------------------------------------------------------------------------------------------------------------------------------------------------------------------------------------------------------------------------------------------------------------------------------------------------------------------------------------------------------------------------------------------------------------------------------------------------------------------------------------------------------------------------------------------------------------------------------------------------------------------------------------------------------------------------------------------------------------------------------------------------------------------------------------------------------------------------------------------------------------------------------------------------------------------------------------------------------------------------------------------------------------------------------------------------------------------------------------------------------------------------------------------------------------------------------------------------------------------------------------------------------------------------------------------------------------------------------------------------------------------------------------------------------------------------------------------------------------------------------------------------------------------------------------------------------------------------------------------------------------------------------------------------------------------------------------------------------------------------------------------------------------------------------------------------------------------------------------------------------------------------------------------------------------------------------------------------------------------------------------------------------------------------------------------------------------------------------------------------------------------------------------------------------------------------------------------------------------------------------------------------------------------------------------------------------------------------------------------------------------------------------------------------------------------------------------------------------------------------------------------------------------------------------------------------------------------------------------------------------------------------------------------------------------------------------------------------------------------------------------------------------------------------------------------------------------------------------------------------------------------------------------------------------------------------------------------------------------------------------------------------------------------------------------------------------------------------------------------------------------------------------------------------------------------------------------------------------------------------------------------------------------------------------------------------------------------------------------------------------------------------------------------------------------------------------------------------------------------------------------------------------------------------------------------------------------------------------------------------------------------------------------------------------------------------------------------------------------------------------------------------------------------------------------------------------------------------------------------------------------------------------------------------------------------------------------------------------------------------------------------------------------------------------------------------------------------------------------------------------------------------------------GAACGCATGGTTCGCTGCCTATTTGATCTTGCAAGAGCATATGCTCCTAGCACTATATTTATTGACGAGATTGATTCCCTGTGCAATGCTCGT---GGG---GCTTCTGGAGAGCATGAGTCTTCACGCCGTGTCAAGTCTGAGCTGCTTGTGCAAGTGGATGGTGTTAATAACAGCTCAAGTGGCAGTGGCGACGATGGTGAGAAAAAGATAGTAATGGTGTTGGCAGCAACAAACTTTCCATGGGATATTGATGAAGCACTCAGACGACGGCTTGAAAAGAGAATATACATACCGCTTCCAAATGAGGAGAGTAGACGTGAACTGATTCGCATCAACCTTAGAGGCGTTGAG---GTTGCAACT---GATGTGGATATTGATGAAGTAGCCCGTCGAACTGAGGGATACAGTGGAGATGATCTTACTAATATATGCAGAGACGCTTCCATGAATGGGATGAGAAGGAAGATCGCT------------------------------------------------------------GGAAAGACTCGAGAT---GAGATAAAGAACATGACAAAGGATGCTATG---------------------------------------------------------------------------------------------------------------------------------------------------------------------------------------------------------------CAGGAGCCT---------------GTTGCCATGTGCGACTTTGAAGAGGCTTTGAAT---------------------AAA---------------------------------------------------------------------------ATA---------------------------------------------------------------CTCACGCAGTGTCTC---------------------AAGTGYCGACATTGA------------------------------------------------------------------------------------------------------------------------------------------------------------------------------------------------------------------------------------------------------------
>Isoetes_spp
----------------------------------------------------------------------------------------------------------------------------------------------------------------------------------------------------------------------------------------------------------------------------------------------------------------------------------------------------------------------------------------------------------------------------------------------------------------------------------------------------------------------------------------------------------------------------------------------------------------------------------------------------------------------------------------------------------------------------------------------------------------------------------------------------------------------------------------------------------------------------------------------------------------------------------------------------------------------------------------------------------------------------------------------------------------------------------------------------------------------------------------------------------------------------------------------------------------------------------------------------------------------------------------------------------------------------------------------------------------------------------------------------------------------------------------------------------------------------------------------------------------------------------------------------------------------------------------------------------------------------------------------------------------------------------------------------------------------------------------------------------------------------------------------------------------------------------------------------------------------------------------------------------------------------------------------------------------------------------------------------------------------------------------------------------------------------------------------------------------------------------------------------------------------------------------------------------------------------------------------------------------------------------------------------------------------------------------------------------------------------------------------------------------------------------------------------------------------------------------------------------------------------------------------------------------------------------------------------------------------------------------------------------------------------------------------------------------------------------------------------------------------------------------------------------------------------------------------------------------------------------------------------------------------------------------------------------------------------------------------------------------------------------------------------------------------------------------------------------------------------------------------------------------------------------------------------------------------------------------------------------------------------------------------------------------------------------------------------------------------------------------------------------------------------------------------------------------------------------------------------------------------------------------------------------------------------------------------------------------------------------------------------------------------------------------------------------------------------------------------------------------------------------------------------------------------------------------------------------------------------------------------------------------------------------------------------------------------------------------------------------------------------------------------------------------------------------------------------------------------------------------------------------------------------------------------------------------------------------------------------------------------------------------------------------------------------------------------GCTCAGGA---------------GTTGGGAGGACGGMAAAAACAGGTTCTTCGGGAGCCACAAAA------------------------------------------------TCTGCAAMTGGATCAGCTGCAAGG---ACA---------------------------------------GGTTCTAGTCAAGGTGCAASGAAAAGT------------------GTCAGCAAT---------GGG---------------AGAACA------ACACCAAGTAAACGG---GAGTCCCTG-----------------------------------------------------------------------------------------------------------------------------------------------------------------------------------------------------------------------------------------------------------------------------------------------------------------------------------------------------------------------------------------------------------------------------------------------------------------------------TGCAGGATTAACAGAGGCCAAGCGGCTTCTTGAAGAAGCCGTTGTTCTTCCTCTTTGGATGCCCGAATACTTC------------------------------CA-----------------------------------------------------------------------------------------------------------------------------------------------------------------------------------------------------------------------------------------------------------------------------------------------------------CATATGCCCCAAGCACAATTTTTATTGATGAGATAGACTCTCTTTGCAACGCCCGA---GGT---GCATCTGGAGAGCACGAGTCTTCTAGACGTGTAAAATCTGAGCTGCTGGTGCAAATTGATGGTGTTAATAATAGCAGC------ACAAATGATGATGGTGAAAAGAAGACTGT----------------------------------------------------------------------------------------------------------------------------------------------------------------------------------------------------------------------------------------------------------------------------------------------------------------------------------------------------------------------------------------------------------------------------------------------------------------------------------------------------------------------------------------------------------------------------------------------------------------------------------------------------------------------------------------------------------------------------------------------------------------------------------------------------------------------------------------------------------------------------------------------------------------------------------------------------------------------------------------------------------------------------------------------------------------------------------------------------------------------------------------------
>Isoetes_andicola
------------------------------------------------------------------------------------------------------------------------------------------------------------------------------------------------------------------------------------------------------------------------------------------------------------------------------------------------------------------------------------------------------------------------------------------------------------------------------------------------------------------------------------------------------------------------------------------------------------------------------------------------------------------------------------------------------------------------------------------------------------------------------------------------------------------------------------------------------------------------------------------------------------------------------------------------------------------------------------------------------------------------------------------------------------------------------------------------------------------------------------------------------------------------------------------------------------------------------------------------------------------------------------------------------------------------------------------------------------------------------------------------------------------------------------------------------------------------------------------------------------------------------------------------------------------------------------------------------------------------------------------------------------------------------------------------------------------------------------------------------------------------------------------------------------------------------------------------------------------------------------------------------------------------------------------------------------------------------------------------------------------------------------------------------------------------------------------------------------------------------------------------------------------------------------------------------------------------------------------------------------------------------------------------------------------------------------------------------------------------------------------------------------------------------------------------------------------------------------------------------------------------------------------------------------------------------------------------------------------------------------------------------------------------------------------------------------------------------------------------------------------------------------------------------------------------------------------------------------------------------------------------------------------------------------------------------------------------------------------------------------------------------------------------------------------------------------------------------------------------------------------------------------------------------------------------------------------------------------------------------------------------------------------------------------------------------------------------------------------------------------------------------------------------------------------------------------------------------------------------------------------------------------------------------------------------------------------------------------------------------------------------------------------------------------------------------------------------------------------------------------------------------------------------------------------------------------------------------------------------------------------------------------------------------------------------------------------------------------------------------------------------------------------------------------------------------------------------------------------------------------------------------------------------------------------------------------------AAACCWGGGGW-TCAACC---------------------------------------------------------------------------------------------------AGAGTTGGCCSAGRA---------------GTTGGRACGACGGCAAAAACAGGTTCTTCGGGAGCSAMAAAR------------------------------------------------TSTGCAACTGGATYAGCTGCAAGR---ACR---------------------------------------RGTKCTAGTCAAGGTGCAAGGAAAAGT------------------GTCAGCAAT---------GGG---------------AGAACA------ACACCAAGTAAA---------------------------------------------------------------------------------------------------------------------------------------------------------------------------------------------------------------------------------------------------------------------------------------------------------------------------------------------------------------------------------------------------------------------------------GCAATGTTGGAGAGGGATGTGTTGGAG---AACAGCCCTGGTGTTCGATGGGAAGATATTGCAGGATTAACAGAGGCCAAGCGGCTTCTTGAAGAAGCCGTTGTTCTGCCTCTTTGGATGCCCGAATACTTC------------------------------CAGGGTATTCGA---------------------------------------------------------------------------------------------------------------AGGCCATGGAAAGGGGTTCTCATGTTTGGCCCTTCAGGGACAGGTAAAACTCTCCTTGCAAAGGCTGTTGC-----------------------------------------------------------------------------------------------------------------------------------------------------------------------------------------------------------------------------------------------------------------------------------------------------------------------------------------------GGAGGAGATTGGAAAAGAGAATTTATATAGCTCTCCCTAATGAGGAAAGCCGCAGAGAGCTTATACGCATCAATC-----------------------------------------------------------------------------------------------------------------------------------------------------------------------------------------------------------------------------------------------------------------------------------------------------------------------------------------------------------------------------------------------------------------------------------------------------------------------------------------------------------------------------------------------------------------------------------------------------------------------------------------------------------------------------------------------------------------------------------------------------------------------------------------------------------------------------------------------------------------------------------------------------------------------------------------------------------------------------------------------------------------
>Isoetes_humilior
----------------------------------------------------------------------------------------------------------------------------------------------------------------------------------------------------------------------------------------------------------------------------------------------------------------------------------------------------------------------------------------------------------------------------------------------------------------------------------------------------------------------------------------------------------------------------------------------------------------------------------------------------------------------------------------------------------------------------------------------------------------------------------------------------------------------------------------------------------------------------------------------------------------------------------------------------------------------------------------------------------------------------------------------------------------------------------------------------------------------------------------------------------------------------------------------------------------------------------------------------------------------------------------------------------------------------------------------------------------------------------------------------------------------------------------------------------------------------------------------------------------------------------------------------------------------------------------------------------------------------------------------------------------------------------------------------------------------------------------------------------------------------------------------------------------------------------------------------------------------------------------------------------------------------------------------------------------------------------------------------------------------------------------------------------------------------------------------------------------------------------------------------------------------------------------------------------------------------------------------------------------------------------------------------------------------------------------------------------------------------------------------------------------------------------------------------------------------------------------------------------------------------------------------------------------------------------------------------------------------------------------------------------------------------------------------------------------------------------------------------------------------------------------------------------------------------------------------------------------------------------------------------------------------------------------------------------------------------------------------------------------------------------------------------------------------------------------------------------------------------------------------------------------------------------------------------------------------------------------------------------------------------------------------------------------------------------------------------------------------------------------------------------------------------------------------------------------------------------------------------------------------------------------------------------------------------------------------------------------------------------------------------------------------------------------------------------------------------------------------------------------------------------------------------------------------------------------ATGTTAGAGAGCAATATGGAAGCAGAAGGCCGACAAAAGCTGGCCAA------------------------------------------------------------------------------------------GTA---GCAAAGAGGTGTATGCAAGATCCAGAT---------------------------------------------------------------------------------------------------------------------------------------------------------------------------------------CCTTGGCGGGAACCTGGGGATTCAACC---------------------------------------------------------------------------------------------------TGAGTTGGCTCAGGA---------------GTTGGGAGGACGGCAAAAATTGGTTCTTGGGGAGCCACAAAA------------------------------------------------TCTACAACTTGATCAGCTGCAAGG---ACA---------------------------------------TGTTCTAG---------------------------------------------------------------------------------------------------------------GAGCGGA---GAA---------GAGGAT---GAT------------------------------------------------------------------------------------------------------------------------------------------------------------------------------------------------------------------------------------------------------------------------------------------------------GGGGGGAAAACGCGG---------------------AAAGGTCGTTACGAGGGTCCGGAT---CAAGAATTAGCAGCAATGTTGGAGAGGGATGTGTTGGAG---AA----------------------------------TTAACAGAGGCCAAGCGGCTTCTTGAAGAAGCCGTTGTTTTGCCTCTTTGGATGCCCGAATACTTC------------------------------CA-----------------------------------------------------------------------------------------------------------------------------------------------------------------------------------------------------------------------------------------------------------------------AGCACATGGTTCGCTGTTTGTTTGATCTGGCAA---------------------------------------------------------------------------------------------------------------------------------------------------------------------------------------------------------------------------------------GGAGGAGATTGGAAAAGAGAATTTATATAGCTCTCCCTAATGAGGAAAGCCGCAGAGAGCTTATACGCATTAATCTCAAGGGAGTAGAG---GTA---------------------------------------------------------------------------------------------------------------------------------------------------------------------------------------------------------------------------------------------------------------------------------------------------------------------------------------------------------------------------------------------------------------------------------------------------------------------------------------------------------------------------------------------------------------------------------------------------------------------------------------------------------------------------------------------------------------------------------------------------------------------------------------------------------------------------------------------------------------------------------------------------------------------------------------------------------------------------------------------
>Isoetes_elatior
----------------------------------------------------------------------------------------------------------------------------------------------------------------------------------------------------------------------------------------------------------------------------------------------------------------------------------------------------------------------------------------------------------------------------------------------------------------------------------------------------------------------------------------------------------------------------------------------------------------------------------------------------------------------------------------------------------------------------------------------------------------------------------------------------------------------------------------------------------------------------------------------------------------------------------------------------------------------------------------------------------------------------------------------------------------------------------------------------------------------------------------------------------------------------------------------------------------------------------------------------------------------------------------------------------------------------------------------------------------------------------------------------------------------------------------------------------------------------------------------------------------------------------------------------------------------------------------------------------------------------------------------------------------------------------------------------------------------------------------------------------------------------------------------------------------------------------------------------------------------------------------------------------------------------------------------------------------------------------------------------------------------------------------------------------------------------------------------------------------------------------------------------------------------------------------------------------------------------------------------------------------------------------------------------------------------------------------------------------------------------------------------------------------------------------------------------------------------------------------------------------------------------------------------------------------------------------------------------------------------------------------------------------------------------------------------------------------------------------------------------------------------------------------------------------------------------------------------------------------------------------------------------------------------------------------------------------------------------------------------------------------------------------------------------------------------------------------------------------------------------------------------------------------------------------------------------------------------------------------------------------------------------------------------------------------------------------------------------------------------------------------------------------------------------------------------------------------------------------------------------------------------------------------------------------------------------------------------------------------------------------------------------------------------------------------------------------------------------------------------------------------------------------------------------------------------------------------------------------------------------------------------------------------------------------------------------------------------------------------------------------ATCCAGGT---------------------------------------------------------------------------------------------------------------------------------------------------------------------------------------CCTTGGCGGGAA-CTGGGGATTCAACC---------------------------------------------------------------------------------------------------AGAGTTGGCTCAGGA---------------GTTGGGAGGACGGCAAAAACAGGTTCTTCGGGAGCCACAAAA------------------------------------------------TCTGCAACTTGATCAGCTGCAAGG---A-A---------------------------------------GGTTCTAGTCAAGGTGCAAAGAAAAGT------------------GTCAGCAAT---------GGG---------------AGAACG------ACACCAAGTAAAAGG---GATTCCCTG------------------------------------------------------------------------------------------------------------------------------------------------------------------------------------------------------------------------------------------------------------------------------------------------------------------------------------------------------------------------------------------------------------TTAGCAGCAATGTTGGAGAGGGATGTGTTGGAG---AACAGTCCTGGTGTTCGATGGGAAGATATTGCAGGATTAACAKAGGYCAAGCGGCTTC-TGAAGAAGCCGTTGTTTTGCCTCTTTGGATGCCCGAATACTTC------------------------------CAGGGTATTCGA---------------------------------------------------------------------------------------------------------------AGGCCATGGAAAGGGGTTCTCATGTTTGGCCCTCCGGGGACAGGTAA-----------------------------------------------------TATCCTCTGCCACATTGGCATCAAAGTGGCGTGGTGAGAGTGAGCGCATGGTTCGCTGTTTGTTTGATCTGGCAAGAGCRTAYGCCCCAAGCACAATTTTTATTGACGAGATAGACTCYCTGTGCAATGCCCGA---GGT---GCATCTGGAGAGCACGAGTCTTCGAGACGTGTAAAATCTGAGCTGCTTGTGCAAATTGATGGTGTTAATAATAGCAGC------ACAAATGATGATGGTGAAAAGAAGACTGTTATGGTGTTGGCAGCAACGAATTTTCCTTGGGACATAGATGAGGCATTACGGAGGAGATTGGAAAAGAGAATTTATATAGCTCTCCCTAATGAGGAAAGCCGCAGAGAGCT-------------------------------------------------------------------------------------------------------------------------------------------------------------------------------------------------------------------------------------------------------------------------------------------------------------------------------------------------------------------------------------------------------------------------------------------------------------------------------------------------------------------------------------------------------------------------------------------------------------------------------------------------------------------------------------------------------------------------------------------------------------------------------------------------------------------------------------------------------------------------------------------------------------------------------------------------------------------------------------------------------------------------------
>Isoetes_coromandelina
-------------------------------------------------------------------------------------------------------------------------------------------------------------------------------------------------------------------------------------------------------------------------------------------------------------------------------------------------------------------------------------------------------------------------------------------------------------------------------------------------------------------------------------------------------------------------------------------------------------------------------------------------------------------------------------------------------------------------------------------------------------------------------------------------------------------------------------------------------------------------------------------------------------------------------------------------------------------------------------------------------------------------------------------------------------------------------------------------------------------------------------------------------------------------------------------------------------------------------------------------------------------------------------------------------------------------------------------------------------------------------------------------------------------------------------------------------------------------------------------------------------------------------------------------------------------------------------------------------------------------------------------------------------------------------------------------------------------------------------------------------------------------------------------------------------------------------------------------------------------------------------------------------------------------------------------------------------------------------------------------------------------------------------------------------------------------------------------------------------------------------------------------------------------------------------------------------------------------------------------------------------------------------------------------------------------------------------------------------------------------------------------------------------------------------------------------------------------------------------------------------------------------------------------------------------------------------------------------------------------------------------------------------------------------------------------------------------------------------------------------------------------------------------------------------------------------------------------------------------------------------------------------------------------------------------------------------------------------------------------------------------------------------------------------------------------------------------------------------------------------------------------------------------------------------------------------------------------------------------------------------------------------------------------------------------------------------------------------------------------------------------------------------------------------------------------------------------------------------------------------------------------------------------------------------------------------------------------------------------------------------------------------------------------------------------------------------------------------------------------------------------------------------------------------------------------------------------------------------------------------------------------------------------------------------------------------------------------------------------------------------------------------------------------------------------------------------------------------------------------------------------------------------------------------------------------------------------------------------------------------------------------------------------------------------------------------------------------------------------------------------------------------------------------------------------------------------------------------------------------------------------------------------------------------------------------------------------------------------------------------------------------------------------------------------------------------------------------------------------------------------------------------------------------------------------------------------------------------------------------------------------------------------------------------------------------------------------------------------------------------------------CACGA---------------------AAA-G-CGTTATGAAGGCCCTGAT---CAA--ATTAGC-GCAATGCTGGAGAGGGATGTGTTGGAG---AACAGTCCTGGTGTTCGATGGGAAGATATTGCAGGATTAACAGAAGCGAAGCGGCTTCTTG--GAAGCTGTAGTTCTGCCCCTTTGGATGCC-----------------------------------------AGGGCATTCGA---------------------------------------------------------------------------------------------------------------AGGCCATGGAAAGGGGTTCTTATGTTTGGCCCACCAGGAACAGGTAAAACTCTTCTTGCAAAGGCTGTTGCCACGGAATGTGGAACCACATTCTTTAATGTATCCTCTGCCACACTGGCATCAAAGTGGCGTGGTGAGAGTGAACGAATGGTTCGCTGTCTATTTGATCTTGCTAGGGCTTATGCCCCAAGCACGATCTTCATCGATGAGATAGACTCTCTTTGCAATGCTCGA-------------CTGGCGAGCATGAGTCTTCAAGGCGTGTAWAATCTGAGCTACTTGTGCAAATTGATGGTGTTAATRATAGTAGT------ACAAATGATGATGGTGAAAAGAAGACGGTCATGGTTTTGGCAGCAACGAACTTTCCCTGGGACATTGATGAAGCATTACGGAGGAGATTGAAAAAGAGAATATATATACCTCTGCCTAATGAGGAAAGTCGTAAAGAACTTATACGGATTAATCTCAAGGGAGTAGAG---GTA---------------------------------------------------------------------------------------------------------------------------------------------------------------------------------------------------------------------------------------------------------------------------------------------------------------------------------------------------------------------------------------------------------------------------------------------------------------------------------------------------------------------------------------------------------------------------------------------------------------------------------------------------------------------------------------------------------------------------------------------------------------------------------------------------------------------------------------------------------------------------------------------------------------------------------------------------------------------------------------------
