# Supplementary material for: Phylogenomics indicates the “living fossil” Isoetes diversified in the Cenozoic
Source: PLoS One. 2020 Jun 18;15(6):e0227525. doi: 10.1371/journal.pone.0227525 (PMC7302493; doi:10.1371/journal.pone.0227525)
Supplement: S1 File — Folder containing fasta files for each of the individual nuclear alignments. (GZ) [file pone.0227525.s011.gz › 1_Individual_Nuclear_Alignments/Homolog_38417.orthogroup_1.fasta]

>Theobroma_cacao
------ATGAAGGAAAAGAAAGGAAATTTATTGTTTTTCTTTTTTTTTTTCTTTTCATGTAGGCCACTGTGGCTGATCTGCAGG------AGGCAATTCACAAAA------------------------------------------------------------GAAGTAACAGCTAAGAAGTTCTATCCTTCAAGACAAAGACTAACACTTCCTGTGCCACCGGGGTCAAAGGAGAGGCCTGTTGTTCTTAACTACAAGAAGGGTCTCAAAGATTAC---------TGTGATGGAAACCAGAACAATATAACTGTAGTGTTTAAGGACCTGGGTCCTCAAGTATCTTATCCTACACTTTTCTTCTTTGAATATTTGGGTCCTTTGATCCTTTATCCCACCTTC---TACTACTTCCCT---GTGTACCAG---TTCTTTGGTTATAAAGTGGAGCGTGTCATCCACCCTGTTCAAACATATGCTTTATATTACTGGTGTTTCCACTACTTCAAACGTATTATGGAAACATTCTTCATCCACCGCTTCAGCCATGCAACATCTCCACTATCAAATGTCTTCAGAAATTGTGCTTATTACTGGACCTTTGGTGCTTACATTGCTTACTATGTAAACCACCCGCTTTACACCCCTGTTAGTGACCTCCAGATGAAGATTGGTTTTGGGTTTGGGTTGATTTGTCAACTCGCAAACTTCTATTGTCATATCATACTGAAGAATCTACGTAGCCCTGATGGTAGTGGAGGGTATCAAATTCCTAGTGGTTTTCTGTTCAACATTGTGACATGTGCAAATTACACAACAGAGATTTACCAATGGCTGGGTTTCAATATTGCTACACAGACTGTTGCAGGTTATGTATTTCTTGTGGTTGCTACTTCTATCATGACCAACTGGGCCCTTGCAAAGCACCGCCGCTTGAAGAAGCTATTTGACGGTAAGGAAGGAAGGCCCAAGTACCCCCGCAGATGGGTAATTCTCCCCCCATTCCTGTAG------------------------------
>Arabidopsis_thaliana
------ATGAAG------------------------------------------------------GTCACCGTCGTCTCCCGCAGCGGCAGAGAAGTCCTCAAA---GCTCCC---CTTGACCTCCCCGATTCGGCGACTGTTGCTGATCTGCAAGAAGCGTTTCATAAGAGAGCTAAGAAGTTTTACCCGTCGAGGCAAAGACTGACTCTTCCCGTGACTCCTGGATCGAAGGACAAACCTGTTGTCCTCAATAGCAAGAAATCACTGAAGGAGTAC---------TGTGATGGAAACAACAACTCCTTAACTGTAGTCTTCAAAGACCTGGGGGCACAAGTTTCCTACCGCACACTCTTCTTCTTCGAGTATCTTGGCCCTCTCCTTATCTACCCTGTCTTT---TACTACTTCCCT---GTTTACAAG---TTTCTTGGTTATGGAGAGGACTGTGTGATCCATCCGGTCCAGACGTACGCTATGTACTACTGGTGCTTTCACTACTTCAAACGGATCTTAGAAACGTTTTTCGTACATCGGTTCAGCCACGCAACCTCCCCAATCGGGAATGTGTTCAGGAACTGTGCTTATTACTGGAGCTTTGGTGCTTACATTGCTTATTACGTCAACCATCCCTTGTACACTCCAGTTAGTGACCTTCAGATGAAGATTGGTTTCGGGTTTGGTTTGGTTTGCCAAGTCGCAAACTTTTACTGTCACATATTGCTGAAGAATCTGAGGGACCCCAGTGGGGCTGGAGGCTACCAGATTCCACGCGGTTTCCTCTTCAACATTGTTACATGTGCCAATTACACTACCGAGATTTACCAATGGCTAGGATTCAACATCGCTACTCAGACCATTGCAGGATATGTTTTCCTCGCTGTTGCTGCTCTAATCATGACTAATTGGGCTCTTGGAAAGCACAGCCGTCTGAGAAAGATATTTGATGGAAAAGATGGAAAGCCAAAGTATCCAAGAAGATGGGTGATACTTCCTCCATTCCTTTAG------------------------------
>Oryza_sativa
------ATGAAG------------------------------------------------------GTGTCCGTCGTGTCCCGGAGCGGCCGGGAGGTGGTCAGG---GGCGGC---GTCGAGCTCAAGGACTCGGCTAAGGTCGCGGATCTGCAGGATGCCATCTATGCCAAGACTAAGAAGTATTACCCTGCTAGGCAGCGGCTCACCCTCCCTATCCAACCTGGAAAATCAGGAAAGCCAGTTGTCCTTAGTGCAAAGGCCAGCCTATCAGAATAC---------TGCGAAAAGGGTTCTGGATCCCTGACAGTGGTCTTTAAGGATTTAGGCCCACAGGTCTTCTACAGCACGCTGTTCTTCTTTGAATACTTGGGTCCTCTTCTTATCTACCCCATGTTC---TATTACTTGCCT---GTCTACAAA---TATTTCGGATACGAGGGAGAGCGGGTCATGCATCCTGTCCAGACTTACGCCATGTACTATTGGTGTTTCCACTACTTCAAGAGGATCATGGAGACGTTCTTTGTTCACCGCTTCAGCCACGCGACTTCTCCTGTATCAAATGTCTTCAGGAACTGTGCCTACTACTGGACCTTTGGAGCTTACATTGCTTACTACTGCAACCACCCGCTTTACACCCCTGTGAGTGAATTGCAGATGAAGATTGGGTTTGGATTTGGGATTCTCTGCCAAATTGCAAACTTTTATTGCCATATCCTGCTGAGGAACCTCAGAAGTCCGAGTGGTAACGGTGGCTATCAGATTCCTCGTGGCTTCCTGTTCAACATAGTGACATGCGCAAACTATACCACTGAGATCTACCAATGGCTTGGGTTCAACATTGCCACACAGACTGTGGCAGGTTACATCTTCCTTGTTGTGGCAGCGAGTATCATGACCAACTGGGCACTTGGAAAGCACCGCCGTCTAAAGAAGTTGTTCGATGGCAAGGAAGGGAGGCCGAAGTATCCTCGGCGATGGGTGATTCTTCCACCATTCCTGTAA------------------------------
>Ananas_comosus
------ATGAAG------------------------------------------------------GTGACGGTGGTTTCTCGCAGTGGTAAAGAGATTATCAAG---GGCGGG---ATCGAGCTCAATGATGCCGCCACTGTAGCGGAACTGCAAGAGGCAATTTATTCACGAACCAAAAAGTACTATCCTTCAAGACAGCGGCTTACCCTCCCGGTCCAACCCGGAACCTCTACAAAACCCGTAGTCCTTAATCCAAAGGCAAACTTATCTGAGTAC---------TGCGAAAAGAACTCGACCAATCTTACTGTGGTATTCAAAGATTTGGGCCCACAGGTCTCATACAGAACTCTTTTCTTCTTTGAGTACTTGGGCCCGCTAGTCATCTACCCTATATTT---TACTACTTCCCA---GTGTACAAA---TACTTCGGATATGGGACCGAACGGACCATCCACCCCGTCCAGACCTACGCCCTGTACTACTGGTGTTTCCACTACGCCAAAAGAATATTGGAGACATTTTTTGTGCACAGATTCAGCCACGCAACTTCACCGTTATCGAATGTCTTTAGAAACTGTGCCTATTATTGGACTTTTGGGGCTTATATCGCTTATTATGTTAACCACCCTCTGTACACTCCCGTAAGTGATTTACAGATGAAGATCGGATTTGCCTTTGGGTTGATTTGCCAATTATGCAACTTCTATTGCCATATTATATTGAGGAACCTTAGAAGCCCCAGTGGCAATGGCGGATACCAAATTCCTCGTGGATTTTTGTTCAATATAGTGACATGTGCGAATTATACAACAGAGATTTATCAGTGGCTAGGGTTTAACATTGCTACACAAACGGCAGCAGGGTATGTTTTCCTTGTTGTGGCGGCACTTATTATGACCAACTGGGCCCTCGCAAAGCACCGCCGGCTGAAAAAGTTATTTGATGGGAAAGATGGGCGACCAAAGTATCCTCGGCGTTGGTTCACATGA---------------------------------------------
>Huperzia_lucidula
------ATGCGG------------------------------------------------------GTGACGGTAAAATCTCGTAGCGGCAGGGACGTCATCAAA---GGGGGAGTCCTGGAATTTTCGGATGACGCAACTGTAGACGATCTGAAAAAATCTATACATAAGCACACCGTAAAGTACTATCCTTCAAGACAACGCCTGACTCTTCCCCTTCGAAATGGA---CAGGAACGTCCCACAGTCTTAGAGTCTGGCAAACAGTTGAAGAATCTATTTGAGAGCGCCAGTGACGGT------------GAGGTTGTATTTAAGGACCTAGGTCCTCAGGTTGCATACAGCACTCTCTTCTTCTGGGAGTATATCGGGCCTCTTGTCATATTTCAGATCTTT---TACTATCTCCCT---GTTTATTCT---CTTTTCTCTCTTCCTGTAACAAAAGTCGCCAGCCCTGCACAAACATACGCTCTGTGGTACTGGAATTTGCACTATTCCAAGAGGATACTTGAAACTTTTTTCGTTCATGATTTCAGTCATGCTACTTCTCCTCTCAGCAACGTGTGTCGAAACTGCCTCTATTATTGGAGCTTTGCCGTCTTTATTGCTTACTATGTAAACCACCCCCTATACACACCTGTGAGTGAAAAGCAGATGTATTTTGGATTCATTTTTGGACTTGTCTGTCAACTTGCTAACCTCTATTGCCATATCATCTTGAAGAATATGAGATCT---CAGGGGAAGGGAGGATATCAAATTCCTCGAGGGTTCCTCTTCAACCACATAACATGTGCAAACTACACCACAGAAATTTATCAGTGGTTGGGGTTCAATATTGCAACACAAACTGTAGCTGGATACAGTTTTCTA---------------------------------------------------------------------------------------------------------------------------------------------------------------
>Huperzia_squarrosa
------TTCCGA---------------------------------------------------------TCTGTAAAATCTCGTAGCGGCAGAAATATCATCAAGGGAGGAGGAGTGCTGGAACTTTCGGATGACGCAACTGTAGACGACCTGAAAAAGTCTATACATCATCACACCGTAAAGTACTACCCTTCAAGACAACGCCTGACTCTTCCTCTTCGAAATGGA---CAAGAACGTCCCACGGTCCTAGAATCTGGAAAACAGTTGAAGAATCTATTTGAGAGCGCTAGTGGGGGT------------GAGGTTGTATTTAAGGATCTAGGTCCTCAGGTTGCATACAGCACTCTATTCTTCTGGGAGTATATCGGGCCTCTCGTTATATTTCCGATCTTT---TACTACCTTCCT---GTTTATTCT---CTTGTTTCTCTGCCTACAACAAAAGTAGCCAGCTCTGCGCAAACGTACGCTCTGTGGTACTGGATATTGCACTTTTCAAAGAGGATCCTTGAAACTTTTTTGGTCCATGATTTCAGTCATGCTACTTCTCCTCTCAGCAATGTGTTTCGAAACTGCCTTTATTATTGGAGTTTTGCAGTGTTTATCGCTTACTATGTAAACCACCCCTTATACACACCTGTGAGTGAAAAACAGATGTATATTGGATTCATTTTTGGACTCGTCTGTCAGCTTGCTAACTTCTATTGCCATGTCATCTTGAAGAATATGAGATCT---CAGGGGAAGGGAGGTTATCAAATTCCTCAAGGGTTTCTGTTCAACCACATAACATGTGCAAATTACACCACAGAAATTTATCATTGGTTGGGGTTCAATATTGCAACACAAACTGTAGCTGGATACAGTTTTCTAGTTGTTGCAGCGTTCATAATGACTGATTGGGCCCTGGGCAAGCATAGAAGGCTGAAAAAGCTATTCGATGGCAAAGAGGGACGGCGAAAGTATCCAAGTAGATGGGTCATCCTTCCTCCATTAATTTGA------------------------------
>Isoetes_lacustris
------ATGCGG------------------------------------------------------GTGAAGGTCGTCTCCCGTTCCGGCAGGGAGCTTGTGAAA---GGAGGC---CTTGACCTGTCTAATGAGGCAACAGTAGATGATCTGAAGACAGCTATCCATGCATCTGTTCCTAAATATTATCCTGCAAGACAACGACTTACTTTGCCTGTTAAGGTCGGC---CAGGCTCGGCCGACTGTGTTGGAAACAGGAAAGAAACTTGTTGAATAC---------TCTGATGGCAAGACCACTGATCTCGAGGTAGTGTTTAAAGATCTCGGACCTCAAGTGTCCTACCGTATCCTATTCTTTTGGGAATATATAGGGCCTCTAGTAATATATCCTCTGTTC---TATTTCTTGCCA---GTCTATTCC---TTCTTTTCTCTTCCATCCAAGGCAGTGAAACACAAGGCCCAGACCTATGCTTTAATGTACTGGACATTTCATTATTCGAAACGTATTTTGGAAACATTCTTTATTCATAGGTTCAGTCATGCAACATCCCCTCTCAGCAATGTTTACAGGAATTGTGCCTATTACTGGTCATTTGGTGCACTGATTGCTTACTTTGTAAACCATCCTCTATATGTACCTGTTTCTGAAAAGCAGATGCTGGTAGGGTTTGTTTTGGGCCTTGTGTTTCAACTAGCAAACTTTTATTGCCACATCATTTTGAAGAACTTGCGAGCTCCAGGTGGAAGTGGAGGATACCAAATTCCTCGTGGATTTTTATTTAACCTTGTGACATGTGCAAATTATACAACAGAAATATATCAGTGGGTGGGATTCAATATTGCAACCCAGACTGTGGCAGGGTACCTTTTCTTGTTAGCTGCCACTGCTATAATGACAACTTGGGCTTTTGCAAAGCATCGGCGTTTGAAAAAGATATTTGATGGAAAGGAAGGGCGCCCCAAGTATCCAAGGCGGTGGATAATCTTACCCCCATTCCTTTAG------------------------------
>Isoetes_sinensis
------ATGCGG------------------------------------------------------GTGAAGGTCGTCTCTCGTTCCGGTAGGGAGCTTGTTAAA---GGAGGC---CTTGACCTATCTAATGAGGCAACAGTAGATGACCTGAAGACAGCTATCCATGCATCTGTTCCAAAATATTATCCTGCAAGACAACGACTTACTTTGCCTGTTAAGGTTGGC---CAGGCTCGGCCGACTGTGTTGGAAACAGGAAAAAAACTTGTTGAATAC---------TCTGATGGCAAGACCGTTGATTTGGAGGTAGTGTTTAAAGATCTCGGACCTCAAGTGTCCTACCGTATCCTATTCTTTTGGGAATATATAGGGCCTCTAGTAATATATCCTCTGTTC---TATTTCTTGCCA---GTCTATTCC---TTCTTCTCTCTTCCATCCAAGGCAGTGAAACACAAGGCCCAGACCTATGCTTTAATGTACTGGACATTTCATTATTTGAAACGTATTTTGGAAACATTCTTTATTCATAGGTTCAGTCATGCAACATCGCCTCTCAGCAATGTCTACAGGAATTGTGCCTATTACTGGTCATTTGGTGCACTGATTGCTTACTTTGTAAACCATCCTCTCTATGTACCTGTTTCTGAAAAGCAAATGTTGGTAGGGTTCACTTTGGGCCTTGTGTTTCAACTAGCAAACTTTTATTGCCACATCATTTTGAAGAATTTGCGAGCTCCAGGTGGAAGTGGAGGATACCAAATTCCTCGTGGATTTTTATTTAACCTTGTGACATGTGCAAATTATACAACGGAAATTTATCAATGGGTGGGCTTCAATATTGCAACCCAGACTGTGGCAGGGTACCTTTTCTTGTTAGCAGCCACTGCTATAATGACAAATTGGGCTTTTGCAAAGCATCGGCGCTTGAAAAAGATATTTGATGGAAAGGAAGGGCGCGCCAAGTATCCAAGGAGGTGGATTATCTTGCCCCCATTCCTTTAG------------------------------
>Selaginella_moellendorffii
------ATGAAG------------------------------------------------------GTGATTGTGGTGTCGCGCAGCGGGCGGGAGGTCGTCAAG---GGCGGC---ATTGAGCTCCCAAACGAGGCGTCAGTGGATGATCTCAAGCGGGCGATCTCCAAGCGCGTTCCAAAGTACTATGCCTCGAGGCAACGCCTTACTTTACCTCTAAGGACCGGC---CAAGCTCGTCCCACGGTACTAGAACACGGCAAAAGCCTCAAGGAATACTTCGAAAGCAGCGATGGTGGA------------GAGGTGGTTTTCAAGGATCTGGGACCCCAAGTCTCGTATCGGACCTTGTTCTTCTTCGAGTACCTCGGCCCACTGGTGATATATCCGCTCTTT---TACTTCTTTCCGGGCATATATTCGCTGCTTTTCTCGCTCCCGGCACGGACCGTGACGCACCCCGTGCAAAAGTATGCGATGTGGTACTGGACACTGCACTACTCCAAGCGAATCCTCGAGACTTTCTTCGTCCACCGGTTTAGCCACGCCACCTCTCCGCTGAGCAACGTTTACAGGAACTGTGCTTACTACTGGCTCTTCGGTGCCTTCATCGCTTACTTCGTCAATCATCCGCTCTACACGCCTGTCCCGGACAAGCAGATGTATCTCGGCTTCGGTATCGGGCTCGTCTTCCAGGCCGCGAACTTGGTCACGCATATCATCCTCCGGGGGCTTCGCCCGGCCGAGGGCAAAGGTGGCTACGTTATCCCCTATGGCTTCGTGTTTAACTTCGTCACCTGCGGGAACTACACGACCGAGATCTACCAGTGGCTTGGCTTCAACATTGCGACGCAGACGGTGGCTGGCTATAGCTTTCTTTTCGCTGCGACGTTCATCATGACCAACTGGGCCCTTGCCAAGCACAGGCGGCTGAAGAAGCTGTTTGACGGAAAAGAAGGGCGAGCCAAGTACCCGAGGCGCTGGGTGATTTTACCCCCGTTCCTGTGA------------------------------
>Physcomitrella_patens
------ATGAGGACCGAAAGG---------------------------------TCTTTGCGG---ATTCAGGTATTAGGCCGTAATGGAAAGGAGATTTTCAAG---GGTGGC---GTTGAAGTGCCTGAGGAGGGAACTTTTTCAGATTTAAAAGGAGCTATACAGAGACGTAATAAAAAATACTACCCAGACAGACAAAGAATCACGCTGCCT---CACCAGGGT---CAGGGGCGCTCCGCACCAATAGATAGCAGCAAGAAACTGAAAGACTACGTCACC---ACGGATCGCCCG------------CAAGTGATATTCAAGGATCTGGGACCCCAAGTGTCATACAGATCGCTGTTCCTCTTTGAATATTTTGGCCCATTAATCATTTACCCCATCTTC---TACTTCTACCCACAAGTGTATACT---CACTTTGGTCTGCCTAAGCGTACCTTCGTCTACCCTGCCCAGACCTACGCCCTCTATGCCTGGTGCTTCCATTACGCCAAGCGTGAACTCGAAACGCTTTTTGTGCATCGTTTCAGCCATGCCACTTCCCCTCTTGCCAATGTGTACCGCAACTGCATTTACTACTGGGCATTTGCAGGATTTATTGGCTACTCTCTCAACCACCCCAACTACAATCCTGTGGGGGAAACCCAATTGTACGTGGGGATTGTCATCTCCATTGTGAGCCAGCTCTCCAACTTCTATTGTCACATCATACTGAGGAACTTGAGGAAATCAGAGGGGAAGCACAGTCACCATATCCCCCACGGCTTCTTATTCAACTCCGTGACATGTGCAAATTACACCACCGAAATCATGCAGTGGTTGGGATTCAATGTGGCCACGCAGACCCTGGCGGGCTACCTTTTCATAGCCTCAGGGACGTATATCATGACTGTCTGGGCTGTCCAAAAGCACAGTCGGCTGGTGAAGATGTTCGATGGCCAGGATGGGCGTGGGAAGTATCCACAGAGATATGTTATTTTACCCCCTTTTGTTTAA------------------------------
>Pinus_maritima
------ATGAAG------------------------------------------------------GTCTCCGTGGTATCTCGAAGTGGCAGAGAAATTATCAAG---GGTGGC---ATCGATCTGAGTGATAATGCCACTGTGGATGATCTGAAAGCCTCGATTCAACAAAGAGTCAAGAAATATTATACGGCCCGGCAGCGACTTACTCTGCCA---CAATCTGGA---AAAGGGAAACCAGTTGTTCTGGAAAGAGGCAAGAGGCTCAAAGATTAT---------TTTGAAAAAGATGAGGGAAAGTTAGTTGTAGTGTTCAAGGATTTAGGGCCACAGGTAGCCTACAGCACTCTTTTTTTCTGGGAATATGTCGGCCCTCTGTTCATTTATCCCATCTTC---TATTACTTCCCT---GTCTACAAG---TACTTTGGTTATCCTGCAGAAAGAGTTATACACCCAGTTCAGACATATGCAATGTACTATTGGTGCTTTCACTATGCCAAACGCATTTTAGAGACCTTTTTTATTCACAGGTTCAGCCATGCAACTTCACCACTCTCTAATGTGTTTAGAAACTGCTGTTACTACTGGACCTTTGGTGCAGTCATAGCTTATTTTGTCAACCATCCCCTCTACACCCCTGTGAGTGAGAAGCAAATGAAAATTGGGTTTGGGCTGGGGATTGTATGTCAGTTAGCAAACTTTTACTGCCATATTTTGTTGAGAAATCTTAGGAGCCCCGAAGGTAAAGGAGGATATCAAATTCCAAGTGGATTCCTGTTTAATATAGTCACATGTGCTAACTACACCACTGAGATCTATCAATGGTTGGGATTCAATATCGCAACACAGACAGTTGCTGGCTACACCTTTCTGGTTGTAGCAACCTTTATTATGACTAACTGGGCTCTTGCCAAGCACCGCCGTTTGAAGAAGTTGTTTGATGGCAAAGATGGCAGACCCAAATATCCAAGGCGATGGGTGATATTACCTCCTTTCCTATGA------------------------------
>Amborella_tricopoda
ATGAATATGAAG------------------------------------------------------GTTCTGGTTGTGTCACGCAGCGGCAGAGAGATCATCAAA---GGCGGG---GTTGAGCTCAAAGAAACTGCAATTGTGAGCGATCTCAACCGCGCAATTCACCACAGAATGAGGAAATACTATCCTTCAAGGCAGCGTCTCACTCTGCCTTTGCAACCTGGCTCTCAAGGGAAGCCTGTGGTCCTTGACCCGAGAAAAAAGGTTAGAGAATAT---------TTCCGTGGAAACGAAGAGAAATTAACAGTGGTGTTAAAGGACTTGGGCGCTCAGGTCTCTTATAAAACCCTTTTCTTTTGGGAGTATCTTGGCCCTCTGATCATCTACCCCATTTTC---TACTACTACCCAGCTATTTATGAA---TACATCGGTTATACTGGTGAGCGTATAATTCATCCAGCTCAAACCTATGCCATGTATTACTGGTGCTTCCATTACTTCAAGAGGATCATGGAGACCTTCTTTATTCACAGATTCAGCCATGCTACGTCGCCTCTCTCTAATGTTTTCCGCAACTGTGCTTATTACTGGAGTTTTGGTGCGTACATTGCTTATTTTGTCAATCACCCTCTCTACACCCCAGTTAGCGATCTTCAAATGAAGGTGGGTTTTGGGTTTGGGCTTCTTTGTCAAGTGGCAAACTTCTATTGTCATATATTGTTGAGGAATCTAAGGGGCCCAAGTGGTGAGGGGGGTTATCAGATCCCTCAAGGCTTTCTCTTCAATCTCGTGACCTGCGCAAATTACACCACAGAGATTTATCAGTGGCTGGGTTTCAATATTGCTACTCAGACAGTTGCAGGTTATGTGTTTCTTGTTGTGGCGGCGTCTATCATGACCAATTGGGCCCTAGCGAAACACCGCCGATTGAAGAAGGGAGCAAAGGGGAGCAAAAAT---------------------------ATACTTGATTCTTTTCAGATTTCAGATTTAGTATATCATCTAAGCATGTAG
>Littorella_uniflora
ATGAAGATGAAG------------------------------------------------------GTGATCGTCACGACTCGTAGCGGCAGGGAACTCATCAAA---GGAGGT---CTCGACCTCACTGATTCAGCTACTGTAGCTGATCTGCAACAGGCGATTCATAAGAGAACCAAAAAATACTATCCTTCAAGGCAACGACTCACCCTGCCTCTCCCAGCCGGTTCAAGGGAGAGACCAACAGTCCTTGCCTCTCAAAAGAATCTGAAGGAGTAT---------GCCGATGGAAACACAGAAACCTTAACTGTAGTTTTCAAGGATCTAGGTCGACAAGTCAAGTACAGCACACTTTTCTTCTTCGAGTACTTGGGTCCTCTGGTTCTCTATCCAATCTTCTATTACTACTTCCCC---ATATACCAA---TTCTTTGGCTACAAGGGAGAACGTGTCATTCACCCAGTGCAGACTTATGCCATGTACTATTGGTGTTTCCATTACTTCAAGCGTATCATGGAGACCTTCTTTGTGCACCGATTCAGCCACGCCACATCACCTGTCTCCAATGTCTTCCGGAACTGTTTTTATTACTGGACTTTTGGTGCTTGGATTGCTTATTACGTCAATCACCCCCTTTACACGCCTGTGAGTGATCTTCAAATGAAGATTGGGTTTGGTTTTGGAGTGCTTTGTCAAATTTCAAACTTTTATTGCCACATCTTGCTGAGAAATCTTCGAGGTTCCAGTGCTGGGGGAGGCTATCAAATCCCACGTGGGTTTCTGTTCAACATTGTTACATGTGCGAACTACACAACTGAGATATACCAGTGGCTGGGTTTCAACATTGCTACACAGACTGTAGCAGGTACTGTCTTCATGGTGGTTGCAGCTTCCATAATGACAAACTGGGCCCTCGCAAAACACCGTCGTCTCAAGAAGGTTGTCCAAGTTTGA------------------------------------------------------------------------------------
>Isoetes_andicola
----------------------------------------------------------------------------------------GCAGGGAGCTTGTGAAA---GGAGGC---CTTGACCTGTCTAATGAGGCAA------------------------------------------AATATTATCCTGCAAGACAACGACTTACTTTGCCTGTTAAGGTCGGC---CAGGCTCGGCCGACTGTGTTGGAAACAGGAAAGAAACTTGCTGAATAT---------TCTGATGGCAAGACCACTGAT---------------------------CCTCAAGTGTCCTACCGTATCCTATTCTTTTGGGAATATATAGGGCCTCTAGTAATATATCCTCTGKTC---TATTTCTTGCCA---GTYTATTCC---TTCTTTTCTCTTCCATCCAAGGCAGTGAAACACAAGGCCCAGACCTATGCTTTAATGTACTGGACATTTCATTATTTGAAACGTAT-TTGGAAACATTCTTTATTCATAG-------------------------------------AGGAATTATGCCTACTATTGGTGATTTGGTGCACTGATTGCTTACTTTGTAAACC--CCT------GTACATGTTTCTGAAAAG--------------------------CCTTGTGTTTCAACTAGCAAAYWTTTATYGYCACATYATTTTGAAGAACWTGMRRGCTCCAGGTGGAAGTGGAGGATACCAAATTCCTCKCGGATTTCTATTTAATTTTGTGACATGTGCAAATTATACAACAGAAATTTMTCAATGGTTGGGTTTCAATATTGCAACACAGACAGTGGCAGGATATCTTTTCTTRTTGGCAGCCACTGCTATCATGACAAATTGGGGATTCGCCAAGCATCGGCG-------------------------------------------------------------------------------------------------------------
>Isoetes_elatior
-------TGCGG------------------------------------------------------GTGAAGGTCGTCTCTCGTTCCGGTAGGGAGCTTGTTAA--------GC---CTTGACCTGTCTAATGAGGCAA-----------------------------------GTTCCAAAATATTATCYTGCAAGACAACGACTTACTTTGCCTGTTAGGGTCGGC---CAGGC----------------------------AAACTTGTTGAATAC---------TCTGATGGCAAGACTGTTGATTTGGAGGTAGTGTTTAAAGATCTCGGACCTCAAGTGTCMTACCGTATCCTATTCTTTTGGGAATATATAGGGCCTCTAGTAATATATCCYCTGTTC---TATTTCTTGCCW---GTCTATTCC---TTCYTTTCTCTYCYAYCCAAGGCAGTGAAACACAAGGYSCMGAYSTATGCTTTAATSYACTGGACRTTTCATTATTYGAAACGTATTTTGGAAACWYTYTTTATTCATAGGTTCAGTCATGCAACWTC-YCYCTCAGCAWTGTCTACAGGAAYTRTGCCTATTACTGGTCATTTGGWRCACTSATTGCTTACTTTGTAAACCATCCTCTCTATRTRCCTGTTTCTGAAARGCAAATGYWRRTWGGRTTTGCTKTKGGCMTTRTGTTTSAACTAGCAAA--------------------------------------------------------------------------------------------------------------------------------------------------CCCAGACTGTGGCAGGGTAC-TTTTCTTGTTAGCAGCCACTGCTATAATGACAAATTGGGCTTTTGCAAAGCATCGGCGCTTGAAAAAGATATTTGATGGAAAGGAAGGGCGCACCAAGTATCCAAGGCGGTGGATTATCTTGCCCCCATTCCTTT--------------------------------
>Isoetes_coromandelina
-----------------------------------------------------------------------------------------------------------------------------------------------------------------------------------------------------------------------------------------------------------------------------------------------------------------------------------------------------------------------------------------------------------------------------------------------------------------------------------------------------------------------------------ACGTATTCTGGAGACTTTCTTTGTCCATAAGTTTAGTCATGCAACCTCTCCTCTCAGTAATGTCTACAGAAATTGTGCCTATTACTGGTCATTTK---CACTAATTGCTTACTTTGTAAACCATCCTCTCTATACGCCTGTCTCTGAAAAGCAAATGCAGGTGGGCTTTGCTTTAGGCCTTGTGTTTCAACTAGCAAACTTCTATTGCCACATCATTTTGAAGAACTTGCGGGCTCCAGGTGGAAGTGGAGGATATCAAATTCCTCGTGGATTTCTATTTAACTTTGTGACTTGTGCAAATTATACAACAGAAATTTATCAATGGTTGGGCTTCAATATTGCAACCCAGACTGTGGCAGGTTACC-----------------------------------------------------------------------------------------------------------------------------------------------------------------------
