# Supplementary material for: Phylogenomics indicates the “living fossil” Isoetes diversified in the Cenozoic
Source: PLoS One. 2020 Jun 18;15(6):e0227525. doi: 10.1371/journal.pone.0227525 (PMC7302493; doi:10.1371/journal.pone.0227525)
Supplement: S1 File — Folder containing fasta files for each of the individual nuclear alignments. (GZ) [file pone.0227525.s011.gz › 1_Individual_Nuclear_Alignments/Homolog_38849.orthogroup_2.fasta]

>Physcomitrella_patens
------------------------------------------------------------------------------------------------------------------------------------------------------------------------------------------------------ATGGCGGAGATCAGTTCTGCTTGTTCAAGCGGCCGGGACTTGACTGGTTGCAATATT------------------------------------------------GCAACTCGGTTGGAGCTTGTTCAAGCGCTGCGGCTGCCAACTACCCGCACGGAGAGGAAAATTGAGCTGGCTATGAGTTTTATCGATTCCGTAAAATCTCTTGAGGAGGATAGTGCCGGTGACGTTGGCAGCGCATTGACAGAGAGTGACGCTGCTTGGATAAATCTGCCCCAAGTCATCAGATTCTTGTCCGAGTGGGTGCAATCAGCGCTTATTAGGTCGTCTAAACCTGGAGTT---------------------TCCTCTCACTCGGATGAAAAATGC------GGTGTTCCTGCGCACTTGGATTCGCGTTACTGGTCAATTCTGAAATTTTGTTTGTTGGCTGGTTATCTTCACCGGATCACC---GGCATCTCTCCATCGCTAATGCGCCCACTC---------------------ACTTCCTGCATT---------------------------------------------------------------------------------------TCATTATCTTTGTCCGAAAGTCTAAAGATGGAGTTAATTGAAGTAGTTTCCGTCTTGTTTACTGAGTATAGTCGGCCTCTCAGGTCGAACGTAGATAGCTGG---------GTATCCTTAACCTCTGGAGCCCTTAATCTGTTGAGGCCAGACGGTAAGAATATCTCTGCGAGAGATTCT---------------GCC---GTTGTGGCGTTGGTTAGTGGTATTGTAGAAGGATTTTCTAGAACTGTTGCGTCACATCCAAATCCGAGTAAAATTTTCCAGTCTATTGTAGCAAGATTACTAGAGCCTCTGCTTGAGGTTATTGGATATTCAATTAGTAATGGTGATCAATCGCTT---------------------------TCAAAGCTAATTAGCGCAGCTGAAGATATTATTGAGAACGGTTTATTTCATTCATCTCACGTTGGAGGGTATTTTGAGGTGTGCATGAACCTAAAGAAA---------------------------------AAAGTCGATACAAATGCGAATAGGAGCAAGAACTCGGAGGGTTGGCAG---------CGAAGTTATCACCGTACGTTCTTCCAGAAACTTGATGAGTTAAGGAAATCAGGGAATCTCGTAGTGCTAATTGGACTTGGTCGCACATTCAAGATATAT------GCCACGAGATGGAAAGCGCAACAAGTTGCACTATCTGAGGATGTTTATGGAGTCCGAGGTCAAGGAAAGACTGAGCTCCTCGACAGCATTCCAGGTGACAAGGTTGAGAGAATCGGTGAATCAAAGTCAAGTGACAAGTCTGGTGCTGATATCGAA---------------------------------------GAAGAAAAAGATGGTGAAAGTGCTGCCCCACATCCAAAAAGATATGCAAATGAAACAGAC------------------------------GCGCTTTTTACCGTCTTCGGCGAATTAGTGGGGCCGCTAATTTTGGAACTCTCAACGCTCGTCGGGTCTGAAGCGGAAAAATTCGATCTGACAGAAGAGCATGTGATGACAGTATCTCTA------------------TTGATGCGAGGTGTAAATGAGCTGCTTGCAGCTGCCAAGGAGTCGCGAGCGTACAAGACATTAGAGGACACTCTCACACTGACCTATTTCAATTTCCTTCAGGAGATTCTTAATTTGATAATCAAAGTAGGAACGAAAGCTTTTGATGCCTGGTCGAATGGAGACGCAGTAACTCCTGTTTTGAAGAAGAAAAAGCGATCA---------------TCTGAGACTGAGTCAAGGGTCAATCGCACAAATGAAACAGAG------------ATTTTCCGTGAAGTTGTATTCGCACTTCAACATCTTCTTGAACTTGAGTACAGGGTTTTTGAGGAACAGTTGTCATCGATATGGATGTTTGTATTCAAAATGGTTGCCCCTGCTAAAGTGGCTAAGGAGACGACATTG------------------------------------AAGGCCTTGGATTTCTGCACTGGATTAGTCAATATGTACAGCGAGCTAAGACAGGTCGATATTCCTATTTTCCACCTCACGGATACCTTAACAGCTCTT------------------------------------------CAAATTTTTTCTCAGCATGAAGTTCTCTCTATTCCA------------------------------------------------------GTAAAGAATATAATATGTTCAAAAACATTTCTAGTAACTCTGGGATCAGTGATACATAAACTCCCTGAAGGACAGGTGGCAAATCTCTTGAAAGGTTTACGAGTGGCAGTTGCA------------------------------------------------AATTCACTTGATTCATTTGATACTCAACAAACAACGTCTTTGTGGAGGATCAAGAATTTTTCAGGATCAGCT---AAGGGGCTTTTAGAGGTTTATACCTGCATTCTTGAGAATGCAAATGTGACTTCATCAAATAGTGTCCTTGCCGGTGGTGCTGTCAGGGAGCTCCTGATGAAGGTCCTTGTTCCACCCATGACGAATTTGGTTGATGTTTGTGCTCAAAGTGGAATTGATTCTGTTGGAAAA---GATTCCTCCATGCAG------------GAGAACTGTGTTTCGTCAAAGCCACTG------------------------------------TTTCTACTGTCTATGTATCTATCTTCCCGAGTCCTGTATCGTCAGTGTTTACTGTTAATGCCTCCGAAGGCTGCACGAAAAGCTAGAATGGCTACTCTCGATGTGGAAATTAATTTTCTTGTCGCGGATGAGGCTGAGGTGATTTCGTACTCGAAGGCGAGTGAATTCCTTTTGTCTTTACAAAGGGGGTCGTTGAAGATGTCAACGTTCTTGATGAAACTT------CTTCAAAGTAGTGTGATTGGGGATGGC---TTGTGCTTACCAACAATGATTTACATAATCAACACCATAGCCATACAAAGTTTAGTAGACCTTGATCGTCGTATCTGGGCACTTAAATTTCTC------------------------------------------------------ATTGGCAAAACG------------------------GAGTCAAAAAAGTATATGAAGGTTCTTCGATCACTTGAAAAAGAAGGAGCAAAACTCGTATCCATTGTGCTGCAAGAT------------------------------------------------CTTGATGCTATTAAGATTGAGGATACCTCTTTGACTAGTGTTAAA------------------------------------------------TGGAACCGAGTCTTGACAAGTTTGGACTTCAACTTGATACATGTAGCCAGATGGCGCCTCATCTGCGACACAGTGGATGTATGGTCAACTTTTGCAAATGAGGAACAGTTG------------AAGAATTTTGTAATGGCATTACTG------------------------------------------CATATT------------------------------------------------------GGGAAAGGTCGCGTCTTGGATGACGCTAAGAATCCTCATATACCAGAGGAAGGTGATTGTTCTGTTAGCGTTGAGGAGAGCAGAGACGAGGACTTGGAAGATATCACTGATGGCCTTCTCAAAAATCTCGATTTTTATGAACTTGAGGGCATAAGAAAAGTGTTCGCAACAGCATTTCTTCAGGAGTTGAAGAAGATATTGCTGTCAAGTTTCAAAGAGGGTTGTCCTATCTTCAATATCATTGGTGATTGCATTGAGGGTGCTGCACCACCGTTTGCCGCAGAGAGCGATGCTATTTTTATAGAGAAGGTGAAACTGAAGACGAATTCTCTTGAG------------------------------------------------------------------AAGCTTTCGACACTGAAA---------ATATTAGCTTTGAATAAGGAGCATCAAAAG------------------------------------------------------------------------------------ACATTTAGGGATTGTAGCAGGCTTCTCCACTTACTAGCGACCCTTCCGTGTGGTTATCTACCATCAGCCGACAATGCTGGATGTGCATATACAATCTGTCAACTGGAAATGGTCTTGGTTAATTTCCTCCTTGGCGGCAAAGAAGCCGTAAAGCACCTCAAACGTTCTCATGTGGAATCAGAACTAAAGCATTGTCCATCCGATAACGTC------------------------CGTCTTATTTGGGGTGATACT------------------------------------CTGATTGCGTGCAGGCGTGCACTGCATTTTCTCGCCAATTCGTCGGCTAGTTTGGAACCTAGT------------------------------------------------------------------------------------------------------ATTATATCCTCAGACTTC---------------------------------------------ACTCGTACTTTGTTTGGGAGCTCGACCAACACTCAA---------------------------------------------------------------------------------------------TGTGTGACTCTTTTACCTAAGATTGTG---------GCCATGCGTACTCTTGAGACTCCCATGGGCATGGATGATAAAAATCCACAAGAG---------------------------------------CCTTCGAGTGTGCCTTTTAAGCGGAATGCTTCCGGTGTATTTTACTCTCTGCTAAATGAAACCTGTGCTGTTATTGAAGCTTCTATTGCAAATATTTGTTGTGCTGAGGCTAAGGTGCTCGTTAGCCCTAATGCCTCTTTGCATGTGCCTACTCCAGCGGATCTGAAGTCGAGAAAAAGAAAGTCGAAGAAGTTGAGAGCTGTGTCTGCGCTTGGGACAGTTTTGGTTGCAGAAGCCACGAGTGTTGAAAACATTCTGAAAAGTGAGCAAAGTTCGAAATGGTACGGTCCTATTTCAACAGTTGCAGCCATCAGTAGCACCCTATGGAGTATGACAATGGCGCTTGAAAGGGTCGACAAAGAGTGTCGAACTTCCACATCTACTTCATTGGTGTGGCGAACTGAGCTTCCAGAAGCTTGGTTTTTTGTTGTTAAAGAACTTGAACCAATTTTAGTTCGTATCCTGCTT---------CAGGTATTGTTTCCTATGGGTACCACTGATCTTGGATTCTTTACCAAAACAGGCGTCAAGGCCTCAGAAGTGAATGAAAATGTGGAACAGGATCTTGTCAGGGAAGATAAATTCGATGAAGACGAATTAAGGGATCTTCAAGAAGAAGAGTCACTAAAT---------------------GTGACGTCAAGTGACGAAGAGCCCGACGATGAGGATACAGAG------------------GCCCAA---------------------------------GGAGTCCTTGAGGTCGACGGA---------------------------CATTACACAGAGGCCATGTCCGAGGATCTTAGTTTTCAAGCATTAAAAACTAGTGTAATGGAAGAGTCGCCTTCATCACAGTTTGCATTCCTTCGTAGTGCTCTG---GAAGAAAGTACGAGAGAGAAAACAGAGTTTATTGGTGAGCTTTACATGGCAGTAGCGGCTATCGTTAAGCTGCGCAGCTTATTTTATTCCCCCTTTTCATACACATCGGTCACCCCGGAACTAACTAATTTTATCAGCTTTAAAGAG---CAGTCTCCTCTTTCGTTAGACACACTTCTCTTGGCA---GCTTATCGGTTGTTGTTAGGATCAGTCCAGTCGATT---------------------------------CGGACTCAGAAGCTGGCTCATCCTGGGTGGTTAGTTGGAGTCATCAATTACCTAGGGTCAGTTGGAGCTTATCTTCCCTGCATGAAATCCTTCATCTCACCTGTAGATTTCGTCAAGCTTGTTAATTTGCACGTAGAGCTTACTGGGGCACTTCTAGTCTTGAAGGAGAACTCTGCCACGAGCACCGTTAAGAAT---CTTAAGGACACTATGTTGGAAAGAGTAGAA------------CCATCCGATTGGGATCTTGATGATCATGATGTGGGAGGATTGGAA---------------------------TCTCGCAGAAGTAAAAGGCTAGAGAGAGTTGACCAGATAGACGATCTACTGTACAGCATACGACGGTCATTCGAGAGTCTCCTGAAGTATGCTCCTCGGCAGCACATGGTCCTCGCTTTGCAATCTGTGGAGAAAGCTGTAGCTGGTGTATGGGGATGTTCTGATTCAGGGTTAGGCTTTGACATCAGCGAAGTACGTGGTTGT------------CATGTGGGACCTGTTGCAGCTGCTGGCGTTGACTGTTTAGGTCTCGCATTACAGGCTGTGTCAGGTAAGATGAGATTGCACTTACTTGCAAGTCACTGCCCAGCATTCTATGGAGGACTCTTGAACCTTATCGCGCATTGCCAAGGGCCCTCAATATTT---------------------------------CTTGAAAGACAGCTCATCTCCGTGTCTAGGACT------CGGATGTTGAGCATGGTGGATGCGGCTCCGGTAGTCCTCCGTAGTCTTGAGATTTTGACCTCCTTAGCAGCTCGACCTGTAATCTTCCCAATGAAGGCCTGTTTTGTGGCCATGGCCCTCCAATGTCCTGCCGTGCTTTTCAGATCTTTCTATGATTGTGGGAATCCGAAGGCACTTCTA---------------------------------CATGATTTGAAAGCC---------ACAATGACGGAGCCCTTTTCTCAGGGTTTTAGT------------GGAATGTCTGTCAGGCTGTATGTTGCTTGCTGCAAACTTCTTTGTGCATTGCTGCGGCACCGCATACGGGAATGTGGACATAGCATGGCATTGTTGGGTGAATCCTGTCGGATTCTTTTGCAATGCTTAGCTGCCCCTAGTGGGAGGGAAGAAGCAGATTTATCACCTTCCACGACAGCAGCAGGG------------------------CCTGCTCAATGTGGAAGTTGGCTGAGCCGAGTTTATCAAGAGATGGAAGCACACAAGGAGACCATGGGCAAGTATTGCGCTCACATTCTTGCAGATTATTTGAATGTGATCTCTGGGTACAATCATGGTGGTTCTGGCCTAAGAAGAGAGGTGGACACTGCTCTTCGCCCAGGTGCCTTTGCATTGCTTGATGCATGCTCTGGCAACGACCTGCAGCAACTTCACGCTGCTTTAGGAGAGGGTGCAAGGCGAGGTGCCTTAATGACATTGCGACACGATTATGAACTTCACTACAAGTACACTGGAAAGGTTTAA
>Ceratodon_purpureus
------------------------------------------------------------------------------------------------------------------------------------------------------------------------------------------------------------------------------------------------------------------------------------------------------------------------------------------------------------------------------------------------------------------------------------------------------------------------------------------------------------------------------------------------------------------------------------------------------------------------------------------------------------------------------------------------------------------------------------------------------------------------------------------------------------------------------------------------------------------------------------------------------------------------------------------------------------------------------------------------------------------------------------------------------------------------------------------------------------------------------------------------------------------------------------------------------------------------------------------------------------------------------------------------------------------------------------------------------------------------------------------------------------------------------------------------------------------------------------------------------------------------------------------------------------------------------------------------------------------------------------------------------------------------------------------------------------------------------------------------------------------------------------------------------------------------------------------------------------------------------------------------------------------------------------------------------------------------------------------------------------------------------------------------------------------------------------------------------------------------------------------------------------------------------------------------------------------------------------------------------------------------------------------------------------------------------------------------------------------------------------------------------------------------------------------------------------------------------------------------------------------------------------------------------------------------------------------------------------------------------------------------------------------------------------------------------------------------------------------------------------------------------------------------------------------------------------------------------------------------------------------------------------------------------------------------------------------------------------------------------------------------------------------------------------------------------------------------------------------------------------------------------------------------------------------------------------------------------------------------------------------------------------------------------------------------------------------------------------------------------------------------------------------------------------------------------------------------------------------------------------------------------------------------------------------------------------------------------------------------------------------------------------------------------------------------------------------------------------------------------------------------------------------------------------------------------------------------------------------------------------------------------------------------------------------------------------------------------------------------------------------------------------------------------------------------------------------------------------------------------------------------------------------------------------------------------------------------------------------------------------------------------------------------------------------------------------------------------------------------------------------------------------------------------------------------------------------------------------------------------------------------------------------------------------------------------------------------------------------------------------------------------------------------------------------------------------------------------------------------------------------------------------------------------------------------------------------------------------------------------------------------------------------------------------------------------------------------------------------------------------------------------------------------------------------------------------------------------------------------------------------------------------------------------------------------------------------------------------------------------------------------------------------------------------------------------------------------------------------------------------------------------------------------------------------------------------------------------------------------------------------------------------------------------------------------------------------------------------------------------------------------------------------------------------------------------------------------------------------------------------------------------------------------------------------------------------------------------------------------------------------------------------------------------------------------------------------------------------------------------------------------------------------------------------------------------------------------------------------------------------------------------------------------------------------------------------------------------------------------------------------------------------------------------------------------------------------------------------------------------------------------------------------------------------------------------------------------------------------------------------------------------------------------------------------------------------------------------------------------------------------------------------------------------------------------------------------------------------------------------------------------------------------------------------------------------------------------------------------------------------------------------------------------------------------------------------------------------------------------------------------------------------------------------------------------------------------------------------------------------------------------------------------------------------------------------------------------------------------------------------------------------------------------------------------------------------------------------------------------------------------ATGAGATTGCACCTACTTGCAAGCCACTGCCCAGCGTTCTATGGAGGACTTCACAACCTTATCGCTCATTGTCAAGGACCATCAATTTTC---------------------------------CTTGAAAGGCAGCCAATCCTCGTGTCTGGCTCT---GAGAGGCTGAGCTCTAAGGTGAATGGAGCTCCAGTAGTGCTTCGCGGTCTGGAAATCCTGACCACGTTAGCAGCTCGAGCCGTAATCTTCCCAATGAAGGCCTGCTCAGTTGCAATGGCTCTTCAATGTCCTGGAATGTTATTCAGATCTTTCTACGACGTTGGAAAAGCGAAGGCACTTTTGCAGAATGCATCCTGGAAACAC------GGGTTTCAGAACCTGAAAGTT---------ACGACTAGAGTATCCGCTTTACCGGGTTTCAAT------------GAAACGTCTGTCAAGCTGTATGTTGCATGCTGCAGGCTTCTCTGTGCATTGCTGAGACACCGCATACGGGAGTGCGGACATAGTATGGCATTGCTTGGAGAATCCTGTCGAGTTTTGTTGCACTGTTTGACTGCTCCTAGTTTGACAGACGCAGCGGATGCATCAGTTGCCTCGATAGTAGCAGGG------------------------GCTGCTCAATGTGGAAGCTGGCTGAGCCGAGTTTATCAAGAGATGGAAACACATAAGGAAACCATGGGCAAGTATTGCTGTCACCTTCTTGCAGATTATTTGAACGTAATCTCTGGACAGAGTCTTGGAGGTGTTGGCCTAAAAAGGGAGGTGGATAGTGCTCTGCGCCCTGGTGCCTTCGCACTGCTTGATGCATGCTCTGGCAACGATCTACAGCAACTACATGCTGCTCTAGGAGAGGGTGCAAGGCGAAGCGCCTTGATGACATTGCGACATGATTACGACCTTCACTACAAGTATACC------------
>Arabidopsis_thaliana
ATGTTGAAAAGGAAGCTTACGAGTCCG---------------------AAGAAATCTAAGCCGTCGAAGAAGACGAAGAAGAACTCTAAAACCCAATTCGATGATTCTCCAGTAGAGGTCGTAGAAACCAAAGCTGAAGAGCTTCCGCGTACGGGTTCGAAGAAATCGAATCCGTCGAAGAAGAGAAAGCAGACGAAGAAGAATTCTGAAACTCAATTTGAAGATTCTTCAGTAGAGGTCGTAGAAACCAAAGCTTGTGACCAGGAGGAAACGGTTACGGACATTGTTGTTGAAGAGGGTCCATGGAAGAACCTTGAACTCATACTTTCGTTGCAGAGCAATACATTGGGCTTTAAAAAGAAGGTGGAGTTGGCTTTTAGTTTTGTT------------------------AAAGGTTATGGAGGAGAAAATGGGACTAATGAGGATGAAGAATGTCAAGCGGTTAAGATATCGCGGCTGATTATATTTCTCAGCGACTGGATCCAGTCTCTTTTGATTCCTTCAGAGAAG------------------------------------AATATTAAAGTTAAGTGTGATTTAGATTCTGAACCATGTTTGGACTTCAGGTGTTGGGAGATCTTCAGTTTCTGCTTGAAGGAGGCGACAATCTTGGGAGTCTCTTTAAATTTGTCAAGAAACCTATTAAAGGCTATTGGGCTTATCACGGGAAGATTTTTATCTGCCCTGAACGAATCCTTGGCTACGGGGGTTGATTTCTGC---------------------------------------------AATGGTCAAGGTTTTGTAGTTTACAGTTCTGTGGTT------------GATTGTCTCGGCTTGTTATTTTCATCGAAAAGTGGCATGTCTAATGACAATTTAGACTTGTGG---------TTTTCGACTGTTGAACCAGTTCTGAAGCTCACACAT---------ACGGTTCTTGTAGAGAATATCAAGGATAGTCTTGGTGACAGACATGTCCTTAAATTCTCTTGCTTGGTTCTTGAGCCATTCTCTAGGTTCTTAATGACTCATCCAACTACGAAGAATGGGTTTTGTGATTTTCTGGACAAGCTTTTTGAGCCATTTATGGATGTGTTGGGTTTATTA------------------AATCTCATCGAGGACAAAAACAAGGATTTGGAGATATCCTTGCTGAGGTTGATTGAAGACATATTATCTCTGGCTCTGTTTCATTCAGCTCATATTGATGGGTTCTTAGGCCTG---GGTGGAGCGAAAAAGTATTTA------------------CCAGAATCGAAAGAGAAC------------------------------------AAAACTATTCTGAAAAGCTATCATCGGCATTTTTTTACCAAGTTCAAAAATATGCTATTAATGAAGAAGGAGTTGGAGCTGAGCTGTATGGGGTCATTGTTTAAAGTGTTTATTTACAGAGTGATGAAACAACAAAGAGATCCTAATCAGTTGCAGGAA------------------------------------------------------------------------GGCATGATGACAAAGGCCTCAAATGCGAGGCAAGCAGAAGAA---------AGGCCATGGAAGCTG------GCGGACACAGCTACAAATGATAATGGGTCTTCT---------------------ACAAAAAGTCATTACTCAAGTTCCCTCCGGCTGGAGACACGAAAATCAATTTTTGATTTCTTCCTGCATCTTATGGAACCTATATTACTTGAGATCAATGGATAT------------------------------AATCAGTCTGGCTCTGAAATGGCTCCTTTATTGGGTGATTTTTGTTGTGTTATTAAGTCAGCAAATAGTTTGCTGTTCAACTTTGCTCATGAGCGAATGTATGTGAAGACAGAAGATGCATCTGAAGGAGCTTGCTCTTGTTTTTTGAGGACGATCTTCAAAACAATAGTTTCAGTTGCTTCTGAA------------------------------------------TTAAAGAAACATTGTCCATATGATAATGGG------------------------------------------TCAGAGATGCATGTTTTGTTAGCCAAGGAGCTAGTAACCGCAATAGGCTATCTGTTACATATTGAATACGAAATCATTGAGAGTGATTTAGTTACTTTGTGGCTAATCATTCTCTCTTTCCTGGAGTTTAGTAGTTTGTCACCAGAGAATTCAGAAGGGGACTGC---CCG------------TTGACTTCATTGTTAGTTGGCCTTGGATGCCAGCTGATAACTTTATATAGTGACCTTCGCCAGGTAAGTGTTGCTGTATTTTCTCTGTTCAAAGCTGTAAGGCTTGTG---ATGCCTGTTGTGACACCTGCTGATGGTGATGATGATGAGATGATTGCCACTGAAGAGCTTCCACTATCAACTGTGTTCCCTTTCCGTTTAGAGAGAAGTGAA---------------------AAATCAGTGGAAAAGCTCTTGTCATCTCAAGCTTTAAGACTTGCTATACATAAAGCTATTAAAGTGATACCAGAAGGCCAAGCAAGTGGTTGTATCAAGAGCTTGACTGCAGATGTATCAAAAACCATGAAATGGATAAAACAAGTTTGTTGCTCAACAGGT---------------------GCTACAGAACAAGATGGACAG------------------GTGGCAGCATTCTTGGCT---GGATCTTTGTCTGATATTTATTCACTAATTCTCGACTCAATAACTATTACAACAGGGAATAGTAACCTTGTTGGCCAGTCCATGAAAGATCTGTTG---GATCTCATCAGTCCTTGCTTAACCCACCTGGTTTCTTCA------------GACTCCGATTGCATCGAAAATTTCCTTTCTGCTCTCACCGGAAAAGATTTGGAGATTGTGATGGCTGAAAAGAAGATAGAGACCTACAGAAAGTCTGTGCGCTTGTTTGTTATATTCGTCTTGCGTATTTACATGTCTTCCAGAAGCTTATATAGGCAGGTGATTAGTCTTATGCCTCCGAAAAAAACAAAGGATATGGCTGGTATTAAGGGCGACTCTGTTGCAGTTCGTTGCGGAAGCGATTGGATAAAAGAGAAAAGT---TGGAATTATGAAGGATATTTTTCATGGATCTCCCAACCTTCT---------GCTTCCATTGTTGACACTATTAAACACATTTCAGCTTTTTACCTTAAGGATGACAGTGCAGATTGCTCCTTGCTGATATATATATTGTATGGAGTCGCTCTTCAGAGACTTGTTGATTTAAACAGCCACATAAAATCACTTGATTATGTGTCACAGATA------------------------------------------------------AGTGATAATCAGATAAATGAT---------------ACAATGCTCAAGCATGTATCAGTTCTTAAGCGTGAAGGAGAAGAGCTTACTGATTTCCTTTTAGGCAACAACATCATA---------TCAGGTTTT------------------------------------GTTGATGATGGAACATTTGAGACGATAAAA------------------------------------GACACTGATCAGTGGGTTCTTAGGGTTTCTGGCATCAACGGGAAGTGTTTGCCTACTATGCGTTTGTGGGTTCTTAGCCAGCATATTGATCTTTGGTGCCCCCATGCAGGAAAAAAGAAATTG------------AAGAATTTCCTGTCTCAGCTAATAGGTAGTTCCGTTCCTTGTATATTGAACGGAGTGGGTATGTCTACTCTTGGCTGGGAA------------------AATAATGTAGACAAGGGC---------------------------------------------------------------------------------TCTCAAAAGAAGAAAATAGGGTTGGAACAGTTCTCGTTTGGACTTCTATTTGATTCAGTACTGTATGAACACGAATTTGTTCGCAGGTATTTGGCCCCGAGTTTTTCTCACGTACTGAAAATGACAGCAGAAACGTTTTTCAAGGAT------------------------------------------------------------------------------ATTACTGAAGAAGTAAACTTTGATTCT------------------CCATCAGATTGGTCAGAGGTGTTAATTTTGCTTGAAAGTTCAATTGCTAACTTATCTGGAAAGCTTAAATCAGAAGCCTTT---------------------------------------------------------------------CTAGAGGCACATGTGTCACTGCTG------------------GACAATCGGAAGTTCACAGCTTGCCAAAATTTGCTAAATCTGTTAGGTGTGATGCCCAAGGAGTATACGAATAAGAAGTCGTTCCAACTTTATGCAAGTTATGTTCTCGACCTTGAGAGGTTTATAGTTTTTAGCATGTTG---------------------------------------------------------AGATGTTTG------------------------------------AACAAGCTGTCCTGTGGTGATATG---------------CAAAACCTTTTCAGCCTTTTCAGTACTTGCAGAAAAACTTTGAAAAGTATTGCTATGATTTCTTGC------------------------------GACAAGGTACTAGGAGCTACCAAGTTGCCTTTATCTGATAGTTCGTTGTTGGCTTCTTGGCTTTTTAAATCAGCACAAGCTGCGACT---TGTCAAGTGAGATTTAGGAATGAT---------------------GTTACAGGAAAAGCAAGGGACGCCCTCTTTTCTTTGATGGATCACACATCGTATATGTTTCTAACCGTAAGTAAATATCAATTT---------------------------------------AGCAAGGCACTACCATTT---------------------------------------TCTGATGAAAAACTCATTTCATCAGAAATTTCTGAGGGAACTGGACAAGCGAAC---------------------------------------------------------------------------CTTATAATTGAGAACTTGACAGAACAGGCAGAAACTCTACTAAATGCTTTG------------------------------------------------------------------AGGGCTACCTTCAGAGATGAGAAA------------------------------------------------------ACAGCCTTTAAATGTGAGAGTCTG---------------------ATACTGAACAAGTTAACACCTATATTTTCTTGTTTTAGTGGGTTGTTGTGGGGATTAGCATCTGCAGTGAGTAACAGAGATATGCAGAAGAATCATCAGAACGCAAAA---CTGAGATGGAAATCAGAACAGTTCTCAAAGCTTTCCCGCATTATCCATGTGCTTAGCAATTTTTTCGAGGTTTTTGCA---------------CAGTGTCTGTTTCTT------------------------------------------------------------------------------------------------AGTGGTGATGTGCAGCGAGAAATCCAAACCAAT---------------------------ATCAACTGGACCAGATTGCTTGATGGGACCGAGGGTTCAAATGGTCTTGTGTGTGGTGACGTAGTAGAGACTAGTGAT---------------------------------------------------------------------------------------------------------------------------------------------------GTGAAAAAGAAAATT---ATTGAGAGCTTGATA---AAGGGTGATTCTTCAGAAGTAGTATTGGCACTCAAGCATCTGTTAATTGCTTCTGCTGCTATTTTAAGGTTAAACCTGCAAATT------------------------------------------GATGGCATTACATTC------------TCACCTACA---------------------------TTTGTCTCTGTTCTCACGAACATTTCGAATGATTTACTGTCTGTATTCGCTGACATGAGC---------GAGGCACCACTTGAATTCTCATTTATTTGGTTGGATGGTGCAGTTAAAGTTGTAGAAGAACTAGGGAGCCAATTCTGCTTATCTAACCCTACATTAAACATAGATCTGTACTCAAAGTTGATTGAGTTGCACCTGAAGGTGATTGGGAAATGCATATCACTACAA------GGAAAAGAGGCTACCTTGGAATCTCATGAGACAGGA---------------------------------------------------------------TTTGGTACTAATGCAATCCATGCTAAGCTAGTGCTAACAGAAAAAAAACGGTCT---------CACAGATTGCATTGGTTGGACGAATTAAAACAGAGGCTTAGGATGTCATTTAAAGTGTTTATACATAGTTCCTCAGAGCTACACTTATTGTCAGGAGTACAAGCTATAGAAAGAGCACTGGTTGGAGTATGG------------GAAGTGTGCCCAGCTATCTATTGCATACAGACTGGAAATAGAGATGGAGGCAGAATTTCTGAAACCGTCGCTGCTGGTCTTGACTGTCTGGACCTAATTCTGGAACATGCCACAGGTCGCAAACGTTTGAATGTGGTTAAAAGGCACATTCAAGGCTTAATGTCTGCAGTGTTTGGTATAATGGCTCACATGCAGAGTCCATTTATTTTC---------------------------------TTCTCAAATGCAGTCGTTGGCAACCAGGGTTCC---------------AATTCTCCAGATTCTGGGGCAGTCATTCTCATGTGTGTTGGAGTCTTGATAAGAATAGCAGGGAAACACGCTTTGTTTCGGATGGATTCATCCCACGTAAGTCAATCCATACATATACCCGGAGCAATTTTTCTTGATTACCTCCAC------------GCAACAAGGGTGGGATTCTCGGTTTTGGATGGAAAT---CTGTTATCTAAGGATGATCAGCAACAAGATCTTTTAGGATGCTCAAAAGAACTTCAAGTAGACAGG---------AAATTCTCAGTGAGCCTGTATGCTGCTTGCTGCCGACTACTATATACAGCTGTTAAGCATCATAAGAGTCAAACTGAGGGGTCCATTGCTACACTCCAAGAATCTGTTTCCGCGCTTCTTCATTGTCTGGAG------------------------------ACAGCAGGAAAAAATTTGGGTAATTGTGTTTCATGGGAAGTGGAAGAGGGAATTAGATGTGCTTGTTTCCTCCGGAGGATCTATGAAGAGCTAAGACAGCAGAAGGAGGTCTTTGGACAGCATTGTTTCAAGTTCTTGTCAACTTACATATGGGTTTCTTCCGGATATGGACCTCTTAAGACGGGTCTTGAAAGGGAGGTAGATGAAGCTTTAAGGCCTGGTGTGTATGCTCTTATAGACTCTTGCTCACCTAACGATCTTCAATATCTCCATACAGTATTTGGTGAAGGTCCTTGTAGAAACTCCCTAGCAACTCTGCAACAAGACTACAAGTTGAATTTCAAGTATGGAGGAAAAGTCTAG
>Littorella_uniflora
---------------------------------------------------------------------------------------------------------------------------------------------------------------------------------------------------------------------------------------------------------------------------------------------------------------------------------------------------------------------------------------------------------------------------------------------------------------------------------------------------------------------------------------------------------------------------------------------------------------------------------------------------------------------------------------------------------------------------------------------------------------------------------------ATAGATATCTGT---------------------------------------------AATCCTGATAAGGCTAGCCTCCTGAAGAAAGTTGTT------------------------------------------------------------------------------------------------------------------GCACAT---------CAAATC---------------------------------------GCACTGAAGTTT------------------------------------------------------------------------------------------------------------------------------------------------------------------------------------------------------------------------------------------------------------------------------------------------------------------------------------------------------------------------------------------------------------------------------------------------------------------------------------------------------------------------------------------------------------------------------------------------------------------------------------------------------------------CTG------AGCAACACCATCTCACATGAACAAGGATCC---------------------------------------------------------------------------------------------------------------------------------------------------------------------------------------------------------------------------------------------------------------------------------------------------------------------------------------------------------------------------------------------------------------------------------------------------------------------------------------------------------------------------------------------------------------------------------------------------------------------------------------------------------------------------------------------------------------------------------------------------------------------------------------------------------------------------------------------------------------------------------------------------------------------------------------------------------ATCCACAGACACATG---------------------GCGTCAAGGGTTTGCAAAGTCCTA---------------------------------------------------------------------------------------CAGGATTCA---------------------------------------------------------------------------------------------------------------------------------------------------------------------------------------------------------------------------------------------------------------------------------------------------------------------GTGTTGTCTGTATATACTTCTTCT------------------------------------------------------------------------------------------------------------------------------------------------------------------------------------------------------------------------------------------------------------------------GGTGTTAATTTGAGCAAGTCACCTGATTGGGCAGACATCATGTCTTCTCTTGATCATGTATCTGAT------------------------------------------------------------------------------------------------------------------------------------------------------------------------------------------------------------------------------------------------------------------------------------------------------------------------------------------------------------------------------------------------------------------------------------------------------------------------------------------------GTGGGAATTGGCAAGTTAACATGGTCA------------------AAG------------------------------------------------------------------------------------------------------------------------------------------------------------------------------------------------CCAAATATGGCGTCAACTAAGTTTCACACAGGAGAAACT------------------------------------------------------------------------------------------------------------------------------------------------------------------------------------------------------------------------------------------------------------------------------------------------------------------------------------------AGCAGAGACTTTGTTAGATGTCATTGTTTGCTTGCCCTTGTGACACAACTGCCTAGAGAATATCTGTGTTCGAGATCATCATCATTGTACATTACCTGTGTGCTCAACCTTGAGAGGCTTCTGGTTGGCAGCATGTTA---------------------------------------------------------GGCTGGTAC------------------------------------GATGCATCAGGCTCACCCAGTCTC---------------TATGAGATTCTCCGATTGTTTGTGTCCTGTCGAAGGGTTCTGAAGTTTCTAACGACAGCTTCGTGCGTGAATATGGTCAAT---------GGTGGTCAACCTGTGCTGGCCTCTACA---------CTCTCTGAAAGCTCCTTTCCTCTGTTATGGCTACTGAAGTCATTGTCTGTAGTCATTGGATTTCAGCGTTCACTACCAGAAGAG---------------------ATTGTTTTTGAAGCAAACGTTGCAACATATTCACTGGTGGACCACACAGCTAATGTATTCCAGACAGTAAGCAGATATCAGTTTCAATGCTTAATA---------------------AGATCGTCTAAGAAGCTTCGCAGA---------------------------------------AAAAGAAAAAGATTAGATTCGGGCATTGTGGAGTCAGATGTATTGGAAAATGGT---------------------------------------------------------------------------CTTCGTGTCGATAACAGTTCGAATGGCGTCTTGCAACTGGTGGAAGCCATATGTGAACAAATA------------------------------------------CAAATC---TCACTTACTAGTTTCAAAGATGCGCCT------------------------------------------------------GATGACAGAAAAGTAGAAAGCTTAGAT---------GGTTTTCATGAGTTGAACAAGTTGACATCCATACTAGCTTGCTTTCAGGGAGTATTGCAGGGGCTGGTCTCTGCATTGGGCGGCAAAAATGTAGTTGATGGTAGCACACACATAAAGAATTCAAGCTACATTGTGGAACTGATGGCCAAAATAGATCCATGTGTAGCAACATTTGTAGATTCTGCAACTGTTCTTCTC---------------AAGGCTTTCTTCCTTGAGAAGGATCACACTAACTTG------------------------------------------------------------------TCAATATGTGGTGGTAATACATCAGGGTCAAGAGACACTTCA---------------------------TTTGTTTCCTGTGATGTACCCGATGATGCTACAGACAAAGGGGAGATGATCCCTGCTGACAAGATAATACCCTCTGATATG------------------AAGGCCGGTCTTCGAAACTGTAGTTTTAAG------------------------CAGAATACTGAACTAATCCAGGACCTTGAATCCTTTCAAGCTGATATTCGAACAGTGAGT------CAATGTGTAAGGAAACCGTTA---CTAATGGAAGTTGTG---AGTGGTGAAAACCCTGAGACAGCTTTGTTTCTTCAGCAGCTGATTTTTGCTTGTTCAGCTATTTTGAGATTGAATTTGCTGACT------------------------------------------GGCGTTAGATCCCTT------------TCTTCGGGC---------------------------TTATTTCCTATTGCAGTAGGCATTTCTGACTTTCTCTTGTTGGAGTTTGCGAGCAGCACT---------GAAATGCCACATCTATTTAACTTTTATTGTTTGAATGCCCTTGTGGAATTTCTTGAAGTTTTAGGTAGATACTTTCCACTTATGGACCCTATGGTGTCGAGAGATTTTTATGTGGAACGTGTCGATTTACACATAAAGGCAATTGGAAAATGCATATTATTAGAA------GGGAAGGAGGCAAAGTTGGCTTCTCAAGAGACAGGTTCA------------------------------CCCTCCAAG------ATTCCAATTAATGACATTGGAACTTGTTCT------------------------------------TCT---------GTAGCATTAAGTCAACTGGGTGACTTTAAGCGAAGGTTGAGGACGTCATTTGCGACATATGTCAAAGATTCGTCCGAGTTGCACTTACTATCTGTCATTCAGGCTGTGGAGAGAGCTTTGGTTGGACTTCAG------------GAAGGTTGCTCAACAAGTTATGAAATACTTATCAGAGGTTCATGTACAGGAGGGGCCGCCTCATTTGTTGCTGCAGGCATTGATTGCTTGGATTCAATTCTTGAATTAGCAGCAGGGAATAAACGTTTAAGTACGATCAAGGGCCATGTTCAGAGCTTCGCTGCTTGTCTTTTCAATATCATCCTGCATTTGCAAGCTCCATCTGTCTTC---------------------------------CTT---GAAATTGTTAATTGCACCCAGAGTAAT---------------GTGGGACCTGATCCTGGCTCAGTTATTCTCATGTGTATCGGAACGCTGGCTGCAATTTCCGGGAAACCCACTTTCTTTCAGATAGAAACGGGCCATGTATCTCAGACCCTTCGGGTACCTGGGGCACTGTTTCAACATTTACTCCAGCTTCAGCTTCCCAACTCTCCTATAAAATTCTCA------------TCT---GGAATTTCCAAAAATAACAGT---------------------------------GCTATAGATAGG---------AAGTTCTCGATGGAGCTATATGCTGGATGTTGCCGTTTGTTAAGTACTGCTCTTAAACATCATAACACTGAGTCTCGTCAATGCGTGGCTCTTCTTCAGGATTCTGCCAGTGTCCTCCTTCATTGCTTGGAGAATGTAAAT------------ACTGATCTAGTTGCTGGAAGAAAT------GGTACTTCTGCATGGGAAGTAGAAGAGGCTGTAAAATGTGCTGCTTGCTTACGACGCGTTTATGAAGAGCTACGGCAGCAGAAGGATATCTTCGGACAAAGCTCATATTTATTTTTGTCTAGCTACATTTGGGTTTATTGTGGACTTGGCCCGGCCAAACGTGGTATTATAAGGGAGGTAGATGAAGCCTTGAAGCCCGGCATATATGCTTTAATAGATGCTTGCTCTGCTGATGATCTTCAACTTCTTCATACGACATTTGGAGAGGGTCCTTGCAGAAGCACTCTTGCAACATTACAACATGATTATAAACACAACTACCAATATGAAGGAAAAGCTTGA
>Theobroma_cacao
------------------------------------------------------------------------------------------------------------------------------------------------------------------------------------------------------------------------------------------------------------------------------------------------------------------------------------------------------------------------------------------ATGTTTGTTGATCGT---------------------------------------------------------------------------------------------------------------------------GTTAAAAAGCAGAAAGGAGCTTTCAGTACTGGGACT------------------------------------------------------------------------------------------------------------------------------------------------------------------ACTGGAAAA---------------------------------------------------------------------------------------------ATTGGAAGTTCGAGGCACTTGGAAGATGGCTTATCA---------------------------------------------------------------------------------------------------------------------------------------------------------------------------------------------------------------------------------------------------------------------------------------------------------------------------------------------------------------------------------------------------------------------------------------GGACATTTGTCTATG------------------------------------------------------------------------------------------------------------------------------------------------------------------------------------------------------------------------------------------GATCCATCTCGGAGTAGTAGTGCA------------------------------------------------------------------------------------------------------------------------TTTCCA---------------------------------------------------------------------GACAATAATTATAGCTCTAGTAATTTAAGTGCAGAAGCACGGAAGTCACTATTTGATTTCTTTGTACAGCTTTTGGAGCCTCTCCTGCTTGAGATGAATGGCTAT------------------------------ATTCAATCTAACCTGGCAGCAAGGCCCTCATTGTTGGATGCTCATTGCACACTCAAATCCATTAATAGTTTACTTGCCAGTTTTTTACATGATAAAGTATATGTAAGAACAGAAGACATCTCAGAAGGAGCTTGCCTTAATTTCTTGAAGACAGTTTATGATACTGTAGTTTCATTTGCTTCCAAATTA------------------------------------------------------------------------GTCAGCCTATCAGAACTCAATATAGATACCAAGACGGAGAGGAAGATGTTTCCTTTATTAGCCAAGGAGTTATTTCTTGCTGTAGGATACTTCTTGGATATCGAATATGACGTTATTGGGAATGACTTAATTAGCCTATGGGTCATGATGCTTTCTTATTTGACCACT---------------GGTGTCTCTTTCTTGGATTCA---CCTGATCAATGCTCATTGACTTCCCCAATACTAGATCTTGGGTGCCAGCTGGTTAACCTTTACAGCTCACTTCGCCAGGTGAATAATTCTATTTTTACACTGTGCAAAGCAGTGAGGCTTTTA------------------------ATATCACACCACCAAGAAGGTGAAATGAGTTGCACCAGATTCTTTTCCTACACAACATCCTTACCTAATGAAGCAAGTGCA---------------------GCATCAGTGGGAATTCTGTTATGCTCACAAGAATTTAAACTTGCTGTTCATCATGCTATCAAATCCATACCAGAAGGCCAAGTGAGTGGACTCATTTGTCAGTTAACTGCAGATGTATCAGAATCAATAGAATGGATGAAAATTGGTTGCTCAAAGACTGAT---GGAAAAGAAATTGGAAGATTGGACATGAGAGATCACGGCATGCTAGATTTTCACATGCAAGCAGAACTATTGGGA---AGAGTGTTAGCTGAAATTTATATGATATTGCTAGACTCACTGACAGTCACGGTGGGAAACTGTAGTCTGCTTGGACCTTCTGTGAAAGAGTTAGTA---AATACGATTTATCCTTGCATTAGTAGTCTGGTTGAACAA------------CACCCTGATGGTGTCAACGAGTTCCTATCTTTTGTCATGGGAAGGACTTCCAAGAATATGGCAGCTGAAAATGAAAAAGAGAAACATAGAATAACCACGCAATGGATTTTTATCTTCCTCTTTCAACTGTACATGTCTTGCCGAAGCTTGTATAGGCAAGTCATTAGCCTTACACCTCCCAGCACATCACGGAAATTGTCATCAGCAATGGGGGATGCTTTCACAGCATATACTGGTAGGGATTGGATGGAGAAGTCAGAC---TGGACTGAGGAGGGCTATTTTTCTTGGATTATCAATCCTTCA---------CCATCTCTTCTTGATCTTGTACACCATATTTCAAACATTTACATAAAGGACAACATTGAAGATTGCTGTCCACTGATCTATGTACTGCATGTTATGGCTCTCCAAAGGCTAGTTGATTTGAACAGGCATAGAAGCACTCTTCAGTATTTATTACAGCAG------------------GGTGATAAGTTGATGCAGGTTAAAAAGCTTGATGATGCTGACTTGTCACTGTATAGAAAA---AAATGCCGAAAGTTGAAAAGGCACATCTTAGTTTTGGAGCAAGAGGCAGTGGAACTTACTGATTTCATGCTGGGATACCTTTCATTA---------------------------------------------GTGGCTAATTATCACTCATCAATCTTCTCTTCTGATGACACATCTTGTGAAAAAAAGGCATGTTTCCAAGTGCATGAAAGTGACAAATGGGATTTCAGTATTTCTTCCGTGAACAAGAAGTCATTGCCAATTGCAATTTGGTGGATTATATGCCAAAGTATTGATATTTGGTGCAGCTATGTTGATGCTAAGAAGTTAAAAAGGAAGTTTAAAAAATTCCTCATGCTTTTGATCCAGACTTCCCTGCCCTGT------------TTAGCAAACAGCTCTCTGCAGATTGAAAAG---------------CATAAAATTGGCAAAGAT---------------------------------------------------------------------------------GGTCAGCTGAAGAAAATTACTCTTTATCAGATTTCACAAGGACTTCTAAAAGATTCCACTCTGTATGAGAATAAATTTGTTCGCAGGAATTTGGCATCAAGTTTTTGTCATGCATTAGAGAATTCAGTGCTATCATTGTTTAGTGACTCG---------------------------------------------------------------------------TCAGTTAGGGACATCAATTTTAAATCA------------------TTACCTGTTTGGCCAGAGGTTTTA---------------------------------AGCAAACTTGACAACTCATCCACAGTTGTTTGTAGCAGAAGAGATGTTAAGCATGATTCGGCTGCAAGATCAATTTCAAATTCATCTGATAGGCTACCTTCAGAAATTTCCATGAAACAGAAAGCCTTTCCTATCGAAAATGTGAAATTTAAAGATTGTCAGAGTTTGCTCAATCTTCTGTGTTGGATGCCAAAAGGATATTTGAATTCAAAATCATTCTGCCAGTTAACAGCTTATGTCCTCAACCTTGAACGGATTGTAGTTGAAGATCTTCTA---------------------------------------------------------GGTTGTCAG------------------------------------GGTGCACTGTCTTCAAATGGCTGC---------------TACGAGCTTTTCCAGTTGTTTGTAGCTTGCCGGAGGACCTTGAAAAATATAATTATGGCATCATGTGAGGAGAAGATAGAA---------GGTAGTCTATCTTCACTTCTTTCA------------GTTGCTGAGGGTTCATCATTTGTTATATGGCTTTTCAAGTCAGTATCTACAGTGATTGGAGTCCTAGACACAATGATGGAAGAT---------------------TGCCTGCCTGAATTCGAACTTAAGATATTCTTATTGATGGATCACACATCCTATGTTTTCTTTGCAATAAGCAAGTATCAGTTTGGTCAGGCTGTCCATTTCATTGGAAATTCTGAGAAACCTTGTAAAAAACAACCTTAT---------------------TCTGGTGTTGTCGGT---GATGAAAGTATTTTGAATCAACCTGGTTCGTGCTCCAAT------------------------------------------------TACTTGAAAGATAGTGAAGCCTTGAGAAGTTTGTCC------ATTACTGCTGAGAATTTGAAGGAACAGGCAGAGAGCTTACTCGATCCTCTAAAGGGTGCCCTTGAT------------------------------------------------GATAATGCGAAAGTAGGAGATGGGAAT------------------------------------------------------------------------------------------AAAGCTGTAAATACTAATAAAATGTCTTTTGCAATTTCTTGCTTTGGTGGGTTTTTATGGGGCCTAGCATCTGCCTTGAATCAGGGAGACGAAAAAAGTGGTGAGGTGAATGCAAAATATTTACGATGGAAATGTGAGCCTCTCTCCAAACTAAACATCTGTATAAATGTGTTTTTAGATTTTATAAGTGAAGTCTTTCAC------------------ATGTTTCTTGACAATGATCAACAGTCCAGA------------------------------------------------------------------AGCTACTATGATGCTGAAAGTTCTCAAAAGTTGGATTACAGC---------AGGCATTTG---------------------------------------------------------------------CTGGTTTTTGAGACTGAT---------------------------------------------------------------------------------------------------------------------------------TTAGTAGAGCTTCATTATCTAAATAAGCATTTC---TTGCAAGGGTTGCTG---AAGGGTGATCATCCTGACAGAGCAATTTTACTTAGGCATCTATTAATCACTCATTCTGCTATTCCAAGGCTAAATTTACGCATT------------------------------------------GATGATACTTCCTTG------------TCGTCAGGC---------------------------ATGGTACCTCTCAATATTGGCATTTCACAAGTCTTGTTGTTGGAGTTGGCAAACTCGGGT---------GAAATCCCGCCGCCATTTACTTTTGTTTGGTTAGATGGTGCTGTCAAGTATTTGGAAGAACTAGGTAGTCACTTTCCATTGAATGATCCTACCTTAAATGGAAATGCATATGCCAAGCTAATAGAGTTGCTTTTAAGGGCCATAGGCAAATGCATATCTTTACAG------GGAAAAAGAGCCACTTTGGAATCTCATGAGAGAGAATCAAGCACTAAGATACTCCAT---------GGTGGTACAGGTTGG------------------------------------------------------------TCTGAGTCATTT---CTTTCTCATGGGTCACATTGCCTAGATGAGTTCAAAGCTAGGTTGAGGATGTCATTCAAAGCGTTTATAAAGAATCCGTCAGAGTTGCAACTGTTGTCAGCAATGCAGGCTATAGAGAGAGCACTAGTGGGAGTACGT------------GGAGGCCATGCAATGATCTATGACATAAACACTGGAAGTGCCAATGGTGGCATGGTTTCCTCAACTGTTGCGGCTGGCATTGACTGCTTGGATTTAATTCTTGAGTCG---------------------------------------------------------------------------------------------CAGATGTTT---------------------------------------------------------------------------------------------------------------------------------------------------------------------------------------------------------------------------------------------------------------------------------------------------------------------------------------------------------------------------------------------------------------------------------------------------------------------------------------------------------------------------------------------------------------------------------------------------------------------------------------------------------------------------------------------------------------------------------------------------------------------------------------------------------------------------------GAGGGTGGTTAA------------------------------------------------------------------
>Oryza_sativa
---------------------------------------------------------------------------------------------------------------------------------------------------------------------------------------------------------------------------------------------------------------------------------------------------------------------------------------------------------------------------GTTGAA------------------------------------------------------------------------------------------------------------------------------------------------------------------------------------------------------------------------------------------------------------------------------------------------------------------------------------------------------------------------------------------------------------------------------------------------------------------------------------------------------------------------------------------------------------------------------------------------------------------------------------------------------------------------------------------------------------------------------------------------------------------------------------------------------------------------------------------------------------------------------------------------------------------------------------------------------------------------------------------------------------------------------------------------------------------------------------------------------------------------------------------------------------------------------------AAGAGGTCATGCAAAGATGTGGAGAATAGT------------------------------------------------------------------------------------------------------------------------------------------------------------------------------------------------------------------------------------------------------------------------------------------------------------------------------------------------------------------------------------------------------------------------------------------------------------------------------------------------------------------------------------------------------------------------------------------------------------------------------------------------------------------------------------------------------------------------------------------------------------------------------------------------------------------------------------------------------------------------------------------------------------------------------------------------------------------------------------------------------------------------------------------------------------------------------------------------------------------------------------------------------------------------------------------------------------------------------------------------------------------------------------------------------------------------------------------------------------------------------------------------------------------------------------------------------------------------------------------------------------------------------------------------------------------------------------------------------------------------------------------------GGCAGCCAATCTTCTCACCGAGAA---------------------------------------------------------------------------------------------------------------------------------------------------------------------------------------------------------------------------------------------------------------------------------------------------------------------------------------------------------------------------------------------------------------------------------------------------------------------------------------------------------------------------------------------------------------------------------------------------------------------------------------------------------------------------------------------------------------------------------------------------------------------------------------------------------------------------------------------------------------------------------------------------------------------------------------------------------------------------------------ATTACTCTTTGTAATGTTTCAGTGCAGCTCCTTTGTGATACTATTATTTATGACCGAAAGGTTCTGTTGAAGAATTTGGTGTCAGGTTTTTGCCATGCTCTGAAGAAATCGGTATTGTCT------------------------------------------------------------------------------------------TTTGTTACTGATGCTAATGAAGATAATGACTTGTTGGAC---TCGCCACCTGAT---------------------------------TTGGTGGATATATTAACTAAACTGGAAAATGAGAAGTTT---TTTAGTACAAATTCTGATGTTACACACACAAATGGC---------------------------------------------------------------------------ATAGATAAACTATGGATTTGTGAGAATTTACTTAATTTTTTTAGTACAGTTCCTGGATTTCATGCAAACTCCAAGTCATTGTTGCAACTTATAGCTTACATTCTCCATCTGGAAAGACTGCTGCTATTGGCAATG------------------------------------------------------------GTATGCCAT------------------------------------CGTTATGAATCTTGTAATTCCATG------------------GGGCTACTTCGTCTGTTTGTATGCTGTCGAAGAGCAATGAAAAATCTTATCTTCAATTTTGGTAAAGAATTTCCAGAG---------TTGAAGCAATACTCAGCATTTTCCAAA---------ATTTTTGGTGGCTCC---TGTCTGATTTGGCTTTTGAGGTCTGTTCAGGAACTTGTCAGTTTGTCACACAAAATATTTGAAGAG---------------------CACACTGATGAGATGAAAAATACAATTTTCTCCCTGGTAGATAAGACATCAGAAATATTTTCAACACTAACTAACATGAATTCTGTATTTTACTTG---------------------TTGGGTGCAAAGAAACAA---------------------------------ATCATATCT---TCCAGCGGAGAAAGCAGTACTCCA---AAACATGATGAT---------------------------------------CAGGCATTCAGCATACTAGAAAATTCAGCTTTGGAGCATGTCAAA------ATTATGGCTGAACTGTTAGAGAAGTCTACAACTGGCATTCCTGTAACTGTTAAGGGT---------------------------------------------------------AGTCAGTGTGTTATCAAA---------------------------------------------------------------TTAGAGAACTGTTATGACACTGTATGC---------------------TGGGATAGATTATTATGCACCATGTCTTGCATAAGAGGATTCTTGTGGGGTCTTATTTCAGCACTAGAAGGCACATGCAAAGATTATCTATCAAGCCCAGAGGAAAGGAACGTGATGTTT---CAGTATGCCTCCAGATTCAGTGGGTGTGTTGCTAAGTTTGAGGCCTTTGTAGATATTTGCATG---------------CATGTCTTGTTTATGGAGACCAAGGATTGCGAGTTGGCT---------------------------------------------------------------GATTTAATCTCTGTTCATCTTCCACAAGAGCTGGACTGCGAG------AACAACTCTCTGAAT------------ATTACTGCAATCATGGATGAATGGACTAGGCACCAACCTGAGGAG---------ATCGGATTTCACTCAGAT---------------------------GGTGTACTAAATATTTCAACT---------------------------------------------------------------GAGACTCGTGGTTTTGATCTGCCCAAAGTACAATTTGTGAAAGGATTTCTT---TTAGAAAACCTTTTA---AGTGGTGAGGGTCCATCCATAGCATTTACTTTAAGGGAGCTCTACAATGCATCTGCTGCTATTGTTAAGCTGAAGGGAATCCTATCATTTCCAAGTGAGGTATGTAGACAGATATGC------------------------------------AGTCCTTTCCAA------------------AAGCTTCCATTGGGTCCAATGGTTGCGACAGCTTACATCGCTCTACACAAATTAGCAGACATGTCT---------AACTGGCCTGACATGTTTTCTCTTTTATGGATTGACGGAATATTAAGTTATCTTGAAGCTGTAGGAAACATTTTGGCATTACCTGAGATCAACATGTCAAAAGAATTGTACACTCAAGTAGTTAATGCTCACTTGAGAGCTATTGGAAAATGCATTTTGCTTCAA------GGAAAGAATGCAACTCTGCCTACCCATGAGATTGGATCAAGTACAAAGACACTATAT------------------------------TTGCAGAATAGATCTGGTCATGTTGTT---------------------------GCTAAAGGTATC------ATCAATAGGCAGAACAGATTAAATTCACTGAAATCAAGACTTAGACTATCACTGGGAAAATATGTCAATGTTTCATCAAACATGCATCTAAATACAGCTGTGCAAGTCATTGAAAGAGCATTGGTTGGAGTGAAT------------CGTTTCAGTCATTCAATATATGAAATAAACACAGGAAATTGTGATGGTGGGACAGTTTCTTCTGATGTTGCGGCTGGGATTTATTGCCTCTATCTGGTTCTTGAAACTGTGCCAGGAAATAAACGT------GTTTTTAAGAGAACCGTCCCAGGCCTAATTGGTGCTTTATTCAATATTGTCTTACATCTTGAAAGTCCTTTTATTTTCTACACAGAGAGGATGCCTGTTCATTACCCTTATTTG------------------------------------------------CACCCAGATGCTGGAGCCATTGTCCTAATGTGTATTGAGGTTATAACAGCATTTGTGGGGAGACATTCT---TTTCAAATTGATTCATGCCATGTCTCTCAGTGCTTGCATGTTCCCATGACACTTTTTAAGGGCTTC------------------AAACATCTTCTTTCATGTCGGAATATGCCCCAT------TCTTGCAACCAGAGTGAAGAG---------CAACTGGCAGCTAGTAATGAATATATACTTGATAGA---------CAATTTTCAGTTGACATGTATGCTTCATGTTGCAAATTGTTATGCACTACTATTCGACACCAACAGCGTGAGGTTGCACGATGCGTGGCTGTCCTGGAAGATTCAGTAAACATACTTCTAAGTTGTTTGGAGTCTCCA---------------AATCCCAAAATGGTTAGTAGGGCCGGTTATTTTTCT------TGGAACATGGAGGAATCAATGAAATGTGCTTCCTTTTTTAGAAGGATTTATGAAGAGATGCGCCAGCAAAGAGAACTCCTAGGAAAGCACTCGATGTACTTTCTTGCAGGTTACATTTCTATGTATTCTGGACAGGGTCCATTTCAGACAGGCATAACACGAGAAATTGATGAGGCCTTGAGACCTGGGGTTTATTCGCTTATCGATATCTGCGAGGAAAGTGATCTTCAACTGCTCCACACATATCTGGGTGAGGGTCCATGCCGAACAACTTTTGCAAATCTGGTGCAGGACTACAAATTACACTTCCAGTATCAGGGCAAAATCTAG
>Amborella_tricopoda
ATGGCCTCTTCTGTAACAAGAGAACCAGAAAACAACCGAAAGAAGAGGAAAAAGAATAAACCAGAGTCAATCCAAAAACCCAACAAAAGGACCCAAGTA---------------------------------------------------------------------AACCCGCTAATGGACGAGGAACCTGAAGCCCTGCGAAAAGATGAGCAAGCAGCCTCCAGTTCCATGGAGTCACAGGGAAGTATGGGT------------------------------------------------TGGAAGAGCCTGGACTTGGCCTTGTTGCTTCAAAATAAGGAGCTTCCTCTGCAAAGGAAAATTGAGCTTGCATACGAGTTTGTTGGGTGTGTGGATATTGAGTTGGAGAAAGCTTCCGGT------------------------------------TGTGTTCAAATACCTCATCTCATCTCTTTTATGAGTGATTGGATACAGGGGGTCTTGATCTCTTCAGAGAAGAAGAATTTGATGACTAAGACCGCAAATAATTCAAATAATTCTAGTGAAAGTAGTGAT---GCAGTGGAACCATGCTTAGATTTTCGATGTTGGACAGTTTTCAAATGGTGCCTAAACTTTGGACAGGTTGAGCATTTGAAT------ATTTCCCCCCACCTTATGAGATCAATT---------------------ACGTATGTTTTGAAAGAAGCTTTAATATATTCTGATGATATATGCTTA------------------AGAAAAGAAACCCAA------CTTGATGGAACTAAGCTTTCCCTATATGATCATTTAGAG---CAATTCTCCGAGTCTTTGTTGTTGCTATTTCCTCTTCATGGAAGAAGATTCAATGCCAATATGGAATTGTGG---------GCCTCATCTTCTTTGGCGGCAGCCGATCTTGTCCAG---------AAGGTTTTTACCATTTCTTGTTCGAAATATGAAGGGGATTGC---CTTCTAAAGATTTCATCTTTGGTTCTCGAATCTTTTGCTAGCTTTATGGCTTCCCACCCCAATCCAAGAAACTTGTTCCAAGTTTTTGTTGAGAAGCTTTTAGAGCCATTGATGACACTGATTCCAGTCCTGAGAACCTCCACAAAAGAGTCTCTCTGTGGGGATATCAAATATGAACGGACATCAAGCTTGTTAGAGATAGTTGAACATGTTTTATCAAGTGGCATATTTCATTTTGCGCATTTAGATGGTTTTTTGGGTCTC---CATAATTTAACCAAGTCACTTGGATCCCCAGGAGTTACAAAAGAGTCAAAGAATGATGATTTTGTTACTAGAAAACAAGAAGGTGAAGCCTTGAAAGCAGTTTCCAAAAGCTATCATAAATGCCTGTTTCAAAAATTGATGCAGCTCAAAACGGAAAGAAAGAATCAAGCTTTGGTTGGCCTTGGTCTTCTTCTCAGTTTATTTATTTGCCAAGTAAAGAAGCAATGTAGAGATGTGAAACAGTCA---------------------------------------------------------------------------------ATAAGTACAAAGAGTGATAACGTGCATATGGATACCAATTTGAAGCACCATCCC---TCGATA------ATCACTTATGCTTCTTCTGACAATAAAGCATTAGAAAATTATACCACATTGTATGTAAAAAGTACTTCTTCTCGGGGTTTGAATGAGGCAACAAGGAAGTCTGTATTTGATCTTTTCAGAGAGTTTGTGAGACCTCTATTATTGGACATCCAAAAGTGC---------------TCAGATAGAAGTCTCGAAGAAGAGAATATTGAATTTGTGATTTTACATGCCCAT------TGCATTCTTCAGTCAATCAATGAATTACTTGCTCAAGTAATGCATGAAAAAATCTACATTCCAACTGAGGATACTCCCCAAAAGGAGAATTATTCTTTCTTGAAAGAGGTCTATGATGTATTGCTTAGATTTTATGCCCAAATACCTGCAATTTGG------------------ACGTGGGTAATAAAGAATATCAGCTCCTCCCAAAATGGATTATTGTCTGTTGGAAGTCAAAGTATTAATCTAGAGGAGCACATAAAAACACTAATTATGTTAATTAAGGAGGCAGTTACAGCCATTGGTTACTTTTTAGATATTGAGTACAAGGTTGTTGAGGATGATCTTATTGACATATGGTCTATGATGCTGACATACTTGGCTCTT---------------GATTCCTCTCTATGTGATGCATTTCCCCATGGA---ATGTTCTCTCATGAGATCGTACGTGTGGGTTGCCTCTTGATCAAAGTTTATAGTGAGCTTCGGCAGGTTGGTAGTCCCATTTTCTCTTTGTGCAAAGCTATACGATGCATTGGATCTCCTCGTGGTGATAGACTGATGGGTGACTTTGATAAAGAAATTTTGTCGTGTGTGTCCAGTTTATCATTTGAC------------------------------ACTTGTGTGGGACCA---------GTGATTACATTGCTATGCTCCCAAGAGTTTAGAGATTCTATTACTAATGCTATTAAGTCTATACCCGAAGGTCAAGCTAGTGGGTGCATTCGGCTCTTGAAAATGGATGTTTCGGAATCATTGGCATGGATAAAAAAACCCAACAACTTTGTTGGTGTTGGAAATGAAATAGAAGACAAGGCCCTGCAGAATAATGATTCAAAGGGACGAATTGCACAAGCTGAGGTTTTGGGG---CGGGGTTTGTCTGAAGTATACACACTTATCTTGGACAATTTAACTGTCATTACAAGTAATAGTGTCCTTGTTGGAAACTCTTTAAAGGAGCTAGTT---GCAACAATCTGTCCTTGTCTGAGTAATTTGGTGGGTCTT------------CAACCAGATAGAATAGCTGAGTTCCTTTCAGCGGTCTCT------------GATGTATGGGTTCCTGAGAATGATATTTTAAAATGCAAGCTCTTCCTTTCATGGATCCTTGTATTTTTCTTTCGGATATACACTTCTTCTAGAAGTTTATACAGACAATCAATCTGCTTGATGCCACCAACTTTAGCAAGAAAGGCATCAGTGTTAATGGGAGATATTTTCACAGCATACTCTGGGATGGATTGGAAAAATAGGATCAAC---CCAAAAGAGGAAGGCTATTTTTCTTTGATAAGAAAACCTTCT---------GATCCTCTTTTGGTCATTTTGCAATCCATTTCTGACTATTTTCAGTGGGATAGTTATGCACAGTGCCCTCAACTTTTGTATTTACTGCATGTCATGACCTTGCAGAGGCTTGTTGATTTGAATTGGCAAATAAAATCTTTTGAGTTCTTACAAGAAAGA---------------------GATGAGCGA------ATTAATCAAGCAGGGTTGCTGGATTCCGCTGCTGAA---------TCAGCGAAAAAGTGGGAAAGACATGCCTCCCTGTCAAAGAAAGAAGCATCAGATCTTACTTGTTTCGTGTTAGAGTTC---------------------------------------------------------------TTATCTTCATCTCTATTTTCCAAAGCAAAACACAAATTCCTGAAGGATGATTTA------ATTATTCAGTATAATGCTTGGAATTTGAGTGTAGGTTCGATGAGTAACAATGTTCTGCCATGTGCCATTTGGTGGCTCCTTTGCCAAAATGTAGATATTTGGTGTACTCATGCTATGCCAAGGAATTTG------------AAGAAATTTATGACTCTATTGGTCCAT---------------------------AATTCATTGTCCTATCTCAATGGAGATGCTAGAGATTCAAGGATGCAGAATGTGGACCACACA---------------------------------------------------------------AGCTGC------------------ACAAGGATAATGACAATGTGTGATGTTTCATGGGAGCTTCTAAATGATACTATCCTCTATGAACAACCACTGCTTTGCAGGCATTTGAGATTGAGGTTATGTCATGCTCTAAAGAAGTCCTTACCACCAAGATTCTTCGAT---------------------------------------------------CCTTATATT---------------------------GATTTGGGCTTTGACAAT------------------GTGCCAGACTGG------------------------CAAGAGCTCATAGATAGAGTTGAGAAAGTGTCAACGACAGGC---------AGTGGTGATTTAGCTGCTCCCCATGCTAAAGGTCGG---------------------ACAAGAAATGAAAGTGATCCTTCATTT------------------------AGAGAGGGGTTTATTGATTGTCAACATTTGTTGCATCTCATGTGTTGGATCCCAAAAAGTTGCACCAATTCTAAATCATTCTCAGTTTATGCGACACATATCCTCAATATTGAGAGGGTGGTTGTT---------------------------------------------------------------------TTCTGTTTATTGGATCATGTCAAACTGACTCCAAGT---------AAATCTTACTGGGGAGAAAGCAGAGTTCATATTGTTGTTGATGAGCTGTTCAAATTACTCTTATCTAGCCGGAGGGCTCTGAAGTATCTAGCAGTGTCATCTGAGCAAATTGGACAGTCC---------------------TCATTTGTGCATATC---------ATTTTTCAGAATTCATTTTCTATTTTGTGGGTTTTGAAGTCGATATCTGAAGTCTCTGCATTATCGCTTATGTTTACTGATGAGGAT---------------AATGCTAGTAGACATATGAAACGTATCATCTTCGCACTGATATTCCATACTTCTCAGTTATTTTCAACTCTATGCAAAGGTCAAATGAACTTGGCCCTG---------------------CAGTCTCTTAAATCTCAAGAACCGTTGAATCTATCTGTTCCTGTCCATCATGTGGTCAAC---ACTTCAGAGAAGCTACTGAAGCCA------------GATGAGCATCCGCAAAACACGACAGGTCATTCCCAAAAAACAAAGACAGTTGAAATCCCGAACTCAGATCCTTGGGAAAGAATGGAA------CTATTGGCAGAGACATTGAAGGAACATGCAATAAAGTTGTGCACTACCTTGGAGGAAGAGACT---------------------------------------------------AGTGGGACAAGCTTCAGG------------------------------------------------------------------GCTCATGATATCAATGTTGTGCTT---------------------TGGACCAGGCTGTCTTCTTTAGCAGCTGGTATCCAGGGTTTTGTATGGGGCTTTGTGTCTGCTATAAACAGCATAAAGGGAAAATACTCCATAGATAAAACCCAATTGTTTATTTGGAGGCATAGTCATGTATCTAGAGTGATGTCCTCCGTAAACGTTTTTGAGCAGTTTGCTGTCCTCTGTATA---------------------------------------------------------------------------------------------------------------------AAGATGTTCCTTTTAGATAATTCCAGGAGAATCAAGACTGAT------------------------------------AGTGATTGTTTGGGAAATTGGGGATCCACAAATCAAGTA------------------TTGCAATCAGAT------------------------TATGGC---------------------------------------------AGTGGACCCACG---TATTCTCAAGTCAAGGAATTCACCATTGATCTATTTGAGCTGCCAGATTTAACCAAGTCATTG------------CTGCAAACTTTATTA---AAAGGTAAGAACCCTGATCTAGCTTTTTGTATCGGGCAACTCTTTATGGTTGCTGCTGCTATTTTGAAGGTGAAGCATGTGCTATCTTTCCCTATGGTTGTCAAT------------------------------------------------CAACCCATGAATTTCTGTCAA---------------TCAATGGACTTCCTTATCGGATTGATGCACTATTTATTATCAGAGTCTACATCAATGGTT---------GGATGGTCCCACCCATCTTCTTTTTCCTGGTTACATGGTGTTTTGAAATACTTGGAAGTCCTAGGGAGTTGTCTTCCTTTTAAGGATCCTATCTTTTCTCGTGATGTTTATGCCAAGCTGATTAATTTACATCTTGGAGTAATAGAAAAATTTATCTCATTACAA------GGAAGAACTGCAACCCTTGCCTACCATAAAACAGGGTACAATTTTGAAAAACTAGAAGAGTGGAGGGGTCCCTCGGAG---------------GATGATGCTTCTGAATTTGAT---------------------------TCTGAGAAGTAC---------------------AACATGAATGAATTTAAAGCTAGGATTAAGACATCATTCACAATGTTTGTTAGGAATCCCTTGGAACTCCATTTTCTATCGGCTATACAGGCAGTAGAAAGAGCACTTGTTGGAGTCCAG------------GAAGGTTGCACTATGGTCTATGAGATAAAAACTGGCGGTATAAAAGGTGGAAAGGTTGCGGCAGTTGTTGCCTCTGGGATTGAATGCTTGGATCTGATTCTTGAATGTATCACAGGTCGGAAGTGCATGAACGTTCTTGCAAGACATATCCCTAGCTTAGCTGGTGCTTTGTTTAATATAGTTCTTCACCTTCAAAGCCCCCTTATCTTT---------------------------------CTTCCTCAGAAGTTAGAGTTTGATCCTAACCAAGGC---------------TATGTTGATCCTGGATCAGTCATTCTCATGTGTGTTGGGGTACTCTCAAAGGTTGCAGCCAAGGATTCTCTATGTCCTTTGTTTGCGGGCCACGTGGGGCAATGTCTACATCTTCCAACTGCACTTTTTCAGCACTTCTCTTGGATTAAAAAGCCACAAGATTCTTTTATATCACCACTATTTACAACCAACCCAGGGTTTGGGCCTAAGGATTCT---------TTAGTGATGAATGGGCATCTGAAGACTATAGATTAC---------GTGTTCTGTGTGAACCTATATACTGCCTGCTGCAGATTGCTATGTACAGTTATCAGGCACTGGAAAAGGGAGGTTGGACATTGCATTTCTCTGCTGTGTAATTCAGTGAGGATTCTTCTCTACTGTTTGGAGACC------------------ATGGACACTGACCTGGCTCACAACAGAGGTTTCTGTGTT---TGGAACACTCAAGAGGTAGTAAAATGTGCAAGCTTTCTTAGACGGATATATGAAGAGATAAGGCAGCAAAAGGAGCCTCTTGGGATGTACTCCTCTCATTTTCTATCCAGCTACATACAACTTTATTCGGGATTAGGTCCTTCCAAAATGGGAATCAAAAGAGAGGTTGATGAGGCATTAAGACCTGGTATATATGCTTTAATTGATATATGCTCCCCTGATGACCTACAACATCTTCACACTGTATTGGGAGAGGGGCCATGCCGAAGCACATTGCAGGAATTGAGGCATGAACATGAACTGCGTTTCAAATATTTTGGGAAAGCTTGA
>Isoetes_lacustris
---------------------------------------------------------------------------------------------------------------------------------------------------------------------------------------------------------------------------------------------------------------------------------------------------------------------------------------------------------------------------------------------------------------------------CCACCTCAGGGT---------------------------------------------CTTTCAATTCTTATCTATTTT------------------------------------------------------------------------------------------------------------------------------------------------------------------------------------------------------------------------------------------------------------------------------------------------------------------------------------------------------------------------------------------------------------------------------------------------------------------------------------------------------------------------------------------------GATAGGCCTTTGTACAATATTATTGTTCTTATGTCAGAGCAATTTGTAGAATATGTAACAGTTTATACAAATCCAAGAGCCACCTTTCAGGCAATTGTGGAGAAGTTACTTGAGCCTCTTCTGACAGGTTTAGGGCATCTTGAACAATCA------CAACATATGGCTAACATGCAGAAG------------CAAAGGTTATTCAAAGCCATCCAAGGAATAATTGAGAATGGTCTGTTTAGTGGCATTCATGTTGAAGGTTATTTAGATGGCATAGGAAAT---------------------------------GGTAGGGGTAACGAAAATGACATTAATGATGCAGAAGTGGAAGGAAAGAGCAAATCCTTTCCTCTTGTAAGTTATCACAGACTGTTCTTTAGTAAGATCAGGGACATAAGAGAAAAGGGGAACTATGTTGCATTGCATGTTGTTGGTCATGTTCTTAAACTATTT------CATCAGAAGTTTCTGTCACATAAGTCGCTGCAGTGTGATGATGTTTTTGGTGTGAAAGGTAGAGGTAAG---------------------------AAAAGGAAGTCTGAGGCTGAGGAGATCAGTTCTTCATCAAACCCAAATGAGCAAGAAATG---------TTGCCAGAAAAAATGGTCGGTGTAACGGATGTGTCAATAGACAAAACAAAAGAGGAGAAATTTAGC------------------------------------------GATACTGGCCATCGCTTATTTTCCTTCTTCATGGAGCTTACTCTGCCAGTATTGAATGATGTTGAGAAATGTCTA------------AGCTGTATCCATCAAATTGAGGCAAATAATGACTTATTAAATTCTCTTCTAAGAATTAAGGATCTGTTAGCTGCATCAAATTCTTTGTTTACAGCTGCACAACAGCTTCATATGTATAATCCTACAAAAGACACTTCTTCAGAAGCACATTTAAGATTTTTGAAGCAATTTTGCACTATTTTAATGGATATAGGCAAGTCAATACCTCAGATTTATCAGGAGTCT---------TGCAGTAGAGTGAAATCTGGACACCCTATGAAAGATCTA------------------------------ACATGCAAACTTAAGGATGTAATCTCAACTCTGTTAAGAGAGGTAATTTGTGGAGTGGGCTGTGTTTTGGACCTGGAGTACCGTGTTGTTGAGGATCATCTAGAAAGCATGTGGCATATTCTTCTTTCTGCAGTCATTATG------AAGTCGGAAGAAACTACAGCGACCCATTTT------------------CTCACCTCTGAGGCTATTCAACTGGGATGTCATATTATGCATACTTTCAGTGATTTGAGGAAT---------------------------------------------------------------------------------------------------------------------------------------------------------------------------------------------------------------------------------------------------------------------------------------------------------------------------------------------------------------------------------------------------------------------------------------------------------------------------------------------------------------------------------------------------------------------------------------------------------------------------------------------------------------------------------------------------------------------------------------------------------------------------------------------------------------------------------------------------------------------------------------------------------------------------------------------------------------------------------------------------------------------------------------------------------------------------------------------------------------------------------------------------------------------------------------------------------------------------------------------------------------------------------------------------------------------------------------------------------------------------------------------------------------------------------------------------------------------------------------------------------------------------------------------------------------------------------------------------------------------------------------------------------------------------------------------------------------------------------------------------------------------------------------------------------------------------------------------------------------------------------------------------------------------------------------------------------------------------------------------------------------------------------------------------------------------------------------------------------------------------------------------------------------------------------------------------------------------------------------------------------------------------------------------------------------------------------------------------------------------------------------------------------------------------------------------------------------------------------------------------------------------------------------------------------------------------------------------------------------------------------------------------------------------------------------------------------------------------------------------------------------------------------------------------------------------------------------------------------------------------------------------------------------------------------------------------------------------------------------------------------------------------------------------------------------------------------------------------------------------------------------------------------------------------------------------------------------------------------------------------------------------------------------------------------------------------------------------------------------------------------------------------------------------------------------------------------------------------------------------------------------------------------------------------------------------------------------------------------------------------------------------------------------------------------------------------------------------------------------------------------------------------------------------------------------------------------------------------------------------------------------------------------------------------------------------------------------------------------------------------------------------------------------------------------------------------------------------------------------------------------------------------------------------------------------------------------------------------------------------------------------------------------------------------------------------------------------------------------------------------------------------------------------------------------------------------------------------------------------------------------------------------------------------------------------------------------------------------------------------------------------------------------------------------------------------------GTCCACCGTCCACTACTCACAATT------------------------------------------------------------------------------------------------------------------------------------------------------------------------------------------------------------------------------------------------------------------------------------------------------------------------------------------------------------------------------------------------------------------------------------------------------------------------------------------------------------------------------------------------------------------------------------------------------------------------------------------------------------------------------------------------------------------------------------------------------------------------------------------------------------------------------------------------------------------------------------------------------------------------------------------------------------------------------------------------------------------------------------------------------------------------------------------------------------------------------------------------
>Huperzia_lucidula
---------------------------------------------------------------------------------------------------------------------------------------------------------------------------------------------------------------------------------------------------------------------------------------------------------------------------------------------------------------------------------------------------------------------------------------------------------------------------------------------------------------------------------------------------------------------------------------------------------------------------------------------------------------------------------------------------------------------------------------------------------------------------------------------------------------------------------------------------------------------------------------------------------------------------------------------------------------------------------------------------------------------------------------------------------------------------------------------------------------------------------------------------------------------------------------------------------------------------------------------------------------------------------------------------------------------------------------------------------------------------------------------------------------------------------------------------------------------------------------------------------------------------------------------------------------------------------------------------------------------------------------------------------------------------------------------------------------------------------------------------------------------------------------------------------------------------------------------------------------------------------------------------------------------------------------------------------------------------------------------------------------------------------------------------------------------------------------------------------------------------------------------------------------------------------------------------------------------------------------------------------------------------------------------------------------------------------------------------------------------------------------------------------------------------------------------------------------------------------------------------------------------------------------------------------------------------------------------------------------------------------------------------------------------------------------------------------------------------------------------------------------------------------------------------------------------------------------------------------------------------------------------------------------------------------------------------------------------------------------------CTGAATGTT---------------------------------------------------------------------------------------------------------------------------------------------------------------------------------------------------------------------------------------------------------------------------------------------------------------------------------------------------------------------------------------------------------------------------------------------------------------------------------------------------------------------------------------------------------------------------------------------------------------------------------------------------------------------------------------------------------------------------------------------------------------------------------------------------------------------------------------------------------------------------------------------------------------------------------------------------------------------------------------------------------------------------------------------------------------------------------------------------------CATATG------------------------------------------------------------------------------------------------------------------------------------------------------------------------------------------------------------------------------------------------------------------------------------------------------------------------------------------------------------------------------------------------------------------------------------------------------------------------------------------------------------------------------------------------------------------------------------------------------------------------------------------------CATTTGCTTGCAACACTA------------------------------------------------------------------------------------------------------------------------------------------------------------------------------------------------------------------------------------------------------------------------------------CTTGCAGCTTCT---------------------------------------------------------------------------------------------------------------------------------------------------------------------------------------------------------------------------------------------------------------------------------------------------------------------------------------------------------------------------------------------------GAC---------------------------------------------------------------------------------------------------------------------------------------------------------------------------------------------------------------------------------------------------------------------------------------------------------------------------------------------------------------------------------------------------------------------------------------------------------------------------------------------------------------------------------------------------------------------------------------------------------------------------------------------------------------------------------GTTCAAGACACAGAGACTGAT---------AAT------------------------------------------------------------------------------------------------------------------------------------------------------------------------------------------------------------------------------------------------------------------------------------------------------------------------------------------------------------------------------------------------------------------------------------------------------------------------------------------------------------------------------------------------------------------------------------------------------------------------------------------------------------------------------GTAAGTGTTCAC---------------------------------------------------------------------------------------------------------------------------------------------------------------------------------------------------------------------TATTTTGGTCAGTTGATAAATATCGTGAAGAGTTCATTTGGGGCTCTAGTAAGACATGCACCAAGGCAGCATTTAATCTTGGCCCTGCAGTCCATTGAACGAGCCATTTTGAATGTTTGG------------CCTTCCTTTGAGATGGTGCATGGACTAGGATTCAGTTTTGGTGAAAGTGGGACATTGCCCAGAATTGTTGCAGCAGGCATTGATTGCTTGGGGACAACAATCGACGCTGTTTCCGGGCATCGAAGGTTGCAGCTTTTGGTTCGACATTGTCCTACATTTTTAGGTGCAATACTTAATTTATTAGCACATCTTCAAGGGAAAGCTTTGTTTAATCTACAAAGAGAAAATGCTTCTTAC---ACTATACCAAAGGAATCGAAATTTGAAGCATGCCACGTGCCACGATTT---GATATAGTGAACTCGACCTCTGTTGTCCTTAAAAGCTTAGAAATCATAACGCGAGTTTCTTCTCGTTCTGCTATATTTCCTATGAGCTCAAGGCATGTGGCTCTTTCCTTGCATTGCCCTACAACTCTTCTGAAGGATTTTTCC---------------CAACAAAAAATGCCTGTTCCAAGGAGGGCACAA------ATTTTCACAGCAGAAAGC---------------------------------------------------------CCATATCTTGTTCAAGTTTTCAAGGCATGTTGTAAACTACTGTGTGCTTTGGTGAGACATCGACGAAGAGAAATCGGACATTGTGTTGCTCTTCTCGAGGAGTCAATTAACATGTTATTATACTGCTTAGAAAGT---------GGTGGAGATGTACCCACAACAATCAATATGGATACAAGTGAT------------------------GTTGTGGAATGTGCACAGTGGCTTCAACGTGTCTTTATG------------------------------------------------------------------------------------------------------------------------------------------------------------------------------------------------------------------------------------------------------------------------------------
>Huperzia_squarrosa
------------------------------------------------------------------------------------------------------------------------------------------------------------------------------------------------------------------------------------------------------------------------------------------------------------------------------------------------------------------------------------------------------------------------------------------------------------------------------------------------------------------------------------------------------------------------------------------------------------------------------------------------------------------------------------------------------------------------------------------------------------------------------------------------------------------------------------------------------------------------------------------------------------------------------------------------------------------------------------------------------------------------------------------------------------------------------------------------------------------------------------------------------------------------------------------------------------------------------------------------------------------------------------------------------------------------------------------------------------------------------------------------------------------------------------------------------------------------------------------------------------------------------------------------------------------------------------------------------------------------------------------------------------------------------------------------------------------------------------------------------------------------------------------------------------------------------------------------------------------------------------------------------------------------------------------------------------------------------------------------------------------------------------------------------------------------------------------------------------------------------------------------------------------------------------------------------------------------------------------------------------------------------------------------------------------------------------------------------------------------------------------------------------------------------------------------------------------------------------------------------------------------------------------------------------------------------------------------------------------------------------------------------------------------------------------------------------------------------------------------------------------------------------------------------------------------------------------------------------------------------------------------------------------------------------------------------------------------------------------------------------------------------------------------------------------------------------------------------------------------------------------------------------------------------------------------------------------------------------------------------------------------------------------------------------------------------------------------------------------------------------------------------------------------------------------------------------------------------------------------------------------------------------------------------------------------------------------------------------------------------------------------------------------------------------------------------------------------------------------------------------------------------------------------------------------------------------------------------------------------------------------------------------------------------------------------------------------------------------------------------------------------------------------------------------------------------------------------------------------------------------------------------------------------------------------------------------------------------------------------------------------------------------------------------------------------------------------------------------------------------------------------------------------------------------------------------------------------------------------------------------------------------------------------------------------------------------------------------------------------------------------------------------------------------------------------------------------------------------------------------------------------------------------------------------------------------------------------------------------------------------------------------------------------------------------TGCCCT------------------------------------------------------------------------------------------------------------------------------------------------------------------------------------------------------------------------------------------------------------------------------------------------------------------------------------------------------------------------------------------------------------------------------------------------------------------------------------------------------------------------------------------------------------------------------------------------------------------------------------------------------------------------------------------------------------------------------------------------------------------------------------------------------------------------------------------------------------------------------------------------------------------------------------------------------------------------------------------------ACAACTCTT---------------------------------------------------------------------------------------------------------------------------------------------------------------------------------------------------------------------CTGAAGGATCTTTCCCAAGAA------------------------------------------------------------------------------------------------------------------------------------------------------------------------------------------------------------------------------------------------------------------------------------------------------------------------------------------------------------------------------------------------------------------------------------------------------------------------------------------------------------------------------------------------------------------------------------------------------------------------------------------------------------------------------------------------------------------------------------------------------------------------------------------------------------------------------------------------------------------------------------------------------------------------------------------------------------------------------------------------------------------------------------------------------------------------------------------------------------------------------------------------------------------------------------AAAATG------------------------------------------------------------------------------------------------------------------------------------------------------------------------------------------CCCGTTTCGAGGAGGAGGACACAAATTTTTGCTGCA------------------------------------------------------------------------------AGAAGTCCATAT------------------------CTT---------------------------------------------------------------------------------------------------------------GTTCAAGTTTTCATGGCATGTTGTAAACTACTGTGTGCTTTGGTGAGACATCGACTAAGAGAAATCGGACACTGTGTTGCTCTTCTCGAGGAATCGATTAACATTTTATTATATTGCTTGGAAAGT---------GGTGAAGATGTACCTACAACAATCAATATGGATACAAGTGAT------------------------GTTGTGGAATGTGCACAATGGCTTCGACGTGTGTATGAGGAGGTTGGCGCTCATAGGGACACACTTGGAAGATATTGCTCTCAGTTGTTTGCCAACTATTTATCTGTGCTTTGTGCCAATGGTCCTCATGCAGCCGGTTTTCACAGAGAAGTTGAGAGGGCCTTACAACCTGGAGTGTTTGCGCTTATGGATGCCTGTTCTAAGATGGACCTACAGCAGCTGCATGTAACCGTTGGAGAGGGTCCTGAGCGTAATGCCCTCAAGACACTAAGGCACGATTATGAGAAGCATTACAAGTACAGAGGGAAGGTTTAG
>Selaginella_moellendorffii
ATGGGGAAGAGGACGTCGTCGGCG------------------------TCGACGAGCGGCGCCGGCGCCGTGAAGAAGCCCAAGCTTCAGGGCCAG------------------------------------------------------------------------------------------------------------------------------------------------------------------GATTTGGAG------------------------------------GTTTCCAATGTGGAGCTCATGCGATTGCTGCGGCTGTCCAGCGCGCCAAATTCCAGCAAGCTTGATCAGGCATTCCAGTTCGTGGAATGC------------------CAGAAGAAGGGA------------------------TCGCTCTCGAGAGGAGTGCCGATGCCGCAGTTTGTGTCGTTCCTGGCGGGATGGATTCAATCAGAGATTATTTCCAGTGCGAAGCCAGGA------------------------------------------TCCAAGGACAAAGGGGGAAATGTGACTACCGACGCTCGTTCCTGGGCTATCTTGCACTGGTGCTTGTCGAGCCAGGGA------------AACCTTCACGTCTATCCAGGTATTCTCAAGGGAATA---------------------------------------------------------GATTTAGTTCTCACAACGAAGGGTATGAGGAGAAGAGAGGGAGAACTTCTTCTGGATGGCAATGAGAGTGAAGAGCTCGAGGTGGTGGTCGTTTCGGTGATCGAGATTTTGAAGCTCTTGCTACACACTTATGACAGGAGTTTCCGGCCACAGCTTCTAGATTGGACCCTGTTTGCTTCGTCGTTCTTCGAGGCTTTGCTGCGTAGCGAACCC------------------------------------------GAAAGATCTATGCTGGAGACCGGGGCATTGATAGCAGATGGATTCGGGAAGTTTCTCACGACTCAGGCGAATCCCAAGGCGGCATTCCAAGCGATAGTCGAGAAGCTCTTGTGTCCGCTGCTTAAGTTGACGGGGGTTTTG---------------------ATCTACGAGAGAAAAGGCTGTGACGCGGTGGAGTTGCTACGCACGGCGATAGCCAGAGTTTTGGACTACGGGCTTTTTCACACAGTTCCTATAGAGGGGTTCCCAGAGGCATCCACTGCTGCTGCTAAGTGGCTC------------------------------------------------------AACGATTCCAGCGCGCAGGAAATGGAAACCACAACCAGTCACAAGCTTCTGTTCGAGAAACTGAAAGAGCTGGGACAGGAAAGGTCTTTCACAGCGCTGGCATCGCTCGGGGAATTGCTGAGGCTGTTC------GCACAAAGCTTTAAGGGTCACAGGGCATCCATCAAGTCGGATGTATTCGGGGTACGAGGG---------------------------------------------------------------------------------------------------------------------------------------GTGGGACAGCAAGAAGGATCTGAGGAAAAGGAAAATCAACAGGGTGGTGAAGACGGCGAGTCCAAGAGTGTGCGTCTCACTGACAACCAGCTGCAGTTTCTGGTCTTTGTAGAGCTTTCGCTGCCTCTGATCCAGCAACTT------------------------------------ATCGACGAGAAAGAGGTTTCCGGGAAGACA------------------AGTTTGGTGTCTGCGACAAGTAGCTTGTTTCGCGTTGTGAAGGAACAGGTTGTGTATGTTCCAACGAGAGACACGCCGACAAATGGCCACTTTAAGTTTATCAAGCGATACTACGGGGTGCTTGTGGATTACGCAAAGTCACTT---------------------------------------------------------------------------------------TCAGCTGTAAACGATAGCGGGATGACGGGATTGATAGCAGCTGGCTACGGGGAAATAGTTCGTGGCATAGGCGTTGTCTTGGATATAGATCATCGAGCGGCTGAAGGTGGCGTGGAGGACTTCTGGCGCATTCTACTGTCAGCAACGGTTATA---------------GAAACTAGCGAA------------------------------GTTGCAGACGTGATCGCGGTTGGATGCCAAATGCTGAGAATTTCGAGTGAGCTTCGAGATCTCGGT---GCTTTACCGGTGCTCTTTTCTTCCGTGAAATCACTG---------------------------GGACCAGACGAAGGCTTGCAGTTTCTGTCGCCCTCTTTGTTCGCG------------------------------------------------------CAGGGTCTTAAAAGCTTCTTTTGCGATCCTTTACTTCTAAATGCACTACGGAAGATGATCGAGAACATGCCCGAAGCTCAAGCTCCTGAAGTCGTGAACATGGTGTCAAGGGACGCTTTGGAAACGCTTCGAATGATC------------AACAGTACCGAC---------------------------------------------------------GTGGTTGTCGAAGCAGTGGTG---ATGGCCTCAGGGGAACTTCATGCACAGATTTTGGAAAATCTCAACGTTACATCAACAAATGCTTACCAAGTAGGGGTCAACGTGAGGCATCTTGTCACCTCAGTTGTAGCAGTGCCACTTTCCGATCTTCTGGTCAAG------------------------------------ATCTCGAAAGGAAAAGTGAAGAAACTTGCAGAATGGGCAGGGTTGAAGGCTTTC------------------------------------TTTCTTCTTCGGCTATACTTAATATGCCGGATGCTGCACCGACAGTGTATCTCACTTATGGCCCCTCTCAAGGCCGGGAAAGCGGCTGAAGCAGCGCACGAGCTACACTTGGACTCGTTAGAAATCGACTGGATGGAGATAGCTTTGGAACCGCAGGACTTGTCCACTTTCTCGTGGATTGGACAGGCAACT---AGCGTTACCGCTCTTATCAACGGACTTCTTCTAGTGACGCAGAAG------------------ACGTCATTTCCATCGTTATACTATTTGATGGATCTCCTTGCAATTCAGCGCCTGAGTGACTTGCAAAGGTATATCCAGTCCGTTGAGTATTTCGAAGCGAAACTTACCTCCTCTTCTGTTGAAGATCCAGTT------TTGCACTCGCTCGACAGTGTGGATTATCAGAACGGAAAGTCATCGTCAGAAGGTGATGTCCGTCAGTTGCTACTGGATTTCAAGGCCGAAGCGAAAGACTTGGTCGTTTTACTCCTTGATGGTGGCACCTCG---------------------------------------TGCTCACTCAAGGAGATTGGTGAGACGGTGATCACGTCT------------------------------------------------------TGGAATGGAGTTGTGGTGATGCTAACGGAGGAAAGCATGCCTTCGGCAAGATGGCAACTCATTTCTCGTACAATAGACCTTTGGTCAAGATATGCTTCCAGGAAATGTCTT---------------------------------------------ACGAGCTGC------------CTTAGTTACGCCTTGATCACTTGGAGG---------------------------------------------------------------------------------------------------------------------CCTGAACCTCCAGCATTCGCTCAACGTCCCATTACTCGTGAGCTTCTTCATAATCTTCTATTTTGTGAGAACCAGAGGGTCCAAACTGCTCTTCTACCAGCTGCTTGGAAGGCTCTACGGAAACTTCTGCATCTG---------------------------------------------------------------------------------------------------GAAATAGAATTCAAGAAG------------TTCAAGAAGCCTTCTTTT---------------------------------------------ACAGGCTTTGAGTCGTCAACCTTG------------------------------------------------------------------------------AACATCCAGCTGTTG------------------CCGGATTCAACGTTAGAAACATGCATTGGTCTTTTCCAGCTTATTGCTTCCTTTCCTTGGGGACAAAAGAAGGAGCTGGATACAATGCAGTGCATTTTCTCGGTTTGCTATGTCGAAAGACTCGCCTTAAGTATGTTGGCT------------------------------------------------------------------------------------------------------GCAATTATCAAGAACAGATCAGAA------ATCTCAGGTGTCAAGATATTTGAACTTTTTGCCGTCTGCAGACAGACAACAAAAGCATTCGCGATTACCCGCAGCAAACAGATCGGTAGCGACGTTCCGGGATTCGATATGGACCTTTTCAGC---------------------------------------TGGCTATATCGATCCATCAACATGGCCTCAGATTGCGCAATGAAGCTGAAAGAAAGGAGTGCTTTTGTGGCTGAATCCATCGCTGGCTCGCTGGCTTCCGCTGTCAAGAGTACGCAGTCATACATCCAGCATATTTTGAACCAGATCTTCGCGTTGGAATCGAGCTGCCTCCTT------------------------------------------------------------------------GTCAAGCGG---TCCGAAGCACGGGCGGAATCAGTTGACAGGGACGACGAC------------------------------------------------------------------------------------------------------------------------------------------------------------------------------------------------------------ACTAAGTTCCTGTTCAAATGTATACAG------------------CAAGCCGACAGTGCCTGGGAC------------GCAGATGACAATGAGCTGCAAAGCTACAGC------------------------------TTTCTTGGATCGATATCTTTCGCAAGGAGTATTTTGTGGACAGCTGCTGAAACTCTCGGGCTCCTGGACAGAAAATGTCAAGAAGACAAAAGCAGAGAGTTACGATGGCTGACAACGATTCCT------TGGGTGTCGTCTCTCAGAAGTATTGAGCAAAAGGTTGTTACCATTCTACTGGGACGTATTGCAGAAGCCCGGGGTACAGAGTCACGGCAGAGCAGTATTCTA---------------------------------------------------------------GACGTGTTTCTGGAC------TCGAAAAACATCGATGTGAAG------------------------GCCCTGAAAGTTGAGACACTACTGGAGGACCAGGAGGACGATGAGAGCACC------------------GATGAAAGCGACAGTGAAAAAGAAGAGCAAGAAGACGAAGGAAAGTCTGAAACTTCGAGCGACGACGAGGATCGAAAAGTAGAACCGGCTCAAGACATTGACATGGAGGAAGTGAACGTTCGAGCGGACGAGACATCTCAGCTACATCCACTGGACGAATCGCAGAAAGCTGCT---CTAAGCTGGCTGTTCGACAGCGGCTTGCAACGAGAACGATCGGAAATCGTTGGGGAGCTCTTGATGGCCATGGCTGCCTTGGTGAAGCTGAGAAGTCTACACTTTTCGCCGTATGCTTTG------------------------AAAGCGTCTTCTATCGGTAAGACGGTGGCTCCTTCG---------------------------ACAGTCAGTGCAGTGCTGGAAGTTGTCTATTCACTTCTCACCGAGGCAACGTCCCTTATGTATCACGCTGCGCCCGCCAAGCGTACGTGTTTCTTCTGGATTTTCGGAGCAGTCAAGTGCATGGAGTCACTCGGGCTTGTTCTACCTTCGCTTCAACCTCCGGTAGCTCGAGCAGAGTACCTGAGACTTTTGAAGCTGCATATTGATCTCCTGGGAGCTGTTATATGGCTGCAG---------------------------------------------------------------------------TCGTCTGAA------------------------------------------------------ATAAGAGCCGGCAGAGAGCTG---CATGTCGACTTTGGCCGTTTCTACGGAGACTTGGGTGCTGCGATCAGGGATTCGTTTTGTGCGCTCATCAAGTTCGCACCAGTGCCGCAGCTTCTTCTTGCGTTTCAGACTATACAGAAGGCACTTTGTGGAAGCTCT------------GACGTTTCCAAGTTCAGCTCCGCTTTGAGACTCGGTGACTCTGACGATGGAAGAGTTGGAGTTGTAACTGCGGCTTGTGTGGAGTGCCTCGCAGTCGCTCTGGACGCTGTTTCAGGTCCACGACGTTTAAAAGTCCTTGCAAAGTACTCACCGAGATTCATCGCCGAGCTAGTGAATCTAATCACGCATCTTCAAGGACCAGCTGTGTTTTATAAGAAAAAACGGCAGGAAGAGAGGCCA---------------------------------------------------GCTACAGTCGCCTCCTCCTCCGTCCTTCTCCAGAGCCTGGACATCATAACAAGGATCGCTTCCCGCGAAGTCATTTTCTGTATGAAAGCCACTCACGTTGCTCTTGCTCTGCACAGTCCCGTGGGTATTTTAAAGCCAGTATAT---------------CAGTTCAAGCTCCCAAGCTACACCAAGCACAGGAATCCCCGCTTCAAGATTGAGGATGGC---------------------------------AATGTGGACGCTGAG------------------------------------------------------------AGAGAGCGGCCGCGC---------------------------------------------------TATTGCACTTCTGGG------------------------------------------------------------------------AGAATCTCTTCGTGTGCTGTTACACTG---------------------------------------TTTGGAAAGTTCATCAAAGCTTTGTACAATGACTACGGTTACTGCTAT------------------------------------------------GCAGTGTGCCCGTTGGCTTCGGCGAATATATGA---------------------------------------------------------------------------------------------------------------------------
>Isoetes_spp
-------------------------------------------------------------------------------------------------------------------------------------------------------------------------------------------------------------------------------------------------------------------------------------------------------------------------------------------------------------------------------------------------------------------------------------------------------------------------------------------------------------------------------------------------------------------------------------------------------------------------------------------------------------------------------------------------------------------------------------------------------------------------------------------------------------------------------------------------------------------------------------------------------------------------------------------------------------------------------------------------------------------------------------------------------------------------------------------------------------------------------------------------------------------------------------------------------------------------------------------------------------------------------------------------------------------------------------------------------------------------------------------------------------------------------------------------------------------------------------------------------------------------------------------------------------------------------------------------------------------------------------------------------------------------------------------------------------------------------------------------------------------------------------------------------------------------------------------------------------------------------------------------------------------------------------------------------------------------------------------------------------------------------------------------------------------------------------------------------------------------------------------------------------------------------------------------------------------------------------------------------------------------------------------------------------------------------------------------------------------------------------------------------------------------------------------------------------CCTCTGAGGCTATTTAACTGGCATGTCATATTATGCATACTTTCAGTGATTTGAGGAAT---------------------------------------------------------------------------------------------------------------------------------------------------------------------------------------------------------------------------------------------------------------------------------------------------------------------------------------------------------------------------------------------------------------------------------------------------------------------------------------------------------------------------------------------------------------------------------------------------------------------------------------------------------------------------------------------------------------------------------------------------------------------------------------------------------------------------------------------------------------------------------------------------------------------------------------------------------------------------------------------------------------------------------------------------------------------------------------------------------------------------------------------------------------------------------------------------------------------------------------------------------------------------------------------------------------------------------------------------------------------------------------------------------------------------------------------------------------------------------------------------------------------------------------------------------------------------------------------------------------------------------------------------------------------------------------------------------------------------------------------------------------------------------------------------------------------------------------------------------------------------------------------------------------------------------------------------------------------------------------------------------------------------------------------------------------------------------------------------------------------------------------------------------------------------------------------------------------------------------------------------------------------------------------------------------------------------------------------------------------------------------------------------------------------------------------------------------------------------------------------------------------------------------------------------------------------------------------------------------------------------------------------------------------------------------------------------------------------------------------------------------------------------------------------------------------------------------------------------------------------------------------------------------------------------------------------------------------------------------------------------------------------------------------------------------------------------------------------------------------------------------------------------------------------------------------------------------------------------------------------------------------------------------------------------------------------------------------------------------------------------------------------------------------------------------------------------------------------------------------------------------------------------------------------------------------------------------------------------------------------------------------------------------------------------------------------------------------------------------------------------------------------------------------------------------------------------------------------------------------------------------------------------------------------------------------------------------------------------------------------------------------------------------------------------------------------------------------------------------------------------------------------------------------------------------------------------------------------------------------------------------------------------------------------------------------------------------------------------------------------------------------------------------------------------------------------------------------------------------------------------------------------------------------------------------------------------------------------------------------------------------------------------------------------------------------------------GT----------------------------------------------------------------------------------------------------------------------------------------------------------------------------------------------------------------------------------------------------------------------------------------------------------------------------------------------------------------------------------------------------------------------------------------------------------------------------------------------------------------------------------------------------------------------------------------------------------------------------------------------------------------------------------------------------------------------------------------------------------------------------------------------------------------------------------------------------------------------------------------------------------------------------------------------------------------------------------------------------------------------------------------------------------------------------------------------------------------------------------------------------------------------
>Isoetes_andicola
-------------------------------------------------------------------------------------------------------------------------------------------------------------------------------------------------------------------------------------------------------------------------------------------------------------------------------------------------------------------------------------------------------------------------------------------------------------------------------------------------------------------------------------------------------------------------------------------------------------------------------------------------------------------------------------------------------------------------------------------------------------------------------------------------------------------------------------------------------------------------------------------------------------------------------------------------------------------------------------------------------------------------------------------------------------------------------------------------------------------------------------------------------------------------------------------------------------------------------------------------------------------------------------------------------------------------------------------------------------------------------------------------------------------------------------------------------------------------------------------------------------------------------------------------AACTATTT------CATCAGAAGTTTCTGTCACATAAGTCGCTGCAGTGTGATGATGTTTTTGGTGTGAAAGGTAGR-----------------------------------AAGGAAATCTGAGGCCGAGGAGATCAGTTCTTCATCAAACCCAAATGAGCAAGAGATG---------TTGCCAGAAAAGATGGTCGGTGTAACGGATGTGTCAATAGACAAAACAA-AG--GAGAAA--TAGC------------------------------------------GATACTGGCCATCGTTTATTTT-CTTCTTCATGGAGCTTACTCTGCCAGTATTGA-TGATGTTGAGAAATGTCTA------------AGCTGTATCCATCAGATTGAGGCAAATAATGAC--ATTAAATTCTATTT-AAGAATTAAGGATCTGTTAGCTGCATCAAATTCTTTGTTTATAGCTGCACAACAGC-TCA----------------------------------------------------------------------------------------------------------------------------------------------------------------------------------------------------------------------------------------------------------------------------------------------------------------------------------------------------------------------------------------------------------------------------------------------------------------------------------------------------------------------------------------------------------------------------------------------------------------------------------------------------------------------------------------------------------------------------------------------------------------------------------------------------------------------------------------------------------------------------------------------------------------------------------------------------------------------------------------------------------------------------------------------------------------------------------------------------------------------------------------------------------------------------------------------------------------------------------------------------------------------------------------------------------------------------------------------------------------------------------------------------------------------------------------------------------------------------------------------------------------------------------------------------------------------------------------------------------------------------------------------------------------------------------------------------------------------------------------------------------------------------------------------------------------------------------------------------------------------------------------------------------------------------------------------------------------------------------------------------------------------------------------------------------------------------------------------------------------------------------------------------------------------------------------------------------------------------------------------------------------------------------------------------------------------------------------------------------------------------------------------------------------------------------------------------------------------------------------------------------------------------------------------------------------------------------------------------------------------------------------------------------------------------------------------------------------------------------------------------------------------------------------------------------------------------------------------------------------------------------------------------------------------------------------------------------------------------------------------------------------------------------------------------------------------------------------------------------------------------------------------------------------------------------------------------------------------------------------------------------------------------------------------------------------------------------------------------------------------------------------------------------------------------------------------------------------------------------------------------------------------------------------------------------------------------------------------------------------------------------------------------------------------------------------------------------------------------------------------------------------------------------------------------------------------------------------------------------------------------------------------------------------------------------------------------------------------------------------------------------------------------------------------------------------------------------------------------------------------------------------------------------------------------------------------------------------------------------------------------------------------------------------------------------------------------------------------------------------------------------------------------------------------------------------------------------------------------------------------------------------------------------------------------------------------------------------------------------------------------------------------------------------------------------------------------------------------------------------------------------------------------------------------------------------------------------------------------------------------------------------------------------------------------------------------------------------------------------------------------------------------------------------------------------------------------------------------------------------------------------------------------------------------------------------------------------------------------------------------------------------------------------------------------------------------------------------------------------------------------------------------------------------------------------------------------------------------------------------------------------------------------------------------------------------------------------------------------------------------------------------------------------------------------------------------------------------------------------------------------------------------------------------------------------------------------------------------------------------------------------------------------------------------------------------------------------------------------------------------------------------------------------------------------------------------------------------------------------------------------------------------------------------------------------------------------------------------------------------------------------------------------------------------------------------------------------------------
>Isoetes_humilior
-------------------------------------------------------------------------------------------------------------------------------------------------------------------------------------------------------------------------------------------------------------------------------------------------------------------------------------------------------------------------------------------------------------------------------------------------------------------------------------------TTCTTAGCTGTTTT------------------------------------------------------------------------------------------------------------------------------------------------------------------------------------------------------------------------------------------------------------------------------------------------------------------------------------------------------------------------------------------------------------------------------------------------------------------------------------------------------------------------------------------------GATAAGCCTTTGTACAATATTATTGTTCTTATGTCAGAGCAATTTGTGGAATATGTAACAGTTTATACAAATCCAAGAGCCACCTTTCAGGCAATCGTAGAGAAATTACTTGAGCCTCTTCTGACAGTTTTAGGACATC--------------------------------------------------------------------------CAAGGAATAATTGAAAATGGTCTGTTTAGTGGCAMTCATGTTGAAGGTTAYCTAKATGGCRTAGGAAAT---------------------------------GGTAGGGGTAATGAAAATGACAATAATGATACAGAAGTGGAAGGAAAGAGCAAATTCTTTCCTCTTGTAAGTTATCACAGACTGT-------------------------------------------------------------------TCTTAAACTATTT------CATCAGAAGTTTTTGTCACATAAGTTGCTCCAGTGTGATGATGTTTTTGGTGTGAAAGGTAGAGGTAAG---------------------------AAAAGGAAGYCTGAGGCYGAGGAGATCAGTTCTTCWKCAAMMCCAAATGAGCAAGAGGTG---------YTGCCAGAAAAAATAGTCGGTGTAACGGATGTGTCAATAGACAAAATAAAAGAGGAGAAATTCAGC------------------------------------------AAGACTGGCCATCG---------------------GCTTACTCTGCCAGTATTGAATAATGTTGAGAAATGTCTA------------AGCTGCATCCATTAAATTGAGGCAAATAATAGCTTATTAGATTCTCTTTCAAGAATTAAGGATCTGTTGGCTGTATCAATTTCTGTGTTTATAGCTGCACAACAGCTTCCTATGTATAATCCTACAAAAGACACTTCTTCAGAAGCACATTTTAAATTTTTGAAGCAATTTTGCACTATTCTAATGGATATAGGCAAGTCAATACCTCAGATTTATCATGAATCT---------TGCAGTACAATGAAATCTGGACACCTTGTAAAAGATCTA------------------------------CCATGCAAACTTAAGGATGTGATCTCCGCTCTGTTAAGAGAGGTAATTTGTGGAGTAGGTTGTGTTTTGGAACTGGATTACCGTG--------------------------------------------------------------------------------------------------------------------------------------------------------------------------------------------------------------------------------------------------------------------------------------------------------------------------------------------------------------------------------------------------------------------------------------------------------------------------------------------------------------------------------------------------------------------------------------------------------------------------------------------------------------------------------------------------------------------------------------------------------------------------------------------------------------------------------------------------------------------------------------------------------------------------------------------------------------------------------------------------------------------------------------------------------------------------------------------------------------------------------------------------------------------------------------------------------------------------------------------------------------------------------------------------------------------------------------------------------------------------------------------------------------------------------------------------------------------------------------------------------------------------------------------------------------------------------------------------------------------------------------------------------------------------------------------------------------------------------------------------------------------------------------------------------------------------------------------------------------------------------------------------------------------------------------------------------------------------------------------------------------------------------------------------------------------------------------------------------------------------------------------------------------------------------------------------------------------------------------------------------------------------------------------------------------------------------------------------------------------------------------------------------------------------------------------------------------------------------------------------------------------------------------------------------------------------------------------------------------------------------------------------------------------------------------------------------------------------------------------------------------------------------------------------------------------------------------------------------------------------------------------------------------------------------------------------------------------------------------------------------------------------------------------------------------------------------------------------------------------------------------------------------------------------------------------------------------------------------------------------------------------------------------------------------------------------------------------------------------------------------------------------------------------------------------------------------------------------------------------------------------------------------------------------------------------------------------------------------------------------------------------------------------------------------------------------------------------------------------------------------------------------------------------------------------------------------------------------------------------------------------------------------------------------------------------------------------------------------------------------------------------------------------------------------------------------------------------------------------------------------------------------------------------------------------------------------------------------------------------------------------------------------------------------------------------------------------------------------------------------------------------------------------------------------------------------------------------------------------------------------------------------------------------------------------------------------------------------------------------------------------------------------------------------------------------------------------------------------------------------------------------------------------------------------------------------------------------------------------------------------------------------------------------------------------------------------------------------------------------------------------------------------------------------------------------------------------------------------------------------------------------------------------------------------------------------------------------------------------------------------------------------------------------------------------------------------------------------------------------------------------------------------------------------------------------------------------------------------------------------------------------------------------------------------------------------------------------------------------------------------------------------------------------------------------------------------------------------------------------------------------------------------------------------------------------------------------------------------------------------------------------------------------------------------------------------------------------------------------------------------------------------------------------------------
>Isoetes_elatior
--------------------------------------------------------------------------------------------------------------------------------------------------------------------------------------------------------------------------------------------------------------------------------------------------------------------------------------------------------------------------------------------------------------------------------TCAGGGT---------------------------------------------CGTTCAATTCTTAGTTATTTT------------------------------------------------------------------------------------------------------------------------------------------------------------------------------------------------------------------------------------------------------------------------------------------------------------------------------------------------------------------------------------------------------------------------------------------------------------------------------------------------------------------------------------------------GATAAGCCTTTGTACAATATTATTGTTCTTATGTCAGAGCAATTTGTGGAATATGTAACAGTTTATACAAATCCAAGAGCCACCTTTCAGGCAATCGTAGAGAAATTACTTGAGCCTCTTCTGACAGCTTTAGGACATCTTGAACAATCA------CAACATGTGGCTA-CATGCAGAA------------------------------------------------------TCTGTTTAGTGGCACTCATGTTGAAGGTTACCTAGATGGCATAGGAAAT---------------------------------GGTASGGGTAATGAAAATGACAATRATGATACAGAAGTGGAAGGAAAGARCAAAYCCTTTCCTCTTGTAAGTTATCACMGACTGTKCTTTASTAAGATCAGGGACATAARAGRAAARGGGAACTAKGTTGCATKGCATGTYGTTRRTCATGTTCTTAAACTATWY------CAYCA-A-RTTTCTGTCACATAAGTYGCTCCAGTGYRATGATGTTTTTGGTSTGAAAKGTAGRGSTAWR---------------------------AAAAGGAAGTCTGAGGCTRAGGAGATCAGTTCTTCATCAACCCCAAATGAGCAAGAGGTG---------TTGCCAGAAAAAATGGTCGGTGGAACGG--------------------------------------------------------------------------------------GGCCATCGTTTATTTYCCTTCTTCATGGAGCTTACTCTGCCAGTATTGAATGATGTGGAGAAATGTCTA------------AGCKGCATCCATCAARCTRAGGCAAATAATGACTTAWTAGATTCTTTTTCAAGAAYTAAGGATCTGTTGGCTGCATCAAATTCTTTGTTTATAGCTGCACAACAGCTTCATATGTATAATCYGACAAAAGACACTTCTTCAGAAG-ACATTTAASATTTTTGAAGCAATTTTGCASTATTCTAATGGATATAGGCAAGTCAATACCTCAGATTTATCATRAATCT---------WGCARTASARTGAAATCTGGACACCYWGTRAAAGAYCTA------------------------------CCATGCRAAYTTAAGGATGTGATCTCMRCTCTGTTAAGASAGGTAATTTGTGGAGTRGGCTGTGTTTTGGAACTGGATTACCGTGTTGTTGAAGATCATCTAKAAAGCMTGTGKCATATTCTTCTTTCTGCAGTTATTGTG------AAGTCGGAACAGACTAC---GACCCATTCT------------------CTCACCTCTGAGGCTATTCAACTGGGATGTCGTATTATGCATACTTTCAGTGATTTGAGGAAT---------------------------------------------------------------------------------------------------------------------------------------------------------------------------------------------------------------------------------------------------------------------------------------------------------------------------------------------------------------------------------------------------------------------------------------------------------------------------------------------------------------------------------------------------------------------------------------------------------------------------------------------------------------------------------------------------------------------------------------------------------------------------------------------------------------------------------------------------------------------------------------------------------------------------------------------------------------------------------------------------------------------------------------------------------------------------------------------------------------------------------------------------------------------------------------------------------------------------------------------------------------------------------------------------------------------------------------------------------------------------------------------------------------------------------------------------------------------------------------------------------------------------------------------------------------------------------------------------------------------------------------------------------------------------------------------------------------------------------------------------------------------------------------------------------------------------------------------------------------------------------------------------------------------------------------------------------------------------------------------------------------------------------------------------------------------------------------------------------------------------------------------------------------------------------------------------------------------------------------------------------------------------------------------------------------------------------------------------------------------------------------------------------------------------------------------------------------------------------------------------------------------------------------------------------------------------------------------------------------------------------------------------------------------------------------------------------------------------------------------------------------------------------------------------------------------------------------------------------------------------------------------------------------------------------------------------------------------------------------------------------------------------------------------------------------------------------------------------------------------------------------------------------------------------------------------------------------------------------------------------------------------------------------------------------------------------------------------------------------------------------------------------------------------------------------------------------------------------------------------------------------------------------------------------------------------------------------------------------------------------------------------------------------------------------------------------------------------------------------------------------------------------------------------------------------------------------------------------------------------------------------------------------------------------------------------------------------------------------------------------------------------------------------------------------------------------------------------------------------------------------------------------------------------------------------------------------------------------------------------------------------------------------------------------------------------------------------------------------------------------------------------------------------------------------------------------------------------------------------------------------------------------------------------------------------------------------------------------------------------------------------------------------------------------------------------------G-----------------------------------------------------------------------------------------------------------------------------------------------------------------------------------------------------------------------------------------------------------------------------------------------------------------------------------------------------------------------------------------------------------------------------------------------------------------------------------------------------------------------------------------------------------------------------------------------------------------------------------------------------------------------------------------------------------------------------------------------------------------------------------------------------------------------------------------------------------------------------------------------------------------------------------------------------------------------------------------------------------------------------------------------------------------------------------------------------------------------------------------------------------------------
>Isoetes_coromandelina
--------------------------------------------------------------------------------------------------------------------------------------------------------------------------------------------------------------------------------------------------------------------------------------------------------------------------------------------------------------------------------------------------------------------------------------------------------------------------------------------------------------------------------------------------------------------------------------------------------------------------------------------------------------------------------------------------------------------------------------------------------------------------------------------------------------------------------------------------------------------------------------------------------------------------------------------------------------------------------------------------------------------------------------------------------------GCCTTTGTACAATATTATTGTCCTTATTTCWGAGCAATTTGTAGAATATATAACAATCTATACAAATCCAAGAGCCACCTTTCAGACAATTGTCGAGAAATTGCTTGAGCTTCTCCTTACAGCTTTAGGGTGCCTTGAACAGTCA------CA----------------------------------------------AAAGCTATCCAAGGAATAATTGGGAATGGTCTATTTAGTGGTGCTCATGTTGAAGGTTATTTAGATGCCATA------------------------------------------------------------------------------------------------------------------------------------------------------------------------------------------------------------------------------------------------------------------------------------------------------------------------------------------------------------------------------------------------------------------------------------------------------------------------------------------------------------------------------------------------------------------------------------------------------------------------------------------------------------------------------------------------------------------------------------------------------------------------------------------------------------------------------------------------------------------------------------------------------------------------------------------------------------------------------------------------------------------------------------------------------------------------------------------------------------------------------------------------------------------------------------------------------------------------------------------------------------------------------------------------------------------------------------------------------------------------------------------------------------------------------------------------------------------------------------------------------------------------------------------------------------------------------------------------------------------------------------------------------------------------------------------------------------------------------------------------------------------------------------------------------------------------------------------------------------------------------------------------------------------------------------------------------------------------------------------------------------------------------------------------------------------------------------------------------------------------------------------------------------------------------------------------------------------------------------------------------------------------------------------------------------------------------------------------------------------------------------------------------------------------------------------------------------------------------------------------------------------------------------------------------------------------------------------------------------------------------------------------------------------------------------------------------------------------------------------------------------------------------------------------------------------------------------------------------------------------------------------------------------------------------------------------------------------------------------------------------------------------------------------------------------------------------------------------------------------------------------------------------------------------------------------------------------------------------------------------------------------------------------------------------------------------------------------------------------------------------------------------------------------------------------------------------------------------------------------------------------------------------------------------------------------------------------------------------------------------------------------------------------------------------------------------------------------------------------------------------------------------------------------------------------------------------------------------------------------------------------------------------------------------------------------------------------------------------------------------------------------------------------------------------------------------------------------------------------------------------------------------------------------------------------------------------------------------------------------------------------------------------------------------------------------------------------------------------------------------------------------------------------------------------------------------------------------------------------------------------------------------------------------------------------------------------------------------------------------------------------------------------------------------------------------------------------------------------------------------------------------------------------------------------------------------------------------------------------------------------------------------------------------------------------------------------------------------------------------------------------------------------------------------------------------------------------------------------------------------------------------------------------------------------------------------------------------------------------------------------------------------------------------------------------------------------------------------------------------------------------------------------------------------------------------------------------------------------------------------------------------------------------------------------------------------------------------------------------------------------------------------------------------------------------------------------------------------------------------------------------------------------------------------------------------------------------------------------------------------------------------------------------------------------------------------------------------------------------------------------------------------------------------------------------------------------------------------------------------------------------------------------------------------------------------------------------------------------------------------------------------------------------------------------------------------------------------------------------------------------------------------------------------------------------------------------------------------------------------------------------------------------------------------------------------------------------------------------------------------------------------------------------------------------------------------------------------------------------------------------------------------------------------------------------------------------------------------------------------------------------------------------------------------------------------------------------------------------------------------------------------------------------------------------
