# Supplementary material for: Phylogenomics indicates the “living fossil” Isoetes diversified in the Cenozoic
Source: PLoS One. 2020 Jun 18;15(6):e0227525. doi: 10.1371/journal.pone.0227525 (PMC7302493; doi:10.1371/journal.pone.0227525)
Supplement: S1 File — Folder containing fasta files for each of the individual nuclear alignments. (GZ) [file pone.0227525.s011.gz › 1_Individual_Nuclear_Alignments/Homolog_36376.orthogroup_1.fasta]

>Ceratodon_purpureus
---------------------------------------------------------------------------------------------------------------------------------------------------------------------------------------------------------------------------------------------------------------------------------------------------------------------------------------------------------------------------------------------------------------------------------------------------------------------------------------------------------------------------------------------------------------------------------------------------------------------------------------------------------------------------------------------------------------------------------------------------------------------------------------------------------------------------------------------------------------------------------------------------------------------------------------------------------ATGCACCAGGTACAGAAGCGGATCCGGTTTCTGAGTGAATTTGCATCAGAGACCATGCCAAATGTAATTGGACAGGGACCGCAGCCTGATCACCCGTTTAAGAAACACCAAGTA------CTTCCTCATGCTCTTGCTTGGTCAATGGCAGCTGTGTCTAGCCGTGCGTTTCATGTGCACAAA---------------TCTGGAGGAGGATCA------------TCTCTTCTGCCTTTGGTGGACATGTGTAATCATAGCTTTGCACCCACTGGACGTCTTGTACAGCAC---AGCTCCTCTCCTCAGTCTCTCCCTGTACTTGAGGTAGTA------GCAGAAAAAGATCTGGATGAAGGGGAGGACGTATTCCTGAATTAC---GGGTCCCTGAGCAATGACATCTTGCTTCTCGATTATGGCTTTGTTTTACCCAATAATCCAAATGATCGGGTGGAGCTTCGTTACGATGGTCAGCTTCTCGATACGGCTTGCCTTGTGGCTAAAGTGGAC------AGCTTATCCTCGTTCAAACATCCAGCTCAGTGGCAACAGGAGCTT------CTTGAGCGTTTACAACTCTATGGACCTGGCGCTTCGCAATCGGTTACATTG------------GGCGGC------ACTGAGCTTGTGGAAGGTCGGCTGCTGGCGGCAGTGAGGTTGATGCATGCCCAGGATTCAAATACTCTAATCGATGTGGATTTGAAGGCACTACAAATTTGGGATCGAACACCTCCACTTGGCGTTATGAATGAGCGAAGGGCCATACGCACTCTTATAGGTCTCGGTATGCTCGCCCTTACTGCATTTCCAACGGTGATACAAGAGGATGAAAGTGAACTCGTTAAAGGCGGCATTTCA---GACAATCTT---CGTATAGCAACTCAATTTCGGATACTCAAGAAGCACCTGCTACTTGAGACAATCAAAGGCTTGAAGGCCAAGTATCCATCG---------------------------------
>Physcomitrella_patens
---------------------------------------------------------ATG------------------------------------------------------------------------------------------------------------------------AATCTTAAAGTGAGGCCGCTC------ATG------------------------------------------------------------------------------------------CGGCGGTGTTTTAGT------------------------------------------------------------------ACGAGTGTTAACACAGGTGAGCAG---------------------------------------------------------------------------------AACTTG---------------ATTACATGGGTTAGACGAGAGGGTGGTCGTGTG---GGAGCGCTGGATCAGCAAGGA---AGTCAGGAGGGAGGGTGGGGTTTACGGACAACC---------GAAGCTGTGAAAGCAGGGGATACGCTCATATCTTTACCTCCGCATCTTATCCTGTCGCTG---------------------------------------GAAACCTCGAATCCGCTGCTTCTCGCATTGTTCGATCGCGTTCCAGAGGAGCTGTGGACAGTCAAGTTGGGACTGAAGTTACTCTCAGAACAAACAAGGTTCCAGATGTCGCAGTGGTGGCCTTATATTCAGAACCTTCCCAAGCGCTTTACTGTGCCC------ATTTTTTACACTTCGGAAGAAATTCAAGCGCTTCAGTACCTTCCTCTGACACATCAGGTGCACAAGCGAATTCAGTTTCTAAACGAATTTGTAGCGGAGGTTAAGCCAGCTATAGTTGGTCAGGCACCACAGCCTGGGCAACCCTTCAACAATTATCAAATA------CTTCCTCATGCACTTGCTTGGGCAGCGACAGCTGCTTCAAGCCGTGCATTTCAGGTGCACAGA---------------GAAGGGGGAGGATCA------------TCATTGTTGCCCTTAGTGGACATGTGCAACCATAGCTTTACACCTACTGGACGTCTTTTACAGCAC---AGTTCTGAATCTCAGTCATTGCCTGTACTTGAGGTAGTA------GCAGAAAAAGATCTGGAAAAAGGGGAGAATGTGGTTTTGAACTAT---GGACCTCTAAGCAATGACATTTTGCTTCTCGACTATGGCTTTGTGATGCCTAAAAACCCTAACGATCGGGTGGAGCTTCGCTACGACGACCAGCTTCTTCATATGGCTTGTCTCGTGGCTAAAGTTAAT---------ATAGACTCGTTTAAGGATCCTACCACTTCGCAGCTGGCTCTT------CTCACAAGATTGAACCTTCATGGTCCTAGCTCTTCACAAATGGTTACATTA------------GGCGGA------ACCGAGCTTGTGGAAGGCCGGCTGCTGGCGGCAGTAAGGGTAATGCATGCCCAGGACCCCATGGAACTTCTTGACGTTGATTTGGAGGCGCTACAAACCTGGAATCAGTCACCTCCGCTGGGTGTTCTAAACGAGCGCAAGACCATTCGCACTCTAATAGGTCTTGGTATGCTCGCCCTTGCATCTTTTCCAACTGAGATTGAAGAGGATCAAAGCGAGCTAGTAAAGGGTGACATTTCA---GAGAATCAT---CGTCTCGCAATTCAGTTTCGGATGCTTAAGAAGCGCTTACTGCTTGATACAATCAAAGGCTTGAAGGCCAGGGATCCAACATGA------------------------------
>Huperzia_lucidula
------------------------------------------------------------------------------------------------------------------------------------------------------------------------------------------------------------------------------------------------------------------------------------------------------------------------------------------------------------------------------------------------------------------------------------------------------------------------------------------------------------------------------------------------------------------------------------------------------------AACATGGCAACT---------------------------------------------------------CCAATTACCTTGGAATCTTCTGAA---------------------------------------------------------------------------------------------------------------GTAGAAGAAGTGCAA---------------TGGTGGCCGGCTGTG------------------------------------------------------------------------------------------------------------AGGGAACTGATCCAAATACGACAAGCCATCAAA---GAAAGTTATCGCTCACTTGAGAGGCAAGACTTGGCGTGGGCTACCTTCGAT------------------GAGTATAGATGGGCTGCCATAATGGTTCACAGCAGAGCATTCACATTA------------CCAGTGCTAGACGAAGAGAAGTATTCTCATTAT---GTTTTAATGCCTTACATGGACATGATCAATCATCACTTTCATTACCAGGCAGATTGGATTTCACAA------------CCCATCGTGGATGGCAAACTTGAAATTGTG------GCCAGGCGCCACCTGAGAAAAGGAGAGCAAGTATTTGCCTCGTTT---GGGCCTCGCTCGAATGACAACCTTTTTCTTTATTATGGTTTCATTCTTCAGAACAACCCTTATGACTCTGCAAAAGTA------------------------------------------------------------TTCTCGTCATTTGATGAAGGAGTTCGGTGGTTTTTAGAGGTGTGGACCTTAGATTGTATCCATCTCATAAAAAACACTTCTTCATATAAAATG---------------------------------------------------------------------------------------------------------------------------------------------------------------------------------------------------------------------------------------------------------------------------------------------------------------------------------------------------------------------------------------------------------------
>Lygodium_japonicum
------------------------------------------------------------------------------------------------------------------------------------------------------------------------------------------------------------------------------------------------------------------------------------------------------------------------------------------------------------------------------------------------------------------------------------------------------------------------------------------------------------------------------------------------------------------------------------------------------------------------------------------------------------------------------------------------------------------------------------------------------------------GTCCAGCATGTTCCTGAGGAACTTTGGGCATTGAGGCTTGGTTTGAAGCTGCTGATGGAGAGAGCCCAA---GAAAATTCATTCTGGTGGCCTTACATAAGGAACCTGCCTCAGAGATTCAATGTTCCC------ATCTTCTTTTCGGGGGATGAAATAGCCAGTTTGCAATATGCCCCTGTGATATATCAGGTTAAAAGAAGGTGCAAAGTTCTGGTCGAGCTTGTGAGACTTGTGGAA---TCTGTAACATCTAAACTTTCAACTTCCCAGCAGCCATTTCGTGGACAAGCGGTT------GATGCTGGGGCTTTAGGTTGGGCAATGGCTGCAGTTTCCAGCAGAGCATTT------------------CAAGTAGTTCCAGGTGGACAGAGA------------GTCCTCCTACCTCTCATCGACATGTGTAATCATAGTTTCACTCCAAATGCTCAAATTGCTCAGCAA---GAA---------AAGAAAGAAGCATCATTTATTGTTGTG------GCAAAAAGCGATTTGCAAGCAGGAACAAATGTTCTGTTGAGCTAT---GGACAGTTAAGCAATGATCAGCTATTGTTAGATTACGGGTTTGTGGTGCCTCAAAATGCATATGATTATGTGGAGCTAAGGTATGACAAAGCGCTGCTGGATGCAGCTCGAGAAACAGCAAGATTGCAG---------TCTGACAGTTTCAGTCAATCTGCAGAATGGCAGCAA------------------------------------------------------------------------------------------------------------------------------------------------------------------------------------------------------------------------------------------------------------------------------------------------------------------------------------------------------------------------------------------------------------------------------------------------------------------------
>Theobroma_cacao
---------------------------------------------------------ATGGCTGCTTCA---------------------------------------------------------------------------------------------------------------AAGATGCTTATCCCCTCTCTC---ACCAAG------------------------------------------------------------------------------------------TTCCGCCCGCTAACA------------------------------------------------------------------TGCGCCGCA------GCGGCCTTTTAC---------------------------------------------------CCAACGCGGCTGGTACCTCACCCACCTGACCTC---------------GTGAAGTGGGTCAAGAGGGAAGGTGGGTTCGTGCACGAGGCTGTGAAGATTGCGCAG---GACACCACCTTGGGCCTAGGTCTTGTAGCTTCT---------GGAGAAATCCCCAAAGGCTCTGATCTTATCGTCCTCCCTGATCACGTCCCCTTGAAGTTTCAATCAGACGAACAAAAT---------------------GGGGCTGACTCTGTCTTGCTCCAT---TTGTCTCACCAAGTTCCTGAGGAACTATGGGCCATGAAGTTGGGTCTAAAGCTTCTGCAAGAAAGAGCGAAG---GTTGGATCCTTCTGGTGGCCGTACATCAGCAATCTTCCTGAAACTTACAGTGTACCC------ATCTTCTTTACTGGAGAGGATATAAAGAACTTGCAATATGCTCCCCTGCTTTACCAGGTCAATAAAAGGTGCCGTTTTCTTCTGGAGTTTGAGCAAGAAGTAAAA---AATGCTCTTAAGGATCTGAAATTAAGCGAACACCCTTTTGGTGGCCAAGATGTT------GATGCATCCTCCCTTGGATGGGCAATGTCAGCAGTCTCATCCAGAGCATTTCGATTGTATGGG------AAAAAGCTTCCTGATGGAAGCCGCAGTGATATCCCAATGATGCTTCCTCTGATTGATATGTGCAACCATAGCTTCAATCCAAATGCCCAAATTGTGCAAGAA---CAAGATGTTGGGAATTCAAAGATGCTAATAAAGGTTGTA------GCTGAAAAGGATATCAAACAAAATGATCCTTTACTTCTCCATTAT---GGCTGTCTAAGCAATGACTTTTTCCTATTGGATTATGGATTTGTTATGCCGTCAAATCCGTATGACTATATTGAGCTTAAATATGACGGAGCTCTTATGGATGCTGCAAGTATGGCTGCTGGCGTTTCT---------TCACCCAATTTCTCTGCACCAGCTCCATGGCAGCGACAAGTT------CTGTCTCAGCTTAAGTTAGATGGAGAAGCTTCAAATCTAAAGGTAATCATA------------GGAGGC------CCCGAATTGGTAGAGGGACGTTTATTGTCTGCTTTAAGAGTTATACTATCAAATGACATGGAATTGGTGCAGAGGTATGATTTGAACGTTCTAAAATCTTTATCAGCTGAAGCTCCCCTTGGATTTGCAAATGAAGTAGCTGTTTTTCGCACCATTATTGCACTCTGTGTAATTGCACTGGGACACTTCCCCACAAAGATAATGGATGATGAGTCTCAAATGAAACAAGGTGTTCCCGTT------TCAACT---GAGTTGGCGATACAATTCCGGATACAGAAGAAATCCGTGATTATAGATGTCATGAGAGATCTCACAAAGAGGGTGAAGCTTCTGTCATCGAAGGAGACCACCACTGCTTAA---
>Arabidopsis_thaliana
---------------------------------------------------------ATGGCCAATTCG---------------------------------------------------------------------------------------------------------------AAAATGGCGATAGCTTCTCTAGCAGCTCAA------------------------------------------------------------------------------------------ATCCGTCCCTTCACA------------------------------------------------------------------TGTTTGGCC------GCGTCTCTG------------------------------------------------------CCGTCACGGTTGGCGCCTCATCCACCAGACCTC---------------ATCCGGTGGATCAAGCGAGAAGGCGGCTTCGTTCACCACGCGGTTAAGCTCTCTCAG---GAGACTCAATTTGGTATCGGACTCATTTCCACC---------GAGCAAATCTCTCCAGGCACCGACCTAATCTCTCTCCCTCCTCACGTTCCCTTACGCTTCGAATCAGATGATTCGTCA---------------------TCTTCATCGTCCTCTCTCCTCTCCGCATTGGCCCGTCGTGTTCCTGAAGAACTGTGGGCAATGAAATTGGGATTGAGGTTGTTACAAGAAAGAGCCAAT---GCAGATTCTTTCTGGTGGCCATACATTAGCAATCTCCCGGAAACTTATACTGTTCCC------ATATTCTTTCCCGGAGAAGATATCAAAAACTTGCAATATGCTCCTCTTCTCCACCAGGTCAACAAAAGATGCCGTTTTCTTCTTGAGTTTGAGCAAGAGATTAGA---CGTACTCTTGAAGATGTTAAGGCTAGTGATCATCCTTTCAGTGGCCAAGATGTA------AATGCATCTGCCCTAGGGTGGACTATGTCAGCTGTTTCAACTAGAGCGTTTCGTTTACATGGT---AATAAAAAGCTTCAAGGTGGATCTTCTGATGATGTTCCCATGATGCTTCCTTTGATAGATATGTGCAACCACAGCTTCAAACCTAATGCTCGGATCATTCAAGAA---CAGAACGGAGCTGACTCTAATACTCTTGTTAAGGTTGTT------GCAGAGACTGAAGTCAAAGAAAACGATCCTTTGCTACTTAACTAT---GGTTGCCTTAGTAATGATTTTTTCCTTTTGGACTACGGATTTGTGATCGAATCAAATCCATACGATACAATTGAGCTTAAATACGATGAACAGCTTATGGATGCGGCTAGCATGGCGGCTGGTGTTTCT---------TCCCCAAAATTCTCTTCACCAGCTCCATGGCAACATCAGCTG------CTTTCCCAGTTAAATTTAGCCGGGGAAATGCCAAATCTGAAGGTAACCATT------------GGAGGC------CCAGAGCCAGTAGAGGGACGACTATTGGCGGCGTTAAGGATACTGCTTTGTGGTGAACTGGTGGAAGTAGAGAAGCATGACTCAGACACGCTGAAATCTTTATCCGCCGTAGCCCCTTTTGGAATTGCAAACGAGATTGCCGTTTTCCGTACTGTAATCGCTCTGTGTGTGATTGCATTGAGCCATTTTCCGACAAAAATAATGGAAGATGAGGCTATAATCAAACAAGGTGTTTCAGCC------ACAGCA---GAATTGAGTATCAAGTACCGAATCCAGAAGAAATCAGTGATCATAGATGTCATGAAAGACCTCACCAGAAGGGTTAAGTTGCTATCTTCTAAGGAGACACCAACTGCTGCATAA
>Littorella_uniflora
------------------------------------------GGCCAATCGGGTAAAATGTTGCAAATG---------------------------------------------------------------------------------------------------------------GCGGCCGCGGCGGCGTCACTG---AGCTAC------------------------------------------------------------------------------------------TGCCGGAGGCTAACC------------------------------------------------------------------ACGTCGGCGTCGACGGCGTGCATGTAT---------------------------------------------------CCCACGCGTCTGATGGCGCATCCACCGGACCTC---------------ATCAGATGGGTCCGGCGAGAGGGTGGGTTCGTGCACTCTTCCGTCAGGATATCAGAA---AATCTTAGCAATGGGGTTGGACTTGTCGTTTCC---------CAAGATATCCCAAAAGGCTCTGACCTAATTGCTCTTCCCAATCACATTCCCCTCAAATTTCAATCACACCATGAGTCG---------------------GATAACTCTTCTGCTTTCTTAACTGGTTTAGCTCAACATGTTCCTGAGGAGCTGTGGACTATGAAGCTGGGGTTAAAGCTTCTGCAAGAGAGAGCAAAA---ACGGGTTCTTTCTGGTGGCCATACATCAGCAATCTTCCTGAAACTTATACAGTTCCC------ATATTCTTCCCTGGGGAGGATATAAAAAACATACAGTATGCGCCGCTTCTTCATCAGGTAAATAAGAGATGCCGGTTTCTTCTTGATTTTGAGAAACTAGTGAAA---CATGTACTCGAACATGCACAAGCAGATGAGCACCCTTTTAGTGGGCAAGAAGTA------AATGCTTCATCACTTGGATGGGCAATGTCAGCTGTTTCATCCCGAGCATTCCGTTTGCATGGC------CTTGAACGTGAAGATGGGACCCATGTTGATGTCCCCATGTTACTTCCGCTTATAGATATGTGCAACCACAGTTTCACACCAAATGCTGAAATTGTACAAGGA---GCAAAT------GATGGTGACATGCTTGTAAAGGTCATT------TCCCGCACACAAATAAAACAAGATAGTGAATTGGAACTCAACTAC---GGCTGTTTAAATAATGATCTTTTTCTTCTGGACTATGGATTTGTGATGTCTTCAAATCCGTATGACTACATTGAACTAAGATATGACCCAGCTCTTCTGGAAGCTGCTAGCATGGCTGCTGGTAGCTCA---------TCTCCAAACTTTTTTTCACCGTTGCCATGGCAGAAGGAGATT------TTGGTCCAGCTAAATCTAGAAGGTGAAAGTTCGGATCTTAAGGTGAGAATT------------GGAGGT------TCGGAGATAGTAGAGGACCGTCTGTTGGCTGCCTTGAGAGTTCTCATGTCGAATGAAAAGGAAGAAGTCATGAAGCTGGATCTTACTGCACTTCAATCGATATCATCAGATGCCCCCCTCGGAACAGCAGTGGAGGCAGCTGCTCTTCGTACGGTTATTGCCCTGTGTGTAATTGCTCTTAGTCACTTC------------------------------------------------------------------------------------------------------------------------------------------------------------------------------------
>Ananas_comosus
---------------------------------------------------------ATGGCGGCGTCC---------------------GCAGTAGCCCCAAAGACGCTCCTCTCCGGCACCGTCCTCGACATG------------------------------------------GTGGCCTCATCGGCGTCGTCCCTC---ACCCAC------------------------------------------------------------------------------------------CGCCGCGCTCTCGCC------------------------------------------------------------------TGCTCGGCGTCG------------------------------------------------------------------------CGGCTCGTGCCGCGCCCGCCCGACCTC---------------GCGCGGTGGGTCCGGACGGAGGGCGGGTTCGTCCACCCCAAGCTCCGGATCGCCGAC------TCGTCCTACGGCCTCGGCGTCGTCTCCGCC---------GACGATATCCCCCCCGGCTCCGACCTCATCGTCCTCCCCACCCACCTCCCGCTCCAGTTCCACCGCCCCCCCGATCCCCGC---------------CGCGACGGAGCCCATTCCCTTCTCGCTCACTTGGCTTCCAAAGTCCCCGAGGAACTCTGGGCTATGAGATTGGGCTTGCGGCTTCTTCAAGAGAGGGCGACA---GTCGGGTCCCTCTGGTGGCCTTATATCAGCAACTTACCAGAAGCTTTCACCGTGCCG------ATTTTCTTTCCGGGAGGCGACGTAAAAAGTTTGCAGTACGCTCCCCTTCTTCACCAGGTAAACAAAAGATGCCGCTTTCTTCTTGAGTTTGAGAAGGAAGTCAAG---AATATACTCGACGATGTGGCCTCCAAGGATCATCCTTTTGGAGGTCAAGATGTC------AATGCTTCTTCTCTCGGCTGGGCCATGTCGGCAGTTTCCTCGCGAGCGTTCCGTTTGCATGGT------GAAATCCTTTCTGATGGAAAGCACTCTGAGGTCCCTATGTTGCTTCCGCTAATAGATATGTGTAATCATTCCTTTAACCCAAATGCTCGAATTGTTCAACAG---CAAGATACAAGCAGCCGGAATATGTCA------GTTGTG------GCAGAGACACATATCAACGGAGACACCCCGGTGACACTAAACTAT---GGTTGTTTAAGCAATGACTTGTTCCTTCTTGATTATGGGTTTGTTATTCCGTCGAACCCATATGATCAAGTTGAACTGAAGTATGATGAAACTCTCCTTGATGCTGCTAGTACAGCAGCTGGAGTTTCT---------TCTCCCAGCTTTTCATCTCCAGCTAAGTGGCAGCAAGAGATC------CTTTCGCAGCTAAATCTACAGGGAGATGGAGCTCTTCCCAAGGTCACCTTA------------GGAGGT------CCTGAATTGGTGGATGGCCGCTTGCTAGCTGCTTTGCGTGCGCTTCTTACAACTGAATCTGAAAAAGTAAAGATTCTCGATCTAAGCGCCCTAAAGTCACTAGGAGGGGAAGCCCCTCTGGGTTCGTCAGTTGAAGCTGCAGCTCTCCGAACTATTATTGCACTTTGTGTCATTGCTCTTGAACACTTCTCCACAAAGATAATGGAGGATGAGTCCGTATTAAAAGTCGGTGCATCTTAC------TCAACT---GAGTTGGCCGTCCAATTCAGAATGCAGAAGAAACTGATGATCATAGATGTGATGCGGAAGCTCACTCAGAGGGTTAAAATGCTATCAAAGGAAAAATCTGCCGCCTAA------
>Oryza_sativa
---------------------------------------------------------ATGGCCGCCGCCGCCGCCGCGGGGGCGACGCCGGCGACGGCGAGGAAGGCCCTGCTCACAACAACCGCCACCCTCCTC------------------------------------------TCCTCCTCGCTCGCGCGCAGC------------------------------------------------------------------------------------------------------CGGCGCAGCCTCTCC------------------------------------------------------------------TGCTCCGCGGCCGCTGCCTCCGCC------------------------------------------------------GCCCCGCGCATCGCGCCTCAGCCGCCGGACCTG---------------CTCCGATGGGTGCAGCGGGAGGGAGGGTTCGTGCACCCCGCCCTCCGCGTGGTCGAC---CATCCTGAGCACGGCCTCGGGGTCTCCGCCGCCGCGGCCGAGGGAGACATTCCCCCTGGCGACGTCCTCATCGCGCTACCCGGCCGCCTCCCTCTACGACTCCGCCGCCCCGCC---------------------------GGCGCTGCGGACGCGGTCCTCGTGCAGCTAGCGGACCAAGTACCTGAGGAACTATGGGCTATGCGACTGGGCTTGAGGCTGCTTCAAGAAAGGGCAAAA---TCTGATTCTTTCTGGTGGCCATATATCGCAAATCTGCCAGAGACTTTTACTGTACCG------ATATTTTTTCCAGGGGAAGACATAAAAAACTTGCAGTATGCCCCTCTTCTCCACCAGGTGAATAAAAGGTGTCGCTTCCTTCTCGAGTTTGAAAAAGAAGTGAAA---CATAAGCTTGGTACAGTGCCCTTGGAAGATCATCCTTTTTGTGGACAAGATGTA------AACTCATCTTCCCTTGGATGGGCTATGTCAGCAGCATCTACTCGGGCATTCCGTTTGCATGGT------GAAATC---------------------------CCAATGCTGTTGCCTCTTATTGATATGTGTAACCATAGTTTTAACCCAAATGCTAGGATTGTCCAGGAA---GGAAATGTGGATAGCCCTGATATGTCAGTTAAGGTTGTT------GCTGAGACAAAAATTGATCAAAATGCTGCGGTAACACTGAACTAT---GGTTGCTACCCTAATGATTTCTTCCTTCTTGATTATGGATTTGTAATAACATCAAATTCGTATGATCAAGTGGAACTGAGCTATGATGGAACTCTCCTAGATGCTGCTAGCATGGCAGCAGGAGTTTCT---------TCGCCTAACTTTTCAGCTCCAGCCAAGTGGCAACAGGATATC------TTGTCACAGCTAAATCTGTATGGAGAGGGTGCTATTCTAAAGGTCAGCATA------------GGAGGT------CCAGAAATAGTAGATGGGCGCTTATTGGCTGCTTTAAGGGTTATTATTGCAGCTGATCCGGACGCTGTGAGTGGCCATGACCTCAAGACTTTGATGTCTCTTAAGGAGAAAGCTCCATTAGGCCCAGCTGTTGAAGCTTCAGCACTCCGAACTGTCCTTGCACTTTGCACCTTTGCTCTACAACACTTCCACACGAAGATAATGGAAGACGAGGCCATACTAAAAGGAGAACCACCTCTT------ACTACT---GAACTAGCCGTGCAGTTTAGATTGCAGAAGAAGCTGCTTCTCCTGGATGTGATACAGAATCTTAGTCGCAGAATCAAGATGCTAGCTCTAGACAAATCCACCGTGTAG------
>Amborella_tricopoda
---------------------------------------------------------ATGGTGGCGATG---------------------------GCAGCAAGAGACCTACTGGGC---------------------------------------------------------------TCGAGCCCAGTGAAACCCTTT------TGG------------------------------------------------------------------------------------------CTCCGTGGGTTCGCA------------------------------------------------------------------GCTGTCTCT------GCTTCCATG------------------------------------------------------TCCAAACGCCTGGTTCCCAACCCACCCGACCTC---------------GTTTCATGGGTCGTAAGGGAAGGGGGTTTTGTCCACAAGGGTTTGAGGATCGCTGAT---GGAGAAGCTTCAGGTCTTTGCTTAATGGCCTCT---------TCAGATATAGAAGCTGGTTCAGACCTTATCTCTCTTCCTAAACACATTCCTCTCTCTTTTCCTTCTTCTGGTTCTGGC---------------------CAGAAATGGGATGCTTCTCTCTTCAGGATAGCTCAGAAAGTACCTGAGGAACTTTGGGCGATGAGATTGGGGTTGAAGCTTCTTCATGAAAGAGCAAAA---GTTGGTTCATTTTGGTGGCCGTATATTAGCAACTTGCCTGAAACATTCAACATTCCC------ATCTTCTTTTCTGGAGAGGGAATAAAAGATCTGCAATATGCTCCTCTCATTCACCAGGTGAACAAGCGATGTAGGTTTCTTCTGGACTTTGAGAAACAAGTGAAA---AGTATTTTGAAGGATGTGGGACCAGAAGAGCATCCTTTTGGAGGCCAAGAGGTG------AATGCCTCTTCCTTGGGTTGGGCAATGTCTGCAGTTTCTTCTAGAGCATTCCGGTTGCATGGA------GAAGAGCTCACAGATGGAGTGCATGAAGACATGCCTATGCTTCTGCCTCTTATAGATATGTGTAACCACAGCTTTCATCCAAATGCGAGAATCATTCAGGAA---AAGGGCTCTAATGAACATGATTTCTTAATTAAGGTTGTG------GCAGAGACACAAATGGAGCAAGATGCCCCAGTGTTACTGAACTAT---GGTTGTTTGAGTAATGATCTTTTTCTGCTCGATTATGGATTTGTGTTACCCAAGAACCCATATGATTTTGTGGAGCTCAAATATGATGGTGGTCTTTTGGATGCTGCAAGTTTGGCTGCCGGAATATTC---------TCTGCCAATATTTCTTCTCCATCTCCCTGGCAACAGCAGATT------CTGACTGAGCTCAAACTAGAAGGAACAGGGGCTGATCATAAGGTACGCTTG------------GGAGGC------CCAGAAGTTGTGGACGGCCGGCTGCTAGCGGCACTACGGGTCCTCCTTGCGGATAATGCAGAGGATGTCAAACAAATCAACCAAACTGCCCTCCAATCTTTCTCATCTGACCCTCCTCTTGGTGTGTCCATTGAGATCAGTGCTCTTCGTACTGTGCTCGGATTGTGTGCCATCTCTCTCCAGCACTTCCCGACCATGATTGCTGAGGATGAGAAGGCATTGAAAAATGGAGAGAAGATATTCCCTGCCATG---GAATCAGCTTTGCGCTTTCGAATGAGAAAGAAAACGTTGATAATCGATACCATGAGAGACATCACTCGGAGGCTCAATTCACTCTCAGAACAGAAAGTTACGATCTAG------
>Isoetes_lacustris
------------------------------------------------------------------------------------------------------------------------------------------------------------------------------------------------------------------------------------------------------------------------------------------------------------------------------------------------------------------------------------------------------------------------------------------------------------------------------------------------------------------------------------------------------------------------------------------------------------------------------------------------------------------------------------------------------------------------------------------------------------------------------------------------------------------------ATGGAGAGAGCGAAG---ACTGGCTCTTTTTGGTGGCCTTACATTAGCATGCTTCCACAGTCTTTTGATCTTCCA------ATTTTCTTCTCTGGTCCTGAGATACAAGGTTTAGAATATGTTCCCATCATACACCAGGTGAAGAAGAGATGCAGGTATTTGCTGCAATTTGCAACAGAAATGTCA---GAAAACCTTAAAAGTTTACCCAATGAGAAACATCCTTTTGGTGGGCAATCAGTT------GATGCCGGTGCGTTGGGTTGGGCTATGGCTGCAGTATCTAGCAGGGCTTTTAGAACAGGTGGT---CCAAATAGTTTGGAATCAGCC------------------ATGATGCTGCCATTGATTGATATGTGCAACCATAGTTTTCTACCAAATGCATGTATTGTCAATGAC---AATACGGGGGCAAAAGACGACATGTTTCTGAAGGTCATA------ACCAAAAATGATTTGAATGTTGGGGAAGCTATCCATCTAGACTAT---GGGCCACTTAGTAATGACTTTCTTCTTTTGGATTATGGTTTTGTCATACCAAACAATCCTCATGACCGCATCGAGCTGAGATATGATGGATGGTTGCTAGATAATGCACGGTTAGTTGCAGGACTGCAGCATTCTGATTCAGTATCCTTTACTGCACCAGCTCCATGGCAGCAGGAGGCA------TTAAAACAGCTGAATCTGTTTGGCAGTGGAGAAGCGCTAAAGGTGACATTA------------GGTTCA---------GATATAGTTGACGGGCGCCTTTTAGCAGCTTTAAGAATTCTTTACACAGAGAGTGCAACTGATTTA---CATCAGGACATGAACACATTAAAATCTTGGGGAGCTTCTGCACCTTTGGGTGCTGATAACGAGCGAAAGGTTTTGCAGACCTTGTCTGCATTGGCTGCAATAGTTTTGAGTCACTTCAAAACTACAATTGCGGAGGATGAAAATGCCCTGTCTAATCAAGAGTTATCA---TCACAGAAC---AGATTGGTGGTCCTATTTCGTCTTACTAAAAAGCAATTGTTGGTCAGTGTTATGAACAATATCAAATCAAAACTCAAGGCCCTTGAGAAAGGGAGCCTGCTTTGA---------
>Selaginella_moellendorffii
---------------------------------------------------------ATGCCGGTCCACGGC------------------------GCGAGGCGCTGG------------------------------------------------------------------------AGCTCCGCGGCCTCGGCCTTC------------------------------------------------------------------------------------------------------------------------------------------------------------------------------------------------GCTGCCAGTGTG---------------------------------------------------------------------------------GATCTC---------------CGGGGCTGGGTGAAGAATCAGGGGGGATTTGTGTGGAGCGGCCTCCATGTCGTTCACAGTGGATCTTCTCACGGTATGGGGCTTGTGGCGACT---------CAGGATTTGCCTCAGGGTTCCACGATAATCACTCTGCCGCGAAGAGTTCCAATGCCGATGCCTGATCCCGAGAATGCTGCG------------GTTTTAGCGCCATCGGAGGGAGTGATTTGCGAGATTGCTAATCGAGTTCCAGAGGAGCTTTGGGCAATGAGGCTGGGCCTCAAGCTTTTGTATGAAAGAGCTCAG---AAAGGATCTTACTGGTGGCCATATATCAGCATGCTTCCACACTCTTTCACTCTTCCG------ATTTTTTTCTCTGGAGTAGACATTGAGAGCATCGACTACGCACCTGTTACACATCAAGTGAAAAAGAGGTGCCGATTTCTCTTGCAGTTCTCCGCCGAGTTGGCC---AAG---CTAGAATCACTGCCGGAAGAAGTTCATCCTTTTGCTGGTCAGTCTGTT------GATTCGGGAGCGCTCGGCTGGGCAATGGCTGCTGTCTCGAGCCGGGCTTTCCGGATTCACGGTGTCACCAACAAGCTTTGCTCGGCA------------------ATGATGCTTCCTCTGATTGATATGTGCAATCATAGCTTCCAGCCGAATGCTCACATCGAGGAGGACTTGTCGAGAGATGCTCAGGATGTCAGCTTCTTGAAGGTGGTG------ACTAAACGTAACTTGGAGAAGGGATCAGCGATCACTCTAAACTAT---GGCCCGCTCAGCAATGATCTGCTTTTGCTAGACTACGGTTTTGTCATCCCTGACAATCCACACGATCGCATCGAGCTGAGGTACGATGGGAGCTTGATGGAGAACGCCAGGATGATAGCGGGCTTGAGTCGTACGGGCTCGCCACCATTTTCATCTCCGGCTTCTTGGCAAGTGGACCGG------CTCAAACAACTTGGTCTCGCTGATAGTGGAGAATCACAAAAGGTGACGCTT------------GGAGGT------CCGGAGGAGGTTGATGGCCGGTTGCTGGCAGCGCTGAGAATCCTCCATGCCGAGAGCCAGGAGCCACTCGAGCGCAGAGAGCTCGTCTCGTTACAAGCTTGGGGGGTGGAGAGCATGGTGAGCAGTGACAACGAGGAGCGAGTGCTGCGAACGCTCTGTGGCCTGGCAGCAATCGTTTTCAACCAGTTCAAGACGACCATCGAGGAGGACGAGGCGAAGCTCTCGGACAAATCCCTGGCG---GAGACGAGC---AGGATCGCGGTACAGTTCAGGCTGACGAAGAAGAGACTGGTGGTGCGCGTCCTGGAATCGCTTAAGAAGAGATTGATGGATCTCAGAGCCGTCCGAGCAGAGTTCCAATAG---
>Isoetes_andicola
-----------------------------------------------------------------------------------------------------------------------------------------------------------------------------------------------------------------------------------------------------------------------------------------------------------------------------------------------------------------------------------------------------------------------------------------------------------------------------------------------------------------------------------------------------------------------------------------------------------------------------------------------------------------------------------------------------------------------------------------------------------------------------------------------------------------------------------------------------------------------------------------------------------------------------------------------------------------GGTGAAGAAGAGATGCAGGTATTTGCTGCAATTTGCAACAGAAATGTCA---GAAAATCTTAAAAGTTTACCCAATGAGAAACATCCTTTTGGTGGGCAATCAGTT------GATGCTGGTGCGTTGGG----------------------------------------------------------------------------------------------------------------------------------------------------------------------------------------------------------------------------------------------------------------------------------------------------------------------------------------------------------------------------------------------------------------------------------------------------------------------------------------------------------------------------------------------------------------------------------------------------------------------------------------------------------------------------------------------------------------------------------------------------------------------------------------------------------------------------------------------------------------------------------------------------------------
>Isoetes_elatior
--------------------------------------------------------------------------------------------------------------------------------------------------------------------------------------------------------------------------------------------------------------------------------------------------------------------------------------------------------------------------------------------------------------------------------------------------------------------------------------------------------------------------------------------------------------------------------------------------------------------------------------------------------------------------------------------------------------------------------------------------------------------------------------------------------------------------------------G---ACTGGCTCTTTTTGGTGGCCTTACATTAGCATGCTTCCACAGTCTTTTGATCTYCCA------ATTTYTTTCYYTRGYCCTGAGATACAAGGTTTAGAATATGTTYCCATCATASACCAGGTGAAGARGAGATGCAGGTWTTTGCTGCAATTTRCAACAGAAATRTCA---GAAAACAYTWAAAGTYTAYCRAATSAGAAACATCCTTTTGKTGGRCAATCAKTT------GATGCCGGTGCGTTGGG----------------------------------------------------------------------------------------------------------------------------------------------------------------------------------------------------------------------------------------------------------------------------------------------------------------------------------------------------------------------------------------------------------------------------------------------------------------------------------------------------------------------------------------------------------------------------------------------------------------------------------------------------------------------------------------------------------------------------------------------------------------------------------------------------------------------------------------------------------------------------------------------------------------
>Isoetes_coromandelina
--------------------------------------------------------------------------------------------------------------------------------------------------------------------------------------------------------------------------------------------------------------------------------------------------------------------------------------------------------------------------------------------------------------------------------------------------------------------------------------------------------------------------------------------------------------------------------------------------------------------------------------------------------------------------------------------------------------------------------------------------------------------------------------------------------------------------GGAGAGGGCGAAA---ACTGGCTCTTTYTGGTGGYCTTAYATTAGCATGCTTCCACAGTCTTTTRAYGTYCYM------ATTTTYTTCTCTGGTCCTSATRTAGATGGTTTG-AATATGTWCCCCTTGTACACCAGGTGAAGAAGAGGTGCAAATATTTGCTG---------ACAGAAATGTCA---GAAAATATTAAAAGTTTACCCAA-GAAAARCCTCCATTTGGTGGACMATTAGTT------GATGCAGGTGCATTGGGTTRGGCCATGGYTGCAGTCTCTAGCAGGGCTTTTAGAACAGGTGGA---CCAAACGGAGGGGAATCAACC------------------ATAATGCTACCATTGATTGATATGTGTAACCATAGTTTTCTATCAAATGCATCTATTCTCA--------------------------------------------------------------------------------------------GACTAT---GGGCCACTTAGTAATG----TCTTCTTTTGGATTATGGATTTATAATACCAAACAAT---------------------------------------------------------------------------------------------------------------------------------------------------------------------------------------------------------------------------------------------------------------------------------------------------------------------------------------------------------------------------------------------------------------------------------------------------------------------------------------------------------------------------------------------------------------------------------------------
