# Supplementary material for: Phylogenomics indicates the “living fossil” Isoetes diversified in the Cenozoic
Source: PLoS One. 2020 Jun 18;15(6):e0227525. doi: 10.1371/journal.pone.0227525 (PMC7302493; doi:10.1371/journal.pone.0227525)
Supplement: S1 File — Folder containing fasta files for each of the individual nuclear alignments. (GZ) [file pone.0227525.s011.gz › 1_Individual_Nuclear_Alignments/Homolog_26254.orthogroup_1.fasta]

>Arabidopsis_thaliana
------------------------------------------------------------------------------------------------------------------------------ATGGAGAAAGTG------------------------------------------AAT---------------------CAAACCTTCTTCTTATCTCATGGATCTCCAACTTTGAGCATAGATGATTCCTTGGAAGCGAGACAATTCTTCAAATCATGGACTCAAAAAGTTCTT------CCTCAAAAACCCAAATCGATTTTAGTCATCTCTGCTCATTGGGACACCAAATTCCCATCTGTCAACACTGTTCTT---CGCAATAACACGATCCACGATTTCTCTGGCTTCCCTGATCCTATGTACAAGTTGAAATATGAAGCACCAGGAGCAATTGAATTAGGGAAAAGGGTTAAAGAGTTGTTAATGAAAGAAGGAGGAATGAAACGTGTTGATGAAGATACAAAGAGAGGACTTGATCATGGAGCTTGGGTTCCTCTTATGTTGATGTATCCAGAAGCTGATATACCCATTTGTCAACTCTCTGTTCAATCAAATCAAAATGGGAGTTATCATTACAACATGGGTAAAGCATTGGCTTCATTGAAAGATGAAGGTGTTCTTATCATTGGCTCTGGAAGTGCTACTCATAACTTGAGGAAGCTTGACTTTAATATCACTGATGGCTCACCCGTTCCT---------TGGGCCTTGGAGTTTGATCATTGGCTTAGAGATTCTCTACTTCAAGGAAGGTATGGAGATGTGAATGAGTGGGAAGAGAAAGCTCCGAATGCGAAAATGGCGCATCCGTGGCCCGAGCATTTGTATCCGTTACATGTTGTGATGGGTGCAGCAGGTGGAGATGCAAAGGCAGAGCAAATCCATACAAGTTGGCAACTTGGTACCTTGTCTTATTCTTCTTATAGCTTCACTTCTTCTCTTTGA---------------------------------
>Theobroma_cacao
------------------------------------------------------------------------------------------------------------------------------ATGATCAAAATGGCGTTGACG------------------------------ATGAAG---------------------GATACGTTCTATATATCACACGGATCGCCGACTCTGTCGATAGATGACTCGCTTCCGGCGAGGCACTTCTTGCAGTCATGGAAGGACACGGTGTTT------GGCCAAACACCCAAATCCATCCTCGTAGTTTCTGGTCATTGGGACACTTCCTATCCCGCCGTCAACATGGTTCAG---CGCAATGATACCATCTATGACTTCTATGGTTTCCCCGACAAAATGTACAAGCTGAAATATCCAGCACCAGGGGCTCCGGAGTTGGCAAAAAGAGTGAAGGAATTGCTT---ATGGCATCTGGTTTGAAGCGTGTTGACGAGGATAAAAAACGCGGGCTTGACCATGGTGCTTGGGTTCCACTCATGCTCATGTACCCAGAGGCGGATATCCCAGTCTGCCAACTCTCTGTTCAGTCCAGAAGGGATGGTACTTACCATTACAACTTGGGAAAGGCTTTAGCCCCTCTCAAGGATGAAGGTGTTCTCATCATTGGTTCTGGAGCCGCCACTCATAACTTGAGGGCACTAGGAAACTTG------AACGGTGCTGTTGTTCCT---------TGGGCTTCGGAGTTTGATACTTGGCTTAAAGATGCTCTCCTTGAAGGAAGATATGAAGATGTGAACCACTTTCAAGAGAAGGCACCATATGCAAAGATGGCTCACCCTTGGCCAGACCACTTCTATCCATTGCATGTAGCCATGGGCGCTGCTGGTGAAAGCTCAAAGGCAAAACTTATCCATCAGAGCTGGGAACTTGGTTCTCTATCCTATGCTTCTTACCAGTTCACAGCAGCCAGCTGA---------------------------------
>Oryza_sativa
------------------------------------------------------------------------------------------------------------------------------------------------------------------------------------ATG---------------------GACACCTTCTTCCTGTCGCACGGCGCGCCCACGCTGTCCATCGACGACACCATCGCGGCGCAGGGATTCTTCAAGTCGTGGCTGCCGGCGGCGGTGGCGGGCGCGGAGTTGCCGCGGGCGATCCTCGTCGTGTCGGGCCACTGGGAGGCGGCCGCGCCGACGGTCAACGTCATCCGCGGCAACAACGACACCATCCACGACTTCTACGGCTTCCCCAAGGCTATGTACAAGCTGAAGTACCCTGCGCCGGGCGCTCCTGATCTGGCGATGAAGACCAAGGAGCTTCTG---GAGCAAGCCGGGTTCGGGCCGGTGAAGGAAAACCACAGCCGCGGGCTTGACCACGGTGCGTGGGTGCCACTGATGTTCATGTACCCGGAGGCGAACGTGCCGGTGTGCCAGCTCTCCCTGCAGAGCGGCCGCGACGGCGCGTACCACTACGAGCTCGGCAGGGCGCTGGCGCCGCTCCGCGACGACGGCGTCCTCGTCCTCGGCTCCGGCAGCGCGACACACAACCTCCGCAGGATGGGG---------CCCGAGGGCACGCCGGTGCCG------CAGTGGGCGGCGGAGTTCGACGGGTGGCTGCAGGAGGCGCTGCTCGGCGGGAGGCACGACGACGTGAAGCGGTACGAGGAGAAGGCGCCGCACGGCAGGGTGGCGCACCCGTCGCCTGACCACTTCCTCCCGCTGCACGTCGCGCTCGGCGCCGCCGGTGAGGGGGCCAAGGCGGAGCTGATCCACCGCAGCTGGAGCAACGCCTCGCTCTCCTACGCCTCGTACCGCTTCACCACCGCCAAGAACTGA------------------------------
>Ananas_comosus
------------------------------------------------------------------------------------------------------------------------------------------------------------------------------------ATG---------------------GATACGTTCTTCGTGTCGCACGGATCGCCGACGCTTTCGATCGACGAGAGGCTCGCGGCGAGGCATTTCCTCAAGTCGTGGAGGGCGAAGGTGTTG------TCGGCGCCGCCGAGGGCGATACTCGTCGTCTCCGCGCACTGGGACACGGCGGAGCCCGCGGTCAACGCCATCGACGGGCCCTCCGACACCATCTACGACTTCTACGGGTTCCCCAAGCCCATGTACCAGATCAAATACCCAGCACCAGGTGCACCAGATTTGGCCAGGAGGGTGAAGGAGCTGCTC---AAAGAAGCCGGGTTTGGCCGCGTTAAAGAAGACAAGTCGCGGGGTCTCGACCACGGTGCCTGGGTTCCCCTCATGCTGATGTACCCGGAGGCGAACATTCCGGTGTGCCAACTCTCCGTTCAATCCGATAGAGATGCGACGTACCATTACAACATGGGGAAGGCCCTGGCCCCGCTTCGCGACGACGGAGTGCTCATTTTCGGCTCAGGAAGTGCCACTCATAACTTGAGACTGATCGACAGAAAT------GATGGTCCTTCCCCGCCCCCACCAACATGGGCCTCGGATTTTGATAATTGGCTCAAGGATGCGCTTCTCAGCGGAAGGTATGAAGAAGTGAACCATTTTGAAGAGAAGGCGCCTTGTGCTAAGATTGCTCACCCATGGCCAGACCACTTCTACCCTCTTCATGTGGCTCTGGGGGCCGCGGGCGAGAAGCCCAAGGCCGAGCTGATCCACCACAGCTGGAGCAACGGCTCCCTCTCGTATGCATCGTATCAGTTTACGAGCGCTGCGTGA---------------------------------
>Physcomitrella_patens
---------------------------------------------ATGCCCATGATCAAGCGTCTGAAGAGTTGG------------------------TTGTGCAAGCCTCAGACGCAAACTCAGTCCGATTCGGTTACAGCTAGCAAATCACTGGAG------------GCGGGAAGTATGGCAACTTCAGCTGGTTTG---AGTACTTTTTATGTATCGCATGGGTCGCCTATGATGCCACTTGAGGAT---ACTCCCATACGAGAATTCTTCTCCACTTGG---ACGGAGCGCTAT------CCCACAAGGCCAAAGGCCATTCTCGCAATTTCAGCTCACTGGGATACTCGAGAGCCTGCCGTTAATGCTGTCAGC---CAGAACAGCACTATTCACGACTTTTATGGCTTCCCTCGCGAGCTATATCAATTGCAATACACGCCTCCAGGGGCTCCAGACGTTGCAAAGAGGGTGACATCTCTCCTC---AAAGACGCTGGCTTCAAGACCGTCCTCGAGGACAACAAGAGAGGGCTCGACCACGGAGCATGGACGCCCCTGATGCTAATGTACCCCAACGCTGACATTCCTGTCCTCCAGGTCTCAATCCAAAGCAACAAAGATGGGCTTCACCATTACCAGCTCGGCCGGGCTCTTGCACCGCTCAAGGACGAAGGAGTGTTAATTTTTGCCTCTGGAACTACAGTCCACAATTTGAGAGAGATAGATTTTTCT------GCCAAGAAG------CCA---ACTGTGTGGGCCAAGGCATTCGACGGATGGTTGACTGATGTGCTACTCAACAGCAAGCACAAGGAAGCAATGGAATGG---GAGAAAGCACCATATGCTTCCAAAGCTCACCCTCATCCAGATCATTTCCTGCCTGTGTTGGTTGGGTTGGGAGCTGCGGGAGAGCAATGCCAAGCTGAGAAGATATATGAGGAATTCGCATATGGT---TTGGCGCTTTCATGTTTTGCTTTCCATCCTCAAAACTAG---------------------------------
>Ceratodon_purpureus
------------------------------------------------------------------------------------------------------------------------------------------------------------------------------------ATGGCAGAAACGGGTGCTCTG---AGTACTTTCTATGTATCCCATGGATCTCCCATGATGCCCCTGCAGGAT---ATCCCCATTACAGCGTTTTTTCAGAATTGG---ACAAAGCGTTAT------CCCACAAGGCCTAAGGCTATCCTTGCGATTTCAGCTCATTGGGATACTAGAGAGCCTGCAGTTAATGTTGTTAGC---AAGAACGACACAATTCATGACTTTTACAATTTTCCTCCTGAGCTTTATAAATTGCAATATACACCTCCAGGAGCTCCAGATATTGCACGTCGAGTGAAGTCTCTGCTT---CAAGATGCTGGATTCAAGACCGTGATTGAGGACACTAAAAGAGGGCTTGACCATGGAACATGGACGCCTCTGATGCTCATGTATCCCAAGGCTGACATTCCTGTTTTCCAGCTCTCTATCCAGAGCGATAAAGATGCGAAGCATCATTTCTTGATGGGTCGTGCTCTTGCACCTCTTAAAGATGAAGGAGTAATGATATTTGCATCTGGAACCTCAGTGCACAATTTGAGGGAGATGGATTTTTCT------GCAACCAAG------CCA---ACTACTTGGGCAAAAGCTTTCGATGGTTGGTTGGATGATGTGCTACTGAACAAGAAGCACAGTGAAATTTTGAAATGG---GAGGATGCACCATATGCACGCAAAGCCCATCCTCACCCAGACCATTTCCTGCCTGTGTTAGTGGCCTTGGGAGCTGCAGGGGAGCAGTGTAAAGCTGAGAAGATCTATGAAGAATTTGCATACGGT---TTAGCACTTTCATGTTTTGAATTTCACCCTCCTGATAACAGTGTAGCTGCTAGT------------------
>Isoetes_sinensis
------------------------------------------------------------------------------------------------------------------------------------------------------------------------------------ATGACGAATTCAATTTCCGGTAATAATGTCTTCTACGTTTCCCATGGATCTCCAATGCTTTTGGCTCAAGAA---TCAGAAGCAAGTCTCTTTCTAAAAGGGCTT---GGAAAAATCGTC------GGA---AATCCTAGGGCTATTCTTATGATCTCAGCACATTGGAATACTAGAGATCCGGTTGTCTCCACGACACTA---ACGAATGACACGATATACGACTTCGGTGGTTTTCCTTCTCATCTCTACAAGATTAAATATAATGCTCCTGGTGAGCCTGCCATTGCAAAAAGAATTAAGCACCTGTTG---AACACAGCAGGGTTTAAATCTGTAACAGAGGATCCAAAGAGGGGTTTAGATCATGGTGCATGGGTGCCTATGCTCTTGATGTATCCAAAAGCAGATATCCCTGTGTTTCAAATGTCTATACAGCCTCACAGAGATGCTGAGTACCATTATAAGTTAGGTCAGGCTTTGGCTCCTTTAATTGCAGAAGGAGTCGCCATTATTGGATCTGGTTCTACTACTCATAATTTGAGGGAGTTG---TTTCTT------CCTACTACT------CCA------TCATGGGCCTTAGAGTTTGAAAAATGGTTACACGAATCCCTCATCCATGGCAGATACAAGGATGTTGTGAATTACTTGCGTAAGGCACCTCATGCCACCAGGAACCATCCAACCTCTGAACATTTCCTGCCACTTATAGTTGCCTTGGGAGCAGCAGGTGAAAATTGTAAGGCTAAAGCATTGCATCGAAGCTGGGAAGCGGGCAGCTTGTCTATGTCTTCTTATCTGTTTACAAGATGA---------------------------------------
>Isoetes_lacustris
---------ATGCGACCGAGAAGCTAC------------CATAGAAGCTCCACACTGAAATTGCTCAAGAAATTA------------------------CTCCCCAATCCGATCTCTGTATTTAAGCCGCAACGTAGCCATTTTTCAACAAAT---------------------CAAGCAATGGCGAATTTAATTTCCGGT---AACGTGTTCTACATTTCCCATGGATCTCCAATGCTCTTGGCTCAAGAA---TCAGAAGCAAGTCTCTTTCTAAAAGGGCTT---GGAAAAATCGTG------GGA---AATCCTAGGGCTATTCTTATGATTTCAGCACATTGGAATACTAGAGAACCGGTTGTCTCCACGACACTA---AAGAATGACACGATATACGACTTCGGTGGTTTTCCGTCTCATCTCTACAAGATTAAATATAATGCTCCTGGTGAGTCTGCTATCGCAAAAAGAATCAAACACCTGTTG---GGCACAGCAGGGTTTAAATCTGTAACAGAGGATCCAAAGAGGGGTTTAGATCATGGGGCATGGGTGCCTATGCTCTTGATGTATCCAAAAGTAGATATTCCTGTTTTTCAAATGTCCATACAGCCTCACAGGGATGCTGAGTACCATTATAAATTAGGTCAGGCTTTGGCTCCTTTAATTGCAGAAGGAGTTGCCATTATTGGATCTGGTTCTACTACTCATAATTTAAGGGAGTTG---TTTGTT------CCTACTACT------CCA------TCATGGGCCTTAGAGTTTGAAAAATGGTTACACGAATCCCTCATCCATGGCAGATACAAGGATGTTGTGAATTACTTGCATAAGGCACCTCATGCCACCAGGAACCATCCAACCTCTGAACATTTCCTGCCACTTATAGTTGCGCTCGGAGCAGCAGGTGAAAGTTGTAAGGCTAAAGCTTTGCATCGAAGCTGGGAAGCAGGGAGCTTGTCTATGTCTTCCTATTTATTTACAAGATGA---------------------------------------
>Selaginella_moellendorffii
------------------------------------------------------------------------------------------------------------------------------------------------------------------------------------ATG---------------------GATGTGTTCTACGTCTCTCACGGCTCGCCCAAGCTGCCGTTCGAGGAG---CTCCCCGTCAGGGATTTCTTGAAGGGCATG---GCCAAGCTGGTG------AAGCACAAGCCCAAGGCGATTCTCATGGTGTCCGGCCACTGGGAGACCCGGGATCCGATGGTGAGCACCACAGCG---CGCAACCCTACCATTCACGACTTCTACGGCTTCCCTCGCGAGCTCTACGAGCTCAAGTACGAGGCACCCGGTGCTCCCGACGTAGCAAGGCGAGCCAAGCAGCTCCTC---CAGGACGCTGGATTCAAGCAAGCCGGCGAGGATCCCAAGCGAGGCCTGGATCACGGTGCATGGGTTCCACTGTGGCTGGCCTTCCCCGACGCCGACATTCCAGTCTTCCAGCTCTCGCTCCAGTCGCACAAGGACGCCGCCTATCACTACCGGCTGGGCCGCGCGTTAGCTCCGCTCACCCGCGAGGGCGTTCTTATCATCGGATCCGGGACTACCACCCACAACCTCCGGCACATG------CTG------CCCACCGTC------CCG------GACTGGGGGAAGGCCTTCGACGACTGGCTCTACGACTGCTTGATCCACCAGAGATATGACGAAGTCACGCAGTTCATGGACAAGGCGCCGTATGCCAAGCTCAACCATCCAACACCCGACCATTTCCTTCCATTGTTGGTGGCATTAGGAGCCGCTGGAGAGGGCGCTACGGCTCAAGCAGTCCACAGGAGCTGG---CATGGAAGCTTCTCCATGGCTAGCTATGTCTTCAAGCCTGCTGTTGGAGCTCCTGGGCCACAACAACAACAAGAGCTATGA
>Huperzia_lucidula
---------------------------------------------------------------------------------------------------------------------------------------------------------------------------------------------------------------------------------GGATCTCCCATGTTGCCTCTGGAAAAT---ACTCCAGCGACGCAATTTTTCAAAGGACTT---GGTAATGACATA------AAGCAAAACCCTAGAGCGATAGTGGTAATTTCTGCTCATTGGAACACACGAGAATTGATGGTGAACTCTGCTGCA---AAACATTCTACCATCCATGACTTTTACGGCTTCCCCCGTGAACTCTACCAGCTGAGGTATGATGCACCTGGAGCACCTGAGGTAGCCAAAAGAGTGCAAAATCTTTTG---CAAGAGGCTGGATTTAAATCTTTG---GACGACCCTAGGAGAGGTCTTGACCATGGTGCATGGATACCTTTGTTGCTCATGTACCCAAAAACGGACATACCTGTTATTCAGCTCTCCCTTCAGCCACAAAAAGATGGATTGCATCATTTTAAAGTTGGGCGTGCACTGGCTCCTTTAACAAAGGAAGGTGTTCTGATAATCGGTTCTGGGACAACAACACATAATTTACGCAGCTTGGGGTCCTAC------GAGACAACA------CCA------ACTTGGGCTAAGGATTTTGATACTTGGCTAAATGATGCTCTAGTAAATAACAGATTCGATGAGGTGATTCACTATCTGGAAAAGGGACCTTACGCTCAAACTGCTCATCCAACTCCAGACCATTTCCTTCCCTTGCTTGTTGCTCTTGGAGCAGCTGGTGCAGGTGCCAAGGCAAAACAGGTTCACCACAGCTGGGAACATAGTATCTTTTCAATGGCTTGCTATGCATTTACACCTGCTGCAGATTCGTGA---------------------------
>Huperzia_squarrosa
TTTTTCTCTAACAGATCCACATCTGCTTCATCAAAAGCTTCTAAATCTGCTTCATCGAAAGCTTCTGTTAGTTTCGATAAACAGACTGACCAGGAAGCATTATCTTCAAGCCAGAAAAGCGTTATACCTGAAAGAGCAGCAGCCTCAATGGGTGACGAATCAACTGAACAAGCGCCTACGATG---------------------AGCACATATTATCTTAACCATGGTAATCCGTATGTGCCTTTTTCAGAT---ATGCCGCTGAAGGATTTTTTGATTGGATTG---GGGAAATCTATG------AAAACGAGGCCGAAAGCATTTTTGGTTATATCCGCGCACTGGGATACCAAAGATCCAGTGGTCACCCTCAGAAAT---AAAAACACCACGTATCATGATTTTTATGGTTTTCCTCCATATGCCTATCAGATTAGGTATGATGCACCCGGAGCACCAGATCTTTCAAAAAGAGTGATTCAACTTCTT---AAAGAAAAAGGATTCACATCAACAAAAGAGGATTCAGAAAGAGGCTTGGACCACGGGGTGTGGGTGCCATTGAAGCTCATGAACCCCAGTGCAGATATACCAGTTGTGGAATTATCCATCCAATGTGAAAAGGATGGTGTTCACCACTACAAGATGGGCCAGGCTTTGGCTCCTCTCACAAAAGAAGGAGTGCTCATTATTGCCTCAGGAACTGCGATCCACAACAGGAGCACACTCTCAATGAGA---TTACAGTCTACT------CCT------ACTTGGGCTGCTGCCTTTGACGAGTGGCTAACTGAATCTTTATCACAAAAAAGGTATGAGGAGTTGATTCATTTTGAAGAAAAAGCACCGTATGCAAAGCTAGCACATCCAACACCAGACCATTTCCTACCATTGCTTGTTGCACTTGGTGCAGCGGGGGATAATGAAACATCAAAATTGATAAAT---------------------------------------------------------------------------------------------
>Pteridium_aquilinium
------------------------------------------------------------------------------------------------------------------------------------------------------------------------------------ATG---------------------GATATCTTCTACATATCACATGGATCTCCAATGCTAGCTTTAGACGAT---TCTCCTGCACGAGAGTTTCTAAAGCATTGG---AGAGAGTATCTG------CCGCAGAAGCCCAAGGCGGTACTCGCCATCTCAGCGCACTGGACTACCATGGAGCCAGCTGTCTCATCCACCCTC---TCCAATACCACCATCCATGACTTTTACGGCTTCCCCCCGGACCTCTACAAGCTCAAATACAACGCTCCTGGTGCTCCCGAGCTTGCAAAGCGTGTCAAGCACTTGCTG---CGAGCCGCAGGCTTTTATTTGGTACAAGAAGACTCAAGTAGAGGGCTGGACCATGGGGCATGGGTACCACTCTTACTCATGTACCCGGAGGTAGACATACCAGTTTTCCAGCTCTCAGTTCAGCCTTATAAAAATGCCCTGCATCATTATGATCTCGGAAGGGCTTTGGCCCCTCTCAGGAATGAAGGCGTTCTTATCATGGCTTCAGGGAGTGCCACACACAACTTGCGCACCTTA---GCTTTC------GACACGAACTTGCCACCA------TCATGGGCATCTTCTTTTGACGAATGGTTGAATGATTGTTTGGTCAAGGGCAGATACAATGATGTGATTCAGTATGAGAAAGAGGCTCCTCATGCAAAGACAGCACATCCATCACCTGAGCATTTCTTACCTTTGCTAGTTGCACTTGGAGCAGCTGGAGACAATGCAAAAGCTAGACAAATTCATGCGAGCTGGGCATGTTCGACGCTCTCTATGGCTTCCTATCGCTTTCACACCCTG------------------AGTTATCTTCAG---------
>Pinus_maritima
------ATGATTCGCCTAACCTCTAAC------------AATCAAAATTGTTATATTTGGGTGATTTGGACTTTC------------------------TTGTTCTGTTCAATC---TTTTTTCAGATCGAGAAAACAAAGATGCGC------------------------------AGCATG---------------------GACACCTACTTCATTTCCCATGGATCCCCCACATTGGCCATAGAGGAC---CTTCCCGCAAGGCATTTCTTACTGGGTTGG---AGCAAAATACTA------GCAGAGAGGCCCAAGGCGATATTGGTCATCTCTGCTCATTGGGATACCTCAGTGCCTTGTGTCAATGTTGTCAGC---AGAAACAGCACAATTTATGATTTCTATGGCTTCCCTCGAGAGATGTATCAGCTTCAATATAATGCTCCTGGAGCTCCGGATTTGGCAAAAAGAGTTAAGGAGTTGCTG---ATAAATTCAGGCTTCAAGACTGTAAGAGAGGATTCAAGCAGAGGACTAGACCATGGTGCTTGGGTGCCCCTCTCCTTAATGTACCCCAAAGCTGACATACCAGTTTGTCAGTTATCTGTCCAGTCAAATCAAAATGGCGAGCACCACTACAAAATGGGAAAGGCCTTGGCACCCTTGAAATCAGAGGGTGTTCTGATTATTGGATCGGGTAGTGCCACTCACAATCTCAGGGCTTTGAGATCTAGT------GGTTCTTCTCCAGCTCCA---------TGGGCTGAAGCCTTTGACAACTGGCTGACAGAAGCTCTGATTAATGGCAGGCATGATGAGATTAACAATTTTCAAGAGAAGGCTCCATCTGCAAGCATGGCTCATCCGTATCCAGACCATTTTTATCCATTGCATGTTGCTCTTGGAGCTGCTGGGGAGGGAGCCAAAGCGGAACTGATCCACAATAGTTGGAGCAATGGCTCACTTTCATATTCTTCTTATTCTTTTAAGTCTAATCAGTAG---------------------------------
>Amborella_tricopoda
------------------------------------------------------------------------------------------------------------------------------------------------------------------------------------ATG---------------------GACACATTTTTTATATCGCATGGGTCTCCAACCCTTGCGATTGATGAAGATGTCCCTGCAAGAAAATTCCTTCAACAATGGCAGCAGAAGATACTA------CCTCAGAGGCCAAAGGCAATTCTTGTGATCTCAGGCCATTGGGAGACAGACGTGCCCACTGTGAATTGCGTTCAG---AGGAATCAGACCATACATGACTTTTATGGATTCCCCCAACCTATGTACCAGCTCCAATACCCAGCTCCAGGCTCTCCAATGTTGGCAAAGTCAGTGAAGCAACTCTTA---GAGATCTCCGGTTTCAAGACCGTGATGGAGGACGGGGCCCGCGGCCTGGACCACGGAGCGTGGGTGCCACTCATGCTCATGTACCCGAAAGCAGATATCCCGGTATGCCAATTGTCAGTCCAAACAGATAAAGATGGAACCTACCACTATAAACTGGGCCAAGCTTTGGCCCCACTAAGGGACCAAGGTGTGTTGATTATGGGGTCAGGTAGTGCTACTCATAACTTGAGGGCCTTGAGACAGGGT------GGAGATAAACCTGTTCCC---------TGGGCCCATGACTTCGATACCTGGCTCAAGGAGGCCTTAATCAATGGAAAATATGAAGATATAAACCATTATGAGAAGAAGGCACCAGGTGCGAAATTGGCTCATCCTTGGCCTGATCACTTCTACCCTCTGCACGTTGCACTTGGAGCAGCCGGCAAGTGCCCCAAGGCTGAACTCATCCACCATAGCTGGACCCATGGTTCTCTCTCCTATGCCTCCTATAGGTTCACAACAGATATATAA---------------------------------
>Isoetes_spp
-------------------------------------------------------------------------------------------------------------------------------------------------------------------------------------------------------GT---AACGTGTTCTATATTTCCCACGGATCTCCAATGCTCTTGGCTCAAGAA---TCAGAAGCAAGTCTTTTTCTAA-----------------------------------------------------------------------------------------------------------------------------------------------------------------------------------------------------------------------------------------------------------------------------------------------------------------------------------------------------------------------------------------------------------------------------------------------------------------------------------------------------------------------------------------------------------------------------------------------------------------------------------------------------------------------------------------------------------------------------------------------------------------------------------------------------
>Isoetes_andicola
----------------------------------------------------------------------------------------------------------------------------------AACGTAGCCACTTTTCAACAAAT---------------------CAAGCAATGACGAATTTAATTTCCGGT---AACGTGTTCTACATTTCCCATGGATCTCCAATGCTCTTGGCTCAAGAA---TCAGAA-TAAGTCTCTTTCTAAAAAGGCTT---GGAAAAATCGTC------GAA---AATCCTAGGGCTATTCTTATG---------------------------------------------------------------------------------------------------------------------------------------------------------------------------------------------------------------------------------------------------------------------------------------------------------------------------------------------------------------------------------------------------------------------------------ACTACT------CCA------TCATGGGCCTTAAAGTTTGAAAATTGGTTACATGAATTTTTCATTCATGGCAGATACAAGGATGTTGTGAATTACATGCATAAGGCTCCTCATGCCA--------------------------------------------------------------------------------------------------------------------------------------------------------------------------------------
>Isoetes_humilior
--------------------AAGATAC------------CATAGAAGCTTCATATTGAAATTGCTCAAGAAATTA------------------------CCCCCCACTCCGACCTCTGTATTT--GCAGCATCATAGCCACTTTYYAACAMAC---------------------CAAGCAAYGACGARTTTAATTTCCGGT---AATGTCTTCTACATTTCCCATGGATCTCCATTTCTTTTGGCTGAAGAA---TCAGAAGCAAGTCTCTTTTTTAAGGGGCTT---GGAAAAATCGTC------GGA---AATCCTASRGCTATTCTTATSATCTCAGCACATTGGAATACTAGRGATCCGGTTGTCTCCACGACACTA---AAGAATGATACGA-----------------------------------------------------------------------------------------------------------------AAATCTGTAACAGAGGATCTAAAGAAGGGTTTAGATCACGGTGCATGGGTGCCTAGGCTCT-----------------------------------------------------------------------------------------------------------------------------------------------------------------------------------------------------------------------------------------------------------------------------------------------------------------------------------------------------------------------------------------------------------------------------------------------------------------------------------------------
>Isoetes_elatior
-------------------------------------------------------------------------------------------------------CCACTCCGACCTYTGTATTT--GCAGCATCATAGCCMCTTTTCAACAAAC---------------------CAAGCAATGACGARTTCAATTTCCGGT---AATGTCTTCTACGTTTCCCATGGMTCTCCAWTKCTTTTGGCTSAAGAA---TCAGAAGCAAGTCTCTTTTTTAAAGGGCTT---GGCAAAATCGTC------GGA---AATCCTAGGGCTATACTTATGATCTCAGCACATTGGAATACTGGAGATCCGGTTGTCTCCACGACACTA---AAGAATGACACGATATACGACTTCGGTGGTTTTCC-------------------------------------------------------------------------------------------------------------------------------------------------------------------------------------------------------------------------------------------------------------------------------------------------------------------------------------------------------------------------------------------------------------------------------------------------------------------------------------------------------------------------------------------------------------------------------------------------------------------------------------------------------
>Isoetes_coromandelina
--------------------------------------------------------------------------------------------------------------------------------------------------------------------------------------------------------------------------------------------------------------------------------------------------------------------------------------------------------------------------------------------------------------------------------------------------GATTAAATATAATGCTCCTGGTGAACCTACCATTGCAAAAAR--TCAAGGACCTCTTG---GACACAGCAGGATTTAAATCTGTAAGAGAGGATCCAAAGAGGGGTTTAGATCATGGTGCCTGGGTGCCTATGTTATTGATGTATCC-------------------------------------------------------------------------------------------------------------------------------------------------------------------------------------------------------------------------------------------------------------------------------------------------------------------------------------------------------------------------------------------------------------------------------------------------------------------------------------
