# Supplementary material for: Phylogenomics indicates the “living fossil” Isoetes diversified in the Cenozoic
Source: PLoS One. 2020 Jun 18;15(6):e0227525. doi: 10.1371/journal.pone.0227525 (PMC7302493; doi:10.1371/journal.pone.0227525)
Supplement: S1 File — Folder containing fasta files for each of the individual nuclear alignments. (GZ) [file pone.0227525.s011.gz › 1_Individual_Nuclear_Alignments/Homolog_38804.orthogroup_4.fasta]

>Ananas_comosus
---------------------------------------------------------------------------------------------------------------------------------------------------------------------------------------------------------------------------------------------------------------------ATGGCGGGGCGAGGTACGGCC---ATGGAGGGAGTCTCCTTCTCCGACGACGTCGTCATCAAGTCCCCCACCGACCGTAGATCGTACCGGATTCTCCGCCTCCCCAACGGACTCTGCGCCGTCCTCGTCCACGACCCCGAGATCTACCCCGACGGCCATGGCGGCGACGCCCTA---------------------------------------------------------------------------------GAGGGCGGGGGCGACGAGGGCGAATTCGGATCGGAGGAGGACGAGGACGAGGACGAGGAGGAGGAGGAGGAGGAG------------------------------------------------------------------------GAGGAGGAGGAGGATGACGAA---GAGGATGGGGAGGAAGAGGATGGTGATGGCGATGGAGAC------------------------------------------------------------------GCGGATGGGGATGGAGATGGGAGTGAGAAG---------------------------------------------------------------------------------AAGAAG---AAGAAGGGGGATTCGCCC---------------------ACTAAAAAGGCTGCTGCAGCGGTGTGTGTAGAAATGGGTAGCTTCTCTGATCCTTCAAAGGCTCAGGGTCTAGCCCACTTTCTAGAACATATGCTTTTTATGGGGAGTTCTGAGTATCCTGATGAAAATGAGTATGATAGTTACTTGTCCAAGCATGGTGGCTCGACAAATGCTTACACCGAAACCGAGTACACTTGCTACCATTTTGAAGTTAACCGGGAGTATCTCAAGGGGGCCTTGAAAAGGTTCTCGCAGTTCTTTATATCACCACTTATGAAGGCTGAAGCTATGGAACGTGAGGTTTTAGCAGTTGACTCA------------------------------------------------------------------------------------------------GGTAATAAGAAAAGCTTACTT---GATGCTATGGAAAGTGGTGTCAATCTGAGAGAAGAAATCTTGCGAATGTACAGGGATAATTATCATGGAGGAAGGATGAAGTTGGTTGTCATTGGTGGAGAGTCACTTGATGTACTGGAAGATTGGGTGGTGGAGCTTTTCGGCAAAGTTAAAGCTGGTCCGCCATTAAAAATGAGTTGGAAGATTGATATGCCTGCCTGGAAAGCTGGAAAGTTATAC---AAGTTAGAGGCTGTTAAGGATGTCCACATCCTTGACTTAACATGGACATTGCCTTGTCTGCATAGAGAATATCTAAAGAAGCCGGAGGATTACTTAGCTCATTTAATGGGCCATGAGGGAAAGGGCAGTTTGCTTTATTTTCTGAAAGCTAAAGGATGGGCAACATCATTATCTGCTGGAGTTGGTGATGAAGGAATGCGCCGGTCTTCCATTGCTTACGTATTTGTGATGTCTATTAACCTAACTGATTCTGGATTAGATAAGCTATATGAGGTTATTGGTGCCGTACATCAGTACATCAAGTTATTGCGGCAATCTAAACCACAAGAATGGATATTTAAGGAGCTCCAAGATATTGGAAATATGGAATTCAGATTTGCTGAAGAGCAACCCCAAGATGAGTATGCAGCAGAACTTGCAGAGAATTTGCTATATTATTCTGAAGAACACATCATCTATGGAGAATATGCTTTTGAACAGTGGGATCCAGCATTGGTCGAGTTTGTTTTGAGCTTTTTCTCCCCTGAAAACATGAGGATTGACTTACGCACTAAGTCGTTTGATAAGCATTCTGAAGGCTCTGGCATGCCCTGGGCCCATCTGCAGCTCTACTTCCTTCTCTTTCAATGTTCAGGCCTCAAACATGATTTTATTTATACAAAATGTGCTGCAATTCAATATGAGCCATGGTTTGGTTCACGCTACATCGAAGAAGACATTCAGCCATCCCTTTTTGAGAGCTGGCGAGATCCTCCTGAAATAGATCCATCTTTGCATTTACCTCTGAAGAATGAGTTTATTCCCTCTGACTTTTCTCTCCGGAGTGTTAACGTGTCAAAAAACATTAGT---AGC---AATGATCCTAAATGCCTTGTGGAACAGCCATTAATGAAGTTCTGGTATAAGATTGACTTGACATTCAATGTGCCTCGTGCGAATACATACTTCCTGATAACTGTGAAGGATGGATATAGCAGTGTGAAGAATTCTGTCTTAACTGAGCTCTTTGTGAATCTTCTTAAAGATGAGCTAAATGAAATTTTGTATCAGGCTGAAGTGGCTAAGCTGGAGACATCTTTGTCAATTGTTGGTGACAAACTCGAGCTAAAACTTTATGGTTTCAATGACAAACTGCCCGTTTTGCTATCAAAAATACTGGAATTGTCGAAATCCTTCTCCCCAAGAATTGATAGATTTAAGGTTATCAAAGAGGATATGGAGAGAGCGTACAGAAACACAAAC---ATGAAGCCTTTGAGTCATTCTACCTATTTGAGGCTGCAAATACTGCGTCAGGTTTTCTGGGATGTAGATGAGAAACTGGCCACTCTGTTAAAACTAACCCTTTCGGACTTACAGGCTTTTATTCCTAACCTTCTTTCTCAGCTACACTTTGAGGGCCTTTGCCATGGGAATCTGTCTGAAGAGGAGGCCATCAACGTAGCAGATGCCTTTACAAAAATATTTTCAGTACAAACTCTGCCGGTG------------------GAGTTGAGACATCAAGAGCAT------GTCTTGTGTCTGCCATCTGGCGCGCGCCTCCTTAGAAGCGTAAATGTGAAGAATACGCTTGAAGTGAATTCTGTGGTTGAGCTTTATTTTCAAATTGAACAGGACATAGGTACAGAGGCAACTAGATTGAGAGCTATCACAGATCTTTTTGGCAGTATTATCGAAGAACCATGTTTTGATCAGCTAAGGACAAAGGAGCAGCTTGGATATGTTGTTGAATGTGGCCCACGAATGACATACCGTGTGCTAGGGTTTTGCTTTCGTGTGCAGTCGTCGAAGTATGGCCCTTTTTATTTGCAAGAAAGGATTGAGAACTTCGTC---AACTCCATACAAGGGTTACTGGACGGCCTTGATGATGAATCTTATGAGAACCACAGAAGTGGGTTGATAGCTGAGAAACTCGAAAAGGACCCATCACTTTCATATGAAACCGGTCATCATTGGAGTCAAATAGTGGAAAAGAGATATCTATTCAACATG------TTGAAATTAGAAGCAGAGGAGCTCAGAACAATTCAAAAGAGCGATGTTATCAGCTGGTACAACACATATATAAAACTGACATCGCCAAAATGTAGGCAACTTGCTATTCATCTGTGGGGCTCCAATACCGATATCAAC---------------------------------------------------------------------------------------------------------------------------------------------------------------------------------------------------------------------------------------------------------------GAGTCGACCAAGATGCAAGAGAAA------------------------------TCTTGGAAGGTCGTCGAAGACATCCATTCCTTCAAA------------------------------------------------------ATTTCATCAGGCTACTACTCAAGCCTGTGCTGA---------------------------
>Oryza_sativa
---------------------------------------------------------------------------------------------------------------------------------------------------------------------------------------------------------------------------------------------------------------------ATGGCGGCGGCGGCGGCGGCG---TGGCGG------------GACGACGAGCTGGTGATCAAGTCGCCCAGCGACCACCGCTCCTACCGCCTCCTGCGCCTCCCCAACGGCCTCTGCGCCCTCCTCGTCCACGACCCCGAGATCTACCCGGACGGCTACCCCGACCCCCACGCC---------------------------------------------------------------------------------TCCAAGCCCCACGAGGACGAGGACATGGGTGAGGAGGACGATGAGGAAGAGGACGGCGATGAGGATGACGATGAT------------------------------------------------------------------------GAGGAGTACAGCGACGAGGAAGGGGAGGACGACGAGGACGACGAAGGGGAGGAGGAC---------------------------------------------------------------------------GAGGAGGATGGGAGCGAGCCGAAGAGG---------------------------------------------------------------------------------AGGAAG---GAGAAGGGCAGCTCCGAGCCG---------------CTCGTTAAGAAGGCTGCTGCTGCAATGTGTGTTGGAATGGGAAGTTTTGCTGACCCTCCAAAGGCCCAGGGATTAGCTCATTTTCTAGAGCATATGCTTTTTATGGGGAGCTCTGAGTTTCCAGATGAAAATGAGTATGACAGTTACTTGTCCAAACATGGTGGTTCGTCCAATGCTTTTACTGAAACTGAATACACATGCTACCATTTTGAGGTCAAGCGGGAGTATCTTAAGGGAGCATTGGACAGATTTTCTCAGTTCTTTGTATCACCTCTTGTTAAGGCGGAAGCTATGGACCGTGAGATATTGGCAGTAGACTCTGAGTTCAACCAAGTTCTGCAAAGTGATAGCTGCCGTCTTTACCAACTTCAGTCTCATACTTGTTCACAAGGGCACCCTTTGAACAGATTTACCTGGGGAAACAAGAAAAGCTTGGTT---GATGCCATGGGCAGTGGAATTAATCTAAGGGAAGAGATTTTACAGATGTACAAGACTAACTATCATGGAGGCATGATGAAGCTAGTTATAATTGGAGGAGAACCCCTTGACATTCTAGAAAGTTGGACCATGGAACTATTTAGTAAGGTTAAAGGTGGTCCTCTCTTGGATATGAGTCCAAAGACTGATATGCCCTTTTGGAGATCCGGTAAACTTCAC---AGGTTAGAGGCTGTTAGAGATGTTCACAGCCTGTGCTTGTCATGGACACTACCTTGTCTGCACAAAGAATACATGAAGAAACCAGAAGATTACTTGGCACATCTCCTTGGTCATGAGGGAAAGGGAAGCTTACTTTGTTTTCTGAAAGCTAAAGGTTGGGCAAGCTCATTGAGTGCTGGTGTTGGCACTGATGGGACACAACGCTCCTCATATGCCTATATCTTTGAAATGTCTATCCGTCTTACTGATTCAGGACTGAAAAATCTTTACGAGGTCATAAGTGCCGTATACCAATATATAAAGTTGCTTAAGCAGTCTGAGCCACAAGAATGGATATTCAAAGAACTTCAGGACATTGGGTACATGGAGTTCAGATTTGCAGAAGAGCAACCTCCGGATGATTATGCTGTAGATCTTGCAGAAAATATGCTATATTATTCTGAGAAGCACATTGTTTCTGGAGAATATATTTATGAGGGATGGGATCCAGAGCTGGTAAAGCATGTTTTGAGCTTCTTCCATCCAGACAACATGAGAGTTGATGTCCTTAGTAAATCATTTGACAAACAGTCCCAA---------------------------------------------------------------------------------------------GCTATTCAATGTGAGCCATGGTTTGGCGCACAATACATCGAGGAGGACATTCCGTCATCTTTCATGGAAAGTTGGCGAAACCCAGCACAAATAGATGATGCTTTTCATTTGCCACGAAAGAATGAATTTATTCCAGGGGACTTTAATCTGCGAAATGCTAATATGCCAAAACCCCTGAGT---GAT---GATAATCCTCGATGCATTGTGGATGAACCATTCATAAAGCTCTGGTACAAGATGGACATGACATTTAATGTACCTCGTGCCAACACATACTTTTTGATTTCTGTCAAGGATGGCTATAGCAATCTTGAAAACTCTGTCCTGACAGATCTATTTGTAAATCTTCTTAAAGATGAGCTGAACGAGGTCCTCTACCAGGCATATGTGGCTAAACTGGAGACTTCAATGTCCGTTGTTGGTAGCAACCTTGAATTAAAGCTTTATGGTTACAATGACAAGCTGTCCACCCTGCTGTCCAGTATCTTGGCTGCCTCTCAATCTTTTTCTCCAAAGTCAGATAGGTTTGAGGTCATCAAGGAGGATTTGGAAAGAGCTTACAAAAACACGAAT---ATGAAGCCTATGAGCCATTCAACCTACCTGAGGTTACAAGTCCTACGTGAAATATTCTGGGATGTCGATGAAAAGTTGGAAGTTCTTATGAAGTTAACCTTTTCTGATCTGGTGGCATATGTGCCAAAGCTTCTTTCGCAGTTGCACATCGAGGGCCTCTGTCATGGTAACCTATCAGAAGATGAAGCAATGAATATATCAAAAATATTCCAAAACACATTGTCAGCTCAGACACTGCCTGAT------------------GAGGCAAGGCATGAAGAAAGA------GTTCTTTGCATTCCTGATGATACAAATTTTGTTAGAAGTGTCCGTGTGAAGAATGAACTTGAAGAGAATTCTGTGGTTGAGGTTTATTTTCCAGTTGAACAAGACATTGGGAAGGATGCAACAAAACTCAGAGCTATTACAGATCTTTTTAGCAACATTATTGAAGAACCTTGCTTTGATCAGCTCAGGACAAAGGAGCAGCTTGGCTATACTGTGGACTCTAGTCCGCGGATGACTTACCGTGTGCTCGCATATTGTTTTCGAGTCATGTCCTCCAAGTATAGCCCTGTTTACCTACAAAGTCGGATTGATAGCTTCATT---GATGGTGTATCTGCTTTGCTGGATGGGCTTGATGAAGAGACTTTTGAGCATCACAGGAGTGGGTTAATAGCCGATAAGCTGGAGAAGGATCCTTCTCTTAGTTATCAAACTGGAGATTATTGGTCGCAGATTGTTGACAAAAGGTATATGTTTGATATG------TCAAAACTGGAAGCTGAAGAGCTAAGGACAGTTCGGAAGGAGGATGTAATCAGTTGGTACAATACTTACATTAAACCATCATCTCCCAAGCGCAGACGATTAGCAATCCATGTGTATGGCTGCAACTCAGACATTGCT---------------------------------------------------------------------------------------------------------------------------------------------------------------------------------------------------------------------------------------------------------------GAGGCTGCCAAGCTAAAAGAGCAG------------------------------TCATGGATTACAATTGATGATGTCAAATCCTTGAAA------------------------------------------------------AAATCATCTCAATTTTATTCGAGCCTCTGCTGA---------------------------
>Theobroma_cacao
------------------------------------------------------------------------------------------------------------------------------------------------------------------------------------------------------------------------------------------------------------------------------------------------------------------------------------------------------------------------------------------------------------------------------------------------------------------------------------------------------------------------------------------------------------------------------------------------------------------------------------------------------------------------------------------------------------------------------------------------------------------------------------------------------------------------------------------------------------------------------------------------------------------------------------------------------------------------------------------------------------ATGTGTGTAGGATTTGGCAGCTTATCCGACCCTCCCGAGGCGCAGGGTCTTGCTCATTTTCTAGAACACATGCTGTTCATGGGAAGTACCGAATTTCCAGATGAAAACGAGTATGATAGTTACTTATCCAAACATGGTGGCTCATCAAATGCATATACGGAAGCAGAGCATAGCTGCTACCATTTTGAAGTTGAAAGAGAATTTCTCAAGGGTGCTTTAAGAAGATTTTCTCAGTTTTTTATTTCACCCCTTGTGAAACTTGAAGCCATGGAACGAGAGGTGCTTGCTGTGGATTCAGAATTTAACCAGGCTTTGCAAAATGATAGTTTCCGCCTTCAGCAACTGCAGTGCCATACATCTGAACATGGCCACCCTTTTAACACATTCTCCTGGGGGAACAAGAAGAGCCTGGTC---GATGCTGTTGAGAAAGGGATTGATCTACGCAAACAAATACTAGAATTGTACAAAGATTATTACCATGGTGGACTGATGAAGTTAGTGGTAATTGGTGGTGAGCCTTTGGATTTACTTCAGCAATGGGTTGTCGAATTGTTTTTGGACGTCAGACAAGGTTCTCTAGGAAGGCCAGAGTTTACGGTGGAAGGTCCTGTCTGGAGAGCTGGTAAACTTTAC---AGGTTACAGGCAGTTAAGGATGTTCATATCCTTGAATTACGGTGGACACTGCCTTGTCTTTTGCAAGAGTATCTGAAGAAACCGGAAGCTTATTTGGCTCATCTTCTTGGGCATGAGGGCAAAGGAAGCCTGCATTACTTTTTCAAAGCCAAAGGATGGGCAACCTCTCTATCTGCTGGTGTTTCGGATGATGGGATGCAGCGATCTTCAGTGGCTTATATCTTTAGCATGTCCATCCATCTTACAGACTCTGGTTTGGAAAAGATACTTGACGTTATTGGTTATGTTTACCAATACCTTAAATTATTGCATCTACTTTCTCCCCAAGAATGGATATTTAAAGAACTGCAGGAGATGGGAAATTTGGACTTTCGGTTTGCTGAGGAAGAACCTCAGGATGACTATGCTTCAGAACTTGCA---------------------------------------------------------------------------------------------------------------------------------------------------------GAT------------------------------------------------------------------------------------------------GTCAAGTATGAGCCTTGGTTTGGATCACATTATGTTGAGGAAGAAATTTCTCCATCTTTGATGGAATTATGGAGAGACCCCCCAGATATTGATGTTTCATTGCATCTGCCTTTGAAGAATGAGTTTATTCCGTGTGATTTCTCCATTCGAGCTGATAATATGCAAATTGATCCTGCAAACGAA---TCATTGCCTGTTTGCATTTTGGATGAACCATTGATGAAGTTCTGGTATAAGCTTGATAGTACTTTCAAACTTCCTCGTGCAAATACATATTTTCAGATCAATCTGAAAGGAGCATACCTCAACTTGAAGAGTTGTTTGTTGACTGAACTTTATATTCACCTTCTTAAGGATGAGCTGAATGAGATTATATATCAGGCCAGTGTTGCTAAGCTGGAAACTTCAGTGGCAATGTACAGTGACAAGTTAGGGCTAAAGCTTTATGGTTTCAATGATAAACTTCCTGTTCTCTTGTGCACAGTTTTGGCAATCGCAAACTCTTTTTTACCAACCAACGATCGTTTTAAGGTTATTAAGGAGAATGTAGAGAGAACTTTGAAAAATGCCAAC---ATGAAGCCTCTCCGTCATTCATCCTACTTGAGACTGCAGATTTTATGCAAGAGTTTCTATGATGTTGATGAAAAGCTTGCTTTTCTAAAAGACCTTTCTCTATCTGATTTGAAGGCCTTTATTCCTGAGCTCCGATCCCAGATACATATCGAAGGCCTTTGCCATGGTAATTTGTTAGAAAAAGAAGTGCTTGACATATCAAATATCTTTAAAAGCAACTTTTCTGTACAACCGATGCCAGTC------------------ACAATGAGGCATAGAGAGCAA------GTGATATGTTTTCCCTCTGGTGCCAACTTTGTGAGGGATGTCAGTGTAAAGAATAAGTCTGAAACAAACTCAGTGCTTGAGCTTTATTTCCAAATTGAGCCAGAAGTAGGGGTGGAAGCAGTAAAACTGAAGGCCTTGATAGATCTTTTTGATGAAATTGTGGAAGAACCACATTATAATCAGCTAAGGACAAAGGAGCAACTTGGTTATGTTGTTCAATGTAGTCCACGAGTGACATATCGTGTTTATGGCTTTTGTTTCTGCATTCAATCTTCCAAGTATAGCCCAGTCTGGGAAGTGGGGAAA------------------------------------------------------------------------------------------------------------------------------------------------------------CAACAACATTCATTTAATCTGCTGCGTACAAGAGGAAATGCAGAGTCGGTGACAGAC---CAAAATACTGGCATAATAGATTTATTCACGTTATATTTA---------------------------------------------------------------------------------------------------------------------------------------------------------------------------------------------------------------------------------------------------------------------------------------------------------------------------------------------------------------------------------------------AATGTGGTTTTTGACCATTAA---------------------------------------------------------------------------------------------------------------------------
>Arabidopsis_thaliana
------------------------------------------------------------------------------------------------------------------------------------------------------------------------------------------------------------------------------------------------------------------------------------------------------------------------------------------------------------------------------------------------------------------------------------------------------------------------------------------------------------------------------------------------------------------------------------------------------------------------------------------------------------------------------------------------------------------------------------------------------------------------------------------------------------------------------------------------------------------------------------------------------------------------------------------------------------------------------------------------------------------------------------------------------------------------------------------------------------------------------------------------------------------------------------------------------------------------------------------------------------------------------ATGAGCTTGAGAGAAAGGGAAATA------------------------------------------------------------------------------------------------------TTTCCTTGTGCCAAACGTAAAACA---------------------------------------------------------------------------------------------------------------------------------------------------------------------------------------------------------------------------------------------------------------------------------------------------------------------------------------------------------------------------------------------------------------------------------------------------------------------------------------------------------------------------------------------------------------------------------------------------------------------------------------------------------------------------------------------------------------------------------------------------------------------------------------------------------------------------------------------------------------------------------------------------------------------------------------------------------------------------------------------------------------------------------------------------------------------------------------------------------------------------------------------------------------------------------------------------------------------------------------------------------------------------------------------------------------------------------------------------------------------------------------------------------------------------------------------------------------------------------------------------------------------------------------------------------------------------------------------------------------------------------------------------------------------------------------------------------------------------------------------------------------------------------------------------------------------------------------------------------------------------GATGTAAAGGTGAAAAATAAGTTCGAATCTAACTCTCTAGCAAAGGTATACTTTCGAATCAAGTGTGAA---AAAGCCCAAGAAGCAAGGCAAACTGCATTGTTAAATCTCTTTGTCTCCATTATAAGTGATAGCGTCTATAATAAGCTAAGGATCGAAGAAAAGCTTGGTTACTTAGTTGAATGTGAAACTCGCTTGATACATGGAGTT---GGTTTCTATGTATGCGTTGTTTCTTCAGATTACAATCCTTGTCATTTGGTAAGGCGAATCTACAAGTTCATG---AATGGAATTCGC------TTGGAAGGTTTGTTTGACAAAATGTTTAAAGATTTCAAAAATGGT---GTAAGTTCGAAGTTGCCACATGATAGTGGGAAGACAAAA---------------TGGAGTGAGATTGTTCGAGAAAGTTGCATATTTGATTTC------TACTCCGAAGAAAAGAAGGAGCTAAGCTTGATCACGAAAAATGATTTAATAGAATGGTACAAACGGTATGTTAGACTATCTTCGCCTAAGTGCTGTAGTTTTGTTGTTTCAATTTGGGGATGCAACACCAAAAATGGTCTAGAGAAAGTGAAGATT---------------------------------------------------------------------------------------------------------------------------------CTTCGGTTAAGAAGGAAGATG---------AAAGTAAAGAAGAAGCAAGGTTCAGCGAGTCAGGTGAATTCCATAGGTCAAGAGATGAACACATCATTACTTATGCTAGTTGCAAAAAAAATGGAATCCTTTTACAAGCTAATGAGAGTAAGACAGACACTGAACTATGCCGAGGCAAGAAACTATGTGTCATTAAAAAGGCCATGGATTGCCGAGACGGTGGTTACACAGAGCAACGAATCGATCGAGAGAAGATCGAAAAGGTGA---------------------------------------------
>Littorella_uniflora
ATGGAGTCTATGACCCGATGGAGTTGTTGCACTTCATCTACGCCCTGGGTTGCTATTGCTACTGCCTCCTTCCGCCGTACTAACTCCTGCAATCCAACAAACTCCACCAACACTAGAAAAACAACCCATTGCATTTGCGCCCTAACCAATCACCCTCTCCATAATCTCACCTCCAATCTCTCCCTATCC------------------------------------------------------------------GCAACAATGGTAGCCAGTGGCCTTACC---CTCTCT------------TCTGACGACCTTGTCATTAAGCCCCCAACTGACAGGCGTCTCTACCGATTCATTCAGCTCGCCAATGGCCTCTGCGCTTTGCTTGTTCACGATCCTGAGATATACGCCGGCGAACAGCCTACTAACCCTAAT---------------------------------------------------------------------------------------------------------------------------GATGATGACGTAGATGATGAGGAAGATGAGGAT------------------------------------------------------------------------TCTGAAGAAGAAGATGATGAC---GAGGATGACGACGATGACGATGAAGAAGAAAAT------------------------------------------------------------------------------------------------GAACCG---------------------------------------------------------------------------------CAAAAGGAATCCAAAGGCTTGGCACAG------------------------AAGAAGGCGGCTGCGGCAATGTGCGTTGGAATGGGGAGTTTCGTGGATCCTAATGAAGCCCAGGGGCTGGCACACTTTCTAGAGCATATGCTATTCATGGGAAGTACTGAGTTTCCTGATGAAAATGAGTATGATAGTTACTTGTCGAAGCATGGAGGCTCATCAAATGCCTACACAGAAACAGAGCACACCTGCTACCACTTTGAAGTGAAAAGGGAGTTTCTGAAGGGTGCTTTGACAAGGTTTGCTCAATTTTTTATTTCACCATTAGTGAAAGCTGAAGCCATGGACCGGGAGGTATTAGCTGTAGACTCAGAGTTTAATCAGGTTTTGCAAAACGACTCTTGTCGCCTCCAGCAGCTTCAGTGCTATACATCTACCCCTGATCATCCTTTTAACCGCTTCTTCTGGGGGAATAAGAAGAGCTTGGTA---GATGCTACATCCAGAGGAATTAATTTGCGGGATCATATTTTGAAATTATATAATGATTATTATTTTGGAGGATCCATGAAGCTTGTCATAATAGGTGGAGAGACTCTTGACGTCCTTGAAAGTTGGGTCCTTGAATTATTTAGCAATGTCAAGAAAGGTCTTTCTGTCAAGCCTGAGATGGCATTAGGCACCCCTATTTGGAAAATTGGAAAAGTGTAC---CGGTTAGAGGCAGTTAAAGATATTCATATTCTTGATTTGGCTTGGACATTACCTTCAATGCGAAAAGATTATATGAAGAAGGCTGAAGATTACCTCGCTCATCTCCTCGGACATGAGGGCAAAGGAAGTTTGCATTGCTTGTTAAAAGCTAAAGGCTGGACTACTTCCATATCTGCTGGAGTTGGTGATGAAGGGATGTATCGTTCCTCAGTAGCGTATGTCTTTGGCATGTCTATACACCTCACAGACTCAGGCTTAGAGAAGATATTCGAAATCATAGGCCTAGTTTATCAGTATCTCAAGTTGTTGAGTGAAGATTCTCCTAAGAAATGGATATTTGAGGAACTCCAGGATATTGCAAATATGGAGTTTAGATTTGCAGAGGAGCAGCCTCAAGATGATTATGCTGCAGAACTTTCTGAAAATCTGCTTGTTTATCCTCCACAACATGTAATATATGGTGATTATGCATATGAAGTTTGGGATGAAGAGATAATAAAATATATTTTGGAGTTCTTCAAGCCTGGAAACATGCGGGTTGATGTATTAACTAAATCTTTGAACAAGTCACTTGAT------------------------------------------------------------------------------------------------ACTCAGATTGAGCCATGGTTCGGGTCAAGATATACCGAGGAAGATATTCCAACCTCTCTGATGGAATTGTGGGATGATCCTCCAGAAATTGATGCTGGCTTACATCTGCCTGTGAAAAATGAATTTATTGCACGTGATTTTTCAGTACGCGCAGACAATGCATCTGACCACTGTTCTGACGTG---CCTTCTCCCAAATCTATACTTGATGAACCTCACATGAAGCTGTGGTACAAGCTTGATAAGACTTTTAAACTGCCTCGTGCTAATACATATTTCCGTATAACACTGAAAGGAGGAAACAGTAATTTAAGGAATGCTGTGCTGACTGAACTATTTATATTGCTCCTGAAAGACGAGCTCAATGAGATTATATATCAGGCAAGCGTGGCAAAGTTAGAAAGTTCTATTTCTCTTTATGGAGATAAGTTAGAGCTGAAGCTCTATGGTTTCAACGATAAGCTCTCAGTTCTCTTGTCCAAAGTCCTGGCTATAGCTATTTCATTCTCACCGAAGGATGATCGCTTCAAGGTTGTTAAAGAAGATATGGAAAGAAGTTTGAGAAACACCAAC---ATGAAGCCTCTGAGCCATTCGGCTTATTTAAGGCTGCAAGTTCTATGCCAAAATTTCTGGGACTCGGATGACAAGTTATGCATGCTAAATGATCTGTCTCTTTCAGATTTAAACGCAGTTATACCAGATCTTCTCTCCCAGTTGTATATCGAGGGCCTTTGCCATGGGAATTTGCTGGAGGAGGAAGCTGTTTGCATATCAGATGTATTCAAAAGTAATTTATCTATACAGCCACTTCCACTT------------------GAGCTAAGACATAAGGAGTTG------GTGATGTGTCTTCCTTCGTGCGCTGACCTTGTCAGAGATGTAAAGGTGAAAAATAAGCTTGAAAGGAACTCTGTTGTAGAGCTTTATTTTCAGATTGAACCAGAGGAAGGGGTAACCTTGGTTAAACTAAAAGCACTTAGTGACCTGTTTGATGAAATTGTGGAAGAACCTTTATTTAATCAACTCAGGACAAAAGAGCAGCTTGGTTATGTTGTCGACTGCAGTCCTCGTGTAACATACCGAATATTAGGATTTTGTTTCAGGGTCCAATCTTCCGAGTATGATCCTGTCTATTTACAGGGAAGGATTGAAAGCTTCATA---AATAGCCTGGAAGAGATGTTGAACGGACTTGACCATGATTCCTTTGAGAATTACAAAAATGGTTTGATAGCAAAGCTCCGTGAGAAAGATCCATCTCTTCATTATGAGACAAATCGTTTATGGAGTCAAATAGTTGATAAAAGGTATATGTTTGACTTG------TCCGAGAAGGAAGCACAGGAGCTTACTGGTGTTCAAAAGACAGATATTATTGACTGGTATAAAACTTATTTAAGGCAACCTTCCGCAATATGCCGAAGGCTTGCCATTCGTGTCTGGGGTTGTGATACTGACTGGAAT---------------------------------------------------------------------------------------------------------------------------------------------------------------------------------------------------------------------------------------------------------------AAC---AAAGACACGCGTGTGGCA------------------------------CCTGGGCAGGTCATTGAAGACCTCGCAGGTTTTAAG------------------------------------------------------AATTCATCTCAATTCTATCCAGCCCTTTGTTAA---------------------------
>Amborella_tricopoda
---------------------------------------------------------------------------------------------------------------------------------------------------------------------------------------------------------------------------------------------------------------------ATGGTTGCAGGCTGTTTCTCG---------------------TCTGATAGTATAGTGGTGAAAGCCCCCACTGATAAGCGTCTTTACAGGATACTCTATCTCCCTAATGGCCTCTGCGCCCTTCTGGTCCATGACCCTGAGATTTTGTCAGAAGACCAGAGTTCTGAGCTCTCTTTAACT------------------GAAAAATCACAAAAAAGTGATGAAGCACTTGAAAGTTTCAGTGAAGAAGAAGAAGATGAAGGAGAAGGAGAAGGAGAAGAAGAAGGAGAAGAAGAGGAGGAGGATGAAGAAGAAGAAGAGGAGGATGAAGAA------------------------------------------------------------------------GAAGAAGAAGAAGATGATGAT---GATGATGACGAAGAGGATAATGAAGAGGAAGGA---------------------------------------------------------------------------GAAGAAGATGGAGAAGAAGTATTCAAG---------------------------------------------------------------------------------AAAAAAGGGAAAAAGGGTTATAGTCCTGGT---------GTTTCGCCGACAAAAAAGGCAGCAGCAGCTATGTGCGTTGGTATGGGAAGCTTTTCAGACCCTCTTGATGCACAGGGTCTTGCCCATTTTCTAGAACATATGCTTTTCATGGGGAGCGCTGCATTTCCAGATGAGAATGAGTACGATAGTTACTTGGCGAAGCATGGAGGTTCCTCGAATGCTTACACTGAAACTGAGCATACTTGTTACCATTTTGAAGTTAATCGGGAATTTCTCAGGGATGCCTTGAAAAGATTTTCTCAGTTCTTTATTTCACCACTAGTGAAGGCTGAAGCTATGGAACGTGAGGTTTTGGCAGTGGATTCAGAATTCAAACTGAACCTACAGAGCGATGGTTCTCGCCTTCAACAACTACAATGCCACACGTCAACTCCAGGGAACCCCTTCAACAAATTCTTTTGCGGGAACAAGAAAAGCCTTATG---GATGCAATGGATAAAGGCATTGACATGCGCGAGCAGATTTTGAAGTTGTATGAAGAGACCTACCTTGGTGGCCAAATGAAATTGGTAGTCATTGGTGGAGAATCTCTGGAAACCCTGGAGAGTTGGGTGGTGGAGCTATTCAGTGATGTCAGGGAAGGTAATCGCTTGAGGGATAATTTTAAG---AACGGGCCAATATGGGATGCTGGTAAATTATAC---TGGTTGGAAGCTGTCAAAGATATACATATTCTCAATTTAACTTGGCAATTGCCATGTCTTGATAAAGAGTATCTGAAGAAGCCACAGGACTACTTGGCTCATCTTATCGGGCATGAGAGCAGTGGCAGCTTGCATTCTTTTCTCAAACGTAAAGGGTGGGTGACTTCTTTATCAGCTGGTGTTGGAGAAGAAGGAGTCTACCGATCTTCTATAGGTTATATATTTGTTGTATCAATATATCTCACCGACTTAGGCTTAGATAAGGCATTTGAGGTAGTTGGGACTGTTTATCAGTATCTTAGATTGTTATGCCAAGCAGGTCCACAGTCTTGGGTATTTAAGGAGCTCCAAGATATAGGGAATATGGAATTTAGATTTGCAGAGGAGCAACCTCAGGATGAGTATGCGGCAGAGCTGGCAGAGAACTTACTTTTATATCCAGAGGAACATATCATCTATGGGGATTATGCTTTTGAAGTATGGGATGAAAGATTGGTGGAACATGTTTTGAGCTTCTTATCACCAGACAATATGAGGATTGATATATTATCTAAGTCCTTTGATAAGAAACCGGAA---------------------------------------------------------------------------------------------GTTGTCAAATATGAACCATGGTTTGGTTCTCGATATACCGAAGAATCCATCCAGCCATCTCTTTTAGAACTGTGGAGAAACCCCCTGGAAATTGACCCATCACTGCATTTGCCTCAAAAGAATGAGTTTGTTCCTTGTGACTTCTCCATTCGAAGTTCCCAGGAGTCAGAGGATCGAGGGGTTTCA---GAGATTCCAAAATGTATTATTGATGAGCCAAATATGAAGCTATGGTACAAGCTGGACACAACGTTCAAAGTCCCACGTGCAAATACCTATTTTTTGATAACTGTAAAGGAAGCTTACACCTGCATAAAACAGTGTGTTCTAACTGAGTTGTTTGTGAGTCTTCTTAGAGATGAGCTGAATGAGATTTTGTATCAGGCTGATGTGGCCAAGCTGGAGACCTCGTTATCAATATCAGGGGACCGGATTGAGGTAAAACTTTACGGGTTCAATGATAAGCTTCCAACTCTTCTATCCAAAATCTTGAGTATATCAAGATCATTTCTGCCATCTGAAGATCATTTTAAGGTTATTAAAGAGAATATGGAGAGAACATTTAGAAACTCCAAT---ATGAAGCCTTTAAATCATTCCTCGTACTTGAGACTGCAAGTCCTTCGTAACAAATTCTGGGATGTTGATGACAAGCTTTCTTGCCTTGCTGATACATCTCTTAGTGATCTTAAAAACGTTATTCCCAGGCTTCTTTCCCAGTTATATATTGAAGGTATATGCCATGGCAACATTTTAGAAGAAGAGGCACTTAATATTGCCAATATATTCAGAGATATCTTTCCAGTACCACCATTACCAAAA------------------GAATTGAGACATGAAGAAAGA------GTTTTGCATCTACCATCAGGCACCTGCCTTATTCGAAATGCTAATGTCAAGAATAACTCAGAAGTTAACTCTGTAGTCGAGCTTTATTTTCAAATTGAGCCTGATAAGGGTGTGGAGTCGACTAGATCAAGAGTCATGGCTGATCTTTTTGAAGAAATTATAGGGGAACCATGCTTTAATCAATTAAGGACCAAAGAGCAGCTTGGATATGTTGTTGAGTGCGACCCACGAATGACATTTCGGGTGATTGGGTTTTGCTTCCGTGTCCAGTCATCACGTTATGGTCCGCTCTATTTACAGGAACGAGTTGACAACTTCATT---GACAAATTGCAAGAAGTACTGGATGGACTTGATCAAAGATCATTTGAAAATTACAGAAGTGGTTTGATTGCAAAAAAGCTGGAGAAGGACCCATCCCTTTCATATGAGACCGACCACTATTGGGGACAAATATTTGATAGGAGGTACTTGTTTAACATG------TCGAAAATGGAAGCCGAGGAGCTGAAACGAATAGAGAAAGAGGATGTTATTGAGTGGTACAATGCTTACTTTAAGGGCGAGTCTGAGAAGTGTTGTCGGCTTGCTATTCATGTATGGGGGTGCACCACCAACATGGAA---------------------------------------------------------------------------------------------------------------------------------------------------------------------------------------------------------------------------------------------------------------GAA---------------------------------------------------------------------GATCTTGAGGCATTCAAG------------------------------------------------------TTATCAAGCAAATTCTATCCAAGCTTATGTTGA---------------------------
>Huperzia_squarrosa
---------------------------------------------------------------------------------------------------------------------------------------------------------------------------------------------------------------------------------------------------------------------------------------------------------------------------------------------------------------------------------------------------------------------------------------------------------------------------------------------------------------------------------------------------------------------------------------------------------------------------------------------------------------------------------------------------------------------------------------------------------------------------------------------------------------------------------------------------------------------------------------------------------------------------------------------------------------------------------------------------------------------------------------------------------------------------------------------------------------------------------------------------------------------------------------------------------------------------------------------------------------------------------------------------------------------------------------------------------------------------------------------------------------------------------------------------------------TTGGATATGCGAAGTAAGCTATTTGATATGTACAAAGAGCACTATTGTGCAGGCCAGATGAAAATCTGTGTACTTGGTGGAGAGCCATTAGACACCTTGAAAGCATGGGTCGTGGAGCTTTTTGGAGATGTACGAGAAGGTGGCCATAAGAAACTATGTTTTTCTCTTGAGCGTCCTTTATGGGAGTCAGGAAAAATATAT---TGGGTGGAAGCAGTGAAGGAACAACATTATCTCTCCTTAACTTGGATTCTACCTTGCCTGGAGGCGGCATATTTGAAAAAGCCCCAGGATTACATTTCGCATCTTATCGGACATGAAGGTGCGGGTAGTTTGCTATCGCTACTGAAGGACAAGGGTTGGGCAACTGGTTTATCTGCTGGAGTTGGCGATGGAGGTTTTGAACGAAATACTGCAGCTTATATGTTCAATGTCAGCATTGACTTAACTGTTTCTGGCTTAAGCAGGGTTCTGGATGTGATAGGACTTCTTCACCAGTATCTTAAAATGCTTCGAGAAATGAGACCACAATATTGGGTGTTTCAAGAGCTGCAATCAATGGGAAACATGGAATTTACATTTGCTGAGGAAGAGTCCGCAGATGACTATGTTGTACACTTAGCAACGAATATGCACATTTATGCTGACAGACACATCATTTATGGAGATTATGCGTTTGATGATTGGGATCCAAAATCCATTGAGGATGTGCTTAGTTATCTTAATCCAAAGAATATGAGAGTTGATATTCTTACCAAATCATTTGATAAAGGTGCTCAA---------------------------------------------------------------------------------------------GGTGTGCTATTGGAGCCATGGTTTGGAGTTCCTTATATAGTAGAGAATGTATCTTCTGATTTATTAGCATTATGGGAAAATCCATTAGAGATCAATCCTTCCCTGCTTATACCTGAAAAGAATGAGTTTATTCCACATGACTTCACCATTCACTGTGGAAAGAAAAATTGC------AGTTCTGAT------GTTCCATTGATCTTGGTAGAGGATCCTGCAGTTAAAGTATGGTATAAACTAGATCACACATTCAAGATGCCTCGTGCTAATGTATATTTGCTGCTTACTTGCAAAGCTGCACAAGAGAGTGCGAAGACTTGTGTGGCCACAGAACTCTTCATAAAACTAGTCAGAGATGCGCTAAATGAGACATTGTATCTGGCAAACATTGCAAAGCTTGAAAGTTCTTTATTTGTGTCGGGA---------------------------------------------------------------------------------------------------------------------------------------------------------------------------------------------------------------------------------------------------------------------------------------------------------------------------------------------------------------------------------------------------------------------------------------------------------------------------------------------------------------------------------------------------------------------------------------------------------------------------------------------------------------------------------------------------------------------------------------------------------------------------------------------------------------------------------------------------------------------------------------------------------------------------------------------------------------------------------------------------------------------------------------------------------------------------------------------------------------------------------------------------------------------------------------------------------------------------------------------------------------------------------------------------------------------------------------------------------------------------------------------------------------------------------------------------------------------------------------------------------------------------------------------------------------------------------------
>Huperzia_lucidula
---------------------------------------------------------------------------------------------------------------------------------------------------------------------ATGGCTGGC------------------------------------------------------------------------------------------GTTGGCGTTGGCGTT---------------------------GGCGTTGAGGTGAAAAAAGGTCCTTCGGACAAGCGGCAGTACCACCTCCTCCATCTGCAAAACGGTCTGTCTGCTCTTCTTATTCACGATCCCGACATA------------------------------------------------CCACACTCGCACGCCTACACAGATGACCAAGGTCGTCCAGGT---------------GGAGTTGATAGTGATGAGGAGGGAGAAGACACAAGCGAGGAGGAGGATTCTGAGGAGGATTCTGAGGAGGAAAATGAAAGC------------AGCAGCGGGCACTTGCAT---------------TGTGACCATAGCAATGGGGAATGT---GTTGAAGCATCCAACGAG---------------------AATGAAGAGGAGCTGGGTCATGAT------------------------------------------------------------------CACAAATCAGGAGGTGCA------------------------------------------------------------------------------------------------------------------------------------------GCCACCAAAAAGGCTGCGGCAGCATTGTCTGTTGGAGTAGGAAGTTTTTCAGATCCAAAGGATGCTCAAGGACTAGCGCACTTCCTCGAGCATATGCTATTTATGGGCAACTCAAAGTTTCCAGATGAGAATGAATATGATAATTTTCTGTCAAAGCACGGTGGCTCATCAAATGCTTTCACTGAAACGGAGTTCACTTGCTATCATTTTGATGTCAGCAGTAGATTTTTGAAACCTGCGCTTGATAGATTCTCCCAATTTTTCATCTCACCATTAGTTAAATCCGAAGCCATGGAGCGAGAAGTACAAGCAGTACATTCTGAGTTTGACCAGGTTCTTCAAAGCGATGGGTGTCGCCTTCAGCAGTTGCGTTCCCACACAGCGGATGCTTCTCATCCTTTTCATAGTTTTAGTTGGGGCAACCGGAAGAGTTTATGT---GAGCCCATTTCAAGGGGAGTGGATATGCGAAGTAAGTTGCTTGATATGTACAAAGAACACTATCTTGCAGGCCAGATGAAACTCTGTGTACTTGGTGGAGAGCCGTTGGACACCTTGAAAGCATGGGTTGTGGAGCTTTTTGGAGAAGTACGAGAAGGTGGTCATAAGAAACTATACTTTCCTCTTGAGCGTGCCTTATGGGAGGCAGGAAAAATATAT---TGGGTGGAAGCAGTGAAGGAACAACATTATCTTTCCTTAACATGGATTCTACCTTGCCTAGAGGCAGCATATTTGAAAAAGCCCCAGGATTACATTTCACATCTTATCGGACATGAAGGTGCAGGGAGTTTGCTATCGCTACTAAAGGAAAAGGGTTGGGCAACTGGTTTGTCTGCTGGAGTTGGTGATGGAGGCTTTGAACGAAATACTGCAGCTTATATGTTCAATGTCAGCATTGACTTAACTGTTTCTGGCTTAAGCAAGGTTCTGGATGTGATAGGACTTCTTCACCAGTATCTTAAAATGCTTCGAGAAATGAGGCCCCAATATTGGGTGTTTCAAGAGCTCCAGTCAATGGGAAACATGGAATTTACGTTCGCTGAGGAAGAGTCCTCAGATGACTACGTTGTGCACTTAGCAATGAATATGCACATTTATGCTGACAGACACATCATTTATGGAGATTATGCATTTGATGATTGGGATCCAAAATCCATTGAGGATGTACTTAGTTATCTCAATCCAAAGAATATGAGAGTTGATATTCTTACCAAGTCATTCGATAAAGGTGCTCAA---------------------------------------------------------------------------------------------GATGTGCTATTTGAACCGTGGTTTGGAGTTCCTTATACGGTAGAGGATATATCTTCTGATTTATTAGCATTATGGGAAAACCCATCGGAGATCAATCCCTCCCTGCTTATACCTGAAAAGAATGAGTTTATTCCACATGACTTCACCATTCACTGTGGAAAGAAAAATTGC------AGCATTGAT------GTTCCATTTATCTTGGTAGACGATCCTGCAGCTAAAGTATGGTATAAACTAGATCAAGCATTCAAGACGCCTCGTGCTAATGTGTATTTGCTGCTTACTTGCAAAGCTGCACAAGAGAGTGTGAAGGCTTGTGTGGCCACGGAACTCTTTATAAAACTAGTCAGAGATGCGCTAAATGAGACATTATATCTGGCAAACATTGCAAAGCTCGAGAGTTCTTTATTTGTGTTGGGAGATAAGCTCGAGTTAAAGCTTTTTGGATTCAATGAAAAGCTACCAGTACTAGCAAGGAAAATTGCTGGAGTTATGTGCAACCTGAAACCTTCCTCGGAGCGTTTTCAGGTCTTGAAAGAAGAATTAGAAAGAGTATACCGCAATACAAAC---ATGAAGCCGATGAGGCACTCAGCCTACTTGAGACTTCAAATTCTGTCAAAACGCTTCTTCCCTGTTGATGATAAGTTAAGCGTGCTTGAGAATTTATCCTTTGAGGATTTAAATTTGTTCATTCCTCAACTTCTCGGCGAGGCACACCTTGAAGCTTTATGCCATGGGAACATACTTGAAGAAGAAGCTATAAGCATTGTTAGTATCTTCAAGGATGCACTAGTAGTGAGGGCACTT---------------------------TCAGATGCTGTACATCGGGATTGTGTTTTGAAGCTGCCTGATGGCCTTTCGTTCGCCTACGATGCAAATGTCAAAAATGATCTGGAAGAGAACTCTGTTTTGGAGATGTATTTTCAACTGGAGCAGGATTTGGGCTTGGAATCTGTAAGGGCCCATGCACTTGTTGATCTTTTTGAGAAGATCGTTAGTGAGCCATGCTTTAATCAACTAAGGACTAAGGAGCAACTCGGCTATCGTGTAGACTGTAGCATTCGTGTAACTTATCGAGTTTTAGGTTTCTGCTTTCGTGTGCAATCAGCAAAATACGATCCTTTATACTTGCAAAAGCGGGTTGATGCTTTTATT---GCTGGTTTGCGCCAACTACTGGAAAATGTGGAACAAGAAGAATTTGAGAGTTACAAGGAAGCACTTATCGCAGAAAAGCTCGAAAAAGACCCTTCATTAATTGATGAGACTGATCGCCACTGGGGGCAAATTTTGGACCATAGATATTTATTTGATTCA------AGGAAGCTTGAGGCTTCCAATATACGAGATTTAAAAAAAGGAGATGTCCTTGATTGGTATAGTCGTTTTCTTGGTGAAAGCTCGATAAGTCGTCGGAGGTTAATCATACATGTATGGGGATGCAAGATGCACAAGGAG---------------------------------------------------------------------------------------------------------------------------------------------------------------------------------------------------------------------------------------------------------------AGTGTCAATGAAGCAGGGAATTTG------------------------------------------------GATGTCAATTCTTGT---------------------------------------------------------------GTGTGCGTAGCCCCACAG------------------------------------
>Physcomitrella_patens
---------------------ATGCCCCTGACATCCTCTCTCCAACCCTTCGCTGTGTCACTTTCA---------------------------------------------------------------------TGCCAGTTAGTGCAT------GCCAAGAGGTTAGGAGGTAATTTAGGGTTTTCATTGCAAGGCGCTGTTCAAGTCACAGGGCTGCACACGGATTTTCCACCAGAAAGGAGGTTGATCGCGTGCTGTTTAGTTGGCTCTGCAGTCATGGGAATGGAAAGCACGTCTGTGGAAGGGCCTACTGTGGTGAAGGCCGCATCTGACCAGCGGCAGTACCAAGTGCTGAAGCTGCCGAACGGATTGACGACATTGCTGATTCACGATCCTGCTATGTCAGGGCCGCAGCCTGAAGATAGTCACGCTTGTGGTGGGGGTGCTTGTAGCCATGACCACAGCGACGATGACGATGAAGACCATGAGGATTAC------GAGGAAGGTGAAGAAGATGACGATGAGGGAGAGGACGACGACGACGACGATGATGATGAAGACAGTGATGGCATGGAGGTGGATGGTGCCAGAGGCCGCAAACGGGATCATGGGCACGTGCTGAAGCCTTGCTGC------AGCAACGGAGATTGT---GAGGAAGGATGTGATGAG------GAGAGCGACGAGGTTGATGAGGAGGAAACGGACGAGGAT------------------------------------------------------------------GAGGACGACGACGGTGCTCAT---------------------------------------------------------------------------------------------------------GGTGGTGCCCATGGTGGTGCAATGCAGGCGCCTACTAAAAAGGCAGCTGCAGCCATGTGTGTAGGCGTAGGAAGTTTTTCGGACCCCTCTGATGCACAGGGTTTGGCTCATTTTCTTGAGCATATGCTGTTCATGGGGAGTGAAAAGTTTCCAGATGAAAATGAGTACGACAATTTCTTATCTAAGCATGGCGGTGGTTCAAATGCGTTTACGGATACAGAATTCACATGTTATCACTTCGAAGTCAGCCCTAATCATTTACAACCAGCTCTTGACCGGTTCTCCCAATTTTTTATCGCACCTCTGGCTAAGCCGGAGACTATGGATCGTGAAGTTCAGGCTATAGATTCAGAGTTTGAGCAGGTATTGCAAAGCGATGCTTGCCGTCTCTTGCAGCTGCAGTGCCACACTGCTAAACCAGGCCATCCCTTCCGGTCATTTTCATGGGGAAATAAGAAGAGCTTAAGC---GAGCCAATGGAAAGAGGCGTGGATATGAGGAGTAAACTTATCCAGCTTTATAAAGATCATTATTTGGCCAGTCGTATGAAACTGACTGTCCTTGGTGGAGAGCCGTTGGAAACACTGAAGGAATGGGTCATGGAGCATTTTGGTAAGGTGAAAGACGGTGGCCAAACACCTCTGAGATTTCCTTGGGACGGTCCTGTTTGGGAACCAGGATCACTTTAT---CGAGTTGAGTCCGTCAAGGATCAGCACTTAATTGCTTTGACTTGGCCCTTTCCTTGTCTTGAAGCGGCCTATTTGAAAAAACCTCAGGACTATATTTCTCATTTAATTGGCCATGAGGGCGCTGGAAGTTTGTTGTCTCTCTTGAAAGCGAAAGGTTGGGCAACAGGGCTCTCAGCTGGGGTTGGGGAGGGAGGCTATGATCACAGCTCAGCTGGCTATATGTTTTCTGTCAACATTTGGCTTACCGATTCTGGTCTTGAGCATGCTTTGGATGTTGTTGGAGTGCTCTATCAGTATGTGAAAATGCTTCGAACAACTGGGCCGCAGAAATGGGTATTTGACGAGCTTCAAGCAATGGGCATGATGGAGTTTCGCTTTGCTGAGGAAGAATCTGCAGATCAATACGTTGTGCGCCTTGCATCAAACATGCACATCTATCGTGAGGAACATACCATTTACGGAGATTATGCATTTGAGGAGTGGGATCCGGAGCTTGTGGCTGATCTCATTGATCGAGTCAATCCATATAATATGCGCCTTGATCTCGTGACTAAGAACTTTGACAAGAATAGTCCT---------------------------------------------------------------------------------------------GGTATCCAGTATGAGCCCTGGTTTGAGGTGCCGTACACAGTTGAGAAACTTTCGGATGATATTCTTCAACGGTGGGCAAATCCTGAACAAGTTGATCCTGCCCTAAGCATGCCTGTAGTGAATGCTTTCATTCCACATGATTTCACCATTAAAACAGGAAAAACTGATGCC---CCAAGTCCAGAT------ATTCCGAAGCTGCTGTTGGATGAGCTAGGTTTGAAGGTGTGGTACAAACTAGACCGAACCTTCAATACTCCTCGTGCCAACACCTATTTCTCAGTTACATGCAAGGCTGCAAGCCAAAATATCCGGAGTATTGTGTTGACAGAGATTTATGTCAAGTTGCTTGAGCACGAGTTGAATGAGACTATTTATCTGGCAAATGTAGCTAAGCTGGAGTCCTCCATGACTTTTAGTGGCGACAAACTGGATCTCAAACTCTTTGGTTTTAATGAGAAGCTCCCAGTTCTTGCTAGCAAAATCGCTGAGCTTCTTACCTCTCTGGTTCCCAGGCTAGATCGCTTCCAGGTAATCAAAGAGGATTTGGAGCGTGGATACAGAAATACGAAT---ATGAAACCCTTGAAACACTCTGCATATCTTAGGTTGCAAGCCTTGAAGGAACGATTTTGGCCTGTTGATGAGAAGCTAGCGTGTCTGTTATCCTTATCAGTAGCTGATGTGTCGGCACATATCCCTCATCTCTTCAGCGAGACTTATATCGAAGCACTCTGCCATGGAAACCTGTATGAGGAGGAAGCACTTGGTATTACAAATATATTTAAGCAATCTTTAGTCAAAACTGCTCTGCCAGCT------------------GAATCAAGGCCGGTAGAGAGG------ATAGTAAAACTGGACGCAGGCAGCGCAATTCTACACACTGCCACTGTGAAAAACGAGGCTGAGGAAAACTCTGTTGTCGAGATGTACTTTCAACTGGAGAAAGATCTTGGAAAGGAGTCGTTAAGACTTAGGGGCATTATTGACCTGTTTGAGCAAATGGTCCATGAACCATGCTTTAATCAACTTAGAACAAAAGAACAGTTGGGATATCGTGTCGACTGCGGTGTCCGTGTCACGTACAAGGTCCTTGGCTTCTGCTTTCGAGTGCAATCAGCCAAATACAATCCAGTGTTCGTGGAGCAGCGAATCAATGCATTTATT---ACCTCTCTATCACAGATTTTGAGCGATGTTCACGATGATGAGTTCAGCAACTACAAGGAAGCATTGATTGAGGAAAAGCTTGAGAGAGACCACTCTTTAGTAGATGAGACAGATCGTCACTGGGAACAAATTTGGGATCAAAGGTATTTGTTTGAGGCA------CGTAAGCTGGAGGCGGCAGAAATAATGACCATTGAAAAGAAAGAAATCTTAGACTTCTTCACGAAGTATTTTTCTCCTTCTTCACTTGGACGTCGCAAGTTGAGCATCCATATTTGGGGGGGTAATGCCAAATCTGAG---------------------------------------------------------------------------------------------------------------------------------------------------------------------------------------------------------------------------------------------------------------AAGGGAGATAAGCTAGCAAACTCTTTT------------------------AAAGATGTTACAGTTGTAGACGATTTGAGTTCATTCAAA------------------------------------------------------GCAAAGATAGAATTGTATCCTTGA------------------------------------
>Ceratodon_purpureus
------------------------------------------------------------------------------------------------------------------------------------------------------------------------------------------------------------------------------------------------------------------------------------------------------------------------------------------------------------------------------------------------------------------------------------------------------------------------------------------------------------------------------------------------------------------------------------------------ATGGAGGTCGATGGT------GGCGTCAAGCGTGGACAC------------AAGGGTTGCTGC------AGTAACGGAGATTGTGACGAAGAAGGTGAAGATGAGGACGATGAGGACGATGAGGATGATGATGAGGAATCGGATGACGAT------------------------------------------------------------------GATGACGAAGATGGCCCT------------------------------------------------------------------------------------------------------------------TCTCATGGTGGCGCAATGCAGGCACCCACTAAAAAGGCTGCTGCTGCCATGTGTGTCGGTGTCGGGAGTTTTTCGGACCCTGCTGATGCGCAGGGCTTGGCTCATTTTCTTGAGCATATGCTGTTTATGGGAAGCGAAAAGTTTCCAGATGAAAATGAGTACGACAATTTCTTGTCCAAGCATGGCGGTGGTTCAAATGCATTTACTGATACTGAATTTACATGTTATCATTTCGAAGTCAGCCCAAATCATTTACAGCCAGCTCTTGATCGGTTTTCACAATTTTTTATCGCACCCCTAGCTAAGCCGGAGACTATGGATCGCGAAGTGCAGGCAATTGATTCAGAATTTGAGCAGGCTTTGCAAAACGACTCATGCCGACTTTTGCAGCTGCAATGCCACACTGCTAAGCCGAACCATCCATTCCGGTCATTTTCATGGGGAAATAAGAACAGTCTAGGT---GAGCCAATGGGAAAAGGCGTGGATATGAGGGCCAAACTTATTCAGCTCTATAAAGATCACTACTTGGCTAGTCGCATGAAACTGACTGTCCTTGGTGGAGAACCTCTGGAAACTTTGAAAACATGGGTGACGGAGTCTTTCGGTAAGGTGAAAGAAGGCGGCGAAGCT---TTGAAATTCCCCTGGGATGGCCCCGTTTGGGAGCCAGGATCCTTGTAT---CGGGTTGAGTCTGTGAAGGATCAGCACTTAATTGCCTTGACTTGGCCATTCCCTTGTCTCGAAGCAGCCTATTTGAAAAAGCCCCAGGACTACATTTCTCATCTAATCGGCCATGAGGGTGCTGGAAGTTTGCTATCTCTCTTGAAAGAGAAGGGTTGGGCAACAGGGCTCTCAGCTGGGGTTGGGGAAGGGGGCTACGATCACAGTTCAGCTGGCTACATGTTTTCTGTCAACATCTGGCTTACCGATTCTGGCATTGAACATGTCTTGGATGTTGTCGAAATGCTCTTTCAATACGTGAAAATGCTCCGAACAACCGGGCCCCAGAAGTGGGTATTTGACGAGCTTCAAGCCATGGGCATGATGGAGTTTCGCTTTGCTGAGGAGGAATCCGCAGACCAATATGTTGTGCGCCTTGCATCGAATATGCACCTGTATTCTGAGGAGCATACAATCTATGGTGATTATGCATTTGAGGAGTGGGACCCGGAGCTGGTGGCTGATCTTATTGACCGAGTTAACCCATACAATATGCGCCTTGATCTTGTGACAAAGAACTTTGACAAAACTAGTCCC---------------------------------------------------------------------------------------------GGTGTTCAGTATGAGCCCTGGTTTGAGGTTCCGTACACCGTCGAGACAGTTCCAGATGAAATTCTGAAACGGTGGGCCAATCCCGAACATGTGGATCCTGCCCTGCGTATGCCGATTGTAAACGCTTTCATCCCTCATGACTTCACCATTCGAACAGGAAAGACTGAAACC---CCAGAGCCTGAT------GTTCCAACGGTGCTCTTGGATGAGGAAGGTCTGAAGGTTTGGTACAAGCTAGATCGTACCTTCAACACTCCTCGTGCAAACACCTATTTCTCTGTTACATGCAAGGCCGCCAGTGAGAACATCCGGAATATTGTGTTGACAGAGATCTACGTCAAGTTACTTGAACACGAGTTGAACGAGACCATTTATTTGGCAAATGTGGCCAAGCTGGAGTCATCCATGACTTTCAGTGGTGACAAACTTGATCTGAAGATCTTTGGTTTCAACGAAAAGCTACCAGTTCTAGCCAGCAAAATTGCTGAGCTTCTTACCTCATTGGTTCCTAGGGAAGATCGATTCCAGGTAATCATGGAGGAGTTGGAGCGTGGGTACAGGAACACTAAC---ATGAAGCCTCTGAAGCATTCCGCGTATCTTAGATTGCAAGCATTGAAGGAACGGTTTTGGCATGTTGACGACAAGCTTGCATGTCTGTTAACCTTGACCGTCTCCGATGTTGCGAAGCACATCCCTCATCTCTTCAGCGAGACGTACATCGAAGCACTTTGTCATGGGAACCTCTATGAGGAGGAGGCCATTGGTATTGCAAACATTTTCAAGCAATCTCTGGTGAAGACTGCATTGCCAGCT------------------GAATCAAGGCCAATTGAGCGG------ATAGTCAAACTCGATCCGAGCAGTGCTCTTCTGTACACAGCTAATGTGAAGAATGAAGCCGAGGAAAATTCTATTGTTGAGATGTACTTTCAACTGGAGAAAGATTTAGGGAAGGAGTCTCTAAGAGTCCGGAGCCTTATGGACCTGTTAGAGCAGATGATTCAAGAGCCATGTTTCAATCAACTTAGAACAAAGGAACAGTTGGGATACAGAGTGGACTGCGGTGTTCGAGTCACTTTCAAGATTCTCGGCTTCTGTTTCCGAGTGCAGTCAGCAAAATTTAACCCAGTGTTCGTTGAACAGCGCATCAATGCATTTATT---ACTTCTCTGTCACAGATTCTGAATGACGTCGATGAGGATGAATTCAGCGAATACAAGGAAGCATTGATCGAGGAGAAGCTGGAGAGAGACCATTCTTTGGTAGATGAAACAGATCGTCACTGGGAGCAGATTTGGGACCAGAGATATTTGTTCGAGGCA------CGAAAGCAGGAGGCAGCGGAGATTATGACCATTGAAAAGAAAGACGTCATTGACTTCTTTACGAAGTACTTTGTCACTCCTTCACCAAATTGCCGCAAGTTGAGCATTCATGTG---------------------------------------------------------------------------------------------------------------------------------------------------------------------------------------------------------------------------------------------------------------------------------------------------------------------------------------------------------------------------------------------------------------------------------------------------------------------------------------------------
>Isoetes_lacustris
------------------------------------------------------------------------------------------------------------------------------------------------------------------------------------------------------------------------------------------------------------------------------------------------------------------------------------------------------------------------------------------------------------------------------------------------------------------------------------------------------------------------------------------------------------------------------------------------------------------------------------------------------------------------------------------------------------------------------------------------------------------------------------------------------------------------------------------------------------------------------------------------------------------------------------------------------------------------------------CCAACAAAGAAGGCTGCAGCTGCTATGTGTGTTGGAGTGGGAAGCTTTTCAGATCCTATGGATGCACAAGGGTTAGCACATTTTCTAGAGCACATGCTGTTTATGGGAAGTTCAAAGTTCCCTGATGAAAATGAGTATGATAACTTTTTGTCAATGCACGGCGGTTCCTCAAATGCATTCACGGAGATGGAATATACATGTTATCATTTTGATGTGAATCACATGTTTCTGAAGCCAGCACTTGATAGGTTTTCTCAGTTCTTTGTTTCTCCTCTTGTAAAGGCAGACGCAATGCAACGGGAAGTACAGGCTGTTGACTCAGAGTTCCATCAAGTTCTACAGAGTGATGGTTGTCGTCTTTCACAGCTTAAATGCCATACATCTAACAGGCTACATCCATTCAACCGCTTCTCATGGGGTAATAAGAAAAGTTTAAAT---GAGCCCATGTCAAAAGGCTTGGATGTCAGAGAAAAGCTACTTGAGTTATACAATGACCATTATGTTGGGAGCTCGATGAAACTCGTAGTACTAGGTGGAGAACCACTTGATACTCTTAAAGCCTGGGTACTTGAGTTGTTCGAGGAGGTGAAGTCAGGATGTCCAAAGCCTGTAAACTTCCATTGGAATGGACCAGTATGGGAGCCTGGAAAAATGTAC---CGTGTAGAGGCTGTGAAGGATCAATATCTTCTTTCTTTGACTTGGGCTTTGCCATGTCTGGATGTACAATATCTGAAGAAGCCCCATGATTACCTTTCGCATTTGATTGGGCATGAGGGCGCTGGAAGTCTTCTTGCATTGCTGAAAGAAAAAGGATGGGCAACTGCATTATCTGGTGGGGTTGGTGAGGATGGGCTAGAAAGGAACACTGTAGGCTATATGTTCAATGTGAATATCAATCTTACAGAGATTGGCGCGGAGAAGGTATATGATATCATCAAGTTATTATACGAGTATATAAAGATGCTTCGTGAAAACAAACCACAAGAATGGGTTTTTCAAGAACTTCAAGCAATTGGTACGATGGAGTTCACATTCGCTGAAGAAGAATCTGCAGATGACTACGCTGTCAGTCTCGCAAAAAACATGCGAATTTATTCAAAGAAAGACATAATCTATGGCGACTACGCTTATGAAGTATGGGATCCAGCATTGCTTGAGGATGTTCTAAATCTCCTTACACCTGACAACATGCGAGTTGATTTACTCACAAAATCGTTTGACAAATCTATTGCT---------------------------------------------------------------------------------------------GGTGTAGAAAGGGAGCCATGGTTTGGGACACCCTATGTAGTTGAAAATATTCCCAATGAACTCATGCAAATTTGGGCAAATCCTACAAGAATAAATTCGGCTCTTTACATGCCAGCTGTCAATGAATTTATACCTCGAGATTTTACTCTGCGTGCTGGAAGAGCAGATTCAAATCCCACCATTGACTATAGTATACCTAATGTTTTGAAAGATGATGAACACATGAAAGTCTGGTACAAGTTGGATCAAGTATTCAAAACACCACGAGCAAATGTTTACCTCTTGCTGACATGCAAAGCTGCCCATGAGGATGCAAAATCTGCAGTTATGACAGACCTTTATGTTCAATTGCTCAAAGATTCTCTGAATGAGACACTATACATGGCAACAGTTGCAAATTTGGGAACATCTTTCTCAGTAACAGGTGAGAAGATAGAGATCAAGTTGTTTGGTTTTAATGAAAAGCTGCCAATTCTTGCGAGAACAATTGCTGCACATATTAAGTCTTTTGTTCCATCTCAGGACCGTTTCAAGGTAATCAAGGAAGAACTGGAGCGTATATACCGAAATACCAAC---ATGAAGCCAATGAACCATTCTGCTTATCTTAGGTTGGAAGTATTGAAAAAACGTTTTTGGCATGTTGACGACAAATTAAGCTGCTTGTTGTCCTTATCCATTGAGGATATTAGAAAATTCACTGTCGATCTTTTTCATGAGGCACACTTGGAGGCACTTTGCCATGGGAACATTGTCGAGGATGAAGCTTTAGATATTGTTAGCACATTCAAAGAAGTTCTTGTGTTGAATCCATTAAAAGAG------------------AATTCATGGCCAAGGGAACAT------ATCTTGAAGCTTCCTGCAGGTGTTTGCCTTTTGCAAAATGCAAATGTCAAAAATAGTCGTGAGGACAACTCAGTGGTTGAGATGTATTTCCAGGCTAATCAAGATGTAGGTCTTGAATCAATCAGAACTAGAGCCATCAATGACCTGTTTGAACACCTTGTCTATGAGCCATGCTTCCACCAGCTTAGGACAAAGGAGCAACTTGGTTATAGGGTTGAATGTGGAACACGAGTAACCTATGGAGTTATTGGGTTTTGCTTTCGTGTGCAATCTTCAAAATACAGCCCGATCTTTATTCATGAACGGATCAATGCTTTTATT---GCCTGCTTATATCATATTTTGGATCTAATGCCTGATGCAGACTTTCAGAGCCACAAAGATTCTTTGATTGCTGCAAAGCTTGAAAAGGACCATTCCCTGTCAGAAGAAACAGATCACCATTGGCAGCACATAGTAGATCAGAGGTACCTCTTCGATTCC------AATAAGTTGGAAGCAGCTGCATTACAGGATGTTACAAAGGACGACATTTTGAAGTGGCTTACCAGCATCCTAAAGAGTGGTTCCCCCACGTGCCGGAAACTTATCATACATGTATGGGGATGTAATGCGGAAGAATCA---------------------------------------------------------------------------------------------------------------------------------------------------------------------------------------------------------------------------------------------------------------AACAAAGGGGATTTGCAGCCTGCT---------------------------GAGGAATCTCAGGTGATTGAGGATTTGGGATCTTTGAAGCAA------------------------------------------------AGAAGCGAATATTATGTTGGTCCACGATAA---------------------------------
>Isoetes_sinensis
---------------------------------------------------------------------------------------------------------------------------------------------------------------------------------------------------------------------------------------------------------------------------------------------------------------------------------------------------------------------------------------------------------------------------------------------------------------------------------------------------------------------------------------------------------------------------------------------------------------------------------------------------------------------------------------------------------------------------------------------------------------------------------------------------------------------------------------------------------------------------------------------------------------------------------------------------------------------------------------------------------------------------------------------------------------------------------------------------------------------------------------------------------------------------------------------------------------------------------------------------------------------------------------------------------------------------------------------------------------------------------------------------------------------------------------------------------------------------------------------------------------------------------------------------------------------------------------------------------------------------------------------------------------------------------------------------------------------------------------------------------------------------------------------------------------------------------------------------------------------------------------------------------------------------------------------------------------------------------------------------------------------------------------------ATTGGTATGATGGAGTTCACTTTCGCTGAAGAAGAATCTGCAGATGACTACGCTGTCAGTCTCGCAAAAAACATGCGAGTTTATTCAAAGAAAGACATAATCTATGGCGACTATGCTTATGAAGTATGGGATCCAGCATTGCTTGAGGATGTTTTAAATCTACTTACACCTGACAATATGCGAGTTGATTTACTCACAAAATCGTTTGACAAATCTATTGCC---------------------------------------------------------------------------------------------GGTGTAGAGAGGGAGCCATGGTTTGGGACACCCTATGTAGTTGAAAATATTCCCATTGAACTCGTGCAAATTTGGGCAAATCCTACAAGCATAAATTCTGCTCTTTACATGCCAGCTGTCAATGAATTTATACCTCGAGATTTCACTCTGCGTACTGGAAGAGCAGATTCAAATCCCACCATTGACTATAGTATACCTAATGTTTTGAAAGATGATGAACACATGAAGGTCTGGTACAAGTTGGATCAAGTATTCAAAACACCACGAGCAAATGTTTACCTCTTGCTGACATGTAAAGCTGCCCATGAAGATGCAAAATCTGCAGTTATGACAGAGCTTTATGTTCAATTGCTCAAAGATTCTCTGAATGAGACACTATATATGGCAACAGTTGCGAATTTGGGAACATCTTTCTCAGTAACAGGTGAGAAGATAGAGATCAAGTTGTTTGGTTTTAATGAAAAGCTGCCAATTCTTGCGAGAACAATCGCTGCACATATTAAGTCTTTTGCTCCATCTCAGGACCGTTTCAAGGTAATTAAGGAAGAACTGGAGCGTACATACCGAAATACCAAC---ATGAAGCCAATGAACCATTCTGCTTATCTTAGGTTGGAAGTACTGAAAAAACGGTTCTGGCATGTCGACGACAAATTGAGCTGCTTGCTGTCCTTATCCATTGAGGATATCAGAAAATTCACCGTCAATCTTTTCCATGAGGCACACTTGGAGGCACTTTGCCATGGGAACATTGTCGAGGATGAAGCTTTAGATATTGTTAGCACATTCAAAGAAGTTCTTGTGTTGAATCCATTAAAAGAG------------------AATTCGTGGCCAAGGGAACAT------ATCTTGAAGCTTCCTGCAGGTGTTTGCCTTTTGCAAAATGCAAATGTCAAAAATAGTCGTGAGGACAACTCAGTGGTTGAGATGTATTTCCAGGCTAATCAAGATGTAGGTCTTGAATCAATCAGAACTAGAGCTATCAATGACCTGTTTGAACACCTTGTCTATGAGCCATGCTTCCACCAACTTAGGACAAAGGAGCAACTTGGTTATAGGGTCGAATCTGGAACACGAGTAACCTATGGAGTTATTGGGTTTTGCTTTCGTGTGCAATCTTCAAAATACAGTCCGGTCTTTATTCATGAACGGATCAACGCTTTTATT---GCCTGCTTATATCATATTTTGGATATAATGCCCGATGCAGACTTTCAGAGCCACAAGGATTCTTTGATTGCTGCAAAGCTTGAAAAGGATCATTCCCTGTCAGAAGAAACAGATCACCATTGGCAACACATAGTAGATCGGAGGTACCTCTTTGATTCC------AATAAGTTGGAAGCAGCTGCATTACAGGATGTCACAAAGGATGACATTTTAAAGTGGCTTACCAGTATTCTAAAGAGTGGTTCCCCCACATGCCGGAAACTTATCATACATGTATGGGGATGTAATGCGGAAGAATCA---------------------------------------------------------------------------------------------------------------------------------------------------------------------------------------------------------------------------------------------------------------AACAAAGGGGAATTGCAGCCTGCT---------------------------GAGGAATCTCAGGTGATTGAGGATTTGGGATCTTTGAAACAA------------------------------------------------AGAAGTGAATATTACGTTGGTCCACGATAA---------------------------------
>Selaginella_moellendorffii
---------------------------------------------------------------------------------------------------------------------------------------------------------------------------------------------------------------------------------------------------------------------------------------------------------------------------------------------------------------------------------------------------------------------------------------------------------------------------------------------------------------------------------------------------------------------------------------------------------------------------------------------------------------------------------------------------------------------------ATGGCTCGAGACGAGGTTCCAGAAGAT------------------------------------------------------------------GGAAAGAAGCGGGGTGGC------------------------------------------------------------------------------------------------------------------------------------ATGGCTCAAGCGAAGAAGGCAGCTGCTGCTATGTGCGTGAGTGTGGGAAGTTTTTCCGATCCCAAAGATGCTGAAGGACTGGCGCACTTTCTCGAACACATGCTTTTTATGGGGAGCTCAAAGTTTCCAGACGAGAACGAGTACGCTGGATTTTTGGCCGAACACGGTGGGTCTTCGAACGCGTTTACGGAGATGGAGTATACGTGTTACCATTTTGACGTGAATCACATGTATCTAAAGCCCGCTTTAGAGAGATTCTCGCAATTCTTTATTTCTCCTCTGATAAAAGGGGACTCGGTTGAACGCGAAGTTCAAGCAGTCGACTCAGAGTTTGTGCAGGCTTTGCAAAATGATGGCTGCCGGTTGAATCAGCTGAAATGCCACACAGCTGATCTTCTACATCCCTATAACCGCTTTTCTTGGGGAAATGCCAAAAGCTTGGGC---GAAGCTATAACAAAGTGTACTGACATTCGTCAAAAGCTCATCGAATTTTACAAGCAACATTATCTGGCAAATCGTATGAAGCTTGTTGTTCTTGGCGGAGAACCCTTGGCCACACTCAAGGAGTGGGTAACAGAATTGTTTGAAGACATTCCGGAAGGCAGCAGCAAGCCGCAACGTTTTTCCTGGAATGGGCCTGTTTGGCCTGCAGGGAAAATCTAT---CATGTGGAATCAGTTAAAGATCAGCATCGACTTATATTGAGCTGGGTCATGCCATGCTTGCACACCGAGTATCTGAAGAAACCTCATGACTACCTCTCTCATATAATTGGACACGAGGGAAAGGGAAGCTTGCTGCAGTTTCTAAAAGCAAATGGCTGGGCCACAGATTTAGCTGCGGGTGTTAGCGAGGATGATTTTGAAAAGAGTACTGCTGGCTATCTTTTCTCAGTCTGTATTAACTTGACTGTCTCCGGCTTGGGCAAGATCCACGAAATCGTAGGAAATTTTTTCGAGTTTGTTAAATTGCTTCGGGATAGTAAACCTCAGGAGTGGATTTTTGAAGAGCTTCACGCAGTTTCGGCCATGGATTTTAGATTTGTGGAAGAAGAACCAGCAGATGATTACGTCTCCACTCTTGCAAAGAATATGCACCTATTTCCAGAGCACCATGTTATTTATGGTGATTATGCTCATGACCAGTGGGATCCCAAGCTGGCAGAAGAGCTTCTGAACTATTTGAGCCCCATGACGATGCGAGTTGATATTGTTACGAAATCATTCAACAAAGACGCACCA---------------------------------------------------------------------------------------------GATGTGGTGTTCGAGCCCTGGTTTGGAACACCTTACGTCGTGAACGAAGCACCGAAAGATCTACTCAACGGTTGGCTTAATCCACTGGCTGTAAACGATGCATTACACCTCCCGGCTGTCAATGAGTTTATATCTCGTGACTTTAGCATCAAGTCCGCTGATGACTCCAAC------------------GTGCTGCCCGTTGTTATCGCAGAGGACTCGTCAGTGAAGGTCTGGCACAAGCTGGATCGGACGTTTCAAACTCCTCGAGCAAATGTGTTTATGAAACTCTCTTGCCGA------ATGGACGGTCTGCGCTCCGAGGTGCTAACAAGCTTGTATACGTTGCTTCTAAAGGATGCTCTAAACGAGACCATATACATGGCAACTGTCGCCGGTTTGTCCTCTTCAGTGGTGGCGAACATACATAATATCGAGTTTAAGGTGCATGGCTACAATGAGAAGCTGGGCGTTCTTGCCCAGCAAATATGTCAACTATTGAAGGCGTTAGTACCCGCGAATGATCGTTTCGAGGTCGCCAAAGAGCAGTATGAACGACTCTGCCGAAATGCCAGA---GTAAAGCCCATGACTCACTCAGCAGCTCTTAGAGTTCAAATCCTTAGAATGGGAAGCTGGAGCGAAGAGGAAAGGCTGGCGTGTCTTTCAACATTGAGCGCTGAAGATGTCCGTAATTTCATTCCCCAGCTTTTCAGAGAGGCACACGTGGAAGCTCTTTGCCATGGCAACCTTACGAAAGAAGAGGCGCTTGATATTGTGAATGTCGTGAAAAGTACGGTGGTGACTGTACCAATGCTAGAA------------------GAAACGATGCCAAAGATAAGG------ATTGTGAAAATCCCTTCTCAGACCGACTTTGCGTATAATGTCCCGGTTGTGAACCCATTGGAAGAAAACTCTGTTGCTGAGCTGTATTTTCAAATGGGATTGGATCTGGGAGCCGAGTCTGTCCGTGAACACATTCTCGGTGATCTTTTTGAACAAATGGTTTACGAGCCATTCTTCAACCAGCTGAGGACGATTGAACAACTAGGATACAGAGTTGATTGCGGAACTCGTTACACCTATGGTGTATTGGGATTTTGCTTCCGGATTATGTCATCCAAGTACAGCCCCACGCACATCCACAAGCGAATTGAGGACTTCATC---GATAAGCTGCAAAAGACTCTAGATGATATGTCGGAGGAAGCGTTTGATAACTACAAAAACTGCCTGATAGCAGAAAAGATGGAGAAAGACAAGTGCTTGAGTGAAGAAACTGACCGCCACTGGGGGCACGTACTGGACCAAAGGTACTTGTTTGATGCT------CATGAGAAAGAGGCAGTGGCCCTCAAGGACATCAAGAAAGAGGACGTGGTGGAGTGGTACAAGCAGCACATTAGAGCTGGCGGATCCATGCGGCGAAGCTTGTGCATCCACGTCTGGGGGTGTCAGTTCAAGGACGAGATGCAG------------------------------------------------------------------------------------------------------------------------------------------------------------------------------------------------------------------------------------------------------AAGAACAAGAACAAGAGGAACAAGAGG---------------------------ACACCTTACAGGCTGATCGAGGATATAGACGAGTTTAAG------------------------------------------------------AACAAGGCAGAGTTATATCCTCCATTTCCATGA---------------------------
>Lygodium_japonicum
---------------------------------------------------------------------------------------------------------------------------------------------------------------------------------------------------------------------------------------------------------------------------------------------------------------------------------------------------------------------------------------------------------------------------------------------------------------------------------------------------------------------------------------------------------------------------------------------------------------------------------------------------------------------------------------------------------------------------------------------------------------------------------------------------------------------------------------------------------------------------------------------------------------------------------------------------------------------------------------------------------------------------------------------------------------------------ATGAGAATGAGTATGATAACTTCC---------------------------------------TCTCAAAACATGGGGGCTCCTCAAATGCTTACACTGATACAGAACACACATGTTTTTTTTGAAGTCAATCATAAATTTCTGAAACCTGCTCTTGACAGGTTTTCCCAATTCTTCATATCACCTTTGGTAAAAGCAGAAGCCATGGAGCGTGAGATCCAAGCAGTGGATTCAGAATTTGAGGGACATTTGCAGAGTGATGCTGTGCGACTATCTCAGCTCCAATGCAACACTGCCCACAAAAGCCATCCATTCAACAGTTTTAGCTGGGGAAATCGGAAGAGTTTGATG---GACACTGTGGCAAGTGGAGTCGACATACGAAGCAAACTTTTACAGATGTATAAAGATCACTATCTCGCTGGCAGGATGAAGCTTACAGTTATTGGTGGAGAGCCTCTAGAGACTTTGAAGGATTGGGTTGTGGAGTTGTTTAGTGGTGTTAGACGGGGAGGAGAGCAGCACTTGCATTTCTTTTGGAAAGGGCAAGTGTGGGAACCAGGGAAATTATAC---CGTGTAAAGTCAGTGAAAGATCAACATTACGTCTCTGTAATATGGCCATTTCCTTGTCTACATGAATCATATACAAAAAGGCCGTATGATTATATTTCCCACCTTGTTGGTCATGAGGGTGCTGGCAGCTTGTTATCATCGTTGAAGTTTAATGGATGGGCCACAGAGCTGACAGCCGGGATTGGAGATGGTGGTTTTGAGCGCTGCACAGCAGGCTACATGTTCAATGTCAATATTTATCTTACGGATGCTGGCTTAGAAAAGGTTGACGAAGTGATAGGTTTGCTGTATCAATATCTGAAAATGCTTCGCAGCATGGAGCCACAAGAGTGGGTTTTTAAGGAACTTCAAGCTATGACAAATATGGAGTTTAAGTTTGTAGAGGAAGAGCATCCTGATGACTATGCAGTTAACCTTGCTACAAACATGCATATATATCCTGAAAAGCATATTATATATGGTGATTATGCCCTCGAAATTTGGGATCCTGAACTTGTCAAAACATTGCTGAATCTCATGGTTCCTGAAAATATGCGCCTAGACATTGTGACAAAGTCGTTTAACATAACTGGAGCT---------------------------------------------------------------------------------------------GATTTACAGCATGAGCCCTGGTTTGGTGCCCCTTATACTGTGGAGAGTATTTCCATGGATTTAATGAGATCATGGGCAGACCCTATAGACATAAATCCTATGTTGCACATGCCTCTGGTGAATGAATTTATTCCTACTGACTTCTCCATTCGAGACGTCGAAAGCTCTCCT---------GCAGAT------TTTCCAAAGCTTTTAGTTGATGAACCTGCAATCAAGCTTTGGTATAAATTGGATAGAAGGTTCAAGATGCCTCGTGCCAATGCATACATTTTAATATCTTGTAAGGGAGCTTATGACAACGTCAAGGCGGCTGTCATGACTGAGCTCTATGTGAGACTCCTTAAAGACGCTCTGAATGAGACCTTGTATTTGGCTAATATTGCAAGGCTGGAGACATCTTTGTCAGTTGCAATTGACAAGCTGGAGCTCAAGATTCACGGATTTAACGAAAAGCTACCACATCTAGCATCAAAAGTAGTACAAAAGCTGAAGAATTTTAGCCCTGATCCCAAGCGTTTTGAGGTTATCAAAGAGGACTTGAGAAGAGGCTATACAAACACGAAC---ATGAAGCCCTCTAAGCATGCTACTTATTTGCGAATGCAAATATTAAGAGAGCGTTTTTGTGATGTCGAAGGCAAATTAGAAGCTCTGTCCTCTTTATGTGTTGAGGATATTAACTCTTTTATTCCTACTTTACTGAGCCAGTGTCACATTGAGGCTCTTTGCCATGGGAATCTTCTAGAGAATGAGGCTTTGACAATTGGAAACATCTTTAAGGATTATCTTGTAACAAGCCCACTA------------------------TCAAATGAGCCCAGAGAGAGG------ATTCTGAGGCTTCCTGCC---ATGAGTCTGATCTACAGCACTGATGGAAAGAACACAATGGAGGAGAACTCTGCAGTAGAAATGTATTTTCAGCTTGAGCAGGACATGGGTGAACAGAGTGTCAGGGCAAGGGCTATCTGTGATCTTTTTGAATCGATGGTAGAGGAGCCTTGTTTTAATGAGTTAAGAACAAAGCAGCAACTCGGGTACAGTGTGAACTGTGGTGCAAGAATGACATATCGGGTTTCAGGCTTCTGCTTCCGTGTCTTATCAGCCAAATTTTCCCCGTATTACCTCAAGCAGCGCATTGATTTGTTTATCAATAAGGATTTGCAGGCTTTTCTGGACGGTATGAACGAGGAGGAGTTCGAGAGTTATGTTGAAGCCCTAGCTGAGGCTAAGCTTGAAGGTGATCATTCTTTAGTGGAGGAAACTGATCGCCATTGGGTTCAGATTGTGGACCGCAGGTATTTATTCGATATC------AACAAACAGGAAGCCGAGGAGTTGAGAAGAATCACCAAAAAGGACATGGTCGATTGGTACAGAAATCATTTCTGTTCCAAGTCGCCACACATGAGG---------------------------------------------------------------------------------------------------------------------------------------------------------------------------------------------------------------------------------------------------------------------------------------------------------------------------------------------------------------------------------------------------------------------------------------------------------------------------------------------------------------------
>Isoetes_andicola
---------------------------------------------------------------------------------------------------------------------------------------------------------------------------------------------------------------------------------------------------------------------------------------------------------------------------------------------------------------------------------------------------------------------------------------------------------------------------------------------------------------------------------------------------------------------------------------------------------------------------------------------------------------------------------------------------------------------------------------------------------------------------------------------------------------------------------------------------------------------------------------------------------------------------------------------------------------------------------------------------------------------------------------------------------------------------GAGCACATGCTGTTTATGGGAAGTTCAAAGTTCCCTGATGAAAATGAGTATGATAACTTTTTGTCAATGCATGGCGGTTCCTCAAATGCATTCACGGAGATGGAATATAMATGTTATCATTTTGATGTGAATCACATGTTTATGAAGCCAGCACTTGATAGGT-----------------------------------------------------------------------------------------------------------------------------------------------------------------------------------------------------------------------------------------------------------------------------------------------------------------------------------------------------------------------------------------------------------------------------------------------------------------------------------------------------------------------------------------------------------------------------------------------------------------------------------------------------------------------------------------------------------------------------------------------------------------------------------------------------------------------------------------------------------------------------------------------------------------------------------------------------------------------------------------------------------------------------------------------------------------------------------------------------------------------------------------------------------------------------------------------------------------------------------------------------------------------------------------------------------------------------------------------------------------------------------------------------------------------------------------------------------------------------------------------------------------------------------------------------------------------------------------------------------------------------------------------------------------------------------------------------------------------------------------------------------------------------------------------------------------------------------------------------------------------------------------------------------------------------------------------------------------------------------------------------------------------------------------------------------------------------------------------------------------------------------------------------------------------------------------------------------------------------------------------------------------------------------------------------------------------------------------------------------------------------------------------------------------------------------------------------------------------------------------------------------------------------------------------------------------------------------------------------------------------------------------------------------------------------------------------------------------------------------------------------------------------------------------------------------------------------------------------------------------------------------------------------------------------------------------------------------------------------------------------------------------------------------------------------------------------------------------------------------------------------------------------------------
>Isoetes_elatior
-------------------------------------------------------------------------------------------------------------------------------------------------------------------------------------------------------------------------------------------------------------------------------------------------------------------------------------------------------------------------------------------------------------------------------------------------------------------------------------------------------------------------------------------------------------------------------------------------------------------------------------------------------------------------------------------------------------------------------------------------------------------------------------------------------------------------------------------------------------------------------------------------------------------------------------------------------------------------------------------------------------------------------------------------------------------------------------------------------------------------AGTATGACAACTTTTTGTCAATGCATGGTGGTTCCTCAAATGCATTCACGGAGATGGAATATACATGTTATCATTTTGATGTGAA-------------------------------------------------------------------------------------------------------------------------------------------------------------------------------------------------------------------------------------------------------------------------------------------------------------------------------------------------------------------------------------------------------------------------------------------------------------------------------------------------------------------------------------------------------------------------------------------------------------------------------------------------------------------------------------------------------------------------------------------------------------------------------------------------------------------------------------------------------------------------------------------------------------------------------------------------------------------------------------------------------------------------------------------------------------------------------------------------------------------------------------------------------------------------------------------------------------------------------------------------------------------------------------------------------------------------------------------------------------------------------------------------------------------------------------------------------------------------------------------------------------------------------------------------------------------------------------------------------------------------------------------------------------------------------------------------------------------------------------------------------------------------------------------------------------------------------------------------------------------------------------------------------------------------------------------------------------------------------------------------------------------------------------------------------------------------------------------------------------------------------------------------------------------------------------------------------------------------------------------------------------------------------------------------------------------------------------------------------------------------------------------------------------------------------------------------------------------------------------------------------------------------------------------------------------------------------------------------------------------------------------------------------------------------------------------------------------------------------------------------------------------------------------------------------------------------------------------------------------------------------------------------------------------------------------------------------------------------------------------------------------------------------------------------------------------------------------------------------------------------------------------------------------------------------------------
>Isoetes_coromandelina
-------------------------------------------------------------------------------------------------------------------------------------------------------------------------------------------------------------------------------------------------------------------------------------------------------------------------------------------------------------------------------------------------------------------------------------------------------------------------------------------------------------------------------------------------------------------------------------------------------------------------------------------------------------------------------------------------------------------------------------------------------------------------------------------------------------------------------------------------------------------------------------------------------------------------------------------------------------------------------------------------------------------------------------------------------------------------------------------------------------------------AGTATGATAACTTTTTATCAATGCATGGTGGTTCCTCGAATGCATTCACGGAGATGGAATATACATGTTATCATTTTGATGTGAATCACATGTTTCTAAAGCCCGCACTTGACAGGTTTTCTCAGTTCTTTGTTTCCCCTCTTGTTAAG---------------------------------------------------------------------------------------------------------------------------------------------------------------------------------------------------------------------------------------------------------------------------------------------------------------------------------------------------------------------------------------------------------------------------------------------------------------------------------------------------------------------------------------------------------------------------------------------------------------------------------------------------------------------------------------------------------------------------------------------------------------------------------------------------------------------------------------------------------------------------------------------------------------------------------------------------------------------------------------------------------------------------------------------------------------------------------------------------------------------------------------------------------------------------------------------------------------------------------------------------------------------------------------------------------------------------------------------------------------------------------------------------------------------------------------------------------------------------------------------------------------------------------------------------------------------------------------------------------------------------------------------------------------------------------------------------------------------------------------------------------------------------------------------------------------------------------------------------------------------------------------------------------------------------------------------------------------------------------------------------------------------------------------------------------------------------------------------------------------------------------------------------------------------------------------------------------------------------------------------------------------------------------------------------------------------------------------------------------------------------------------------------------------------------------------------------------------------------------------------------------------------------------------------------------------------------------------------------------------------------------------------------------------------------------------------------------------------------------------------------------------------------------------------------------------------------------------------------------------------------------------------------------------------------------------------------------------------------------------------------------------------------------------------------------------------------------------------------------------------------
