# Supplementary material for: Phylogenomics indicates the “living fossil” Isoetes diversified in the Cenozoic
Source: PLoS One. 2020 Jun 18;15(6):e0227525. doi: 10.1371/journal.pone.0227525 (PMC7302493; doi:10.1371/journal.pone.0227525)
Supplement: S1 File — Folder containing fasta files for each of the individual nuclear alignments. (GZ) [file pone.0227525.s011.gz › 1_Individual_Nuclear_Alignments/Homolog_15788.orthogroup_2.fasta]

>Littorella_uniflora
------------------------------------------------------------------------------------------------------------------------------------------ATGGTGAAAACCGTTGTTGGAGATGAATCTCAGCTCAAACTGGTCGAAGATCGTCTCACAGGATCCTCGCTTCCCTGCCAGGTTGGCCTCGTGATCGGGAAATTGAATTCG---AAGTTAGATAGAGGTTTCGTTTATGATTTGGTGCCGACGCCACCAAATGATGCCGGCGATCCGCCGTGCTCGATTGTGGAGGGCGCTGGA---GAATTTGGCGGTGGTAAGAAGAAGAGTTCATCCAAGGCGAAATCTCAGTCTGAGGCTTCAGCTCTGTTCATTGACAAGGACTGGGTATCCGAGCACGCTAGACAGGTCTCAAGGATGCTCTTGGGTGGCATGAAGGTGGTTGGCATCTACATTTGGGTCAATGAAAGCTTATTCAAGAATGCAACA---ATAACACTATGCCAGACTGTTAAAGGAGTTGCGGAAGCTTCCTCAACTATG------------CCTGATTGGAATGAGAGACTACTAGTTCATATTAGTTATAGCCCTCTAAGGTGGACATGCCGAAATTGCTCGCTATCATCAAATATCTCTTCAAGCAGTCTTCGACCTTGTGATTTCAAACTGGCAAAAGTTGTGGGTTCCCTTCAAACGTTCAGATGCACATATAATTTTGATATAAGGTTACCTATAGTCCATGAGGGGGGC---TTGAATATTAAAAAATTTGCTGATGCTCTTCGCAACGAAATCACAGCCCATGCCAAGGAACTTACAGGTGCAAAGGCCTTGATCAACGGAAAATGGGTGATTGAGGATGAT------------------CAATGTGTGTCAGGCGATTTTCACCAAGTTGAATTTCTACTACCTATTTTGCAAGATAAATATGTT---GAAGCATGCAGCGGAAAGGAGGTTCTTGGTGTTCTTCTGTTTAGTGGCTCCGTATGTTCTCTTGCATATTTGAACACAAAGGAACCTGTTTCACAAGCTTTGGTTGATATAAAGGAAGACATAATAAGGAGTTTACAAAGTAGACTGGATATCATGTGTGACGAAGCCGATACT---------------------------------GAAACAGAGCCTGTAGTTGATGGTGGTCAGGAAAGTACTAGTCATCTACCTACTGACATACCCGTTCCCCATTTTGACCTGATAGCGCAAAGAAAAGGATGCAAC---------------------CTATCTTTTCCTCGAAGGGTATTTGTTCCATGGCTGGACGGTATATACATCTGTGATTATATTCAGTCGTCTGAGAAAATGGAGGTT---CTAAAAGATCATTGTGTTGAGCTGATGTCATTAGAAGTTCTAGCC---GACGATTCAGAAATCATGGAACCCGAGTCTGAAGCCCCCACCGTGGTAGCGTCACCTGCTAAATCATTTTGGGATGTT---------------GCAACTGATTCCTCATTC------------GCTGCTATGCAAGCGAAGTCCGTGACAAATAAGACCCGTGGAAATCCC------------------------------------------------------------GCTATACGAGCTGATTTTATATCTGTTCTAGCTTTTTTGGTTATCATCGCCTCTATCATGTTAGGGCTATATGCTACGTATTTCAAAGCCTTGTAA------------
>Arabidopsis_thaliana
------------------------------------------------------------------------------------------------------------------------------------------ATGGTGAAAGCAGTGGTTGGAGAAGATACTAGACTTACTTCTGTTGAAGATCGTCTCTCTCACTCAGCTATTCCTGCTGAAGTGGGTCTTGTGATAGGGAAGCTTAGCTCT---GTTCTGGATCGTGGATTTGTCTTTGATTTGATTCCTACACCAAGTAACGATGATGGTGAACCAGCATGCGCGGTTTTGGAGACCAAA---------------GATGATAAAAGGAAGCCTTCTAAGTCTAAATCTCAGTCATCTGAGTCGTCTTCTTTATCGATTGATTCAGATTGGGTTGCAGAACATGCTCGACAGGTATCGAGAATGCTGTTGGGTGGCATGAAGGTTGTTGGTATCTATGTATGGGCTAGTGACATTGCTTTTAAGAATTCTACT---ATGATCCTTTGCCAGGCTATGAAGGCAGTTTCGGATGCAATACGACATTTG---------GATCCTAGCTTGAATGAAGCTCTTCTTATTCACATATGTTACAGTCCGAGGAGATGGAATTGCCGAACTTGTTTGCTGAGTTCAAGTATTACATCAAGTAATCTTCGACCTTGTGACTTTAAGCTGGGAAAGGTGTTAAGTTCTCTACAGAGGTTTAGGTGCAGCTACAACTTTAGTTTCAGATTACCAATTTACGGTGAGGGTGGG---TCAAGTGCACAAACGTTTACTGATACCATCCGTAAAGAACTTGCAATTCATGCAAAGGAGCTAAATAGTGCAAATGCAATGATTGATGGAGACTTGGTGCATAACGACGAG------------------CCTTGTAACACGGATGGTGAACATGAAATTGAATTGTTATTCCCATTCATGAAAGATACTCGTGCT---GAGGCATCAACTGCAAAGAACGTTACTGGAATTCTACTCTTCACTGGTTCTGTATTCTCTTACGCCTACTTGAACGTGAAAGAACCAGTTTCACAAGCTATTGCTGATATTAAGGCTGACATTATTAGAAGTCTGCAAAGTAGATTGGACATTATCTGTGATGAGTCCGAGCAG---------------------------------GATCTCAATCCAACTGATGTGGGAGACAATGAAAATGCAGACGGGATG---TCGAAAATTCCCATCTCCAAACTTATCCTCAATTCATCTATAAAAGCGTGCCAT---------------------CTCCGTCTTCCCAGGAGAGTTCTTGTTCCGTGGCTGTCCGGTATGTTCATCTGCGATTATCTACAGCCGTTCGAATCACTCGAGGTG---GTAAAAGAACGGTGTATCGAGTTGATGTCCATGGAACATTCTTCTATAGACGAATCAAAGATTTCAGAAGTGGAAACCGAAACGTCTTTATTGATC---------GCGGAATCAATGTGGGACGTGATATCTCCT---GCGACATCTGCTTCCAGCTTCTGCCTAGGAGGGAATGTGGAAAGGACAACGGATGGTGAAGACGAAACCAAGAGAACGAGTAACGCA------------------------------------------------AGTACTGCATCAAATGTCCCGATTTTGGTCGGGATTTTCGTACTTTTACTC------TCAATTGTATTAGGA---TTCATGCTTTACCAGAGCGATTAG---------------
>Amborella_tricopoda
------------------------------------------------------------------------------------------------------------------------------------------ATGGTGAGGACAGTGGTTGGAGAGGAGACCCACTTAAGCTCATTCGAGGCCCAACTTTCACAGTCAGGACTTTCTGCACAAGTGGGCTTAGTAATAGGCAAGATTACTACT---GGTTCAGATCGAGGAGCAGTTTATGGTCTGGTTCCTACTCCACTCAATGATAATGGTGAACCTGCTTCTCTGATTTCAAGTGGAAGA---------------GATGATAAGAAGAGGAATTTGAAGCAACCCAAATCTCAACAGGAATCATCTTCTCTTCTTATTGATTCCGATTGGGTAGCAGAGCATGCTCGTCAGGTTTCCAAGATGCTTTTGGGAGGGATACATGTGGTTGGGGTCTATGTATGGGTTGGGGAGAGCTTATTCAAGTGTTCAAGC---TTACTCCTTTGGCAG---------------------------------------------------------------------------------------------------------------------------------------------------------------------------------------------------------------------------------------------------------------------------------------------------------------------------------------------------------------------------------------------------------------------------------------------------------------------------------------------------------------------------------------------------------------------------------------------------------------------------------------------------------------------------------------------------------------------------------------------------------------------------------------------------------------------------------------------------------------------------------------------------------------------------------------------------------------------------------------------------------------------------------------------------------------------------------------------------------------------------------------------------------------------------------------------------------------------------------------------------------------------------------------------------------------
>Pinus_maritima
------------------------------------------------------------------------------------------------------------------------------------------ATGGTGCGAACAGTAGTAGGAGACGAGACCCAGCTAAATTCCATGGAGACACAACTCTCCGAATCTGGCATCCCTGTTCAAGTGGGTCTTGCCATCGGTAAGCTGGGCGGTCCTAGATCCAACCGCGACTCAGTCTTTGCTTTGATTCCGACCCCCAAAAATGATGGAGTGGATCCCGCTTCTTTAACTTCTGAAAATTTGGAGACCAAGTCTGCGAGAGCGGACAAAAGAAAAGCTTCTAAAGGAAAACCAATGACAGATTCATCTTCAGTGATAATTGATATTGATTGGGTGGGAGAACATGCTCACCAGGTCTCAAAAATGCTTGTTGGAGGATTGCATGTGATGGGAATTTATGTATGGTGTGGTGAAAGTACCTTCAAAAACTCCAGT---TTGGTGCTTTGGCAGGCAGTGAAGACAATTGCAAGAGCAGTACCGGTCTAC------GAAAATGGGGAAGCAGATGAGAGAATTGTTGTTCACATCTCTTACAGCCCAAGAAGATGGTCGTGTCGAAGTTGTAGCTTGGATGGGAACTTTACATCAATGTCATTTCGGCCATGTGACCTTAAAATGACAAAGCTTTTATCAACACTTCAGACTTTTACTTCCATCTACAACTTTGATATAAGGTTGCCATTGCTACGGGATGATATC---CGAAATGCAAATGACATGAAGAAAATTCTCCTGAAAGCAATTTCATTGCTGTCAAAACAGTTGAAATCTGCCAAGGCTTTGCTTGATGGATCTCTGATCACCAATGATAAG------------------GGATCAGTTGCAGAGGGGCCACACGAGATAGACATGCTTGTGCCATTTGCTGATGTGATATCAGTG---CAAGCTGGCAGCTGTGAAGAGGTTGTTGGCTTGGTGACTTTTAGTGGAACAATATTTGCACAAGCACATACCTTTCCAAGAGAACCACTTTTGCAGACCGTTGAGGATTTGAAGCGAGACATCATTGCCAGCCTGAAAAGTAGACTTGACATCCTTTGTGACGAGGCAGAACAGGCA------------------------TCAATATCTCTTATTCCAGAAGATAACAGTGCATCTGAAGAGAGTTCCCTCTTGAAGCCAGGGAACCCCCTGTCA------------TGTAATTGGAGTGAGCCATGCAGT---------------------TTTGTCTTCCCTAGAAGGGTGCTTGTTCCTTGGTTGGATGGCATCTTCATTTGTGACTACTTGCAACCCACAGAAACCTTTCAGGAT---TTAGATGAGCGGTGCAAGGAATTATTGTCCATGGAAATTCCACCA---GATCAATCAGCAATTTTGGAGCCAGAGGCCCCAGGGTCTACTTCAATT---------GGAACATCATTCTGGGGTATGGTTGTTGGA---AACTCTGCATCTTCGTCTCCCAAATTAGGG------------------------CAAGAGAATTCCAGAGAACCTGGTAAAGATGCCATCAGTAACTTAGCTAAGTTGAAGATGGCCTTGACAAGTCTATATGGTGCTATATCTGTATCTGTTATGATTATAGCTATGTTGATTGCCCTGATAATG---------------------------ATGCTTGTTGACCAGAGAACTGAAATGCAACTATAA
>Isoetes_lacustris
------------------------------------------------------------------------------------------------------------------------------------------ATGGGACGAACAGTTGTGGGCGATGAAGCCCAGATAGAGGATGCTCTTGAGAGAATGGCAGCTCTGGACGTGCCTTTACAGATTGGTTTACTCATTGGTAAACTAGGAGGCTCAACTTTGGAGAGAGATCTGATTTACGGACTTGTGCCTACCCCAGCCAAGGATGAGGAGGAGCCTGCGGGTTTGGTACTCCAATCAGCT------CAATTT------------GATAAGAAAAAGGGCAAGAAGAATAAGTCTGATGGAGATACATCTTTAAAGATTGATGTAGACTGGGTTGCCGAGCATGCATGCCAGGTCTCGAGAATGCTTTTGGGGGGAATGCAGGTTGTAGGAATCTATGTTCTTGTGGCTGAAACAGTATTTAAGCAGTCCGTG---ACTGTTGTATGGCAGGCAATCAAATCAGTTGCAATTTCAGCCCCAATTATTGCCGCAGATGGAAATCGCGTCCATGAACGCATTGTACTGCACATTTTGGCTAGCCCAAGAAGAGTTTCTTGTCGGAGGTTCTCCCTGGAA---AGTACACAATCCTTGTCAATGGCCCCATGCGAATGGAAACTCGCTGAGGTTATGGCAAACTTACACTGCTTGACATGCGCGTACAGTTTTGACATGAATGTGCCAATTTGGCAGGATGGAAAC------------TCCACATTTAAAGATGACCTCTTATCTGCACTTCACGGCGAAATGAGGAAACTGGAGCATGCACAAGCACTTATAGATGGTTCTTTGGTCCTTGAAGGAACTATCCTTGGGCCTGGTAACTTAGTAAACACAAATACTTCTCATAATGTCCAGTTACTTCTGCCTTTTTGCACCAACCAAGAAAGT---GACAGTTGCAAGGAAGGACAGGTTTTTGGGAAATTGAAATTGGATGGATGTGTGCATGCTCAGTCATATGCTGCCAACCGAGAGAGTGTGCAATCTGCCATTGTCGACTTGAAGAAGGATATAATAACCAGCTTGCGATCAAGGATTGAACTTCTTTGTGAAGCAGTAGAGCAAGAG------------------------------ACGATAATGCCCCAGGACAGCAATTCCAATCTGCAGAAACATCCACTT------------------------------------------CTTCAATTTTGCAGCAATGGAAGCCCAGATTTTCAAATCATGCTTCCTCGCCGCATTCTTGTTCCATGGTGCAGAGGAACTTTTATTGGTGACTATCTTCTTTCCAGTGAAACAATAAAGGAA---GCAGAAGATCGTTTGAAGGAACTCTTTGCAACGAACACATCAACA---------GTATCTATTTTAGAGCCGGAGTTCTTTGGAAAT---GTGGTA---------GAAACTAGTTTGAATGAACTC---GATCCA---AGTTCTAATTCAGAAAGTAAACAGTTTAGCAGCAATGCTAGA---------------------------------------------------------------CTGAAATTT---------------------GATACTAGCAAGCTTGTGCTTATCGTCAGCATTATTTTTGCTATTTTGTTG------GCTATTGTTATAAGAAGATTGTAG---------------------------------
>Isoetes_sinensis
------------------------------------------------------------------------------------------------------------------------------------------ATGGGACGAACGGTTGTGGGCGATGAAGCCCAGATAGAGGATGCTCTTGAGAAAATGACAGCTCTGGACGCGCCTTTACAGATTGGTTTACTCATTGGTAAACTAGGAGGCTCAACTTTGGAGAGAGACCTGATTTACGGACTTGTGCCTACCCCAACCAAGGATGGTGAAGAGCCTGCGAGTTTGGCAATCCAATCAGTT------CAATTT------------GACAAGAAAAAGGGCAAGAAGAATAAGTCTGATGGAGATGCATGTTTGAAGATTGATGTAGACTGGGTTGCCGAGCATGCATGCCAGGTCTCGAGAATGCTTTTGGGGGGAATGCAGGTGGTAGGAATCTATGTTTTTGTGGCTGAAACAGTATTTAAGCAGTCCACG---ACAGTTGTATGGCAGGCAATCAAAGCAGTTGCAATTTCAGCCCCAATTATCGCCGCAGATGGAAATCCTGTCAATGAACGGCTTGTACTGCACATTTTGGCTAGCCCAAGAAGAGTGTCTTGTCGAAGGTTCTCCCTGGAA---AGTACACAATCTTTGTCAATGGCCCCATGCGAATGGAAACTAGCTGAGATTATGGCAAACTTACACTGCTTGACATGTGCATACAGTTTTGACATGAAG---------------------------------------------------------ATGGAAGCTCCACAT------------------------------------------------------------------------------------------------------------------------------------------------------------------------------------------TTAAAGATGACCTCTTATCTGCAC---------------------------------------------------------------------------------------------------------------------------------------------------------------------------------------------------------------------------------------------------------------------------------------------------------------------------------TTCATGGGGAAATGA---------------------------------------------------------------------------------------------------------------------------------------------------------------------------------------------------------------------------------------------------------------------------------------------------------------------------------------------------------------------------------------------------------------------------------
>Selaginella_moellendorffii
---------------------------------------------------------------------------------------------------------------------------------------------ATGAGGACTGTGGTGGGAGACGAGGCG---CTCGACGGCGCCGTGGATTCAATCGTTGCGGCGGGCCGGGCAGTAGCTCTAGGGCTCTTGATCGGCAGGCTGGGCTCC------GGCGGGAGGGATTTTGTGGTGGGATTGGTGCAGACGCCCGTCAAGGAAGATGGAGGCGATGCGGCAGTGCTTCTCTCGTCATCTGGC---------------------------AATCAATCTCGGTCACGATCTGGAGCTGGATCCATGGCGCTCTCGATTGATGCTGAATGGGTAGCGGAGCATGCTAGACAGATCTCTAGAATGCTTTTAGGAGGATTAGGTGTGGTTGGATTGTATTGCCTTGCTCCAGACAGCGCCTTCAAGCAATCGACT---GCTATTCTTTGTCAGGTCTCAAATGCTGTGGCCGCTGTCACTTCGATCTCT------------------GCGCAGGAGCGCTTTGTTTTACAGATATCTACAAGCCCAAGAAGGCTGGCTTGTAAAGTATGCACAGTGGAG---CCGAATGGAAGTTCTTCGCTAAAGCCTTGCGAGTGGAAGCTGGCAAAGATTTCGACAAATCTGCAGAGCTTGACGTGCACGTATTCGTTTGATGCAAGCATACCAGTTCGTTCCGCA---------GCTCAAGCTGACACATTCAAAAACAAATTGCTTTCATGGACAGCCTCGGAGATTAAAGTCATCCAATCTGCCGAGGTGCTCATCAATAACGAACTCCAAGAAGGAGAGAACTACTCGGGG---------------------------------GATGTCCAGCTTCTTCTTCCATTTAACAACAAAGAAGTTGTC---GAAGGTGATAACCCGGCGATCGTAACAGGAAACGTAAACGTCAAAGGATCTGTCGATGCTCGAGCTTACGGATTTCCTCGCGAGCCTGCGTCTATGGCAATTGATGCTATCAAGGAAGATATAATCGCCAGCCTACGCAATAGGATCGACATCCTTTGTGAAGAAGCAGAGCAACAATCGGCC---------------------------------------------------------------------------GAGCAAGCGCCTCTATCA------------------CTTCTATCACATTGCGGGTCA------------------------------------------GTAAGATCACTGTCTTCTCTTTTTCTTTCTTGA------------------------------------------------------------------------------------------------------------------------------------------------------------------------------------------------------------------------------------------------------------------------------------------------------------------------------------------------------------------------------------------------------------------------------------
>Physcomitrella_patens
------------------------------------------------------------------------------------------------------------------------------------------ATGGTGCGAGTTGTGGTGGGGGATGAGGGGCAAGTGGAAGGTTTTGTCGATTCGTTGTTTCAATCCCGCTTACAAGTGCAGGTCGGGCTACTGATCGGGAAATCGGAGGTG---TCACCTTCTCGTGATTCTGTTTTTGCCCTCGTTCCAACGCCAAGAAGAGATGGTGGGGGCGAAGCTGCGAAGATCACAGGTGCAACTAGCGGTCAGAAA---GAGAGCAGTGGGAAGAAGAATGCGAAACCCAAGCCCACTGTCGACAACTCTTCCGTGGATATTGACACTGATTGGGTTGCTGAACATTCGCGGCAGGTGTCGAGGATGCTCGTGGGAGGAATGGACGTGGTGGGTATATTTGTGTACGCATCTGAAAGCGCCTTAAAAAATTCGATA---TCAGTGTTGTGGCAGACTGTGCGGGCAGTGGCATCTGCGTCCCCTCTG------------AGTGAAGAAAACGATGAACGTCTCGTATTGAACATCTCTTCCAGTCCCCGTAGGATTTCGTGCAGAAGCTGTGCGCCTCTCACGAGTTTTTCATCAACAGCATTGCGACCTTGCGATTGGAAGCTTGGGAAGTTACTTTCAAATTTACAGACATACATTTGTTCTCATCCTGTGGAAGTCAGAATACCATTGCTGGTCGATGATAATGAAGCGTCTGCTGGAACTGTCAAGGACAACTTATGTGCAGCCATTTCAGCTGAGTCTGCACGCCTCAAGTCCGCCGTAGCAATGGTTGATGGAACAGTGCCATCTCAAGACGCACTTTTG------GCGCCTCCGAGGACCTTGGATAACCCCCATGTTGTTGAATACCTTGCACAGTTGGACGGCAGTGGAGGCATTAGAGATATACGGGGGAGACAAAACGTTGCAGCAATGGTTACTTTAAGTGGAGTTGTACATGGCCGTGCCTATGCCTCCGCACGGGAGCCTCTGCAACGAGCTATCACGAACCTAGAGAAAGACTTAATCTCGAGTTTGAGATCAAGGCTCGATCTACTGTGTGACGAGGCAGAGCGATCTGTTGAAGATGATCAATGTTCAAGCAGCAATGAAATGGAGAATTCTGTTGCAAAGTCAAACACCTCGTCACAGTTTTTACGTCCAAATGCTGACGCGGGT------------------------ACAGAATGCAGT---------------------GTATCATTGCCACGGAGAGTATTTGTTCCTTGGCATAGCGGCACCTTTCTCTCTGACTATCTCGTCAACGATGAAACGTTGGAGATGGACGTGAAAGTGAGATTCGAGGAATTGTTCTCTTTTGGAAAGGATCTG---GATATTTCTGAAATTCTCCAGCCTGAGTTATCAGCA------GTTGTC---CCACCTGCTCCTTCCTTCTCACAGATAGTCCATCCA---AAGAGGACTTCATCTAGTAAAGAATTG------------------GTAGCGCCAAAAACAGACTCCAGCAAGCAAGTTACACCG---------------------------------------------------------CCTCGCAATCTAATGCTTATTGGGGCTTTGGGCATGCTACTACTT------GCAATCTTATTAGCATTATTTATGTCCAAGTGA------------------------
>Lygodium_japonicum
---------------------------------------------------------------------------------------------------------------------------------------------------------------------------------------------------------------------------------------------------------------------------------------------------------------------------------------------------------------------------------------------------------------------------------------------------------------------------------------------------------------------------------------------------------------------------------------------------------------------------------------------------------------------------------------------------------------------------------------------------------------------------------------------------------------------------------------------------------------------------------------------------------------GCAGCTGTGGATGGAATCCTTGTTACACAAGATTCTCAAGATAAA---------GTGTTTACTGGTGAGACCAACCATGAAGTAGAGCTATTTTTACCATTGGATTCTGGG------------GAAGATGGAAGCAGTGGTGAAGTTATGGGGCTTGCTATCATGACTGGTTCTGTACGAGCACTTGCAAATTGCTTTTCCCATGATCCTTTGCAACGCATTATTGCAGATTTGAAGGAAGATATAGTGCAAAGCTTGAAGAGCAGGCTTGAAATCCTTTATGATGATGTTGATCTGCCGACGCAA---------------------------------------------GATGTGGGTTCAAATGGTGAAAAGCTGCAAGATAGTAATGACATCAAA---------TTGTTGCATCCTCTTCAACAAACCAATGGT---GCTGTAAGATTTCAAAGTAAGCTTCCAAATCGCATATTTGCTCCATGGAAGGGAGGAGTTTTTGTTTGCGACTATATGCAAGAGGGAGAAACTCTGCAGGAT---GTAAGCAGTCGTTGCATGGAGTTACTTGGAATGGACAAACCTTTG---GTTCAATCTGAAGTTTTGGAGCTTGAGGCTTTGAGTCGAAGTATGGCA---------GACAGGTCCTTTTGGGATGCCGTTAGAAAT---CATTCAGAAGCACAGATGAGTTCGTTTCAA------------------------GGATCTGATGATGGGCAGGGTAACAACAATTCT---------------CGTGTAAAAGCC---------------------------TTTTGGAGCACAACTGCCCTTGGGGCTCTTTTAGTACTTCTCTTG---------------------------------------------------------------
>Oryza_sativa
TCTCCTCCGCTGAGCCGCAACGGCCTCCCTCTCCGCTGCTCCCCCCATCGGCGGCGTCGCTTTCCCACCGGCAACCCTTCCCCTCCCCAGAAGAGAAGAGAAGAGAAGAGAAGAGGTGGGATCTGGATTGTGGAGAGGATGGTGAAGACAGTGGTCGGCGAGGAGGCGCAGCTCAAGGCATTGGAGGAAACCCTCTCCGCCTCCGCCTCTCCAGCTCAGGTGGGGCTCGTCGTCGGCAAGCTCAGCGCC---TCTTCCGACCGTGCCCTTGCCTACTCCCTCATCCCCACGCCGCCCACCGATTCCGGCGCTCCCGCTTGCTCCCTCCTCCGCGCGGCCCCC---------------------AACCCCAAGGCCGCCAAAGCTGCCTCTTCCGACGCCTCCTCGTCGCTCGACTTCGATGTCGACTGGGTCGCCGAGCACGCGCGCCAGGTCTCGAGGATGCTTCTTGGAGGAATGACCGTCATAGGTATTTACATATGGGCGTCAGAAGCTTCGTTCAAAGCGACTTCCCCTGCTGTTTTATCACAGGTTCTTAGAGCTGTTTCTCAGGTTGCTCCTTTGTAT---------GGCACTGGTGTTGATGAGAGACTGCTCATTCATATTTCTTACAGCCCAAGAAGGTGGGCCTGTCGTATATGT------------GATATGAGCTCAGGACGTTTAAGGCCATGTGACTTCAAGTATACTAAACTATTAGCTTCTCTTCAAACTTTCAGATGCACATATAATTTTGAGATAAGACTGCCAGTTGTTCAA------------------GCTGAGCCTTTTAAGAAGGTTATTTCAAAGGCAATCAGTCATCTCACGAAGCAAGTGCAGAATGCCAAAGCTTTGATTGATGGAGTCCTGTTTTTGGATGACATG------------------GACAACACTTTGGAGGGGCCACATAACGTTGAATTTCTTGTGCCTTTCAAGAACAAT---------------------------------------------------------------------------------------------------------------------------------------------------------------------------------------------------------------------------------------------------------------------------------------------------------------------------------------------------------------TTGCCGGCTGAAGTTTAG---------------------------------------------------------------------------------------------------------------------------------------------------------------------------------------------------------------------------------------------------------------------------------------------------------------------------------------------------------------------------------------------------------------------------------------------------------------------
>Theobroma_cacao
------------------------------------------------------------------------------------------------------------------------------------------ATGGTGAAAGCTGTGGTCGGAGACGAAACTCAACTCCAGCTAGCTGAGGATCGCCTCTCCCAATTTTCACTTCCTGCCCAGGTTGGTCTGGTGATAGGGAAGCTGAGCTCG---TATCTGGAACGAGGCTTCGTGTTCGATTTAGTACCAACACCTCAGAACGATGCCGGACAGCCAGTTTGTTCGGTTTTGGAG---GCGTCC---AAATTC---GACAGTAAAAAGGGGTCGAAACCCAAATCTCGGACATCTGATTCTTCCTCTTCTTTGGTCATTGACAAGGATTGGGTCGCTGAACACGCTCGCCAGGTGTCGAGGATGATGGTGGGTGGAATGAAAGTAGTGGGTATTTATGTGTGGGCTAGTGAGGCCGCATTCAAGAATTCTACC---ATGGTGCTTTGCCAGACAGTGAAAGGAGTTGCTGAAGCAATATCATTTTGT---------GACGATGACATGGATGAAAGACTGCTTATTCACATATGTTACAGTCCAAGGAGATGGACATGTCGGAATTGTACACTGTCCTCAAATATCACATCAAGCAGTTTGCAGCCTTGTGACTTCAAAATGGGAAGAGTCTTAACTTCCCTTCAAGCTTTTAAGTGCTTGTACAACTTTGATCTTAGACTGCCAATATATCAAGGGAAAGCA---TCCAATTCCCAGACGCTTAGTGATGTTCTCCGCAATGGAATTTCAATTTATGCAAAAGAGCTGCGAGGGGCAAAAGCCATGATTGATGGACACCTGGTTGTTAATGATGAG------------------ACATGCAAAACAGATGGTTTGCATGAAGTGGAGTTGCTTCTACCATTCATGAAGGATATGTATATT---GAAGCAAGCAGCCAGAAAGATGTTATAGGTGTTGTTAGTTTTACTGGCTCGGTATGTTCCTTTTCATTCTTGAATTCCAAGGAACCAATTTCACAGGCTATTGCTGATATAAAGGATGATATCATCAGGAGTTTGCAAAGCAGGCTGGATATCATTTGTGATGAAGCAGATGGA---------------------------------GATCTAGGGCTAACTGACGACGGAATTATGGAAGAAAGCAATGATTTATCATCTGAAAAGCCAGTTTCCCAACTTGTTTTGCGTTCCTTGAGGAAAAATTGCAAT---------------------CTTTCATTACCTCGGAGGGTCTTTGTTCCTTGGTTGGCGGGTACATTTATCAGTGACTATCTACAATCATCCGAGACACTTGAGGTT---CTAAAAGATCATTGTGTTGAGTTGATGTCCATGGAAACTCCAAAT---GATGCCTCAACAATCTTGGAACCCGAAGAAGAAGCCCTCAGAGTGATC---------ACTAGATCTTTTTGGGATGTAGTGGTCCCCTACTCTTCAGCGCCTAGCTCTTTCGAA------GAAAAGAGCAGAGAAATTACCAGCGCAGAAAATAGCCAGAAACCCACCAAG------------------------------------------------------------TCACCCAATGTCAACTTCATTGCTGCTGTTTTCTTCCTCCTCCTC------TCAGTTATAGTAGGT---TACATGCTTGTCAGGAAATCATAG---------------
>Isoetes_spp
---------------------------------------------------------------------------------------------------------------------------------------------------------------------------------------------------------------------------------------------------------------------------------------------------------------------------------------CTCCAATCAGCT------CAATTT------------GATAAGAAAAAGGGCAAGAAGAATAAGTCTGATGGAGATACATCTTTGAAGATTGATGTAGACTGGGTTGCCGAGCATGCATGCCAGGT----------------------------------------------------------------------------------------------------------------------------------------------------------------------------------------------------------------------------------------------------------------------------------------------------------------------------------------------------------------------------------------------------------------------------------------------------------------------------------------------------------------------------------------------------------------------------------------------------------------------------------------------------------------------------------------------------------------------------------------------------------------------------------------------------------------------------------------------------------------------------------------------------------------------------------------------------------------------------------------------------------------------------------------------------------------------------------------------------------------------------------------------------------------------------------------------------------------------------------------------------------------------------------------------------------------------------------------------------------------------------------------------------------------
>Isoetes_andicola
-----------------------------------------------------------------------------------------------------------------------------------------------------------------------------------------------------------------------------------------------------------------------------------------------------------------GGAGGAGCCTGCGGGTTTGGTACTCCAATCAGTT------CAATTT------------GATAAGAAAAAGGGCAAGAAGAATAAGTCTGATGGAGATACATCTTTGAAGATTGATGTAGACTGGGTTGYCGAGCATGCATGCCAGG-----------------------------------------------------------------------------------------------CAGGCAATCAAATCAGTTGCAATTTCAGCCCCAATTATTGCCGCAGATGGAAATTGCRTCCATGAACGCATTGTACTGCACATTTTGGCTAGCCCAAGAAG-------------------------------------------------------------------------------------------------------------------------------------------------------------------------------------------------------------------------------------------------------------------------------------------------------------------------------------------------------------------------------------------------------------------------------------------------------------------------------------------------------------------------------------------------------------------------------------------------------------------------------------------------------------------------------------------------------------------------------------------------------------------------------------------------------------------------------------------------------------------------------------------------------------------------------------------------------------------------------------------------------------------------------------------------------------------------------------------------------------------------------------------------------------------------------------------------------------
>Isoetes_elatior
------------------------------------------------------------------------------------------------------------------------------------------------------GTTGTGGGCGATGAAGCCCAGATAGAGAATGCTCTTGAGAAAATGACAGCTCTGGACGTGCCTTTACAGATTGGTTTACTCATTGGTAAACTAGGAGGCTCAACTTTGGAGAGAGACTTGATTTAMGGACTTGTGCCTACCCCAACCAAGGATGGTGAAGAGCCTGCGAGTTTGGCAATCCAATCAGTT------CAATTT------------GACAAGAAAAAG-----------------------------------------------------------------------------------------------------------------------------------------------------------------------------GGCAATCAAAGCAGTTGCAATTTCAGCCCCAATTATCGCCGCAGATGGAAATCCTGTCCATGAACGCATTGTA---------------------------------------------------------------------------------------------------------------------------------------------------------------------------------------------------------------------------------------------------------------------------------------------------------------------------------------------------------------------------------------------------------------------------------------------------------------------------------------------------------------------------------------------------------------------------------------------------------------------------------------------------------------------------------------------------------------------------------------------------------------------------------------------------------------------------------------------------------------------------------------------------------------------------------------------------------------------------------------------------------------------------------------------------------------------------------------------------------------------------------------------------------------------------------------------------------------------------------------
>Isoetes_coromandelina
--------------------------------------------------------------------------------------------------------------------------------------------------------------CGACGAAGCTCAGATCGAGGATGCTCTGGAGAAAATGGCAGCTCTGGACGTGCCTTTGCAGATTGGCTTACTCATTGGTAAGCTAGGAGGCTCAACTTTGGACAGAGACCTCGTTTACGGACTTGTGCCTACCCCTGCTAAGGATG--------------------------------------------------------------------------------------------------------------------------------------------------------------------------------------------------------------------------------------------------------------------------------------------------------------------------------------------------------------------------------------------------------------------------------------------------------------------------------------------------------------------------------------------------------------------------------------------------------------------------------------------------------------------------------------------------------------------------------------------------------------------------------------------------------------------------------------------------------------------------------------------------------------------------------------------------------------------------------------------------------------------------------------------------------------------------------------------------------------------------------------------------------------------------------------------------------------------------------------------------------------------------------------------------------------------------------------------------------------------------------------------------------------------------------------------------------------------------------------------------------------------------------------------------------------------
