# Supplementary material for: Phylogenomics indicates the “living fossil” Isoetes diversified in the Cenozoic
Source: PLoS One. 2020 Jun 18;15(6):e0227525. doi: 10.1371/journal.pone.0227525 (PMC7302493; doi:10.1371/journal.pone.0227525)
Supplement: S1 File — Folder containing fasta files for each of the individual nuclear alignments. (GZ) [file pone.0227525.s011.gz › 1_Individual_Nuclear_Alignments/Homolog_06865.orthogroup_2.fasta]

>Oryza_sativa
------------------------------------------------------------------------------------------------------------------------------------------------------------------------------------------------------------------------ATGGAGGCCGCGGCCTCCCCGTCGCCGCCCCCTTCCAGG---------------------------------------------------------------------------------------------------------------------------GCGTCGCCG---CTGCGGCTCAACCCGGCCGCGTTCCTCCTCCGCACCACCACC---------ACCACCACCACCGTCCAGCCGACCACATCTGCCGAC---------------------GCGCCCCCGCCCCCGCCGCCGACGCGGCAGACGGCCGGGGTCGACCGGCTCATCTCGTTCCTCTCCTCCCTAATCCCCCGCCGCGGGCAGCGGGCG------------------------------------------------AAGCAGCCGACCAGC------------------------------------------------------------------------------------------------------CCCCCT------------------------------CCCACCGCCGCCATCTACCGCTCCATGTGCATCTTCGGGCTCAAGACGATA---------CTGATACCGTACCGTACGAACCTGGTGCGGCTGCAAACCGGGCCGAATTACGCCGACGCCTTCGCCGATTTCGTCAAGAGGGTCGCCTCGTCGTCGGGGAGGCCGACCGGTGGCAACAAGCAGAGAATGTGA---------------------------------------------------------------------------------
>Arabidopsis_thaliana
------------------------------------------------------------------------------------------------------------ATGAATTTTGGGTTGCCA---AGT---ATATCTTGGTTTGGTAGCATCAGCACA---------------------AAGAAAGATGTAGCTATGATTGATTCCGTGACACCAACAACAACTTCTCTATTGGAACAGCCAGAGCAAGAGAAAGCAACAACCTTTCTTCTCAAACAGCCAGAGAAAGAGAAAGGCTTATTTGATATAAAGATATGGACTTGGTCCTCCTTCAGTTCAGTTCTTCCTTGGTCTGCAAATGCCTCTGATGGTAAGCAGAAACCC---ACTACTATCAACAGAGGGTTA------------------------------AAAAGGCATGCTCTTTCTCGGAGGTCATCAAGA------TCAAATGGTGTGAATACTGTTTATCGGTTTAGACCTTATGTGTCTAAGGTTCCGTGGCATACAGGGACGAGGGCGTTTCTGTCACAGCTTTTCCCGAGATATGGACATTATTGTGGACCTAACTGGTCTAGTGGGAAAGATGGAGGTTCGATGGTTTGGGATCAGAGACCTATTGATTGGTTAGATCATTGCTGTTATTGCCATGATATTGGTTATGATACTCATGACCAGGCAGAGTTGCTTAAAGCTGACATGGCGTTTCTTGAGTGTTTGGAATCAAACAAGCGTGTAGTTACTAGGGGAGATGCT------CAAGTTGCTCACTTTTACAAAACAATGTGCATTACAGGTCTCAAGAGCATA---------CTAATACCCTACAGAAGTTACCTTGTGAAG---------------------------------------------------------------------------------ATACAATACGGGCAAAATCTA---CTCGACTTTGGCTGGATAGTGAGCAACCTCAGCAAGAGAAGCTGGAGTTTTCAGAAAAACTGA---------------
>Physcomitrella_patens
------------------------------------------------------------------------------------------------------------------------------------------------------------------------------------------------------------------------ATGAAGGTGGATAGTCTG------------------------------AAGTTT---------------------------------------------------------------CTGAATACCGCACACAGCCTTATATTT---GCGAAGGATGACCAAGAAAACCAA------------------GCCATTACGTTGCCAGAAGCAGAAGAC---GTACAAAAGCAAGTGGAGATAAGCCAGGAG------------------GGCGGTTGTCGA---GTTCCCCCTTTTGTTCCTTACACCGCCACGGTTCCTTGGCATACCGGCTCAAGAAACCTGTTCTCTCGATTTTTCCCTAGGTATGGCAATTACTGCGGCCCAAATTATTCCAGCGGCCGCGAGTCTGGCTCACTTCACTGGGACAAACCACCTACTGATTGGTTGGATTACTGCTGCTACCGTCATGATATGGGATACGACACCCTTGATCAGGCCAAGTTACATGATGCGGACAAAAAGTTCCTGAATTGCTTGCAAAATATACCTGAATCAGAAAAAATCACA------------TCGCTAGGACAAACTTATCGGAATCTATACGTACTGGGTTTGGAGCGGTTC---------TTGATACCATACAGAGACTTCCTAGTTAAGAAAATAGATGAA---------------------------------------------------------------------GGAAAGCGAAGCAGAGAAACA------CCGCCGGAAATGATTGTCCAACAA---------CAACGAAATGGTGCAAATTTAAATCGCAGCAACATTAATTGA
>Ceratodon_purpureus
---------------------------------------------------------------------------------------------------------ATGCGAACGTTTGGGAGTGAGTTCAAAGGTATAAGCATTAAATCTAGTGTACCTGTGGGCTTGAGA---GGAAAGCATAAGAGTGCATCAGCTAGACAGGCGCCGGTCACCATGAGGGTGGATGGTCTG------------------------------AAGTTTCTG------------------------GATACCTCGCAGATATTGAAGGATACCTCGCAGATATTGAATACTGCACAGAGCCTTGTGTTT---GGGAAGGATGAGGGTGCACAACAGGACCCAGCCATATCGAAGGAGATCACATTGCCAGACGCAGAGGAT---GTAGACAAGCAAGTGGAGATTAGTCGGGAC------------------GGCGGGTGCCCG---GTTCCCCCTTTCGTTCCTTACACAGCCACAGTTCCGTGGCACAGTGGCACACGCAACCTCTTCTCTCGGTTCTTCCCCAGGTATGGCAACTATTGCGGACCGAACTATTCCAGCGGCCGCGAGTCTGGGTCACTGTACTGGGACAAAGCACCTACCGATTGGTTGGATTACTGCTGCTATCGGCATGACATGGGGTATGACACTCTAGATCAGGCAAAGCTACATAAAGCGGATAAGGAGTTTCTAAGATGCTTGCAAACAATACCTGAATCTGCCAAAATCTCA------------ACTGTGGGAGTAACATATCGGACTCTGTACATACTGGGCTTGGAGCGATTT---------TTATTACCTTATAGGGACATTCTGGTGAAGAAAATAGAAGAG---------------------------------------------------------------------GGGAAACGTGGGAGAGAAACT------GCGCCAGAAGTGATTGTCGAAGAGGTA---AAGGAGAGAAAT---GTAGACATGAACACTAGCTCT---------
>Isoetes_lacustris
------------------------------------------------------------------------------------------------------------------------------------------------------------------------------------------------------------------------ATGAAGATTGATGTT------------------------------------------------------------------GAGCTCGGCCAAATT------AACTTGCCGGAGGTTCTTTCCTCAGCAATCCAGTTCTTTTTTAGGGCGAAAGATGCATTGTCGTGGGAA------AAGCTTGGAAAAGGGCCAAGATTCCTGAACGGAGCGACA------------AGAATAGAAAATTATGAA---------------------GCAGGCTGTATG---TTGAACCAATTTGTGCCATATTATCAGAAATTGCCATGGCACAACGGAAGCAGAGCTTTTCTTTCAAGATTTTTTCCAAAGTATGGGAACTACTGTGGTCCAAACTGGTCTAGCGGCAGGGCCGGCGGGTCTCTTTTCTGGGATAAGCCTCCTACAGACGGACTTGATTTTTGCTGTTATAAACATGATATTGGATATGACAGCCATAATCAGCTGGATCTTTACAATGCCGATCTTGCCATGTGCCAGTGTTTGCTCAGCATTCCCAGAGCTCGATTTACATTAAATCCGCAGTTCCTTTTGGCAGAAATCTATAGATCTGCTGCCCTTTTTGGGCTCAAGATGATC---------CTTGTTCCATACAGAAGCTTACTGCTAAAACAAATTGAACGAGAATCACAGCGTCAG---------------------------------------------------AGAAACAAAAAGGATAAAACTACAGAAACATCTTCCAATGCAATTGTGCAATTTATTGGCAAATCGAAGAAACAGTTCAGGTTAACAATATAA------------
>Isoetes_sinensis
------------------------------------------------------------------------------------------------------------------------------------------------------------------------------------------------------------------------ATGAAGATTGATGTT------------------------------------------------------------------GAGCTCGGTCAAATT------AGCTTGCCGGAGGTTCTTTCCTCAGCAATCCAGTTCCTTTTTAGGGCGAAAGATGCATTGTCGTGGGAA------AAGATTGGAAAAGGGCCAAAATTCTTGAATGAGGCGACA------------AAATTAGAAAATTATGAA---------------------GCAGGGTGTATG---TTGAACGAATTTGTGCCGTATTATCAGAAATTGCCATGGCACAATGGAAGCAGAGCTTTTCTTTCAAGATTTTTTCCGAAGTATGGAAACTACTGTGGTCCAAACTGGTCTAGCGGCAGGGCCGGCGGGTCTCTTTTCTGGGATAAGCCTCCTATAGACGGACTTGATTTTTGCTGTTATAAACATGATATTGGATATGACAGCCATAATCAGCTGGATCTTTACAATGCCGATCTTGCCATGTGCCAATGTTTGCTCAGCATTCCCAGAGCTCGATTTACACTAAATCCGCAGTTCTTTTTGCCAGAACTCTATAGATCTGCTGCCCTTTTTGGGCTCAAGATGATC---------CTTGTGCCATACAGAAGCTTACTGTTAAAAGAAATTGAACGAGAATCAGAGCGTCAG---------------------------------------------------AGAAGCAAAAAGGATAAAACTACACAAGGATCTTCCAATCCAATTGTGCAATTTATTGACAAATCAAAGAAACAGTTCAGGTTAACAATATAA------------
>Selaginella_moellendorffii
---------------------------------------------------------------------------------------------------------------------------------------------------------------------------------------------------------------------------------------------------------------------------------------------------------------------------------------------------------------------------------------------------------------------------------------------------------------------------------------------------AGTGGCTGCCTCGTGATGCCGCCATTCTCCCCTTACTCGGCCACAGTTCCATGGCACACTGGAACCCGAGCTATTCTTTCGCAGATCTTTCCAAAGTATGGGAACTACTGCGGACCAAACTGGTCGAGCGGTCGACAAAAAGGATCACTGGTTTGGGACGTACCTCCGGTGGACTGGCTGGATTACTGCTGCTTCAAGCACGACGTTGGCTACGACAGCCATAGCCAGGAAGATCTCTACAAGGCCGACTTGGAGCTTTTGGAGTGT---------------------------------------------------------------------------------------------------------------------------------TTGCGAAGG------------------------------------------------------------------------------------------------------------------------------------------------------------------------------------
>Amborella_tricopoda
ATGATCAATAACGATGGGCCTCTGGATCGACATTATCTGAGATGTTGGAGAAGGGAGTTCAGGCATTTCTACCTTATTGATTTTGCTCGAACCTTGCATTCTTCAGCAATGAATTTCAATTTCCTA---AAAATTCTACCATTAGTCCATTTTCACCCAGCTATTGTTAAAGAACCAGAGCATAAAACACCACCGACTACAATA---GCCCGAAAGATTGAGAATGGCAAAGTGATCGAAGCATCTAGGAAT---------------------------------------------GCATCTACTGTTATAAATGTATGGGGAAGATCT---CTCCATTCCTTCATTCCATGGGTTTATAATTTGAAGCGCAAGGAAGAATCTCAA------------------------------------------------------GGGCCAAAGGCAGTTGAACCTCGATACACTCGA---------------------------CCTTTCTTCAGGCCTTATGTTGCTAGGGTTCCTTATCATAAAGGTGCCCGAGCCTTTCTTTCTCTGCTATTTCCTCGATATGGCCATTATTGTGGGCCAAACTGGTCCAGTGGCAAAGATGGCGGGTCTCTTCTATGGGACAAGCGCCCAATTGATTGGTTGGATTTTTGTTGCTATTGTCATGACATTGGTTATGACACCCATGAACAAGAAAAGCTTTTGAAGGCAGACCTGGCATTTCTCGAATGCTTGGAG---AAACCAATGATGAGCACGAAGGGTGATGTT------CATGTGGCTTACGTTTACAAGGCAATGTGTATTACAGGCCTTAGAAACATG---------CTGATACCCTATAGAAAGCAACTTCTGAAGCTGCAAGAGAAACCATTATCAATAGAAAGCCTGAACATTTTC------------------------------------AGAGGAAAAGGTGACACCTTTCAGCACACATAA------------------------------------------------------------------------
>Littorella_uniflora
------------------------------------------------------------------------------------------------------------ATGAATTTTCATTTACAT---AGATACATACCTTGGGTTGGTTCT---CCTCCA---------------------AAGAAGGAAGTATCA---------TCACCTGTCATGTCAACCGACACCCTTTTGGAATCACCAGATCCGCAG------------------------------------------GCTATCTTTGATGCCAAATTGTGGAACTGGTCAGTTTTA---CCATTCATCCCGTGGGCTATTAGTGCAAAAGACAAATTTCAATTGCCA---ACAACTGTCAATAAGAAGCTA------------------------------AAGAAGCAAGCACGGTCTCGCAGAAGCATTGAA------TCTGGCATGCAGTACTCAAATTTACGCTTTAGACCATATGTTTCTAAGGTTCCCTGGCATACAGGCCCAAGAGGTTTCCTTTCACAGTTGTTTCCGCGATATGGGCATTATTGCGGACCTAATTGGTCAAGTGGAAAAGATCGTGGGTCTCTGGTTTGGGACAAACGCCCAATTGATTGGTTGGACTACTGCTGCTACTGTCATGATATGGGATATGATACTCATGATCAGGTCGAGCTTCTGAAGGCTGACCTGGCGTTCTTGGAGTGCGTGGAG---AGGCCTCATATGGTTACAAGAGGAGATCCT------CGTGTTGCTTACCTTTACAAGTTTATGTGCATTAAAGGTCTGAGGAATATA---------TTAATACCTTACAGACAGAACCTTGTGAAG---------------------------------------------------------------------------------TTGCAA---TCAAGAATGATG---CTATTTCCGTCTGAGTTGCTGAACAATATTAAACAAAAAAAGTGGAACTTTGCTAAGACTTAG---------------
>Theobroma_cacao
---------------------------------------------------------------------------------------------------------ATGATGAACTTTGGATTTCTT---AGC---ATTCCATGGTTTGGTCTCGATCCCAAA------------------AGGGATTCGGAGTTGACTCTC---------------GCATCCACAAGTGCTCTCCTGGAACAGCCTAAACAGAAA------------------------------------------GCTGGTTTGGAGATCAGGCTATGGGGATGGACTCTAGTT---TCAGTTCCTCCATGTGCAGTGAATGGTAATGATAAAAATCGAGCACCA---ACCACTATAAATAAAGGATTA------------------------------AAAAGACGTGCACGACAACGTGGGGCTATTGAGCCTCCCAATGGAGGTACCTCT------ATCCGGTTTAGGCCATATGTTTGCAAGGTTCCATGGCATACAGGTGCTAGAGCCTTCCTTTCGCAGTTATTTCCACGATATGGGCATTACTGTGGTCCTAATTGGTCAAGTGGGAAAGATGGCGGATCTCTTGTTTGGGACAGGAGACCAATTGATTGGTTAGATTTTTGTTGCTATTGTCATGATATTGGTTATGATACTCATGATCAAGAAAAGCTTCTGAAAGCTGATTTAGCATTTCTTGAATGCTTGGAG---AAGCCTCATATGAGCACAAAAGGTGATGTC------CGTATTGCTCATCTTTACAGGACAATGTGCACGACAGGTATGCCTAGTATTAAGTGTGCTTTAATATGGTACATTATATTGGAAGGAAAAAATATT---------------------------------------------------------------------------AGAAAATTTGATTTTTATTTCAGTTTTTTCTATTTACTTATTATCTTCCCTTGTCTGAGGTCAGCCTTGTGA------------------------------
>Isoetes_andicola
----------------------------------------------------------------------------------------------------------------------------------------------------------------------------------------------------------------------------AGATTGATGTT------------------------------------------------------------------GACCTCGGCCAAATT------AACTTGCCGGAGGTTCTTTCCTCAGCAATCCAATTCTTTTTTAGGGCGAAAGATGCATTGTCGTGGGAA------AAGCTTGGAAAAGGGCCAA------------------------------------------------------------------------------------------------------------------------------------------GAGCTTTTCTTTCAAGATTTTTTCCAAAGTATGGAAACTACTGTGGTCCAAACTGGTCTAGCGGCAGGGCCGGCGGGTCTCTTTTCTGGGATAAGCC--------------------------------------------------------------------------------------------------------------------------------------------------------------------------------------------------------------------------------------------------------------------------------------------------------------------------------------------------------CATCTTCCAATCCAATTGTGCAATTTATTGGCAAATCGAAGAAAGAGTTCAGGTTAACAATAT--------------
>Isoetes_humilior
------------------------------------------------------------------------------------------------------------------------------------------------------------------------------------------------------------------------------------------------------------------------------------------------------------------------------------------------------------------------------------------------------------------------------------------------------------------------------------------------------------------------------------------------------------------------------------------------------------------------AACTGGTCTAGCGGCAGGGCCGGCGGGTCTCCTTTCTGGGATAAGCCTCCTATAGACGGACTTGATTTTTGCTGCTATAAACATGATATTGGATATGACAGCCATAATCAGCTGGATCTTTACAATGCCGATCTTGCCATG---------------------------------------------------------------------------------------------------------------------------------------------------------------------------------------------------------------------------------------------------------------------------------------------------------------------------------------
>Isoetes_elatior
-----------------------------------------------------------------------------------------------------------------------------------------------------------------------------------------------------------------------------------TGTT------------------------------------------------------------------GAGYTCGGYCAAATT------AGCTTGCCGGAGGTTCTTTCCTCAGCAAYCCAGTTCYTTTTTARGGCGWAAGRTGCATTGTCGTGGGAA------AAGCTTGGAAAAGGGCCAAGATTCTTGAATGGGGCCACA------------AAATTAGAAAATTATGAA---------------------GCAGGGTGTATG---TTGAACGAATTTGTGC----------------------------------CAGAGCTTTTCTTTCAAGATTTYTTTWAAAGTATRGAAASYACTGTGGTCCAAACTGGTCTAGCGGCAG--CCGGCGGGTCTCTTTTCTGGGATAAGCCTCCTATAGACGGACTTGATTTTTGCTGTTATAAACATGATATTGGATATGACAGCCATAATCAGCTGGATCTTTACAATGCCGATCTTGCCATGTGCCAATGTTTGCTCAGCATYCCCAGAGCTCGATTYACWYTAAATCCGCAGTTMTTTTTGCCAGAACTCTATAGATCTGCTGCCCTTTTTGG----------------------------------------------------------------------------------------------------------------------------------------------------------------TCTTCCAATCCAATTGTGCAATTTATTGACAAATCAAAGAAACAGTTCAGGTTAACAATATAA------------
>Isoetes_coromandelina
-------------------------------------------------------------------------------------------------------------------------------------------------------------------------------------------------------------------------TGAAGATTGATTTT------------------------------------------------------------------GAAACCGGCCAAATC------CACATGCCGGAGGTTCTTGCTCCGGCAAACGACTTCTTTTTTAGGGCAAAAGAAGCATTGTCATGGCAA------AGGCT-CGAA-------------------------------------------------AAATTATGAA---------------------GCAGGGTGTATG---TTGRAACAGTTTGTGCCGTATTATCAGAAATTGCCATGGCACAGCGGAAGCAGGGCTTTTCTTTCAAGGTTTTTTCCAAAATATGGAAACTACTGTGG----------------------------------------------------------------------------------------------------------------------------------------------------------------------------------------------------------------------------------------------------------------------------------------------------------------------------------------------------------------------------------------------------------------------------------------------------------------------------------------
