# Supplementary material for: Phylogenomics indicates the “living fossil” Isoetes diversified in the Cenozoic
Source: PLoS One. 2020 Jun 18;15(6):e0227525. doi: 10.1371/journal.pone.0227525 (PMC7302493; doi:10.1371/journal.pone.0227525)
Supplement: S1 File — Folder containing fasta files for each of the individual nuclear alignments. (GZ) [file pone.0227525.s011.gz › 1_Individual_Nuclear_Alignments/Homolog_31986.orthogroup_1.fasta]

>Physcomitrella_patens
---------------------------------------------------------------------------------------------------------------------------------------------------------------------------------------------ATGGAG---------GGAAAGCTTGCGGACATTACCCGGTTGTTTCAGAAGTTCAAGGCCGCCTACGACAAAAATGATACGGAAACCAGCGACAACATCCTTTCTCAGCTCAAGGTGAAGCTGACTGAGTTGCCTAGTCTTCCACCCCTGTTTAAATCGTCTCCATCATCCATACAAGAGCTTCTTCTCGCAAGGGATATTTTGGAACATGCTGTAGTT---TTGAGTGTGAAAATGGAGGATCAGGATGCATTTGAGCGCCATTTTCTTCAACTCAAGTCATACTACACCGATACT---AGGGGGGTGATTCCTCCGTCCGGACAAGAGTATCCCATTTTAGGTCTCAACTTGCTGCGGCTGTTAGTTCAGAACAGAATTGCGGAATTTCATACAGAGCTAGAGCTTCTACCACCTGCAGCTCATGATCATTCATGCATAAAGCATGCTGTGGAGCTAGAGCAGTCGTTCATGGAGGGCGCCTACAACCGTGTTCTAAGTGCCCGTCAAGCTGTTCCACATGAAACTTATGTGTACTTTATGGACCTTCTTGCCAAGACTGTCAGAGATGAAATCGCAGGTTGTAGTGAGAAGGCGTACGATTCGTTGTCATTAGTGGAGGCCAAGAAGATACTGATGTTTGCGTCCGATCAAGAGTTGCTGGCATACGTTCTGGAT---GATCATCCGGATTGGGAGATTCGCGGCACCAGGGTGTATTTTCAAAGAGCCAAGAAACTTGCACCATGCAAAGAGATTCCTTCTCTTCAGCTAATCAATCAAACTCTAGGTTATGCTAGGGAGTTGGAGCGTATTGTATAG
>Ceratodon_purpureus
---------------------------------------------------------------------------------------------------------------------------------------------------------------------------------------------ATGGAG---------GCAAAGCTCGCGGACATCACCCGCCTCTTCCAGAAGTTCAAGGCTGCGTACGACAAGAATGATGTGGATACTAGCGATAGCCTCCTCTCTCAGATCAAGGTGAAGTTGACGGAGCTGCCTGGTCTTCCACCGCTGTTTAAATCATCTCCAACGTCGAAGCAAGAGCTTCTTCTCGCAAGGGATATCTTTGAACATGCTGTTGTT---TTGAGTGTGAAAATGGAAGATCAAGATGCATTTGAGCGTCACTTCCTTCAGCTCAAGTCGTACTACACTGACACG---AGAGAGCTGATTCCTCCATCTGAACAAGAGTACCCCATTTTAGGCCTCAACTTGCTGCGGTTGTTAGTTCAGAACAGAATCGCGGAGTTCCATACAGAATTAGAGCTTCTACCACCTGTAGCCCACGATCATACCTGCATAAAGCATGCTGTAGAGCTAGAGCAGTCTTTTATGGAGGGCGCATACAACCGTGTTCTCAGTGCACGTCAAGCTGTTCCACATGAGACTTATGTGTATTTTATGGACCTTCTCGCCAAGACTGTCAGAGATGAGATTGCAGGCTGTAGTGAAAAGGCTTATGACTCATTGTCTCTGGCGGATGCAAAGAAGATCCTGATGTTCTCATCGGATCAGGAGCTGCAGGCGTATGTTTTGGAC---GATCATCCCGATTGGGAGATCCGTGGCACCAGAGTATACTTTCAGAAAGCCAAGGAGCTTGCACCATGCAAGGAAATTCCCTCTCTGCAGCTGATCAATCAAACTCTAGGTTATGCCAGAGAGTTGGAGCGTATTGTA---
>Ananas_comosus
---------------------------------------------------------------------------------------------------------------------------------------------------------------------------------------------ATGGAT---------CCGCAGTTGAGAGAAGTAACGCAGCTCTTCGAGCGATTCAAAGCCGCTTTTTTGAGGAGCGATTTCGACACTTGCACCAATCTCCTCTCCCAGCTCAAGGTGCTGTTGACAAAATTTCCTAGCCTTCCACCATCATTCCAGCGTACTCCTAACGCTGTGGAGGAACTGACTGTAGCAAGGGATATATATGAGCATGCTGTTGTT---CTGAGTGTGAAGACTGAAGATCAGGATGCATTTGAGAGGGATTTCTTTCAGCTGAAACCTTATTACACTGACACA---TGTGGTATAATTCCCCCATCACCACAAGAGTACCCAATTTTGGGCCTTAACCTTCTGAGGCTTCTGGTACAAAACAGAATAGCAGAGTTCCACACTGAACTAGAGCTGCTTCCGTCTAGTGCCCTAGAAAATCCCTGCATAAAGCATGCTGTTGAACTGGAGCAATCATTCATGGAAGGTGCTTATAACCGAGTCTTAAGCGCCAGGCAGACTGTCCCACATGAGACATATGTTTATTTCATGGATCTTCTTGCAAAAACTGTTAGGGATGAAATAGCTGGATGCAGCGAGAAAGCTTATGACTACCTGACTATAAATGATGCGAAGAAGATGTTGATGTTCTCCTCTGAACAAGAGCTTTTCCAGTATATAACTGAGATGATGCACCCTTAG---------------------------------------------------------------------------------------------------------------------------------
>Oryza_sativa
---------------------------------------------------------------------------------------------------------------------------------------------------------------------------------------------ATGGAT---------CCGAAGCTGGTGGAGGTGACGCAGCTCTTCTCCCGCTTCAAGGCAGCCTTCGCCAGGAACGACTTCGACACCTGCGTAGACCTGCTGTCGCAGCTCAAGGTCCGCCTCACCAAGTTCCCCAGCCTTCCTCCATCATTTCAGCAGACACCGAATGCAGTGGAAGAGCTGAAAATTGCGAGGGACATCTATGAGCATGCAGTTGTT---CTGAGTGTGAAAATTGAAGACCAAGATGCATTTGAAAGGGACTTTTGTCAACTCAAACCTTATTACATGGATACA---TGCGGCATAATTCCACCATCACCACAGGAGTATCCAATCTTGGGTCTTAATCTTCTAAGGCTGTTAGTTCAGAACAGAATTGCAGAGTTCCACACTGAGCTGGAACTTCTGCCGGTCACAGCACTTGAAAATCCTTGCATCAAGCATGCGGTGGAGCTTGAGCAGTCATTTATGGAGGGTGCTTACAACCGAGTGTTGAGCGCTCGCCAGGCTGTGCCCCACGAAACATATGTGTACTTCATGGATCTTCTTGCCAAAACAGTCAGAGATGAACTGGCTGGTTGCAGTGAGAAGGGTTATGATTATATGTCAATAGCTGAAGCAAGACAAGTGCTGATGTTCAGCTCTGACAAAGAATTGCACCAGTACATCGCAGAG---GAGCACCCTGAATGGGAGGTAAAGGATGGTTCCGTCTTCTTCCAGAAGGCGAAGGAGACCCAGCCCTGCAAGGAGATACCATCTTTGCAGGTTATCAACCAAACGCTCAGCTATGCTAGAGAGCTGGAGCGGATTGTATGA
>Theobroma_cacao
------------------------------------------------------------------------------------------------------------------------------------------------------------------------------------------------------------------------------------------------------------------------------------------------------------------------------------------------------------------------------------------------------------------------------------AAGATTGAGGATCAAGATGCCTTTGAAAGGGATTTCTTCCAGTTGAAGCCCTATTATACTGATGCTGGCAGTAGCCGCCTTCCACCATCCCCTCAAGAGTACCCAATTTTAGGTCTTAATCTCTTGAGACTTCTTGTCCAGAATAGGATTGCTGAGTTCCATACTGAACTGGAACTGCTTTCAGCCACTGCTTTAGAAAATCCTTGCATCAAGCATGCTGTGGAGCTGGAGCAATCGTTTATGGAAGGGGCTTACAACCGTGTGTTGAGTGCCAGACAGACTGCACCACATGAAACTTATGTTTATTTCATGGATCTCTTGGCAAAAACAGTGAGAGATGAAATAGCTGGATGCAGTGAGAAGGCATATGATTATCTTTCAATTGATGATGCCCGACAGATGTTGCTGTTCTCATTTGATCAAGAACTTTTGGAATACATCAAAGAG---GAGCATCCTGAGTGGGAAGTGAAGAATGGATTTGTCTTTCTCCAGAAGGCCAAAGAATCTGCGCCATGCAAGGAGATTCCATCCCTGCAACTGATCAACCAGACTCTTAGTTATGCAAGGGAGTTGGAGCGGATT------
>Arabidopsis_thaliana
---------------------------------------------------------------------------------------------------------------------------------------------------------------------------------------------ATGGAT---------CCGCAACTAATGGAGGTTTCACAGCAGTTCGAGAGGTTTAAAGCTGCGTTTATAATAAAAGATTTCGATACCTGTTCCAGTCTCTTGTCTCAGCTTAAG------------------------------------------------------------------------------------TTGTTTGATCATTATCTTATATCACTCTCACTGAATGCA---------------------TTGCTTTTGCTTACGTGTGCTCTGTTTTTTCTATGTACC---AGGAATCGTATTCCGCCATCTCCGCAAGAGAATCTAATCATGGGGTTGAACCTACTGAGACTGCTTGTTCAGAACAGAATAGCTGAATTCCACACAGAACTGGGATTACTTTCATCTGCAACCTTGGAGAATCCTTGCATCAAGCATGCGGTGGAGCTCGAGCAATCCTTCATGGAAGGTGCTTATAACCGTGTGTTGAGTGCTAGACAAACCGCACCTGATGAGACTTACGTCTATTTCATGGATCTCTTGGCAAAAACCATTAGAGATGAAATAGCTGGATGCAGTGAGAAAGCATACGATCATCTCTCAATCAGTGAAGGTTGTAAGATGTTACTCTTCTCGTCTGATCAACAACTGTTAACATATGTGAACGAG---GAGCACCCGGAGTGGGAAGTTAAAGACGGGTTAGTTGTCTTCCAAAAAACCAGAGAAACCGCACCGTGCAAGGAGATACCGTCACTTCAACTCATCAACCAGACTCTCAGTTACACCAGAGAGCTCGAGCGTATCTTGTAA
>Amborella_tricopoda
---------------------------------------------------------------------------------------------------------------------------------------------------------------------------------------------ATGGAA---------GCCAAACTAGTCGAAGCTTCCCAGCTATTTGACCGCTTCAAGGCTGCCTTTACAAGGAACGATCTCCATAATTGCGATTCTCTCCTCTCCCAGCTGAAGGTCTTGTTAACGACATTCCCTAGCCTTCCTCCGTTGTATCGGGAGTCACCCACCGCAGTTCATGAATTGACTATTGCTAGGGACATCTTTGAGCATGCTGTGGTT---CTTAGTGTGAAGGCTGAAGACCAAGATGCTTTTGAACGTGACTTCTTTCAGCTGAAACCTTACTATACTGACACA---AGGGGCCTCATTCCACCCTCACCACAAGAATATCCAATCTTGGGTCTTAACCTTTTAAGGCTCCTAGTCCAGAATAGGATTGCAGAATTCCATACTGAGTTGGAGCTGCTTTCACCTACTGCACTGGAGAATCCATGCATCAAGCATGCTGTGGAATTGGAGCAATCTTTCATGGAAGGTGCCTACAACCGTGTTTTAAGTGCTAGGCAGGCCGTTCCTCATGAAACTTACATCCATTTCATGGATCTTCTTGCAAAGACAGTCAGAGATGAAATAGCTGGATGCAGTGAGAAAGCATATGATTACCTTTCGATTGAAGATGCAAAGCAGATGTTAATGTTCTCATCAGACCAAGAATTGGCCCAATATGTTGCAGAG---GAGCACCCAGAATGGGAGATAAGGAATGGCTGTGTGTTCTTTCAAAAGGCAAAAGAATCTGCACCATGCAAAGAGATCCCATCACTTCAGCTCATTAACCAAACGCTTGGGTATGCCAGAGAATTGGAGCGAATTGTCTAG
>Pinus_maritima
---------------------------------------------------------------------------------------------------------------------------------------------------------------------------------------------ATGGAA---------GGCACGCTCTCGGATGTAGCTCAAGTATTCGATCGCTTCAAAGCCGCTTATACCAGAAATGATCTGTCAACATGTTCAACTTTACTGTCTCAACTGAAGGTTATGTTGACAGGATTTCCAAGCCTCCCTCCCTTGTACTGTGAATCACCTGCAGCGATTCATGAACTGACGCTAGCAAGGGATATTTTTGAGCATGCTGTTGTT---CTCAGTGTCAAAACTGAAGATCAAGATGCCTTTGAGAGGGACTTCTTGCAGCTGAAGCCATATTACACGGATACA---AGAGATCTTATTCCACCATCTGCTCAGGAATATCCGATCCTGGGGCTTAATTTACTGCGTCTTCTGGTGCAAAATAGAATTGCAGAATTTCACACAGAGCTGGAGCTCCTTTCACCTGAGGCACTTGAGAATCCATGCATTAAGCATGCTGTCGAATTAGAGCAATCATTCATGGAAGGTGCCTATAATCGTGTTCTCAGTGCTCGGCAGGCAGTCCCGCATGAAACTTATGTTTATTTCATGGACCTTCTTGCAAAAACTGTCAGAGATGAAATCGCAGGCTGCAGTGAGAAGGCATATGATTATTTATCACTACAGGATGCTAAGCAAATCTTGATGTTCACCTCTAATTTGGAATTAGAGGAATACGTCTCTGAG---GAGCATCCGGAGTGGGAGATAAGGAATGGCTCTGTGTATTTCCAAAAAGCGAAAGAGTCTGCTCCAAGTAAAGAGATTCCTTCATTGCAACTCATTAATCAAACACTGGGGTATGCAAGGGAATTGGAACGCATTGTGTAG
>Lygodium_japonicum
---------------------------------------------------------------------------------------------------------------------------------------------------------------------------------------------ATGGAG---------TCCAAGCTTGCGCAGACACAAGCCTTGTTCGACAAGTTCAAAGTCGCGTTCTCTAAAAAGGACTTCGAATCAAGCTGCACGCTGCTATCGCAGCTCAAGGTTAAGCTTACAGAATATCAATCCCTTCCTCCTCTCTTGACTCAAACACCAACAGCAGTGCAAGAGCTCCTCCTTGCAAGAAGTATTTTTGAGCATGCAGTTGTT---TTGAGTATCATGACTGAAGATCAAGAAGCTTTTGAAAGACACTTTTTGCAGCTAAAGCCATACTATAGTGATACA---AGACATTTGATTCCAGCATCATCAGAAGAATACCCAATCCTTGGGCTCAATCTGTTAAGATTACTAGTTCAAAACAGGATTGCGGAGTTTCACACAGAGCTGGAGCTACTTTCCTCTGAAGCTTTAGATAATCCTTGCATGAAGTATGCTGTCGAATTGGAGCAGTCGTTTATGGAAGGTGCATACAATAGAGTGTTAACTGCCCGGCAGGCTGTCCCTCACGAGACATATGCATATTTCATGGATCTTCTAGCAAAAACTGTGCGGGATGAGATTGCTGGGTGCAGTGAAAAAGCATACGACTTTCTCTCTCTTGCTGATGCAAAGAAGATGTTGATGTTTTCCTCTGATCAAGAACTCTTGGACTATGTTGCAGAG---GATCATCCAGAGTGGGAGGTACGCAATGGCTGTGTGTACTTTCAAAAAGCAAAAGATACCGTG---TGCAAGGAAATACCTTCCTTACAATTGATCAATCAAACTCTAGGTTATGCCAGAGAATTAGAGCGGATAGTTTAG
>Huperzia_squarrosa
CCCAGAATGCAGAAAATTGCAAACCCATTTCCACACCTTCTTTCACCTCCACCTCGCCACCGTTTTCCTTCAGACTCACTCCTTTCAACCTTTCTGTCTGTGTCTCTCTCTGCCCCCTCCTCTTCATGCCTGCCAGTTTCTCTGTTACTGCCTTCTGCCCTGCTGAATCTCCCTAAACGCCGCGCAAGCATGGAA---------GCCAAACTAGCTGACGTGGGAAAGCTGTTTGATCGATTGAAGTCAGCCTTTGCTGCCCAGGATTATGAAACCAGCGCCAACCTTCTTTCTCAGCTTAAGGTAAGCTTGACCGAATTTTCGGGGCTGCCTCCATTGTATCAACAAACGCCGACACAAGTGCAAGAGCTCATGCTTGCAAGAAGCATATTCGAGTATGCTATTATT---TTAAGTGTAAAAACCGAGGATCAAGAATCTTTCGAACGCCATTTCTTGCAATTGAAGCCATACTACACAGATACA---AGGCATCTCATCCCCAGATCTTCTGAAGAGTATCCTATATTAGGCCTTAATCTTCTGCGATTGCTAGTCCAAAACAGGATTGCCGAGTTTCACACTGAACTGGAGCTTCTGCCACCTGAAGCACTTGAGGATGTGTGCATAAAGCATGCTGTAGAGCTAGAGCAGTCTTTTATGGAGGGAGCCTACAATCGTGTACTTAGTGCTCGCCAAGTTTTTCCCCATGAAACTTATCTGTACTTTATGGATCTTCTTGCGAAGACAGTGAGAGATGAGATAGCAGGTTGTAGCGAAAAGGCTTATGACTTATTGACGGTTGCTGATGCCAAGAAGATTTTGATGTTTTCTTCTGACCAAGAACTGTTGAAGTATGCAGAGGAG---GAGCATCCGGAGTGGGAGATTCAGAAAGGCATTCTATATTTTCAAAAAGTGAAGGAGCTAGCTCCGTGCAAAGAAATTCCATCTTTGCAAATGATAAACCAAACTTTAGGATATGCCAGAGAACTAGAGCGCATAGTTTAA
>Isoetes_lacustris
---------------------------------------------------------------------------------------TTCTTTCTATTTGTTATATTT------------------------------------------------------------------------------GTTATGGAA---------GCCAAGCTCGCAGAAGCCCAGCGCCTCTACGAGCGTCTTACAGCGGCTTATGCCAAGCGAGATTACGAAAATGCCTGTACCATCCTCGCACAGCTCAAGGTGAAACTCACAGAATTCCCGGGATTGCCTCCTCTTTATCAGCAATCTCCGGCGCAAGTACAGGAGCTTCTTCTTGCAAGAAATGTTTTTGAGCACGCTGTTGTA---TTGAGTGTGAAGACTGAAGACCAGGAGTCATTTGAGAGGCATTTTCTGCAATTGAAGCCATACTACACAGATACA---AAGCATTTGCTGCCACCTTCAAAGGAGGAATATCCTATTCTTGGACTCAACCTCTTACGTCTTCTAGTTCAAAACAGAATTGCAGAATTTCACACAGAACTGGAACTTCTTTCTCCAGAAGCATTGGAGAATCCCTGCATAAAACATGCTGTGGAACTAGAACAGTCATTCATGGAGGGAGCATATAATCGTGTGCTGACGGCACGGCAGGTTTTCCCACATGAAACATACTTGTATTTCATGGATCTGCTGGCAAAAACTGTGCGAGATGAGATAGCTGGTTGTAGCGAGAAGGCTTATGATCATCTTTCTATTGCTGATGCAAAGAAAATTCTGATGTTCTCTAGCGACCAGGAGCTAATGAACTATGTTGCGGAG---GAACATCCTGATTGGGAAATTCGGGGTGGCCGTATTTATTTCCAGAAAGTCAAGGAGATGGTACAATGCAAGGAAATTCCATCTGTGCAATTAATCAATCAAACCCTTGGATATGCTAGGGAGCTTGAGCGGATTGTTTAA
>Isoetes_sinensis
---------------------------------------------------------------------------------------------------------------------------------------------------------------------------------------------ATGGAA---------GCCAAGCTCGCAGAAGCCCAGCGCCTCTACGAGCGCCTTACAGCGGCTTATGCCAAGCGAGATTACGAAAATGCCTGCACCATCCTCGCACAGCTCAAGGTAAAACTCACGGAATTCCCGGGATTGCCTCCTCTTTATCAGCAATCTCCAACGCAAGTACAGGAGCTTCTTCTTGCAAGAAATGTCTTTGAGCACGCTGTTGTA---TTGAGTGTGAAGACTGAAGACCAGGAGTCATTTGAGAGACATTTTCTGCAATTGAAGCCATACTACACAGATACA---AAGTATTTGCTGCCACCTTCAAAGGAGGAATATCCTATTCTTGGACTCAACCTTTTACGTCTTCTAGTTCAGAACAGGATTGCAGAATTTCACACGGAACTAGAACTTCTTTCTCCAGAAGCATTGGAGAATCCCTGCATAAAACATGCTGTGGAACTAGAACAGTCATTCATGGAGGGAGCATATAATCGTGTGCTGACGGCACGGCAGGTTTTCCCACATGAAACATACTTGTATTTCATGGATCTGCTGGCAAAAACTGTGCGAGATGAGATTGCTGGTTGTAGTGAGAAGGCTTATGATCATCTTTCTATTGCTGATGCAAAGAAAATCCTGATGTTTTCTAGCGACCAGGAGCTAGTGAACTACGTTGCAGAG---GAACATCCTGATTGGGAAATTCGAGGTGGCCGTATTTTTTTCCAGAAAGTCAAGGAGATGGTACAATGCAAGGAAATTCCATCTGTGCAATTAATCAATCAAACCCTTGGATATGCTAGGGAGCTTGAGCGGATTGTTTAA
>Selaginella_moellendorffii
---------------------------------------------------------------------------------------------------------------------------------------------------------------------------------------------ATGGACAGCGGCAACAGCAAGGTCCTGGAAGCGCAGCGCCTCTACGGGCGCCTCGAGACGAGCATCTTCGCCCGGAATTTCGAGAGCGCACGCGCCTTCCTCAATCAGCTCAAGGTCAAGCTCACCGAGTTCTCCGGCCTTCCACCGCTCTATCGCCACACCTCTACTCAAGTCGAGGAGCTCAAGCTTGCTCGATCCATCCTTGAGCAGGCTGTGCTC---TTGAGCGTTGGGACTGAAGACCAGGAATCTTTCGAGCTCCATTTTCTCCAGCTCAAGCCTTACTACACAGACACA---AGACACCTGATTCCTCCATCGAATTTCGAGTACATCATGCTGGGTCTCAATCTCCTGCGGCTGCTCGTCCAGAACAGGATCGCCGAGTTTCACACCGAGCTCGAACTCTTGTCTCCGGAAGCTCTCAAGAACGATTGCATCAAGATCGTGGTGGAGCTGGAGCAAGCACTGATGGAGGGCGCTTACAATCACGTCCTTCGTAGCCGAAAG---GTTCCTCACGACAGCTACAATTACTTCATCAATCTTCTCGCCAAGACCGTGAGGGATGAGATTTCTGGCTGCAGCGAGAAAGCTTACGATTTCCTGACGCTGGACGATGCCAAGACGATTTTTAAGTTCACGAGAGATCAGGACCTCATGACTTACATCAGTGAG---GAGCATCCGGACTGGGAGATAAGAAATCGATGCGTCTACTTCCAGAAGGTGAAGGATTTTTCGCTTTGCAAGGAGATTCCATCGCTGCAGCTCATCAATCAAACTCTGGGCTACGCGCGGGAGCTAGAGCGCATTGTCTAG
>Isoetes_spp
----------------------------------------------------------------------------------------------------------------------------------------------------------------------------------------------------------------------------------------------------------------------------------------------------------------------------------------------------------------------------------------------------------------------------------------------------------------------------------------------------------------------------------------------------------------------------------------------------------------------------------------------------------------------------------------------------------------------------------------------------------------------------------G-GATGAGATAGCTGGTTGTAGCGAGAAGGCTTATGATCATCTTTCTATTGTTGATACAAAGAAAATTCTGATGTTCTCTAGCGACCAGGAGCTAATGAATTATGTTGCGGAG---GAACATCTTGATCGGGAAATTCGGGAAAGCCGTATTTTTTTCCARAAAGTCAAGGAGATGGTACAATGCAAGGAAATTCCATATGTGCAATTAATCAATCAAACCCTTGGATATGC-------------------------
>Isoetes_andicola
------------------------------------------------------------------------------------------------------ATATTT------------------------------------------------------------------------------GTTATGGAA---------GCCAAGCTTGCAGAAGCCTAATGCCTCTACGAGCGCCTTACATTGGCTTA--CCAAGCGAGATYACRAAAATGCMTRTACCATCCTCGCACAGCTCAAGGTGAAACYCACAGAATTCCYAGGATTGCCTCCTCTTTATCAGCAATYTCCRGCRCAAGTACAKGAGCTTCTTCTTGC--GAAATGTTTTTGAGCACGYTGWTGTA---TTRRGTGTGAARACYGAAGAMCARGAGTCATTTGAGRGGCATTTTCTGCARTTGAAGCCATACTACACAGATACA---AAG-ATTTGYTGCCACYTTCAAAGGAGGAATATCCWATTCTTRRACTCAACCTCTTACRTYTTCTASTTCAWAAYMGAATTGCAGAATTTCACAC-GAACTAKAACTTCKTTCTCCARARGCATTGGAGAATYCCTGCRTAAAACATGMTGTGGAACTAGAACAGTCATTCATGGAKGGAGCATATAATCRTGYGCTGACRGCACGRCRGGTTTTCCCACATGAAACATACTTGTATWTCATGGATCTGCTGGCAAAAAYTGTGCGAGATGAGATAGCTGGTTGTAGCGAGAAGGCTTATGATYATCTTTCTATTGCYGATRCAAAGRAAATTCTGATGTTCTCTAGCGACCAGGAGCTAATGAACTATGTTGCGGAG---G----------------------------------------CCAGAAAGTCAAGGAGATGGTACAATGCAAGGAAATTCCATCTGTGCAATTAATYAATCAAMCCCTTGGATATGCTAGGGAGCTTGAGCGGATTGTTTAA
>Isoetes_humilior
----------------------------------------------------------------------------------------------------------------------------------------------------------------------------------------------------------------------------------------------------------------------------------------------------------------------------------------------------------------------------------------------GAAATGTCTTTGAGCACGCTGTTGTA---TTGAGTGTGAAGACTGAAGACCAGGAGTCATTTGAGAGGCATTTTCTGCAATTGAAGCCATACTACACAGATACA---AAG--TTTGCTGCCACCTTCAAAGGAGGAATATCCTATTCTTGGACTCAACCTCTTACGTY--CAAGTTCAGAACAGAATCGCAGAA--------------------------------------------------------------------------------------------------------------------------GGTT-TCCCACATGAAACATACTTG-GTTTCATGGAT-TGCTGGCAAAAACTGTGCGAGATGAGATTGCTGGTTGTAGTGAGAAGGCTTATGATCATCTTTCTATTGCTGATGCAAAGAAAATTTTGATGTTTTCTAGCGACCAGGAGCTAGTGAACTACGTTGCAGAG---G----------------------------------------------AGTCAAGGAGGTGGT----TGCAAGGAAATTTCATTTGTGCAATTAATTAGTCAACCCCTTGAATATGCTAGGGAGCTTGAGCGGATTGTTTA-
>Isoetes_elatior
----------------------------------------------------------------------------------------------------------------------------------------------------------------------------------------------------------------------------------------------------------------------------------------------------------------------------------------------------------------------------------------------GAAATGTCTTTGAGCACGCTGTTGTA---TTGAGTGTGAAGACTGAAGACCAGGAGTCATTTGAGAGGCATTTTCTGCMATTRAAGCCATACTACACAGATACA---AAG-ATTTGCTGCCACCTTCARAGGAGRAATATCCTATTCTTGGACTCAACCTCTWACGTYTTCTAGTTCAGAACAGAATYSCAGAATT-CACACGGAACTAGAACTTCTTTCTCCAGAAGCMTTGGAGAATCCCTGCATAAAACATGCTGTGRAACTAGAACAGTCATTCATGGAGGGAGCATATAATCGTGTGMTGAYRGCACGRCAGGTTTTCCCACATGAAACATACTTGTATTTCATGGATCTGCTGRCAAAAACTGTGCGAGATGAGATTGCTGGTTGTAGTGAGAAGGCTTATGRTCATCTTTCTATTGCTGATGCAAAGAAAATTYTGATGTTTTCTAGCGACYAGGAGCTAGTGAACTACGTTGCAGAG---GAACATCCTGATTGGGAAATTCGAGGTGGCCGTATTTTTTTCCAGAAAGTCAAGGAGATGGTACAATGCAARGAAATTCCRTCTKTGCAATTAATYAATCAAACCCTTGGATATKCTAGGGAGCTTGAGCGGATTGTTTAA
>Isoetes_coromandelina
---------------------------------------------------------------------------------------------------------------------------------------------------------------------------------------------------------------------------------------------------------------------------------------------------------------------------------------------------------------------------------------------------------------------------------------------------------------------------------------------------------------------------------------------------------AACCTTTTAAGGCTTCTAGTTCAAAACAGA-TTGCAGAATTTCATACTGAACTAGAACTTCTTTCTCCAGAAGCATTAGAAAATCCCTGTATAAAACATGCTGTGGAACTGGAACAATCATTTATGGAGGGAGCC-ATAATCGAG-ACTCACAGCTCGGCAGGTCTTTCCACATGAAACATACTTGTATTTTATGGATTTGCTAGCAAAAACTGTGCGAGATGAG-TTGCTGGTTGTAGTGAGAAGGCTTATGATCATCTGTCTA-TGG-GACGCAAAGAAGGTTTTGATGTTTTCTAATGATCAGGAGC------------------------AACATCCTGATTGGGAAATTCGAGATGGACATATATTTTTYCAGAAAGTTAAGGAGATGGTACCTTGCMAAGAAATTC-CTCKATGCAMTTRATCAATYAAACCYTTGGATACGCTAGGGAGCTTGAGCGGATTGTTTAA
