# Supplementary material for: Phylogenomics indicates the “living fossil” Isoetes diversified in the Cenozoic
Source: PLoS One. 2020 Jun 18;15(6):e0227525. doi: 10.1371/journal.pone.0227525 (PMC7302493; doi:10.1371/journal.pone.0227525)
Supplement: S1 File — Folder containing fasta files for each of the individual nuclear alignments. (GZ) [file pone.0227525.s011.gz › 1_Individual_Nuclear_Alignments/Homolog_05452.orthogroup_1.fasta]

>Ceratodon_purpureus
------------------------ATGCAGTCGTTG------------------------------------------------------------------------------------------------------------------------------------------------------------------------------------------------------------------------------------------------------------------------------------------------------------------------------------------------------------------------------------------------------------------------------------------------------------------------------------------------------------------------------------------------------------------------------------------------------------------------------------------------------------------------------------------------------------------------------------------------------------------------------------------------------------------------------------------------------------------------------------------------------------------------------------------------------------------------------------------------------------AGTGAGGAGATT------------------------------------------------------------------------------------------------------------------------------AAGGTGGAGGGGGAGTCGGATGCGGCGGTTGTGCTGAATCGCCTGGAGATGCAGTCTAAGTTG------------------GTGAACTCGCATGTGGAGGAGCTTCAGCGGATTGTTTCGCTTCAGTGCCGTCTGACGGGTGCTAACCCCTTGGCGCAAGAGCTGGCCTCTGCAATCCTCGGAACAAAAGAAGGG---AAACTTGGTTCCAGCCTGTCACCGGAGACCTTGAAGTACTTACATGCTGTCTTTGCC---GTAAAAGACACACTCACGAAGAAAGAGGCTCGTGACCTTGGCCTCATTTCTGGTGCTACACTGACTCAGGTGCGAGATTTTTTTGCAATGCAAAGATCAAGGGTACGGGCTTTTGTTCAACAATTTACAGATGAGGCTGAGCCACGGTCAGGTGAAATCGGTGATGAGCAACTGGACCAGATC------------CTTGGAAAGGACATTGGCTTTTCGAAGTTGACC---------------------------------------------------------------------------------------------------------------------------------------------------------------------------------------------------GATGTAGATTCCGTAGAATCGCTGTTGGAAAAAATGCGACAGGAAAAACTGTTCACGCAACAAGAAAAGCTTCTCCAGATCATATTACGAACAGAGCAGGGACTAATACTGAGAAGATTTTTGGAAAAAGGGGGGCTCAAGGTTCTGTGTGCGTGGTTGATCGTTGCTGCTGCCGATGAACAGACCACACTCCTGCGGCAATTGCTACATGTTTTATCCCATTTGCCGATGAGTTGTGCTATCCCCCTCCAGGTGTCGTCATTGTTGCAACCTGTCAACAAACTCCGTTTTTACTTTGTACAAGATGTTGCCAACCATGCTCGCATTCTGATG------------TCGAAATGGAGCAATCTGTTC------------ATGAACAAGGTTGAG---GGTGTTCCG------------TCAGTCGACTCTGGTGGGCTGGGACCCATCAGCAAAGACAATCTAGATGTTCCACGGAGAGTTCTGAAGAGAGAAAGAGATCCCACTGTTATAATGAAAAGATCTGAAGGAGGTCTTTCGAAAATTAAAACAGCTGAGCCA---------TTGAAGGGTCAGTTTGACTTATCGCGGGCCTCAGTGAGACCTCTTCCGTCAGGGGAA---ATAATGAAGATTCCTGTTTTGGCACTTGCTGCTACAAAGCCATCAGGTCACATTCCTAGACCTAAGTCCGATTTCAAGTCAACAACGGTGGGCGACGTGTCACCAAACTACAATACTTCGAAGATAAAAGCAGTCGCTGCTATGCAGCGCAATTTCCGTAAAATTGTACCGAGCAAGGGAGCTCGACAGCCTCAAACTTCAATCAAACCTCGTCTTTCAGAAACAGCAGTAATGGATGAGATTGCCATTGCTCAAGCACCTGGTGTTGGAGCGCGTGACCCTTTGTCTGGTCCTTCTTCCAGCACTAACTTCAAGACCTCACAAACGCCGAAGGCTAGAGGAGCATTTACAACGGATGAAGGGTCCAAAGTGAAGGGAGCTGCAAAAGTTGCAGCTGCGATGAGTAATATTAGGAGCTCTAGTACCTTTCCAGTATCAGAAGCTGCAAACTTTGCAACACCGGTATCGAGAAAACATTCGCTGGGCGAT---------CAGCAAAAGGAGAGGCGAAAAGTGCTACCTGTGGAGGATCTTGGCAAT---GGGAATCGTTGGAGGGAGTCTACTGCACGACGCCCTGTCATAGAAGTTGGCAAAACCTCACGTCCTCTTTCTGCCGATGAGATCCGTAAAGCCAAATTGCGTGCCCGCATTATGCAATTGCCAACTGCGGGTACT------------------------------AGTGGT---------------CACAAGTCTACGAGTGCTCAAGATCCATTTAGCAGTAGAGGTAAACCGACACCTGTTGGCGATGGCTGG------------------------------------------------------TCGCTGGACAGATACGCAAGT---------------------------------------------------------------------------------------------------------------------------------ATGGAT---------------------------------------------GGAGGTGATAAACCTACTCAGGATGGTGGCGGGGTGTTATTGCCT------------------------CGACCGACGACATCCAATGTCGATACC------------------------------------------------------------------------------------------------------------------------------------------------ACTTCTGTTCCT---------------------AAACAGGTTCTAGACGAAAAG------------ACCTTTGACCAGCTGTTGACAGAACAGGCTGCTGAAGCTAAGGCTGCTGAAGCGAAGGCTGCTGAAGCCAAGGCTGCTGAAGCTAAGGAAGCTAATGCTCCTGACTTTGAACAAGCTATTAGCCCACAA---------------------------------------ATAAGTCCT---------------------------ATTCGTGAGAACACTCTC---------------------GAGCAGGGATCAGAAAGTACTGGTCAT---------------------------GTCAGTCTT---CCAGAGAATGACTCTAACCCG------------------------------GATGTGGATACAAATTTTCAGCAGGCTACTGCT---------------------------------------------ATAGATGTGGAC---------------AGCCAGCCT---CTGTCACCCTCGATTGCTGTTGCTTTGTGTGATAATTTTAGCGAGACAGAAGATGAAGTAGCCGAAGATATCGGTGTCGTAAACGATCCAATCAATACATCCCCTGAGAATCCTGTGGTAGACACTCCAGCAGAGGATACGGTGATGGAGCAAGCCCCAATGGAAAGTGAATGTCTTGAAGTTATACCTTCTGAGCCTGCGAGTGACAAAGTCATCGAAGCATGCCTCATCCCTTGGGTTGTCCCATCAGTTCTGAATCTGAATCCTGCATGGGGCGTTGTGGCTGGCGATGCAAGTAAGGAGCTTGGGTTTCAGGCTTCTCGTGTGAAACGGGAGGAGGAAGAGATCTATCCTGACTTGCTTTCCATCCCTGACAATCCTAAAGATCTTTGGGATGAAGAACCACTTTATGATGACACTTTGACTCCTGAAATACCAATCGAGGCCTTG---------------GAGATCTCTTCTAGTAAA------GCAAGCTCTCCT---ACTGCTGTTGTTAATCAAGTTGTAGAATAC------------------AGTCCCTTGACCAATGGC------------------ACACTACCTGCTGCTAAG---------------------ATTCCTGGTGAGCCGCACGTGGCAAGCACTAATGCTTATGGTGGAGCACAGCAGATCGGGGATGCAGCCTCTGGTCACGACCCCAATCTACTTGCTCTTCTTCTTAGCAATCCACATCTGGTGTCGCAGCTCGCT---TCTCAG------------------------------------------AAAGGTGATGGCAGTTTGGCAGGTCTCTCTGCACTTTTGGCGCTGGGA---------AGTGTAGCTTCCCAAGCAGCTCCTACTCAAGCA---CAAATTCTGAGTCAGCCAACCAATAACAGCAATTTGCCGGCCGCAGTACAGCCCCAAGACCAAGTTGCTAATAAAGGT------------------------------ACTTATCAAGGTGGTCAGCCGCTTTCCAAC------------CCGTTTACAGAAACC---------AATGCAGAGCCGGTGAGAATGGTC---------------------GAGGAAACG------TCAATAGCCCAAGTGCCCAGTTGGGATGCGTCGAATTGGGCGCTGCCTACTCCACCAGCTTCTTCGATAACAGGCTCAGCCATGCCATCGCAAGGA---AGCAATCAGCCCCCACCTCAC------GGTAGTGTG---------------------CCGCAGGAGTTCGTATCAGTGGGTCCACCA------------------------GCATATAATGGTAGCTTTCAAAAGTTGCCTAATGCGCCTTACACTTGGGCCCCTTTAAACACT---CTTATGCATACTAGTCCTAAACTGTTTGATCCCTCTCTAGGAAGAGGG---------------------AGACTGCCAGTTATG---------AGTCATAATGTGAATGGAGCC------------------------------------------------TCTGGGATGCCTGCT------------------GCTGATATTGTT------------------GATGACGCAACTGTGTCGTCATCCGGCGTGCCCCCTCCTGTCTACGGCCAGGTTGGTGCCCCCTTTAACTCAGTTCAGGGCTGGCCTCCTCCGCATGGAAACAACGCCAAC------CACCATCAACCT------GTCAACGTTGTT------------------------------------------------------------------------------------------------------AACCATCATAATGTTGTGCCCCATGCTGCT------------AACTCC---CATTCTGCTCAAGGCAATGTTAAT------------------------------AGTTCTTGGGCC---CACTCTGAGCAAACT---GGGCTCCCTGATTACCAACACCGGCGTTTACCCGAG------------------------CCTCCTCTGTGGGCC------------------------------------------------------------------AGACCCCCTCAGATCCCTAAC---------------TCTTCATCACTCCCCGCCCCTCCCTTACCA------------------CCTTATCCA------------------------------------------------------------------------------------------------------------------------------------------------------------------------------------------------------------------------------------------------------------------------------------
>Physcomitrella_patens
------------------------ATGGAGGCTCTTCAATCCGTG---------------------------------------------------------------------------------------GCCACGGCGGGGGAGTCGCTAGGC---------------TCTCCCCCGCTCCCGCCCGATACCTCCGCGTGGCCCGAATTGGTGGAGGAGCAGGTGTTTTTTGTGAAGAAAGTGTTGCCGACCTGGGGTATGCAGGAGGTT------------------------------------------------------------------GAAATGGCGAATGGGATA---------------------------------------------------------------------GGGGATGCGGAGGGGATGGAGATGGAGATGGATATGAAGCAGGGCGAGGGGATGGAGTCGGCAGTGGCGTGCGAGGCGGTGGAGTTCGAA---------------------GACCTGTTTGCGAATCCGATTGAGCAGGGTTCCAATCTGGAATTTAGGGTTTCTAGGGTTTCTGTAGGGGGGAGCGAG---------------------GTGATGGACCTGGGCGGGGTGGTGTGTGAAGGTGGAGAGGGGGAGATTGGGATT------------------GGGAATGAGGTTTCTGAGGTGTATGCGGTGGAATGTGGAGAGAATCTG---------------------------------GTGAAGGAAGAATTGAGTGAGATAGAG------------------------------------------------------GTGAAGGTTGAACCGCCTGCGATCGATGTCAAGGAGGTGAAAAACGAGATAGGATCTTCC---------------------------------------------------------------------GAGGGTGCAAGCGAGGAGATT------------------------------------------------------------------------------------------------------------------------------AAGTTAGAGGAGGAAATCGACTCTTCGGTGATAATGAACCGTCTGGAATTGCAGACTAAGTTG------------------GTGAACTCTCACGTTGAAGAACTGAAACGTATTGCGATACTTCAGTACCGTCTCACCGGGATTAATCCCTTGGCTCAAGAGCTGGCCTCTACAGTTCTTGGAACCGAAGAGGGTTGGAGAACTGGACTTGGACTCTCATCAGAGACTTTAAGATACTTGCATGCCGTTTTTGCT---GTCAAAGACACTCTTACGAAAAAAGAGGCCTGTGATGTCGGTATCGTTTCCGGTGCTACACTATCTCAGGTTCGAGAGTTTTTTTCTACACAAAGGTCACGGGTGCGAGCTTTAGTTCAACAATATACTGATGAGGCGGAAGCTCGCTCAGTGGAAATTGGAGAGGAACGATCAAATCATACTCCTGATTTTCCTATTGAAAATGATATTGGTTTTACAAATTTGACT---------------------------------------------------------------------------------------------------------------------------------------------------------------------------------------------------GATCTGGATTCTGTAGAATTATTGTTGGTAACTATGCGACAAGAAAAGCGCTTTTCACAACAAGAACAGCTTCTTCTGATCATTTTACGAACAGAACCAGGGCTTATTCTTAGAAGATTCTTGGAAAAAGGGGGACTTAAGGTTCTTTGTGCGTGGTTGATCAATGCTGCCGCCGGTGAACAGACCAGTGTGCTGCGACAATTGCTAAATGTTTTATCTCATCTACCCATGAGCTGTGCTATCCCACTCCAAGTGTCTGCATTGTTACAGCCTGTCAACAAACTCCGTTTCTATTTTGTACAAGATGTTGCAAATCATGCTCGCATCCTCATG------------TCAAAATGGAGCAAGCTCTTT------------ATGAATAAGGTCGAGAATGGGCTA------------------GCGGACTCTGCAGGGCTGGGATCCACCGAGAGAGAAAAAGCGGATGCGCTGCGGAGAGTGAAGAAAAGAGTCAGAGATGCTGGAGCGACTATGAAATCGGTTGAAGGAGGTGCTGGGAAGAACAATGCAGCGGAGTTG---------GTGAAGAGTCAGTTGGATCTGGCACAAGTTTCAGTAAAAGCACATTCATCAGGGGAAGGGAAGTTCTCATCTGGACTGACTCATGGTGCCGCAAGGTCAGCAGGCGGAAAGATTTTGAATTCAAAGCTTAATATGAAGCCAAAGAATGTGGTTAAAGAAGTACTGAATTACAATACCTCAATGATGAAAGCATTATCAGGAATGCAAAGCAATATTAAGAAAAGTGTGCCACGCAAGGAAACCCTGCAGCCCCAAAATGCAATGAAACCATGCGTTTCGAACACCTCAGTTGCGGATGAGATTGCTGTAAATCAAGCTCCTGGTGGCGAAGCACAGATTCCTATATCTGGTTCTTCTTCCAGCTCCCAGTCCAACTCCTCGCAGGTCACGAAGGCCAGAGTAACATCCATGACTGATGAAGACCCCAAGACC------GCTGCCAAAGCGGCAATTGTGACAAGCAATGTAAGAGGCTTCAGTAACATCCCAGTCTCTGAAACTGCGAACATTGCAACACCAGTGTCGAGGAGACGTCCTCTAGCTGATCCTTCATCAGAGCAAAAAGAGAGGCGAAAGGTTCTACCTGTAGATGATTCTGGAAAT---GGAAATCGTTGGAGGGAGTCTACTACAAGACGTCCTGTTATAGAAGTAGGCAAAACTTCTCGCCCTCTTTCTGCCGATGAGATTCGTAAAGCCAAATTGCGTGCCCGTATAATGCAACAACCATCATCTGGTTTT------------------------------AGTGGG---------------AACAAGCAGCTAAACGCTCCAGATCAAATTGGCAGTCGAGGCAAACCCAAACCTGTCGGTGATGGCTGG------------------------------------------------------TCGCTAGACAGATACGCCAGT------------------------------------------------------------------------------------------------------------------------ATGCAAGTTATGGAT---------------------------------------------GGAAGTGGTAAATCTTCACAGATTTGTAGTGGAGTGTCGCTGGTG------------------------CGACCAACGTCATTTAATGCTGACACT------------------------------------------------------------------------------------------------------------------------------------------------GCCTCTGCTCCC---------------------AGACTTATTCTGGATGATAAG------------ACCTTCGATGAGCTTTTGACTGAACAAGCTCGTGAA---------AATGATGCTCGTAAGCTTGAACATACCAGCTGTACACAGAAAAAACGAAACCATGTGGAC---------------------------------------------------------------------------------------------------------------AGTCTT---------------------GAGGAAGGAATTGAAGTTACTGGTAATTATCAGGAG------------------ATCAATCTT---CCAGAGGGCGGCTCTGACCCGTGTGTGTGCACATATTCTGAGATGGCTAACAAGGTTGACTCAGGA---GATCAACCTACGTCT---------------------------------------------ATTACCGTGGAT---------------AGAGAACCT---CGGTCTCCTTCAATCGTTGATGCTCTACGTGGAGATTCAGTGGACCTAGTATCTGATGTAGTCGAAGATTTTGATGTCAGAAGTGATTCGGTCAAGACATCACCAGAGGATCTCACTACAGATGTTGCAGCAGAG---GGTTTGTTGGAGGCTACTCCAATGGAAACTAATCTTCGTCCAGCTTCAGCTTCTGAAGTTGTGAATGCCAAAAGCGTTGAACCACGTGTCCTTCCTTGGGTTGTCCCACCAGTTTTGAACTTGAATCCCACATGGGGCGTTGTGGCTGGAGATACTAGTAAAGAGCAAGGGGTCCAGGCTGCGCGTGTGAAACGAGAAGAAGAAGTGGTCTATTCCGATTTGCTTTTTGTACCTGACAATCCTAGAGATCTTTGGGATGAAGAACCAGTTTATGACGACACTTTGACACCAGAAATACCAGTCGAGGTTTCG---------------GAGATCTCCTCGAGTAAA------CCAAGTTCTCCGAATAATGCTGTTGCTGTTAAAGATGCAGGCTCT------------------AATCCCTTGACAGATGGC------------------ACTGCATCTGCTGGTGAA---------------------ATTTCTGGTGGTCCGTCCATAGCAAATACAAATACGTTCGCTGCAGCACAGCAGCTCGGGGATGCAGCTTCCGGTCATGATCCCAATTTACTTGCGCTGCTTCTAAGCAACCCAGCCCTGGTTTCACAGCTAGCCTTACAGCAG------------------------------------------AAAGAAGGGGGCAGTTTGGCTGGTCTCAGTGCCTTACTGGGGCTGGGAAAAATGGAAGACCTAGCTCGCTCGGCAGATCCTACTCATGCGGGTGGAGTTTTGAGTCACCCAACGAATATCAGCAATTTATTAGGTGTGCCTCAGCTTCAAGACCAGGTTCCTGCAATGACC------------------------------GATTTTAAAGGTTGCCAGCCGCTGTCAACGTCTGGTGTTGTTTCTTTTCCCGAGACC---------AACTCAGAGCCTGTGAGAACCGCA---------------------GAGGATAAGCTTGGAGCAGTGGTTACAGTCCCCAATTGGGAAGTGCCTTCCTGGGCCCAGCCCTCTCCACCTCCTGCGCCTATGATTGGATTGATTCCACATTCTCAAGGAAGCAGCAACGTGCCTCTGCCTCAT---ATCGGTAGTGTG---------------------CCGCAGGATTTCTCATCTCTGGGACCTCCGTCA------------GCATCGACAGCTTATAATGGTAGCTTTCAAAAGTTGCCAAATGTTCCTTATACATGGGCCCCGTCAAACACTCAAGTTATGCACACTACTGCTAATCAGTTTGATTCTTCTGTAGGGAGAGGG---------------------AGAGTGCCAGTTCTG---------AGTCATATTGTGAATGGAGCC------------------------------------------------TCTGGGATGCCT------------------------AATGTTGTT------------------AATGACGCAACCGTG---TCATCCGGTGTGCAACCTCCTGTCTTCGGCCAGGTT---GCACAATTTAACTCCGTG---GGCTGG---CCTCCTCATGGAAGC---------------------CGTCCT------TCCACCGTTGTC---------------------------------------------------------------------------------------------------------CATCGTAATGTGTCATCCCATCCCGTA------------AACTCA------TCCATTCGAGGAAATGTA---------------------------------AGTAGCTGGACTCCTCATTCAAGTACCACTCACGGCTACCCTGATGTA---CACCGGCGACTACCGGAGCCT---------------------CCTCCTCTGTGGGGC------------------------------------------------------------------AGGAATCCA---ATGCCTGCC---------------ACTCAATCCGTCCCCGCTCCTCCT---CCA------------------CCTTATTCCTCTCACCCC------AGTAGTAATCAG---------------TACTGGCAACAGCAAGACCCATCCTTTAGACCC---------------------------------------CCTCCTTCCTCGCACCCTGCTCACTACACTAGACCGCACCATCCG------------------------------CCTGCTTGGCACCAAAATGGTTCCAAT---------------TATGGTCCCAACCGGTGA---------------------------
>Isoetes_sinensis
---GAAGCAAACGGGCGCAGTGCCGCGGAATCTTTGTGGAATATTTTCAGATTCTTGTTCTGGCGTCCACATGTGCCCAGCCCTCTTGGGGCCGCTAATCTCCTTCACAAAGGCCTCATGGTGGAGTTCAATCCTGGCGATGGCCGTAGTCCTGGTAAGCCCCAGCCTCCGGCACCTCCTTTACCTCGCCCAACTCATTCTTCTTCTGCCTCCGTTTTGCACCCTTACGTCGCAGTTAGGTCAGTTCTCCCTGTCCCAGCCTTCATCTCTATAGCCCAAGAAGAGCAGCCTTTGCCCGCATTTGGTCCCTTTGGTGACCCCATAACTAGGGTTTCTCAAGAAGGCGCAGAAGGTATTAGCAATAATAGAGGACAGGTGCAGTTTGAAGAGAATAGTGCTCCCTTAGGTTTTGGGAGTTCTGAGCAGGGCAGTGCAAGAGGAATA---TTGGATTCTGGATTGCAGCAGGTTGAAAGCTATGAGGGTCTTAGGCCAGCTGATGCAGGAGAGGTGGAGGGCAATGGTAATGGTATGGGAGACTTATGTGCTCATTCT---------------------------GCAGTTGATATGGTTTGGTCAGGGTACTCTGAACTGGAGAATCAGATCATGGCGATGTTGGACACAGAAGACGGTGACTGTGAAGGTTCAATGCAAGATATTGGCTCCCTTGATGGCCATCTTGAAGGACCAGATAATGCATTTAATTTCCAGGCCAATGACGCTAGAAATCTTGAGGCATTTTTAAACTCAAATTCAAGCTCGGGCCTGCCTGATCCTATGAATGAGCTGGAGAGGCAACTAAATTCCGGGATTGATCCGCAGATGGCTGCCTATTCTGGTGCGAATGCTGCTATCAATCCAGAGAGGTTGTGTATCCTCAATGCATCAATGGAAGCTGCATCGCCCTTCTGGGAGTCAACTCTGTCTTCTCCTAACAATTATCTGTTATCAGCTTCCAATGCACCTATAGGTATTCCAGGTCACAGTGATGACATGGGCGGATGTGGGGTAACAGGTGCCCAATATCTTGCAGAGATGTCCTTACATAAAGAAAAGAAACTGGCTAGACAGAAAAGACAGGCAGCATTGGCATCTGATACCCCTGATATCACCCTTCAATCTTCAGTAGAATTAGAAGATGTAGGTGTAGTAGTGCCAGGAGTGGAGGAAATACAAGCCATGCTTGACAGGCACCAGACTATGGTACATTATCAAATTGAAGAACTGCAAAAAGTTGTCTCTCTGCAGCGCGATCTGACCGGCATTAATCCTCTGTCTCAAGAAATGGCCAGTGCGGCCCTGGGGACTAAAACAGGTAAAAGGGCAGATGATCTTCTTACACCCGAGGCTTTAAAATTTCTACGAGACATTTTTGCT---ATAAAGGATTCCATTACAAAAAAAGAAGCTCATGATTTAAGTGTACGAAGTGGTGCCACATGCTCACAGGTGAAAGCATTTTTTGTTGCACAACAAAACCGTCTTCGAAAGCTTCTTCAGCAGTCGCTG---GAAGCAGGGAAGCGTGAAACTAGCAACAAAGTGCAAAAAGTTCAT---------------------GCTTCTGATGAGGAGCTGACAACTATAAAGGGA------------------------------------------------------------------------TTAATGACAAGCAAG---------------------------------------------------------------------------------------------------ACAATCACTTTGGATTCCTTTGAGAAACTGCTTGAATTGATGCGCTCCGAAAACACTTTTTTAGGACAAAGCCACTTGTTGCAGATAATACTACAGATTGAAAATGGATCTGTCTTGCGCACGCTTGTTCAGAAAGGTGGTTTGAAAGTAGTTGTGAAGTGGCTTGTTGACGCCTCTCTTGAAGAACAAACGACTCTTATTCGTCACTTGTTGAAGGCTTTGTCCCGCTTGCCTATCAATCATGCAGTGCCAGCGCACATTTCTTCTGTTGTACAGACAGTCAATAAACTTAGGTTTTATGGCGTTACAGATGTGGTCAATCGTGCAAGGTCACTATTA------------TCAAGATGGAGCAAGCTACTTGGAGGGTCTGACATGCGAAAAACTCAG---ACCTTGGAATCCTCCAAAGCCCCAGCTAAAACTTTACAATTACCTTCAAAGCATATGAGGGAGAGTGATGCGATTCAAAGATTT---------------------AATACTGCTATGAAGAAATTAAAAACAGGGACAGGGCAT---------------------------------------------------------------------------TCAGGGGAT------------------------------------------------------------------------GAAGTAAAGCGGTCAACATTTCTCAATGCACCTTCGGCACCTGTGAAAGATGAGATAAAATCAGGATCAGGA---------------GAAAAGGCATCACCAAGTTTGCTGTCTCCTCGGCCACTCGAAAGTGTGAAG------------------------------------------------------------------------------AAAACAAATGCATCACAACTTGCTGAAAGTTCATTACAGGCTCCAAAGAAGCGGCTAGCA---------------------------------------------------------------------------------------------------------------------------------------------------CCAGAACAAAATAAGGAACGTAGGAAAGTATTGCTTGTTGAAGAATTAAACACCATTGGTAGGAGAGGCAAAGATATTGATGCA------------------------------------------------------------------------------------------------------------------------------------------------------------------------------------------------------------------------------------------------------------------------------------------------------------------------------------------------------------------------------------------------------------------------------------------------------------------------------------------------------------------------------------------------------------------------------------------------------------------------------------------------------------------------------------------------------------------------------------------------------------------------------------------------------------------------------------------------------------------------------------------------------------------------------------------------------------------------------------------------------------------------------------------------------------------------------------------------------------------------------------------------------------------------------------------------------------------------------------------------------------------------------------------------------------------------------------------------------------------------------------------------------------------------------------------------------------------------------------------------------------------------------------------------------------------------------------------------------------------------------------------------------------------------------------------------------------------------------------------------------------------------------------------------------------------------------------------------------------------------------------------------------------------------------------------------------------------------------------------------------------------------------------------------------------------------------------------------------------------------------------------------------------------------------------------------------------------------------------------------------------------------------------------------------------------------------------------------------------------------------------------------------------------------------------------------------------------------------------------------------------------------------------------------------------------------------------------------------------------------------------------------------------------------------------------------------------------------------------------------------------------------------------------------------------------------------------------------------------------------------------------------------------------------------------------------------------------------------------------------------------------------------------------------------------------------------------------------------------------------------------------------------------------------------------------------------------------------------------------------------------------------------------------------------------------------------------------------------------------------------------------------------------------------------------------------------------------------------------------------------------------------------------------------------------------------------------------------------------------------------------------------------------------------------------------------------------------------------------------------------------------------------------------------------------------------------------------------------------------------------------------------------------------------------------------------------------
>Isoetes_lacustris
ATCGAAGCAAACGGGCGCAGTGCCGCGGAATCTTTGCGGAATATTTTCAGATTCTTGTTCTGGCGTCCACATGTGCCCAGTCCTCTTGGGGCCGCTAATCTTCTTCACAAAGGCCTCATGGTGGAGTTCAATCCTGGCGATGGCCGTAGTCCTGGTAAGCCCCAGCCTCCGGCACCCCCTTTACCTCGCCCTCCCCATTCTTCTTCTGCCTCCGTTTTGCACCCTTACGTCGCAGTTAGGTCAGTTCTTCCTGTCCCAGCCTTCATTTCTATAGCCCAAGAAGAGCAGCCTTTGCCCGCATTTGGTGCCTTTGGTGACCCCATAACTAGGGTTTCTGAAGAAGGTGCAGAAGGTATTGGCAATAATGGAGGACAGGTGCAGTTTGAAGAGAATAGTGCTCCTTTAGGTTTTGGGGTTTCTGAGCAGGGCAGTGCAAGAGGAATA---TTGGATTCTGGATTGCAGCAGGTTGAAAGCTATGAGGGTCTTAGGCCAGCTGGTGCAGGGGAGGTGGAGGGCAATGCTACTGGTATGGGAGACTTATGTGCTCATTCT---------------------------GCAGTTGACATGGTTTGGTCAGGGTATTCTGAACTGGAGAATCAGATCATGGCGATGTTGGACACAGAAGACGGTGACTGTGAAGGTTCGATGCAAGATATTGGCTCCCTTGATGGCCATCTTGAAGGACCAGATAATGCATTCAATTTCCAGGCTAATGACACTAGGAATCTTGAGGCATTTTTAAACTCAAATTCAGGCTCGGGCCTGCCTGATACTATGAGTGAACTGGAGAGGCAACTAAATTCCGGGATTGATTCGCAGATGGCTGCCTATTCTGATGCAAATGCTGCTATCAATCCAGAGAGGTTGTGTATCCTCAATGCATCAATGGAAGCTGCATCGCCCTTTTGGGAGACAACTCTGTCTTCTCCTAACAATTATCTGTTATCAGCTTCCAATGCGCCTATAGGTATTCCAGGACACAGTGATGACATGGGCGGATGTGGGGAACCAGGTGCCCAATATCTTGCAGAGTTGTCATTACATAAAGAAAAGAAACTGGCTAGACAGAAAAGACAGGCAGCATGGGCATCTGATATCCCTGATCTCACTCTTCAATCTTCAGTAGAATTAGAAGATGTAGGTGTAGTAGTGCCAGGAGTGGAGGAAATACAAGCCATGCTTGACAGGCACCAGACTATGGTACATTATCAAATTGAAGAACTGCAAAAAGTTGTCTCTATGCAGCGGGATTTGACTGGCCTTAATCCTCTGTCTCAAGAAATGGCCAGTGCAGCCCTGGGGACAAAAGGAGGTAAAAGGGCAGATGATCTTCTTACACCTGAGGCTTTAAGGTTTCTACGAGATATTTTTGCT---ATAAAGGATTCCATTACCAAAAAAGAAGCTCATGATTTAAGTGTACGAAGTGGTGCTACATGCTCACAGGTGAAAGCATTTTTTGTTGCACAACAAAACCGTCTTCGAAAGCTTCTTCAGCAGTCGTTG---GAAGCAGGGAAGCGCGAAACAAGCAATAAAGTGCAAAAAGTTCAT---------------------GTTTCTGATGAGGATTTGACAACTATAAGGGGA------------------------------------------------------------------------TTAATGACAAGCAAG---------------------------------------------------------------------------------------------------ACAATCACTTTGGATTCCTTTGAGAAACTGCTTGAATTGATGCGTTCCGAAAACACCTTTTTAGGGCAAAGCCAATTGTTGCAGATAATACTACAGATTGAAAATGGATCTGTCTTGCGCACACTTGTTCAGAAAGGTGGTTTGAAAGTAATTGTGAAGTGGCTTGTTGACGCTTCGCTTGAAGAACAAACAACTCTTATTCGTCACTTGTTGAAGGCTTTGTCCCGCTTGCCTATCAATCACGCAGTGCCAGTGCACATTTCTTCTGTTGTACAGACAGTCAATAAACTTAGGTTTTATGGTGTTACAGATGTGGTCAATCGTGCAAGGTCACTATTA------------TCAAGATGGAGCAAGCTACTCGGAGGGTCTGATATGCGGAAAACTCAG---ACTTTGGAATCCTCCAAAGCCCCAGCTAAAACTTCACAACTACCTTCAAAGCATGTGAGGGAAAGTGATGCGATTCAAAGATTT---------------------AATACTGCTATGAAGAAATTAAAAACAGGATCAGGGCAT---------------------------------------------------------------------------TCAGGGGAG------------------------------------------------------------------------GAAGTAAAGCGGCCGACATCTCTCAATGCACCATTGGCACCTGTGAAAGATGAGATAAAATCAGGATCAGGG---------------GAAAAGGCATCACCAAGTTTGCTATCTCCTCGGCCACTCGAGAGTGTGAAG------------------------------------------------------------------------------AAAACAAATGCATCACAACTTGCTGAAAGTTCATTACAGGCTCCAAAGAAGCGGCTAGCA---------------------------------------------------------------------------------------------------------------------------------------------------CCAGAACAAAATAAGGAACGTAGGAAAGTATTGCTTGTTGAAGAATTAAACACCATTGGTAGGCGAGGCAAAGATATTGATGCAAGGAGGTCTTCA---ACAGTTGAGAAGGCTTCACGCCCACTCTCTGCCGATGACATTCAAAAGGCTAAAACGAGAGCTCGCCTTCTTCAAAATTATAAAAGCGGTAGTACTCAATCTCCTGCTAACCATACTCGCGAATCAGGTTTATCAGTTGGACCCAATAAAGAAATTTCAAAGCAGGAGTCATCAAAAAGTCTGAATAAACATCAACCAGTAGATAATGCAAGGGATAAGGGTGCTGGTCCCTCTGTCTTGCCTGTGGTTACTAAAACAGTCTCTCCATCATTTGACAAACATGGTCAGGGGACATCAGAAACAAAGGATTTTATGTTCTGCAAAGAGAAGTCTTCACTAAAAGGACATGGTCAAGGTCAGGCATTAGCTAGTTGCGAATTAAATAAGGTGGATGGCAAGTTGACTAGGATGAAGACCCATGATCCCGAGCCAATCAAAGTGGAAAGAATGTCTGTATTTTCTGGAGCAGGGTCTGGCAATGTGGATGATATACATTCAGGTGCTTCTATGTCCCCCAGCTCCACCCTGGTACATGAAAAGCAGACAGCATCAGCAGCCGATACTCATGATTTTGAAAATGTGGAAGAAGGAAAATTTCTGCCACAAACTCTAGGGCTTTCAGCCCTTTCCATGGTGAAATCGACAGAGACGACGACTATGGATGTGGCATATCTTTCAGGAAACGTGCAGCAACATTCAGTAGAAATTACTTGTGCTCCTATAAACGAAAGATCTCCTGGAAACGATGTTCTTGGGGAAAAGGAGAATTTTTCTTCACTTGATGATCAAATTACAGAAACTTCATCAGGC------ACACAGGTGCAACAGCTTTTGGATGCAACTATTAATGTTGCACATAACAGGGAGAAACCACAGTTC---------TTTTCGCCTCAAAAGCTGGACAAACCTTATCCTTCAGATGAAGTATCTGTTGTGGCGCCTTCCAAAGATAATATTTTACTTCACATGGTGAGAGAAGCTAGCTTGCCTTCAATTGTTGAACATCAATCTTCAGGTGTTGAGGCAGGTCCACATGGAATAGAACAATTTCATTCCGTACTTACAGACATG---GGGGAAAAAGGATCTGTGAAA------------------------------CCTGTTGATGAAGGT---ACAGAACCAGCCGCATCTGAAGGGGAGATTACCAGTTTAACAACTACAAGTACTGAAACTGTTGCTGTTGAT---------------GGCAGT---------GGTCCTCCTGTCGTGGTTTAT---------GATGCGTCTAAGCCATCCCATCAGTCTCTTCAGACTATTGCCATTCCCAACCATGAGATTGAGTTATCCATTTTTGACATAGATTTATCATCACCAACGGCA---------------------------------------AGGCATGCACTCCTTTCAGAAATGTACAAAAGCGCT------------------ATTCCATGGAATGTGCCACCAGAGGTTCATGTTGATCCCAGATGGAGTGTTGCAATGGGTGAAGAAAGCAAAGAAAAGGAGATCCAATCATCTCGTGTAAAACGTGAAGAAGAAGCATATTACCCTGACATAGACACTATTCCATTGAACCCCAAGGATACTTGGGATGAGGAGGCTGACTATGATGACTCACTAACGCTTGGAATTCCATTGGAAGCAGTAGTTGGAGATGAAAAGGAAATCACGGAGAGCAAGGAGGCAGGTTCAAATCCCAGCTTGGATGTCTCTGGCCAGGCTGGGGATTCT------------------TCAAACCTGCATGCTGGGGATGACTTTAATGCGCTCACTGGTTCATTGACAAAGCTTTTGGCTAAACGGGTTGGTTTAGAAAAGTCTCCTGGATCTGCTGCTCTATCGCTTGCTGACCTTCAGGCACAAAACAAGAATTTATTTTCAAATCATGACCCAGAGCTGCTTGCCCTTCTTTTAAACAATCCTGCTCTTGTAACTGAACTGACCTCATCTCAAGGTACTACCCATCAAGGTATCCATCAAAAAGTTCCTGTGTTGGAACAGAGCAGAACTTTAGTTGGAAGATCTGATGCCAGCAATGAAAAGAGACATGAAATGCTTAAAGCTAATGTTCCAAACAGCTCACAATCGCAAGTTATTAGTCAGCATGTTGCCTTTTCCAACACACAGTCGGAGCGGGAGCTTGTCAGTCAGCAAAGTACACAGTCTTCAGTTTCACATCATTCAAAGACCGAAATGTCTTATTCTGGGCAGCAAAATTTCCTTTCT------------AATGCTGCACAGCAA---------AATGTTCAGACTTTTAGAACGTCTTTAGCTGGGGACTTTACTGGTCAGCATAGTCTAACTAGTGTGCATTCAGTACCTCCACAGCAAGTTTCGAGG---------------------------------------------------TCTGCAGGC---AATGCAACATATGTAACCCACGATAGCAACAGGCTT---------------------CCTGAG---------TCAGCTGGCTTACCACATTGGAATTCTCCGGCTACTTTTTCTTATTCAGGTTCACGAGCCTCAGAACCCCCAAGGGCCCCTAGGTGGGCTGAT------------ATGATGCACAAG---------------------------GGACAAGGACCA---------------GAGCAATTGCCG---AGG---------AGTCAAAATTCAAGTGGTTCCATG---------------------------------------GTCCGTCCTGGATTTCCTGGGCACATGCCACATGTGACTGGCAGTATAATCCAAAATCATCAAGAATTGTCGGATCGAGCCTATTCTATGCCAGGTGCACCTCGACCAGTCATTTCGCAGGAC---ATTTTAACAAGTTCTAAGCAAGGT------------------------------------------------------------------------------------------------------------------------------------------------------------------------------------------------------------------------------TCAGGATATGGT---ATTGGC------------------------------AATAACTGGACTTCTAATAGTAATCTTGTTGCACAAGCCAGAGATTTATCTCTGCGGAGTATGCCTCTTGCAAATATTTTA------GGTAATGGTCCTGTTTGG---------------------------------------------------------------------------------ATCCCCAATAACAGG------TTAGCTCATAACATTCCCCAAGGTAACATTCCAGTT------------CTCCCTTATGGTAACGTTCCC------CAGCATGGT------------------------------GTAGATATGTCTTTAAGACCCATGTTG---------------------------CAAAATCCGGCTGATATTAGATATGCAAGAGATTTGAGACCTCAATATCAAGCGCCTTGGCTAAATTCAATCCCTCCTAGGCCGGGGTGGCGA---------------------------------GGACCATAA---------------------------------
>Selaginella_moellendorffii
---------------------------------------------------------------------------------------------------------------------------------------------------------------------------------------------------------------------------------------------------------------------------------------------------------------------------------------------------------------------------------------------------------------------------------------------------------------------------------------------------------------------------------------------------------------------------------------------------------------------------------------------------------------------------------------------------------------------------------------------------------------------------------------------------------------------------------------------------------------------------------------------------------------------------------------------------------------------------------------------------------------------------------------------------------------------------------------------------------------------------------------------------------------------------------------------------------------------------------------------------------------------------------------------------------------------------------------------------------------------------------------------AAAAGGCCTGAAGATTCACTGCTGCCAGAGGCCCAGAGGTTGCTACGAGATGTATTTGCC---CTCAAAGACACGGTCACCAAAAAAGAAGTGCTGGAACTTAGTGCCCTCACGGGTGCTGCGCGGACTCACGTCAATGACTTCTTCACGGGGCAACAGTCTCGTGTGAAGAGGCTGATACAAATGGCAACCGATGATACCGGAAAGGTTGACGTGAGCAGTACCGCGGAGTACACCCAGTCGCAG------TTTTTCCCGACAAATACAAGCTCTCTGACAACGCTGAGC---------------------------------------------------------------------------------------------------------------------------------------------------------------------------------------------------TCATTAGAGGCGTTCGAAAAGCTTCTAGATCACATGCGTGCAGAGAAGTCATTCACTGGCCAGTCGAATCTCCTTCAACTTATTTTGGAAGCGGACTTTGTTCCGGGACTTCGCTTTTTCTTAGAGAACGGTGGCTTGCGTGTTTTGGCCAAGTGGTTGACTCAGGCAGCTTCTGAAGAACAGACGAGTCTCGTCAGGTTAATATTGAAGGCTCTTCTACACTTGCCGATGATCCATGCTATTCCGGCCCATGTCTCTCCACTTGTTCAGATAATGACCAAGCTTCGGCTGTAT---------------------------------------------------------------------------------------------------------------------------------------------------------------------------------------------------------------------------------TTTGCAACAGGTACC---------------------------------------------------------------------------------------------------------------------------------------------------------------------------------------------------------------------------------------------------------------------------------------------------------------------------------------------------------------------------------------------------------------------------------------------------------------------------------------------------------------------------------------------------------------------------------------------------------------------------------------------------------------------------------------------------------------------------------------------------------------------------------------------------------------------------------------------------------------------------------------------------------------------------------------------------------TTGCCATTTGTCATAAAG---------------------------------------------------------------------------------------------------------------------------------------------------------------------------------------------------------------------------------------------------------------------------------------------------------------------------------------------------------------------------------------------------------------------------------------------------------------------------------------------------------------------------------------------------------------------------------------------------------------------------------------------------------------------------------------------------------------------------------------------------------------------------------------------------------------------------------------------------------------------------------------------------------------------------------------------------------------------------------------------------------------------------------------------------------------------------------------------------------------------------------------------------------------------------------------------------------------------------------------------------------------------------------------------------------------------------------------------------------------------------------------------------------------------------------------------------------------------------------------------------------------------------------------------------------------------------------------------------------------------------------------------------------------------------------------------------------------------------------------------------------------------------------------------------------------------------------------------------------------------------------------------------------------------------------------------------------------------------------------------------------------------------------------------------------------------------------------------------------------------------------------------------------------------------------------------------------------------------------------------------------------------------------------------------------------------------------------ATAACTCAC---------------------------------------------------------------------------------------------------------------------------------------------------------------------------------------------------------------------------------------------------------------------------------------------------------------------------------------------------------------------------------------------AGTGATTGTACGTATTAG---------------------------------------------------------------------------------------------------------------------------------------------------------------------------------------------------------------------------------------------------------------------------------------------------------------------------------------------------------------------------------------------------------------------------------------------------------------------------------------------------------------------------------------------------------------------------------------------------------------------------------------------------------------------------------------------------------------------------------------------------------------------------------------------------------------------------------------------------------------------------------------------------------------
>Arabidopsis_thaliana
------------------------ATGGACGCGTTCAAGGAG------------------------------------------------------------------------------------------------------------------------------------------------------------------------------------------------------------------------------------------------------------------------------------------------------------------------------------------------------------------------------------------------------------------------------------------------------------------------------------------------------------------------------------------------------------------------------------------------------------------------------------------------------GAGATAGAAATCGGGAGC------------------------------------------------------------------------------------------------------------------------------------------------------------------------------------------------------------------------------------------------------------------------------------------------------------------------------------------------------------------------------------------------------------------------------------------------------------------------TCGGTGGAGTCT------------------TTAATGGAGCTATTGGATTCGCAGAAGGTGCTT------------------TTTCATAGCCAGATCGATCAGCTCCAAGATGTCGTCGTTGCGCAATGCAAACTTACCGGCGTTAATCCCCTTGCGCAAGAAATGGCTGCTGGTGCTTTGTCCATTAAAATTGGAAAGCGGCCAAGAGACTTGTTGAATCCTAAGGCTGTTAAGTATCTACAAGCAGTTTTCGCA---ATTAAAGATGCTATTAGTAAGAGGGAATCTCGGGAGATAAGTGCTTTATTTGGCATCACAGTCGCCCAGGTTCGAGAATTTTTTGTTACTCAAAAGACAAGAGTGAGGAAACAGGTGAGGCTTTCAAGG---GAGAAAGTAGTTATGTCC---AATACGCATGCTTTACAAGATGATGGT------------GTTCCGGAAAATAACAATGCCACAAATCATGTTGAACCCGTTCCCTTGAACTCTATACATCCG------------GAGGCATGTTCTATAAGCTGGGGT------------------------------------------------------------------------GAAGGTGAAACAGTGGCACTTATTCCACCTGAAGATATTCCACCTGACATCAGCGATTCAGACAAATACTTTGTTGAGAATATATTTTCTCTGCTGCGTAAAGAGGAAACATTTTCAGGCCAGGTGAAACTAATGGAGTGGATCATGCAGATACAAGATGCTTCTGTGCTGATCTGGTTTTTATCAAAAGGAGGGGTTTTGATACTTACAACATGGTTAAGTCAAGCTGCTAGTGAAGAGCAAACAAGTGTCTTACTTCTTATCCTGAAGGTTCTTTGTCATTTACCTCTCCACAAAGCATCTCCTGAAAATATGTCTGCCATATTACAAAGCGTTAATGGACTTCGTTTCTATAGGATATCAGACATATCAAACAGGGCAAAAGGTTTGTTA------------TCAAGGTGGACCAAGTTATTTGCGAAAATCCAAGCTATGAAGAAACAAAATCGTAACAGTTCGCAA------------------------------------------------ATTGATTCGCAGAGTCAATTGCTT------------------------------------CTGAAACAGAGTATTGCTGAAATCATGGGTGATAGT---------------------------AGC---------------------------------------------------------------------------------------------------------------------------------------------------------AATCCTGAAGATATTCTTAGTCTCTCAAAT------------------------------------------------------------------------------------------------------------------------------------------------GGAAAGTCAGAGAATGTCAGGAGGATTGAATCGTCACAGGGTCCAAAACTGTTGCTTACTTCTGCAGATGATTCC---------------------------------------------------------------------------------------------------------ACCAAGAAACACATGCTTGGTTCAAATCCATCGTATAACAAAGAACGCAGGAAAGTACAGATGGTGGAACAACCAGGCCAA---AAAGCTGCTGGAAAGAGTCCGCAGACAGTAAGAATAGGA------ACTTCAGGTCGAAGCCGCCCAATGTCTGCTGATGATATTCAGAAAGCAAAGATGCGTGCCCTTTATATGCAG------------------------------------------------------------------------------------------------------------------------------------------------------------------------------------------------------AGCAAGAACAGTAAA---------------------------------------------------------------------------------------------------------------------------------------------------------------------------------AAGGATCCTTTACCAAGTGCCATTGGTGATTCGAAAATCGTTGCTCCTGAG---------------------AAGCCCTTGGCTCTTCATTCAGCCAAG------------------------------------------------------------------------------------------------------------------------------------------------GATTCTCCACCT------------------------------------------------------------------------------------------------------------------------ATTCAGAACAATGAAGCTAAGACTGAAGACACACCTGTACTCTCG---ACTGTTCAGCCCGTC------------------------AATGGATTTTCAACTATTCAGCCCGTC------------------------AATGGACCTTCAGCTGTTCAGCCCGTC------------AATGGACCTTTGGCTGTT------------------------------------CAGCCTGTCAATGGACCTTCGGCTCTTCAGCCCGTC---------------------------------------------AATGGACCTTCGGCCGTAATT---------------------------------------GTCCCGGTACAA---GCTGATGAAATTAAAAAACCTTCAACACCTCCTAAAAGCATTTCTAGTAAGGTGGGAGTTATGATGAAAATG---------------------------------------------------------------------------------------------------AGTTCACAAACTATTCTCAAGAATTGCAAGAGAAAACAG------------------------------------------ATTGATTGGCATGTACCACCAGGAATGGAACTTGACGAACTCTGGAGAGTAGCCGCTGGTGGTAATAGCAAGGAGGCTGATGTTCAGAGAAACAGAAACCGGCGAGAAAGAGAAACAACATATCAGTCTCTTCAAACTATACCGTTGAACCCTAAAGAACCATGGGATAGGGAAATGGACTATGATGACAGTTTGACCCCTGAAATTCCATCTCAACAGCCA------CCAGAAGAAAGTTTAACGGAACCACAG------------------------------------------------------------------------------------------------------GATTCACTTGATGAACGA---------------AGAATTGCTGCTGGTGCTGCCACAACCTCTTCATCTCTAAGC---------------------------------AGTCCTGAACCTGATCTCGAGTTATTAGCTGCGTTACTTAAGAACCCAGATCTTGTTTATGCACTAACTTCGGGAAAA------------------------------------------------CCCAGTAATTTAGCCGGCCAAGATATGGTAAAACTGCTTGAT---------GTGATTAAG---------------------------------------------------------------------------------------------------------------------------------------------ACTGGTGCACCAAACTCAAGCAGT------------AGCTCAAATAAA------------CAGGTTGAA---------------------------------------------------------------------------GAAAGGGTCGAAGTTTCCCTTCCATCTCCC---------------------------------------------------ACTCCA---TCAACTAATCCTGGAATGAGT---GGATGGGGACAAGAA---------------------------------------------------------GGGATTCGGAATCCATTTTCAAGGCAAAACCAAGTT---------------------GGTACTGCAGTTGCTAGATCG---------------------------------GGTACA------------------CAGCTTCGTGTTGGT---------TCAATGCAATGGCATCAAACAAAT------------------------------------------GAACAATCAATCCCA------------------------------------------------------------------------------CGACATGCTCCATCA---------------GCATACAGTAACTCGATCACA---------TTGGCTCACACAGAAAGAGAACAGCAACAATATATGCAACCA------------------------------------------------------------------------------------------------------------------------------------------------------------------------------AAACTTCATCACAATTTA------------------------------------------------------CATTTTCAACAACAACAACAACAA------------------CCAATCTCAACAACCTCGTATGCAGTTAGGGAACCAGTAGGACAAATGGGAACAGGTACATCGAGTTCATGGAGGAGTCAGCAGAGTCAGAACAGTTACTACTCACATCAAGAAAACGAGATTGCATCGGCTTCACAAGTT---------ACTTCATACCAAGGGAATAGCCAGTACATGAGT---------------------AGCAATCCA---------------------------------GGATATGAATCATGGAGTCCTGATAATAGCCCAAGT------------------------AGGAACCAGCTTAACATGAGG---------GGACAACAACAACAAGCA------TCAAGGAAACATGATTCTTCT------ACTCATCCATATTGGAACCAA------------------------------------AACAAAAGATGGCGTTAA------------------
>Theobroma_cacao
------------------------ATGGACGTTTTGAAGGAGAATTTG---------------------------------------------------------------------------------------------------------------------------------------------------------------------------------------------------------------------------------------------------------------------------------------------------------------------------------------------------------------------------------------------------------------------------------------------------------------------------------------------------------------------------------------------------------------------------------------------------------------------------------------------GCGGAGGTAGAGATTGGGAAC------------------------------------------------------------------------------------------------------------------------------------------------------------------------------------------------------------------------------------------------------------------------------------------------------------------------------------------------------------------------------------------------------------------------------------------------------------------------ACCGTGGAGTCG------------------CTTCAAAATTTCATAGACTTGCAGAGGGAGCTC------------------TTCCACAGCCAGATCGATCAGCTTCAAAACATCGTCGTTACACAATGCAAACTTACAGGCGTCAACCCTCTCGCCCAGGAAATGGCAGCTGGTGCTTTGTCAATAAAAATTGGAAAACGACCGAGAGATTTGCTAAACCCTAAGGCTGTAAAGTATATGCAAGCTGTTTTTTCC---ATTAAAGATGCGATTAGTAAGAAAGAATCTCGTGAGATTAGTGCTCTATTTGGTGTTACACTCACGCAGGTGCGCGATTTTTTTGCTAGCCAACGCACTAGAGTAAGAAAGCAAGTTCGGCTGTCGAGG---GAGAAAGCTGTAAGATCT---AATGCATGCAAAGAAACAGAAGAAGGGGTG---------GTTCTAAGTGAGTCTGATGCCATGATACCTGTTGAGCCAGTTCCCTTAAACTCTGTTGGCCCTGTTAATGCCGAAGAAGCACCATCTTGCTCA------------------------------------------------------------------------------------------------------ACACTGGATGATGCTCTTACTGGCATAGATGAGTTGGATAAACATTTTGTCGAAAATATATTCACTAAGATGCGGAAAGAAGAAACTTTTTCTGGGCAAGTGAAACTATTGGAGTGGATCTTGCAGATACAAAATCCTTCAGTATTATACTGGTTTTTAACTAAAGGTGGTGTTATGATTTTAGCAACATGGTTGAGTCAAGCAGCTGTTGAAGAACAAACTACTGTTCTCTTTATCATCCTCAAGGTTCTTTGTCATTTACCTCTACAAAAAGCTCTCCCTGAACAAATGTCAGCCATACTGCAAAGTGTGAACAAGCTGTGTTTGTACAGGTTTTCAGACATATCACACAGGGCAAGGCTTTTGATA------------TCACGGTGGAGCAAGATGTTTGCAAGAAGCCAAGCCGCGAAGAAACCTAATGGTTTGAAGTCATCT------------------------------------------------GCTGATGCGCAGAATGAGTTGTTA------------------------------------CTGAAGCAGAGTATCAGTGAAATTATGGGTGATGAACCG---------TGGCAGTCAAATGTTGAC---------------------------------------------------------------------------------------------------------------------------------------------------------AATTCTGAAGAGATTCTCGCTACTTCT---------------------------------------------------------------------------------------------------------------------------------------------------------------AATGTCAGGAAATTGGAGTCTCCACAAGTTCTGAAACTGCTGCCGGCATCCATGGATGACTCC---------------------------------------------------------------------------------------------------------ACAAAGAAGAACATCCTTGGTGTATCTGGTTCCCATAGCAGGGAACGCAGGAAGGTTCAGTTAGTGGAACAGCCAGGGCAA---AAGATGGCTGGCAAAAGCTCACAGACAACAAGAACAGTA------CCTATCAGCCAAAGTCGCCCCATGTCCGCTGATGATATCCAAAAAGCAAAAATGCGTGCTCTATATATGCAG------------------------------------------------------------------------------------------------------------------------------------------------------------------------------------------------------AGTAAATATGGAAAA---------------------------------------------------------------------------------------------------------------------------------------------------------------------------------ACGGGTTCCTCCTCTAATGGAATG------------------------------------------------------------------------------------------------------------------------------------------------------------------------------------------------------------------------------------------------------------------------------------------------------------------------------------------------------------------------AATGAAGCAAAGAGTGAAGGT---------------------------------------------------------------------------------------------------------------------------------------------------------------------------------------------------------------CTAAACAAACCTTCAACTTCTCAGGCCAGC---------------------------------------------TTTTCTCCACCAGTTTCTAAA---------------------------------------GTTCATGTCCGGCCTGCTGAAGAACAAAAGAAACCTGTAATACTTCCCCCTAAAACTTCTAACAGGCTGGGAACTTGTCTTGATCCAAAACAG------------------------------------------------------------------------------------AATATGGATTCAAAGGAGCCTCCATGGGAGAAATGCCAGAAGGTCAAA------------------------------------------ATCCCATGGCACACACCACCAGAAGTAAAACTCAACGAGCTTTGGAGAGTTGGTGCTGGTGAGAATAGCAAAGAGGTTGATGTGCAGAAAAACAGAAACCGTAGAGAGAGGGAAACATTCTATTACACAATCCAGGAGATACCATCTAACCCCAAGGAACCGTGGGACCGAGAAATGGATTATGATGACACGCTGACCCCAGAAATCCCAACTGAACAGCCA------CCTGATACTGACTCTACTGAAACACAG------------------------------------------------------------------------------------------------------GTTACCCATGGTGAACATGTA------------AATAGTGCAGCCACTTTGGCACCTTCTTCCTCCCACATAGGTGGTGGC------------------------GTTGCAGCTGAACCAGATCTTGAGTTGTTAGCTGTACTGCTGAAAAACCCGGCTTTGGTTTTTGCCTTGACTTCTGGCCAA------------------------------------------------GCTGGTAACTTGACAAGTGAAGAAACAGTGAAGCTGCTAGAC---------ATGATTAAG---------------------------------------------------------------------------------------------------------------------------------------------GCTGGTGGGGCCGGTAATTCAAAT------------AATATTGGTAAA------------AACGTGGAA---------------------------------------------------------------------------GAGAAGGTTGAAGTGTCTCTTCCATCCCCA---------------------------------------------------ACTCCA---TCGAGCAATCCTGGAACGAGT---GGATGGAAACCGGAG---------------------------------------------------------GCAGTCAGGAACCCCTTTTCACAGCAAAGTCAAATT---------------------GGAAACACAGTTGCCCAAGCTTCTCTT---------------------GGAGTTGGCACCACCACTCCTGTTGCGGAAAGGCTTCCTGCTACT---------AGCATGGCGGCGCCACAGCAAGACGCAAATGGCCAATTATTAGCCCAACAGCTTGCAGCGGCCATAGCACAGTTGTTGCCTCAA---------------------------------------------------TCAAGCGCCATGACTCCTGAAAAGCGACAGTCTCCTAATGTT------------GCTTTTTCACAC------------------------CATGGTCATCCATCTAATTCTCCAGCTATGCAACCACCGGCTTCCGAGATAGCCTTAACCTTGAAAAATCTACCCATTGCTAACTCTTCCTTAACAAACTTGTCAGCTGCAGCTGGTCCCTCATTGCGGGTTGAA---------------------ACCTTGACTAATGTGAAACCTGCACCAATCTCCATGACACCAAACGCACCAGAAAAACTGCATTCTTCATTTTCTATTTCTCCCTTGATGCCAACACTGTCA---CGGCCGCAAACACCA---CCACATCTACGGCCACAACTACCCCAAGTA------ACTGATCCTCCTCTTCATACGCATCTATATTCATCGAGGCCCCCAGTGGGAAACATAGGTCCA---ATGTCTGATCCTTGGAGGGCGAGGCAGAGTTTGGCTTCT------------------AATCCTCTTTCTCAGGCTAATCAAACCAATTATAATGCATCGTTTGGAGGATCTGTGCAGCCTCAGTCG------------------CGGTCAGGTCCTCCTTGGGAAGGAAATGAGTATGTGGGGCATGACGGGTTTGAGTCATGGAGTCCAGAGAATAGTCCAAATAGGTTTTCAGAGTATGTGCCAGGAAGGAACTACCTGGAACCCAGAATGAATTCCGGTTGGAGTTATAGACCT------GACAGGTCATGGCAACGGAGT------ACTCCTGGTTACAGGGACCAGAACAGAGAG---------------------GGA---AATAGAAGATGGCGTGATAGAAGATGA---------
>Ananas_comosus
------------------------ATGGCGCTCGTTCCTGCGGCGGCG---------------------------------------------------------------------------------------------------------------------------------------------------------------------------------------------------------------------------------------------------------------------------------------------------------------------------------------------------------------------------------------------------------------------------------------------------------------------------------------------------------------------------------------------------------------------------------------------------------------------------------------------GCGGCGGCGGAGGCGGGTGCTCTGGTC------------------------------------------------------------------------------------------------------------------------------------------------------------------------------------------------------------------------------------------------------------------------------------------------------------------------GAATCGGACCTCGGGGGC---------------------------------------------------------------------------------------------------------------------GTCTCTGCGGAGTCG------------------CTCGCCGGGATCCTCCACGCGCAGAGGGAGCTA------------------TTCCACAGCCAGGTCGAGGAGCTCCAGCGGCTCGTCGTCGCCCAATGCAAGCTCACGGGCGTCAATCCCCTCGCGCAAGAGATGGCTGCTGGCGCATTGTACATTAAAATTGGAAAGAAGCCAAGGGATTTGCTGAACCCGAAAGCAGTAAAATACATGCAGTCCATCTTCTCT---ATTAAGGATACTATTGGCAAAAAAGAAACTCGGGAAATTAGTGCTCTTTGTGGTGTGACAGTGACACAGGTTAGAGATTTCTTTACCAGTCAGCGTTCGAGAGTAAGAAAGCTTGTACACCTGTCACAT---GAGAAAGCGACCAGATTA---GAGGTATCCCACCAATCAAGTAGTAATGTATGC---TGCATCATCTCTGATCAACCCCCTCCTATTAGCATAGAGCCA---CCTTTACAGACAGCTGAACCTCAGAAAGCTCTGGAACCATCTGGGATCCCCACAAACTCTGCTATCATTTATGCTACTAGTAAAGAAATCCAACAGGGCACTGAGCATCTAGTTAATGTTAAGGCTGTTGAGGGCAGCACGAAACAGGACACTGTTCCAGGTGAAGCTTTCCATGGTGTTGACTCTGAAGACAAAACCTTTTTGGATAGCGTTTTCAGTTTAATGAGGAAGGACGAAACGTTCTCTGGTCAGGTCAAGCTGATGGAGTGGATTCTGCATATTAATAACATAGCGGTCCTCCATTGGTTCGTAACAAGAGGCGGTCTCACCATTTTAGCTACATGGCTGAGCCAAGCAGCTGTTGAAGAACAAACTTCAGTGCTGGATGTTATTTTTAAGGTTCTTTGTCACCTGCCTCTGCATAAAGCTTTGCCTGTAGATATGTCAGCTATTCTCCAAACTGTCAACAGGTTGCGGTTCTATAGGTCATCAGATATATCAAACAGGGCCAAAATCCTCCTT------------AAAAGATGGAGCAAGCTTTTACTTCGAAGTCAGGCTTTAAGGAAACCT---CCTATTAATTCCCTC------------------------------------------------AAGGAAGTTCAGAAAGCTATGATC------------------------------------TGTAAACAAAGGATTGGTGAAATACTGAAGGATGAATTT---------TGGCAGAATGACACTGAG---------------------------------------------------------------------------------------------------------------------------------------------------------ATTCCTGAAGATATTCTTGCCCTAACT---------------------------------------------------------------------------------------------------------------------------------------------------GAAAATACAGAGAATAGCAGTGTAACAGAGCCCAAAAAGGCACTTAAGCTGCTCACAGCCTCTTCTGATGAGTCA---------------------------------------------------------------------------------------------------------ACTAAAAAGCATGGTCTCACTGTCTCATCATCAAAAACCAAAGAACGCAGAAAAGTTCTGCTTGTGGAGCACCCAGAGCGT---AAAAGTGCTGGTAGAAATGTGCAGGTTGCGAGGGCAGTA------TCGACATGCAGTAGCCGCCCATTATCAGCGGATGATATTCAGAAGGCAAAGATGCGGGCAATGTACATGCAG------------------------------------------------------------------------------------------------------------------------------------------------------------------------------------------------------AATAAGTATGGCAAG---------------------------------------------------------------------------------------------------------------------------------------------------------------------------------GCTGATGCATCTAAGAGC------------------------------------------------------------------------------------------------------------------------------------------------------------------------------------------------------------------------------------------------------------------------------------------------------------------------------------------------------------------------GAAAATAACCTGCAGAAGACAGAAAAC---CCTAAAGTATCT---CCTACTTCTCCC------------------------------AGCGCACACACTATAATGCCTGCT------------------------TTGAGAATTTCTCAGCTACCGCCCCTA------------AAAAAGTCTGTTGAGAAA------------------------------------ACTCCTTTG---GCCACCACAGCTAATCACCCTTGC---------------------------------------------CATAAGCCGGAA------------------------------------------------ATCCCGGTTAAG---------------CAGAAGCCTATCTTGACT---------------------------------------------------------------------------------------------------------------------------------------------TCTCGAGAACACTTGATGGAGATGTTGAAGAGGAATCAA------------------------------------------ATTCGTTGGAGAACCCCACCAGAGGTCAGGATTGACCCGGCGTGGAGAGTTGGCGCTGGAGAGAACAGCAAGGAGCTCCAAGTCCAGACCCAGAGGAATCGGCGAGAGAAGGAAATGTGCAATCTTAACCTGCAGGATATCCCGCCAAATCCGAAAGAGCCGTGGGATACAGAGATGGACTTCGATGACAGCCTCACTCTGGAGATCCCAACTGAGCAGCCA------CCTGATGCCGATGCCATGGAAGAAGATCTA---------GTTCCG---------------------------------------------------------CCTCCACCTCCATCCAATACCCAAATCCTAACCGAGGCCTCTCCTCCG------------GATCCCACCCCCTCGGTGTCTCCGCCGGCTTCCGGTGAGGGGGCTGGT---------------------------CCTCCAGGACCAGACCTTGAGCTGCTTGCTGTGCTGCTGAAAAATCCAGAGCTGGTATTTGCCTTAACATCAGGGCAG------------------------------------------------GGAAAGAGCCTGCCCAGTGAGCAGACGGTGGCACTGCTCGAT---------TTGCTAAAGAGGAGCGGGGTTGGGTTAGCA---------------------------------------------------------------------------------GAA------------------------------TTGGTGAAAGGATCGGTCAATGGCTCTGAA------------GAGAAGCCCAAA------------GAACCTCAGCCTGTGCCTGTGCCTGTACCAGCA------------CCAGTGCCGATCCCTCAGCTTAAGCATGAGACTAAGCCCGAGCCAATTCCCACTTCTCTTCCATCACCT---------------------------------------------------ACTCCC---CCATCGGACCCTGCTGAGAGGATTAATTGGAGGTCGGAATTCCCA------------------------------------------------ACCCCCATGAGGACTCCG---GCGTTACAACCTCATTTACCC------ATCATTAGAGGTGGTACGGCCATCTCCAATACCGCT------------------------------GGGCCGCCTCCTCGCACCCACTCGCCTGTTGTGGCCCCT---------TCCCTGGTTGATAATTTTAGTAAT------------------------------GCTCGGACCACCAGTTTATCGATGCCTCAG------------------------------------------------CTGTCGGGCAGCATTAACCCCTCACATCAGCACCGTCCCGCG------------------------CATGATATC------------CTTCCAAATCGACAGCGGGATCCTTCCCTCCATCAGAATCCA---------------------------------------------------------------------GCCTTTACTGGTGATGTTTTG------------------------------------------------------------------------TCCTCTCGGCATCAGTTGGTTAGCAATATC------------------CCGACCGCCTCGGTCCGTTCTATGTCACCCGCATTGAACGCGACCAAATCGATGCCGCAG------------TCTGAACCT---------ACGGCCTTCCCGCCGAGAGTCCCCTCGTGGCAG---TCCACTGGTGCTACTTCTGCATGGCGGGGCCCGCAGAGCAACTTACCG---GATGTTCCCGACCCCACCCCGCGTTTGCCGATGAGCCAAAATGGATACAATAATTCTTATTCAAACGGCGCTATGCCAGCCCACCGTGTTGCTTTTCCGGGCCGGGATGAGCCC---------------------------------ATGTTGGACTCATGGAGTCCACATGGTAGCCCCCGG------TCGGAGTTTAGGGCCGGATGGAACCCAACGGAGCAAAGAATGAATGATGGCCGGAGTTATAGGCCCGAATCGTCTCGGCAGTGGAAT---------------CCTGGGAATCGGGATCAGTACAGGTCT---------------------GGTAGCAGCAGGAGATGGCGAGATCGTGATAGGAGAAGATGA
>Amborella_tricopoda
------------------------ATGGAGCGGCCGAAGGAGGTTTTG------------------------------------------------------------------------------------------------------------------------------------------------------------------------------------------------------------------------------------------------------------------------------------------------------------------------------------------------------------------------------------------------------------------------------------------------------------------------------------------------------------------------------------------------------------------------------------------------------------------------------------------TTTGCAGAGTCGGATATTGGGAAC------------------------------------------------------------------------------------------------------------------------------------------------------------------------------------------------------------------------------------------------------------------------------------------------------------------------------------------------------------------------------------------------------------------------------------------------------------------------TCGTTCGAGTCA------------------TTTGAAAGATGCTTGGAGTCTCAGAAGGAGCTG------------------TTCCATTATCAGATCGAGCAGCTCGAGAAGATTGTTGCCTCCCAATGCAAGCTCACTGGTGCCAATCCACTGTCTAATGAGATGGCAGCTGGTGCACTATCTATCAAAATTGGAAAGAGACCCAGGGACTTGTTGAATCCAAAAGCTGTTAAATATATGCAGGCAGTATTCTCG---ATAAAAGATACACTTTCCAAGAAAGAAACACGCGAGATCAGTGCACTTTGTGGTGTTACTGTTACACAGGTTAGAGAGTTTTTTGCTAGTCAGCGTTCACGAGTGAGAAAACTTTTTCGGTTGACCAGA---GAGAAGGCTATGAGAAACGATAATGCTTGTGAAGCATCGCTTGATGGA------------CCTGCCACTAATTCTGAGCATACCATACATGCTAGTGAGCAGCCTATTGAGCAGCCTCTTGAGGATCTTGTTGAGCAAGCCACAAGTTTGAAT---------------------------------------------------------------------------GTTGTAAAAGAAGATCCATCTTGCTCCTTGCAGGGGGATGTTTCTCCTGGAATTGAACCTTCTGATTCAAACTTTCTGGAGAACATTTTCTCTCTAATGAGGAAAGAAGAAACATATGCTGGGCAGGTGAAACTGATGGAATGGATTTTGCAGATACGCAATTCTGCAGTCTTATATTGGTTTTCAACGAAAGGGGGCATAGTGATCTTGGCGAAGTGGTTGAGCGAGGCTGCTTCCGAAGAGCAAACAACTGTTCTTCTTGTCATTTTCAAGGTCCTTTGTCACCTACCTTTTCACAAGGCTTTACCAGTACAAATATCAGCTATACTGCAAACTGTTAACAAGCTACGATTCTACAGGACATCA---------------GCCCATCTTCTTATAATTCTAGTGCGCCCTTCTTGGAGCAGG---------------------------------------------------------------------------------------------------------------------------------------------------------------------------ATCAATGAAATCCTCAGTGACGGATCA---------TGGCAATCAAAGATTGAT---------------------------------------------------------------------------------------------------------------------------------------------------------ATTCCTGAAGAAATTCTTGCTCCCACTGAT------------------------------------------------------------------------------------------------------------------------------------------------GAAATCCCCGAAAATTGCAGAAAATCAGAGCCTCCTAATTCTTTGAAGCTGCTTCCTAACGCGTCTGACGATTCA---------------------------------------------------------------------------------------------------------AACAGAAGACTTGTTCGGATTATTCCTTCCTCACAGGCCAAAGAACGCCGTAAAGTCCTTCTCGTTGAGCAACCAAGCCGA---AAACGTGCTAATAGAAATGTGCAGGTTGCCCGAGCTGCT------TCGGAAGCTAGGGCACGGCCATTATCAGCTGACGATATTCAGAAGGCCAAGATGAGGGCCGTCTTCATGCAA------------------------------------------------------------------------------------------------------------------------------------------------------------------------------------------------------GGAAAGCACTGCAAT---------------------------------------------------------------------------------------------------------------------------------------------------------------------------------GATGGTGTCCACAAAAGT------------ACTCAGCTTCTAAAACCCCGGGTCACC---------------AAACCACCCTCACTATCTCAATCTCGA------------------------------------------------------------------------------------------------------------------------------------------------AAG------------------------------------------------------------------------------------------------------------------------------------AAATTGAATGATTCTCCATTAGAAGAG---CCTGATTTTGAG---CCCACTCGACCT---------------------------------------------------------------------------------------------------------------------------------GAGGTT------------------------------------GAGCCTTTA------TCTCGAGCTTCTCAACGAATC---------------------------------------------AGGGACCCAGAGTCAAGT------------------------------------------GGTCGGGTCCAT---------------GATGAACCCACCCGGGGCTCGGACCTGGGCTCGGGCATTTGTGGT---------------------------------------------------------------------------------------------------------------------------CCTTTGTCAGATCAGTTGAGGCAGGTTCAG------------------------------------------ACTGCATGGCGGACGCCTCCAGAGATGAGGATCAATTGCCTATGGAGAGTCGGGGCTGGAGAGAAGAGCAAGGAGATGGAAATCCAGACCGAGCGTATTCGACGGGAGAGAGAAACTATCTATCGATTTCCCTATGAGATTCCGCCAAACCCCAAAGAGCCATGGGATGTTGAGCTAGACTATGATGATAGTTTAACTCTAGAAATCCCAAGTGAGCAAGCA------AACTCAATGGAAGCAGTGGAGGAAGAT---------------CCACAAAATGCTTTAGAAGATACAATCTCTCAGAGCCTTGCAGCTTGCTCTAATAAGAATCCCTCTGATGGAAATGACCCAACTGGAGATACTTCCTCTCAAAGGTCC------------GAAACCAACATTTGTTCAGGTTCTCAGGCAGCTTCTATTAATGGC------------------------------ACTGCTGGTCCTGATCTTGAATTGTTGGCTGTTCTTCTCAAGAACCCTGAGCTGGTTTTTGCATTAACTTCTGGTCAA------------------------------------------------GGGAAGAATATCAGTAATTCGGATACTGTTGTGCTTCTTGAT---------ATGCTCAAGGCCAGTAATGTGGGCATGGGTGGAACTAAGCAGGAAAGCGGTCCTTCT------------------------------------------ATTCCAAGACAAGCT------------------------------CTTCAGTCAGGAGGCGCTATAACGGCTTCT------------TCATCAGCAAAGGTAGCCTTGCCAGAAATCAGACCATCACCATCAATCTCTCCTAGC------------AACCTTGGAGCACCATCT---CACCATACGCCACCCTCTGGCTTATTGCCTTGTAGTCACCCAGCACCTGGTGCA------------------------CCATCTCAA------CACTTAACACCCATTCCCGCAAATCCCAATCAAATTTTGGCACACCTGAACCAAATTCCT---------------------------------------------------GCAATTTCGAAGCAAATTTCGGTGTCTCCACAGCGA---------ATCCTGCCAATGGCAAACCAAATTCCAGCGACTCAA---------------------------------------------------ACCCGAATACCGGTGACTCTAAATCAAAGTCTGGCGACTCCCAGCCAAAAT---------------------------------TTGTCTTCTCAGGGTCAAATTCCA---------------------------------------------------------GGGACCTTAACTCCAACT---GCGGGGAAACCAAAC------------------------CAAGACACG------------GTACTTTCAAATCAAATTTCGGCAACTTTGAACCATATTCCA---------------------------------------------------------------------GCTACCAGTTCTCCTGTTTTGCCATTTCGGGCTAATCCCCGGCATTTTCCAACGAATTCTAACTATTTTCCTGCTGCA---------------AATTCACCGCCCCGGGCAACCTCTAATGCGCCATTGCTTCCACTT---CCATCTGCTGGA---------------------------------------------------------AAAACTCAGCCAGCAACTGGAAAGGTTTTTCCTGCAAAAGAGGGA------------CACTTAGGTTTTTCAGATGATTTTGGGTCAGCAAGTAGAGCCCTTAGT---------CCAATTAGAAACCCAGGCTTTCCAGCAAAAACAGTT---------TCTGGTATTCCAAAT------TTACCCCTGGAG------------------CGAGGTGGGCCA---------------------------------GAGTTCGAGGTGTGGAGCCCTGAGAGGGACCCAGTTTGGACCGTGGAGCAC---------CAGTGGCAAGAGCGTGCTAGGGGCAATTTTGGAAGGAATTTGAGGCCA------GATAGGCAATGGCAC---------------CATAGAGGTGGGCGACAG---AGACCT---------------------GGT---AGTAGGAGG---CGGGATCGGCGATTTTAG------
>Oryza_sativa
------AAAGAGCCCGAATCTGGTCCTGAAGCTATCCCTGCTTCGCTT---------------------------CCATCGCCA---------------------------------------------------------------------------------------ACTCCTCCA------------------------------------------------------------------------------------------------------------------------------------------------------------------------------------------------------------------------------------------------------------------------------------------------------------------------------------------------------------------AAAGACCTGATAGCCAGGGAT---------------------------------------------------------------------------------------------------------------------------------------------------------GGC------------------------------------------------------------------------------------------------------------------------------------------------------------------------------------------------------------------------------TGG------------------------------------------------------------------------------------------------------------------------------------------------------------------------------------------------------------------AGTTCAGAG------------------------------------------------------------------------TTCCCATCACAAGTGAGG------------------------------------------------------ACCCAAAACTTGCAGCACGCCCATTTG---------------------CCAAACAGAGCAAATGCACCTCCTGTTGCAAGCAGCGTGCAGCAAAGTTTCTCAAATGTTGTCAGTTCGTTGCCTTCACAACCTTATGCTTCAGCTTCTGCTTTGCCGGCACAGACTCGAACTAATATGACATCTCTCCCCCAGTCG------------------------------------------------------------------------------------------------------ATGATCTCCGTAAATCCGTCAACTCAACATGTTGCTCCT------------------------------------------------------------------------------------------------------------------------------------------------------------------------------------------------------------------------------------------------------------------------------------------------------------------------------------------------ATGAATAATCTTCTGAGCAGAGCCACGGTACACCAGCACACCCAATCATAT---------------GCTTTAACGTCTGATCCTGTTGCAGTGGCGGTCCATCATCAGCCAGCG---------------GTGAACAAACTAGCC---CATGAGGTTCAGAGCATCTCACACCCTGCT------------------GTA---------------------------------------------------------------------------------------------------------------------------------------------------------------------------------TCACATTCTTCGGTGGCTGAATCACATGCCTCTTACACATCATACACCTGGCAATCTAGTGTTGCT---------------------------------------------------------------------------------------------------------------------------------------------------------------------ACCATTGCCGCCACTGGG------------------------------------------------------------------------------------------------------------------------------------------------CGAAATGCTACACCTGATCGATGGGCTGCACCTGCACGCACTACTAATTCCTTTAACGCTGCCCCATCAAATTCAAACCAT------------------------------------------------------------------------------------------------------------------------------------------------------------------GTGACGTATCCTAACCAGAATGCTTACAGTAACCACAGCACACAAGCTACT---------------------------------------------------------------------------------------------------------------------------------------------------------------------------------------------------------------------------------------------------------------------------------------ACATACAATTCTTATGGTTCA---------------------------------------------------------------------------------------------------------------------------------------------------------------------------------------------------------------------------------------------------------GCTCCAGTCTCGTCCCAC---------------------------------------------------------------------------------------------------------------------------------------------------------------------------------------------------------------------------------------------------------------------------------------------------------------------------------------------TCCCTCCACCCAGGG------------------------------------------------------------------------------------------------------------------------------------------------------------------------CAGGGACTGGACCGAAATGGCTACACTCACGCAGCG---------------GAG---------------------------TACCAGACGACAATGGCGCGA---------------------------------------------------------------------------------------------------------------------------------------------------------------------------------------------------------------------------------------------------------------------------------------------------------------------------------------------------GACGCCCTATGG------------------------------------------------CGGAACTCGCGGTCTCCTGAG------------------------------------------------------------------------------------------------------------------------------------------------------------------------------------------------------------------------------------------------------------------------------------------------------------------------------------------------------------------------------------------------------------------------------------------------------------------------------------------------------------------------------------------------------------------------------------------------------------------------------------------------------------------------------------------------CTTGGTGCTGGTGCTGTGTATGGTAGTAGC------------TCACAAGGCTATGTT------------------------------------------------------------------------------------------------------------------CCCGAGCCC---------------------------------------------------------------------------------------------------------------------------------------------------------------------------------------------------------------------------------------------------------------------------------------------------------------------------TCAAGGCAGTGGAACTACGGGCAG------------------------------------------CAGAGCTACAATCCTGAG------------------------------------------------------------------------------------CCTTATTCTAGGCAG------------------------------TGG---------------------------------------------------------------------------------------------------------------------------------------------------------------------------------------------------------------AGTTCTGGGCAACAAAGCTACAACACTGTC---------------------------------------------------------------------------------------ACTGCTGAGCCT---------------------------------------------------------TCCAGGCAGTGGAGCTCCGGGCAGCAGAGCTACAGC------------------AACCCAGCTGAGCCTTCAAGGCAG------------TGGAGTTCATCAGCACATGCACAACCAAGCTACAAC---------CCTGAGCCTTCAAGACCC---TGGAATTCA---------------------GGTCATCAGAGTCAAAACCCTGAGGCA---------------------------------------------------------------------------------------TCGAGGCAATGGAGT---------------CATCATCATGGAAAGCAAGAACGTTATAATCCGACAGATGGTAGAAATTCTTATGATCAACATTGGAGGAGATGA---------------
>Isoetes_spp
----------------------------------------------------------------------------------------GGGCCGCTAATCTTCTTCACAAAGGCTTCATGGTGGAGTTCAATCCTGGCG-----------------------------------------------------------------------------------------------------------------------------------------------------------------------------------------------------------------------------------------------------------------------------------------------------------------------------------------------------------------------------------------------------------------------------------------------------------------------------------------------------------------------------------------------------------------------------------------------------------------------------------------------------------------------------------------------------------------------------------------------------------------------------------------------------------------------------------------------------------------------------------------------------------------------------------------------------------------------------------------------------------------------------------------------------------------------------------------------------------------------------------------------------------------------------------------------------------------------------------------------GGTAAAAGGGCAGATGATCTTCTTACACCTGAGGCTTTAAGGTTTCTACGAGACATTTTTGCT---ATAAAGGATTCCATTACCAAAAAAGAAGCTCATGATTTAAGT-----------------------------------------------------------------------------------------------------------------------------------------------------------------------------GACAAGTATAAAGGGA------------------------------------------------------------------------TTAACGACAAGCAAT---------------------------------------------------------------------------------------------------ATAATGACTTTGGATTCCTTTGAGAAACTGCTTGAATTGACATGTGCAGAAAACACY-----AGGGCAAAGCCAATTGTTGCAAAAAATAGTACAAATTGAAAATGGAT-----------------------------------------------------------------------------------------------------------------------------------------------------------------------------------------------------------------------------------------------------------------------------------------------------------------------------------------------------------------------------------------------------------------------------------------------------------------------------------------------------------------------------------------------------------------------------------------------------------------------------------------------------------------------------------------------------------------------------------------------------------------------------------------------------------------------------------------------------------------------------------------------------------------------------------------------------------------------------------------------------------------------------------------------------------------------------------------------------TTAAACACCATTGGTAGGCGAGGCAAAGATATTGATGCAAGGAGGTCTTCA---ACAGTTGAGAAGGCTTCACGCCCACTCTCTGCCGATGACATTCAAAAGGCTAAAACGAGAGCTCGCCTTCTTCAAAATTATAAAAGCGGTAGTACTCAATCTCCTGCTAACCATACTCG----------------------------------------------------------------------------------------------------------------------------------------------------------------------------------------------------------------------------------------------------------------------------------------------------------------------------------------------------------------------------------------------------------------------------------------------------------------------------------------------------------------------------------------------------------------------------------------------------------------------------------------------------------------------------------------------------------------------------------------------------------------------------------------------------------------------------------------------------------------------------------------------------------------------------------------------------------------------------------------------------------------------------------------------------------------------------------------------------------------------------------------------------------------------------------------------------------------------------------------------------------------------------------------------------------------------------------------------------------------------------------------------------------------------------------------------------------------------------------------------------------------------------------------------------------------------------------------------------------------------------------------------------------------------------------------------------------------------------------------------------------------------------------------------------------------------------------------------------------------------------------------------------------------------------------------------------------------------------------------------------------------------------------------------------------------------------------------------------------------------------------------------------------------------------------------------------------------------------------------------------------------------------------------------------------------------------------------------------------------------------------------------------------------------------------------------------------------------------------------------------------------------------------------------------------------------------------------------------------------------------------------------------------------------------------------------------------------------------------------------------------------------------------------------------------------------------------------------------------------------------------------------------------------------------------------------------------------------------------------------------------------------------------------------------------------------------------------------------------------------------------------------------------------------------------------------------------------------------------------------------------------------------------------------------------------------------------------------------------------------------------------------------------------------------------------------------------------------------------------------------------------------------------------------------------------------------------------------------------------------------------------------------------------------------------------------------------------------------------------------------------------------------------------------------------------------
>Isoetes_andicola
---------------------------------------------------------------------------------------------------------------------------GAGTTCAATCCTAACGATGGTCGTATTCCTGGTAAGCCCCAGCCTCCGGCM----CTTTACCTCGCCCTYCTCATTCTTYTCCWGCATTYGTTCTCCACCCTTACGTCGCAGTTAGGTCAGTCCTTCC---------------------------------------------------------------------------------------------------------------------------------------------------------------------------------------------------------------------------------------------------------------------------------------------------ATGTGCTCAGTCT-------------------------------TGGACATGGTTTGGTCGGGGTATTCTGAACTGGAGAATCAG--------------GGACACAGAAGACGGTGACTGTGAAGGTT---------------------------------TTGAAGGACCAGATAATGCATTCAATTTCCAGGCTAATGACACTAGGAATCTTGAGGCATTTTTAAACTCAAATTCARGYTCGGGCCTGCCTGATACTATGAATGAGCTGGAGAGRCAACTAAATTCYGGGATTGMTTCGCARATGGCTGCCTATTCTGGTGTGAATGCTGCTATCAATCCAGAGAGGTTGTGTATCCTCAATGCATCAATGGAAGCTGCATCRCCCTTTTGGGAGTCAACTCTGTCTTCTCCTAACAWTTATCTGTTATCAGCTTCCAATGCGCCTAYAGGTATTCCAGGACACAGTGMTGACATGGGCGGATGYGGGGAAMCARGTGCCCAATATCTTGCAGAGTTGTCMTTACATAAAGAAAAGAAATTGGCTAGACAGAAAAGACAGGCAGCATRGGCATCTGATACCCCTGATCTCACTCTTCAWTCTTCAGTAGAATTWGAAGATGTAGGTRTAGTAGTGMCAGGAGTGGAGGAAATACAAGCCATGCTTGACAGSCACCAGACTWTGGTACATTATCAAATTGAAGAACTGCAAAAAGTTGTCTCTATGCAGCGGGATTTGACTGGCATTAATCCTCTGACTCAAGAAATGGTCA----------------------AGGTAAAAGGGCAGATGATCTTCTTACACCTGAGGCTTTAAGGTTTCTGCGAGACATATTTSCT---ATAAAG--------------------------------------------------------------GGTA-AAGCATTTTTTGTTGCACAACAAAACCGTCTTCGAAAGCTTCTTCAGCAGTCGCTG---GAAGCAGGGAAGCGTGAAACAAGC------------------------------------------------------------------------------------------------------------------------------------------------------ATGACAAGCAAC---------------------------------------------------------------------------------------------------ACAATSACTTTGGATTCCTTTGAGAAACTRCTTGAATTGACRTGTGCARAAAACACY-----AGRGCAAAGTCAATTGTTGCAGATAATACTACAAATTGAAAATGGATCTG-----------CTTGTTCAGTAATGTGGTTTGAAAGTAATTGTGAAGTGGCTTATTGACGCTTCTCTTGAAGAACAAACAACTCTTATTCGTCACTTGTTGAAG-------------------------------------------------------------------------------------------CAGATGTGGTCAATCGTGCAAGGTCACTATTA------------TCAAGATGGAGCAAGCTACTCGGAGGGTCTGATATGCGGAAAACTCAG---ACTTTGGAAT-------------AGCAAAAACTTCACAACTACCTTCAAAGCATATGAG------------------------------------------------------------------------------------------------------------------------------------------------------------------------------------------------------------------------------------------------------------------------------------------------------------------------------------------------------------------------------------------G------------------------------------------------------------------------------AAAACAAATGCATCACAACTTGCTGAAAGTTCATTACAGGCTCCAAAGAAGCGGCTAGCA---------------------------------------------------------------------------------------------------------------------------------------------------CCAGAAC---------------------------------------------------------------------------------------------------------------------------------------------------------------------------------------------------------------------------------------------------------------------------------------------------------------------------------------------------------------------------------------------------------------------------------------------------------------------------------------------------------------------------------------------------------GAATGTCTGTATTTTCTGGAGCAGGGTCTGGCAATGTGGATGATATACATTCAGGTGCTTCTATGTCCCCCAGTTCCACCCTGGTACATCAAAAGCAGACAGCATCAGCAGCCGATACTTATGATTTTGAAAATGTGGAAGAAGGAAAATTTCTGCCACAAAGTCTAGGGTTTTCAGCCCTTTCCATGGTGAAATCGACAGAGACGACGACTATGGATGTGGCATATCTTTCAGGAAA----------------------------------------------------------------------------------------------------------------------------------------------------------------------------------------------------------------------------------------------------------------------------------------------------------------------------------------------------------------------------------------------------------------------------------------------------------------------------------------------------------------------------------------------------------------------------------------------------------------------------------------------------------------------------------------------------------------------------------------------------------------------------------------------------------------------------------------------------------------------------------------------------------------------------------------------------------------------------------------------------------------------------------------------------------------------------------------------------------------------------------------------------------------------------------------------------------------------------------------------------------------------------------------------------------------------------------------------------------------------------------------------------------------------------------------------------------------------------------------------------------------------------------------------------------------------------------------------------------------------------------------------------------------------------------------------------------------------------------------------------------------------------------------------------------------------------------------------------------------------------------------------------------------------------------------------------------------------------------------------------------------------------------------------------------------------------------------------------------------------------------------------------------------------------------------------------------------------------------------------------------------------------------------------------------------------------------------------------------------------------------------------------------------------------------------------------------------------------------------------------------------------------------------------------------------------------------------------------------------------------------------------------------------------------------------------------------------------------------------------------------------------------------------------------------------------------------------------------------------------------------------------------------------------------------------------------------------------------------------------------------------------------------------------------------------------------------------------------------------------------------------------------------------------------------------------------------------------------------
>Isoetes_humilior
-----------------------------------------------------------------------------------------------------------------------------------------CGATGGCCGTAGTCCTGGTAAGCCCCAGCCTCCGGCACCCCCTTTACCTCGCCMAACTCATTCTTCYTCTGCCTCCGTTTTGCACCCTTACGTCGCAGTTAGGTCAGTTCTTCCTGTCCCARCCTTCATCTCTATAGCCCAAGAAGAGCAGCCT-------------------------------------------------------------------------------------------------------------------------------------------------------------------------------------------------------------------------------------------------------------------------------------------------------------------------------------------------------------------------------------------CGATGCAAGATATTGGCTCTCTTGATGGCCATCTTGAAGGACCAGATAATGCATTTAATTTCCAGGCCAATGAGGTTAGAAATCTTGAGGCATTTTTAAACTCAAATTCAAGCTCGGGCCTGCCTGATCCTATGAATGAGCTGGAGAGGCAACTAAA-------------------------------------------------------------------------------------------------------------------------------------------------------TCCAATGCACCTATAGGTTTTCCAGGACACAGTGATGACATGGGCGGATGTGGGAAAACAGGTGCCCAATATCTTGCAGAGATGTCCTTACATAAAGAAAAGAAACTGGATAGACAGAAGAGACAGGCAGCATTGGCATCTGATACCCCTGATATCACCCTTCAATTTTCAGTAGAATTAGAAGATGTAGGTGTAGTAGTCCCAGGAGTGGAGGAMATACAAGCCATGCTTGACAGGCACCAGMCTATGGYACRTTACCAAATTGAAGAACWGCAAAAAGTTGTCTCTCTRCAGCGCGATCTGAYCGRCATTAATYCTCTGTCTCAAGAAATG-------------------------------------------------------------------------------------------------------------------------------------------------------------------------------------------------------------------------------------------------------------------------------------------------------------------------------------------------------------------------------------------------------------------------------------------------------------------------------------------------------------------------------------------------------------------------------------------------------------------------------------------------------------------------------------------------------------------------------------------------------------------------------------------------------------------------------------------------------------------------------------------------------------------------------------------------------------------------------------------------------------------------------------------------------------------------------------------------------------------------------------------------------------------------------------------------------------------------------------------------------------------------------------------------------------ATGAGATAAAATCAGGATCAGGG---------------GAAAAGGCATCACCAAG----------------------------------------------------------------------------------------------------------------------------------------------------------------------------------------------------------------------------------------------------------------------------------------------------------------------------------------AATAAGGAACGTAGGAAAGTATTGCTTGTTGAAGAATTAAACACCATTGGTAGGAGAGGCAAAGATATTGATGCAAGGAGGTCTTCA---ACAGTTGAGAAGGCTTCACGCCCGCTC------------------------------------------------------------------------------------------------------------------------------------------------------------------------------------------------------------------------------------------------------------------------------------------------------------------------------------------------------------------------------------------------------------------------------------------------------------------------------------------------------------------------------------------------------------------------------------------------------------------------------------------------------------------------------------------------------------------------------------------------------------------------------------------------------------------------------------------------------------------------------------------------------------------------------------------------------------------------------------------------------------------------------------------------------------------------------------------------------------------------------------------------------------------------------------------------------------------------------------------------------------------------------------------------------------------------------------------------------------------------------------------------------------------------------------------------------------------------------------------------------------------------------------------------------------------------------------------------------------------------------------------------------------------------------------------------------------------------------------------------------------------------------------------------------------------------------------------------------------------------------------------------------------------------------------------------------------------------------------------------------------------------------------------------------------------------------------------------------------------------------------------------------------------------------------------------------------------------------------------------------------------------------------------------------------------------------------------------------------------------------------------------------------------------------------------------------------------------------------------------------------------------------------------------------------------------------------------------------------------------------------------------------------------------------------------------------------------------------------------------------------------------------------------------------------------------------------------------------------------------------------------------------------------------------------------------------------------------------------------------------------------------------------------------------------------------------------------------------------------------------------------------------------------------------------------------------------------------------------------------------------------------------------------------------------------------------------------------------------------------------------------------------------------------------------------------------------------------------------------------------------------------------------------------------------------------------------------------------------------------------------------------------------------------------------------------------------------------------------------------------------------------------------------------------------------------------------------------------------------------------------------------------------------
>Isoetes_elatior
----------------------------------------------------------------------------------------------------------------------------------------------------------------------------------------------------ATTCTTCCACTGCCTCCGTTTTGCACCCTTACRTCGCAGTTAGGTCAGTTCTTCCTGTCCCAGCCTTCATCTCTATAGCCCAAGAAGAGCAGCCTTTGCCCGCATTTGGTCCCTTYGGTGACCCCATAACTAGGGTTTCTSAAGAAKGCGCAGARGRTATTAGCAATAATAGAGGACAGSTGMAGTTTGAAGASAATAGTGCTCCCTTAGGTTTTGGGGGTTCTGAGCAGGGCAGTGCAAGTGGAATA---TTGGATTTTGGATTGCAGYAGGTYGAAAGSTAYGAGGGTCTYAGRCCAGCTGRTGCARGRGAGGTGGAGGGCA-TGGCAATGGTATGGGAGACCTATGTGCTCATTCT---------------------------GYAGTTGAYATGGTTTGGTCAGGGTACTCTGAACTGGAGMATCAGATCATGGCGATGTTGGACACAGAAGACGGTGACTGTGAAGGTTCGATGCAAGATATTGGCTCCCTTGATGGCCATCTTRAAGGACCAGATAATGCATYTRATTTCCAGGCCAAKGAGGCTAGRAATCTTGASGCWTTTTTAAACTCAAATTCAAGCTCGGGCCTGCCTGATCMTATGAATGAGCTGGAGAGGCAACTAAATTCSGGGATTGATTCGCAKATGGCTGCCTATTCTGGTGCRAATGCTGCYATCAATCMAGAGAGGTTGTGTATCCTCMATGCATCAATGGAAGCTGCATCGCCCTTCTGGGAGTCAACTCTGTCTTCTCCTAACAATTATCTGTTATCAGCT-CCAATGTACCTRTAGGTWTTCCAGGACACAGTGATGACATGGGCGGATRTGGGGAAACAGGTGCCCAATATCTTKCAGAGAYGTCCTTACATAAAGAAAAGAAACTGGC-AGACAGAAAAGACAGGCAGCATTGGCATCTGATACCCMTGATATCACCCTTCAATCTTCAGTAGAATTAKAAGATGTAGGTGTAGTAGTGCCAGGAGTGGAGGAAATACAAGCCATGMTTGACAGGCACCAGACTATGGTACATTAYCAAATTGAAGAACTGCAAAAAGTTGTCYCTCTGCAGCGCGATCTGACCG-CATTAATCCTCTGTCTCAAGAAATGGTCAG---------------------AGGTAAAAGGGCAGATGATCTTCTTACACCTGAGGCTTTCAAATTTCTAMGAGACATTTTTGCT---ATAAAGGATTCCATTACAAAAAAAGAAGCTCATGAATTAAGTGTACGAAGTGGTGCTACATGCTCACAGGT--------------------------ACCGTCTTCGAAAGCTTCTTCAGCAGTCGCTG---GAAGCAGGGAAGCGTGAAACTAGCAACAAAGTGCAAAAAGTTCAT---------------------GCTTCTGATGAGGAGCTGACAACTATAACGGGA------------------------------------------------------------------------TTAATGACAAGCAAG------------------------------------------------------------------------------------------------------------------------------------------------------------------------------TTGTTGCAGATAATACTACAGATTGAAAATGGATCTGTCTTGCGCAC-CTTGTTCAGAAAGGTGGTTTGAAAGTAGTTGTGAAGTGGCTTGTCGACGCCTCTCTTGAAGAACAAACAACTCTTATTCGTCACTTGTTGAAGG---------------CTATCAATCACGCAGTGCCAGCGCACATTTCTTCTGTTGTACAGACAGTCAATAAACTTAGGTTTTATGGTGTTACAGATGTGGTCAATCGTGCAAGGYCACTAYTA------------TCAAGATGGARCAAGCTACTWGSARGGTCTGATATGTGGAGAACTCAG---ACTK--GAATTCTCCAAAGCCC-----------------------------------AGGGAGAGTGATGYKATTCAAAGATTT---------------------AATACTGCTATGAAGAA----------------------------------------------------------------------------------------------------------------------------------------------------------------------------------------------------------------------------------------------------------------------------------------------------------------------------------------------------------------------------------------------------------------------------------------------------------------------------------------------------------------------------------------------------------------------------------------------------------------------------------------------------------------------------------------------------------------------------------------------------------------------------------------------------------------------AGTACCCAATCTCCTGCAAACCATACTCGTGAATTAGGTTTATCAGTTGGAACCAATAAAGAAATTTCAAAGCAGGAGTCATCAAAAAGTCTGGATAAACATCTACCAGTAGATAATGCAAGGGATAAGGGTGCGGGTCCCTCTGTCTTGCCTGTGG-------------------------------------------------------------------------------------------------------------------------------------------------------------------------------------------------------------------------------------------------------------TGCTTCTATGTCCCCCAATTCCACCCTGGTACATGAAAAGCAGATAGCATCAGCAGCAGACACTCATGGTTTTGAAAATGTGGAGGAAGGAAAATCTCTGCCACAAAATCTAGGGCTTTCAGCCCTTTCCATGGAAAAATTGACAGAGACAATGACTATGGATGTGGCATATCTTTCAGGAAACGTGCAGCAACATTCAG-----------------------------------------------------------------------------------------------------------------------------------------------------------------------------------------------------------------------------------------------------------------------------------------------------------------------------------------------------------------------------------------------------------------------------------------------------------------------------------------GGGGGGATTACCAGTTTAACAACTACAAGTAGTGGAACTGTTGCGATTGAC---------------AGCAGT---------GGTCCACCTGTTGTGGTTTAT---------GATGCGTCTAAGCCATCCTTTCAGTCTCTTCAGACTATTGCCATTCCCAAGAATGAGATTGAGTTAT--------------------------------------------------------------------------------------------------------------------------------------------------------------------------------------------------------------------------------------------------------------------------------------------------------------------------------------------------------------------------------------------------------------------------------------------------------------------------------------------------------------------------------------------------------------------------------------------------------------------------------------------------------------------------------------------------------------------------------------------------------------------------------------------------------------------------------------------------------------------------------------------------------------------------------------------------------------------------------------------------------------------------------------------------------------------------------------------------------------------------------------------------------------------------------------------------------------------------------------------------------------------------------------------------------------------------------------------------------------------------------------------------------------------------------------------------------------------------------------------------------------------------------------------------------------------------------------------------------------------------------------------------------------------------------------------------------------------------------------------------------------------------------------------------------------------------------------------------------------------------------------------------------------------------------------------------------------------------------------------------------------------------------------------------------------------------------------------------------------------------------------------------------------------------------------------------------------------------------------------------------------------------------------------------------------------------------------------------------------------------------------------------------------------------------------------------------------------------------------------------------------------------------------
>Isoetes_coromandelina
------------------------------------------------------------------------------------------------------------------------------------------------------------------------------------------------------------------------------------------------------------------------------------------------------------------------------------------------------------------------------------------------------------------------------------------------------------------------------------------------------------------------------------------------GGTATTGGAGAGGTATCTGCTCAGTCT---------------------------ACAGTTGACATGGTTTGGTCAGGATATTCTGAACTGGAGAATCAGATTATGGCGATATTGGATACAGAAGATGGTGATTGTGAAGGTTCAATGCAAGGTGTTGGCTCGCTTGATGCCCATTTTGAAGGAGCAGATAATGCATTCAATTTCC----------------------------------------------------------------------------------------------------------------------------------------------------------------------------------------------------------------------------------------------------------------------------------------------------------------------------------------------------------------------------------------------------------------------------------------------------------------------------------------------------------------------------------------------------------------------------------------------------------------------------------------------------------------------------------------------------------------------------------------------------------------ACAGGTAAAAGCATTTTTTGTTGCACAACAATCTSGTCTTCRGAAGYTCCTTCAGCMGTCACTT---GAAGYAGGGAMGCRTGAAACAAGCAACAAAGTGCMAAAAGYTCAT---------------------ACTTCTGASGAGCAGCTGGCAACCATAARGGRG------------------------------------------------------------------------TTAATRATGAGCMAA---------------------------------------------------------------------------------------------------ASAATCACTTTGGATTCCTTTGAGWAAYTGCTTGAARTRATGCRTTYTRRAAACARCT-TTGGGGGCAAAGTCAATTATTGYA-ATAATACTTCARATTGAAAATRGATCTGT-----------TTGTTCAGAAAGGTGGATTAAAAGTAATTGTGAAGTGGCTTGTTGATGCCTCYCTTGAAGAACAAACAACCCTTATCCGTCA----------------------------------------------------------------------------------------------------------------------------------------------------------------------------------------------------------------------------------------------------------------------------------------------------------------------------------------------------------------------------------------------------------------------------------------------------------------------------------------------------------------------------------------------------------------------------------------------------------------------------------------------------------------------------------------------------------------------------------------------------------------------------------------------------------------------------------------------------------------------------------------------------------------------------------------------------------------AATAAGGAACGTAGGAAGGTACTGCTTGTTGAAGAAATAAACACAGTTGGACGGCGGGGAAAAGATATTGATGCAAGGAGG------------------------------------------------------------------------------------------------------------------------------------------------------------------------------------------------------------------------------------------------------------------------------------------------------------------------------------------------------------------------------------------------------------------------------------------------------------------------------------------------------------------------------------------------------------------------------------------------------------------------------------------------------------------------------------------------------------------------------------------------------------------------------------------------------------------------------------------------------------------------------------------------------------------------------------------------------------------------------------------------------------------------------------------------------------------------------------------------------------------------------------------------------------------------------------------------------------------------------------------------------------------------------------------------------------------------------------------------------------------------------------------------------------------------------------------------------------------------------------------------------------------------------------------------------------------------------------------------------------------------------------------------------------------------------------------------------------------------------------------------------------------------------------------------------------------------------------------------------------------------------------------------------------------------------------------------------------------------------------------------------------------------------------------------------------------------------------------------------------------------------------------------------------------------------------------------------------------------------------------------------------------------------------------------------------------------------------------------------------------------------------------------------------------------------------------------------------------------------------------------------------------------------------------------------------------------------------------------------------------------------------------------------------------------------------------------------------------------------------------------------------------------------------------------------------------------------------------------------------------------------------------------------------------------------------------------------------------------------------------------------------------------------------------------------------------------------------------------------------------------------------------------------------------------------------------------------------------------------------------------------------------------------------------------------------------------------------------------------------------------------------------------------------------------------------------------------------------------------------------------------------------------------------------------------------------------------------------------------------------------------------------------------------------------------------------------------------------------------------------------------------------------------------------------------------------------------------------------------------------------------------------------------------------------------------------------------
