# Supplementary material for: Phylogenomics indicates the “living fossil” Isoetes diversified in the Cenozoic
Source: PLoS One. 2020 Jun 18;15(6):e0227525. doi: 10.1371/journal.pone.0227525 (PMC7302493; doi:10.1371/journal.pone.0227525)
Supplement: S1 File — Folder containing fasta files for each of the individual nuclear alignments. (GZ) [file pone.0227525.s011.gz › 1_Individual_Nuclear_Alignments/Homolog_06301.orthogroup_2.fasta]

>Isoetes_lacustris
---------------------------------------------------------------------------------------------------------------------------------------------------------------------------------------------------------------------------------------------------------------------------------------------------------------------------------------------------------------------------------------------------------------------------------------------------AATAAAAATAGGTCT------------------------------------TTCAGTTCT---AGGAAACCCTTTCCCAATGGGGGATCAGAAATTGAA---AGCCCGGTTCCGTTTGAACAACAGCCCATTAATGAGTTCCAAAGTTTGAAACAATCAGGATACTTTTCGTGGGCCTTAGAGGACGTTTGGAAATATGGTGTGAAGCTTGGAGCTATTGGGGTATCTCTTAGCTTGCTTCTTGGTTGGCCTGTTCTGTCCTTA------------------------------------AGTGTT---AATCCGGACCAGCAATTCTGGAAATGTGGAATTGGAGCTTTTAGTGTTGGGATCATGGGCAGTACAATTGCTGCTGTAAGGCTTTACTTGGGTTGGGCATATGTGGGAAACCGTCTGTTTAGTGCTACTGTTGAGTATGAAGAATCTGGATGGTATGATGGCCAGATATGGATAAAACCACCAGAGGTATTGGCCCGTGACAGGCTCCTAGGCGCATACACGGTTCAGCCAGCTCTCAACAGAATGAAAGTAACATTGATTGGAATGGCACTCTCATTAGTAACTTGT---CTTGCCATATTTTTC------------------------------------------------------------------------------------------------------------------------------------------------------AACATTCCCAATCCA------------GTTTTATCACAGATCACATTGCCTTCT---------AGTGACGGTGCCGTGCATTCA---AATGCTGTTCCAAACAGTCTGCCATATAGGGAAGAATCTGCTAAGTTATTTGAACCAGATGCATTTGCTGATGAACAT---------------------------GATGGAAAGTATCTGCCTGATTACTGCCGATGA------------------
>Isoetes_sinensis
---------------ATGTATCAT------------TGTGCGGTTTACCAGAGTTCTGAAATTACCAACATGCCTCTCATGATTTTCAGC------------CCAAATAGC------------------------------TTATTGGGATCGGCCCGAATTCTT---------------------------------------------------------------------------------------------TGTCTAACA------------------------------------GGGGGAATAGAAAATGGCAGAGCCTGCATCCCTTGCAGAGCTTCTAGTTCTAGTGGC---------------------------------------------------------------AATGGCCCCGTCAATAAAAATAGGTCT------------------------------------TTCAGTTCT---GGGAAACCCTTTCCCAATGGTGGATCAGAAATTGAA---AGCCCGGTTCCATTTGAACAACAGCCCATTAATGAGTTCCAAAGTTTGAAACAATCAGGATACTTTTCCTGGGCCTTAGAGGACGTTTGGAAATATGGTGTGAAGCTTGGAGCTATTGGGGTATCTCTTAGTTTGCTTCTTGGTTGGCCTGTTCTGTCCTTA------------------------------------AGTGTT---AATCCGGACCAGCAATTTTGGAAATGTGGAATTGGAGCTTTTAGTGTTGGGATCATGGGCAGTACAATTGCTGCTGTGAGGCTTTACTTGGGTTGGGCATATGTGGGAAACCGTCTGTTTAGTGCTACTGTTGAGTATGAAGAAACTGGATGGTATGATGGCCAGATATGGATAAAACCACCTGAGGTATTGGCCCGTGACAGGCTCCTAAGCGCATACACGGTTCAGCCAGCTCTCAACAGAGTGAAAGTGACATTGATTGGAATGGCACTCTCATTAGTAACTTGT---CTTGCCATATTTTTC------------------------------------------------------------------------------------------------------------------------------------------------------AACATTCCCAGTCCA------------GTTTTATCACAGATCACATTGCCTTCT---------AGTGATGATGCCATGCATTCA---AATGCTGTTCCAAATAGTCTGCCATATAGGGAAGAATCTGCCAAGTTATTTGAACCAGATGCATTTGCTGATGAACAT---------------------------GATGGAAAGTATCTGCCTGATTATTGCCTATGA------------------
>Theobroma_cacao
------------------------------------------------------------ATGGCCACCACACTGCTCCTCCACCTCTCG------------CCG------------------------------------------------------------------------------------------------------------------------------------AAACCGCCA---CAGGCCTCCGCCCCATCCTTCCCCTTCCCCTTCCCCTTCCCGCTTATATCA---------------------------------------------------------------------------------------------TTCTCAAAACCCAGGTTTCTCCCTCTTCATCCCATCAAAAAAGCTTATCCGATAACCAAAATGCTCTCATCCAACAAAAGTGGAAATGGCAGCTACAGCAAC---ACTCCTCCCCTGCCC------------GAAACAGAG---TGCCCTGTTCCACACGAACAACAGCCCATAAACGAATACCAATCTCTCTCCACCTCGTTCCCTTTCTCTTGGGCCTCAGGCGACCTTGTCGAATACTGCTCTCGCTTGTTCGTCACGGGTGCTTCTTTCGCGCTCTTTGTTGGTCTACCTGTAGCGTGGTTCGGT---------------------------------TCGGTG---GGGCCCAAATCCGAGCCGATGAGGCTGGTTCTTGCAGCTGTCTCGAGTGGGATTCTTGTGGTTACTGTTGCTGTTTTGAGGATGTATTTGGGTTGGGCTTATGTTGGGAATCGCTTACTCAGTGCCACTGTTGAATATGAAGAAACGGGGTGGTACGATGGACAGATATGGGTCAAGACTGCTGAAGTTTTGGCACGTGACAGGCTTCTTGGTTCATTTTCAGTCAAGCCTGTGCTGAGCAGATTAAAGTACACTCTAGTAACCCTTGCAGTATTCTTGCTCGTATGC---ATTCTTCCCCTCATAAATGTT------------------------------------------------------------------------------------------------------------------------------------------------GATGGAGGCCGAGAGGGTTCCTACATGATGACAAAAGAAGCTGGGGCTAGAGCT------------------------------ATACCAGGA---------------GTTTATGATGACGATTCTGCAAGAGCATTTGAGCCAGATGCATTCTGTGGTGAACCT---------------------------GGTCTTCCCTAG---------------------------------------
>Arabidopsis_thaliana
------------------------------------------------------------ATGGCTGCAACAGTGCTCGGCCATTTCAGT------------CCAATTACATCGTCC---------------------------------------------------------------------------------------------------------------------CTAAAACCACCG------------------------------------------------------------------------------------------------------------------------------------------------------TCACGCCACCGGCGATTCCTACACCACAATTTGTCCCCCAAAACACCCCTTCAATCTTCTCTTATCAAATTCGGCGCCGAAAACTCCGAACCTCAACCT---CCACGGCCGTTGCCG------------GAAACTGAT---TGTCCCGTTCCGCCGGAGCAGCAGCCAATCAACGAGTATCAATCTCTCTCCACCTCTTTCCCTTTCTCCTGGGCTTCAGGAGATCTAATCGAGTACTCTACCAGACTTTTCTTAACCGGCGCTTCTTTCGCATTTTTCGTCGGGTTACCCGTTTCCTGGTTCGGA---------------------------------TCCATC---GGACCCGAATATGAACCTGTTAAGAGGATTCTCGCCGCCAGCTCTAGCGGGATCTTCGTTGTCACGCTTGCTGTCGTAAGGATGTATCTTGGTTGGGCTTATGTCGGTAATCGTCTTCTTAGCGCCACCGTCGAGTATGAAGAAACTGGTTGGTACGATGGTCAGGTATGGGTGAAAACACCAGAAGTCTTGGCACGAGACCGTCTTCTTGGATCTTTCTCGGTAAAGCCAGTTCTTGCGAGACTGAAAAACACGCTAGTTATTCTCGGATTATCGCTCATTCTT---------------GTTATAAACCTT---------------------------------------------------------------------------------------------------------------------------------------------GGTGATTCTCCAATTGCAACGTCTTATAGAACATACAGGGATCCTAGGGACAGATCCTCG---------------------CTGCCAATCCCAGGA---------------GCGTACAATGATGAAACCGCAAGAACTTTCGAACCAGAAGCTTTCTGCGGTGAACCA---------------------------TCTTCCGATCTTCTTTGA---------------------------------
>Oryza_sativa
------------------------------------------------------------ATGGCCGCCGCTCCCCTC---------TCC------------CCT---------------------------------------------------------------------------------------------------------------------------------------CCTCCT---CCCCTCCACGCGCGCCTCCTCCTCCTCCCGCCTCTCCTCCCGACGATGGCC---------------------------------------------------------------------------------------GGG---GGCTCCCGCGGACGGCGGCGGGGGCGGGGGCGCCGCCGGTTCGCGGTCCCG------------------------CCGTCGCGGAACGGGAGCTCGTCGCAG---GGG---------------------------ACGGAGTGGTGCCCCGTGCCGCCGGAGCAGCTGCCGGTGAACGAGTACGAGTCGCTGGCGGCGTCGCTGCCCTTCTCGTGGGCGGCGGGGGACCTCACGGTCTACTGCTCCCGCCTCGCGCTCACCGGCGCCGCCTTCGCGCTCTTCGTCGGCCTCCCCGTCGCGTCGTTCGGC---------------------------------GGCCGCGGAGGGGCCGGCGGCGACGCCGTGCACCTCGCGCTCGGGGCCACCGGGTCCGGGATACTGGCCGTCACGCTCGCCGTGGTGCGGATGTACCTCGGGTGGGCGTACGTCGGCAACCGCCTCCTCAGCGCCACCGTGGAGTATGAGGAAACGGGATGGTACGACGGGCAGGTG---------------------------------------------------------------------------------------------------------------------------------------------------------------------------------------------------------------------------------------------------------------------------------------------------------------------------------------------------------------------------------------------------------------------------------AGATACTACGCTTGA---------------------------------------------------------------------------------------------------
>Amborella_tricopoda
------------------------------------------------------------ATGGCTTCC------CTGCTCCGCTTCTCTCCTCCT---TTTCCCACCGTTCGCATT------------------------------------------------------------------------------------------------------------------------CACCCA---------------------------------------------CCACTCTTCTCA---------------ACCACAACACCACCACCACTCCGCCACTCAGTAACAAGCCCAAAG---------------------------------GCCTCCAATGGAGACCGATACCTCAGCTCTAATGGAGGCCGAAACCAAAATCAAAAGAAG------------------------------------------------------------------AGTGAGAAATGGGAT---TGTCCTGTTCCTTTAGAGCAGCAACCGGTGAGGGAGTACGAGGCTTTGGCCAGCTCTGCCCTCTTCTCGTGGGCGGCTGGCGATGTCAGGCACTACGGGCGGAGGCTGGCAGCAGTCAGCCTGGGGTTTGCAGTGCTCCTGGGGTGGCCTGTGGCTCGCTTCGGGGCGATGCTTCACCACAATAATCTTGGTTTGAATTCTTTG---GACTCAGAGAGAGAGGTGATGAGTTCTTTGGTGGGATCAGCTTGCGTTGGGCTTTTCGCCGCAAACCTTGCGGCTCTCCGAATGTACCTGGGCTGGGCCTATGTCGGCAACCGCCTGCTCAGCGCTACAGTGGAGTATGAGGAAACAGGGTGGTACGATGGGCAGATATGGGTGAAGCCTCCTGAAATATTAGCTCGTGACCGCCTTCTGGGTTCATACTCAGTCAAGCCTATCTTGAACAGGGTAAAGCTCACATTGATGGGAATCACCGCATCATTGGTACTGTGT---GTTCTGCTGTACATAAGTCTT------------------------------------------------------------------------------------------------------------------------------------------------CAGAGCCCCAAAACG------------ACTGCAGATGTTACATCTGAAGGTGCTAAG---------------------GATTTTGTTTCTGGA---------------GTTTACAGTGAGAGTTCTGCGAGATTGTTCGAACCAGATGCATTTTGTGGT---------------------------------------------GTGCCAGACCTATCATGA---------------------
>Physcomitrella_patens
------------------------------------------------------------ATGGCGACGACGCATCTCGTG------------------------------------------------------------------------------------------------AAC---TGGAATGTCCGAACG---------------------------------------------------GTTTCCTCGCATTCTTCTCTGAAGCTTACGCCA------GAACTTTTTGCT---CCTTTGAGTAGAATTGGGGTGTCATGCCCAATGCGAGAA---------------------------------------------------GGCAGTAAACACGAATTTGTTGTGAAGGCACAGGGGCGA---AAGAAAGGAGGAAATTCG---------------------GGAGACAAGTCCCCGAGATAT---GATCCCATGTTTGCAAGGGATGGGAATACAATAGAG---TGCCCGGTTCCATGGGAGCAGCAACCCGTGAATGAGTACCAAATGCTGAATGAGACAGGGTTGTTTGCATGGGCAACCGACGATCTCCTGTCCTTTGGGATCAGAATGACAGCCGTTACAGTCGGTATCTCTGCTTTTGTTGGCTACCCAATCGCTGCCCTG------------------------------------AGCATT---GACGCGAAGCAAGAATTCTTGAAGTGTTGTATGGGAGCTTCTTGTGGCGGAATGCTGGCCGCCACAGTTGTGACGCTCCGCCTTTACCTGGGTTGGGCCTACATTGGCAACCGACTATTCAGCGCAACAGTAGAATATGAGGAGACTGGATGGTATGATGGTCAGGTATGGGTGAAACCCCCAGAAGTGTTGGCTCGGGATCGCTTACTGGGCTCTTTTAAGGTCAAGCCTGCCTTACGTCGAATGAAAGTCACCTTGGTGGGACTTGCCATCTCCTTGGTCACTATT---GTTGGTGCCATGTACATGCTT------------------------------------------------------------------------------------------------------------------------------------------CATGGGCCTCCGCCACCCATTGAC---------CTTGCAGAAGATACCGCC---------------------------------GAGACCTTTGGTGGAACCTCC---AGACTGTCTTATAGCGATGCAGCAGCCCGTCGTTATGAACCCGAAGCATTTGCTAGAGACGACCACCTTTCTCACGCCAGTGCCGCTGCTCCCACACCCGCTTTGTTTGACTACTGTCGCTGA------------------
>Pteridium_aquilinium
GCCATTGGATGGGGGTGTAAGCACAAAGCTGCAATCCGAAAATTGAAGTTCGAATTGGATATGGAAAGT---GCATTGGTTTCTTTCTCAAATACA---CCACCTACAACCAGATTT------------------------------------------------------------------TGGAGATATGCTGCA---TTATCAAGAGCGGGTCTTGTGGATTATGCCTTGAGAAAGCCT------TTGTCTTCAAAGAAGGGACTTGAATTTGATAGCAGATACGAGGTTTTG---------------------------------TTTACTCGAAGACTTTTGGAAGACAAGGTCTTA---------------------ACAGGTTGGGCTACACGTGGTCCTAGAACACTACAAGTACTTGCTAAGTTTAGGAAAGGAGGAAAATCA---------------GAAAATGGGGATAACATGGCTCGTTAT---GGCCATCCTTTCTCAAGTGGCGGTTCTGGCTTTCGG---TCTCCTGTTCCTTTAGAGCAGCAGCCTGTGAATGAGTATCAAAATCTTGTAGAATCAGTGCTGTTCTCGTGGGCAGCTGGAGATCTTTGGTTATACACTTTGAAGCTGTCAGCAATAGGTGCTGCAGTCACTCTACTGCTGGGATGGCCAGTCATGGCATCT------------------------------------AACTTG---GATCCAGAGAAAGAGCTCTTGAAATGCGGAACTGGAGCTCTTTGTGGAGGCCTTTTCGCAGTGACACTAGCAGCTTTGAGGATGTACCTTGGTTGGGCATATGTGGGAAATCGGCTCTTTAGTGCAACAGTGGAATATGAGGAGACAGGCTGGTATGATGGAGAGATTTGGATAAAGCCTCCAGAAGTCTTAGCACGTGATCGGCTCCTTGGGTCTTATAAGGTGAAACCGGCCCTCAGCAGAGTGAAGTTCACTCTTATTGGGCTCGCAGCTTCCCTTGCTGTGTGT---ACGCTTTTCTTTCTCACAATTCAA---------------------------------------------------------------------------------------------------------------------------GAGACC------CATGGGGACGTGCCTGTT---------------GTGGCAGAGAACATCAGTGGTTCTTCAAGG---------------------CCATCTTCTGGTACC---------------GCTTACAGTGAAGCATCTGCTCGTCTATATGAACCAGAGGCATTTGCGAGCGAC------------------------------GAGGAGTCAATGCTGCCTGACTACTGTCATTGA------------------
>Lygodium_japonicum
---------------------------------------AAGATTCTGTCGACTCTGGATTTGGGTGCGCTGGCCCTGGCCGTCTTTTCC------------AGGTTTACCAGGCATTGG---------------------CTGACTGGTATGGGAACCATATATGCTTCTTGTGAATCC---TGGATGTATGCCAGTACAATGAAGAGAGCT------GTGGAGTAT---------GATCCTGCAGGGTGTTCCAGCTGTAGCACACTGCAATACAGTAAAAGAACAGCACTTTTTGGCTGTGGAGACAGTGCTTTTGGCTTGGGATGCTTTGCACGAAGGTGTCAGACTGTTGGAACAACT---------------------GTTGGA---ACATCACGATATCTAAGGTTATTACATGTACAGGCAAAAATTCGAAAAGGAAGAAAATCAGCT------------GACAGTGGAGACAATTTGTTTCGTTTT---GGATCTCCTTTTGCAAATGGTAGTTCAGGAAATGGT---TCTCCTGTTCCTTCGGACCAGCAGCCAGTCATTGAGTACCAAAATCTTTTAAACTCAGTGCTTTTCTCATGGGCAGCTGAGGATCTGACAGCATATTGTTTCAAACTTTCGGCCATGGGTGGGGCTGTAGCTCTATTACTGGGATGGCCTGTCATGGCTTGG------------------------------------AGTTTG---AACCCTGAAGAAGAGTTTGTCGAATGTGGCATTGGAGCACTTTGTGGGGGCTTATTAGCTGCTACATTAGCAGCTCTGAGGATGTACCTTGGTTGGGCTTATGTGGGAAACCGTCTCTTTAGTGCAACTGTTGAATATGAGGAGACGGGATGGTATGACGGAGCGGTTTGGGTCAAACCACCAGAAGTTTTGGCTCGAGATCGACTTCTTGGATCATATAAGGTGAAACCGGTTTTAAATAGAGTCAAGCTCACCCTGATTGGTCTTGCTGCTTCACTGGCTACTTGT---ACCATGTTCTTACTTTTTCTCGAG---------------------------------------------------------------------------------------------------------------------------ACTACATCAATGCATGGAGAAGTCCCTGGG---------------GCTTTTGAAAGCATAGAAGAACCTCTGAAA---------------------CAGTCATATGGTGGT---------------CCTTACAACGAGGCATCCGCACGTATGTATGAACCGGACGCCTTTGCAAGTGGG------------------------------ACTGAAGCAGGGTTGCCTGATTACTGTTTTTGA------------------
>Huperzia_lucidula
------------------------------------------------------------------------------------------------------------------------------------------------------------------------------------------------------------------------------------------------------------------------------------------------------------------------------------------------------------------------------------------------------------------------------------------------------------------------------------------------------------------------------------------------------------------------------------------------------------------------------------------------------------------------------------------------CTGCTGGGGTGGCCAGTGGCAGCTGCA------------------------------------AGTGTG---AATCCAGAGCAAGAATTGTGGAAATGTGGGATGGGAGCTGTTTGTGGGGGAATTATGTGCACAATTTTGTCAGCAATGAGGCTGTATTTGGGATGGGCTTATGTTGGAAACCGCCTCTTCAGTGCCACAGTTGAATATGAGGAAACTGGGTGGTATGATGGACAGGTGTGGGTGAAACCTCCTGAAGTACTGGCACGTGATCGACTTCTTGGTTCCTATACAGTGAAACCGGCTCTTAATCGGGTGAAGCTGACATTGGTTGCTCTAGCTATCTCACTCATGACGTGT---GTTTTAGTTTTGCTT------------------------------------------------------------------------------------------------------------------------------------------------------AGTCTTCCTTCC------------------ACAAGCAAAATATCTCTACCTACCGAACTCCGGGCTGACACGCCTGTGGAGAAATTTAATGCA---------------AACTACAGTGATGCTTCCGCTCGCCGTTATGAGCCTGATGCTTTTGCACCAGAAAAG------------------------TTTGATGAAAAAAAAGTTTATGATTTTTGTCACTGA------------------
>Selaginella_moellendorffii
---------------------------------------------------------------------------------------------------------------------------------------------------------------------------------------------------------------------------------------------------------------------------------------------------------------------------------------------------------------------------------------------------------------------------------------------------------------------------------------------------------------------------------------------GAGATTGAC---AGCCCCGTGCCATGGGACCAACTTCCTATCAACGAGTTCAACAGCTTACAGGAATCCCAGTACTTCTCCTGGGCCGTGGAGAGCGTCTGGCTTTACTCGATGAAGATTGGTGGGATTGCTGCGTGCTGTACCGTGTTCTTGGGATGGCCGGTCGCGTCACTC------------------------------------AGCGTG---AATCCAGAGTCCGACTTGCTCAAGTGCACACTCGGGGCTTTGAGTGGGGGTCTCATGGGTGCAACGTTAGCAGCTTTACGACTCTACCTTGGCTGGGCACACATCGGA------------------------GATCACGAGGAGACTGGGTGGTACGACGGCCAGACTTGGATCAAACCCCCGGAAGTTTTAGCTCGCGATCGGCTGGTTGGCGCTTACACGGTGAAGCCAGCTCTCAGCAGGGTGAGAGTGACGCTCATTGGATTGGCAGTCTCGCTCTCCATCTGC---GCCGCATTACTCTTC------------------------------------------------------------------------------------------------------------------------------------------------------TCCATCCCGGAGACCAGATCCAGCTTGCTGCTACAGAAGATCCAGACGCAGCCCCCT---------------------CCTCCGCGCTCCTCCATCAAA---------GGCTACAGTGAAAAGTCCGCTAGAACGTACGAGCCAAGCGCGTTCGTGGGT------------------------------------------------------------------------------------
>Isoetes_coromandelina
---------------------------------------------------------------------------------------------------------------------------------------------------------------------------------------------------------------------------------------------------------------------------------------------------------------------------------------------------------------------------------------------------------------------------------------------------------------------------------------------------------------------AAACCCTTTCCCAATGGCGAATYAGGAATTGAG---AGTCCAGTTCCGTTTGAACAACAGCCCATTAACGAGTTCCAAAGTTTR---CAGTCAGGATACTTTTTCTGGGCCCTAGAAGACGTTTGGAAGTATGSTTTGAAGCTTGGAGCTATTGGG------------------------------------------------------------------------------------------------------------------------------------------------------------------------------------------------------------------------------------------------------------------------------------------------------------------------------------------------------------------------------------------------------------------------------------------------------------------------------------------------------------------------------------------------------------------------------------------------------------------------------------------------------------------------------------------------------------------------------------------------------------------------------------------------------------------
