# Supplementary material for: Phylogenomics indicates the “living fossil” Isoetes diversified in the Cenozoic
Source: PLoS One. 2020 Jun 18;15(6):e0227525. doi: 10.1371/journal.pone.0227525 (PMC7302493; doi:10.1371/journal.pone.0227525)
Supplement: S1 File — Folder containing fasta files for each of the individual nuclear alignments. (GZ) [file pone.0227525.s011.gz › 1_Individual_Nuclear_Alignments/Homolog_27699.orthogroup_7.fasta]

>Isoetes_lacustris
ATGGAA------GGATTCACTTTCAAGGAGAATACT---TCAGTGCTTGGAAAACCTGCAGTCTTTGAAACTTTTTTAGATTTGGTAGTCTGTATGGTTCCTATT------------------TGGGTGGCTGTTGCCATTGGCCTTATTATTGGTTGGTCA---------TGGAAGCCCAGGTGGGCTAGCTTTCTTGTATTTGGTCTAAGAAGC---------------------AGA------------ACCAGGCTAGCATGGAGTACGCCTCCA------------GGGTTTGGTGCACGG------------CGGATTTGGCTTGCCATGACTGCT------------ATCACAGCAATCCCAGTATTAAAAGATATCTGGGGTAAGTTTTGT---------GCCTGGAAATGGCCCGAGAAGGAA------------------------------GAA---------------------------------------------------CAACTAGAACAGAGGGAAATTACATTT---------------GAG---AAG---CAAACTATTGAACCT---GCACTTAATGGGGATGACCTAAAACAATTCCTTTTGATGCTCGAA------GGGCGC---GATGGAGGGCTT------TCTTGGCAGATGATGATGGATAAGTCAATTCCAGGGATGACTTATCAAGCATGGCGTCGTGAGCCACAG---------------------------GACGGACCAACTCAATATAGAAGCAGAACAGTATATGAGGACATACGCTCAGAAGTAGTTAAAGATTTTTTCTGGGATGATGAGTTTCGGCCAGAG------TGGGATGACATGCTTTTATCCAGCAAGACACTGGATGAATGTCGGAATTCTGGATATATGACAGTTCATTGGGTCCGGAAGTTTCCT---------TTTTTCTGCAAAGATCGTGAATATATTATTGGCCGTCGTATCTGGCAA---ATGGGCAATACATTTTACTGCATCACCAAGGGCGTACAAAATACTTCAGTTCCTAGGGTGAACTCACCTAGAAGAGTTGATCTTTTCTTCTCTAGCTTCCGAATCCGTCCA------GTGGAATCGCCGAGA---GATGGCAGTTTGACAGCTTGTGAGGTGATGCTTTTCCATTATGAGGATATGGGTATCCCAAAGGCTCTTGCAAGGAGTGGAGTTCAATTAGGCATGTGGGGATTAGTTAAAAAAATCGAGCCTGGCGTTCGGAAGTATGAGGCAGTT---CAGAAA------ACATTAAAACCTTTGTCAAATAGTGCACAAATGGCTAAAATAACAACAAAAGTTCCT---GCAGCCATA------------------------TTGCGTGAATTGGGTATC------------------------------AGTCCTGAAAGTACA---------------------------GCAGAAGCTGCACTTGAAGAGAAGAAAGAGAATGGA---GGCTTGTGGAAGTGGGTAGTT------------CTTGGAAGTGCGGTAGCGCTAGCT------TGTGGTGTGGACAGAGGTGCT---GTTAGTAAAGTGGTATTATTC---GGTATTGCCAGAAGATTGGGAAGACTTGGAAGGAGGCTGTAG------------------------------------------------------------------------------
>Isoetes_sinensis
ATGGAA------GGATTCACTTTCAAGGAGAATACT---TCAGTGCTTGGAAAACCTGCAGTCTTTGAAACGTTTTTAGATTTGGTAGTCTGTATGGTTCCTATT------------------TGGGTGGCTGTTGCCATTGGCCTTATTATTGGTTGGTCA---------TGGAAGCCCAGGTGGGCTAGCTTTCTTGTATTTGGTCTAAGAAGC---------------------AGA------------ACCAGGCTAGCATGGAGTACGCCTCCA------------GGGTTCGGTGCACGT------------CGGATTTGGCTTGCCATGACTGCT------------ATTACAGCAATCCCAGTATTAAAAGATATCTGGGGTAAGTTTTGT---------GCCTGGAAATGGCCCCAGAGGGAA------------------------------GAA---------------------------------------------------CCAATAGAACAGAGGGAAATTGCATTT---------------GAG---AAG---CAAACTATTGAACCT---GCACTTAATGGAGATGACCTAAAACAATTCCTTTTGATGCTGGAA------GGGCGT---GATGGAGGGCTT------TCTTGGCAAATGATGATGGATAAATCCATTCCAGGGATGACTTATCAAGCATGGCGTCGTGAGCCACAG---------------------------GATGGACCGACTCAATATAGGAGCAGAACGGTATATGAGGACATACGCCCAGAAGTAGTTAAAGATTTTTTTTGGGATGATGAGTTTCGGCCAGAG------TGGGATGACATGCTTTTATCCAGCAAGACACTGGATGAATGTCGGAATTCTGGATATATGACAGTTCATTGGGTCCGGAAGTTTCCT---------TTTTTTTGCAAAGATCGTGAGTATATTATTGGCCGTCGTATCTGGCAA---ATGGGCAATACATTTTACTGCATCACCAAGGGCGTACAAAATGCTTCAGTTCCTAGGGTGAACTCACCTAGAAGAGTTGACCTTTTCTTCTCTAGCTTCCGAATCCGTCCA------GTGGAATCCCCGAGA---GATGGCAGTTTGACAGCTTGTGAGGTGATGCTTTTCCATTATGAGGATATGGGTATCCCAAAGGCTCTGGCCAGGAGTGGAGTCCAATTAGGCATGTGGGGATTGGTTAAAAAAATCGAGCCTGGTGTTCGCAAATATGAGGCAGTT---CAGAAA------ACATTAAAACCTTTGTCAAATAGTGCACAAATGGCTAAAATAACAACAAAAGTTCCT---GCAGCCATA------------------------TTGCGTGAATTGGGTATC------------------------------AGTTCTGAAAGTACA---------------------------GCAGAAGCTGCACTTGAAGAGAAGAAAGAGAATGGA---GGCTTGTGGAAGTGGGTAGTT------------TTTGGAAGTGCGGTAGCGCTAGCT------TGTGGTGTGGACAGAGGTGCT---GTTAGTAAAGTGGTATTATTC---GGTATTGCCAGAAGATTGGGAAGACTTGGAAGGAGGCTGTAG------------------------------------------------------------------------------
>Physcomitrella_patens
ATGGAT------GCCGCTACTGCTAAAGTAAACTAT---TTCTCGTGGGGGAAACCCGCAGTGATGGAGACTGCTGCGGATATGATGTTTTGTATGGTGCCTTTT------------------TGGGTGGCTACTGCAATTGGTCTACTAGTTGGTTGGTTG---------TGGAAACCTCAATGGGCTAGCATTTTGTTATTGGGTGTGAAAAGT---------------------CGC------------CCCCGATTAGTATGGGATACTCCTCCT------------GGGTTTGGAGCACGT------------CGGTTTTGGCTGGCAATTATGGCC------------TTGTCCGCTCTTCCCATGTGGAAAGAGGCATGGAAATCATTTAGT---------GCGTGGATGTGGCCGTCTGCTGAAGTGTTGCTTGTGCCCACTGACGTCCCGGTTGAC---------------------------------------------------GTTGCCGGCCCTAGTGAACCTGATGCC---------------AAA---GAG---AGGACTAAGAAGGAA---GTGGTGACGAATGAGGATCTAGATAAGCTAATGACCTTGGCGAAC------GGCAAA---GACGGAGGTCCT------GAATGGCAGATATTTTTAGACAAATCTATTCATGACCTGAAGTATCAAGCATGGCGTCGTGAACCCGAGCAT------------------------GATGGGCCAACTGAATATAAGACCAGAACTGTGGTCGAGGACACATCCCCAGAATTGATGCGAGACTTTTTTTGGGATGACGAATTTAGGTGTCAT------TGGGATGAAATGCTGATCTACACCAAAACCTGGGAGGCATGTGAAGAGACTGGTTCAATGATAGTTCAGTGGGTGAGGAAGTTCCCT---------TTCTTCTGCAAAGACCGGGAGTATGTTATTGCCCGTCGTATGTGGGAG---ACCAACAACACATACTACGCCGTAACCAAGGGTACTCAGTATGCTCCAATACCTAGACAGCAAGCGCCAAGGAGAGTGGATACTTTCTTTTCAAGTTGGAGAGTACGAGCA------GTTGAGTCAGCAAAAGGTGACGGGCAGATGACCGCCTGTGAAGTCTTGTGCTTTCATGCGGAGGACATGGGCATTCAGAGAGACCTTGCAAAGCTTGGCATTCGCCAGGGCATGTGGGGGTGTGTAAAGAAAATGATGCCTGGACTGAATAAGTACAGAGCGGAT---CGGAAG------GCAAATTTGCCCCTATCGCCATCAGCAAAAATGGCAAGGAAATTTTGGAAAGTTCCT---CGCCATCTC------------------------CTCAGCGAGCCTGAACGTTTGACGAAATCCTTTGAT---TCTGAG---AATGTTAGGATTGTG---------------------------GCTGTGAGAGACAGTGACATCCAGCAGGAAAACAAA---AATTACGTGAAATGGGTTATA------------TTAGGAGGTGCTGTTGCTCTGGCC------TGTGGCATCGATAGGGGTGCT---GTGGGCAAGTTTCTCGTTCTT---GGAGTCGCAAGGCGCCTAGGCAGAATTGGAAGAAGACTGTAA------------------------------------------------------------------------------
>Ceratodon_purpureus
ATGGAT---------CCCACAGGCAAAGTAAATTAC---TCCTTATGGGGGAAGCCTGCAGTGATGGAGACAGCTGCGGATATGATGTTTTGCATGGTGCCCATC------------------TGGGTGGCCGTAGCTGTTGGTCTTATAGTTGGTTGGTCG---------TGGAAGCCTCAATGGGTTAGTATTTTCTTAATGGGTGTTAAAAGT---------------------CGT------------CCTCGACTAGTATGGGAAACTCCTCCA------------GGATATGGAGCTCGT------------CGGTTTTGGCTAGCTATGATGGCG------------GTGTCAGCGTTTCCTATGTGGAAGGACGCATGGAAGACGTTTAGT---------GCATGGATGTGGCCACCCGCTGAAGTCATCGTTGTGACCCCTGACGTATCACGCGCT---------------------------------------------------GCTGCCTCCTCTAGTGAACTTATCGTG---------------AAA---GAG---GAGGTCAAGAGGGAA---GTTGTGACAACTGAGGATCTGGCTCGATTCATGAAGATGCTGGAT------GGTACA---GATGGAGGTCCT------GCCTGGAATATCATGATGGACAAATCTGTGACCGACATGACTTATCAAGCATGGCGCCGTGATCCCGAA---------------------------GAGGGGCCGACTCAATACAAGAGTCGAACTATATTTGAAAACTTGTCGCCAGAGTTTGTTCGAGACTTTTTCTGGGATGATAAGTTCAGAGCACAC------TGGGATGACATGCTAATCTACTCTAAAGTATGGGAGGACGATAAAGAAACTGGCGCTTTGGTAGTTCAGTGGGTGAGAAAGTACCCT---------TTCTTCTGTAAGGACCGGGAGTATATCATCGGCCGACGTATTTATGAA---CACAATGGCACCTACTACTGTGTTTGCCAGGGAACGCACTACCCACAGATTCCTAGACAGCATGCCCCTAGAAGGGTGGATGTTTTCTGGTCGAGTTGGCGGATACGTGCA------GTTGAGTCAGCCAAGGGTGATGGACAAATGACCGCCACCGAAGTCATGCTATTCCATCACGAAGAGATGGGGATCCAAAAAGACCTGGCAAAGCTTGGCATCCGTCAGGGCATGTGGGGATGTGTGAAGAAAATGGAACCTGGAATCGTAAAATATAAAGCCGCT---CGAAAG------GCAGGCGAGCCTCTATCGCAGTCTGCACTAGCGGCTCAGAAATCAACGAAAGTTCCA---CGTCACCTT------------------------CTCAACGAGTCTGAGCAGTCTACGAAGACTGTCGACATAAGCGAG---AATGTCAAGGTTGTC---------------------------ATTGTGAACGACCGAGACATCCAGCACGATAATAAA---GGTTACTTGAAATGGGTTGTA------------TTGGGAGGCGCTGTTGCTCTGGCC------TGCGGTATTGATAGGGGTGCT---GTAGGCAAGTTTCTTGTTTTC---GGAGTTGCGAAGCGCTTAGGCAGAGTCGGTAGACGGATG---------------------------------------------------------------------------------
>Pteridium_aquilinium
------------------------------------------ATGGATAAGTCATCATCTCTTCTGGAGGCTATGCTCGATTTTTCTGCAAATTTGGTGCCTCTG------------------TGGGTGGCCGTTCTGGTTGGCCTTTTTGTAGGCTGGATT---------TGGAAACCAAGATGGGTAAGTTTACTGTTCCTAGGGGTCAGAGGC---------------------AGG------------CACAGACTTGTGTGGACCAGCCCTCCA------------GGACTAGGTGTACGG------------CGCTTTTGGTTTGCCTTGACTGCA---------TCAGTTACAGCCTTTCAAATGTTAAAGGAATGCTGGTTGAAATTTAGA---------GCATGGAGATGGCCTCAGACACCGCGG------CAGCAATCCTTCCAGGAGAGGGAT---------------------------------------------------GTAGCACCTTTAGTTTCTGAAGGTGGC---------------TCG---ATC---AATCTTGCTCGTGCA---GCTGTGGACAAGGACGATTTAAGGGAACTTTATCGCACGTATCAC------TACCAG---GATGGAGGGCTT------CCTTGGGAGCCCATGATGGAGCGCTCAATTCCAGGCATGACTTATCGAGCTTGGCGTAGAGATCCACAG---------------------------GATGGACCGACAGAATACAGGAGTTGCACTGTCTTTGAGGATGCAACTGCAGAAATGGTGAAAGACTTTTATTGGGATGACGAGTTTCGTTCGGAA------TGGGATGACATGATTATATACATGAAATCATTAGAAAGCTGCGATGAGACGGGGGCAGAAATTGCCCATTGGGTGAGGAAGTTCCCC---------TTTTTCTGCAGTGACCGGGAATATCTGATTGGCCGAAGGATATATGAA---TGCGGAGGCACATACTTTTGTATCACTAAGGGTGTACCATATTCAGGAGTACCTCGCCAAAAGAAGCCTAGGAGAGTTGATGTTTACTCATCAAGTTGGTGCGTCCGAGCA------GTTGAGTCCCCACAG---ACAGGTCAAATGACAGCTTGCGAGGTGACCTTTTTTCATTCAGAAGATATGGGCATTCAAAAGGACATTGCAAAGCTTGGAGTGCGGCAAGGGATGTGGAATTGCGTGAGGAAAATGGAGCCAGGCCTTCGGAAGTATCAAGCGCAT---CGCAAG------TCTTCAAGCACTCTTTCTTTCAGTGCTTCCATGGCACAGCTGGCTACAGCTGTTCCT---GTCAGCTTC------------------------TTTGAGGAGTCTGATGTGACAGTATGG---------------------AAAGGTGAAGAGAAT---------------------------GAAGTTTCA---GGAAGAAATCAGCAGCATGGG------AAGGGTTGGAAGTGGATCGTA------------GTCGGCGGGGCAGTTGTTCTTGCT------TGTGGGTTGGACAGGGGAATT---GTTGGAAAGGTTTTGGTTTTC---GGTGTGGCCAGGAGGCTCAGCAAACCTGCGCGGACGGTTGTGACAATCTAG---------------------------------------------------------------------
>Lygodium_japonicum
ATGGAA------TTGGAGGGCAGCAGACACTATTACAATTCGTTCTCTGCAAAGGCATCCATCTTCGAGACCTTGCTCGATTTCTCGGTGTCCTTGGTGCCCTTG------------------TGGGTGGCCGTGCTCGTGGGCCTATTCGTCGGATGGGCC---------TGGAAGCCCCGATGGGCGAGCTTGCTCTTCTTCGGGATCAGAAGC---------------------CGG------------CCACGATTGCTCTGGACCAGTCCACCA------------GGCTTTGGGGCCCGG------------CGGATTTGGTTCGCCATGACGGCA------------TTTACAGCCTGTCAAATGCTGCAAGAATGTTGGCTTAAATTCCGA---------GCATGGAAGTGGCCCGAGACTCAGAAGCTGTCCAATGAGAGTAGGGAAGAGAGACTG---------------------------------------------------CAAGAACATTTGGCACAGCCAGCTTCA---------------GAT---ATTCCCAAGTTGGTTCAGTCT---GTTGTGGGAGAGAATGACTTGAGAGAACTTCAGAGCAAGCTGTTG------CTGAAG---GATGGAGGCCTC------CCTTGGGAGCTACTGATGGAACGGGAGGTTCCAGGCATGTTATATCAAGCATGGCGCAGAGACCCTCAG---------------------------GGAGGACCTACTGAATACCGGAGCCGCACTTTGTTTGAGGATGCCACTCCTGAAATAGTTAAGGACTTTTACTGGGATGATGATTTTCGACCAAAA------TGGGATGACATGATTATTTATTCGAAATCACTAGAAGCGTGCAGCAGAACAGGGGAAGAGGTCGCTCATTGGGTGAGAAAGTTTCCG---------TTTTTCTGTAGTGACCGGGAATACCTTATTGGTCGTCGCGTATTTGAG---TGTGATGGCACATTTTTTTGTATCACAAAGGGTGTACCTTATCCTGCAGTTCCTCGACGAAACAAACCTCGAAGAGTTGATACATACTACTCAAGTTGGTGTGTTCGAGCA------GTTGAATCTTCAAAG---GGCAATGAAAGGACTGCATGTGAGGTAACCTTTTTTCACTCTGAAGATATGGGCATTCCCCGGGAGATTGCCAAGTTTGGTGTCCGACAAGGGATGTGGGGCTGTGTTAAGAAGATGGAGCCTGGTCTACGGCAATACCAGGCACTC---CGCAAA------TCGGGAAAACCTCTCTCTCACACTGCTCATATGGCTCAACTGGCAACAAAGGTTCCA---GCTAGTTTT------------------------TTGGAGAATAGTGCTGTAACTGTA---------------------------------TCAAGT---------------------------GAAGTGCCACTTGGTGCTTTTGAGAAGCACCACACAGTAAATGGATGGAAGTGGCTTGTC------------GTTGGGGGGCTGTTATTCTTGCTT------TGGGGCTAG---------------------------------------------------------------------------------------------------------------------------------------------------------------
>Huperzia_lucidula
------------------------------------------------------------------------------------------------------------------------------------------------------------------------------------------------------------------------------------------------------------------------------------------------------------------------------------------------------------------------------------------------------------------------------------------------------------------------------------------------------------------------------------------------------------------------------------------------------------------------------------------------------------------------AATGGGGGCAGA------TCATGGCAGCTAATGATGGATAGATCTGTTCAATCTATGAGCTACCAAGCCTGGCGTCGAGATTCTCAA---------------------------GAACGGCCCATTGAGTATCGCAGCAGAACAGTGATTGAAGATGTTACACCAGAACTGATGAGAGACTTTTTTTGGGATGATGAGTACCGGTTGGAG------TGGGATGATATGCTTCGTTCAGCTCATACTTTGGAGGAATGTTCCCGAACAGGATTCATGGTGGTTCAGTGGATTAGGAAGTTCCCT---------TTTTTCTGCAAAGATCGTGAATATATCATTGCTCGACGAATTTGGCAA---CATGAGAATACCTTTTACTGCATTACAAAGGGCATTGACCATCCTTCTGCACCTAGAAAGGACACACCAAGAAGAGTTGATACATTTTATTCAAGCTTTCGCATTCGTGCA------GTTGAGTCATTGAAAGGTCGTGGCCAGTTGACTGCTTCTGAAGTTATGCTTTTCCACTACGAAGACATGGGTATTCAGAAGGATATTGCGAAGTGGGGAGTTCGGCAAGGCATGTGGGGTTGTGTGCAGAAACTTAAACCAGCGATTGGAAAGTATGTGGCAGCC---CGAAAG------TTGAAGCAGCAAGTATCAAAATCTGCTTTCATGGCACACATAGCTACCCAAATACCA---AATCATGTC------------------------CTTGCAAATGTTAGGTGC------------------------------AATAAGAATGAAAAG---------------------------GAAGCCAAATCATGTGAGGGGAAGAAACAAGGTGGC---AACCCTTTGAAGTGGGTGTTT------------CTGGTTGCAGCAGTAGCTCTTGCA------TGTGGAGCTGAGAAAGGAGCT---GTAGGGAAGTTTTTCATGGTT---GGAATTGCTAGAAGACTTGGAAAGTTTGGCAACAAAAGATTGTGA---------------------------------------------------------------------------
>Huperzia_squarrosa
---------------------------------------------------------------------------------------------------------------------------------TATGTGGCACGAGGGTTGATCATAGGCTGGGTT---------TGGAAGCCTCGTTGGGTGACAGTCTCTGTG---------CAATCA---------------------AGGGGAAACGATCATCCTAGA---------TCATCTGCACCAATATTAGGCAGAGGGTTTGTTCAACGT------------ATATTAGGTTTGGCA---------------------------------------------------TATGAAAAGTACAAT---------CGATGGAGGCAGCCGAGTTGTAAAAAT---------------------GAAGACCAT---------------------------------------------------GCTGTTACCAGTGACTTTGGGACTGAG---------------GAC---AAA---TCTGGAGACAACTTG---GCCATCAATGGGAATGATTTAAGAGCTTTCATGGAAATGCTCGAG------GAAGAA---ATTGGGGGAGGA------TCATGGCAGCTAATGATGGATAGATCTGTTCAATCTATGAGCTACCAAGCCTGGCGTCGAGATTCTCAA---------------------------GAACGACCGATTGAGTATTGCAGCAGAACAGTGATCGAAGATGTTACACCAGAACTGATGCGGGACTTTTTTTGGGATGATGAGTTCCGGTTGGAG------TGGGATGATATGCTTCGTTCAGCTCATACTTTGGAGGAATGTTCCCGAACTGGATTCATGGTGGTTCAGTGGATTAGGAAGTTCCCA---------CTTTTCTGCAAAGATCGTGAATATATCATTGCTCGACGAATTTGGCAA---CATGAGAATACCTTTTACTGTATCACAAAGGGTGTTGACCATCCTTCTGCACCTAGAAAGGACATGCCAAGAAGAGTTGATACATTTTATTCAAGTTTTCGCATTCGTGCA------GTTGAGTCATTGAAAGGTTGTGGCCAGTTGACTGCCGCCGAAGTTTTACTTTTCCACTATGAAGACATGGGTATTCAGAAGGATATCGCAAAGTGGGGAGTTCGGCAGGGCATGTGGGGTTGTGTGCAGAAACTTAAACCAGCAATTGGAAAGTACGTGGCAGCC---CGAAAG------TTGAAGCATCAGGTATCAAAATCTGCTTTAATGGCGCACATAACTACAGAAATACCA---GATCATGTC------------------------CTTGCAAATGTTAGTTTC------------------------------AATCAGAATGAAAAG---------------------------AAACTCAAATCATTTGAGGGGGAGAAACAAGGTGGC---AACCCTTGGAAGTGGGTGTTC------------CTTGTTGCAGCAGTAGCCCTTGCA------TGTGGAGCTGAAAAAGGAGCT---GTAGGTAAGTTTTTCATGGTT---GGGATTGCTAGAAGATTTGGAAAATTCGGCAACAAAAGATCATGA---------------------------------------------------------------------------
>Selaginella_moellendorffii
ATGGAG------GAATTGGATAGCAAGGGCAATTTC---TCCGTCCTGGGGAAGCCCGTGGTTCTGGAAACAATGGCAGATCTACTGGCCGCGATGATGCCAATT------------------TGGGTCGCCATTGCGTTTGGCATCGTGTTGGGCTGGTCG---------TGGAAGCCTCGCTGGGCAAGCTTCCTCGTGTTTGGGCTGAGGAGC---------------------CGG------------ACGAGGCTGCTGTGGAGCACGCCGCCA------------GGGCTGGGAGCGAGG------------CGGCTGTGGCTGGCCATCACGGCG------------GTCACAGCTTGCTCGATGCTCAAGGAACTTTGGCTGAAATTCAGC---------GCCTGGAGGTGGCCCAGGACGGATTTT---------------------TCTGGCAAG---------------------------------------------------GAGACGCAGTCAAGTTCATCTCCGGGT---------------GAC---CAA---CAACAAGCCAACTGT---GCCGTCTCCGACGAAGATTTGAGAAAGTTTTTGCTGTTGCTCGAA------GAGCGC---GATGGAGGGCCG------GCGTGGCAGATGATGATGGACCGTTCCACGACAGGCATGGCTTACCAAGCTTGGCGACGCGACCCTTCC---------------------------AATGGCCCGACGCAATACAAGAGCAGAACCGTCATTGAGGGCATCACGCCGCAGCTCATGAGAGATTTTTTTTGGGACGACGAGTTCCGAGTGGAG------TGGGACGATATGCTTCTCTCCGCGAAGACGCTCGACGAGTGTCCCGAGACCGGATACATGCTAGTACACTGGGTTAGAAAGTTCCCA---------TTTTTTTGTAAAGACCGTGAGTACACGATTGGGAGGCGCATTTGGGAG---CACGGCAACACATACTACTGTTTACAAATGGGTGTCGAAACAGACAAGGTTCCCCGCAAAAACAAGCCACGACGTGTAGACGTGTTCTACTCGAGTTTCCGGATCCGTGCA------GTGGAGTCCCGGAAGGGCGATTCCCAGCTGACCGCGTGCGAGGTGCTGCTGTTCCACTCGGAAGAGATGGGAATCCAAAAAGATCTGGCGAAGCTAGGCGTCAGGCAGGGAATGTGGGGATGCGTCAAGGGCATGGAGCCTGGCGCTCACAGCTACTTGGCCTCC---CGCAAG------AGCGCCAAGCCCCTGTCGCGGCCGGCGCTCATGGCACAGATCACCACCAAGGTTCCG---GCGTCCGTG------------------------TTTCGAGAGCTCGGGATCGCCGACACGACGCTGGAAGTCCAAGCCGGCAGCGGCAGTGCCGTG---------------------------GAGGAGGTGTCGGCCGAGAACAAGAAAAAC------------GTTTGGAGATGGATCATC------------CTGGGTGGCGCGGTGGCGCTGGCC------TGCGGCGTGGACAGGGGCGCG---GTGGGCAAGGTGTTACTGTTT---GGGATCGCGAGGAGGCTGGGAAGGCTTGGGAGGAAGCTATAG------------------------------------------------------------------------------
>Isoetes_spp
-------------------------------------------------------------------------------------------------------------------------------------------------------------------------------------------------------------------------------------------------------------------------------------------------------------------------------------------------------------------------------------------------------------------------------------------------------------------------------------------------------------------------------------------------------------------------------------------------------------------------------------------------------------------------------------------------------------------------------------------------------------------------------------------------------------------------------------------------------------------------------------------------------------------------------------------------------------------------------AGTTTCCT---------TTTTTCTGCAAAGATCGTGAATATATTATTGGCCGTCGTATCTGGCAA---ATGGGCAATACATTTTACTGTATCACCAAG------------------------------------------------------------------------------------------------------------------------------------------------------------------------------------------------------------------------------------------------------------------------------------------------------------------------------------------------------------------------------------------------------------------------------------------------------------------------------------------------------------------------------------------------------------------------------------------------------------------------------------------------------------------------------------------------------------------------------------------------
>Isoetes_andicola
-----------------------------------------------------------------------------------------------------------------------------------------------------------TTGGTCA---------TGGAAGCCCAGGTGGGCTAGCCTTCTTGTATTTGGTCTAAGAAGC---------------------AGA------------ACCAGGCTAGCATGGAGTACGCCTCCA------------GGGTTTGGTGCACGG------------CGGATTTGGCTTGCCATGACTGCT------------ATCACAGCAATCCCAGTAT-----------------------------------------------------------------------------------------------------------------------------------------------------------------------------------------------------------------------------------------------------------------------------------------------------------------------------------------------------------------------------------------------------------------------------------------------------------------------------------------------------------------------------------------------------------TCTGGATATATGACAGTTCATTGGGTCCGGAAGTTTCCT---------TTTTTCTGCAAAGATCGTGAATATATTATTGGCCGTCGTATCTGGCAA---ATGGGCAATACATTTTACTGCATCACCAAGGGCGTACAAAATACTTCAG--CCTAGGG-GAACTCACCT-GAAGAG--GATCT--------------------------CA------GTGGAATCGCCGAGA---GATGGCAGTTTGACAGCTTGTGAGGTGATGCTTTTCCATTATGAGGATATGGGTATCCCAAAGGCTCTTGCAAGGAGTGGAGTTCAATTAGGCATG-------------------------------------------AGGCAGTT---CAGAAA------ACATTAAAACCTTTGTCAAATAGTGCACAAATGGCTAAAATAACAACAAAAGTTCCT---GCAGCCATA------------------------TTGCGTGAATTGGGTATC------------------------------AGTTCTGAAAGTACA---------------------------GCAGAAGCTGCACTTGAAGAGAAGAAAGAGAATGGA---GGCTTGTGGAAGTGGCTGGTT------------CTTGGAAGTGTGGTAGCGCTAGCT------TGTGGTGTGGACAGAG--------------------------------------------------------------------------------------------------------------------------------------------------------
>Isoetes_humilior
-----------------------------GAATACT---TCAGTGCTTGGAAAACCTGCAGTCTTTGAAACGTTTTTAGATTTGGTAGTCTGTATGGTTCCTATT------------------TGGGTGGCTGTTGCCATTGGCCTTATTATTGGTTGGTCA---------TGGAAGCCCAGGT--------------------------------------------------------------------------------------------------------------------------------------------------------------------------------------------------------------------------------------------------------------------------------------------------------------------------------------------------------AGGGAAATTGCATTT---------------GAG---AAG---CAAACTATTGAACCT---GCACTTAATGGAGATGA-------------------------------------------GATGGAGGGCTT------TCTTGGCAAATGATGATGGACAAATCCATTCCAGGGATGACTTATCAAGCATGGCGTCGTGAGCCACAG---------------------------G------------------------------------------------------------------------------------------------------------------------------------------------------------------------------------------------------------------------------------------------------------------------------------AGGGCGTACAAAATACTTCAGTTCCTAGGGTGAATTCACCTAGAAGAGTTGACCTTTTCTTCTCTAGCTTCCGAATCCGTCCA-----------------------------------------------------------------------------------------------------------------------------------------------GCCTGGTGTTCGCAAATATGAGGCAGTT---CAGAAA------ACATTAAAACCTTTGTCAAATAGTGCACAAATGGCTAAAATAACAACAAAAGTTCCT---GCCGCCATA------------------------TTGCGGGAATTGGGTATC------------------------------AGTTCTGAAAGTACA---------------------------GCAGAAGCTGCACTTGAAGAGAAGAAAGAGAATGGA---GGCTTGTGGAAGTGGGTAG--------------------------------------------------------------------------------------------------------------------------------------------------------------------------------------------------------------------
>Isoetes_elatior
-----------------------------------------AGTGCTTGGAAAACCTGCAGTCTTTGAAACGTTTTTAGATTTGGTAGTCTGTATGGTTCCTATT------------------TGGGTGGCTGTTGCCATTGGCCTTATTATTGGTTGGTCA---------TGGAAGCCCAGGTGGGCTAGCT-----------------------------------------------------------------------------------------------------------------------------------------------------------------------------------------------------------------------------------------------------------------------------------------------------------------------------------------------------------------------------------------------------------------------------------------------------------------------------------------------------------------------------------------------------------------------------------------------------------------------------------------------------------------------------------------------------------------------------------------------------------------------------------------------------------------------------------------------------------------------------------------------------------------------------------------------------------------------------------------------------------------------------------------------------------------------------------------------------------------------------------------------CAAAAA------ACATTAAAACCTTTGTTAAATAGTG-ACAAATGGCTAAAATAACAACAAAAGTTGTT---GCAGCCATA------------------------TTGCGTGAATTGGGTAAC------------------------------AAATCTG---GTACA---------------------------GTAGAAGCTGCAC-TGAAGAGAAGAAAGAAAATGGA---GGCTTGTGGAAGTGAGTACTT------------T-TGGAAGTGCGGTAGTGCGAGCT------TGTG--------------------------------------------------------------------------------------------------------------------------------------------------------------------
>Isoetes_coromandelina
-------------------------------------------------------------------------------------------------------------------------------------------------------------------------------------------------------------------------------------------------------------------------------------------------------------------------------GGATTTGGCTTGCCATGACTGCT------------ATCACAGC--------------------------------------------------------------------------------------------------------------------------------------------------------------------------------------------------------------------------------------------------------------------------------------------------------------------------------------------------------------------------------------------------------------------------------------------------------------------------------------------------------------------------------------------------------------------------------------------------------------------------------------------------------------------------------------------------------------------------------------------------------------------------------------------------------------------------------------------------------------------------------------------------------------------------------------------------------------------------------------------------------------------------------------------------------------------------------TGCGTGAATTGGGTATT------------------------------AGTTCCGAAGGTACA---------------------------GCAGAAGCTGCACTGGAGGAGAAGAAAGAAAATGGG---GGCTTGTGGAAGTGGGTAGTT------------TTAGGAAGTGCAGTGGCTCTAGCT------TGT----TGGACAGAGGCGCT---GTCAGCAAAGTGGTGCTGTTT---GGWATTGCCARAAGATTGGGAAGACTTGGAAGGAG-------------------------------------------------------------------------------------
