# Supplementary material for: Phylogenomics indicates the “living fossil” Isoetes diversified in the Cenozoic
Source: PLoS One. 2020 Jun 18;15(6):e0227525. doi: 10.1371/journal.pone.0227525 (PMC7302493; doi:10.1371/journal.pone.0227525)
Supplement: S1 File — Folder containing fasta files for each of the individual nuclear alignments. (GZ) [file pone.0227525.s011.gz › 1_Individual_Nuclear_Alignments/Homolog_40866.orthogroup_2.fasta]

>Isoetes_lacustris
---------------------------------------------ATGAACTTTATGAACCAGGAAGATAGA---------------------------------------------CATGAAATCACATTGAAGTCTAAA---GGGGCATTG------------------GATTTGAACCTGAGCTGTGGGGTGAGT---------------TGTGAAGTTAGCTGTCAAGTGGTT------CGTGAAAGAAGCAAGCTAGGGTTATTT---------CGATCTTCAACAAGCACGGTGGCCAAT---------------------------------------ATGATTGTTGTATTGGATGATGACGATGAAGTT---CAAGTGACTTCCCCTCGTTCATTTGCACAGGCCAAGGCAGCATCAAATACTGAAAGC------------AGACATGGC---------------------GAAGATGACCTTTTGCAGCTGCGTCTTGGTCCAGCAGGCCATCTACCAGCATCATCCTCATCC------------------TCGTCAAGACGGCGATGTCATTTACAAACAAAAAATCGGCGGCGCCAACGGCGTCCT------------------------------------------------GTTTTGCCAGAAAATACGATTGATCTCACTTCCATC---------------------------AATGATGATTGTGAAGTTGTC---------ATCGAGAACCCCAAGAAGAAAATGCATGTAACCCCTGCATCTGAA---------------------GATCAAGCTCCTTCCAAGGAG------------GTTCAACTTACTTGTGCAATATGCTACGATACCATGAAGGAAGAAACATCTACTATTTGTGGACATATCTTCTGCAAAGATTGCATATGCTCAGCAATTAAGGTTCAAAAAAAGTGTCCAACGTGTCGGAAGAAATTAACGACTGGGATGGTTCATCGCATTTATTTAGGTGGCAGTACAAAGTAG------
>Isoetes_sinensis
---------------------------------------------ATGAACTTTATGAACCAGGAAGACAGA---------------------------------------------CATGAAATCACATTGAAGTCTAAA---GGGGTATTG------------------GATTTGAACCTGAACTGTGGGGTGAGT---------------CGTGAAGTTAGCTGTCAGGTGGTT------CACGAAAGAAGCAAGTTAGGGTTATTT---------CGATCTTCAACAAGCACAGTGGCCAAT---------------------------------------ATGATTGTTGTATTGGATGATGACGATGAAGTT---CAAGTGACTTCCCCTCGTTCATTTGCACAGGCAAAGGCAGCATCAAATACTGAAAGC------------AGACACGGC---------------------GAAGATGACCTTTTGCAGCTGCGCCTTGGTCCAGCAGGGCATCTACCAGCATCATCCTCATCC------------------TCGTCAAGGCGGCGATATCATTTACAAACAAAGAATCGACGGCGCCAGCGGCGTCCT------------------------------------------------GTTTTGCCAGAAAATACAATTGATCTCACTTCCATT---------------------------AATGATGATTGTGAAGTTGTC---------GTCGAGAACCCCAAAAAGAAAATGCATGTAACCCCTGCATCTGAA---------------------GATCAAGCTCCTTCGAAGGAG------------GTTCAGCTTACTTGTGCAATTTGCTACGATACCATGAAGGAAGAAACTTCTACTATTTGTGGACATATTTTTTGCAAAGATTGCATATGCTCAGCAATTAAGGTTCAAAAAAAGTGCCCAACATGTCGGAAGAAGTTAACGACTGGGATGGTTCATCGCATTTATTTAGGTGGCAGTACAAAGTAG------
>Theobroma_cacao
------------------------------------------------------ATGAGCACTCTTGAA------------------GTGAGGGGGCCTTCT------------CTTAGAGGGTATAGACGGAGGAAGGCAGTG------CTG------------------GATCTAAATGTTCCACCTAGTGAA------------------------------------ATCCGGGAACAGGAGGGTACTTCGCAACAG------------------GCTGGGTCTGAGGAATTGACTAGCCAGCCCTTGCCGCCTGTACCG---------------CCTGCTACTATTGATGTTGAGGCTTTTGATGATGATGTA---ATTGAATCTTCTGCTAGAGCATTTGCAGAGGCTAAAAACAATTCAAGGAGGAGCCGTGGAAGGACT---------------------GTT---CTAGTTGATTTAGATTCAGGCCAGCTGGCTAGGTCA---------------------------------------------------------------------ACTAATAATAATCACAACAGGCGCAGAAGACTTCCTCCAAGCCAG------------------------------------------------------ACAGTTATCAATTGTGATCAT------------------------TATATCAATTTGGAAAGC------------------ACAGCACAGACTATG------------------GTTGAGGAAATT---------------ATAAAGCCTCAGCCACCTCCAAAGGAA------------CCAACCTTCAATTGTCCAATTTGCATGGGTCCATTAGTTGAGGAGATGTCAACAAGGTGTGGGCACATTTTCTGCAAGGCATGCATTAAAGCTGCAATAGCTGCCCAGGGAAAGTGCCCTACTTGCAGGAAAAGAGTCACTGTGAAGGAACTAATTAGGGTCTTCCTTCCTTCAGCCAGTTGA---------
>Littorella_uniflora
------------------------------------------------------ATGAGCAGCCAGGAGAGG---------------ATCAGGAGACCTTCGAGG---------GTTAGGGGT---------AAGAAGCCAGTCTTAGATCTT------------------GATCTTAATGCTGATCCTGCATGT---------------------------------GATAACCTGGCTCAGGAGGGGACGTCAAATCAAAATAGGTCGTTGGACGGACAAGCTGTCCGGGAGGGAGTTGCTACAATA------------------------------CCTGCACCTATCGATGTAGAGGCATTCGATGATGATGTCATCATTATTTCTTCACCGAGTGCATTTGCAGAAGCTAAAAACAATCCAAGAAGGAATCGAGCACATACT---------------------GTT---GTGGTTGATGTAGAATCTGAAGAAAGAGCATCT------------------------------------------------------------------------------------CGAGCGAAGCGAAGAAGGACATCTCCAAATCAA------------------------------------------------------ACAGTTATAAATTGTGACCAT------------------------TACATAAACCTGGAAGGT------------------ACCAACAATTCGAAGAAAAGCAGTGGGCAGTATGTGACATTGCCT---------------TCTAGACCCCCACAGCCTCCCAAGGAG------------CCTACTTTTAGCTGTCCAGTTTGCATGGGTCCACTAGTTGAGGAGACGTCGACGAAATGTGGCCATATTTTTTGCAAAGGATGCATCAAAGCTGCCATAGCTTCCCAGACCAAATGCCCCACCTGTAGGAAGAAGACCACTGTCAAAGACATCATTAGGGTTTACCTTCCCGCCACAAGAATATCTTGA---
>Arabidopsis_thaliana
------------------------------------------------------ATGAACACGTCAGAG------------------GTGAGAGTACCT------------------CGAGGAAATCGACGGAGGAAAGCTGTG------ATT------------------GATCTGAATGCGGTACCTGTT---------------------------------------------GATCAAGAAGGGACCTCT------------------------GCTTCTGTTAGAACTCTTACGGTGCCTATTACACCGTCTCAGCCT------------GCTCCTACGATGATTGATGTCGATGCTATTGAGGATGATGTT---ATTGAATCATCCGCTAGTGCTTTTGCTGAAGCTAAAAGCAAATCAAGAAATGCACGTCGGAGACCT---------------------TTG---ATGGTTGATGTAGAGTCAGGAGGTACGACTAGATTC---------------------------------------------------------------------CCTGCCAACATAAGCAACAAACGCAGAAGGATTCCTTCTAGTGAA------------------------------------------------------TCTGTCATCGACTGTGAGCATGCC---------------------TCTGTAAATGATGAAGTC------------------AACATGTCTTCGAGA------------------GTGTCTAGATCA---------------AAGGCTCCAGCTCCTCCACCAGAAGAG------------CCAAAGTTTACATGTCCAATCTGCATGTGTCCCTTTACGGAGGAGATGTCAACCAAGTGCGGTCACATCTTCTGCAAGGGATGTATAAAGATGGCAATATCTCGCCAGGGCAAATGCCCTACTTGTAGGAAAAAGGTTACTGCAAAAGAGCTGATTCGAGTTTTCCTTCCAACCACTAGATGA---------
>Oryza_sativa
------------------------------------------------------ATGAGTACTGCAAGTACT---------------GCACGCTCTAGGAAGCGA------GCCCATGATGGATCCAGACAAAAAGTTGATGTTATAAACTTG------------------GAAACAACTGCTCCAGTGGTGAAC------------------------------------------------------ACTGGGAGCCAGCATGAGGCTCTGATCCTTAGGGGTACACGG------------------------------------------------ACCTCACCCATCGATGTTGAAGCTCTAGATGAT------------------------------------------AAAAGGAGGAGCAGAAAAATTATGAGGCGCTCT---------------------GTGGCTGTAGTGGATCCGGAGAAGGATACTGGTCCGGGAGGTTATGGC------------------------------------------------------------GTTGCTGGAGCTATATTTTCCCGGGGCAGAAATTTTCAGGGTGCTGTA------------------------------------------------------CATGTTATA---TGCCTTTCT------------------------CCAGATAGGGAAGAAGGG------------------ACCAGCAAGGTTCCGAAAAATGTGGCC------CAAACCAGTACG---------------ACGCATGCCAAGGTTGCTCCAAAGGAA------------CCAACCTTTACCTGTCCTGTGTGTCTGAACAAACTGGACAAGCCATCCACGACAAATTGCGGTCATATCTTCTGCGAGAAATGCATCCAGGCATGGCTCAAGGCTCAGAAGAAATGCCCTACTTGTAGGAAGAGTCTAGGGATCAAGAGCTTCCATCGTGTTTACCTCCCTACTCCTGCTGATTATGATTAA
>Ceratodon_purpureus
ATGGCGATTGTGGGGGAGTATAGGGAGGGGAGGAGGGAGCGGGAGGCGATGATTGTGAACCTCGAGGCGAAG------------------ATGGGGCAGGCGCAG------------ACGCGGGGTCGGAGCCGGCGAGCG---------------------------------GCG---------------------------------------GAGGTGCGGTTGGAGGTCGTG------------GAGGACAGCATGCATGTGAGT---AATAGCGGGACGGTGCTGGGGATGACGTCCGCG---------------------------------------CCGATTGTGGTCGACGATGAGGACGACGATGTG---GTGGTGTCGTCGCCTCGGTCGTTTGCTCAGGCCGTACTGAGGGCGAGGTTAGAATCTCAGCAGCCAACACGACAT------------------GCAGTGACAGAAGATCCTTTGGAATTGCGTTTAGGTCCT------------GGAGGAGAGAGCAGC------------------------CTTCGAACA---AGTCCCACCCAGCAGCCCCGTCAAGGTCGTCGGGGAAGACCAGCTAGA------------------------------------------------------CCAACAATAGACCTCACGACTCCGTCAAGA---ACACCT------CCAGTAAATGATGACTGTGTGGTTATT---CTCGAATATGCCAAGAGCAGAAAACGGAAAAACCCTGTTCCACTTGAACCAGCTTTTATGACGGAGGTTCCTCCAATCACGCCAGTCCAGGAG---GCAGAGTCCTACAAGCTCAACTGTGCTATATGTATGGATACCATGAAGGAAGAGACATCCACCATCTGTGGTCACATCTTTTGCCGCAATTGCATCTACGGGGCGATAAACTCACAGAAAAAGTGCCCTACCTGTCGAAAGAAGTTAACATTGAAAAACACACATCGGATATATCTT------------------------
>Physcomitrella_patens
------------------------------------------------ATGATTGTTAGCGGGGAGTCGAAG------------------ACGGGACAGACACAT------------GGTCGTGTTCGCAACCCACGGCGTCTTGGGGAATCA------------------GACGCA---------------------------------------CGTTCTCGTGAATCAGTGGTG------------CAGAGCGCCATG---------------ACCAGCAGAGTTAGGGGTATGACGTCCTCG---------------------------------------CCTATTATGGTTGACGACGAAGACGATGATGTT---GTTGTGTCTTCCCCAAGAGCTTTTGCACAGGCCAAATTGGTTGCGAGCGTGGAATCTCGCCGCTCTACACGACATCGA---------------GTGGTTGTGGAAGACGATCTCGAATTGCGTCTTGGTCCTGGACCTGCAGGAGGATCGCAATATAGT------------------------GTTAGGACACAGTCAAGTATCACTCAGCCTCCCCGTGGTCGCCGAGGGCGACCAGCCAGG------------------------------------------------------GCAACAATAGACCTCACGACTCCGTCCAGGCCATCTCCAGCAATCCCGGTGCTTGAGGATTGTGTTCTTCTTAACGACGATTTTCTTAAGAGTAGAAAACGGAAAAGTTCT---TCAATTGAACAATCATTAATGCATGAACTTGCTCTAAGCACGCCAGCCAACGAGCCAGAAGAGGGGTGTAAACTCAAGTGTGCTATTTGCATGGATACGATGAAAGAAGAGACCTCCACTATCTGTGGCCATATCTTTTGCCAAGCTTGTATTCAAGGGGCGATCAGTGTTCAGAAGAGATGCCCTACTTGTCGAAGGAAGCTGACTATGAAGAACGTACATCGGATATATCTTTAG---------------------
>Lygodium_japonicum
------------------------------------------------------ATGAGTATACTGGAACCA---------------------GGCAGTACCCGC---CCCTCC---TCTGTGTTTAGGCCATGCAGGCAGGCTGAAAATCTT------------------GAGCTTCGGTTAGGA------------------------------TTTCCAACACCTGCAATGCTATCA---------------------------------AACAGTCGAAGCCGTAGAGAGGCTGTCACC---------------------------------------------ATTGTCCTTGAAGATGATGATGATGACAGC---TTGTTA------CCCAGGCCCACCGGGCAGTGGAGCTCACGTCATGAAATATCATATGCCTGTCCTTGGTCTCATGGCCCTGTA------CCAGTTTTGGATGATGAAGATTTGGAGCTTCGGCTTGGACCTGCCGGGCTTTTACCTGCTGCT------------------------------GGCAGATCTGCTTCTCCAACAAGACGAGAGAGTTCTCTTTGCCTTTCCATTCCAAGTGTT------------------------------------------------------AGAGCAATTGATCTTACACATGCC---------------------------AATGATGAAGTTGAAATGATT------------GCTGGGAAGAGGAAGCGAGTGAGCCAATCTCCTGCAGAGTCT---------------------------------CTCACGGAG------------CTCAAACTTACTTGTGCCATATGCATGGACACAATGGAGGAGGAGACCTCTACAGTATGTGGTCACATTTTTTGTAAAAAATGTATTATGGCAGCTGTTAAAGCTCAGAATAAATGTCCAACGTGCAGAAAATACTAA------------------------------------------------------
>Amborella_tricopoda
------------------------------------------ATGTGCAGGTTTATTGACCTTGTATCAAGGCATATTCTTTTCATTTTGTGGAGGCAAACGGGGGATCCCATTATGCACAGATTGAGGTCCAATAGAAAG---AGAAATCAG------------------GATCTTGAGTTA---------------------------------AGATTAGGGCCTTCAACTTTG------CCCAAAAGGAGCACAATGGCCACT------------AGGTGCTCTTTGAGCTTTCCTAATCCA---------------------------------------ATCACCATCGAGGATGACGACGATGATGAAATC---CAGATATCCACTTCTAGGGCTTTTGCCGAGGCAAGGGGTGTATCACTT------------------------CATGGGGCATCATGGGGCACAATCATTACAGATGAAGATTTAGAATTGCGTCTTGGATTTGGAGGACACAGTGGTTACAGTGGTAAT---------------------------------------------------------------------------CCA------------------------------------------------------CCT---CGTGCAATTAGTATTTGTGATGATGGA---------------------GAAGAGGACGATTTGAGATGTGTC---------------------AAGAAGAAGAAAGGCGGGCTGGCATCCACC------------------------------------AGTGTGGAG------------GTGAAACTAACATGTGCAATATGCATGGACACAATGAAGGAGGAGACTTCAACTGTATGTGGCCACCTCTTTTGCAAGCCTTGCATAACAAGTGCCATCCAAGCCCAAAAAAAATGCCCTCAATGTCGCCGAAAACTCTCTAACAACAACATCCATCGCATCTATCTCCCAGGCGCAAACTCTTGA------
>Huperzia_lucidula
------------------------------------------------------ATGAAGAATAGAGATCGG---------------------GGAGGTGCAAGAAGACCAGTA---AGAAATGTAAATGCCACTCTAAAG---GAGCCAGTT------------------GAGGCAGCAGAGTCTGTA---------------------------CATGTAAATCCGGAAGGGCTAGGGCATCCTAGACGCAGTGTGATTTTGATTTCAGAAGAGACCAGGCATGCAAGGAACAACTCAAACAGT---------------------------------------CCAATTGTTGTAGAAGACGACGAAGATGAGATT---CAAGTCTGTTCCCCGCGGTCATTTAATCAGGCAAATCTAGTAAATCAAGTTGAG------------------CGAGCT------------AATGTCATTGCGGAAACTAGTGTAAAG------------------------------------------------------------------CCAAGAAAACGAGTTTTTTCTCAAGTATCAAAAGCCTACGTTGGAATGTCTCCATCAAAT------------------------------------------------------AATACAATTGATCTTACCTCTAAC---------------------------AATGATGAT---------------------------------AAACATAGGGTGCATGAAGCCGTAACACAG---------------------------CCAACCGCCATCGAAGAA------------GTCAAGTTTACATGCGTCATTTGCTTTGACACTATGAAAGAAGAAACATCCACCATTTGTGGGCATGTATTTTGCTGGACATGCATTCGTGAGGCTATTGCAATGCAAAAAAGATGCCCAACATGCCGCAGAAAATTGACCCCTTCAAACATTCATCGCTTGTACTTATCTGGAAACATTAGCTAG------
>Selaginella_moellendorffii
------------------------------------------------------ATGAAT---------CGA---------------------------------------------CTCAGGATCTTTTCAGGGCGGCGC---CGAGGCTTG------------------GACTTG---------------------------------------ATGTCGAGCCCTGATTCTGTG------AGTTCGTCGTCGTTGAAAGGGCCTGGC---------TATGCCTCAACCAGCGCGGCG------------------------------------------------ATTGTTATCCTCGACGACGATGACGATGTC---CAAGTCTGTTCGCCCAGATCGTTTGCTCAGGCCGTGGGCGATGAAAAT------------------------CATACC---------------------GAGGAAGACCTTCTACAGCTGCGATTGGGATTTTCCGGGTCGAAGCCT------------------------------------CCACGAAAATCGAGAAAGCTACAATCTAGAGCTCGACAGCAGCAGCAGCAGCCACAACAACAACAACAACAACAACAACAACAACGACACAGATCAAAGCGTGTCCATCCC---ACAACGATCGATCTCACCGCG---------------------------------GAAGATTGCGAGGTTGTG---------TACGAGAGACCCCAGAAGAAGAAGATGGCTGCTCCAGCGCCT------------------------------CCTCCGGCCAAGGAA------------CCATCGCTCACTTGCGGCATTTGCTTCGACACGATGAAGAACGAGACGTCCACGGTTTGTGGGCATTTGTTCTGCGGGAGTTGCATTCTATCCGCCATCCAGGCCCAGAAGAGGTGCCCGACTTGCCGGAGAAAACTCACCAATTCGATGGTCCATCGGATCTATATCTCTGGAAATTCCACTGGCTAA---
>Isoetes_spp
---------------------------------------------------------------------------------------------------------------------------------------------------------------------------------------------------------------------------------------GTGGTT------CGTGAAAGAAGCAAGCTAGGGTTATTT---------CGATCTTCAACAAGCACGGTGGCCAAT---------------------------------------ATGATTGTTGTATTGGATGATGACGATGAAGTT---CAAGTGACTTCCCCTCGTTCATTTGCACAGG--------------------------------------------------------------------------------------------------------------------------------------------------------------------------------------------------------------------------------------------------------------------------------------------------------------------------------------------------------------------------------------------------------------------------------------------------------------------------------------------------------------------------------------------------------------------------------------------------------------------------------------------------------------
>Isoetes_andicola
--------------------------------------------------CTTTATGAACCAGGAAGATAGA---------------------------------------------CATGAAATCACATTGAAGTCTAAA---GRKRCATTG------------------GATTYSAACCTGAGYTGTGKKGTGMST---------------TGTGAARTTASCTGTCARGTRSTT------MRTGAAAGAAGCAAGCTAGGGTTAYTT---------CRATCTTCARCAAGYACRRTGGTCAAT---------------------------------------ATGATTGTTG-----------------------------------------------TTTGCGCAGGCCAAGGCAGCATCAAATACTGAAAGC------------AGACATGGC---------------------GAAGATGACCTTTTGCAGCTGCG----------------------------------------------------------------------------------------------------------CGGCGTCCT------------------------------------------------GTTTTGCCAGAAAATACGATTGATCTCACTTCTATC---------------------------AATGATGATTGTGAAGTTGTC---------GTCGAGAACCCCAAGAAGAAAATGCATGTAACTCCTGCATCTGAA---------------------GATCAAGTTCCTTCCAAGGAG------------GTTCAACTTACTTG-------------------ATGAAGAAAGAAACATCTACTATTTGTGGACATATCTTCTGCAAAGATTGCATATGCTCAGCAATTAAGGTTCAAAAAAAGTGTCCAACGTGTCGGAAGAAATTAACGACTGGGATGGTTCATCG----------------------------------
>Isoetes_elatior
---------------------------------------------------------------------------------------------------------------------------------------------------------------------------------------------------------------------------------------------------------------------------------------------------------------------------------------------------------------------------------------------------------------------------------------------------------------------------------------------------------------------------------------------------------------------------------------------------------CAAACAAAAAATCGACGGCGCCAGCGGCGTCCT------------------------------------------------GTTTTGCCAGAAAATACAATTGATCTCACTTCCATT---------------------------AATGATGATTGTGAAGTTGTC---------GTCGAGAACCCCA-GAAGAAAATGCATGTAACCCCTGCATCTGAA---------------------GATCAAGCTCCTTCGAAGGAG------------GTTCAGCTTACTTGTGC-------------------------------------------------------------------------------------------------------------------------------------------------------------------------------
>Isoetes_coromandelina
-----------------------------------------------------------CCAGGAAGATAGG---------------------------------------------CATCAAATCACATTGAAGTCTAGA---GGTACATTG------------------GATTTGAATCK-------------AGT---------------TGTGAGGTTAGCTGTCAGGTGGTT------CATGAAAGAAGCAAGCTAGGGTTCTTT---------CGGTCTTCGGCAAGCACTGTGGCCAAT---------------------------------------ATGATTGTTGTGTTGGATGATGATGATGAAGTT---CAAGTGACATCACCTCGTTCCTTTG----------------------TACTGAGAAC------------AGACACGGA---------------------GAAGATGAACTTTTGCAGCTGCGTCTTGGTCCAGCAGG----------------------------------------------------------------------------------------------------------------------------------------------------------------------------------------------------------------------------------------------------------------------------------------------------------------------------------------------------------------------------------------------------------------------------------------------------------------------------------------------------------------------------------------------------
