# Supplementary material for: Phylogenomics indicates the “living fossil” Isoetes diversified in the Cenozoic
Source: PLoS One. 2020 Jun 18;15(6):e0227525. doi: 10.1371/journal.pone.0227525 (PMC7302493; doi:10.1371/journal.pone.0227525)
Supplement: S1 File — Folder containing fasta files for each of the individual nuclear alignments. (GZ) [file pone.0227525.s011.gz › 1_Individual_Nuclear_Alignments/Homolog_30420.orthogroup_2.fasta]

>Selaginella_moellendorffii
------------------------------------------------------------------------------------------------------------------------------------------------------------------------------------------------------------------------------------------------------------------------------------------------------------------------------------------------------------------------------------------------------------------------------------------------------------------------------------------------------------------------------------------------------GGACACTGTAAGCTCAACTTCTCGGCTCTAACTCCAGCAATCGATCGAACAGCACAAGATTGTCTCGCTCCCTTGGCATTGTACGTGGGCGAGGTTATCTGCTGCCCACAGTTGCAGACACTCTTTCGTCTAGCTCAAGGGCATCACATTAACACGTCCGGTCGGCTCACTTTCAATCGTACTGAAGCAAGCTACTGTTTCTCCGACATTAGCAGCCTGCTGGTGAGCAAAGGAGCCAACACCACCGTATCGGAGATATGTTCCATGGAGCCGAAAAGCTTGACAGGAGGGCAGTGTCCGGTGTACGAGACAAAGGAGCTCTACAGGCTTGTCAACACTTCTAGGCTTCTCCCGGCCTGCAAAGGAGTGGACCCCCTGAAAGAATGCTGC---AAGCCGGTTTGCCAGCCAGCGCTCGAAGAGGCCGCGTTACAGCTCGCCTCGAATGGCTCATTTGGATTCGTGAAACAGAGCGGACTTGTTCCAGCCTCGGCGGATGATCAAGTGTTGGAAGACTGCAAGGACGTTGTTCTTGCTTGGGTCGCTGGTCAGCTCAATCTAACCGAGTCTAACACGGCACTCCGGAATCTATTCAGCTGTAAGGTTAACAAAGCGTGTCCTTTGGTTTTTAGCGACGTATCTGCAGTAGTCGATGATTGCCAT---GGACTCTCGCCATCCAACGTTACCTGTTGCAGCTCGCTGCACAGATACATCTCCGAAATGCAGCAGCAGAAGCTGATCACGAACTTGCAAGCGCTAGAGTGTGTGAGTTTACTCGGCTCGATGCTGCAAAAGCGGGGTGTTACAAGCAATATTTACGATCTATGCGGCATCTATCTCAAAGATTTCAGCCTT------------------CAAGGGTGCTTGCTAAATAGCTTGCCGTCTGATGTGATGATCACGAGTAGCTCCGGCATCACCTTCACTTGCGACTTGAATGACAACATCGCTGCTCCATGGATGCCAATGTCTTCGAGT------------------------------------------------------------------------------------------------------------------------------------------------------------------------------------------------------------------------------------------
>Isoetes_lacustris
---------------------ATGGGTTCG---------------------------------------------------------------------------------GCCTCGAGGCAAATATACTTCGTCTTTCACATTTTCCTTTGGGTA---------------------------------------------------------------------------GTAAGCAGCCGACTGCCATGGTCTGTTTCT---------------------------------------------------------------------------------------------------GCTCACTATACATTACGACTTCAAGCTCAAGCACCAACACGAGGATTTTCTTTAGCGCCAGCTATGGCACCTTCTCCTGTTGGGGATCCCGATTCCCTTATACCCCTTCTATCT---CCTTCTCCTTTG---ATACCAGTTTTTCCTAATCCATCCGCACCCAAATTATCA---GGGCGTTGCCCCTTGAATTTTTCTTCAGTAACTCAGACAATAGAACGTACAGCACAGGATTGTCTTGCACCCCTTGCGTTATATGTTGGAAATGTTATTTGTTGCCCTCAGTATGAAAGCATGGGTCGCATAATTCAAGGGCAGCACATGAATAAGACTGGTCTTTCTGGTCTTAATGCAACAGAAGCAGAGTACTGCTTTTCAGATTCGCTAAACTTGCTTGTAAGCAAAGGTGCAAATACCAGCCTTCCAGAGCTATGCTCAGCTCATTCTACAGATTTTACGCAGGGTTCCTGTCCTGTTACCAGCATGGCTGATTTTCAGCACATAGTGAATACGAGCGGTTTATTAGAAGCGTGTCAATCCGTAGATCCACTGAAAGAATGTTGC---AAACCTGTATGTCAACCTGCCATAACAGAAGCTGCATCACAGCTCTTCACTAATAGTTCATCGAAGTCTTTGAAGTCAAATGAGTTAACAATAACATCTGATGGTGGTAAAGTATTAGAAGATTGCAGAAATGTTGTTCTTGCATGGATGGCAAGCCAGCTTAGCCCTGGGGATGCTAATGTAGTTTTACGCAATCTCTACAGCTGCAAGGTGAATGAAGATTGTCCTCTTTCTTTCAGTGATGCCTCCTCAGTGATAGATGACTGTGGC------------------------------------------------------------------------------------------------------------------------------------------------------------------------------------------------------------GGT------------------------------------------------------------------------------------------------------------------------------------TCTTCG------------------------------------------------------------------------------------------------------------------------------------------------------------------------------------------------------------------------------
>Ananas_comosus
---------------------ATGGTTCCT---------------------------------------------------------------------------------CTCACTCCGAGGCTCCTTGGTGCCCTTCTCCTCCTTTTATGGTTTATGGTGTACATTATGGAGCTCGAGAAGAAGAGCTTAAAGCAACTAAGGTATGGGTATTGGGGATTTTGGTGCCAATGTTTTGAAGAA---CTCTTC---------TTCAAATTTGAAAACACAGTTGCTCATAGCTTACCTCAAGTGCGTCATGTGGACTACTCTAGAGAA------ACAGATGCCCCCCTTTTGCCTGAA------------------------------------------------------------------------ATTTCTCCAAGCAATGCCCCTCAACCATTCATTCCTCTTCTTGCA---CCTGCGCCCCTG---GCTCCA---TTTTTCAACAATAGCACACCAAAATTATCA---GGGCAATGCTCGTTAAACTTCACAGCTGTTGACAGTTTGATGAGTACCACTGCAGTTGATTGCTTCGCCTCTTTTGCCCCTTTCTTAGCCAATGTAATTTGTTGCCCCCAGCTTCAGGCGATGATAACAATTCTTATTGGGCAATCAAGCAAAAGTACAGGATTGCTCGCCTTGGATTCTACTCATGCAAACTTTTGCCTCTCGGATATTCAACAGCTTCTAGCAAGCCAAGGCGGCAGCAGCGACCTCCAAAGTGTATGCTCGATTAACTTCTCAAACCTCACGAGGGGGTCTTGTCCTGTAAATGATATTAACGGGTTTGAGAGCATTGTGGACTCTTCGAAACTGTTGGCTGCTTGTGGGAAAGTTGACTCAGTCAATGAGTGCTGT---AGCCAAATATGTCAGAATGCTGTTTATGAATCGGCTAAGAAACTTGCTTTG---AGCGATGGTGGTTTGACG---CTT---------------------CAGAATTCATCTGTAGTTGATAGTTGCAGAGACATTGTGCTCAGATGGTTGTCGAGCAGGCTCAGTGCTTCGTCAGCGAAACAAGTACTTAGGCAGATATCTAACTGTAACGTAAATGGAGCTTGTCCATTAGATTTTCCAGACACTACTAAGGTTGCAAAAGCTTGTGGT---GAAAGCCCCACGAACCATAGTTCGTGCTGCAATGCTATGAACAACTATGTATCTCACTTGCAAAAGCAGAGCTTTATAACTAATCTTCAAGCGCTGGATTGTGCCTCATCGCTCGGTCAAAAGTTGCAAGATATGAATGTGAGCACAAACATTTACAGCTTGTGCCAGATAACTCTTAAGGACTTCTCTCTC------------CAAGAATCTGGATGCCTCTTGCCAAGTTTGCCATCTGATGCCACATTCGACCGTTCATCTGGGATTAGTTTCACTTGCGATCTAAATGACAATATTGCAGCTCCTTGG---CCCTCTTCATCTCAA------GCTTCTGCGTCTTCGTGCAAT---AAGTCGACTAATTTTCCTGCACTTCCAGCTGCA---ACTTCTGCACAACATGGTGTTTATGTAATGGATATGAAGTCTCCAGTGCTTATGTCTTTG---TTTTTGTCTCTTCTAATACTCATTCAACGCTAG------------------------------------------------------------------------
>Oryza_sativa
---------------ATGGGGATGGCCCCC---------------------------------------------------------------------------------GCCGGTCGCCTCCTCCTCATCTCCTGCCTCCTC---------------------------------------------------------------------------------------TGTGTGCCCAAT---TCATTTGGATTTGCATTTGCTGTGGAG---------------------------------------------GAGGAGGAG------GACGGCAGCGGGCTGATGCCACAG------------------------------------------------------------------------CTCTCACCCACCGGCTCTCCCAACCCCTTGGTTCCCTTCCTCGCG---CCCGCCCCTCTC---GCGCCA---TTCTTCAACACCACCCCTCCTAACTTGTCA---GGCAAGTGCTCATTGAATTTTACTGCTGTCGGTGACCTCATCACCACCACTGCTGTCGACTGCTTTGCGTCCTTCGCCCCGTTCCTCGCCAATGTCATCTGCTGCCCCCAGCTCCAGGCCATGCTCACCATCCTCATTGGGCAGTCCAGCAAGCAGACTGGCTCCCTTGCTTTGGATCCCACCGTCGCTACCTACTGCCTCTCCGATGTTCAGCAGCTATTGTTGAGCCAGGGCGCTAGTGATGAGCTCCACAACATTTGCTCCCTTCACCTCTCCAATGTCACCGAGGGATCATGCCCCGTTAGCACCGTCGATGCCTTTGAAGCTGTCATCGACTCCTCAAAGCTCCTCGAGGCCTGTCACAAGATTGATCCTGTCAACGAGTGCTGC---AGCCGCACCTGCCAGAATGCTATCAACGATGCCTCCCAGAAGATCTCTTTC---AAAGACGGCGGTTTGACAAGCTAC---------------------GCTGGTAGCCCCAAAGTTGATAGCTGCAGGAATGTCGTGCTCAGATGGCTATCCAGTAGGCTTGGCCCATCATCTGCAAAGCAAATGCTCAGGCAGATATCTAACTGCAATGTCAATGGAGTTTGTCCACTAAGCTTTCCAGACACGAGTAAAGTGGCAAAAGAGTGCAGT---GGAACTGTCAAGAATGGTACTTCATGTTGCAAGGCTATGGACAGTTATGTATCTCACTTGCAAAAGCAAAGCTTCATAACAAATTTGCAAGCTTTAGATTGTGCCCAATTCCTTGGTGACAAGTTGCAAAAGATGAATGTCAGTATGAATGTTTATAGCTCATGTCAGATAACTCTCAAGGACTTTTCTCTTCAAGTTGGATCTCAAGAATCTGGATGCCTTCTTCCAAGTATGCCCTCGGATGCATCTTTTGACCCAGCTACTGGGATTAGTTTCACATGCGATCTGAATGATAATATTGCTGCCCCATGG---CCATCTTCTATGCAA------GCATCGTCTTCTTCATGCAAT---AAATCTGTTAATATTCCAGAGAGACCTGCTGCG---ACATCGGCACAAAATGGTGTCAACCAGAACAGACTGGAGCTTAGCCTACTTATTTATCTGGGCACCCTTGTTGTTGCTATTTGGCTACAAGTCTAG------------------------------------------------------------------------
>Amborella_tricopoda
---------------------ATGATGCCA---------------------------------------------------------------------------------TTA------------------------------------------------------------------------------------------------------------------------------GAT---TCAGTTGGA---------------------------------------------------------------------------------------------------------------------------------------------------------------------------------TCCCCAAACAGCGCCCCTCACCCTCTCATCCCACTGTTAGCA---CCATCACCATTG---ACCCCA---TATACAAACAACAGCGTGCCAGTACTATCA---GGCCTCTGTCCATTGAATTTCACTGGTGGAGCAAGTATAATTAGTATGACTGCAATCGATTGTTGGGCTTTCTTTGCACCATTTCTTGCCAACGTTATATGTTGCCCTCAATATCAGGCCACCCTTCATGTTCTCATTGGTTATTATAGTAGAGACACAGGCATGCTTGCTTTGGACTTGAAACATGCAAATTACTGCTTGTCTGATGTTCAACAATTCTTAGCAAGTCAGGGAGCAAATGAAGATCTCCAAAATATATGCTCGATTCATCCTTCAAATCTCACAGAAGGCTCCTGTCCTGTGAAGGATGTGAATGAGTTTGAGAGTTTGGTGGATTTGTCTAAGCTCTTGGCTGCTTGCAAGAGGGTTGATTCAGTGAAGGAATGTTGC---ACCCAAGTTTGTCAGAATGCTATAAATGAGGCTGCCACAAAAATTGCGTTG---AATGATGCTCAATCTTTTAGTTTAAATAAGGCACGCATAGCCCCTCAACACTCTTCCACTATTGATGGTTGCAGAAACATTGTTCTTAGATGGCTGGCAAGCAATCTTGAGCCAAGTGTTGCTACCAAAGTTCTTAGAGCATTGTCCAACTGTAATGTGAATAAAGTTTGTCCCTTAGTTTTCCCAGCTACTACAAATATTTCAAGGGACTGCGGC---AACACTGTCAACCGACGAGGTTCTTGCTGCAAGACCATGGAGAATTATATTTCTCATTTGCAAAAGCAAAGTTTTGTAACTAATTTGCAAGCTTTAAATTGTGCTGCATTGCTTGGTCGACAGTTGCAGAAAGCAAACATCAGTGAGAATGTATATAATCTTTGTCATATATCGCTGAAGGATTTCTCTGTTCAAGTTGGATCGCAAGAGTCTGGTTGCCTTCTCCCAAGTTTGCCATCAGATGTAACTCTTGAC---CAAACAGGGGTTAGTTTTACTTGTGACCTGAATGACAATATAGCAGCTCCATGG---CCTTCTCTGTCTCAA------GTATCGACATCTTCGTGCAAT---AAATCTATCTCAATACCAGCACTTCCAGCAGCA---ACTTCTGCTCAGAGG---------GTTAGTCATTTGAGCAGTGACTATATGCTAGCAAACAAAAGAGCCCTTCTGGCAGTTAAAAAAGCTTTATTCTTTGTGACTGGTGAAACTAATAACTCAAGTGATTGTTAG---------------------------------
>Arabidopsis_thaliana
---------------------ATGACGAGA---------------------------------------------------------------------------------AGAGCTGAATTTGAGATGGGTTTGTTCGTGATTCTTCAATCCATGTTTCTGATATCTCTA------------------------------------------------------------TGTTCATCACAG------------------------------------------------------------------------------------------AAACCTGAGGAGTTCTTACCTGAG------------------------------------------------------------------------ATATCACCAGATACTTCTCCTCAACCGTTTCTTCCTTTCATTGCA---CCTTCTCCAATG---GTTCCA---TACATAAATAGTACCATGCCTAAACTATCA---GGGCTTTGCTCGCTTAATTTCAGTGCGTCTGAGAGTTTGATTCAGACTACTTCACACAACTGTTGGACTGTTTTTGCTCCATTGTTGGCAAATGTGATGTGTTGTCCTCAGCTAGATGCTACACTCACAATAATCCTTGGTAAAGCGAGTAAAGAAACCGGTTTGCTTGCTTTAAACAGAACCCAGTCTAAGCACTGTCTCTCGGATTTAGAGCAAATCTTGGTAGGAAAAGGCGCTTCAGGTCAGCTTAATAAGATCTGTTCTATTCACTCGTCGAATCTCACTTCTTCGTCGTGCCCTGTTATCAATGTCGATGAGTTTGAAAGCACGGTGGATACAGCGAAACTTCTTTTGGCCTGTGAAAAAATTGATCCTGTGAAGGAATGTTGC---GAAGAGGCTTGCCAAAATGCGATACTCGATGCTGCTACGAATATATCTCTT---AAAGCA------------------------TCAGAAACTTTAACTGATAATTCGGATAGGATCAATGACTGCAAGAACGTAGTAAACCGCTGGCTCGCTACTAAACTTGACCCTTCTCGGGTTAAGGAAACTCTCAGAGGATTAGCAAACTGCAAAATCAATAGAGTTTGTCCTCTTGTCTTTCCGCACATGAAGCATATTGGTGGTAACTGCAGC---AACGAGTTGAGTAACCAAACGGGTTGTTGCCGTGCAATGGAGAGTTATGTGTCTCACTTGCAAAAGCAAACACTTATAACCAATTTGCAAGCTTTAGATTGCGCAACCAGCCTTGGGACAAAGTTACAGAAACTGAACATCACTAAGAACATATTCAGTGTTTGTCATATAAGTCTCAAGGACTTCTCTCTTCAA------------GAATCTGGTTGTCTATTACCGAGCCTACCATCGGATGCGATATTTGATAAAGACACGGGGATAAGCTTTACTTGTGACCTCAATGACAACATTCCCGCTCCGTGG---CCTTCATCTTCTCTA------TCCTCAGCCTCTACCTGTAAA---AAACCTGTTAGAATTCCTGCTCTTCCAGCTGCT---GCCTCCTCGCAACCTCGTCTCCACGATGAAGGAGTGACACGTTTGGTGATCTTTGTCTTGTCTATGCTTCTTGTGATGCTTCTGTCATAG------------------------------------------------------------------------------
>Theobroma_cacao
---------------------ATGAGTGCT---------------------------------------------------------------------------------GGGGTGTCTCTCAAGCACCGCGTTATCATGTTTCTGCTTGAGCTGTTTGTGTTTTTTGCC------------------------------------------------------------TGCTTCCGTGAA---TGTTTATCC------------------------------AGCCCACTGGATCATGTTAAAGGTTATATGTTAACAGACAGA------CGAGCTGATGCTTTCGTACCTGAA------------------------------------------------------------------------ATTACTCCAAGTGCATCTCCTCAGCCATTTCTTCCTCTTCTTGCT---CCCTCTCCATTG---TCACCC---TTCACAAATAGTTCTGTTCCTAAATTATCG---GGACTTTGTATTTTAAACTTCACTGCTGCTCAAAGCTTGATGAGCATGACCTCAATCGATTGTTGGGCTGCATTTGCTCCATTGTTAGCGAATGTAATATGTTGCCCGCAGCTGCATGCAACTCTTGTGATTCTTGTTGGTCAATCAAGTAAAGATACTGGTGTGCTTGCTCTAAACAGAACCCTTGCCAACCCTTGCCTCTCTGATATTGAGAAAGTCTTGGAAGGCCAGGGTGCTGGTGAGAATTTGAAGCAGATTTGCTCAATTCATCCATCAAACCTTACTGAAGCATCTTGCCCTGTAAAAGATGTTGATGAATTTGAGAGCACTGTAAATTCTTCTGAGCTTCTTGCTTCATGTGAAAAGATTGATCCTGTGAAAGAATGTTGT---GACCAAGTTTGTCAAGGTGCTATATCAGAAGCTGCAATAAGGCTTGCACTG---AAAGCTTCTGATCCTTTGAACATGGATGTGCCCCATGTTTTACCAGAGCACTCAACAAGGGTAAATGATTGTAAAACTGTTGTCCTTCGGTGGCTGGCAAGTAAACTTGATCCTTATCGAGCAAAGGAAGTTCTTAGAGGACTGACCAATTGCAATGTTAACAAAGTTTGCCCTCTCGTTTTCCCCAACATGAGGCATGTTGCAAACAGCTGCTGG---AATGGAATAAATAACCAGACAGCATGTTGCGATGCCATGGATAGTTATGTTTCTCACTTGCAAAAGCAGACCCTGATCACCAACTTACAAGCTTTGGATTGTGCTACCTCACTAGGGTTGAAGCTACAGAAATACAATATCACCAGAAATGTTTATAGCCAATGTCACATAAGCCTCAAGGATTTCTCCCTCCAAGGTTAG---------------------------------------------------------------------------------------------------------------------------------------------------------------------------------------------------------------------------------------------------------------------------------------------------------------------------------------------------------------------------
>Littorella_uniflora
---------------------ATGAGAGGA---------------------------------------------------------------------------------GGGGAGGCTCTA------------ATTCTGCTGTTACTTCTTCTC---------------------------------------------------------------------------TGTGGACAGGAATTTTGTTTTGCA------------------------------------------------AAAAGTACTACTCTAGCAGATCGA------AAAGCGGAAGAACTTTTGCCTTAC------------------------------------------------------------------------ACTTCTCCAACTGCAGCTCCTATGCCATTTCTTCCTTTTCTTGCA---CCTTCACCGCTG---AATCCG---TTCGCAAACAGCACAACCCCCAAGTTATCT---GGACTTTGTCCGCTGAACTTTACTGCCCTAGAGACAATGATGAAGGTGACATCGACCGATTGCATGGCTGCATTTGCGCCACTTTTAGCAAACGTAGTGTGCTGTCCACAGCTTGAAACCACTTTGGTCATTCTCATTGGTCAGTCTAGTAGACATACAAACACGCTTTCTTTGAATGGGACCCTTGCTCGTCACTGTCTTTCGGACTACGAGGAAATTTTGGTAGGCCAGGGAGCAAATGATAGTCTACCCAAGATATGCTCTATTCGTTCGTCGAATCTTACTGAGGGTTCTTGTCCGGTTACCGATGTTTCTGAATTTGAGAGCACAGTAGATTTGTCTAACCTCCTAGCAGCCTGCGGGAAGATTGACAGCGTGAGTGAATGTTGC---GCGCAAGTTTGCCAGAACGCTATTCTAGATGCTGCCAAAAAGCTTGCAGAA---AAAGCTTACAATCTTATGACCGTGGATGGTTCACACGTGCTGTCTGACCAATCAACCAGGGTTAATGACTGCAAAAGTATTGTTCTCCGGTGGCTTGGACGTAAACTCGAACCTTCTCGTGCAAGAGATGTTCTTCGTGGATTAACCAATTGCAGAATAAATAAAGTATGTCCTCTCACTTTCCCTAGTATTAGCCATGTTATACAAGGCTGTGGC---GTCCAGATGAGTAACCAGACCGCATGTTGTGGTGCCATTGAGAGCTATGTATCTCACCTGCAAAGGCAGAGCTTTGTCACAAATTTGCAGGCTTTAAATTGTGCTACATCACTAGGAGTCAAATTACGGAAAGCAAACATTACGAGAGATGTCTATAGCCAATGTCATATAAGCCTCAAAGACTTCTCCCTCCAAGTTGGTTCACAGGAATCCGGATGCCTCTTGTCAAGCTTGCCAACAGATTTAACATTCGACCTGTCTTCAGGGGTCAGTTTCCAGTGTGATTTGAATGATAATATTCCAGCTCCTTGG---CCAGCTACTTCTGTA------CTGCCAACTTCATCCTGCAAC---AAAACTGTCAAACTTCCTGCTCTTCCTGCAGCG---GCTTCAGGGCAAAGCAGTCTTCAGAGTACAAATATAAGTTGGAAATTGCTATTCATGGCCTGTGCTGCATTCCTGTTTCTCATGTAA---------------------------------------------------------------------------------
>Lygodium_japonicum
------------------------------------------------------------------------------------------------------------------ATGAGTGTGCTTCTTTTGTGGTTGCTTTATCAGCTAGTGAGA---------------------------------------------------------------------------TGCATAGCTGTTGGTGTTGTGTCA------------------------------------------------------------------------------TTGGAGATTTCTCCTGAACCATCC---------------ACTTTCTTCCTTGAAGGACCTTACAAC------AGCCCAGCCTCGTCCCCTTCAAGCTTCGTGCCAAGTACAGCCCCTGAGTCTTTGGTTCCTTTGCTACCT---GCATCACCATTG---TATCCAGTTGTGCCGAATGGACCTGTTTCACAGCCAACTTCAGGGTTGTGCAGTCTCGACATCTCAGCACTGAACCAAATACTTCAGAAGACAGCCATAGATTGTATGGCTCCCCTGGCCATGTATGTGGGCAATGTTATATGCTGTCCTCAATTTGAAAGCTTGCTGCGAGTCATGCAAGGACAATTAAGCAGCAGCACTGGCTCTCTCGTTCTAAACAATACAGCGGCGAACTTGTGCTTTAGTGAAGCGATGGGTTTTCTGGTGGATCTGGGAGCAAATAAGACTGTTCCCAAGATTTGCTCAGTCAAGCCAGAGAACTTTACAGGTGGTTCATGTCCTGTCACTAGTGTAGCAGAATTTGAGCAGGAAGTAAGCAAGAATGAGTTGTTGGCGGCTTGCACATCTATTGACCCCTTGAAAGAATGCTGC---AAGCCAGTGTGTGGACAAGTGATCAATGAAACGGCCGTACGGTTGGCCTCCAGAACAATGAGTTCTCTTGCAGATAGTGGTGGTAGCTTAGCAGCCCACGAGCAGCAGCAAGTGGTAGATGATTGCCAGGGCGTAGTGCTTGCCTGGTTAGCAAGTCAACTTGGTCCGGAGGCAGCCAATTCAGCTTTTCGGAATCTGTATAGTTGTCAAGTCAACAAAGCTTGTCCCCTGGTGTTCAAGGACCCCTCTTCTGTTGTTGACTCGTGTGGT---GGATCTTCGCCCTCCAAGACCACATGCTGTAATTCTCTGTACAGTTACATTTCAGAGCTACAAAGCCAAATGCTGATCACTAATGTGCAAGCACTAGATTGTGTCACATTTTTTGGATCGATGTTGTTGAAAAGAGGAGTAAATGTCAATGTGTATGATCTCTGTCAAGTTGATCTGAAGGATTTCAGCCTCCAAGTCTATGGG---GAACAAGGTTGCCTTCTGCGGGCAATACCATCCGATGTGATCAATGACAAAGCAACTGGAATTAGTTTTACCTGCGACTTAAACGACAACATTGCTGCTCCTTGG---CCATCATCCTCGTCACAG---TCCTCTTTCCCTCTATGCGCC---TCTCCGGCCTCTCTTCCTGCACTCCCAGCAGCTCCTCAGACCTCCGGATGCAAAGGGTTGAAAATGACC---------------AGTTTCATCTTGTGCATGCTTTGTGTACTTACATGCCTTCATTGGAAGCATCAACTGTGA------------------------------------------------------------
>Pteridium_aquilinium
------------------------------------------------------------------------------------------------------------------------ATGCCATTTTTGTGGTTTCTTCTCCTGCTCTTGAGC---------------------------------------------------------------------------TGC---ACAACGGCAGTGGCCTCG------------------------------------------------------------------------------GCTGATTTATCGCCCAAACCAGCT---------------GTCATGTATGTGGGAGCACCATACAGC------AGCCCAGCTACATCACCCTCTAGCTTTGCACCTAGCACTGCCCCTGATTCGCTAGTTCCTTTACTGCCT---TCCTCCCCGTTG---TATCCCTTTGAACCGAGTGGGCCTATTCCACAACCTGCAATTGGACTGTGTGGTCTAGAGCCCTCAGCATTAGATGGAGTAGTTCAGAAGACAGCAGTTGACTGCATGGGTCCTCTTGCCAAATTTGTCGGGGATGTTATTTGCTGCCCTCAGTTTGGAAGCATGATGAGAATCATACAAGGGGAGCTAAGTGGCTCTACAGGCTCTCTTGTATTGAATGACACAGCATCACAGATGTGCTTTGGAGAAGCTTTGAGTTTTCTTATGGATCTGGGAGCGAACGATACTCTTTCTAATTTGTGCTTTGTCAAACCAGAGAATATGACAAAGGGTTTGTGCCCTGTTTTAACTGTTACAGAGTTTGAGCAGGTAGCAAACAAGAGTAATTTGTTGGCAGCATGCACATCCATAGATCCTCTGAAAGAGTGCTGC---AAACCCGTTTGTAGTCAAGCCATAAGTGCTGTCGCTGCACAACTAGCATCCAGAACACTCAGCTCACTTGCA---TCAAATGGTAGCTCAGCTGAGCATGGAAGTCAGCAAGTGGTGGATGACTGTGAAGGTGTTGTGCTCTCCTGGTTAGCAAGCCAACTCGGACCTGAAAGTGCCAATTCTGTCTTCCGCAACCTGTACAGTTGCAAAGTCAACAAAGCATGCCCGCTGGTCTTCAAAGATCCGTCTTCTGTCGTAAGCGCGTGTGGC---GGATCTTCTCCATCCAACATTACATGTTGCATGTCTTTGTATAGCTACATTTCAGAGTTACAGAAGCAGATGCTTATCACCAATGTGCAGGCATTAAATTGTGTCACATTGTTTGGGTCAACGTTGATAAAGAGAGGAGTGCAGATGGATCTGTATGGTCTTTGTCAAGTGGATTTGAAGGATTTTAGCTTACAAGTCCATGGC---GAACAAGGTTGCCTGCTACGTGCAATACCATCAGATGTCATAGAAGACAAGTCTACTGGCATTAGTTTCACCTGCGATTTGAACGACAACATAGCTGCCCCATGG---CCT---TCGTCTTCGCAG---TCTTCTTTCTCTCTGTGTACC---TCCTCGGCTTCTCTTCCTGCACTCCCTGCTACA---GATACTTCCGGGCTTGAGGGCTCGAGG---------------------------------------------------ACTGCTGTCGCATGGAAGATGAGTCTTCTAGCTGGTATACTCGCGCTTTTTTCTGTAGAAGAACCAATCGCGAAAGTGTACATGGTCTGA
>Ceratodon_purpureus
------------------------------------------------------------------------------------------------------------------------------------------------------------------------------------------------------------------------------------------------------------------------------------------------------------------------------------------------------------------------------------------------------------------------------------------------------------------------------------------------------------------------------------------------------------------------------------------------------------------------------------------------------------------------------------------------------------------------------------------------------------------------------------------------------------------------------------------------------------------------------------------------------------------------------------------------------------------------------------------------------------------------------------------------------------------------------------------------------------------------------------------------------ATGTTACGTAATCTAATCAGTTGCCGTGTCAACAGAGAGTGTCCTCTGGAGTTTGGTGATGCCATGCCCGTTGCCAAAACATGTGGCTGCTCAACTGCACCGTCCAATATGACTTGCTGCAAAGCCCTTGATAGTTACTTATTGGAAGTTCAGCAGCAGATGCTAATAACTAATTTGCAGGCGCTTCGCTGTGTGACCTCCTTGGCTTCAATGCTTCAGAACATGTCTGTCTCTGCAGATATTTACTCCCTCTGTGGAATCGACCTCAAGGATTTCTCTCTGCAAGGAGTTGGT---GGACAAGGTTGTTTACTTTCGAGTTTACCTTCCGACATTGTA---AGCAACGTGACAGGTATAGACTTCACTTGCGATTTGAATGACAACATTGCGGCTCCGTGGTCACGCTCACTCGACACCAATGCAGCAGCTTATTCTGTCTGTGGTCAACCCCCAGTAGCTCTGCCTGCACTGCCA---------GAAACGTCGGGGGCTTCCCTGTTTATTGGTGATCCTACAAGGGAGAATATTTTCATTGTGGCATCATACATCTTGTTTATCATAGTTATCTGG---------------------------------------------------------------------------
>Physcomitrella_patens
---------------------ATGAAGGGGATGAAGGGTTGGCGATCT------------GGGCTTAGG------------------------------------------AGGCCTCAGATGTCCACTCTGCTTCTTCTCTACGTGGGGCTACTA---------------------------------------------------------------------------TGTCAGTTGCGAGGCACATTCTCTATAGGTCATCAA------------------------------CATGGCAACCCAATCGAGGTCGGCCAGCAACTCATTCAGGATTCGTCTCCCACTCCCTCA---------------AAGTTGCCTACTCCCTCTCCTCCAACTTTCGACACTCCAACACCTTTTCCAACTGCGTCACCTCCCGTACAAGCTTCGTCAGGAATTTTTCCATTCATGGCT---CCCCCTCCACTGGAGATTCCAGTCATTACCAATCCATCTACGCCTGAACTATCA---GGTTTCTGTCCTTTTGATTTTTCAACGTTAGAAGGGACTCTTATTCGAACTGCTGGAGATTGTCCAGCCCCTCTAGCACTCTACGTTGGAAGTGTCATCTGTTGCCCACAACTTGAGAGCCTTTTTCAAGTCTCTTTGGGTCAATACAGCCTAGACTCGGGCAATCTTGGGCTGAACGTTACAGAAGCTGAATACTGCTTTTCGGACACCCAAAATCTTATGGCTAGTTTGGGAGCCAACACATCCTTAGGGGATCTTTGTGCTGCTCAACCTGCCAATCTTACCAGTGGTTTATGTCCAGTTACCAAGGTTAGCCAACTGGAAGAGATGATAAATACTACTAAGTTATTGGATGCATGCCATTCGGTGGACCCTTTAAAGGAGTGCACCGAAGAACCTACTTGTCAATCTCAGGTCATGGACGTAGCCACTCAAATGGCTGGGCAGCTTGTGGGTGATCCAGGTCAATTGAATGGCAGTGCTGTACCACCAGGTGAACAGCAGGTGGTGGTTGATTGCAAAAACATGGTCCTTGCATGGTTGGCAAGTAAGCTGGGTCCAGATGCAGCGAACACCATGCTGCGTAACCTCATCAGCTGCCGTGTCAACAAAGAGTGTCCTCTGGAATTTAGAGATCCAATGCCTGTTGCCAAAGCATGTGGCTGCTCAAGTACGCCGTCCATTGCGACTTGTTGCAGAGCCATAGACGGATACTTGTTGGAGGTTCAGCAGCAGATGTTGATTACTAATTTGCAAGCGCTCCGCTGTGTGACATTCTTGGCTTCCATGCTTCAAAATATGTCTGTCTTTGCAGATATTTACTCCCTGTGTGGAATCGACCTTAAGGATTTCTCTCTTCAAGGAGTTGGT---GGACAAGGTTGTTTACTTTCAAGTTTACCTTCCGACATTATG---AGCAACGTTACAGGCATCGACTTTACCTGCGATTTAAACGATAATATAGCGGCTCCCTGGGTTCAAACTCTCAAGACTGAT---GCAGCATATTCTGTGTGTGGTCGACCTCCGGTTGCTCTGCCAGCCATTCCA---------GAATCTTCAACGGCCTCTTGGTCAATC---GATTTTCGAAGAAGGAACTTTCTCATTATGGCGTTGTGTGTCGTATTTATCATATCCAAGCTGTAG------------------------------------------------------------------------
>Isoetes_spp
-----------------------------------------------------------------------------------------------------------------------------------------------------------------------------------------------------------------------------------------------------------------------------------------------------------------------------------------------------------------------------------------------------------------------------------------------------------------------------------------------------------------------------------------------------------------------------------------------------------------------------------------------------------------------------------------------------------------------------------------------------------------------------------------------------TACCAGCCTTCCAGAGCTATGCTCAACTCATTCTACAGATTTTACGCAGGGTTCCTGTCCTATTACCAGCWTKGCYGAKTTTCAKCACATAGTGAATA-GAKYGRTTTATTAGAAGYRTGTCAATCCGTAGATCCACTAAAAGAGTGTTGT---AAATATGTATGTCAACCTGCCATAGCAGAAGCTG-----------------------------------------------------------------------------------------------------------------------------------------------------------------------------------------------------------------------------------------------------------------------------------------------------------------------------------------------------------------------------------------------------------------------------------------------------------------------------------------------------------------------------------------------------------------------------------------------------------------------------------------------------------------------------------------------------------------------------------------------------------------------------------------------------------------------------------
>Isoetes_andicola
--------------------------------------------------------------------------------------------------------------------------------------------------------GGTA---------------------------------------------------------------------------GTAAGCAGCCGACTGCCATGGTCTGTTTCT---------------------------------------------------------------------------------------------------GSTCACTATACATTACGACTTCAAGCTCAAGCACCAACAYGAGGATTTTCTTTAKCGCYAGCTATGGSACCTTCTCYTGTTGGRGATYCCGRTTCMCTTATACCCCTYCTATCT---CYTTCTCCTTTG---ATACCAGTTTTTCCTAATCCATCYGCACCCAAATTATCA---GGGCGTTGCCCCTTGAATTTTTCTTCAGTAACTCAGACAATAGAASGTACATCACAGGATTGTCTTGCACCCCT---------------------------------------------------------------------GCACATGAATR---CTGGTCTTTCTAGTCTTAATGCAACATR--CAGAGTACTGCTTTCCAGAATCGCTAAACTTGCTTGTAAGCAAAGGTGCAAATACCAGCCTTCCAGAGCTATGCTCATCTCATTCTACAGATYTTACRCARKGTTCCTGTCATGTTACCAGCATGGCTGATTTTM--CATATAGTGAATACGAGTGATTTATTAGAAGCATGTCAATTCGTATATCCACTGAAAGAGTGTTGC---AAATYTGTAK-TCAACCTGCCATAACATAAGCTGCTTTGGAGCTCTTTTCTAATAGTTAATCAAAGTCTTTTAAGTCAAATGAGTTAACAATAA--------------------------------------------------TGGATGGCAAGCCAGCTGAGCCCTGGGGATGCTAATGTAGTTTTACGCAATCTCTACAGCTGCAAGGT-AATGAA------------------------------------------------------------------------------------------------------------------------------------------------------------------------------------------------------------------------------------------------------------------------------------------------------------------------------------------------------------------------------------------------------------------------------------------------------------------------------------------------------------------------------------------------------------------------------------------------------------------------------------------
>Isoetes_humilior
------------------------------------------------------------------------------------------------------------------------------------------------------------------------------------------------------------------------------------------------------------TCTGT-T------------------------------------------------------------------------------------------------------CTCACTATGGATTACGAYTTTAAGCTCAAGCACCAACACGAGRGTTCTCTTTAGCGCYAGCYATGGCACCTTCTC---------------------------------------------------------------------------------------------CA---GGGCGTTGCCCCTTGAATTTTTCTTCAGTAACTCAAACAATAGM----ACATCACAGGATTGTCTTGCACCCCTTTCATTATATGTTGGAAACGTTATTTGTTGCCCTCA----------------------------------------------------------------------------------------------------------------------------------------------------------------------GATTTTACGCAGGGTTCCTGTCCTGTTACCAGCATGGCCGATTCTCATAACATAGTGAATAYGAGTGGTTTATKRGAWGCRTGTCAATCYRTAGATCCACTAAAAGAGYGTTGC---AAMCCTGTAYRYSAACCTGCCATARCAGAAGCTGCWTYRCARCTYTTTTCTAATAGWTYATSGAAGTCTTTGAAGTCAAATGAGTTWMCAATAACTTCTGATRGGSGTAAAGTATYAGAAGATTGCAGAAATGTTGTCCTTGCAWGGATGGCAAGCCARCTTAGCCCTGGAGATGCTAATGTAGT----------------------------------------------------------------------------------------------------------------------------------------------------------------------------------------------------------------------------------------------------------------------------------------------------------------------------------------------------------------------------------------------------------------------------------------------------------------------------------------------------------------------------------------------------------------------------------------------------------------------------------------------------------------------------
>Isoetes_elatior
--------------------------------------------------------------------------------------------------------------------------------------------------------------------------------------------------------------------------------------------------------------------------------------------------------------------------------------------------------------------------------------------------------------------------------------------------------------------------TATM----TTCT--------CTTCTCCTTTG---ATATCAGTTTTTCCTAATCCATCCGTACCAAAATTATCA---GGACGTTGCCMCTTGAATYTTTCTTCAGTAACKCAGACAMTAGAACGTACAKCACAKGATTGTCTTGCACCCCTTGCMTTATATGTTGGAAACGTTATTTGTTGCCCTCAATATGAAAGCATGGGTCGCATAATTCAAGGGCAGCACATGAATAAGACTGG-------------------------------------------------------------------------------------------------------------------------------------------------------------------------------------GGTTTATTAGAAGCGTGTCAATCCGTAGATCCACTGAAAGAGTGTTGC---AAACCTGTATGTCAACCTGCCATAACAGAAGCTGCATCACAGCTCTTCTCTAATAGTTCATCGAAGTC---------AAATGAGTTAACAATAACTTCTGA--------AAGTATCAGAAGATTGCAGAARTGTTGTYCTTGCATGGATGGYAAGCCAGCTTAGCCCTGGGGATGCTAWTGTA-TTTTRCRCAATCTRKACAGCTGCAAGGTGAATGAMGA--------------------ATGCCTCCTCAGTGATAGATGACTGTGGC------------------------------------------------------------------------------------------------------------------------------------------------------------------------------------------------------------GGT------------------------------------------------------------------------------------------------------------------------------------TCTTC-------------------------------------------------------------------------------------------------------------------------------------------------------------------------------------------------------------------------------
>Isoetes_coromandelina
---------------------------------------------------------------------------------------------------------------------------------------------------------------------------------------------------------------------------------------------------------------------------------------------------------------------------------------------------------------------------------------------------------------------------------------------------------------------------------------------------------------------------------------------------------------CCCTTGAATTTTTCTTCGGTAACTCAGACAATAGAACGTACAGCACAKGATTGCCTCGCACCTYTTGCCKTGTATGTTGGAAATGTGATCTGTTGTCCCCAGTACGMAAGCTTGAATCGCATAATTCAAGGGCAGCATATGAACAGGRCTGGTCTTTCTGGTTTTAATTCAACAGAAGCAGAGTATTGCTTTTCAKATTC---------------------AGGTGCAAATACTAGCCTTCCTGAGCTCTGTTCAGTTCA----ACAGATTTGACACAGGGTTCATGTCCTGT-----GCAK--CT-ATTTTGAGAGTGTAGTGAATACTACTGGTTTATTAGAAGC-------------GATCCACTGAAAGAGTGTTGC---AAACCTGTATGCCAACCTGCCATAACTGAATCTGCCACTCAGCTTTTCTYTAACAGTTYCTCGAAGTCTTTGAAGTCAGATRATTTAGCAATAACATCTGATGGGGGTAAAGTACTAGAAGATTGTAGAAATGTTGTCCTTGCGTGGATGGCAAGCCAGCTTAGTCCWGCAGATGCTAATGTAGTTTTACGAAATCTCTACAGCTGCAAGGTGAAYGAAGATTGTCCTCTTTCTTTCAGTGATGCCTCCTCRGTGGTAACTGACTGTGCT------------------------------------------------------------------------------------------------------------------------------------------------------------------------------------------------------------GGT------------------------------------------------------------------------------------------------------------------------------------TCTT--------------------------------------------------------------------------------------------------------------------------------------------------------------------------------------------------------------------------------
