# Supplementary material for: Phylogenomics indicates the “living fossil” Isoetes diversified in the Cenozoic
Source: PLoS One. 2020 Jun 18;15(6):e0227525. doi: 10.1371/journal.pone.0227525 (PMC7302493; doi:10.1371/journal.pone.0227525)
Supplement: S1 File — Folder containing fasta files for each of the individual nuclear alignments. (GZ) [file pone.0227525.s011.gz › 1_Individual_Nuclear_Alignments/Homolog_12831.orthogroup_1.fasta]

>Theobroma_cacao
---------------------------ATGCACGGGAGAAAGGCGTACGAGCTGGTAAAAGAGTTTGCCAGTGGTGAAAAAGGGCATCTCAAGATTTTCAACGTTGAAGAAGGATCAAATGTGAACTTTTGGCTAGTTCTATCAGGCTGTATAACTAGGCAGAGAAATCTTTGTAAGAGAAGGTTGAATCCAGTTCTAGCTATGTCCCCATGCTCAGTGATCTTACACACTGATGAAAGTGGGAAATTTCCTGAATCTAGGAAAAGTTCAAGCTCAGGAGCTCACTGCATTGTTGTGCCTGTCATATTTTACACTCCTGGCATGATGAAGTGTTTAAGGGGTGTTCTGTTCCTTCCCTTCATATGGAATGAGCTGTTTGAACGAGTAATTGAAGAATGCAATGAACATCACAATGCACTTCAGTCATTAATACGGAAAATGCAAGAGGAGGGACTGGAAGTTCAA---ACAGCTAGAACTGCAGACCACTATGGAGCACTCATCCACCACCTTTCTTTAATTCGCAACAAGCGTTGCCTAATGGCATATGTGTACAACCGAGCAGAAATTATACGAGATTTGGCATGGAAGGTAGGGTTG---CTTCATGAACTTCCACGTGAAATTCAAGAGAAGTTCAGTGACTCAGAGGAGCAATATTTCAAAGATCATTCTAAATCTTTGAAATTATACATGTCACAACTGAGCCTTGATGTGAATGTGGATATGGTGCCTCCGAAAGATCCCTACATCAAAGTAAGAGTCCTCGAAGATTTGGGTAGCGGAATAATTCTCAGCGATAAATTTGCCAATTTTGCTCGCCACTCAATGCACTTTCTCAAACGAACTGATGCTGAGCAATACATTGCACGGGGCTTAATGGAGGAGCTGACAAGCTAA
>Arabidopsis_thaliana
---------------------------ATGTACGGGAGAAAAGGGTATCAGCTTATCAAAGATTTTGCCACCGGAGAGAAGGGTCAGCTCAAACCTTTCAAC------------------------------------------------------------------------------------------------------------------------------------------------------------------------------------------------------------------------------------------------------------------------AGCAAACTCTTTGATGAAACAATCGAAGAGTGTGACCAGAATCACCATCTTATCCAGTCCTTGATAAGGAAAATGCAACAAGAAGGTTTGGATGTTCAG---AACAACAGAAACGCTGACCACTATGGAGCACTAATTCACCACCTTGCTTTGATCCGGAACAAGCGCTGCCTCATGGCTTATGTGTACAACCGAGCAGAAATTGTGCGTGATTTGGCATGGAGAGTAGGGCTTGAACTTCTCGACCTTCCCTCTGAAATCCAAGAGAAGCTCACTACACTAGAGAAGGAATACTTCAAAAACCATTCGGTTGCTCTAAAATCATACATGGGAAAAGTAGGAATCGAGTTGAATGTCGATATGGTCCCTCCTAAAGATCCTTATATCAAGGTCAGAATTTTGGATGATATTGATGAAGGAATCGTGCTGAGTGACAAAACAACAAATTTTGCCCGTCATTCTATGCATTTCCTCAAACGTACTGATGCGGAACCATACATTGCTCGGGGCCAAATGGAGGAGCTGACAGGATGA
>Oryza_sativa
---------------------------ATGTACGGGCGGCGCGCGTCGCAGCTGCTGAAGGAGGTCGACTCCTGCGAGGCCGGACAGCTCGTGCCGTTCAAC------------------------------------------------------------------------------------------------------------------------------------------------------------------------------------------------------------------------------------------------------------------------AGCGATGTGTTTGATCAGGTTATTAGAGAGTGCAATGAACACAATACACAGTTTCAGTCATTGATAAGGAAAATGGTGGAGCAGAACTTAGACATTGAA---ACAACCAGAAATGACGACCACTATGGGGCAGCCGTCCATCATCTTTCGCTGCTTCGTAACAAAAGATGTCTCATGGCTTACATGTATAACCGAGCAGAGGTTATTCAGAGCTTTAGATGGAAAATCGGCCCA---------GTGCTTCCTCATGAAATACAAGAAAAGCTCCATTTTTCTGAGAAAGAGTACTTCAAGAACCACTCAGCAGCCATTAAATCATATATGTCAGAGATGGATATAGATTTAACAGTGGACATGGTGCCTCCCAAGGATCCCTACATCCAGGTTCGGGTGCTTGAGGACATTGGTGAA---GTATCTCTTGGTGACCATTCCATATCATTGACAAAGAACTCACTTCATTTCCTAAGGCGCACTGATACTGAACAATTTATATCACAGGGTCTTATGGAAGAGTTTCTGGAGTAG
>Amborella_tricopoda
------------------------------------------------------------------------------------------------------------------------------------------------------------------------------------------------------------------------------------------------------------------------------------------------------------------------------------------------------------------------------AATGATTTGTTTGACCAAGTTGTAAGAGAATGCAATGAACACAAGCTTCAACTTACATCTCTTTTCGAGAAAATCAAGCATGACGGTTTAGATATTGAA---AGGACTAGAAATGCAGATCACTTTGGTGCTGTCATTCATCATCTCTCTTTAATACGCAATAAGCGCTGCCTCATGTCTTATATGTACAACCGTGCAGAAATGATAAGGAGCTTGAGATGGAAGGCTGGGCGT---------GTACTTCCCGTGGAAATTCAGGGTAAAATGACTCACTCTGAGGAAGAGTATTTCAAGAAACACTCTGCTGCTTTAGAATCATATATGTCAGCAATGGATATTGATCTTACAGTGGACATGGTTCCTCCAAAGGATCCATATATTCAAGTCAGAGTTATAGATGATATAGGGGAA---GTACTATTGGGTGATCAGGTAATATCACTTGTTCGCAATTCGGTTCACTCCCTGAAGCGATCAGACGCAGAACCATTGATTTCTCAGGGCTTAATGGAGGAGTTTTTGGGATGA
>Pinus_maritima
---------------------------ATGTATGGGAGAAAAGCTGTTGAACTTCTTCAAGAACTGGCAGCTGGCGAAAAGGAACAATTTGCTCGTTTTAAT------------------------------------------------------------------------------------------------------------------------------------------------------------------------------------------------------------------------------------------------------------------------AATGATTTAGTTGAGCAAGTGCTGGAGGAATGTAATGAACACCATTTTCAACTTGAAACTCGTTTGAGAAAAATTCAAGAGGAAGGTCTGGATGTGGAA---ACAACTCGGAACCAAGACCATTTTGGTGCTGTTGTTCATCACCTTTCTTTGATGCGCAATAAACGTTGTCTCATGTCTTACATGTACAATCGGGCACAATCCGTACAAAGCTTAAGGTGGAAGCTTGGAGCC---------GTCCTTCCACAGGAAATTCAAATGAAGCTCAGCCATTCTGAGAAGGAATATTTTAAGAGTTACTCAGAAATATTGGGATCACACATGTCAGAGTTAGATCTTGACCTTACTGTGGATATGATCCCTCCAAAAGATCCATACATTAAGGTCCGTGTGATTGATGATATTGGTGAA---GTTTTGCTTGATGATCAGTCAACATCACTGATACGTAACTCAATGCATTTGATGAAACGGACTGAAGCAGAGGCTTTTGTTTCCCAGGGCTTGATGGAGGAGTTCATCGAATAA
>Lygodium_japonicum
---------------------------ATGTTCGGAAGGCGAGGAGCGCAGCTTTGCTCGGAGCTTGCTCAGGCCGAAGACGACCGCCTTCGTCGATTCGAT------------------------------------------------------------------------------------------------------------------------------------------------------------------------------------------------------------------------------------------------------------------------AATGATCTATTTGACCAAGTCATCGAGGAGGCAAATGAACATTATCACCAACTTGAATCCAGGATGGTAAAGATGCAGCAAGAAGGGCTAGACATAGAG---ACAACTCAAAACAGTGACTATTTTGGTGCCTTGATACATCATCTTAGTCTAGTTCGCAACAAGCGTTGCCTTCTTGCTTACATATATAATCGAAGTCAAAGGATACAGCGTTTAAGATGGCAACTTGGAGCA---------GTACTGCCAGCTGAGATCCAAGAAAAGCTCAGCTTCTCAGAAAAGGAGTTTTTAAAGAACTACTCAGACCTCCTTGGCTCATACATGACGAATATAGACTTAGACCTGACAGTGGATGTCACTCCACCAAAGGATCCATACATTCAAGTCAGAGTTATGGATGATGTCGGTGAG---GTTCTCTTGGATGATCAATCGACTGCCTTATTACGCAATTCCATCCATCTGATTAAAAGGACCGAGGCAGAGTCCCTTGTATCCCAGGGTATACTGGAGGAATTTGTTGGATGA
>Physcomitrella_patens
---------------------------------------------------------------------------------------------------------------------------------------------------------------------------------------------------------------------------------------------------------------------------------------------------------------------------------------------------------------------------------------------------------------------------------------------ATGGAGAAAATGCAGGGAGAAAATGAGGATGGGCAAATATCTTCGGCAGATGAGAACTACAATGGGGCTCTGATTCATCATCAAAGTATACTTCGGAACAAGCGATGCCTGTTAGCTTACATGTATCATCGTGCGAATAGGTTACAGCGCCTGAGATGGCAGCTGGGCGCT---------GTGCTTCCGGAAGATGTTAAAGAGCTCCTACATCCATCGGAGAAGGAGTTCGTCAAAAGCTACTCTGAAGCCTTGAGTTCTTACATGACAAAATTGGACATTGATCTCGCTGTGGACATCACACCACCGAAGGACCCCTACATCCAAGTAAGAGTATTGAACAACATAGGCGAG---GTACTGTTGGGCGACCAATCGACGTCCTTGGTGCGGAATTCTATCCATTTTGTAAAACGAAGTGAAGCCGAGACTCTTATTTCACAGGGCTTGTTGGAGGAATTCACAGGGTGA
>Isoetes_lacustris
---------------------------ATGTTCGGAAGCAAGGGAGCCCAGCTCTGCGCGGAGCTCGTTGCA------GATGACCAGCTTGATCGTTTCAAT------------------------------------------------------------------------------------------------------------------------------------------------------------------------------------------------------------------------------------------------------------------------AATGACCTATTCGAGCAGGTCGTGGATGAAGCAAACGAACATTATGTCCAATTGGAACTTAGAATGAAAAAAATGCATGATGAAGGCTTGAGTACGACA---ACAACGAAAAATGCAGATTTTTATGGTGGTTTAGTGCATCACAAGAGCATACTGAGGAACAAACGCTGCCTTCTTGCATACATACATCACAGAGCATTACGGATAAGACAACTAAGGTGGCAACTTGGAGCA---------GTACTGCCACAAGAAATTCAGGAGATGTTGAGCTATCCAGAAAGGGAGTACTTAAAAGGTTACTCAGAAGTGCTTGGAAGTTACATGCTAAGCGTGAATTGCGATCTTACTGTGGATATGTCTCCACCAAAGGATCCATATATACAGGTACGGGCATTGGAAGATGTGGGTGCT---GTATTCTTAGGTGACCAATCGACATCAATCCGGCGTAATTCAATGCACCTGATGAAGCGCTGTGAAGCAGAGCCCTTCATTTCACAGGGTCTGATGGAGGAGTTCAAAGCGTGA
>Isoetes_sinensis
GGAAGGAGAAGGAAAAGGTCGCCAAAAATGTTCGGAAGAAAGGCGGCTCAGCTGTGCGCGGAGCTCGTTGCA------GATGACCAGCTTGATCGTTTCAAT------------------------------------------------------------------------------------------------------------------------------------------------------------------------------------------------------------------------------------------------------------------------AATGACCTATTCGAGCAGGTCGTGGATGAAGCAAACGAACATTATGTCCAATTGGAAGCTAGAATGAAAAAAATGCATGATGAAGGCTTAAGTACGACG---ACAACGAAAAATGCAGATTTTTATGGTGGTTTAGTGCATCACAAGAGCATACTGAGGAACAAACGCTGCCTTCTTGCATACATATATCACAGAGCATTACGGATAAGACAATTAAGGTGGCAGCTTGGAGCA---------GTACTGCCACAAGAAATTCAGGAGATGTTGAGTTATCCAGAAAGGGAGTACTTAAGAGGTTACTCGGAAGTGCTGGGGAATTACATGCTAAGCGTGGATTGCGATCTTACTGTGGATATGTCTCCACCAAAGGATCCATATATACAGGTACGGGCATTGGAAGATGTGGGTGCT---GTATTCTTAGGTGACCAATCAACATCAATCCGGCGTAATTCGTTGCACCTAATGAAGCGCTGTGAAGCAGAGCCCTTCATTTCACAGGGTCTGATGGAGGAGTTCAAAGCATGA
>Selaginella_moellendorffii
---------------------------ATGTTTGGGAGGAAAGGAGCACAGCTGTGCGTCGAGCTCTTGCACACGGAGGAAGATCAGCTGTCGCGGTTCAAT------------------------------------------------------------------------------------------------------------------------------------------------------------------------------------------------------------------------------------------------------------------------AATGATCTCTTCGAGCAGGTTTTGAACGAGACGAGCGAGCATTTCGAGCAGCTCGAGGCCAGATTGACGAAAATGCATGAAGAAGGATTGGACGCTCAA---ACCACCAAAAATGCGGACTTTTATGGAGGATTAACGCATCACACGAGCATTCTTCGTAATAAGCGATGCCTTCTAGCTTACATCTACCATCGAGCTCAAACGGTTCAGAGACTACGATGGCAACTTGGTGCT---------GTGCTTCCAGATGATATCCAGAGCAAGCTGAGCTACTCGGAAAAGAATTATTTCAAGCAGTATTCAGATTCTCTGGGGGTTTATATGTCGAGCATCGATCTTGATCTTTCAGTGGATTTGTCACCACCAAAAGATCCTTACATTCAAGTGAAAGTTTTGGAGAACGTCGGAAAT---GTGTACTTAGACGATCAGTCAACGTCGCTGCTTCGGAACTCGATACATTTGATTAAACGATCAGAAGCAGAACCATTGATTTCCCAGGTAAGACTCTTATGCCTTTAG------
>Isoetes_andicola
-------------------------------------------------------------------------------------------------------------------------------------------------------------------------------------------------------------------------------------------------------------------------------------------------------------------------------------------------------------------------------ATGACCTATTCGAGCAGGTCGTGGATGAAGCAAACGAACATTATGTCCAATTGGAAGTTAGAATGAA--AAATGCATGATGAAGGCTTGAGTACGACA---ACAACGAAAAATGCAGATTTTTATGGTGGTTTAGTGCATCACAAGAGCATACTGAGGAACAAACGCTGC--------------------------------------------------------------------------------------------------------------------GGAGTACTTAAAAGGTTACTCAGAAGTGCTTGGAAGTTACATGCTAAGCGTGAATTGCGATATTACTGTGGATATCTCCCCACCAAAGGATCCATATATACAGGTACGGGCATTGGAAGATGTGGGTGCT---GTATTCTTAGGTGACCAATCGA----------------TTCATTGCACCTGATGAAGCGCTGTGAAGCAGAGCCCTTCATTTCACA----------------------------
>Isoetes_humilior
---------------------------------------------------------------------------------------------------------------------------------------------------------------------------------------------------------------------------------------------------------------------------------------------------------------------------------------------------------------------------------------------------------------------------------------------------------------------------------------------------------------------------------------------------------------------------------------------------------------------------------------------GAAATTCAGGAGATGTTGAGTTATCCAGAAAGGGAGTACTTAAGAGGTTACTCGGAAGTGCTTGGGAATTACATGCTAAGCGTGGATTGCGATCTTACTGTGG--------------------------------------------------------------------------------------------------------------------------------------------------------------------------------
>Isoetes_elatior
-------------------------------------------------------------------------------------------------------------------------------------------------------------------------------------------------------------------------------------------------------------------------------------------------------------------------------------------------------------------------------ATGACCTATTCGAGCAGGTCGTGGATGAAGCAAACGAACATTATGTCCAATTGGAAGCTAGAATGAA------------------------------------------------------------------------------------------------------------------------TCACAGAGCATTACGGATAAGACAATTAAGGTGGCAACTTGGAGCA---------GTACTGCCACAAGAAATTCAGGAGATGTTGAGTTATCCAGAAAGGGAGTACTTAAGAGGTTACGCAGAAGTGCTT------------------------------------------------------------------------------------------------------------------------------------------------------------------------------------------------------------------------
>Isoetes_coromandelina
---------------------------------------------------------------------------------------------------------------------------------------------------------------------------------------------------------------------------------------------------------------------------------------------------------------------------------------------------------------------------------GACCTATTCGAGCAGGTCGTGGATGAAGCAAATGAACATTATGTCCAGTTGGAA---------------------------------------------------------------------------------------------------------------------------------------------------------------------------------------------------------------------------------------------------------------------------------------------------------------------------------------------------------------------------------------------------------------------------------------------------------------------------------------------
