# Supplementary material for: Phylogenomics indicates the “living fossil” Isoetes diversified in the Cenozoic
Source: PLoS One. 2020 Jun 18;15(6):e0227525. doi: 10.1371/journal.pone.0227525 (PMC7302493; doi:10.1371/journal.pone.0227525)
Supplement: S1 File — Folder containing fasta files for each of the individual nuclear alignments. (GZ) [file pone.0227525.s011.gz › 1_Individual_Nuclear_Alignments/Homolog_16123.orthogroup_3.fasta]

>Pteridium_aquilinium
---------------------------------------------------------------------------------------------------------------------------------------------------------------------------------------------------------------------------------------------------------------------------------------------------------------------------------------------------------------------------------------------------------------------------------------------------------------------------------------------------------------------------------------------------------------------------------------------------ATGRARGTTTTTGGGACTTTGGCTGGAAAGGGCCCTAAACGAGTTGGAGCTTTGTATGTTACCTGCCAACTCTTCAAGGTTTATTTCAAGCTCGGAACAGTACATCTTTGCAGGAGCGTAATCAGAAGCATTGAAACAGCTCGCGTATTTGATTTTGAAGAATTTCCAACCAGGGACAAGGTTACATACAACTATTATACTGGACGTTTGGAGGTTTTCAATGATAACTTTCTTGCTGCTGACCAAAAACTGATGTATGCCCTGGTACACTGTGCCTCATCAAAAGCTGAAAATATAAGGATGATACTGAAATTCCTTGTGCCTGTAAAATTATCGCTTGGAATTTTACCGAAGGAAACTTTGCTTTACAAGTACAACTTGCCAGAGTATTTGGACGTTGTACAGGCATTACGCAGGGGTGATATCAGATTATTACGGCATGCTTTGGAAGCCTTTGAAGATGAATTCTTGAGGTCGGGTGTTTATCTTGTTTTGGAGAAACTGGAGCTTCAAGTCTATCAAAGACTGATGAAGAAAATA------------------------TACATTATCCAGAAACAAAAGGACCCCAGTAAGGCTCACCAAGTAAAGATGGATGTCGTGGTGAAAGCTTTAAAGTGGCTCGAGATAGATATGGATATCGATGAAGTCGAATGCATCATGGCCATCTTGATCCACAAAAATTTGATGAAGGGCTACTTCTCCCATAAAAGTAAAGTCGTGGTTTTGAGTAAGCAAGAACCGTTTCCAAAGCTGAGTGGTAGGCCGGTGAACTCATAG
>Lygodium_japonicum
------------------------------------------------------------------------------------------------------------------------------------------------------------------------------------------------------------------------------------------------------------GCTTTTGCTCTAGACGTGATCAAG------GATCCCACCAGAATCACAAAGCAAGCT---------GGCCAGTTTGGGGACATGCTTCTGCATCACATGCGCTGCTTGCAATGGTTCACCCACAGGAATTTTGTAGATTGTTACAATTCTCTGGAAAAATCAGCGAATTCATTTCTGCAAGAGTTTCGAAATTGGGAAACGGCTTGGGCGATGGATGCCTTGTACACTATGGTCTATGAGCTGAGAACTTTGGCAGAAATGGCTGATAGAGAGTTGGCAGGGCTTGGAAGGGTCCCGGATAAGCTGAAAGGAGCAGGGTCCTTTTTGATGAAGGTCTTTGGAGCCCTTGCTGGTAAAGGTCCAAAGCGAGTTGGAGCATTATATGTCACTTGCCAACTTTTTAAGGTTTACTTCAAGCTTGGAACAGTGCATCTTTGCAGAAGTGTAATAAGAAGCATTGAAACAGCTCGGGTCTTTGATTTTGAAGAGTTTCCAACAAGAGATAAGGTGACATACAATTATTACACGGGGCGTCTGGCGGTTTTCAATGATAATTTCCAGACTGCAGAACAGAAATTAATGTATGCACTGGTACATTGTGAAGCATCAAAAGTGGAAAATGTAAGAATGATCCTGAAATATCTAGTGCCTGTGAAATTATCCCTTGGAATCTTACCAAAACAGAGTCTACTACGAAAATATAATCTTACTCAGTATGTGGACATTGTGCAAGCACTCCGCATGGGTGACATCAGACTGCTGCGTCGTGCACTGGACAACTACGAAGATGAATTTTTGCGGTCAGGAGTCTACCTTGTCCTTGAGAAGCTGGAATTGCAGGTTTATCAGCGACTAATGAAAAAGATA------------------------TACATAATCCAAAAGCAGAAAGACCCAGTAAAGGCTCATCAGGTGAAGATGGAGGTTGTGGTGAAGGCATTGAAATGGCTTGAGATAGATACAGACATTGATGAAGTTGAATGCATCATGGCCATTTTAATCCACAAGAATCTGATGAAGGGATATTTCTCTCACAAGAGCAAAGTGGTAGTTCTAAGCAAGCAGGAACCCTTTCCAAAACTAAGTGGCCGCCCCGTGAACTCATGA
>Amborella_tricopoda
------------------------------------------------------------------------------------------------------------ATGGCT---------------------------------------------------------------------------------------------------------------------------------------------------------------------TGTGAAGCAAATAGGGTGGTTAAGCAAGTGGACAAGTATGGGCAGCTTAGTGAAATACTTCTCCCTTACTTGCGGTGTGTGCAAAGCTTCCGCAACAATCATTTTGTGGATGCATATAATGCTTTCGAGAAGTCTGCGAATGCCTTTCTGCAGGAATTTAGGAACTGGGAATCTGCATGGGCCATGGAAGCTATGTGCATGGTTGCATATGAGATGCGGAGACTAGCTGAAATGGCTGACAGAGAGTTGGCTGCTGCTGGGAGAAACCCTGAGAAACTGAAAGGAGCAGGCTCTTTCTTAATGAAAGTTTTTGGTGCTCTTGCT------------------------------------------------------------------------------------------------------------------------------------------------------------------------------------------------------------------------------------------------------------------------------------GTTTTGATTCCAGGAGTTGTTCCTGTGGGT---------GGTGTTGCACCAAGCGGG---------------------------------------------------------------------------------------------------------------------TCAGGCCCCTATTTC------------------------------------------------------------------------------------------------------------------------------------------------------------------------------------------------TCAGCACTACTATAA---------------------------------------------------------------------------------------------------------
>Pinus_maritima
------------------------------------------------------------------------------------------ATGTCCGTATATATGAGTATGGGA------GAAGCTCATAGGAGGCTTTCAGAGTACGTGAATGAATTTACAGAGGCCATTGCTCTTCAGAACGGCTCTGCATTGAAACAACTTTTGGCTATTTCCTCAAATTCA---------CCCTATCGGGAATCCGTGGCCTCCGCCATCCAAGTTTTCAAG------GATATAAGCAGGCTGGTTAAACAGGTGGAGAAGTATGCACAGCTTGGTGACATGCTTCAGCAACACATCCGTTGCATGCAGAGTTTTCAATCTAAGAACTATATAGATGCTTATTATGCTCTAGAAAAGTCTGCAAATGCCTTTCTACAGGAGTTTCGAAATTGGGAAACTGCATGGGCAGTTGATGCTCTTTATACAATTGTCTATGAAATGCGAACACTTGCAGAAATGGCAGATAGAGAAATGGAAGCAAATGGGAAAAACCCTGACAAACTCAAAGGAGCTGGGTCTTTCTTGATGAAAGTTTTTGGATCACTGGTGGGAAAAGGCCCCAAAAGACTTGGAGCATTGTATGTAACTTGTCAACTATTTAAGGTGTACTTTAAGCTGGGAACTGTCCATCTTTGCAGAAGTGTTATAAGGAGCATCGAGACAGCACGTGTTTTTGACTTCGAGGAATTTCCCACTAGGGATAAGGTTACTTACATGTACTACACAGGGCGCTTAGAGGTGTTCAATGACAACTTTCTTGCAGCAGATCAGAAACTCATGTATGCATTAGAGCACTGCGATCCTCGGAAAGAGGCAAACATAAGGATGATTCTCAAGTTCCTTATACCAGTTAAACTTTCACTTGGGATATTACCAAAAGAATGGCTTCTTCAGAAGTACAATCTTCTTGAGTATATTGATGTTGTGCAAGCTTTGCGCAGAGGTGACCTAAGACTGCTTCGACATGCACTGCAGGATCATGAGGATGAGTTTCTGCGTTCAGGAGTATATCTAGTTTTAGAGAAGCTGGAATTGCAAGTCTATCAGAGATTGATTAAGAAGATA------------------------TACATCATTCAAAAACAGAAGGATGCAAGCAGGGCACACCAAGTGAAAATGGATATCATTGTTAAAGCTCTGAAATGGCTAGAAATTGACATGGATGTTGAAGAGGTAGAATGTATAATGGCTATCCTGATCCACAAGAACTTGATGAAAGGTTATTTTTCTCATAAGAGCAAAGTAGTGGTTCTCAGCAAACAAGATCCCTTCCCAAAATTGAGTGGTCGACCAGTAAATCCGTAG
>Physcomitrella_patens
------------------------------------------------------------------------------------------------------ATGGCATATGGAGGGTACGACTGGAATCGGAGGTTGGGTGACTACATCTCTTCTGTTGCCGATGCCTTGAATTCGCAGAACGGCGGCCAGCTCTCTACGTTGATCTCTGTTTCGCGGGGT------------TCGTATTGCAACGTCGTCGCGGCAGGGCTTGATCAGAATAAGGGTCAAGATGTTAACAGGTTATCGAGACAGCTGGAGAAGGTGGCTCCACTAGGAGAAATGCTGGGGCAACACATGCGGTGCATGCAATACTTTGTCAACCGACGTTTTGTTGATTCTTACAACGCTTTGGAGAAATCTGCTAATGCATTTCTTCAGGAATTTCGTAATTGGGAGTCAGCTTGGGCCATGAAAGCTTTACACACTGTTGCCTACGAGTTGCGGACTATTGCTGAGATGGCCGACAAAGAGATGGCGTCTAATGGGAAGATACCGGACAAGCTGAAAGGAGCTGGCTCATTCTTGATGAAAGTCTTTGGGGCTCTTGCGGGCAAAGGACCCAAAAGGGTGGGTGCTTTATATGTGACTTGCCAACTGTTTAAAATATACTTCAAGTTGGGCACAGTACACTTGTGCAGAAGCGTCATTCGAAGCATTGAGACTGCACGTGTTTTTGACTTCGAGGAGTTTCCTATTCGGGATCGGGTAACTTACATGTACTACACTGGGCGCTTGGAAGTTTTTAATGATCAATTTGTGCTCGCTGACCAAAAACTCATGTATGCTTTGGTGCACTGTGACCCTTTGAAGAAGAACAATATTAGGATGGTATTAAAGTACTTGATTCCTGTGAAGCTTTCACTTGGAGTGATGCCATCCAAGTTGTTGCTGGAGCGGTATGGCTTGCTAGAGTACAAGGAGGTTATTCAAGCTCTTCGGACTGGAGATATAAGGTTGTTGCGGCAAGCTCTTCAAACAAACGAAGATCAATTTCTGCGTTCAGGAGTATATCTTGTGCTGGAGAAACTTGAACTTCAATGCTACCGGAGGCTGATGAGGAAGATGCCTGGAAACCCTTGTTCTCGCAGACACATAATTCAAAAGCAGAAAGATCCAGGAAGAGCACACCAAGTGAAAATGGATTGTGTCTTGAAGGCTCTTAAGTGGCTCAACATTGAGATGGATATTGACGAGGTTGAGTGCATAATGGCGATTCTCATTTATCGGAATTACATTAAGGGATATTTTTCACACAAGAGTAAAGTGGTTGTCCTTAGCAAGCAGGATCCTTTTCCAGCACTGACTGCAATGACCTAG---------
>Ceratodon_purpureus
------------------------------------------------------------------------------------------------------ATGGCGTATGGGGGCTACGACGCGACTCGCAGGCTGGGCGACTACATCTCCTCCGTTGCGGACGCTATCAGCGCGCAGAATGGCGCCCAGCTCTCCGCCTTGCTGTCCGTCTCCCGGGGC------------TCGTATTGCAATGTCGTCGCCTCGGGGCTTGATCAGAACAAG------GATGTGAACAGGTTGGCGAGGCAGTTGGAGAGGGCGGCTCCGCTTGCAGAGATGCTGGGGCAGCATATGCGGTGCATGCAGTGTTACGCTAATCGGCGTTACAGTGATTCCTACGCCGCTTTGGAGAAGTCCGCTAACGCTTTCCTTCAGGAATTTCGTAATTGGGAGTCAGCTTGGGCTATGGAAGCTCTACACAGCGTTGCCTACGAGCTGCGGACTATTGCTGAGATGGCCGACCGGGAGATGGCAGCGAGTGGGAAGATACCGGACAAGCTGAAAGGAGCTGGCTCATTCTTGATGAAGGTCTTTGGAGCGCTTGCGGGTAAAGGACCCAAAAGGGTGGGTGCCTTGTTTGTGACTTGTCAACTGTTTAAAATATACTTCAAGCTGGGAACAGTGCACTTGTGCAGAAGTGTGATTCGGAGCATAGAGACGGCCCGCGTTTTTGACTTCGAGGAATTTCCTGTGCGGGATCGGGTAACTTACATGTACTATACTGGACGTTTGGAAGTCTTCAACGACCAATTTAAGCAGGCTGACGAAAAACTCATGTATTCTCTGGTGCATTGTGACCCTTTGAAGAGGAACAATATCAGGATGGTGTTGAAGTACTTGATTCCTGTGAAGCTCTCACTAGGTATAATGCCCTCCAAGTCGTTATTGGAGGAGTATAATTTACTAGAGTATAAGGAAGTTATTCAATCACTTCTTACTGGAGATATCAGGTTGCTGCGGCAAGCACTCCAAACGAACGAAGATCAGTTTCTGCGGTCGGGAGTGTATCTTGTATTGGAGAAACTTGAGCTCCAATGTTATCGAAGGTTGTTGAGAAAGATA------------------------TACAATATCCAAAAGCAGAAGGATCCAGGAAGGGCGCACCAAGTGAAATTGGATTCTGTCATGAAGGCACTTAAGTGGCTCAACATTGAGATGGATGCCGATGAGGTGGAGTGCGTAATGGCAATCCTCATTTATCGGAATTACGTCAAGGGATATTTTTCACACAAGAGCAAGGTGGTTGTCCTTAGCAAGCAGGATCCATTTCCATCACTCACCACTAGGGTCAATCCGACA---
>Huperzia_squarrosa
ATGAGAGAGATGGCTGTGGATCGG---AACGTATGGTCTGCTCCT---TGGCGTGCCAATGCTGGTTCGGTGTCATCGAGGGATGGCAGTCGAGGAAGGGACGTCTCTTTTGGCGCTGCAGAAGCCAACAGAAATCTCGTAGAGTACATCAACTCTGTAATTGATGCCCTCAGTCAGCAAAACGGACGTTTGTTTGCCAGTCTGCTAGCAATCTCTTCACCCGCT---------TCTTATCGTGAGCTTGTGGCATCTGCCCTTGAATTTATCAAG------GAGCCGTCCAAGATATTGAAGCAAGTCGACAAACATGCACCTCTTGGGGACATGCTTACTAAACACTCCAAATGCATGCACTCTTATCACCTAAGGCGCTATGTGGAGGCATATAATGCTCTTGAAAAGTCTGCCAATATGTTTTTACTGGAATTTCGCAGTTGGGAGTCTGCTTGGGCCATGGAAGCATTGCATACAATAGTATATGAATTGCGGACTCTTGCTCAACTGGCTGACAAGGAAATGGTGGTGAATGGCAAGAATCCTGACAAGCTAAAAGGAGCAGGCTCTTTTTTGATGAAAGTTTTTGGTGCTCTTGCAGGAAAGGGGCCAAAAAGAGTGGGAGCGTTGTATGTCACATGTCAACTATTCAAGGTTTATTTCAAGCTGGGGACAGTGCATCTTTGTAGAAGCGTGATAAGAAGTATTGAGACTGCAAGGGTGTTCGACTTTGAGGAGTTCCCTGCAAGGGATCGTGTCACATACATGTACTATACAGGACGCTTGGAAGTATTTAATGATAACTTTGTGGAGGCTGAAAAAAAACTCATGTATGCGTTGAGACATTGTGATCCTTCAAAAGGGACTAATGTCAGGATGATATTGAAGTACCTTGTTCCTGTCAAGCTTTCTATAGGAACTTTACCAAAAGAG------------------------------------------------------------------------------------------------------------------------------------------------------------------------------------------------------------------------------------------------------------------------------------------TGGCTA------------------------------------------------------------------------------------------------------------------------------------------------------------
>Isoetes_lacustris
---------------ATGGACAAGAGCAATGGATGGCGTGGTCCGGCCTGGCGG---------------------------------GATGCTGCCCATCACACCGGAATGGGTGCTCTGGAAGCAAGTCGCAAGCTTGCCGATTATGTTAATCGTGTTATCGAAGCTCTCAGCACTCAAAACGGTTCTGCTTTGGCTGCCCTCATCGCCATCTCCGCACCCAAT---------AGCTATCGAACCGTAATCGCTTCAGCACTGGATTTTGATAAG------GATCCAGGCAGAATTTTAAAACAGGTTGATAAGCATGCCCCACTTGGGGATATGTTGTTGTATCATACTCGCTGTATGCAGTCGTACCAGCAGGGGCGTTTTGTAGAAGCTTATACTTTTCTTGAGAAATCAGCAAACGCATTCTTACAAGAATTTCGTGGGTGGGAATCTGCCTGGGCTATGGAGGCGCTTCACAAGATGGTTTATGAACTACGAACTCTTGCTGAAAAGGCTGACATGGAGTTGGCTGATCAAGGAAAGACTGTGGATAAACTGAAAGGGGCTGGCTCTTTTTTGATGAAAGTTTTCGGGGCACTTGCAGGCAAGGGTCCGAAAAGGATAGGAGCATTATACGTTACTTGTCAGCTTTTTAAGGTTTACTTCAAGCTTGGAACAGTTCATCTTTGTCGGAGTGTGATTAGGAGCATTGAAACAGCTCGAGTATTTGATTTCGAGGATTTCCCCGTTTCTCACCGTGTCACATATATGTACTATACTGGACGTCTGGAGGTGTTTAATGATAACTTTGCTTTGGCAGATCAAAAGCTTACATATGCATTGAGACATTGTGATCCACGAAAAAAGGCAAACATAAGGATGATCTTGAAATATTTAATACCAGTAAAGCTTTCCGTCGGTTCATTACCAAAGGAGTGGTTATTGGAAAAGTATTCCCTTGTTCAGTACCTTGACATTGTAGGAGCCATGAGGACAGGCGATATAAGACTGCTTCGCCATGCGCTTCAGGCCAATGAAGACCAGTTTTTAAGATCTGGGGTGTACCTGGTTCTGGAAAAGCTGGAGCTGCAAGTTTATAGGCGCCTCCTAAAGAAAATC------------------------TTTTTAATTCAAAAGCAAAAGGATCCTGGCAGGGCCCACCAAATCAAGATGGACGTTGTTGTGAAGGCATTGAAGTGGCTGGATATAGATATAGATGTTGAAGAGGTTGAGTGTATTATGGCAATTCTGATTCATAAGAATTTGATGAAAGGATATTTTTCCCACAAGAGCAAGGTTGTCGTACTGAGCAAACAGGAGCCATTT---------------------------------
>Isoetes_sinensis
---------------ATGGATAAGAGCAATGGATGGCGTGGTCCGGCCTGGCGT---------------------------------GATGCTGCCCATCACACCGGAATGGGTGCTTTGGAAGCGAGTCGCAAGCTTGCCGATTATGTTAATCGTTTTATTGAAGCTCTCAGTACTCAAAACGGTTCTGCTTTGGCTGCCCTCATCGCCATCTCCGCACCCAAT---------AGCTATCGGACCGTAGTCGCTTCAGCACTGGATTTCGATAAG------GATCCAGGCAGAATTTTGAAACAGGTTGATAAGCATGCCCCACTTGGGGATATGTTGTTGTATCATACTCGGTGTATGCAGTCGTATCAGCAGGGGCGTTTTGTAGAAGCTTACACTTTCCTTGAGAAATCAGCAAATGCATTCTTACAAGAATTTCGTGGATGGGAATCTGCCTGGGCTATGGAGGCGCTTCACAAGGTGGTTTTTGAACTACGAACTCTTGCTGAAAAGGCTGACATGGAGTTGGCTGATCAAGGAAAGACTGTGGATAAGCTGAAAGGTGCTGGTTCTTTTTTGATGAAAGTTTTTGGGGCACTTGCAGGCAAGGGTCCGAAAAGGATAGGAGCATTATACGTTACTTGTCAGCTTTTTAAGGTTTACTTCAAGCTTGGCACAGTTCATCTTTGTCGGAGTGTGATTAGGAGCATTGAAACAGCTCGAGTATTTGATTTCGAGGATTTTCCCGTTTCTCACCGTGTCACATATATGTACTATACTGGACGTCTCGAGGTGTTTAATGATAACTTTACTTTGGCAGATCAAAAGCTTACATATGCATTGAGACATTGTGATCCACGAAAAAAGGCAAACATAAGGATGATCTTGAAATATTTAATACCAGTAAAGCTTTCTGTCGGTTCGTTACCAAAGGAGTGGTTATTGGAAAAATATTCTCTTGTTCAGTACATTGACATTGTAGGAGCCATGAGGACAGGCGATATAAGATTGCTCCGCCATGCACTTCAGGCCAATGAAGACCAGTTTTTAAGATCTGGGGTGTACCTGGTTCTGGAAAAGCTGGAGCTGCAAGTTTATAGGCGCCTCCTAAAGAAAATA------------------------TATATAATTCAAAAGCAAAAGGATCCTGGCAGGGCCCACCAAATCAAAATGGACGTCGTTGTGAAGGCGTTGAAGTGGCTGGATATAGATATAGACGTTGAAGAGGTTGAGTGTATTATGGCAATCCTGATTCATAAGAATTTGATGAAAGGATATTTTTCCCACAAAAGCAAAGTTGTGGTACTGAGCAAACAGGAGCCATTTCCGAAGGCTGTGAGTGTGTAG------------
>Selaginella_moellendorffii
---------------------------------------------------------------------------------------------------ATGGAGGGAAGCGGCGGC---TTCGTCGATCGCAGGCTCGCGGATTATGTGAGCCTCATCACGGATTCTTTAGCTAGCCAGGATGGATCGGCATTTGCTGCGGCGCTGGCGATCAATGCCACGAAT---------TCCTACGCGGAGACGGTGTCTTCCTGCCTGGATCACACAAAG------GATCCTGCGAGGATTTTGAAACAGGTAGACAAGCACGCACCGCTGGGAGAAATGCTACTCCATCACACGCGGGCAATGCAGTGCTACCATCAGAATCGCTATGTGGACGCCTACAATTCCCTCGAGAAATCGGCAAATGCTTTCTTACAAGAATATCGCAACTGGGAATCAACGTGGGCGATGGAAGCGCTTCATGTCATCGTCTACGCTCTTCGCACTGTCGGGGAGATGGCTGACAGGGAAATGGCGATGAATGGGAAGGCACCGGATAAGCTCAAGGGTGCTGGCTCGTTTCTTATGAAGGTTTTCGGTGCCATTCAAGGAAAAGGTCCCAAGCGCGTCGGTGCTCTCTACGTTACGTGCCAACTATTCAAAATCTACTTCAAGCTGGGAACAGTCCATATGTGCCGAAGTGTGATCAGGAGTATTGACACATCTCGGTTTTTCGACTTCGAAGACTTTCCTGCCAAGGATCGGGTGACTTATATGTATTATACAGGCCGTCTAGAGGTTTTCAACGACAACGTCTCGGCAGCCGACCGAAAGCTCACATATGCCTTGGAACGCTGCGATCCTTTCAAGAAGGCGAACATAAGGATGATTTTGAAGTACCTGGTACCGGTGAGATTAGCACTCGGGGTGCTACCAAAAGAGAGCTTACTTACAAAATACAACCTGTCCGAGTATATTGACGTTGTCCGAGCTCTGAAGCGAGGAGACGTCAGATTACTTCGACGTGCCTTGAAAGCTAACGAGAACAATTTTTTCAGATCGGGCGTCTATCTCGTCCTGGAGAAGCTCGAATCCCATGTCTACAGACGACTTTTAAGAAAAATA------------------------TACAATATCCAAAAGCAGCGTGATCCTGGCCGCGCCCACCAGGTTAGGATGGAGGTGATCCTAAAAGCTATGAAGTGGCTCGAGGTGGACATGGACATGGACGAGGTGGAATGCTCCATGGCAATTCTGATCCACAAGGCACTGATGAAAGGCTACTTTTCGCACAAGAGCCGAGTGGTGGTGCTGAGCAAGCAGGACCCCTTCCCGAAGCTCGCTGGGCGACAACAACAGTAA---
>Isoetes_spp
-----------------------------------------------------------------------------------------------------------------------------------------------------------------------------------------------------------------------------------------------------------------------------------------------------------------------------------------------------------------------------------------------------------------------------------------------------------------------------------------------------------------------------------------------------------------------------------------------------------------------------------------------------------------------------------------------------------------------------------------------------------------------------------------------------------------------------------------------------------------------------------------------------------------------------------------------------------------------------------------------------------------------------------------------------------------------------------GTTTTTAAGATCTGGGGTGTCCCTGGTTCTGGAAAAGCTGGAGCTGCAAGTTTATAGGCGCCTCCTAAAGAAAATC------------------------TTTTTAATTCAAAAGCAAAAGGATCCTGGCAGGGCCCACCAAATCAAGATGGACGTTGTTGTGAAGG--------------------------------------------------------------------------------------------------------------------------------------------------------------------------
>Isoetes_andicola
----------------------------------------------------------------------------------------------------------------------------------------------------------------------------------------------------------------------------------------------------------------------------------------------------------------------------------------------------------------------------------------------------------------------------------------------------------------------------------------------------------------------------------------------------------------------------------------------------------------------------------------------------------------------------------------------------------------------------------------------------------------------------------------------------------------------------------------------------------------------------------------------------------TARGGATGATCTTGAAATATTTAATACCAGTRAAGCTTTCCGTYGGTTCATTACCAAAGGAGTGGTTATTGGAAAAATATTCCCTTGTTCA------------------------------------------------------------------------------GTTTCTAAGATCTGGGGTGTACCTGGTTCTGGAAAAGCTGGAGCTGCAAGTTTATAGGCGCCTCSTAAAGAAAAT------------------------------AATTCAAAAGCAAAAGGATCCTGGCAGGGCCYACCAAATCAAGATGGAYGTTGTTGTAAAGGCATTGAAGTGGCTGGATATAGACATAGATGCTGAAGAGG-TGAGTGTATTATGGCAATTCTGATTCATAAGAATTTGATGAAAGGATATTTTTCCCACAAGAGCAAGGTTGTCGTACTGAGCAAACAGGAGCCATTT---------------------------------
>Isoetes_humilior
-----------------------------------------------------------------------------------------------------------------------------------------------------------------------------------------------------------------------------------------------------------------------------------------------------------------------------------------------------------------------------------------------------------------------------------------------------------------------------------------------------------------------------------------------------------------------------------------------------------------------------------------------------------------------------------------------------------------------------------------------------------------------------------------------------------------------------------------------------------------------------------------------------------------------------------------------------------------------------------------------------------------------------------------------------------------------------------GTTTTTAAGATCTGGGGTGTATCTGGTTCTGGAAAAGCTGGAGCTGCAAGTTTATAGGCGCCTCCTAAAGAAAAT----------------------------------------------------------------------------------------------------------------------------------------------------------------------------------------------------------------------------------------------------------------------
>Isoetes_elatior
-----------------------------------------------------------------------------------------------------------------------------------------------------------------------------------------------------------------------------------------------------------------------------------------------------------------------------------------------------------------------------------------------------------------------------------------------------------------------------------------------------------------------------------------------------------------------------------------------------------------------------------------------------------------------------------------------------------------------------------------------------------------------------------------------------------------------------------------------------------------------------------------------------------------------------------------------------------------------------------------------------------------------------------------------------------------------------------GTTTTTAAGATCTGGGGTGTATCTGGTTCTGGAAAAGCTGGAGCTGCAAGTTTATAGGCGCCTCCTAAAGAAAAT-----------------------------TAATTCAAAARCAAAAGGATCCTGGCRGGGCCCATCAAATCAAAMTGG-CGTCRTTGTRAAGGCATTGAAGTGGCTGGATATAGATATAGATGTTGAAGAGGTTGAATGTATTATGGCAATCCTGATTCATAAGAATTTGATGAAAGGATATTTTTCCCACAAAAGCAAAGTTGTGGTACTGAGCAAACAG------------------------------------------
>Isoetes_coromandelina
-------------------------------------------------------------------------------------------------------------------------------------------------------------------------------------------------------------------------------------------------------------------------------------------------------------------------------------------------------------------------------------------------------------------------------------------------------------------------------------------------------------------------------------------------------------------------------------------------------------------------------------------------------------------------------------------------------------------------------------------------------------------------------------------------------------------------------------------------------------------------------------------------------------------------------------------------------------------------------------------------------------------------------------------------------------------------------------------------------------------------------------------------------------------------------------------TAATTCAAAAGCAAAAGGATCCTGGCAGGGCTCACCAGATCAAAATGGATGTTGTTGTGAAGGCGTTAAAGTGGCTGGATATAGATATMGATGTTGAAGAGG-----------------------------------------------------------------------------------------------------------------------------------
