# Supplementary material for: Phylogenomics indicates the “living fossil” Isoetes diversified in the Cenozoic
Source: PLoS One. 2020 Jun 18;15(6):e0227525. doi: 10.1371/journal.pone.0227525 (PMC7302493; doi:10.1371/journal.pone.0227525)
Supplement: S1 File — Folder containing fasta files for each of the individual nuclear alignments. (GZ) [file pone.0227525.s011.gz › 1_Individual_Nuclear_Alignments/Homolog_22372.orthogroup_1.fasta]

>Physcomitrella_patens
---ATGTTCATGGGGATACAACCCAGCTTTGGT------CATAAAGTTGCGTCTGGGGAGGTAGATGCTGTTGTGAATCCATATACAGTCCCTTGCCGTGAAGGACCGTCTGCCGACAAAGGCCCCGCTGTCAACGAAATTGCTACGCAACGACCAATGGTG------CTACAGCGGAGGCTCTCACGTCGCTTCTCGATTAAAGCCCCCAGTGAT------------CGTGATGACCGGGGCTGGACCCCTCTACATGTTGCCGCTCGACGAGGAGACCTTGCTGAGGTCCGGAGGCTCATTGACGCTGGAGCCAACGTGAACGAGCCTTCTACAGGGCCCAAATCACCAGGGGGTACAGCTCTTCACCTTGCTGCTGCTGGTGGGCATATTGATGTGATGGATGAGCTTTTGGAGCGTGGTGCGGATATTGATGTTCGTACGAAA---GGTGGTTGTGGATGTGAG---------------------------------------------------------------------------------------------------------------------TGC---------------------------------------------GCTCTTTCTCAGAGCTCTTGC---GTCTAA------------------------------------------------------------------
>Ceratodon_purpureus
---ATGCTCATGGGGATCCAACCGGGTCTTGGTCTTGCTCACAAAATGGCGTCTGGAGAGGTAGACGCCGTTATGAATTCTATTCCCAAATCGGGCCGTGAAGAGCCTTCTCTGGATGCTGTCCCTGCCACCATCGAAGTTGCTAAGCAACGACCCATGGTG------CTACAGCGTAGGCTCTCACGTCGTTTCTCGCTTAAAGCTCCTAGTGAT------------CGTGATGATCGGGGCTGGACCCCTCTTCATGTTGCAGCTCGCCGAGGAGACCTTGTTGAGGTCCAGAGGCTTATAGATGCAGGAGCCAATGTCAATGAGACTTCTACTGGGCCCAAGTCCCCAGGTGGTACACCACTCCACCTTGCTGCCGCCGGTGGGCACATTGATGTGATGGATGAACTTTTGGAGCGGGGCGCAGACATTGATGTTCGTACGAAA---GGTGGATGTGGATGGACACCTCTTCACCACGCTGCCAAAGAGAGAAACAGAAAAGCTGTGCGTTTTCTTCTCGAGAATGGAGCTTTTCTTGCCCCAGACATGATGGATGGTCGATTCAATCCACCCCTCCACTATTGCCCTGGGCTGCAATGGGCTTAC---AAGGTTCGGGACAAGATTATGGCTGGAGCCCAGGAAACAAAG---ACCGAGGAAGAT---CAAGAAAACTCTAGTGACACA------------------------------------
>Isoetes_sinensis
---ATGAGAACTGATCTTCAGAAGCGT------------------------------------------------------------------------------------------------------------------------------------------------CAAGTGCGTCTAAAAAGATGGCCATCAATTCATGGAGTTATCAACAAGTGTAGCAGCAGAGATGATCGTGGATGGACTCCATTGCATGTGGCAGCGCGAATGGGAGACCTTGACGAGGTGAAACGGCTCTTAGATGGAGGGGCAAATGTGAATGAACCGTCTCTTGGGCCAAAAGCTCTTGGAGCAACTCCATTGCACCTTGCTGCTACTGGAGGGCATCTCCATGTCATGGATGAGCTGCTTGAAAGAGGTGCAGATATTGATGCTCGAACCAAG---GGTAGCTGTGGCTGGACTCCTCTTCACAATGCCGCAAAAGAGAGAAATAAAAGAGCCATGCGTTTTCTTCTAGAGAATGGAGCATTTCTACCTGATGACATGATGGATGGTCGATTCAATCCGCCTTTACATTACTGTCCAGGACTGGAATGGGCATAT---AAAATGAGGGAGGAGCTTTGTGGTTGTCAT---------------------------------------GACATGCCATCTGTTTGA------------------------------
>Isoetes_lacustris
---ATGAGAACCGATCTTCAGAAACGT------------------------------------------------------------------------------------------------------------------------------------------------CAAGTGCGTTTGAAAAGATGGCCATCAATTCATGGAGTCATCAACAAGTGTAGCAGCAGAGATGATCGTGGATGGACTCCATTGCATGTGGCAGCACGAATGGGAGACCTTGACGAGGTGAAACGTCTCTTAGATGGAGGTTCAAATGTGAATGAACCGTCTCTTGGGCCAAAAGCTCTTGGAGCAACTCCATTGCACCTTGCTGCTACTGGAGGGCATCTCCATGTCATGGATGAGCTGCTTGAAAGAGGTGCAGATATTGATGCTCGAACCAAG---GGTAGCTGTGGCTGGACTCCTCTTCACAATGCTGCAAAAGAAAGAAATAAAAGAGCCATGCGGTTTCTTCTAGAGAATGGAGCGTTTCTACCTGATGACATAATGGACGGTCGATTTAATCCGCCTTTACATTACTGTCCAGGACTGGAATGGGCATAT---AAGATGAGGGAGGAGCTTCGTGGTTGTCAT---------------------------------------GACATGCCATCTATTTGA------------------------------
>Selaginella_moellendorffii
---ATGAAAATCAGT---GAGAAGAGG------------------------------------------------------------------------------------------------------------------------------------------------AATTTG---CTCAAGCGGCTT---TCTTTCCGAGAGGCGAATGACAAGGTCTGTAGTAGAGACGATCGTGGGTGGACTAATCTTCACGTTGCGGCACGTATGGGTGACCTTGACGAGGTGAAGCGACTTTTGGAGAATGGAGCTGATCCAAACGAGCCATCTTTTGGCCCAAAGGCGCCGGGAACTACACCTCTTCACTTGGCTGCGGCTGGGGGCCACCTATCTGTGATCGATGAGCTTCTCGAGAGAGGAGCAAACATCGACGCTCGGACCAAAGGAGGTGGCTGTGGATGGACTCCACTCCACAACGCTGCGAAAGAACGCAACAAGAAGGCGATGCGTTTTCTCTTGAAAAACGGGGCTTTTCTCCCGGACGATATCGATGACGGACGATTCAATCCCCCGCTCCACTACTGTCCAGGCCTCGAATGGGCATAC---ATGATGAGAAGCAAGTTC------------------------------------------------------CTAGCCAAGGTTTGA------------------------------
>Lygodium_japonicum
ATGGTGGAAATGAGTTTACAGGTTAAGGCACCT------------------------------------------------------------------------CCCAATATT---------------------------------CATCGTACCTTTTCA------GCACAGCGCCGCATTGACAGGCGCAATTCTTTTGCAAGGACCCTGGAA---------GGAAGGGATGACAGGGGTTGGACCCCTCTTCATGTTGCGGCCCGGAAAGGTGACCTGCAAGAGGTAAAGCGTCTGCTAGATGAGGGAGCTGATGTTAATGAAACTTCTTTTGGGCACAAGGATTCGGGTACAACAGCCTTGCATCTTGCTGCGTCAGGTGGACACATTGATGTCATGGATGAGTTGTTGGACCGTGGTGCAAATATTGATGCCCGGACAAAG---GGTGGTTGTGGTTGGACTCCGCTTCATAATGCTGCGAAGGAGAAGAACAGAAAATCTATACGTTTCCTGATTGAAAATGGTGCATTTTTACCTCCTGACATTATGGATGGCCGGTTCAATCCACCTCTTCATTATTGTGCTGGTTTAGAATGGGCCTAT---AAAATGAAGAAAAGGTCATTGAAGAGAGAAGCATCTAGTGAC---AAGAGCTCTGAG---GAGGAAAGCTCTACTCCAAGTTAA---------------------------------
>Pinus_maritima
------------------------------------------------------------------------------------------------------------------------------------------ATGCCTCTGGAACACGAGACGGTA------TCCCGGCGCCATTTAGTGCGGAGGCGTTCGATGCCCAGGTCTCATGAA------------ATAGATGACAGGGGTTGGACTTCTCTTCATATCGAAGCTCGTAGAGGCGATTTAAAGCAGGTGAGACGGCTTCTCAATATGGGTGCAGATGTGAATGTACCTGCATTTGGCCCAAAATCTCCTGGGGCCACTCCTCTACATCTTGCTGCTGCTGGTGGGCATTTGAAGGTGATGGATGAATTACTTGAACGTGGAGCTGACATTGATGCACGGACTAAG---GGTGGCTGTGGATGGACTCCACTCCACAATGCCGCAAAGGAGCGGAATAGGAAAGCAATGGAATTTTTGATTGACAATGGGGCCTTTCTTCCTCCTGATATAAACGACAGGAGATTCAATCCTGACCTGCATTATTGTCCAGGACTTGAATGGGCTTAT---GAGATCAGA------------ATGCAAAAAGAAGCAAGCTCC---TCTGCTAGCGAT---GGGACTTGCAGTGAGGAAAACGTTTAA------------------------------
>Amborella_tricopoda
------------------------------------------------------------------------------------------------------------------------------------------ATGCCTCAAGATTATCCAACCACG------CTCAAGCGACGACCATCTTACAGGGGTTTATTTAAGTGCTCTGTGGAG------------AGAGATGATAGAGGGTGGACCCTTCTTCATATTGGTGCACGTAAAGGCAATCTCAAAGAGGTGAAACGACTTTTAGATGAAGGCATGGATGTCAACGTGACTGCGTGGGGCCCCAAATCACCAGGGGTAACTCCTCTCCACCTTGCTGCCCAGGGGGGCTACATCAAAGTGATGGATGAATTACTTGAACGGGGTGCAAACATTGATGCCAGAACAAGG---GGTGCATGTGGTTGGACACCTCTGCATAGCGCTGCAAAGGAGAGAAACAAGGAAGCTGTCAAATTCTTGGTGGAGAATGGTGCATTCTTAGCAGCTGATATAAATGATAGTAGGTTCAATCCCCCCTTGCATTATTGTCCAGGTTTGGAGTGGGCATAT---GAGGTGAAG------------AGGAGCCAAGAAGAGAATCTC---TCAGCTGGTGAT---GGATCTTACAGCTCTGAGAGCTGGGCATACCTGCATAATTATGAGTTAGAGACCTAA
>Ananas_comosus
---ATGCTATTGATTTGGAGGGTATCGAGCTGGTTT------------------GGGGAATTTGGGGGATTATTTCTCGGTTTC------------------------------------------GTTTTGGGAGATATGGTGCAAGAGCACAATAGGCAG---GTGCCGCGTCGGCAGCTGAGTCGGGGATCGTCCAACCGGCGTTGCAGCGAC------------AGAGACGATCGAGGGTGGACGCTACTCCACGTCGGTGCTCGGAAGGGTGATCTCAAGGAGGTGAGGCGCCTTTTGAATGAAGGCATGGATGTCAATGTGCTTACTTGGGGCCCAAAAACACCTGGTGTTACCCCACTTCATCTTGCTGCTCAAGGCGGACACCTCAGAGTTATGGATGAATTACTCGACCGTGGTGCAAATATCGATGCTCGAACGAAA---GGAGCATGCGGCTGGACTCCGCTTCACACTGCTGCCAAGGAGAGGAACAAGAGAGCCATAAAATTCCTGGTAGAGAACGGTGCATTCTTGCCCCCTGACATCGACGACCAACGCTTCAACCCGCCCCTCCACTACTGCCCGGGCCTCGAATGGGCCTAC---GAGATGAAG------------CGCCTGCATGACGATGGCCCG---TCT---GGTGAA---ACTTCTTGCAGTTCCGAGAGCTAA---------------------------------
>Oryza_sativa
------------------------------------------------------------------------------------------------------------------------------------------ATGGTGCAA---------------------TTCCGCAGCTCTCTCAGCATGAGCCGGGCACGGACCCGCCACGGCGAT------------GGCGACGACCGCGGCTGGAACCAGCTCCACGTCGCCTCCCGCAAGGGCGACCTCAACCAGGTGAGGCGTCTCCTGGATGATGGCATGGATGTCAATGCACCTGCATGGGGGCCAAAATCACCTGGCGCTACCCCCCTGCATTTGGCTGCTCAGGGTGGACATGTTAAAATCATGGACGAGCTACTGGAGCGGGGTGCAAATATTGATGCTCGCACAAAA---GGAGCTTGTGGATGGACCCCTCTACATATTGCTGCTAAGGAAAGGAACAAAAGAGCTGTCAGGTTTCTGATTGAGAATGGTGCATTCTTGCCACCTGACATGAATGACCACAGGTTCAATCCTCCTCTCCATTACTGCTCTGGATTGGAATGGGCATAT---GAGATGAAG------------CGCATGCAAGACGAAAGTGAT---TCGACCGGTGAA---ACTTCTCTGGGCTCGGAGAGCTAG---------------------------------
>Littorella_uniflora
------------------------------------------------------------------------------------------------------------------------------------------ATGCCGGAGGTCGAGGTAGGACCT------CTTAGGAGGAGC---------CGTAGCAAGCTTAGGACGGACGGAAGT------------ACGGATGACCGTGGCTGGACTTTGCTCCACGTTCATGCTCACAAAGGCGACCTCAGAGAGGTGAAACGACTTCTTAACGAGGGAATGGATGTCAACATCACTGCTTGGGGGCCAAAATCGCCTGGCGTGACCCCCCTCCATCTTGCTGCTAAAGGGGGCCATCTCAAAGTTATGGATGTATTGCTAGAGCGTGGTGCTAACATTGATGCACGAACAAAA---GGCGCATGTGGCTGGACCCCACTTCACAACGCAGCTAAAGAGAGAAAGAAGAAGGCAATCAGCTTTCTAGTTGAAAATGGGGCATTCTTGCCCGATGACATTAATGATACAAGGTTCAATCCGCCTGTCCACTACTGTCCTGGTCTTGAGTGGGCTTATGAAGAACTTAGA------------CGTCTACAATCCGACACCTCT---TCATCTGGTGAGATGTCCTCATGTGGCTCTGATAACTGA---------------------------------
>Theobroma_cacao
------------------------------------------------------------------------------------------------------------------------------------------ATGCCCCAAGAGCAGCCT------------TTGCGGAGAAATTTGTCAAAAAGGCGATCCTTTAGGTGTGGGGTTGAT------------AGGGATGATAGGGGTTGGACAATGCTCCATATCGGAGCCCGAAAAGGTGATCTCAATCAGGTCAAGCAACTTCTCAATGAAGGAATGGATGTAAATGTTGCTGCATGGGGCCCCAAATCCAAAGGGGTGACCCCACTCCATCTTGCTGCCGAGGGCGGCCACCTTGAAGTTATGGATGAACTGCTTGAACGTGGTGCTAATATTGATGCAAGAACTAAA---GGCGCTTGTGGTTGGACACCACTTCACACAGCAGCCAAAGAAAGAAAGAAAGAAGCAGTCAAGTTTCTGATAGAGAATGGGGCATTTTTGCCAGATGACATCAATGATAGCAGATTTAATCCACCACTCCATTACTGCCCTGGTCTTGAATGGGCATATGAGGAGATGAAG------------CGTCTTCAAAGAGACAACTTA---TCAGCAGGGGAG---ACATCTTATAGCTCTGAAAGTCTATGA------------------------------
>Arabidopsis_thaliana
------------------------------------------------------------------------------------------------------------------------------------------ATGCTCCAAGAGCAGCCGGTTGCGTTGTCCTTTCGGCCTAACTCATTTAGGCGCCGGTCCATGGAAACGGGTGTTGAC------------AGAGATGACAGGGGGTGGACTCAGCTTCACATCAAAGCTCGTGAAGGCGATCTCAAAGCTGTTAAAGAGCTCCTTGACCAAGGAGCAGACGTGAACGCTCTAGCTTGTGGACCTAAATCAAAAGGAATGACTCCTCTTCACCTTGCTGCCAAAGGAGGTCACATCGAAGTTATGGACTTGCTTCTTGAACGTGGAGCCAACATGGAAGCTAGAACCTCT---GGTGCTTGTGGCTGGACTCCTCTCCATGCTGCAGCTAAAGAACGGAAAAGAGAAGCTGTCAAGTTTCTTGTGGGGAACGGTGCTTTCTTACCTGATGATATAACCGACAGTAGGTTCAACCCGCCGGTTCAGTACTGTCACGGCTTGGAATGGGCTTATGAAGAGAGGAAG------------AAACTCAGTGAAGATACTTCTTTATCTTGTGGAGAC---ACTTCTTGCAGTTCTGCGAATTGA---------------------------------
>Isoetes_andicola
----------------------------------------------------------------------------------------------------------------------------------------------------------------------------------------------------------------------------------------------------------------------------------------------------------------------------------------------------------------------------------------------------------ATGTCATGKMTGAGCTGCTTGAAAGAGGTGCARATATTGATGCTYRAACCRAG---GRTRGTTGTGRCTG--------------------------------------------------------------------------------------------------------------------AT-AA-GTCTAGGATTGGAATGGGCATAT---AAGATG-GGGAGGATCT--GTGGT---CAT---------------------------------------GACATG------------------------------------------
>Isoetes_elatior
-----------------------------------------------------------------------------------------------------------------------------------------------------------------------------------------------------------------------------------------------------------------------------------------------------------------------------------------------------AAAAGCTCTCGGACCAACTGCATTGCACCTTGCTGCTATTGGCAARCATCTTAATGTCATGGATRAGCWGCKTGAAAGAGGTGSAGATATTGATGCTCGMACCAAG---GGTAGTTGTGG----------------------------------------------------------------------------------------------------------------------------------------------------------------------------------------------------------------------------------------------------------------------------
>Isoetes_coromandelina
------------------------------------------------------------------------------------------------------------------------------------------------------------------------------------------------------------------------------------------------------------------------------------------------------------------------------------------------------------------------------CACTTGGCTGCCACTGGAGGGCATATACATGTCATGGAYGAGCTGCTTGAAAGAGGTGCAAATATTGATRCTYGAACCAAG---GGCATTTGTGGCTG-------------------------------------------------------------------------------------------------------------------------------------------------------------------------------------------------------------------------------------------------------------------------
