# Supplementary material for: Phylogenomics indicates the “living fossil” Isoetes diversified in the Cenozoic
Source: PLoS One. 2020 Jun 18;15(6):e0227525. doi: 10.1371/journal.pone.0227525 (PMC7302493; doi:10.1371/journal.pone.0227525)
Supplement: S1 File — Folder containing fasta files for each of the individual nuclear alignments. (GZ) [file pone.0227525.s011.gz › 1_Individual_Nuclear_Alignments/Homolog_04521.orthogroup_1.fasta]

>Ananas_comosus
------------------------------ATGTCGCCACCT---------------------------------------------------------------------------CCTCTCTCC---------------------------------------------------------------------------CCTCGCGACGTCGTCAAGAGGCGGTGGCTAGGGTTTCTGATTTGGGAATCGATCGCCTCCACGGCGCTCTACCTC---CTCTCCTCCCTCTTCCTCTCACGCCGC------------CCCTTC---CCC------CTCTCACTCCTCTCCTTC---------------CTTTCCTTCCACCTCTCCCTCCTCCTCCTCTCCCTCTCC---------------------TTCTTCATCCTCGCCTCCCCCCGCCCCGAGCCCTCCGCCTCCCTCGCCGAGCTCGCC------------AAAGCACCCTTC------------------TTCGCCCCCCTAAGGGGCGAG---------------------TTGCGCCGCCGCGTGCGGCGGGCGCTGGACGTGGCGCTCTTCGCGTCCCTCTGCTGC------GTCTCGGGGTTTTTGGCGGCGGCGGCGGCGTGCGGGGACGCGGACGAGCTCGTGGATGCGCGG---------------AGGCTGCTTGGG---TTGGGGCTGCGGGGGTCGGTGTTCGGTTTGGTGTTTGGGATCCAGTATCTCTATAGGAAAAGATGGGTCTTGAGGTTCCCGATCATCCAGCGTCCTCTTTTTTACAGCTTTAAAATGGGTCTTCCATCGTCAATCAAAAGAGCTGTGAAGCTATCAATTCGGGCTTTATTTTGTTCGTTCATA---------TTGATGCTGTTTCTGCCGAAGGAGTTCAAGGGCAAGAGAACGATAGGA------------AGGCATATCATCCAGCAGATCAAATTTTTCATCGGAACATTTACTGTTTCTCTCTGTTGGGAAATTAGTCATCATTTA---------------------------------CTTCAGGTGGTACACACTAGGAGGTGCATTTTTGCGCCGTTGCAAGGATCAGCGGCTGCAGAAACAAATCCTAGTAAAATTCTCCTTGAAACATTGGAACAGAGCAGTCCAAGATCTCTTCTCCAGTATCTTGCTTACCTAGATTTGTGTATGGTA---------TCTGAGAGTAACTTAGAACGTTGGCGCCGAGCTGCCTTTTTTGAGGAAACTGGTGAG---------ACCTATAGGAGAGTTGTAAATGCATGCTTGAGGCCTCTTGAACAGCTTGCTTCGAAGCTTGCGGAGGGTTTGGAG---GGCTTTTATGTTGACAAGGCTGATTTCTTGTCTCAACAATTAAACCCACCTTTG---GATATTCACGTG---------CAGTCCAGGCTTTTTGAAACTTTCAACGACTTCCAGCTGTCCACATGGTGTGCTAGAACTCTAGCAGCATTGACAGCACGCTCACATTGGGAGGATTGCTATGGAGTTGCTCAGCTCACTGGTAGTAATGCCGATGTAGTTTCAACATTATTGTCTTCCCTACTAGCTGTTGAGGCTTGCTTGGGTAAGAAAACAAATCCACAGCCTGCG------GGCTTTCTAGGCCCTGCAAGCATCAGATGGGCCACAGCTGGCACAGGGAGAAAAGAAAGTATAACTGCTATTGCAAGTAAGACAAGAGGG------------------TTTGCTCTTCAGGGCAATGCTTATGCAATGGCCGATGTCCTCAGAACATCAATCTATCAAGTAGTCTCTGCTTTCCATGCTGATATGCAGGCA------------------AATTTAAAAGCATCGGTTTTGGAGAAGAATTGGATTAGTGAGGGG---AAACCTTTGTTTGGGACACGTCCCGTCCTTGTACAGAAGCTGTGCCTTTTTCTACAATACAATGCATATTGTATTTTGAGCGTCCCAGAATTTTGCGGGCTGCTGCAATTTGAGTTCCCAAGCTACGTGTATGTTTTCCCCACTGCCCCACTCTCCGACCCAACGGTCGCATATTTTTAA
>Oryza_sativa
------------------------------------------------------------------------------------------------------------------------------------------------------------------------------------------------------------------------------------------------------------------------------------------------------------------------------------------------------------------------------------------------------------------------------------------------------------------------------------------------------------------------------------------------------------------------------------------------------------------------------------------------------------------------------------------------------------------------------------------------------------------------------------------------------------------------------------------------------------------------------------------------------------------------------------------------------------------------------------------------------------------------------------------------------------------------------------------------------------------------------------------------------------------------------------------------------------GAGTATATCCTAGAAACATTGGAACTGAGTGATCCAAGATCACTAATGCAGTATCTTGCATACCAAGATTTGTGTGCTGTA---------TCTGAATGTAACTTAGAACCATGGCGTCGAGCGGCCTTCTTTGAGGAATCTGGTGAG---------ACTTACAAAAGAATTGTGACAGCTTGTTTGAAGCCGCTTGAGGAGTTCACGTCAAAAATTGCTGAAGCTCTTGAA---GGGTTTTCTAGTGAGAAACCAGAATTGTTGTCACAACAGTTC------------------------------------------AAACTTGCTGCTGCATTTAATGATTCACAGATATGCACATGGTGCGCTCGGACATTGTCATCTTTAACTGCACGGTCACGCCAAGAAGATCGGTATGGAGTTGCTCAACTCACAGGCTGCAATGCTGCTGTGATGTCTACTTTGCTGTCTGCGCTAGTTGCCGTTGAGGCCTGTTTGGGGAAGAAAACTAACCCACAACCTGCG------CACTCACTGGGTCCAGCAAGCATTAAGTGGGCTAACTTTTCCACCGGGAGAAAAGGCAATGTAACTGCCATTGCAAGCACGCAAAGAGGT---------------------GGTCTTCACACTAAAGCTTTTTCCATGGCCGATGTTATTCGAACTTCGATCTATCAGATGGTTTCAGCCTTTGAGCATGACATGCGGGCA------------------AATGCTAAAGCATCAAGTTTGGAGAAGAACTGGATCAGTGAAGGAAGAAAACCTGTATTTGGTTCACAGGCTGTGTTGGTTCAGAAGCTGAGCCTGTTTATTGAGTACCGTGCTGTCTGA------------------------------------------------------------------------------------------------------------
>Theobroma_cacao
---------------------------ATGCATTCAGCGGAG---------------------------------------------------------------------------------------------------------------------------------------------------------------TCAGGCATGGTAGTGAAGAATCGGTTGGTAGAGTTCCTAATATGGCAGTCCATTCCAAGTAGTTTAATTTTCTTGGTTTTCACCTCAATGATCGTCTCTGGGCGCTCCCCC---GCTGCGATC------------------TTCATCTCCTTT---------------TTGAGCTTTCATCTCTCCCAGCTGCTCTTCTCTGTCTCC---------------------CTCTCAGCCGTCTCATCTCCC------------------------------------------------------------------------------------------GAGCGTAAA---------------------TTTGGACGCAGTTTGCCGGTT------------------ATGCTGGGAGCCGCGGCC------GTGTCGGGTTATGTCTCGGCAGTGTCCCTTTGT---------------------------------------------GGAGTGAATGGGAGAGTGGGGTTTAAGGGTTTTGCTTCCGGGTTGTTCTATGCCTTCTTTTATATATATAAGCGGAGATGGGTATTGCATTTTCCCATTATTCAGCGTTCCCCTTTCTTTAGCTTCAAGATGGGGATCCCTTCCGCTATCACACGAGCATTAAAGCTTTCTGCTGCAGCTTATCTATTTTCAGCTCTG---------CTGTTGGTATTTCTG---------------------------------------------------------------------------------------------------------------CCACACCATTTTAACACTGAACTCGAGCTGGGAAACTTGTTTGCTCAACATGTGCTACATACAAAAAGGTTCATATTCGCACCACCCAAAGGATCGGCAGCAGCAGAAACAAATCCAAGTGAGCCTCTCCTGGCTGCATTAGAGGAGAGTTCTCCAACTTCCCTTCTGAAATATCTTGCATACCTTGATCTATGTATGGTT---------TGTGAGAATAATGTTGACTATTGGCGTCGAGCTGCCTTCTTTGAAGAAACTGGTGAG---------ACTTACAGAAGAGTTGCAGCTGTTTGCTTGCGGCCTTTGGAGCAGCTTGCATCAAAATTGGGCGAAGGTTTGGAA---GGTTCTTCAGATGGTAAAGCCTACCGAGTATCTGACCAGTTGCAGTCATCAACT---GACCCACGAATG---------AATTCAAAATGCTATGAACTAATGAACAACTTCCAGCTTTACACATGGTCTGCTCGAACAATTGCATCCTTGACTGCACACTCACATAAAGAAGACAGATTTGGAGTTGCTCAACTCTCTGGTAGCAATGCTGCTGTTATCTCGACACTCATAGCTTGCCTGCTTGCTGTTGAAACATTCATGGGAAAAAAATCAAGTTTGCAACCATCTCCG---CATTTGATGGGCCCAGCTGGCATTAAATGGGCTACATCGAGTATTGGAAGAAGAGATGTTAGAACAGGT---------AAAAGGAGAGAC------------------GGTCCACTTTATTCAAAAGCATATGCCATGGCTGATGTTTTAAGGACGTCAATTTACTGCATTGTGTCTGCTTTTCACAACGAGATGCTGACT------------------AACGCCAAAGCTGGCCTTCTTGAGAAGGATTGGATTAGTAGTGGC---ACACCTCCTTTTGGAACTCGCGAGCTGCTGTTGCAGAAATTGCTTCTTTTTCTTGACTTTCAAGCCAGCTAA------------------------------------------------------------------------------------------------------------
>Arabidopsis_thaliana
---------------------------ATGCCTTCTCCTCCGGTG------------------------------------------------------------------------------------------------------------------------------------------------------------CCGGAGACGGTTGTGAGCCACCGCTTCGCAGCTTTTCTTATCTGGCAATCGATTCCTTCATCAGCCATCTTCTTCTTCTTCAACATTTTCCTCTTCTCAACCACTTCAATC---ATTTCCTTT------------------CTCTTCACTTTC---------------CTCGTCTTCCATTCTTCACAGCTTCTATTCTCCGTCTCA---------------------CTAGCTCTCCTCTCTTCTCCGACTCCAGATTCTCCTCTCTCCCCTCTCCAATTCGCTGTCGGTCTTCACCGTCACCTC------------------------------TCGGATCCCGAG---------------------TTCCGCCGCCGTGCTCGCGTATCTTCACGCATCGTGCTCTTCGTCTGCGCTACTTCC------CTCGCTGGATTCTGCTCCTCTGCTGTGTTTTGCTTGTCTAGTGATTCGTTT---------------------------GGACCCATTGGAAGAATAGGGTTTAGGGGATTAGTGACTGGATTGCTTTACGCAGTCCTCTTTGTTACTAAGCAACGATGGGTTTTGGAGTTTCCTATCATTCAGCGTCCACCGTTCTTCAGCTTCAAGATTGGTCTTCCTTCGGCTCTAACACAAGCTTTGAAGCTATCTGGTGTGCTTTATGTGTTGTCGACGATA---------ATGCTATTGTTTCTGCTAGACTGGTCAGGTGGGCTTGTGTCTGTATCG------------AAATTTTTGGGTGAGCAGGTCTTATCTTATGCCGGCAGTTTCTGTTTGATTCTCTCTTGGGAAGTCACTCACCATATA---------------------------------CATAAGGTTCTGCACACAAAACGGTTCAGCTTTGCTCCTCCAAAAGGATCTGCTGCAGCAGAAACGAATCCAAGCGAGCCTCTTCTTGCTGCTTTAGAAGGGAGCGCTCCAGGTTCCCTCGAGCAGTCTCTTGCATACCTTGATCTCTACATGGTG---------TCTCAGAATAATGTTGACACATGGCGTCGTGCTGCCTTCTTTGAGGAGTCCACCGAG---------ACGTACAAAAGAGTAATTACTCTATGCTTGAGGCCTTTGGAAGAGCTTGCCTCCAAGTTAGCTTCTGGGCTAGAC---CACACCTTTACTGAAAAAGGTTATCAGACACCA------CTCCAGCCACCAACC---GAGTCCTTTATT---------GATCCAAAATTCGGCGAATCACTTAAGTCTTTCCAGCTATATGCATGGTGTGCTCAAACATCTGCATCCCTGACTTCAATCTCTCACAAGGAAGACAGGCTCGGAGTAGCTCAACTGTCTGGTGGAAACGCTGATGTTGTCTCAACACTTCTATCGCTTTTGCTAGCTATCGAAACGTTTATGGGGAAGAAGACTAATCTTCAATCACCTCAA---CAACTGATGGGACCTGCTAGTATCAAATGGGCGACCTCGAGTATGGTCAGAAAAGACGTTAAACCCATC---------AAAAGGAGTATT------------------GGCGCAATGTACGCCTACGCATATGCAGCGACAGATGTTTTGAGGATATCAGTATACCAGATTCTATCCACATTCCGCGATGAAATGCTCAAC------------------AGCGACAGAGCCGGACTTCTTGGTAGAGATTGGATTGGAAGCAAG---AAACCACCTTTTGGAACAAACGACATGCTCCTACAGAAGCTTAAGCTCTTCCTCGAGTTCCAAGCTTGA---------------------------------------------------------------------------------------------------------------
>Littorella_uniflora
TCCCAAAGTCCATTTCCATTTCCCCCAAAACCTTCTCCCCAAATTTGCAGAAACAATCCCCAAACCCCAAAACCTCCAAAACCCCAATCACACCTTCTCCACCACCAATCTTCCCGCCCACTCTCACTCACAGTCTCCCAAATGTCAATCTCCGCCGCAATCGAGCGCTCCCTCTTCAAGCACAAAGACGGCGGCGAGGGCGGCGGAACAATCATCAGAGACCGCTTCTTAAGCTTCTTAATCTGGCAATCAATCCAATCAACCTTTCTCCTCCTCGTCTTCAAAACCCTCTTCCTTTCCCCCTTCACCTCA---AACCCCTTCTCTCCCAGTTTCCTTTCCCTAGTATCGTTC---------------GCCATTTTCCACTTGTCCCTGCTCTATTACTCCATTTCC---------------------CTCTTTTTCCTCTCGTCTCCTCGTCCTCTACCTTTCGCTACCCCGGGTGAGCTATCGCTGTTCTTCCTTCGCCTCGTTTTC------------------ATATCTGGAGGTGATCAGAAC---------------------TTGCTGAGGAGGATTAGGGTGTCGTTGAGCTTCGTGTTGTTTGTGGGTGTTTGCGCG------GTGGTTGGGGCGGTATCAATTGTTTGCGTCTGTTGGAGTTGTCGTGCTTATTATGATGTTGAGTCTGAGTTCATTAGTGCTGTATTGGGGATGTTGGGGTTTAGAGGTCTTGCCGTCGGTTTGTTTTATGGGTTGCATTATGTTTACCAGCAGCGTTGGGTTTTGCGGTTTCCGATTATTCAGCGTCCACCTTTCTTTGGCTTCAAGATGGGGATTCCTTCAGCTGTTGGACGGGCCTTGAAGCTGTCAGCTTTTAGTTACCTATTTTCA---TTA---------CAGGCTTTTTTCCTGCCCATTGAGTACAGAGGCCAAGTTTCAGTGGGG------------AAGTTTGTTGTTGAGCAGATGACTTTCTACATTGGTAGTTTCATAGTGATTCTCTGTTGGGAATTAAATCATCATTTA---------------------------------CACCAGGTGCTACATACTAAGAGGTTTGTATTTGCACCCCCAAAAGGATCTCAAGCTGCCTTAGTCATGCCAAACCTATCACTTCTAGATGCACTAGAGGAAAGCACACCAAGTTCGCTTTTACAATATCTTGCTTATCTTGATCTCTGTATGGTC---------TGCGAGAGTAATGTAGATACATGGCGCCGGGCTGCAATATTTGAGCAGAATGGTGAATATGGTGATACTTATAAAAGAGTGATAACTGCATGCTTAAAACCTCTAGAGCAGTTTACTCAAAAACTCGCTGAAGGTCTAGAG---ACGTCTTCAGCTGAAAATTCTCTGCAGTTGTCGTATCAGTTAAGTTCTCCAACA---GAGCGGCTTGCA---------GTTGCAAAGCTCTACGAGTCATTTTATGACTCCCAGTTATGTGCTTGGAGTGCTCGGATTGTTGCTTCATTGACCGCTCGGTCACGTAAAGAGGACACATATGGTGCTGCTCAACTTTCAGGGAGCAATTCAGCTGTGATTTCGACATTATTATCTTGTTTGCTGGCTGTTGAAACTCTCTTGGGTAAGAAGACCAACATACAATCCACAAAT---TATTCGATGGGCCCTGCTGGAATCAAATGGGCCACAGTGAACACTGGTAGAGGAGAGTCAACGGCTGGCGCAATGATCAAAATAAGAGGT------------------AGCCCACTTTATGGCGAAGCATATTCATTGGCTGATGTCCTTAAAACATCGATATATTACATCATCTCTACTTTCCATGGCGAGTTGTGCAAT------------------AGCAGTAAAGCTGGACTGCTTGAGAAGGACTGGATAATTAGTGAC---AAGCCTCTTTATGGGAGCAGAGAGCTTTTGATACAGAAGTTGCGATTTTTCTTGGATTTCCAGGCTTAG---------------------------------------------------------------------------------------------------------------
>Physcomitrella_patens
------------------------------------------------------------------------------------------------------------------------ATGGCGTTAGGA---------------------------------------------------------ATTGGACGA---------GATATAGAGGCGAAGCGTTGGCTTCGTTGCATGATATGGCAGTCAGCAGGAACGTCAGCAGTATGGATATTTTGGCATTGCATGTTCTCTGGGAACTCCAACAGATTCTGGTGGTTTGTGCCCTCGGCTTGGTCGAGCTTTTGGTTC---------------CTTGTTTTTCAAGCCTCTCAGTTTCTGTTTTTACTCGGG---------------------AAAATGTTCGTGACAACTTGCCAAGAAAGAGAAGTAGCATCTGGGTTGGATCTAGTTTCAGGTGTATGGAAGCTTACATGGAACGTCTTGGTGGGT------ATCTCATGGGAGCCT---------GAGGATGCGCGGCACTTGTCCTCAAAAATTAGTAGAATTCGGGACCAAATCATTTTCACCTTACTATGTGCG------ATCTCTGGGTTTTTCTCGCTTGTTTCTCTCGCG---------------------------TCGACGGAATTGAGTCCGGTCAGTATCCTTGACATTGGTGTACGAGGCGCTTGGCTCGGCTTTGTGTATGCGTGTTTCTATCTTTACCAAAAGAAGCAGATCCTCACTTTTCCAATTATTCAGCGAAGTTTTGCTTACAGCCTGAAAATTGGAAGTTCTCGCCTGATCATTACCAGTGCGAAACTGGGCGTGTTGGTTATGCCAGTAGCGGAGATTTTTTCGGACTTTATCAGTACTGTGCGAAGGCAGTCGCTTCATGAGATTTTGGCAGATGGATTATCC---TTATTTTTTTGGCAGCAGATTGTTTTGGTTTTTGGTGCTATCTGCGCAACTTTAAGTTGGGAACTCTGCCATCACCTA---------------------------------GTCCAGGTGATTCTGACTAGAAGGCATATATTTGCACCACCTCTGGGCTCTACGTTAGCTGAAACTCAACCAAGTGAACAGCTCCTCTCAATTTTAGAAGATGTCGAGAACCTTTCCCTTGTCCAGCACCTTGCATACCTCGACTTATGTATCGTC---------GCTGAGAGAAACGTGGATACGTGGCGGAGGACTGCTTTCTTCGAGGAGTCCGGAGAG---------ACTTACAAACGAATTATTAGTGCGTGTTTAGGACCGCTCGACAACCTCACGCTGCGACTTGCGAACGGTTTGGAG---ATATTCGAGACCAAGTCTGGGGATTTTCTGAAGCAACTTGTGTTATCTCGGGGTCTGGATAAAAAATCT------GAGAGTAGTAGCGTCAAAGAGATATTTAGGGACATTCAGTTGTGTTCTTGGTGTGCACGAACTGTGGCGTCGTTGACAGCAACATCTAGGCTGGAAGACAGATACGGGGTAGCTCAATTAAGCGGCTGCAACAAGGCCACGCTCTCTTCTCTTTTATCTTGCCTCTTGGTAGTAGAGGTTTACCTTGGACGTAGGAGCAGTGCGAGAGGGGTG------GGCTTCGTTGGTCCAAATAGTATCAAATGGACCGTTCCTTCACAAGGAGTTGTCGCAGACGTGGTT------------AAGCGCAAGGGCTCCCCATTTGGAAAAGGCTCCTCAATGCATAAAAAGGCGTATGCATTAGCTGACATCCTGCGAACCTCAATATACCAAATTATAGCCGTCTTTGGGGAGGAAATAATGGTG------GGATCTATCAGTAACAAGGGTCTTGCTATTGCAGAAAGAGATTGGTTGAGCCAAACA---ACCCCTCTCTATGGATCACATGAAATGCACCTCCAGAAGCTGGGTCTCTTTCTAGAATACCGCGTCAGTTAA------------------------------------------------------------------------------------------------------------
>Ceratodon_purpureus
------------------------------------------------------------------------------------------------------------------------ATGGCGTTGGGA---------------------------------------------------------GTTGGTCGA---------GAGGTGGAAGCCAAGCGGTGGCTGCGTTGCCTGATATGGCAGGGAGCAGGGTACACGGCTGTGTGGATCCTGTGGCAGACTATGTTCTCCGGAAGCTCGAACAGATACTTATGGTTCGTGCCTTCGGTGTGGTCGAGCTTCTGGTTT---------------CTCGTCTTCCAGGCGTCGCAGGTGCTGTTTTTGCTGGGG---------------------AAGTTGTTTGTGACGACTTGTCAGGAGAGAGAGGCCGCGTCTGGGTTGGACCTTGTCTCCGGTGTGTGGAAGCTCACGTGGAACTCATTAGTGGGC------GGCTCATGGGAACCC---------GAGGCTGCTCAGTATTTGTCATCGAAGATTAGTACAACACGGGACCATGTAATCTTTATCTTTCTGTGTGGG------ATTTCTGGGTTTTTATCGCTTGTCTCACTTGCG---------------------------TCGACGCAAATTATCCCGCCCAATGTACTCAATATTGGTGTACGAGGTGCTGCCCTTGGCGTCGTTTATGCGTGCTTGCATCTCTATCAGAAGAAGCAGGTCCTCACTTTTCCAATCATTCAGCGAAGTTTTGGATACAGTTTGAAGATAGGGAGCTCTCGAGTGCTCGTT---------------------------------------------------------------------------------------------------------------------------------------------------------------------------------------------------------------------------------------------------------------------------------------------------------------------------------------------------------------------------------------------------------------AACGTG------------------------------------------------------------------------------------------------------------------------------------------------------------------------------------------------------------------------------------------------------------------------------------------------------------------------------------------------------------------------------------------------------------------------------------------------------------------------------------------------------------------------------------------------------------------------------------------------------------------------------------------------------------------------------------------------------------------------------------------------------------------------------------------------------------------------------------------------------------------------------------------------------
>Isoetes_sinensis
---------------------------------------------------------------------------------------------------------------------------------------------------------------------------------------------ATGGGGGACATGGCATGGGAGGTCGTCGGCAAGCGATGGGCTAGATGCGTCATATGGCAAACGGTTGCTGTTTCCTTTATTTGGATAATATGGGAG---------------------------------CTGCTTATGCCGGAGCTATGGAGCGATCCGTTGCTGATATTGGCCAGATACTTTGTGTTGCTTGTGGCGCAGTTTGCTTTTGTTTTAGGT---------------------CAAATGGTGGTAGTTACGCCTGAGGATATTGGTGTGCCATCTCCCTCCGACTTGCTGTGGGGAAGCATGAGTTTGGCATGGAAGAATGTGCTTGGGGAAGATTCGGCGTTGGAA------------------ACTATCATTTGGCTGGAGAAAATCCGTGCACTCACTCGTCGAGGCTTGTTCTGCTTAGTGTTATGTCCTTTA---TCTGGATCTCTATCGCTTATTGCTTTCGCATCATAT------------------ATGCATTCCTCTCTTGGGGGCGTTGGCCTGCTGGATATGGGGTTTCGTGGAGCTTTTGTGGGGTTTTACTATGCACTACATTTTGTCCTCACCAAGCATTATATTTTAAGGTTTCCTATAGTTCAGCGGCACTTATTATTCAGTGTTAAACTGGGTATGCCAGCTGCTGTCACTGTAGCCTTCAGGCTTGCTCTCCTATTCCTGATTTTGGCTGAAATA---------CCAGTTCGTCTACTGCACTCGGATATGTTGGGAATTTTTTATCCTAGAAATGTACCCAGATTTTCCATTTGGCATCAAATTGTATTTTTCGTGGCAACATTCTTCAGTATTCTTTGTTGGAATGCCTGTCATAACCTT---------------------------------ATTCAGGTTACTCACACAACTCGATATGCTTTTGCTCCAAGGCCTGGATCAGCTGCTGCAGAGACAGATCCAAGTCGTAGCTTGTTATCTGCCTTGGAAGATGCAGAT---GGCTTGTTTCTACAATATCTTGCATACTTGGACCTGTATACACTTTCTGGTTTCTCAGAGAAGCATGTTGAGTCTTGGAGACGGGCTGCACTTTTTGAAGAATCAGGTGAA---------ACCTATCGAAGGGTGATTGCAGTGTGCTTGCGGCCCCTCGACAATCTTACCAGCAAACTATCAAAGGGCCTTGAA---AATCTTCAGACAGGGCAAGGTGACATATTTAAGCAGCAACAG------CCTACCATTGAGCAAAGGCAAATATTTCAACTAGGAAGCTCAAAGGATATTTTTCAAGATTTTCAGCTTTGTGCATGGTGTGCACAGGCAGCTGCTGCTCTTACTGCATATTCTCATAAGGAGGACAAGTATGGAGTTGCGCAATTAACTGGCTCTAACAGTGCAGTTTTGTCATCTCTCTTGTCATGTCTTCTTGTGTTGGAGGTGTACCTTGGTAGGAGGAATAGCTTCCAAGCGCTC------AGTTTTGTAGGGCCCAATGGTATTAAATGGGCAGTTCCTTTCCGGGGTGCCTTCATGGATATCGAC------------AGACGACAGTCTCTCATGTTCAGGAAAAAGTCTGAATTGCACAAGAAAACCCATGCCATGGCTGATGTTGTTTGCACTTCAATATACAGAATCACATGTGTCTTTCTAGATGAGATGATGCTT------GCTGGTCCTGTCAAGACCAGCTGCGCTGTCGCAGAAAGAGATTGGCTAAGCAGAAGC---AAGCCTGTTTATGGCACCTATGATATGCATGCTCAGAAACTATATCAGTTTCTGGATTTCAGGGAGTAG---------------------------------------------------------------------------------------------------------------
>Isoetes_lacustris
------------------------------------------------------------------------------------------------------------------------------------------------------------------------------------------------------------------------------------------------------------------------------------------------------------------------------------------------------------------------------------------------------------------------------------------------------------------------------------------------------------------------------------------------------------------------------------------------------------------------------------------------------------------------------------------------------------------------------------------------------------------------------------------------------------------------------------------------------------------------------------------------------------------------------------------------------------------------------------------------------------------------------------------------------------------------------------------------------------------------------------------------------------------------------------------------------------------------------------------------------------------------------------------------------------------------------------------------------------------------------------------GCGGTGTGCTTGCGGCCACTTGACAATCTTACCAGTAAACTATCAAAAGGCCTTGAA---AATCTTCAGACAGGGCAAGGTGACATATTTAAGCAGCAACAG------CCTACCATTGACCAAAGGCAAATATTCCAACTAGGAAGCTCAAAGGATATTTTTCAAGATTTTCAGCTTTGTGCATGGTGTGCACAGGCAGCTGCTGCTCTTACTGCATATTCTCATATGGAGGACAAGTATGGAGTTGCACAATTAACTGGCTCTAACAGTGCAGTTTTGTCATCTCTCCTGTCATGTCTTCTTGTGTTGGAGGTGTACCTTGGTAGGAGGAATAGCTTCCAAGCGCTA------AGTTTTGTAGGGCCTAATGGTATTAAATGGGCAGTTCCTTTCCGGGGTGCCTTTATGGATATTGAC------------AGACGACAGTCTCTCATGTTTAGGAAAAAGTCTGAATTGCACAAGAAAACCCATGCCATGGCTGATGTTGTTTGCACTTCAATATACAGAATCACATGTGTCTTTCAAGATGAGATGATGCTT------GCTGGTCCTGGCAAAACCAGCTGCGCTGTTGCAGAGAGAGATTGGCTAAGCCGCAGC---AAGCCTGTTTATGGCACCTATGATATGCATGCTCAGAAACTATATCAGTTTCTGGATTTCAAGGAGTAG---------------------------------------------------------------------------------------------------------------
>Selaginella_moellendorffii
---------------------------ATGGATGCGTGTAGGGTTCTT---------------------------------------------------------------------------CACGGCGGCTGTCACATTTGCGGTGTGGAT---------------------------------TCTCTGGGAGATCGCTCT------------------------------------------------------------------------------------------------------------------------------------------------------------------------------------------GCCGCAAGCGTCCTGGGGTTCCTTGATCGCCGCCGCCTTCAGCGATTGGTAGTCCAGCCGGAGGACCCTAACTCGTCCTCCATCGCCGACACGCTGCTGGGA---ATGGTATTGCTGGGCAAGGCGGTATTGGGC------TGGCCGCTAGACCCA---------GATTACACGTATCTCGTCGTCCAGAGGATCCGGGTTTTG------AGAAACAGTTTTGTTCTCGCTATCGCAACCATGGTCTCTGGATTCCTGTCGCTATGCGCACTCACGCTCTCA------------------GTGAAATCGAAG------AGCTCGTTCTTCATCGACATGGGTGTTCGTGGTGCCGCGCTGGGGCTGTGCTACATTTGTCTCTACACTTGGGGGAAGGGCCATTTGCTCAAGTTTCCGATCATCCAGAGACAAGTTTACTTCAGTATGAAACTGGGGATGACTTTGGCATTGCGCTCGGCACTTAGAATGGCAGTGCTCTCCATCCCAGTCGCGGAGGTC---------CTCGTAAGATCCTTGCACCGATGTCTTGCTGGTAACTGGGGGCCC---------------TTCTCTTTGTGGCACCAAGTCATCTATGTTGTCGGAGCGTTCTTTGTCGCTCTGATCTGGAACTTGTGCTGCCACTTT---------------------------------ATCCAGGTGATTCACACGAGACGGTTCGTGTTTGCGCCACCCCCGGGATCAGCTGCAGCCGAGACTAATCCGACAGAGCCGCTTCTTTCGGTTTTGGAAGACGACGAG---GACTTGATCAGGCAGTACCTTGGATTCCTGGACCTGTTCATCCTATCAGGAGTCTCCGAGATAAATGTTGAGGCCTGGCGGCGAGCGGCATTCTTCGAAGAAAGCGGTGAA---------GCTTACAAGAAGGTCATCACGCTCTGTCTGCGACCACTTGACAGGCTTACAGTGAGGCTCCTGAAGGGTCTGGAA---AGTGCGCAAGTAGGTGGTACC---------AAAGATCACATA------CCGGGAGCTGAACAAGGTGTG---------------CATGCCAAGGAAAACTTTCAAGAATTGCAACTTTGCTCGTGGTGTGCGGGCATTGTGTCTTCGCTGACGGCATTCTCACGCACCGAAGACCGATATGGCGTTGCGCAGCTTACTGGCTCCAATGCGGCGGTACTGGCATCGCTCATATCCTGTCTGCTTATCCTGGACGTCTACCTGGGACGTCGTAGTGGTTTTGGAGCTTTG------AGCCTCGTCAGCCCGAACGGGATCCGGTGGGCCGTGCCGTTCCGAGGAGCTCTGCTGGACGCGGAT------------AGGAAGCAAAGCGCTCTTTTCAAGAAGAAGTCTCTCCAGCACAGGAAAGCACACGTAATGGCGGATGTTCTTCGGACAGCAATCTACAGGATCGTGGCAGTTTTCAGGGACGAGATGGTAGTG------ACTGGCTCTGGCTCCGTCTCGTATGCTCTCGCGGAACGAGACTGGCTGAGTAGGAAC---AAGCCTCTCTTTGGGACACCCGAGATGCACCTCCAGAAGCTGGGACAGTTTATAGAGTTCCAGGAGTAG---------------------------------------------------------------------------------------------------------------
>Lygodium_japonicum
---------------------------ATGCAGTTTTCATCCATTTTG---------------------------------------------------------------------TGGATGGCATGGGGCTCTCACATCTCCACCATT------------------------------------------------------------------------------------TGCTTCTGGTCTCAGGAACGCAGCGCCTCG------------------------------------------------------------CTCCCA------TTTTCGTCGGGGTTCTTC---------AGGTACCTGGTTTTTCTAGCCTCACAGATGCTCTTTCTGATAGGA---------------------GAAGCGCTGGTGATAGTCCCTGAGGACAAGGATGCTGCCTCCCCTGGAGATATTGTCTTTGGCTTTCTTAAGCTAGCTTGGAGAGCCATTGTCGGT------GCCTCTTTGGAGGGATTTGCTGGACGGGAAGGTGCCATTCTGGCTCGGAAGGTTCAAACAAGCCGCGATCGTGCACTGTTTGTTTTCACTGTTGCC------ATATCTGGCGCCATTTCAGTAGTCTCTTCCACTTGGAGC------------------TTGCAATCCCGCCTC---------AGTGTCTTGGAGGAAGCTTGCCGTGGCGTGGCTGCAGGATTGGTTTACGCTTTTTCACACCTTTATATGCGAAGGATGGTCTTAGCATTCCCAATAATTCAGAGACAGTTATTCTTTCGGTTCAAGCTTGGAGTTACAGGTGTGGCGTTGATTGCATTGAAGCTTGCAATAGCTTCTTTACCATGTGCTGAGGCA---------GCAATTCTCATTTTTAACTCAAGCACCCTTGCAGCTATTGAGGCCAAAAGGCCACGAAAAAGCTTATTAGTACGAGAAACAGATTACTTTTTGTGCTCCTTTTTCACGGTTTTTTGCTGGGAGCTGGGTCATCATTTA---------------------------------GTGCAGGTACTCCTAACAAAGCGGTACAAATTTGCCCCTCCTTTTGGCTCGGCTGCTGCAGAAACAAACCCTAATGATTTACTTCTGGCAGCTTTGGAACGAACAGAGCAAAGTTCACTTGCACATTATTTGGCTTGCCTGGACATTTGCATGCTC---------TGTGAAAGCAATGCTGACACATGGAGACAGTGTGCTCTTTTTGAAGAAACTGGTGAT---------ACGTATCAGCGAATCGTGGCAGAATGCTTGAAGCCATTGGACACACTTACTATGAAGCTTGCCAATGGTGTAGATGGATCCTCAGGTACTAGCAACAAGGATTTTCTGAAGGAACAAATGCAATTGCCTGGA---GAATATGCAGCACTTCCCAAAAGAGAGAGTTCAAATCAAATATTTGCAGATTTTCAGTTATGTGCATGGTGTGCAAGAAGTGTGGCGGCTCTTACTGCTTTATCAAAGTTCAATGACCGGTTTGGAGTAGCCCAACTAAGAGGCTGCAATGCTGCTGTTGTCTCATCTTTATTGTCATGCTTGCTCATTGTTGAAGTTTATCTTGGACGTAGAAGCAGCACACAATCCAGCCAAGGTCAGTTTGTGGGTGTGAATAGTATCAAGTGGACTGTTCCTTCAAGAGGCCCTGTGGTAAACACAGAG------------AAAAGGCAGAGTTTCCCTTTCCGCAAGAATTCAGATCTTCATAAGAAGGCGTATGCCATGGCTGATGTCCTTCGCACATCTCTATATCAAATAGTAACCACTTTCAGGACAGAGATGCTTCTTGGTAGGTCTGGAACAGGCAGTGGTGGAGTTGCAATTGTAGAAAGAGATTGGCTAGTAAAAGGC---AAGCCACTGTATGGGACTCATGAAATGCATGTTCAGAAGCTTGGTGCCTTTTTGGACTTCCGTGCATGA---------------------------------------------------------------------------------------------------------------
>Amborella_tricopoda
------------------------------------------------------------------------------------------------------------------------------------------------------------------------------------------------------------------------------------------------------------------------------------------------------------------------------------------------------------------------------------------------------------------------------------------------------------------------------------------------------------------------------------------------------------------------------------------------------------------------------------------------------------------------------------------------------------------------------------------------------------------------------------------------------ATGACCCAAAAACATTGGGTG------------------------------------------------------------------------------------------------------------------------------------------------------------------------------------------------------------------------------------------------------------------------------------------------------------------------------------------------------------------------------------------------------------------------------------------------------------------------------------------------------------------------------------------------------------------------------------------------------------------------------------------------------------------------------------------------------------------------------------------CAGTTATGTACATGGTGTGCAAGAGCTTCTGCAGCATTAACAGCAAAATCTCACAAAGAAGATAGGTTTGGAGTGGCCCAACTCACTGGCTCCAACATGGCTGGTATGTCCACACTTATTTCATGTTTGCTCGCAGTTGAGGCCTGTCTTGGAAAGCGAACTCATGCGAGCCCTGCT------CACCTAATGGGGCCCACTAGCATTAGGTGGGCCATGCCTCCGAGAGTTGAAGAACAG------------GTCAAGAGGAAGCGGAGAGGGAGA---------GAGGCCACTTCCATTCACAGAAAAGCATATGTTATGGCTGATGTCCTTAGGACTTCAATCTATGAGATTGTCTCCGAATTCTTTGAAGAGATGCAAGCA------------------GGACAGAAGGCATCGGTTTTAGAGAGAGATTGGATTAGTGGGAGC---AAGCCATTGTATGGGACCCGAGAGGTTCTTGTTCAAAAGCTAAGCCTCTTTCTGGACTTTCGTGCTTAG---------------------------------------------------------------------------------------------------------------
>Isoetes_spp
---------------------------------------------------------------------------------------------------------------------------------------------------------------------------------------------------------------------------------------------------------------------------------------------------------------------------------------------------------------------------------------------------------------------------------------------------------------------------------------------------------------------------------------------------------------------------------------------------------------------------------------------------------------------------------------------------------------------------------------------------------------------------------------------------------------------------------------------------------------------------------------------------------------------------------------------------------------------------------------------------------------------------------------------------------------------------------------------------------------------------------------------------------------------------------------------------------------------------------------------------------------------------------------------------------------------------------------------------------------------------------------------------------------------------------------------------------------------------------------------------------------------------------------------------------------------------------------------------------------------------------------------------------------------------------------------------------------------------------------------------------------------------------------------------------------------------------------------------------------------------------------------------------------------------------AGAATCACATGTGTCT-TCTAGATAAGATGATGCTT------GCTGGTCCTGGCAACACCAACTGCGCTGTTGCAGAGAAAAATTGGCTTAGACGAGGC---AAGCCTGTTCATGGCACCTATGATATGCATGCTCAGAAACTATATCAGTTTCTGGATTTCAAGGAGTAG---------------------------------------------------------------------------------------------------------------
>Isoetes_andicola
------------------------------------------------------------------------------------------------------------------------------------------------------------------------------------------------------------------------------------------------------------------------------------------------------------------------------------------------------------------------------------------------------------------------------------------------------------------------------------------------------------------------------------------------------------------------------------------------------------------------------------------------------------------------------------------------------------------------------------------------------------------------------------------------------------------------------------------------------------------------------------------------------------------------------------------------------------------------------------------------------------------------------------------------------------------------------------------------------------------------------------------------------------------------------------------------------------------------------------------------------------------------------------------------------------------------------------------------------------------------------------------------TGCTTGCGGCCCCTTGACAATCTTTCCAGCAAACTATCAAAGGGCCTTAAA---AATCTTCAGACAGGGCAAGGTGACATATTTAAGCAGCAACAG------CCTACCATTGACCAAAGGCAAATATTCCAACTAGGAAGCTCAAAGGATATTTTTCAAGATCTTCAGCTTTGCGCATGGTGTGCACAGGCAGCTGTTKCTCTTACTRCATATTCTCATACGGAGGATAGCTATGGAGTTGCACAATTAACTGACTCTA-------AGTTTTGTCATCTCTCTTGTCATGTCTTCTTGTGTTAGAGGTATACCTTGGCAGGAGGAGCTGCTTCCAAGCGCTA------AGTTTTGTAGGGCCCAATGGTATTAAATGGGCAGTTCCTTTCTGGGGTGCCTTTGTGGATATTGAC------------AAACGACAGGCTCTCATGTTTAAGAAAAAGTCTGAATTGCACAAGAAAACCYATRMCATGCCTGACRYTRTTTGYACTTCAATATAYARAATCA-ATGTGTYTTTCTAGATGAGATGATGCTT------GCTGGTCCTGGCAAAACCAAYYGCMCTGTTGCAGAGAGARATTGGCTAAKCCRAAGC---AAGCCTGTATATGGCACCTATGATATSCATGYTCARAAA-TATATCAGTTTCTGGATTTCAAGGAGTAG---------------------------------------------------------------------------------------------------------------
>Isoetes_elatior
----------------------------------------------------------------------------------------------------------------------------------------------------------------------------------------------------------------------------------------------------------------------------------------------------------------------------------------------------------------------------------------------------------------------------------------------------------------------------------------------------------------------------------------------------------------------------------------------------------------------------------------------------------------------------------------------------------------------------------------------------------------------------------------------------------------------------------------------------------------------------------------------------------------------------------------------------------------------------------------------------------------------------------------------------------------------------------------------------------------------------------------------------------------------------------------------------------------------------------------------------------------------------------------------------------------------------------------------------------------------------------------------------------------------------------------------------------------------------------------------------------------------------------------------------------------------------------------------------------------------------------------------------------------------GTGCAGTCTTGTCATCTCTCTTGTCATGTCTTCTTGTGTTAGAGGTGTACCTTGGTAGGAGGAATAGCTTTCAAGCGCTA------AGTTTTGTAGGGCCCAATGGTATTAAATGGGCAGTTCCTTTCCGGGGTGCCTTCATGGATATCGAC------------AGACGACAGTCTCTCATGTTCAGGAAAAAGTCTGAATTGCACAAGAAAACCCATGCCATGGCTGATGTTGTTTGCACTTCAATATACAGAATCACATGTGTCTTTCTAGATGAGATGATGCTT------GCTGGTCCTGGCAAAACCAGCTG-------------------------------------------------------------------------------------------------------------------------------------------------------------------------------------------------------------------------
>Isoetes_coromandelina
-----------------------------------------------------------------------------------------------------------------------------------------------------------------------------------------------------------------------------------------------------------------------------------------------------------------------------------------------------------------------------------------------------------------------------------------------------------------------------------------------------------------------------------------------------------------------------------------------------------------------------------------------------------------------------------------------------------------------------------------------------------------------------------------------------------------------------------------------------------------------------------------------------------------------------------------------------------------------------------------------------------------------------------------------------------------------------------------------------------------------------------------------------------------------------------------------------------------------------------------------------------------------------------------------------------------------------------------------------------------------------------------------------------------------------------------------TGAA---ACTCTTCAGACAGGGCAAAGTGACATATTTAAGCAGCAATTG------GCTTGTATTGACCAAAAACAAATATCTCAACTAGGAAGCTCAAAAGATATTTTTCAAGATTTTCAG------------------------------------------------------------------------------------------------------------------------------------------------------------------------------------------------------GGTATAAAATGGGCAGTTCCCTTCCGAGGGGCCTTTATGGATATCGAT------------AGACGCCAGTCTCTTCTCTTCAGGAAAAAGTCCGAGCTGTACAAAAAAACCCATGCCATGGCTGACGTTGTTTGGACTTCAATTTACAGGATCACATGTGTCTTTATAGATGACATGACGCTT------GCTGGTCCTGGCAAAACCAGCTATGCTGTTGCAGAAAGAGATTGGCTAAGCAGAGGC---AAGCCTGT----------------------------------------------------------------------------------------------------------------------------------------------------------------------------
