# Supplementary material for: Phylogenomics indicates the “living fossil” Isoetes diversified in the Cenozoic
Source: PLoS One. 2020 Jun 18;15(6):e0227525. doi: 10.1371/journal.pone.0227525 (PMC7302493; doi:10.1371/journal.pone.0227525)
Supplement: S1 File — Folder containing fasta files for each of the individual nuclear alignments. (GZ) [file pone.0227525.s011.gz › 1_Individual_Nuclear_Alignments/Homolog_08940.orthogroup_1.fasta]

>Huperzia_lucidula
---------------------------------------------------------------------------------------------------------------------------------------------------------------------------------------------------------------------------------------------------------------------------------------------------------------------------------------------------------------------------------------------------------------------------------------------------------------------------------------------------------------------------------------------------------------------------------------------------------------------------------------------------------------------------------------------------------------------------------------------------------------------------------------------------------------------------------------------------------------------------------------------------------------------------------------------------------------------------------------------------GAGAGACATGGTGCTGAAAATAGTGAC------------AATGATGTGGAA---CTAGATGCAATTTTCAAGCGCACTCGGGCGCATTACTCACTAGCTGACATGTCACTTGATCAACTGGAA---------------------ATGTTCCTTCAGGAGTCAGATGAAGAAGACTATTTCCAGAATGTTGACGACGAGGAAGAATATCGCAAATTTCTTACCGCTGTTAAAATCCAGCTGGAAGGTGATGAT---CAAGAAAAAGCT---------------CAGGATAATGAGGAAGATGATGATGAGGACGATGATGACGATTTTGAGGTGGAGATTGAAGAGGTGCTGGGAAGTGATTTTGAAGATGCAGGTGAA---AAAATAAGTCCAAAGCTAAAGCACCAGGCAACTGCTCGAAGACCGGAAACAAGGGAAAAAACAAGGGAAATTGTCAGGATTCAAAATAAGGAAAGACTTCTAGGGCTTGCAAGAACTCCCTTGCGCCGTTTGCTACCATACACAGGA------------------------------------AGTGAGGGTTCCGCCAGTGACAGGATTGACGTGTCAGGGAATGTTATGCTTGAGGGGACATCAAAAAGCTGGCAATCAAATGCAACAAAGAGGGCTGCTGTCTACGGATTTACTGCTCATCAAATAGGGCAATTGTATTGTTTAATTCATGAGCATGTGCAGCTTCTTCTGCAGGTTTTTTCACTTAGTATTTTAGAACCATCTAGGCAGCAGATAGCGATTGACATCCATAAAATGTTGATGGAGTTGACAGAAAAAAGAGACTCAATACTATCTTGGAAAAGAAGTGCTTTTCCGGATTTTTGCTTTCGGCCTCCTTATACACATGCTTCCGCCGTTGAAGGTCACTGGGATTGCTTT---------------------GCGCGCGTGGTTGCATCAATTTCAACTTTAAATACTTTGCATACAACAGTCACAGAACACACAGTAGATCCTGAGCTGCAAGTTCCCTTTTCCAAAATCTCTTCAGGTGTTTTATTGGGAACAGATGGCTGCATGGCAGGAGGACCAAGTACTGGTACTTCTAGTGGTTGTAACGACGCACAAATAACACATTCTTCTCAGAATGCATTGGACACTGCTGCTGACTTGGGCGCCTCAAGTTATCAAATTTGCCAA---------GAATGGGTTCCTACAACATCAGGACCTGTGCGTTCTTTGCTTGATGTAGCTCCATTGCCTCTTGTGAGAGGATTTTTGTCAGATGTGGCAATAGTTGTGGAGGACTATAGACGACGACATGTGGAAAGTGGAGATTACCATAGACAGTGTGAAAGAGAACCATTGTTTCCATTATTAATATCTGAGCAGAAGGAACTAAAGTATGCAACCAGTACGTTTCCTGGATATAGTCCAGCCTATTTAGGG------GATAGAAGTGTTATCCTT---------CCGAAGAAAACAATG------GCAGCCACATTAGTGGAGAATACAAAGAAGCAATGCATTGCATTGGTTCCAAAAGAAATTTCTAGGGCCATGCGAAGGTTTTTTTCACTATTCAATGTTGCGTTATATCCTCATAAACCTCCACCTGTTGCATCAGCAAATCGTCTACTTTTTACGGAGGCAGAGGATGAGCTTCTTGCCATGGGTTTGATGATCTACAATACAGATTGGGGAGCAATCCAACAACGTTTCCTACCCTCAAAGTCTACACATCAGATATTTGTGAGGCAAAAGAACCGC---AGCTCTTCTAAGGCTCCAGAAAACTGTATCAAGGCTGTGCGGCAAATGAAGGCATCCCCTTTGACAACTGAAGAAGTTGCTTGTATTCAAGAGGCACTTAGATGCTTCAAG---------------------------------------------------------------------------------------------------------------------------------------------------------------------------------------------------------------------------------------------------------------------------------------------------------------------------------------------------------------------------------------------------------------------------------------------------------------------------------------------------------------------------------------------------------------------------------------------------------------------------------------------------------------------------------------------------------------------------------------------------------------------------------------------------------------TTT------------------------------------------------------------------------------------------------------------------------------------------------------------------------------------------------------------------------------------------------------------------------------------------------------------------------------------------------------------------------------------------------------------------------------------------------------------------------------------------------------------------------------------------------------------------------------------------------------------------------------------------------------------------------------------------------------------------------------------------------------------------------------------------------------------------------------------------------------------------------------------------------------------------------------------------------------------------------------------------------------------------------------------------------------------------------------------------------------------------------------------------------------------------------------------------------------------------------------------------------------------------------------------------------------------------------------------------------------------------------------------------------------------------------------------------------------------------------------------------------------------------------------------------------------------------------------------------------------------------------------------------------------------------------------------------------------------------------------------------------------------------------------------------------------------------------------------------------------------------------------------------------------------------------------------------------------------------------------------------------------------------------------------------------------------------------------------------------------------------------------------------------------------------------------------------------------------------------------------------------------------------------------------------------------------------------------------------------------------------------------------------------------------------------------------------------------------------------------------------------------------------------------------------------------------------------------------------------------------------------------------------------------------------------------------------------------------------
>Huperzia_squarrosa
------------------------------------------------------------------------------------------------GATAAAGTGGCAAGTATTGGGGAGCAA------------------------------------------------------------------------------------------------------------------------TATTTAGAG---------------------------------------------------------------------------------------------AGTGGAATT---------------------------------------------------------------------------------------TTTGCCGAAGGAGTGTTTGTGGAACTGGGAAGTGATGGGGATCAAGAGGACGAAGAAATCGAAATCTAT---------------GAA------GATGAAGAAGAAGAAGAGGAGAATGAAGATGAAGATGAGGATGAAGAAGAACATGAAAAAGAGGAAGTTTTGGTGGAAACTGACAAAATTACACTACAGATGTTGGATCAAAAAGATTCAGTTCCATTTGAAGCAGCAGATGGCAATGCTGGCAGGTGTTGCTTTTCTGAGTCAAGTGGAATGGAATGTGAGATA---GATGTCACTACCATAGAGATACTCAAGAGTAAAGAGGATTCTGTATTGGACAGGGAA------------------AAGGAAAATACTGATCAG---------------------------------------------------------------ATGGAGGAAATGATGGGCCATGCTTTAGATGCTCTTCCAGAACTAAAAAGTTTGAGAGATGACAGGTTTTCTATGGAGAGACATGGTGCTGAAAATAGTGAC------------AACGATGTGGAA---CCGGATGCAATTTTCAAGCGAACACGAGCGCATTACTCACTAGCTGACATGTCACTTGATCAACTGGAA---------------------ATGTTCCTTCAGGAGTCAGATGAAGAAGATTATTTCCAGAATGTTGATGACGAGGAAGAATATCGCAAATTTCTTACTGCTGTGAAAATACATCTGGAAGGTGATGAT---GAAGAAAAAGCT---------------CAGGATAATGAGGAAGATGACGATGAGGATGACGATGACGATTTTGAGGTGGAGATTGAAGAGGTGCTTGGAAGTGATTATGAAGATGCGGGTGAA---AAAACAAGTCCACAGCTAAAGCACCAGGCAACTGCTCGAAGACCGGAAACAAGGGAAAAAACAAGGGAAATTGTCAGGATTCAAAATAAGGAAAGACTTCTAGGGCTTGCAAGAACTCCCTTGCGTCGTTTACTACCATACACAGGA------------------------------------AGTGCGGGTTCTGTCAGTGACAGGATTGACGTGGCAGGGAATGTTATGCCTGAGGGGGCATCAAAAAGTTGGCAATCAAATGCAACAAAGAGGGCTGCTGTCTACGGATTTACTGCTCATCAAATAGGGCAATTGTATTGTTTAATTCACGAGCATGTGCAGCTTCTTCTGCAGGTTTTCTCACTTAGTATTTTAGAACCATCTAGGCAGCAGATAGCAATTGACATGCATAAAATGTTGATGGAGTTGGCAGAAAAAAGAGATTCAATTTTATCTTGGAAAAGAAGTGCTTTTCCGGATTTCTGTTTCCGACCTCCTTATACGCATGCTTCTGCAATTGAAGGTCATTGGGATCGCTTT---------------------GCACGTGCGGTGGAGTCAATTTCAACTTTGAATACTTCGAAT---------------------------------------------------------------------------GCAACAGATGGTTGCAGGGCAGGAGGACCAAGTACAGGTGCTTCTAGTGGCTGTAATGATGCACAACTAGCACATTCTTCTGAGAATGCATTGGACAGAGCTGCTGACTTGGGCGCCTCAAGTCATCGAATTTGCCAA---------GAATGGGTTCCTACAACGTCAGGGCCTGTGCGTTCTTTGCTTGATGTAGCTCCATTGGCTCTTGTGAGAGAATTTTTGTCGGATGTTGCAATAGTTGTGGAGGACTATAGACGACGGCATGTGGAAAGCGGAGATTACCATAGACAGTGCGAAAGAGAACCATTGTTTCCATTACTAATATCTGAGAAAAAGGAACTTAAGTATGCAACCAGTACGCTGCCTGGATATAATCCAGCCTGTTTAGGG------AATAGAAGCGTTATCCTT---------CCGAAGAAA---------------------------------------------------------------------------------------------------------------------------------------------------------------------------------------------------------------------------------------------------------------------------------------------------------------------------------------------------------------------------------------------------------------------------------------------------------------------------------------------------------------------------------------------------------------------------------------------------------------------------------------------------------------------------------------------------------------------------------------------------------------------------------------------------------------------------------------------------------------------------------------------------------------------------------------------------------------------------------------------------------------------------------------------------------------------------------------------------------------------------------------------------------------------------------------------------------------------------------------------------------------------------------------------------------------------------------------------------------------------------------------------------------------------------------------------------------------------------------------------------------------------------------------------------------------------------------------------------------------------------------------------------------------------------------------------------------------------------------------------------------------------------------------------------------------------------------------------------------------------------------------------------------------------------------------------------------------------------------------------------------------------------------------------------------------------------------------------------------------------------------------------------------------------------------------------------------------------------------------------------------------------------------------------------------------------------------------------------------------------------------------------------------------------------------------------------------------------------------------------------------------------------------------------------------------------------------------------------------------------------------------------------------------------------------------------------------------------------------------------------------------------------------------------------------------------------------------------------------------------------------------------------------------------------------------------------------------------------------------------------------------------------------------------------------------------------------------------------------------------------------------------------------------------------------------------------------------------------------------------------------------------------------------------------------------------------------------------------------------------------------------------------------------------------------------------------------------------------------------------------------------------------------------------------------------------------------------------------------------------------------------------------------------------------------------------------------------------------------------------------------------------------------------------------------------------------------------------------------------------------------------------------------------------------------------------------------
>Theobroma_cacao
ATGTCCTTGTGTGAGAATGTA---------------------------------------------------------------------CAATCAACTGAAGTTGGGAGCCGAGGTCATCAAACTGCACCTCCTGTTGCAAGTGATGGTCGCTCAAAACCTGATGATGATGTGGAGTGGGAGGCAGAGGAAGAAGTGGAGGATGAG---GAAGATGAGGAGGAAGATGTAGATTTCAATCCCTTTTTGAAGGAAACA---------------------------------------------------------------------CCTTCTCCAGAAGCTTCTTCTAGTTTGAGCTCTGAAATTGAG---------------------------------------------------------------------------------------------------GGCTTAGATGGTGATATTGTTGATAGTAGAGCACATACTCATGTTACTAAAGATGTCAAT------CCATCAAAGATTAATGCCAAGGTGCAAAACTCTGATGTTGGAGATTCTGAGCATGGTGAGGAGGAAACTGTGATGCAAAGTACTGCC------------------------------------------------------------------------------------TCCCCTGAATTGCAAAATACTATTCCTTTGAAACATGATAAGAGGAAAACTGGATCTAGTTCTCAATCAGAAAGAGAAAAGGAA------------------AGTCAGTCAAGCACTGTA---------------------------------------------------------------AAGGATAGTATGGTAGGAGACTTGAGTAATGCTACACATTCCCAGAAGCCTGTAATCCATTTG---------------------------------------------------GATGATGCTGAA---GATGATGCTGTCTGTAGGCGTACCCGGGCTCGTTATTCACTTGCCAGTTTCACACTTGATGAACTTGAG---------------------GCTTTTCTTCAGGAAACAGATGATGAGGATGATGTTCAAAATGTTGATGATGAAGAAGAGTATAGGAAATTTCTTGCAGCTGTTTTG---------CAAGGTGGGGATGGTGATCACCAGTCCACTCAG------GGAAATGAAAATGTCGACGATGAAGATGAGGACAATGATGCAGATTTCGAAATAGAGCTTGAAGAGGCACTTGAGAGTGATTATGATGAAGCTGCATTG---GAAAAGACACAGGCAGAGGAATATCAAAGAGCTGGACGGCGGCCAGAGACAAGGCAGAATAGACGGCAAAAAGCTTCTGCCCAATATGAAAGAAAGCTTTTAGAGCAGACTAAGAGGCCATTGCGTCCCCTCTTACCAATTTTGCCTAAT---------------------------------------GGGCCAATCGCACCCATTCCTACTCTTAATGGGAAAACTTGCATGCCTGAGACTTACCGGAGTTGTCTGCCCTCTGCTGCAGTAGATGGTTGCATCAATGGATTCACTCCGTATCAAATAGGCCAGTTGCATTGCTTGATACATGAGCATGTTCAGCTTCTTATTCAAATTTTTTCTCTTTGTGTGCTTGATCCTTCTCGGCAGCACATCGCATCTCAACTTCACAGATTGATTTTTGAGATGCTTCACAAACGAGATGAAGGAGTAGCTTGTAAAAGTAAGCTGTATCCTGATACTTGCTTCAAGCCCCCATATGTCTCTTCATCAGTGCCAAAT---------------------------------------------------------------------------------------------------------------------GAGGTCCCC---------------------CTTTTGTGCCCTACACAGAGCACTCCGAAAACATCTACATTTAACGCTAATGGAGTCTGTTTTTCTCCAAATACTCAGATGCCTGATGCTCAAAATATTTTCAGTCCTAGCGGAAGATATGAACATGTTTCTAGTGGGCAGTTGAGGTTT------TCATGGGTGCCTTCTTTAAACAGCCCAGGGTTATCCATTCTTGATGTTGCTCCGCTTAATTTAGTTGGAAGATATATGGATGACGTTTATTCTGCTGTCCAGGAGCATCGACAACGTCACTTGGAGAAT---AGTTGTGCTACTCAATATGAAAAGGAGCCTCTGTTCCCTCTT---CCTTGTTTTCCATCTGAGGTGGAAGCTAATAATGAAGCACTGAGAGGCAGTGCTCTACCAGCTGGCTCTACAGTACCGTCATCAGTCTGTCAACCACCA---CCTAAGAAGACATTG------GCTGCTACTCTTGTTGAGAAAACCAAAAAGCAGTCAGTTGCAGTAGTCCCTAAGGATATTACCAAGTTAGCACAGAGATTTTTTCCTTTGTTCAATCCAGTGTTATTTCCACATAAGCCTCCTCCTGTAGCAGTCGCAAATCGGGTTCTTTTTACCGATGCAGAGGATGAATTACTGGCTTTGGGCATAATGGAATATAATTCAGATTGGAAAGCGATTCAGCAACGCTATCTTCCTTGCAAATCTAAGCATCAGATTTTCGTTAGGCAAAAAAATCGC---TGTTCATCAAAAGCACCAGAAAATCCCATAAAGGCAGTCCGGAGAATGAAAACCTCACCTTTGACTGCGGAAGAGCTGCAAGGTATTCAGGAGGGGCTCAAGGTTTATAAACTTGACTGGATGTCTGTCTGGAAATTTATTGTCCCGCACAGAGATCCATCTTTGCTACCCCGGCAATGGCGCATAGCCCTTGGAACTCAGAAGTCATATAAACAAGATGCAACCAAGAAAGAGAAGCGACGGCTATATGAATCAGAAAGACGAAAACGTAAA---------------------------------GCTGCGTTGACTAATTGGCAACAT------------------GTGTCCGACAAA------------GAGGCAGAAGAGGGGACTCATGTTACAGAG---------------------------------------------------------------------------------------------------------------------------------------CAATCAAATAACTATGTGTCTGCAGTCATTCGGCCCTTGACTGGTCATATG---------------------------------------------------------------------------------------------CAGGGATCTCCACATGCATTGAACCAA---------------------TCCCAGCATCCTTAC---------------------------------------GCTACCTCTCATCATGCATCTAATGCATTGCAACCAACCCAT---------------CCTGTTCCTAATATGATATGGAATGCCTCCAAATCTCAAATATATTTACGGCCATATCGATCG------------------------------------------------CGTAAATCCAACAATCTACGCTTAGTGAAATTGGCACCAGACTTGCCCCCGGTGAATCTTCCACCATCTGTTCGTGTAATCTCGGAGTCAGCTCTGAAAACCAATCAATGTGGAGCATACACCAAGGTTTCTGCA---------------------------------------------ACTGGAGATGGTGTTGTTGATGCTGGAATAGGAAATACAGTTTCTCCT------------------------------------------------------------------TTTTCTCATTCTGCTAAGGCGTTGGCCAATAAAAGACAT------------------AAAAGCAATCCA------------------------------ACAAGAGCAAACATCACGAGTTCTCTCTCA------GAAGAATCTGGAGTTGTCAAG---------------------------------------------------------------------------------------------------------------------------------------------------------------------------------------------------------------------------------------------------------------------------AACAAAAGTGTTGCGGAAGAAAGAAGTACTCATACAGATCTTCAGATGCATCCATTGCTGTTCCAG---GCCCCTGAAGATGGACAAGTGCCATATTATCCATTGAATTGTGGAACTGGTGCATCCAGTTCTTTCAGTTTCTTTTCT------GGAAATCAGCCCCAACTAAACCTAAGTCTCTTTTACAATCCTCAGCAAACTAACCATTCTGTTGAGAGTTTGACCAGATCTTTGAAGATGAAGGAC---TCTGTTTCAATATCATGTGGC---------ATTGACTTCCACCCACTCCTGCAAAGAACTGATGATACAAATAGTGAACTGGTGACTGAATGCTCAACTGCATCTCTATCTGTTAATTTAGAT---------GGCAAATCTGTTGCACCCTGTAAT---------CCTTCCAATGCTGTTCAGATGAAGTCAGTGGCCCAGTGC---------------------AGCCCTTTTGCCACCAGATCT------------AGACCCTCTAGCCCTAATGAG---------------------------AAAGCTAATGAACTAGACTTGGAGATCCATCTCAGT------------------------------TCTTTATCTACAAAAGAGAATGCAGCATTAAGTGGG---GATGCGGCTACACATCATAAAAACTCAGCAGTTAGTTTACTAAATTCT---------CAAAATGCAGCAGAA------ACACGAGACACTACCCATTCA---------------------------TCAGGCAACAAGTTT------------------------------GTTTCAGGTGCCCGTGCATCAACTATACCAAGCAAAACCACTGGCAGATACATGGATGATACAAGTGAT---------------------------CAGTCTCATCTGGAGATTGTGATGGAACAAGAAGAGTTAAGTGACTCAGATGAAGAGTTT------------GAAGAACATGTGGAGTTTGAGTGTGAGGAAATGGCTGATTCT------------------------------------------GAAGGAGAAGGT---TCAGGCTGCGAGCAAGTTTCTGAGATGCAAGATAAGGAGGCCGAAGGTTCTACAACAAGAAAAACTGTGACAGATGAAGATTTTAATAATCAACAACAGGAATTAAGCACCCGTTGTAACTCACAGGGCAATATTTGTGTTCCTGAAAAGGGAACCCCACCTTTCTTGAAACTGGGTTTGACATGT------------------------------------------------CCAAGGAAGGATGCAAGTAGTTCATGGTTGAGCTTGGATTCATCTGCATCAGGCCGTACTTCACGCTCAAAACCTAAGAATGAGGTGAGTACAATAAGCAAAGGCCCTCCTACTAAAACTTTGGCTTCATATCGTCTCAACAGACCCTTGAAGCATGCAACACCAAGC---------------------------ACAAGAAAAGTCACGGTGCAGGAACATGCTATAGACATGGCTGAACAACTCAGCTTGGGTCCTCTTTCTGTCCCAACATTGAGGAAACCAAGAAAA------CGTCGGGCTAATACAATTGCAAATACTGGTTCGAGTTTAGGA---AACCCCAAAAACGATGCTAAAGACAGTGGTTAA---------------------------------------------------------------------------------------------------------------------------------
>Arabidopsis_thaliana
------ATGAAATCT------------------------------------------------------------------------CTGGATCAAGTAGAAACCCTAATTTCAGGGCCTCCCTCTGAACCG---------------------TCGTCCCCTAATAGAGACCTAGATAAAGATGAAGAAGAAGAAGAAGAGTGCGAGTATGATGACGAGGAAGAAGATGTTGATTTCAATCCCTTTCTTAAGGATTCT---------------------------------------------------------------------CCTTCTCGTGAAGCTTCTTCCAGTTTGAGCTCTGAAGTTGAG---------------------------------------------------------------------------------------------------ACTCTTGATGGTGAAATTGTTAATAGCATTACTACGGTTCCCCAAACCTTA------------------------------------------------------------GAGGGCAGACAAGGAAAGGAGGATATTGCAATGCCA------------------------------------------------------------------------------------------AGTAATGATGTCTCGTGCCAAGAACCACCAATCCCTGATGAGAGGACAGTTGGGGCCGCAAATGAAAAC------------------------------------------------------------------------------------------------------------------GGAGAACAATTGGTGATCCAAACT---------------------------------------------------CAGAAGCAAGATTTGATGTCAACTGAGGAA------------------------GATGATGCAATCTGCAAACGGACTAGAGCTCGCTATTCGCTTGCGAGTTTCACCCTTGATGATCTTGAG---------------------GCTTTTCTCCAGGAGACTGATGATGAGGATGATATTCCTAATGTCGATGATGAGGAAGAATACCGCAAGTTTCTCGCTGCTGTTTTA---------CATAGTGGTGATACTGAGGTTCCCTTGGCACAGACTGGAACTAATGATGACGATGATGATGATGATGAGGATAACGATTTAGACTTCGAGATAGAACTTGAGGAAGCGCTGGAGACTGATGACGAGGAAATTATACCT---GAAAAGGTCACTACAGGTGACAACATAAGCACTAAGCGACGTCCTGTGACTAGGCAGAAGAGACGGCAAAATATCTCCATTCATCACAAAAACAATTCTCCTGAACAGGCTGGCAGATTGTTACGCCCTCTTGTACCTATCTTACCCATT---------------------------------------GCACCACCTGGGAGAAGGGTTTCT---GCTACTGAAGCAGTTGCTTCGTCAGAAAACAGGACA------------------------------ATAAATGGCTTCACTCAAGCCCAAATGGGAGAACTGCATTCTTTGATTCATGATCACCTTCAACTTCTTATCCAAGTGTACTCTCTTTGTGCACTTGATCATTCACGGCAAAGCATTGGAACCCACGTCCAAGGACTTCTATCTGAGATGCTCAAACAACACCAAGGATATATCTCACGCCGAAGTCATCTTCTT------------------------------------------------------------------------------------------------------------------------------------------------------------------------------------------------------------------------------------------------------------------------------------------------------------------------------------------------------------------------------GTCACTGGTTCAGCATCATCGGTTCTTGATGTT------GTGGGTCTAGCTGGAAGATATCTAGTTGATGTTTCTGACGCTGTGCAAGATTATCGACGGTGTCAAGTGGAATCCGGT---TTTGATACTTCGTCTCAAAGAGTGCCATTATTTACACTT---CCTCACCAAGAAGTTGGCGGTGAGATTGTAAACTATCCTCTTTCATCCCCTAGTTCA------------------AGTAAGTCACCATCAGGTCAGCAGCAGGCTAAGAAGACGTTA------GCTGCTACACTGGTTGAATCAGCCCAGAAGCAATCTGTTGCCTTGGTCCATAAGGATATTGCCAAGTTAGCTAAAAGATTTATGCCATTGTTCAAAGTATCGCTATATCCCCACAAGCCACCTCATGCAGCTGTCGCCAATCGGGTCCTTTTCACTGATGCTGAGGATGAATTACTAGCTCTTGGAATAATGGAATATAACTCAGACTGGAAGGCAATAAAGCAGCGGTTTCTTCCTAGTAAAGGCGAGCATCAGATTTATGTTAGGCAAAAAAACCGG---AGATCATCTAAAGCCCCAGAAAATCCAATTAAGGCAGTTCTGAGGATGAAAAGCTCTCCCCTGACACCACAAGAGATACTACGAATACAAGAGGGACTTAAGTACTTCAAATATGATTGGACGTCTGTGTGGAAATTCGTCGTGCCTTACCGAGACCCATCATTACTGCCTCGGCAATGGCGCACTGCCCTTGGAATTCAGAAATCATATAAGCTAGATGCTGTAAAAAAGGAGAAACGGAGATTATATGATACAAATAGAAAATTCAGAGAGCAGCAGGCATCTGCAAAAGAGGATCGTTATGGGGCTTCTAAAGCCAATGAATATCAT------------------GTTGGTGGTGAATTGGTC---------------------------------------------------------------------------------------------------GAGAGTTCAGGTGAGGCATACCTACATGAAGGATTTTTAGCAGACTGGAGGCCTGGCATGCCAACCTTTTTTTCTTCTGCACCTATGCACTCC------------------------------------------------------------------------------------------------------TTTGACAAGGCAAAGGATGTTCCCGGTGATCGACATGAGTCAGTGCAAACATGTATC---GTTGAAGGATCTAAAAATCCTGAA------------------CTCTGTGGTGCCCAAATCCTGACATGTACGCAGAGGCTTGCACCTTCATTCATTCCTATGTAC------------CGCCACACATCTGGTACAGCACCCGGTGCCTCAAAAGCACCGATAATTGCGCGGCCATATCGTTCT------------------------------------------------CGTAAAGTATTCAACAGAAGTGTTGTGAGACTAGCCCCTGATTTACCTCCCGTTAACCTTCCATCGTCGGTCCGTGTTATCTCGCAGTCTGTTTTTGCGAAGAATCAGTCTGAAACATCCTCCAAAACTTGTATCATTAATGGTGGCATGTCGGATGTTTCTGGGAGGGGAAATTTCGGTATTGAAACTCCTTGTTTTTCAGCTGACAGAGATAACAACGGTCCTCCT------------------AGCGAAAAAGTGGTAGATTTGCAGGAAGATGTGCCTGCC------------------GAGAGCTCCTCTGGGATGGACAAG------------------------CAGAGCAATGACTCA---------------------------------------------------------------------------------------------------------------------------------------------------------------------------------------------------------------------------------------------------------------------------------------------------------------------------------------------------------------------------------------------------GATCTTCAAATGCATCCTTTATTGTTCCGG---ACCCCTGAGCATGGACAGATTACATGTTACCCTGCAAACAGAGACCCAGGGGGTTCTAGT---TTTAGTTTCTTTTCT------GAAAATCGACCTCAGCTG---CTAAGTCTTTTCAACAGTCCAAAGCAAATCAATCACTCAGCTGATCAATTGCACAGAAATTCA---------TCA---TCAAACGAATATGAGACAGCACAGGGCGACATCTGTTTTCATCCTCTTCTTCAAAGAACCGAG---TATGAAACGAGTTATGTTATTAGTAGACGTGGG---------------AACTTAGACCCAGATATTGGTAAGAAAGACAAATTATGTCAACTTCAGGATACTTCTGGTGCTGTTGAGAAGACTGCGATCCCTGTTACTGGTCGTAATGATGTCAGCTTGGAACCTTTTAGTTCT------------------------AGCACACCTGGTAAA------------------------------------AATGTGAACTTAGATATCTATCTAAGT---------------------------------------ACAAGCTCTTCTAAGGTAAATAATGGT---------------------------------------------------------------GGTAGTGTCTCAGCAGCAAATATTTCAGAAGCTCCAGACATCTGCATGGCTCAACTTAAT------GATGGCTCTGAAGTA------------------CCT------------------------GGATCAGCTCCACCAAGTGATAATATTAGTAGATGCATTGAAGAGATGGCTGAT---------------------------CAATCTAATCTAGGTATAGTGATGGAGCAGGAGGAATTAAGTGACTCTGACGATGAGATGATG------GAAGAAGAACATGTTGAGTTTGAGTGTGAAGAGATGGCTGATTCT------------------------------------------GAAGGAGAAGAAGGCTCAGAATGCGAAGAAAACATTGAAATGCAAGATAAGGATAACAGAAACTCTGTGGTAGAAATAACTTCAACAGATGTCGATTCTGGCAAAGAACTA------------------------------------------------------------------------------------------------------------------------------------------GGCAAGGATTCTCCAAACAGTCCTTGGTTGAGTCTGGATCCGAGTAGCCGTCGCTTAAGCAGTAATGTTAAGGACAGAGAGAAGATAGAGGCAACAAATGAA------------ACGACCATCTCACAGTTTGGTCCTAGTAGATCACGCAAAAAAGGGACACCAGTG------------------------AAGAGCAGAGATGCAGAATCAAAGGAAGAAGCA------GGAGTTGCTCGGTTGAGACTGGGTCCTCTCGCCCTCCCCCCAATGAAGAAACCCAGAAAATGTGGTGGGCAGGCGGAAACA------------------------------AGTCCAAGTATTGAGACAACCTGA------------------------------------------------------------------------------------------------------------------------------------------
>Littorella_uniflora
------ATGTCTGGGGGTGCAGCTTCTGTAAAGTCTGTAAATTTTGAAGTTCAAGAAGTCCCGCCGCAAGAGAATGCCCCCGCTTGTGACAATCCATCCGAAACAGCTGCCAGAAGCCCTACGCAACATGTGAAT------------------AGTAAGGAAGGAAACAACCGAGATGGTATTGGTAACTGGAATGTAGAAGAGGAG---GAGGACGAGGAGGAAGATGTAGACTTTAATCCTTTCCTAACAGAAGAT------------------------------------------------------------------CATCCGGTA---GAAGCTTATTCGAGCCTGAGTTCTGAAGTGGAA---------------------------------------------------------------------------------------------------GACTTGGATACAGATATTGATGATAATGGGAGGAGGAAAACCCGTGGCGGATTTGTAAAAAAGTTGAATGGGAAGCATAACTGCGTCATGAAAAATTCAAATGCTGTAGGAGATGTTGACCATGGGGAAGAGATTGTGATGCATTCTGTTTCT------------------------------------------------------------TCTGGAGAATGT------------GGTCGAAATATCGATACAAGTTATGCCCCAATTACAGACAGAGAACCTGTATCAGTTATGGAATCT---------------------------------------------------------------------------------------------------------------------GAGAATGGAATGTTATGTGACAGAGACAAGGGAATGAGCAGCCTGAGAGATGTTGTGAATGATGAT------GCTTTGAGAAGGACTGTG------------------------GTAGATATTGACGTTGATGGTGCAATCTCTATGCGAACTAGGGCTCGTTATTCTCTTGCCAATTGCACCCTTGATGAACTTGAA---------------------ACTTTTCTTCAAGAAACTGATGATGAGGACGATCTTCAGAATGTTGATGATGAAGAAGAGTACAGAAAATTTCTTACGGCTGTCCTA---------CAAGGGGATGATTGCCAGAGTTTACAA---------------GGGAATGTAAATGTTGATGATGAAGACGAAAATGATGCTGATTTTGAGCTTGAACTGGAAGAAGCACTGGAAAGTGACCATGATGAAATTGAAGAG------------------------------------------CGGCGAAAAACTCGGAGAAATAGACGCCAAAAAACTAGTCTTGAGCGCAGCAGTAAGCATTCAGGACAGTCGAATAGACCACTGCGACCCCTCTTACCATTTGTGCCAATGGGGTCTTGTCCAGGTTTTGAGGAGAATCAGCTTGCGCGCCCATATGCTCCATCCTATATGCCTTCTGCAAATAATGGACTC---------------------------------------------------------GGATTTACTCCACATCAGATAGGCCAGTTACATTGTCTGATTCATGAGCATGTGCAACTACTTATTCAGATTTTCTCTGTGAGTGTTCTTGATCCTGGTAAAGGAGATGTTGCTGCTGACGTAAAGAAATTACTTATAGAGATGCTCAAAGACCGTGATCAGGCATTGCAAAGCAGGAAACTTCCATATCCCAGATTTTGCTTCTTCCCTCCATACATTCACCCATCAGTGCCAGATGAGAGTCACAAAATGCTG------GCGCCGCATGCCAGCAATACAAATGTGCAGTCTGTGCAAGAAATTTCT------------------------------------------------------------------------------------------------------------------TCTGGAAGTAACGGTGCGCTGCACTCTAATACAATTTTCTCCTCAAATGGGAGAAACAACCCTCATCGGGAAGAGCATGCAACATCCTCTGGAACACTGGAATCTTCG---------TCCTGGGTGCCTTACATTTCTGGTCCGGTGCTGTCTGTTACAGATGTAGCTCCACTTAGATTAGTTGGAAGCTTCATAGCTGATGTTACTTCTGCTGTCCAAGCATATAAACGATATCAAATTGACGTTGGA---GTTGAGACTGATATTGAGAAGCAACCCCTCTTCCCTTTT------------CACCAAGATTCATGTTTTGATGAACCTGATAGTCACGGAAAAGTAAATTCCTGTTCCAAG------AACACTAGTGATAAGCTTGCAGTTTTGCCGAGAAAGCAAATGTCAAAGGCTGCAACTATGGTGGAGAAAGCTAAACGGCAATCAGTTGCTCTTGTTCCAAAGGAGATTGCCAAATTAGCTGAGAGGTTCATGCAGTTTTTCAACTCAGCTCTTTATCCCCGCAAGCCACCACCTGCTCTTCTTGTAAATCGGATTCTTTTTACTGATGCCGAGGACGAGTTGTTGGCGATGGGAATAATGGAATATAATACTGAATGGAAAACCATACAGCAACGGCTTCTTCCTTGTAAATCTAGTCATCAGATATTTGTGAGGCAGAAGAATCGT---ACATCATCAAATGCACCTGAAAATCCAATAAAGGCTGTGAGGCGGATGAAAACCTCTCCCTTGACTCCGGAAGAGGTAGCATGCATTGAAGTGGGTATGAAAAGGTTTAAACTCGACTGGATATCTATATGGAGATTTTTCCTTCCTTATAGAGACCCTTCTCTACTTCCAAGACAGTGGCGCATTGCAACTGGGACACAAAAATCGTACAAAGGTGATGCAGCAAAGAACGCCAAGCGACGTTCAAGTGATATGAGAAGAAAAGCAAACAAA---------------------------------------TCTGCTCCAAATCGGCAT---------------TCTTCATCCGATAAA------------GAGGGCGATAGCACTGACAATGCAATGGAG------------------------------------GAAACTAACAGCGGAGATAATGGTATGTACAAAGGCGACGTGGCATATGTTCACGAGGCATTTTTAGCTGATTGGAGGCCAGAT------------------------------------------------------------------------------------------------------------------AGTAATGTTTCTTTC------GGTTTCCCCCCTCACCTGTCC---------------------------------------------------TCTCAAGGGGGTTATCAA------------------------------------GCCTATGAACAAAGAGATGTTGCTGGCACTGCCCCA---------------------------------TCCTCTTCAAAGCCATCCAATCGTCATGTATTTCTACGACCGTATCGTGCG------------------------------------------------CGCAAGTCAAAATACACACATTTGGTGAAATTAGCTCCTGATTTGCCTCCCGTGAATCTTCCGCCATCTGTACGGGTTATTCCACAGTCAGTTTTCAAAACA---------------TCTAATAAGGTTTCTGTC---------------------------------------------AATGCGGAGAGCATTGGTGGCATGGTGGAAGAAAATGGA------------------------------------------------------------------------------GCTCTGCAAGTTGGAAGCACCATGAATTCTCAA---------------------ACCCATAATTCACCA------------------------------AGATCTCAGCACTTTAGGAGTGGCTCTCTGAAAGTTACTGCTGGT---------------------------------------------------------------------------------------------------------------------------------------------------GATCAGCAGAGACAACACGGCGAGTTATTCACCGGT------------------------------------AGATGT---------------------------------------------------------------TCAACAGAAGAGAGAGGAGAATCAGATCTTCAGATGCATCCTTTATTGTTTCAG---GCATCTCAAGATGCCCCTCTGCCTTACTATCCATTGAACTGCGGT---------ACTACCTCTTTCGCACTCTTTGGA------GACAAGCAGCCACAACTAAATCTCAGTCTCTTTCACAATCCCCGCCATATAAGAGATGCTGTAAATTTTCTAAGCAAGTCTTCTAAG------------CCACCTGAAAAACATCCATCATCTTCGAATGTTGACTTCCATCCACTTTTACATGATGGTGTGGATACAAAT---------GTAGTTCATCCTCCTGCA---------------AGCCTC---------------------------------------------CCAGATGGTGCAAAACAAAGGCAAAGAGGTGCCTATGGT------CAAAATCCATCATGTTCCTCGTTAAGTAAGCCATCTAGA---------GATGGAAGTTCAAGTGCTTCTGGTTCAAGAGTTGCCACCCTTATTGGGGAGGTTAATGCAGTAGACCTGGACATTCACCTGAGT------------------------------TCCATATCTGAAAACCAAGAAGCTATGCCGAACAGT------------AGTTCACGATTAGATGATACGGGAAGATTATTACGTAGTCCAGATCCTAGAACTAAAATATCCGAGAGGGCTAATGATTCTGCTGCTGAT---------GACTCGTGTCAGAGGATCGACTCAGCTGACCTTCCTTTGGTGGCA---------------------TCTAAAAATAGAGGAAGT---------------------AGGAAAGTTTCTGAAGACATGAGTGAT---------------------------GTGTCCCTTCCTGAGATTATAATGGAACAGGAAGAACTAAGTGATTCCGAGGAGGAATTT------------GGGGAAAATGTCGAGTTTGAGCATGAGGAGATGACCGATTCA------------------------------------------GAAGGAGAAGATACCTCTGACTCGGAACAGTTGCTCAACGCACCAGATGAGGAAGCGCAG---------CTAGATGAAATGGCTGAAGACATTGAC---------------------------------------------------------AATCCTCAAGTATCAAATAAGCCATTTGATCGTGGAGGCAATGTTTGTAGCACAACAGATGACCGCCATTCAGACAAATCAGCGGTT------AATAACAAGCCCAGTTCGTTATCTTTTAATCTGAATTCCGACCCTCCAGTTTCCCCACTTTTGAACCCTGAGAAGACCTCAACCATGTATCATTTTGGACCATTTGGAATTTCTTCTCTCTCTAAGACAACTCCAGGTACTGTTCATACACTGAAGCCTGCTACGGCTGCTGCTGCTTCCGGGAAGCAT---------------------------------------------------------------------CCCATTTCA---GATTCGGGACGAAGGCCGAAAAAACGAACTCGGTGA---------------------------------------------------------------------------------------------------------------------------------------------------------------------------------------------------------
>Ananas_comosus
------ATGTCGGAG---------------------------------------------------------------------------------CTTTCCGCAGCAGTGAAAGGAGAATCCTGGCATTCC------GACCATCAAAGAATTGCATTATCTCCATCCAACTTATCTTCTGGCAATCCTGTAAATATGGAAGTTGGAGATGACGATGAAGAGGAGGATTTGGATTTCAATCCTTTTTTGAGGGAAGAA------------------------------------------------------------------ACTCCTTCA---GATGCCTCATCAAGTCTGACTTCAGAAAATGAA---------------------------------------------------------------------------------------------------GGTGCATCTGCTAGTGTT---------------------------------------------------GATAAAATTATGAGCTCTTCAGATCAACAAGATGTTAATACAGCGTCTAGGCCAATTGATGAGACTCAACATTGTAGT---------------TTAATTATTGGAAAAGAGGAT---------------------------------------------------GAGAATACCCTGATGCATAATAGGCTT---------------------------------GCAACAGACGATGACTGTGGGAAAGAACCTGTTCAAGAA------AACCAAGGGACAAATTGTACACAGCAG------------------------------------------------------GAGGAAAACTTAACTGTTTGTGGGAAATCCCAGAATCCAACGATCAGCATA---------------------------------------------------------------GATGAT---------GAGGATGCCATCTTTAAGCGCACACGGGCTCGCGTTTCTCTGGCAAATTATACACTCGAAGAATTAGAG---------------------ACCTTTCTCCAGGAATCTGATGATGATGGGGACCTACAAAATATTGATGAAGAAGAGGAATATCGTAAGTTTCTTGCAGCTGTTCTA------CTGGATGGAGGAGATGACAAACACAATGGA---------------CAGGGGGATGATAATCTGGATGAAGATGAGAATGATGCTGACTTTGAAATTGAAATTGAGGAGGCATTAGAAAGCGATGCTGATGAAAATATCGAAAATGAGAAATTATTAGATGACAAGCAAGAGGAAGATTCCCGTAGGCCCGTGACTCGGCAGAAGAAACGGCTTAAGGAGTCAGCTGAAAGTAAGAAATGCTTTCTGGGGCAACCAAAATTGCCCTTGCGTCCTATTCTGCCGTATGTTGCT------------------------------------------CATGCCCAAGTATCCCCTCTCCCTGCCTATGGATGGCAGTTTCCTTCTAAAAATGGAGCTGAT---------------------------TTGGCGAATGGATTCACAGCTCAGCAAATAGGCCAGCTCTATTGCTTAATACATGAGCATGTTCAACTTTTAGTTCAAGTCTTCTCTGTTTGTGTTCTTGATCCATCACGACAGCCGGTTGCTGTTGAAGTTCAAAAGATGATCACAGAGATGGTTTGTAGGCGCGAGGAAGCCTTGGTTTCGAACAAAGTTCCTTATCCGAGGACTTGCTTTGAGACTCCATATCTTCGTTCATCACTTGATAAT------------------------------------------------------------------------------------------------------------------------------------------------------------------------------------------GCTTCTAATCAGAGTTCAGAATTCTCC------------------------------------------------------------------------------------------CACTGGATGCCATTAATTGATTGCCCTTTATTTTCCATTCTTGATGTGGCACCACTAAGGCTGGCAAATAGTTACACAACTGATGTTACAGCTACTGTTGTAAGGTATAGGCAGAGTCATTTGGACAATGCAGCTGACAAAAGCCACTTGAAAAGAGAACCTCTTTTTCCTTTG---CCTATGATCGACACCGGCAGGGAGAGTAATAATAAGCTTCTTGGAGGATTTAATACA------ATGTCTACAGTTTCATCACTTTCACCTGGTCAGCTGCAACCTAAAAAGTCATTA------GCTGCTACCCTTGTAGAAAGTACCAAGAAGCAATCAGTTGCTATCGTCCCTGTGGATATAGCCAGATTAGCACAGAGGTTTTTTCCTCTGTTTAATATTGCGCTGTTTCCTCACAAACCTCCGTTGCCAGCAGTTGCAAACCGTGTGCTTTTCACTGATGCGGAGGATGGATTACTAGCAATGGGACTGATGGAGTATAATAATGATTGGGGTGCGATACAGAAGCACTTTCTTCCTTGTAAGTCGAAACATCAGATTTTCGTCAGACAGAAAAACCGC---AGCTCTTCTAAAGCTCCTGAGAATCCAATTAAGGCTGTGCGACGTATGAAGACCTCTCCGTTGACAATAGATGAAAAGGCACGGATCTACGAGGGACTTAAATTATTCAAACATGATTGGATATCTGTTTGGAAATTTTTTGTCCCACATCGAGATCCGTCACTATTGCCACGCCAGTGGAGAATTGCTACTGGAACCCAGAAGTCCTACTGTAAAAGTGAAGCTGTTAAAGAAAAGAGGCGATTATATGAAGCAAAAAGAAGAAAAATGAAA---------------------------------GCTTTAACGGCTGAT------------------------------------------------ACAGAAACAATACCTGGAAACGAGGTTGACAAT------------------------------------GGAGGACCTAACAGTTCGGATGAAATGGATAATGAAAACGAAGCTTATGTTCATGAAGCATTTTTAGCAGACTCGAGCATTGGT---------------AGGAATGACACACAGTCTGTTCAGTTGATACAGCATGAGGGGGCTTACATTGGTCAAAAATCCTCCACTAATACAGATGAA---------------------------------------------------------------TCTGATGATCTACATCAAGTAGGTGGAACAAAGCTTGATCTTCCAACATCCTCAAAGACTTTTGAAAACACGAATGAT------------------------TTTTCCAAGCAGACTGGTGTATACTCTGTTTCACCTATGAAC---------------TTATTTTCTGGGTCAAAGTCAAAGTCCATAGGGAAAAATATGTTGGTCTCAGTGCCTCAAGCA------------------------------------------------CGCAAAAATAAAGGGGCCCGGGTAGTGAAGTTGGCTCCCGACTTGCCACCTGTAAACCTCCCCCCCTCTGTTCGTGTGATATCCCGCTCAGCTTTTCATGGCTTTCGTGGTGGA---------------------------------------------------------------------------TCATTATTTTCTAACATCAGTTCTAATGCAACGAAAGAT---------------------------------------------------------------------GTTGTTTCTACGAGCTCTCAGGCCATTACAAAATATATTAAT------------ACAGAAAATCCAGGA---AAACAGTTGAAT---------------------------------------------------------------------------------------------------------------------------------------------------------------------------------------------------------------------------------------------------------------------------------------CTATGCTCTGATGGGGGT------------------------------------CCCCATACAAATATGGCTGAAGAAAATCCTGTTGAGTCTGATTTCCAGATGCATCCTCTACTATTCCAG---TGTCCTGAAGAT---CAATCATCATATTACCATCAA------------------GTGAGCAGATACAGTTTTCTCTCT------CAGAATAGCGGTCAGGTT------------------GATCCC------------------GTAGTGGGAGTAAAAGATAACATCAACATTATTTCGTACTCGAGAGAAGCTCCTGCAGAGGTGCATACTATCGACTTCCACCCTCTACTGCAAAGAAGTACT------GGTGCAACTTTGTCGACCAGAATTAGAGGT---------TCTGAGAACATA---------------GTATCAGATGTAGAGTGC------------------------------------------------------------------------CATCAATTCCTCGACCAATCTGACTGTAACTTGAGAGAATCTGTAAGCCACAGTGAG------------------------AAGGAAAACAATCTTGACTTGGATTTCCGCTTATAT------------------------------TCTGCAACAGATAATGAAAACTTAAAATTTGCTAGC---AGAGATTCACTTGAGCATGTCGAGTCAAGGACTTCTTATTTGAAG------------CATAGTGGTCTTTCAAATTCGAGCAGAGTTTTTGCCCAGTCA------------------CAAGAGTGCGAGGTGGAAAATGTTCATCTTATTGGACCTGAACCTACTAGAATGAATAATTATGCTCGCCAATCC------------------------------TTGGAAGAGCGTAATGAG---------------------------GAGTCTTTGCCAGGTATTGTAATGGAACAGGAGGAATTGAGTGATTCGGATGAAGCGAGTGAACATGATATTCAAACCTTTGTTTCTCTGGGGGAACACCAAGCCATTGATGAACATAGTCAAGTGCATCGGCCAAGATCAATCATCCAACAAGGACCAGCCCAAGAGAGCAAACTCTGTTCAAGCTCATCACAGGCGCGACAA---------------------------------------------------------------------------GATCCATGTCATGCTAATGTTCCCCAATTAAAGCCAAAGAAAGACTCT---------------------------------------------------------------------------GGCAAAAAGGACACGTTGCGCAAAACTCATCTTGGTGCAGCTCATGCACGTCCTCATCAATCGAGCAAGGCGCGACCAAAAAGCTCG---------------------------------------------------------------------AGAGCCTGCCCAATT------------------------GAACCGCGGCGGCTGCATTTGCAAACGGATACCGAATGCATGAATGCT------------------------------AATCCCAGAAAACCGAGAAAA---------------------------------------------------------------------------------------------------------------------------------------------------------------------------------------------------------------------
>Oryza_sativa
------------------------------------------------------------------------------------------------------------------------------------------------------------------------------------------------------------------------------------------------------------------------------------------------------------------------------------------------------------------------------------------------------------------------------------------------------------------------------------------------------------------------------------------------------------------------------------------------------------------------------------------------------------------------------------------------------------------------------------------------------------------------------------------------------------------------------------------------------------------------------------------------------------------------------------------------------------------------------------------------------------------------------------------------------------GCAGAGGTGTCTAGGAAGGACAAAGCT---------------------AGTGTTTCAGAGCTGGAGGATGGAAATGTTTGTTCCCATCATGGCATTGAAGAGCCTAATGAAGAATCAATGCAAGGCATTGTAATGGAACAAGAAGAATTA------------------------------------------------------------------------------------------AGTGATTCAGAGGAAGATAGCCAGCATGTCGAATTTGAACGTGAGGAAATGGATGATTCTGATGAGGACCAAGTTCAAGGT---------------------------------------------------------------------------------------------------------------------------GTCGACCCCTTGCTGGCTCAAAATAAG------------------------------------------------------------------------------------------------------------------------------------------------------------------------------------------------------------------------------------------------------------------------------------------------------------------------------------------------------------------------------------------------------------------------------------------------------------------------------------------------------------------------------------------------------------------------------------------------------------------------------------------------------------------------------------------------------------------------------------------------------------------------------------------GAGGTTTCAACATCAGTT---------------------------------------------------------------------------------------------------------------------------------------------------------------------------------------------------------GGTTGTGGGGAGTATGAAGGCAGTAATAATCAGAGC------------------------------------------------------------------------------------------------------------------------CAGAACCAACAAAGGTTAGTACAGGTGGGT------------GGTAAACAGGGTGCAGCAACGCAGAAA---------CCACAGAGGCTTTCTAATGCCAGACCAGCAAGAGAGAAGCTGAAGGGGGATAATGCGAAACGTCCAGGATCT------AGAACAACCCAACGATCATCCACGTCCCCTACAACTGAA---------------------------------------------------------------------------CCTAGCCAAACGAAAACTAGAAGGCCTAAAGCTCAGCAGGTACAGATTGGTGCTGAG------------------------------------CGCAAGTCCAGTGATTCAAGAAGAAGCAGAAAAAAA---------------------------------------------------------------------------------------------------------------------------------------------------------------------------------------------------------------------------------------------------------------------------------------------------------------------------------------------------------------------------------------------------------------------------------------------------------------------------------------------------------------------------------------------------------------CCT---------------------------------------------------------------------------------------------------------------------------------------------------------------------GCTCCAAGTTAA---------------------------------------------------------------------------------------------------------------------------------------------------------------------------------------------------------------------------------------------------------------------------------------------------------------------------------------------------------------------------------------------------------------------------------------------------------------------------------------------------------------------------------------------------------------------------------------------------------------------------------------------------------------------------------------------------------------------------------------------------------------------------------------------------------------------------------------------------------------------------------------------------------------------------------------------------------------------------------------------------------------------------------------------------------------------------------------------------------------------------------------------------------------------------------------------------------------------------------------------------------------------------------------------------------------------------------------------------------------------------------------------------------------------------------------------------------------------------------------------------------------------------------------------------------------------------------------------------------------------------------------------------------------------------------------------------------------------------------------------------------------------------------------------------------------------------------------------------------------------------------------------------------------------------------------------------------------------------------------------------------------------------------------------------------------------------------------------------------------------------------------------------------------------------------------------------------------------------------------------------------------------------------------------------------------------------------------------------------------------------------------------------------------------------------------------------------------------------------------------------------------------------------------------------------------------------------------------------------------
>Amborella_tricopoda
------ATGCAAACC------------------------------------------------------------------------------TATAGCAAAGAAGTTGCA---------------------------------------------------GATTGTGATACTCATAATGATAGCAATGGGGACTTAGAATTGGAGGAAGAGGATGAAGATGAGGATATAGACTTCGACCCTTTTGTGCAAGATACT---------------------------------------------------------------------CCATCTCCCGAAGCCTCTTCAAGCTTGAGTTCT---------------GAGAATGGAGGA------------------------------------------------------TTTGACGATGAGGCTCTGTATGAATTTGGAAGCTCTTCTCATCATAAGGACTCTGATGCATTGTTG------------------------------GAACCGGTTATTGGAGGCTCCAAGGATGCAGATGCTGGACAGGAAATTGTTGACAATGTGGAAGACATTGCAACCCCTGAGAAA------------GGTGTCAGTGGGAAAGATGGCGCAATGGGGAAATCGAAGAAGAGGAAGTCACCTTTGATTGATGAGCAGGAAACACAAAGTTTAGGTAATGCTACCTCATCAGTTGGTCATCTTGAAAAGAGTCAGGTTTGTACGGAGGGTGCCCTTGAGAAGGGA------------------AAGCAAGATGGAGATTGCAATAGAACA------------------------------------------------------GAGGATGAATTGTTGGGCCAAACCATGGATTCCCTGCCTGATTTGAGA------------------------ATTTCAAGAAAAACCATTATTGAAACACAAAGGGGCCAAGACAATGATGTGGATATTGAGGATGCTATATGTAGGCGAACTCGTGCACGCTACTCACTTGCTGGCTTGACACTTGATGAGCTGGAG---------------------GCATTTCTCCAGGAATCAGATGAAGATGACTATTTTCAAAATGTTGATGATGAAGAGGAATATCGTAAATTCCTGGCTGCTGTTATTTGCAAGGTAGATGGAGATGATAAAGATGATCAGGTGATGCAG------GATAAGGATGAAAATGAGGATGATGACGAAGACAATGATGCTGACTTCGAGCTTGAAATTGAAGAGGCCCTAGAAAGTGACAATGATGAAAATTCTAGT---GAAAAGGTTGAGAAGAAAAACTTACGAGGGGCTTCTCATAAGCATGAGACCAGGCAGAATAGGCGTCAAAAGGTGCCTACCCAAGACAAAGGGAGGCTTCTAGGTTTGGCAAAGACCCCACTGCGTCCCATATTGCCATTAACAACAAATGCA---------------------------CAGGCCACACACTCTTCGCCAACAGAAATGCAAAATGCAAATCATGGTCTTCATGGTAAGTCTTCATTGCCTATGATTGATACGGCAGAC------------------GGGTTTACTCCTCATCAGATAGGCCAATTGCACTGCTTAATATATGAGCATGTCCAACTTCTTATTCAAGTGTTCTCCTTGTGTGTTATGGATCCTTCTCGTCAGCACATTGCAAGTGACATTCAAAGAATGATTATGGATCTGGCTGATAAGCGTGAAGAAGTTTTAAGTTGGAGAAAAACCCCATATCCTGAGTGTTGTTTTCAGCCCCCATTGGTTCAGCCATCCGCTTCTTTGTTAAAGGATCCCTATTTT---------------------TTATCTCTAGTTACTTCCAAATCGTCA---------------------------------------------GAGTTACGGAGGCCT------------------------TTTTGCAGCAGTGTTGGGTCTGCTTCTTGTCAACCATCTTCAGGGTCCCCGAATGTTCATTGTGTGTCAGGG------GATACCATTCAAAATAATGGGGAT---------------------------------------------CCT---GGTTGGGTACCTACAGTATTGGGAAGTGTGGTATCAGTCCTTGACGTTGCTCCACTTGGTATGGCTCGAGGATTTCTCGCGGATGTTTCTAATGCCGTGGAAGCGCATAAGAATCGTCGGGTGGAAACTGCAGATTATAATACTTGTTTTGAAAAAGAACCTCTTTTCCCTTTT---CCTGCATTTGCCAATAGTGTTGAAACTAATTCAACAATTACTAGAGGAGGAGTTTCCACATGTCCAAACTCAGATTCATCTTCTAGGCCTGTACCTTCCCAGCCAAAGAAGACCATG------GCTGCTGCTCTTGTAGAGAGCACGATGAAGAAGTCAGTTGCTCTTGTCCCCAAGAACATTGTCAAGTTAGTCCAGAGATTTTTTCTAATGTTCAATCCAGCCTTATTTCCTCACAAGCCTCCTCCAGTTGGTAATGCAAACCGGGTGCTGTTCACTGATTCTGAGGATGAGTTATTAGCCATGGGGTTGATGGTGTATAACAGTGACTGGAAGGCAATCCAAGAACGCTTTCTTCCATGTAAATCAACACATCAGATATTTGTCAGACAGAAGAATCGT---AGCTCAGCCAAAGCACCTGAAAATCCGATAAAAGCAGTTCGTAGAATGAAGTCTTCTCCTTTGACTGCAGAAGAGAAAGCACTAATTCATGAGGGACTTAGAGTCTTAAGGCTCGATTGGCTATCAGTGTGGAGATTCTGTGTTCCTCATAGAGATCCTGCCTTACTACCTCGTCAATGGCGAATAGCACTTGGGACTCAGAAGTCTTACAAAATGAGTGAAGCTGAAAAGCAAAAGCGCCGGCTTTATGAAGCAAAAAGAAGAAAATCCAAA---------------------------------GCGGCAAAAACTGATGAGGATCATGGTCGTCAGACTGATAATGTTGGTGATGAAGATAAC------AGTGGAGATGACAATACAGAAGTTGAAGAA------------GAAGAA---------------------------------GAGGAAGAAGAAGAAGAAGAAGAAGAAGCTTATGTGCATGAAGCTTTTCTTGCTGATTGGAAACCTAAGGACTCCATTCTTGTGACCTCTGAAACTGCCTTATCAGCTACATTGGACAATAGCAGTAGGGGTCTTGGAGTGGATGGTTCATCCCCACAAAAGGAAGCCCAAGTCAGTGAAAAAGGTTCTATTGCCCTGATCGACGGATTCAGAAAAGCTTTGCCAGATAACAGTTCCTCACATCAACTTATTGCC---------------------TCATCAAAGCCTTCTGGAAGGCAACCTATCCCTCTTCTCACTCATGTTACTTGCAAGGAATCTCACACTGATTCTTCCACCAAACTGGCT---------------------------ATGGATAGTGGCAAAAGGCCCTTACGAAGCCAAGTGACATTTCGACCATATCGC---------------------------------------------------ATGCGTAAAGGGAATACCCATTTAGTCAAGTTGGCACCTGACTTGCCTCCTGTCAACCTTCCCCCATCTGTGCGGGTCATCCCTCAATCTACTCTTAAGACTTCACTTTGTGGGGCATCTAACAAACTAATTGCTAAAGAGAAGAGAAATTCA------ACTGCACAGTTGAATATATCAACCATAACTAGTTTACCATCTTCTTCAAAGAGTAACAGTAAGGGACCAGAA---------GGTTTGAATAACTCAACTGAACAGTTGAATAAGTCAGTGATAACTGACTTGCCATTTTCTACGAAGAGTAGCAGTCAGGGAACAAAA------------------------GGCTCAAATAAATCAACTGAACAGTTGAATAAATTGGCCACAACTGAGTCACAATTTTCTTCAAAGCAAAGCAGCAAGGAAAACGAAGGTTTGAACAAATCAACTGTACTGTTGAATAAATTGGCTATAAGTGACTCACCTTCTTTGATGAGTAGCAGTAAGGAACCAGAAGGTTTGGATAAATCAACTGAACTGTTGAGGAAATCGGCCATGATTAACTTCCCATCTTCTATGAGGAGTAGCAGTAAGGAAACAGAAGGTTTGATGTCCAAATCATCTCGAAAGACTCCACCTGTGGAAAAGAAATCTTTGTGTTTCAGTTCTAGTGATAAGAATGTTGATTTACAAGATCAAAGATATTACCCAAATCAAAGCACATCTGTGGATGTCTCCAATGAAGTTGATTTTCAGATGCATCCTTTACTCTTCCAG---ACTCCTGAAGGGGGT---TACCAGCTGTATCATCAGAACTATAATGCTACCACTTCAAGTACATCTCACTTTTTTTCT------GGAAATTCGCTTCATGCAAATTTCAGTTCGTTCTTTAAGCCCCAACAAGTG---------ATTAGTTCAATTGTTGACCAGTCTCCTACTATGGGG---TCAATAGAGGCACCCTCAAGCTTGCGTACCATACACTTTCACCCTCTGTTTCAGAGGACTGAT------------------GTCATAGATAAGGACTCCAGGGCTCTGGCTGCTTCACTT---------------CGTTCCTCTGTTGCTTGT---------------------GCAACTGAGCCTCAAGGAAATGATAAATCT---------------------TACCCCTTCAGTTCT------------------------TCGAATCCCATTGAAGGA------------------------AATTCAGATGAGCTGGACTTGGGTATTTATTTGAGCACTGGGAATGGAAGGAGAAAAATAATAGAAAGAGTAAATACTAATAATGATAATACAGATTCAGGTTTAAGGTCTAGGCAAACTCATATGTTTGAGGAAAGCCAGCTGGTTAATGGA------TACCAGACTGGAGTAGAATGCCTTACACCTTCAACTACAACTAATTTATGCATGCATGCAATACAG------AGCTCTGATGAATTTGATTTATGGTCAAGA------------------AGTAGGAATAGAGCACAGGGCCTATTTGCTTTGGAA---------CAACCAGATGGATCAAATGGTGTTATG------------------CAGAGATCCACTGAGGAAGTAGTGATGGAACATGAAGAATTAAGTGATTCTGAAGAAGAAATT------------GAGAAACATGTGGAGTTTGAATGTGAAGAGATGATTGATTCT------------------------------------------GAAGGAGATGAA---TCAGATTGCGACCAGGAAGTACAAAGTATCGAGTTTGAGGAAGAA---------------GAGATTATTTCCGATGATGACAATGCT---------------------GAACAATGTAGCCTGAGGGGTGAT------ACACCCCACACTAAT------GCTTGTGCTAGCAATGGCCTGGTGACCTCC------------------TGTGACTCAACAGCAATTGACAAACAACCAAAAAGAAGAAAAAGATCAACACAGCTATCCTCTCATCTATCCATTCCT---GATCCTTCCCGTTCAAAATCCAAGACTGAA------------------------------------------AGTGAGAAAAAGAAACGAGTTAGAAAGAGTGCAAGTAAAGCAGCTGATTCCGACCAGAACAAATCAAACAATAGGCGACCTAAGAGAAAAGAAAGCAAAGCTTCCTCAGTATCTTTTGATCCATTGCAGCCCCTTACCTGCACCTCTAAGAGGAAACCTAGAAAGTGTGTCCAAAAAAGTATAGGTTTTGTGAATTTTGTGGAGAAGTTACAT------CCTTCTAATTCAGATAACTGTTCTGATAATTGTACCAGTAATGATTTACAGACATGTAGTCTTTCATTGATGCCTTGTCCCTCAAAAATAGGTGATCATGCTCCAAATGTTAACCCCCCTGTGATAGAATTCCTTCCTCAGCATGATGGGGAAAGGTGA
>Ceratodon_purpureus
------------------------------------------------------------------------------------------------------------------------------------------------------------------------------------------------------------------------------------------------------------------------------------------------------------------------------------------------------------------------------------------------------------------------------------------------------------------------------------------------------------------------------------------------------------------------------------------------------------------------------------------------------------------------------------------------------------------------------------------------------------------------------------------------------------------------------------------------------------------------------------------------------------------------------------------------------------------------------------------------------------------------------------------------------------------------------------------------------------------------------------------------------------------------------------------------------------------------------------------------------------------------------------------------------------------------------------------------------------------------------------------------------------------------------------------------------------------------------------------------------------------------------------------------------------------------------------------------------------------------------------------------------------------------------------------------------------------------------------------------------------------------------------------------------------------------------------------------------------------------------------------------------------------------------------------------------------------------------------------------------------------------------------------------------------------------------------------------------------------------------------------------------------------------------------------------------------------------------------------------------------------------------------------------------------------------------------------------------------------------------------------------------------------------------------------------------------------------------------------------------------------------------------------------------------------------------------------------------------------------------------------------------------------------------------------------------------------------------------------------------------ATGGGACTGATGATCTACAACAATGACTGGAAGGCGATTCGAGAACGATTTTTGCCATCCAAGTCAACGCATCAGATTTTTGTCAGGCAGAAGAATCGC---AGTTCTGCAAAAGCTCCACCTAATTCTATAAAGGCCGTAAGGAGAATGAAATCTTCCCCGTTAACGGCAGATGAGATAGCCTGCATTGACGAGGCACTGAAGGTGTACAAGTATGACTGGAACAAAGTGTGTCATCACTGTGTACCACATCGGGACCCAGCAACACTCCCCCGGCAATGGCGGATTGCCCTTGGCACGCAGACATCCAACAAGCCCAGTTTGAACAATAAAGAGAACCGAAAACTTCATGATTCGGGACAGCACCAGGGTTTT---------------------------------GCTGCCACATCTCAAATTTGCCCA------TCGGTGAGAATAGTTCATTCAGAGCCTTGC---GAAGCTGGCAGCTGCGGTGGACATTGTGAGCTA------------------------------------------------------------------------GAAAATTCGGAATCCCATAGGAAGTTCTTAGGTGACTTGTGCACTTCT---------------------------------------------------------------------------------------------------------------------------------------------------------------CCTGCAACCAGTCACCTGTCAAGTGGT------------ATTCCTTCAGCTTCAGATCCTGTCCGT---------------------TCTTCTGCTACCACCTCTTCAAGACAAGGACAGATAAATGGAAACACTCCCTCTTTATGTTCTGGTACGCTTGGCACTCAGTTGAAATCTTCGAAACGTGTAAATTCTAATGTCCACAGCTCCCCATCAACTTATACT---------------------------------------------TTTTCTCTTAAAGACAATCAGACTGTGAAGCTGGCTCCTGGATTGCCGTTGCTCAAACTTCCGCCTACCGTACGGGTTTTGTCTCACTCA------------------------------------------------------------------------------------------------------------------------------------------------------------------------------------------------------------------------------------------------------------------------------------------------------------------------------------------------------------------------------------------------------------------------------------------------------------------------------------------------------------------------------------------------------------------------------------------------------------------------------------------------------------------------------------------------------------------------------------------------------------------------------------------------------------------------------------------------------------------------------------------------------------------------------------------------------------------------------------------------------------------------------------------------------------------------------------------------------------------------------------------------------------------------------------------------------------------------------------------------------GATACTGTACTTTCG------------------------------------------------------------------------------------------------------------------------------------------------------------------------------------------------------------------------------------------------------------------------------------------------------------------------------------------------------------------------GAAATTCCTAGTCTACATACCTCCGATGTAAAGATTGGT------------------------------------------------------------------------------------------------------------TCGCAATGTTCTACAACT------------------------------------------------------------------------------------------------------------------------------------------------------------------------------------------------------------------------------------------------------------------------------------------------------------------------------------------------------------------------------------------------------------------------------------------------------------------------------------------------------------------------------------------------------------------------------------------------------------------------------------------------------------------------------------------------------------------------------------------------
>Physcomitrella_patens
---------------------------------------------------------------------------------------------ATGTTTAAGGTTGTGTGT------------------------------------------------------------------------------------------TGC------------------------------TTCAGCCCTCTCTGCTCTTCCCAATGCATTGCCGTCCTCCTCCTGCTCCTGCTCCTCCCTCTTCGCCTCCTTAACCCTCCTCATGTCCTTATGCCCTTTCTTCAAGCTCCCTCCGCCATG------------------------------------------------------------------------------------------------------------------------------------------------------------------------------------------------------GACCTTGACGATCCTGATGCGAATTCGAAGGAGCGGCGCGAGGAGGAGAAC------------------------------------------------------------------------------------------------------------------------------------------------------------------------------------------------------------------------------------------------------------------------------------------------------ATGATGCGGGATGCATTGGAAGGCCTGCCGGATTGGAGGAGCGAGGATGGTGACTGG---------GGGAGACGAGGGGATGAGAGGAGCAATCGC---ATACAGGAGGAGCAGGATTTGGTGGATGCGATCTCCAAGCGTACGCGAGCTCACTACTCGCTCGCTGATATGTCGCTTGATCAACTGGAG---------------------ACTTTTCTGCAGGAATCGGACGAGGAGGATTATTTCCAAAATGTTGATGATGAAGAGGAGTATCGGAAGTTTTTAGCTGCCGTGCAAGAGAATGTCGGAGCTCAGGATGGTGGCTCGAAGGAG---------------AAAGTGATCGAGTCCAGCGAGAGCGAGGATGAAGATGCTGACTTCGAGGTTGAAATTGAGGAAGCTCTGGAAAGTGATATCGAAGAAAGCTTAGAT---GGTATTAGTCGGAAAAGAAAACGT---------GCTCGCCGACCCGTAACCAGAGAGAAGCGGCGAAAAAGAGAGTCTCTACAAAATAGAGTGCTCCTTTCTGGGCGCTCTAAGGCTCCACTCCGGCCCTTATTGCCC---------------------------------------------------TGTGCTCGGAATGTCTCAGTTTCTAATCGGAGTAGGTTTTCAATAGGGAGTGCGGCTAGACCATGGATAACTAATACAAAGATACATCCTTTAGTGTGTGGATTTACAGCTCATCAAATCGGGCAGCTCTATTGTTTGATGCATGAGCATGTGCAGCTACTTCTGCAAGTGTATGTTATGTGTAAATTAGAACCAACAATGCAGCAGACCGCGGTAGATACGTACAGAATGTTGATGGAACTAGTTGAAAAACGTGAGGCTGTTTTATCGTGGAAGAGATGCGCATTCCCTGATTTCTGTTTTCGTCCACCATATATCCACCCTTCTGTTGCTGAGGACGGTGTATCTTGCTTTCAAAATTTCCCGTCCAAAACTCCGCAGGTTGTTGGGAGCAAAGAAGATGTTTCTTCTGCCCGCATGACATCTAGTTTAGGTCCTGGTGAC---------------------TCTGGAATGAGCGTAGAATCTATCTGCCCAATTGATGGTAGACACTCGGGT------GCAACCTTTGCAGAGTCTCTGAATTCCTCTTCAGGGCAGATAGAGACAATCGACAATGCCTTCGGAAGTGAATCGGCTTTATCTGCGTCTCCAACTATTCCGGTGTCGCTACCTTTGGAATGGGTGCCGGCGAGCTCTGGTCCTGTAAGATCGTTAATGGACGTAGCTCCTCTAGCACTTGTAAGGGAGTTCACGGCAGTTGTTGAGAAGTTTGTTGAAACCAGGAAGCAGCATTCCCAAGATGAAGCATCAGAGCATTCATTGATA---------CCACTTTTTTCTGTTCGGCTGCAAGTAAGTGATGGTTCAAAATCAACATGTGAACGGATCAAGGCACGC------------------------TCCTCATCTCCTCGTCTG------------AAAAAGACAATG------GCAGCAGCACTTGTGGAGAGTGCCAAGAAGCAAACTTTGGCGATGGTTCCCAAGGACATCGCTGTAGCTATGGAGCGATTTTGTCCCCTCTTCAACAAAAGTCTATTTCCGCACAAAGCACCTCCAGCCGCTGTTGCCAATCGACTTTTGTTTACAGATGCCGAGGACGAGTTATTGGCGATGGGACTGATGACCTACAACAATGACTGGAAGGCAATTCAAGAACGGTTTCTTCCATCTAAATCAATGCATCAGATTTTTGTTAGGCAGAAGAATCGC---AGTTCTGCAAGGGCTCCCCAGAATTCTATAAAGGCTGTGAGGAAGATGAAGTTGTCTCCACTGACTTCAGATGAGATAGTTTGCATCGAAGAGGCACTGAAGGTGTACAAATATGATTGGGCCAAAGTGTGTCATAACTGTGTACCTCATCGGGACCCAGCGACACTTCCTCGACAATGGCGAATTGCCCTTGGCACTCAAAAATCTTACAAGTCCAACATGAACAGCAAAGATAAACGTAGGCTTTGTGACGCTGGAAAGCGC------------------------------------------------------------------------------------------------------------GAAGGTTTGACC---GGCACAGTTGAAAACTTCCTATCCCTGGAAAAGGTTTATTCGGAACCCTGCAATAAGGCTGGCTGCAGCAGACATAATGAAGAGATGGTGAAATCGCAACCCCATGATGGGTTTTCAAGTGATTTGTGCACTTCA---------------ACATCCAGACGCATGTCAGGTAAAATTCTTACAGATACAATCGGACCACTTGCCACTTATTCAAGGCAAAGAAATAAGGATGGTAATTGG---------------------------------------------------------------------------------------------------------------------------------------------------------------------CGAACAGATTCTTTCTCCCGATGTCCTGGT---------------------ACACATGACACTCGGTCGAAATCCTCTAGATGTGTA---AATTCCAAAGTCTACACTTCACAACCT------------------------------------TGTATCTCTCGTGCTACAGCCGAACAAACTGTAAAGCTAGCCCCTGGATTGCCACCTCTCAAACTTCCGTCGACTGTGCGGGTCCTGACTCATTCC------------------------------------------------------------------------------------------------------------------------GAAAAATCTCAACAGCCA---------------------------GTTCTTGATGTTCATCGCGGCATTGCC---------------------AAGACTGGTTCAAAACACAAA------------------------------TCAAACAAT---------------------------------------------------------------------------------------------------------------------------------------------------------------------------------------------------------------------------------------------------------------------------------------------------------TCCTGT------------------------------------------------------------------------------------------------------------------------------------------------------------------------------------------------------------------------------------------------------------------------------------------------------------------------------------------------------------------------------------------------------------------------------------------------------------------------------------------------------------------------------------------------------------------------------------------------------------------------------------------------------------------------------------------------------------------------------------------------------------------------------------------------------------------------------------------------------------------------------------------------------------------------------------------------------------------------TTACGTGGACAAAATTAA------------------------------------------------------------------------------------------------------------------------------------------------------------------------------------------------------------------------------------------------------------------------------------------------------------------------------------------------------------------------------------------------------------------------------------------------------------------------------------------------------------------------------------------------------------------------------------------------------------------------------------------------------------------------------------------------------------------------------------------------------------------------------------------------------------------------------------------------------------------------------------------------------------------------------------------------------------------------
>Lygodium_japonicum
---------------------------------------------------------------------------------------------------------------------------------------------------------------------------------------------------------------------------------------------------------------------------------------------------------------------------------------------------------------------------------------------------------------------------------------------------------------------------------------------------------------------------------------------------------------------------------------------------------------------------------------------------------------------------------------------------------------------------------------------------------------------------------------------------------------------------------------------------------------------------------------------------------------------------------------------------------------------------------------------------------------------------------------------------------------------------------------------------------------------------------------------------------------------------------------------------------------------------------------------------------------------------------------------------------------------------------------------------------------------------------------------------------------------------------------------------------------------------------------------------------------------------------------------------------------------------------------------------------------------------------------------------------------------------------------------------------------------------------------------------------------------------------------------------------------------------------------------------------------------------------------------------------------------------------------------------------------------------------------------------------------------------------------------------------------------------------------------------------------------------------------------------------------------------------------------------------------------------------------------------------------------------------------------------------------------------------------------------------------------------------------------------------------------------------------------------------------------------------------------------------------------------------------------------------------------------------------------------AAACAAAGCATAGCTTTGGTACCAAAAGAGATATCAGCTCTTATCAGTAGATTTACACCTTGCTTTAATCCAGCTTTGTTTCCTCATAAGCCACCACCTGCTGCTGTAGCAAACCGTCTGCTATTTACAGATGCGGAGGATGAACTGCTAGCTATGGGCCTAATGACATACAACACGAATTGGGATGCCATACAAGAACACTTTCTTCCTTCCAAGACTGCACACCAGATTTTTGTACGACAGAAGAATCGG---AGTGCTGCTAGGGCGCCAGAAAACTCCATTAAGGCAGTGCGGAGGCTTAAGACTTCTCCTTTGACAAAAGAAGAAGTTCTCTGCATACAGGAGGGGCTGAAAGTTTTCAAAAATGATTGGACAAAAGTCTGGAAGCAGTGTGTTCCATATCGTGATCCGGCAACCTTACCTCGGCAATGGCGAGTAGCTACGGGTCTTCAAAAATCTTACAAG---------TCTACAAGGGAAGCTAAGGAAATGCCCAAAGCAAAAAAACAGGAGAAGGGT---------------------------------------------------------------------------CTCTCGGGGACAATATGTTGTGATGGTGGGGGTGATAATGGAGAGGTGAACAGT---------------------------------------------------GAGGGTGAAGCTGATGGAGCAAACAATGTGTACTTGCATGAAGCTTTTCTAAAAGACTCGAAGACTCACTGTAGTACACTC---------------------------------------------------------------------------------------------------AAAGCAACT---------------------------------------CCTGTTGCAGAACACACAAGCAGGCTGCCTTCT------GTTTACACAAACCCCCCGCCAACATCTTGCCGTGGAACT---------TCATCTCAGGTCAACACAGGAGGTACTACATCAATCAATCATATGGTCCCGTGTGTACAATCT---------CATCTACCACCAGAAAGGAGCTCTGCATCTGGTGCGAACGTATTTGAATCTTCACATAATATCAGACTCTCTAAATCCAAGAGGAAACGCTACCAATCATGGTCTTGTGGTCTTTATAAGAATGGAATACAAACTATCAAGTTAGCTCCTGGTCTACCATCACTTAATCTTCCTCCTTCAGTCCGTGTCATCTCCCAGTCAAAGTTGAGTAGTGACCAT---------------------------------------------------------------------------------CCTTTATCACAACACCAAAAAGGAAGCACGACGGCCCCAATGAACTGTACTGGGAATTTTCATGTTTCCAGAGACTTAAACAGCAAAATGTATTTTCCAGGTCATGTTTATCAGCCTGAAAGTAGTCAGGCAGCTCAAAAAGAT------------CCGTTAGCTGAGAAACCAGTAACCTCA------------------------------------------------------------------------------------------------------------------------------------------------------------------------------------------------------------------------------------------------------------------------------------GTTGCTAAATCTGCATGTGCC------------------------------------------------------------------------------------------AATATGCATCCCCTTTTGATGCAG---GAAGCTGCAGGAGGGGCGTTGCCCTATCTTCAGATATCAAACAAGACTTATTGTAGTTATATGTCCAAGTACTGTGGG------------------------------------------CAACCTCAACAA------------GTATGCCGTCTTTCTGTTGAAGCTTCTGGTGTCTCATCATGTACAAGAAAGGACCAGACAAAAAGCTCTGTAGAACTTCACCCTTTTTTGCAAGAGCAGGAT------------------------------------------------GAACAACTC---------------TACAATCAGATACAATGCATA------CGGCCTTCTGGA------------------------------------------------------------------------------------CAGGAAAGTAATCCCTCTGCTTTGACA---------------------ACAGACGATCAGGTTAATTCAGATCAGGGCATTGTC---------------------CAATGGCCATCGGCATTATCAAATCCAATTTCTCAGCCAGGATCATTACGAGCTGGCCAACAGCGGCAAAAGCAGCGG---AGGATCTTGCAAATT------CTTCATAATGGATTAGAAAAGGATTCTCCAATGCTTTCTTCTCCT------------------------------------------------------------CCT------GTTCCTAAAAATTCCAGAAAGAAGTCCTTGAACACCAATCTGGTCAATGGAAACCTGAAAGGGAAAGGGAAAGTTGATCAACAGGGGTCTGGTGGGGATGAATCAAGTATGAACATAGTAATGGAACAGGAAGAACTTACTGATTCTGAGGAGGAGGTA------------GAAAGAGGTGTGCAGTTTGAATATGAAGAGATGGGTGACTCT------------------------------------GAAAAAGAAGGTTCTGATGATGAAGAGCACACCCATGAACTAGATAAGGTGGAAGAGGACATTGAGTTTGAG---GAAGAGGAGATTGGATCAGATGATAGTTGTGGATGA------------------------------------------------------------------------------------------------------------------------------------------------------------------------------------------------------------------------------------------------------------------------------------------------------------------------------------------------------------------------------------------------------------------------------------------------------------------------------------------------------------------------------------------------------------------------------------------------------------------------------------------------------------------------
>Isoetes_sinensis
------ATGGAAGAAAATATTACTTCAAGT---------------GAAATTGGGGAG------------------------------GGCGAAAACACCAGGATAATGGGTGAAGGTGAGAGCAGC---------------------GGTGAAGGTAAGGATGATGTTGATGCAAAAAGCAAAGATGAAGGTGGGGGTGAATGTGAA---GAAGATGAAGATGATGACATTGACTTTAACCCTTTTCTTGAGCAATCA---------------------------------------------------------------------CCTTCATTAGAAGCAACATCAGGGCTTAATTCTGAAGAGGAAGAACCTGAAGAAGGTGGGCAAGAAAGCAGCACTGACAATGTGTTTAAAGAGGAAGAAATAACTGATGATTTCGACATGGAGGATGCATTCTTAGAACTTGGTAGCGAACATGAGCATGAAGAAGAAGCA---------------------------------------GAGGAGGAAGAAGACGACGACAACGATGATGACAATGATGATGAT---GAAGAAGGAGAAGAGAAC------------------------------------GATGAAGATGAC------------------------------------GAATGTGATAGCGATAATGCCGTAGAGGTGGATGAAGAGGTACAGGATGTGAGTAGTGAGAAGGAATTATCTGCTGAGGAAGATGCCATCATTGAAAAAGGAGCCGACGAACAAGGAGCAGCTGAGGCTACAGATGAAGCTAGAATGTATAATGAACAAGGGCAAGGCTATAGTGAAACGAAGGCAATGACTCAAGGAATGGTGGATGAGCTTATTGAACATGCATCTGCTGCACTCCCAGAATTGAAATTTTGTGGACATGAAGCTGAATTTATTGAGAAACAAGTCATAGAACTCGCTGAT------------GAAGATGATGACATCCTTGATGCAATATCTAGACGTACGCGGGCACATTATTCTTTAGCTGATATGAGTCTAGATCAGTTGGAA---------------------ACGTTTTTACAAGAAAGTGATGAAGAAGATTATTTTCAAAATGTAGATGATGAGGAGGAATATCGGAAGTTTCTTGCTGCTGTGACG---------GAGGAGAAAGCCATTAAGGAAAGCACG---------------ATAGCACTTGATGAAGATGAGGATGAGGATGATGATGCAGATTTTGAAATTGAAATTGAAGAAGCACTTCAAAGCGACAATGATGATGGTGCTGAGCAGGAGAGTGAAGAAAAGAGACGACTTCAACAATCAGGACGCCGGCCACAAACAAGAGAACAGAGAAGAGAACGTGTAATGCTACAAAGTAGAGAAAGGCTTCTTGGGTTTGCAAAAGCTCCTCTTCGTCCTCTGGTACCTTATAATGGC------------------------------------AGTATGCATGCTGACAGTTCCATTGTTGAC---CGTAAAAGCATGATCATGGAGGGAACATGGGCGAAT---------------GATAGGATGCCACCAACAATTGGCTTCTCTGCTCATCAAATTGGACAGCTTTACTGCTTGATCCATGAACATTTGCAGCTCCTTGTACAAGTTTTCTGCCTTTGTGTTTTAGAGCCTTCTCGACAGCAGGTAGCCATTGATACGCACAAGATGTTAATGGAACTTGTAGAAAAACGAAATTGTCTACTTTCTTGGAAGCAAAGTGGCTTTCCAGATTATTGTTTCAGACTTCCGTATATACACCCTTCTATAGGCGAG------------------------------------------------------------------------------------------------------------------------------------------------------------TCAACTGATAAATGTGCAGCAGGTAGTTCCTCCAATGGCACATCATCAGATGGTGCTAGTGCTGTCCATTTGGATTCTAGTCATGCAGCCTTT------ACAGATACTATCGAGTCACAGGAGATAAGG---------------------TGGATTCCTAAGGTGTCTGGTCCAGTCTATACATTATTAGATGTCGGTCCACTTGCTCTTGTTAAAGATTTTCTAGCTGACATTGCCACAGTTGTCCAGAATTACAGGCAAAGGCATGTGGAGAGTGGGGCATACCATAGTCAATGTGAGAGAGAACCATTGTTTAAAGTC------------AGTGCAGGCTTTAAAAATGTTGAAGGGACTCGAAGTGGGAAGGGGACAACATTACTGTCTCAACCTTCGAAGAGTACA------------------AAGAAAACAATG------GCAGCTATATTGGTTGAAAACACTAAAAAGGAAAGCATAGCTCTTGTTCCAAGGGATGTTGCAAGAGCTATTTCTAGATTTTCCACACTCTTCAATCATGCATTGTTTCCACACAAGCCGCCACCTCCTGCCACAGCCAATCGCCTACTATTTACAGATGCTGAAGATGAGCTTCTTGCAATGGGGTTAATGGTTTCTAACACGGATTGGAGAGCAATCCAGCAACGTTTCCTACCTTCAAAGACAGTACACCAGATTTTTGTTAGGCAGAAGAATCGA---AGCTCTGCAAGGGCCCCAGAGAACTCCATCAAGGCGGTACGACGTATGAAACAATCTGCATTAACTGAAGAGGAGAAGATGAGCATCCAGGAGAGC------------------------------------------------------------------------------------------------------------------------------------------------------------------------------------------------------------------------------------------------------------------------------------------------------------------------------------------------------------------------------------------------------------------------------------------------------------------------------------------------------------------------------------------------------------------------------------------------------------------------------------------------------------------------------------------------------------------------------------------AGG---CCT---------------------------------------------------------------------------------------------------------------------------------------------------------------------------------------------------------------------------------------------------------------------------------------------------------------------------------------------------------------------------------------------------------------------------------------------------------------------------------------------------------------------------------------------------------------------------------------------------------------------------------------------------------------------------------------------------------------TGCGCTGTTTCAAACATGATTGGACTA------------------------------------------------------------------------------AGGTGT------------------------------------------------------------------------------------------------------------------------------------------------------------------------------------------------------------GGCAGCATGCTG------------------------------------------------------TCCCTCATC---------------------------------------------------------------------------------------------------------GTGATCCTGCTT---------------------------------------------------------------------------------------------------------------------------------------------------------------------------------------------------------------------------------------------TGTTACCTA------GGCAAT------------------------------------------------------------------------------------------------------------------------------------------------------------------------------------------------------------------------------------------------------------------------------------------------------------------------------------------------------------------------------------------------------------------------------------------------------------------------------------------------------------------------------------------------------------------------------------------------------------------------------------------------------------------GGAAAATAG---------------------------------------------------------------------------------------------------------------------------------------------------------------------------------------------------------------------------------------------------------------------------------------------------------------------------------------------------------------------------------------------------------------------------------------------------------------------------------------------------------------------------------------------------------------------------------------------------------
>Isoetes_lacustris
------ATGGAAGAAAATAGTACTTCAGGT---------------GAAATTCGGGAG------------------------------GGCGAAAACACCAAGATAATGGGTGAAGGTGAGAGCAGC---------------------GGTGAAGGTAAGGACGATGGTGATGCAAAAAGTAAAGATGAAGGTGGGGGTGAATGTGAA---GAAGATGAAGATGATGACATTGACTTTAACCCTTTTCTTGAGCAATCA---------------------------------------------------------------------CCTTCATTAGAAGCAACATCAGGGCTTAATTCTGAAGAGGAAGAACCTGAAGAAGGTGGGCAAGAAAGCAGCACTGATAATGTGTTTAAAGAGGAAGAAATAACTGATGATTTCTACATGGAAGATGCATTCTTAGAACTTGGTAGCGAACATGAGCATGAAGAAGAAGCA---------------------------------------GAGGAAGAGGAAGAAGACGATGACGACGACGATGATGACAATGATCATGAAGAAGGAGAAGAGAAT------------------------------------GATGAAGATGAC------------------------------------GAATGTGATGGCGATAATGTCGTAGAGGTGAATGAAGAGGTACAGGATGTCAGTAGTGAGAAAGAATTATCTGCTGAGGAAGATGCCATCATTGAAAAAGAGACTGACAAACAAAGAGCAGCTGATGCTACAGATGAAGCTAGAATGTATAATGAACAAGGGCAAGACTATAGTGACATGAAGGTAATGACTCAAGTACTGGTGGATGAGCTTATTGAACATGCATCTACTGCACTTCCAGAATTGAAATTTTGTGGACATGAAGCCGAATTTATTGAGAAACAAGTTATAGAACTCGCTGAT------------GAAGATGATGACATCCTTGATGCAATATCTAGACGTACGCGAGCACATTATTCTTTAGCTGACATGAGTCTAGATCAGTTGGAA---------------------ACGTTTTTACAAGAAAGTGATGAAGAAGATTATTTTCAAAATGTAGATGATGAGGAGGAATATCGGAAGTTTCTTGCTGCTGTGACG---------GAGGAGAAAGACATTAAGGAAAGCACG---------------GTAGCACTAGATGAAGATGAGGATGAGGATGATGATGCAGATTTTGAAATTGAAATTGAGGAAGCACTTCAAAGTGACAATGATGACGGCGCTGAGCAGGAGAGTGAAGCAAAGAAACGACTTCAACAATCAGGACGCCGGCCACAAACAAGAGAACAGAGAAGAGAACGCGTAATGCTACAAAGTAGAGAAAGGCTTCTTGGGTTTGCAAAAGCTCCCCTTCGTCCTCTGGTACCTTATAATGGC------------------------------------AGTATGCATGCTGACAGTTCAAAAGTTGAC---CGTAAAAGCATGATTATGGAGGGAACATGGGCGAAT---------------GATAGGATGCCACCAACAATTGGCTTCTCTGCTCATCAAATTGGACAGCTTTACTGCCAGATCCATGAACATTTGCAGCTCCTTGTGCAAGTTTTCTGCCTTTGTGTTTTAGAGCCTTCTCGACAGCAGGTAGCCATTGATACGCACAAGATGTTAATGGAACTTGTAGACAAACGAAATTGTTTACTTTCTTGGAAGCAAAGTGGCTTCCCAGATTATTGTTTCAGACTTCCGTATATACACCCTTCTATAAGTGAG------------------------------------------------------------------------------------------------------------------------------------------------------------TCAACTGATAAACGGGCAGCAGGTAGTTCCTCCAATGGCACATCATCAGATAATGCTAGTGCGGTCCATTTGGATTCTAGTCATGCA---------------GATTCTATTGAGTCAGAGGAGATAATG---------------------TGGATTCCTAAGGTGTCTGGTCCAGTCTATACATTATTAGATGTCGGTCCGCTTGCTCTTGTTAAAGATTTTCTAGCTGACATTGCCACAGTTGTCCAGAATTACAGGCAAAGACATGTGGAGAGTGGGGCATACCATAGTCAATGTGAGAGAGAACCATTGTTTAAAGTC------------AGTGCAGGCGTTAAAAATGTTGAAGGTACTCGAAGTGGGAAGGGGACAACATTATTGTCTCAATCTTCGAAGAGTACA------------------AAGAAAACAATG------GCAGCTATATTGGTTGAAAACACTAAAAAGGAAAGCATAGCTCTTGTTCCAAGCGATGTTGCAAGAGCTATTTCTAGATTTTCTACATTTTTCAATCATGCATTGTTTCCACACAAGCCGCCACCTCCTGCCACAGCCAATCGCCTACTATTTACGGATGCTGAAGATGAGCTTCTTGCACTGGGGTTAATGGTTTGTAACAATGACTGGAGAGCAATCCAGCAACGTTTTCTGCCTTCAAAGACAGTACATCAGATTTTTGTTAGGCAGAAGAATCGC---ACCTCTGCAAGGGCCCCAGAGAACTCCATCAAGGCAGTACGACGTATGAAACAATCTGCATTAACTGAAGAGGAGAAGACGAGCATCCAGGAGGCCTTACGCTGTTTCAAACATGATTGGGCTAAGGTGTGGCAGCATGCTGTCCCTCATCGTGATCCTGCTTTGTTACCTAGGCAATGGAAAATAGCTCTAGGGGCTCAAAAGTCATACAAAAGTGATGAATTGGCCAAGGAAAGAAGAAAGCTTAATGAAGCTCACAAGCGGCAAGCA---------------------------------------------------------------AGGCGTTCCCAAAAAATTGGAAGTGAAGTAAAGGTGCAACAAGGCACAACGAATGGGAATGTGGAATCA------------------------GATCGCATGTGTGAAGGTAATAGTGGTGATGAAGAAGGTGAAGACCTTGATTTTTCCTATATCCACGAAGCCTTCTTGTCTGATTGGAAGCCGGGA---------------ACGACAAGAACAGATGCAGTTACAATTGGAAGTGAGAATTTTGGGAGGGCTGTAATTAATTGCAGAGAGGAAGTATCAGAAATGCACCATGAA------------------------------------------------------------------------------------------------------AGCTCTCCAGCA---------------------------------------AAGGTTCCAAGATTTGACTCTTCTGGTCGA---CCAGAA---------------------ATTCCAATTTCTAGGTCAAAGAGCATGAAGTCCATCCCCATGACATCAGCATATCACCCG------------------------------------------------ACAAGAGTACCACCTACACATACTGTGAAATTAGCACCTGGTCTTCCATTGCTGAATCTTCCTCCCCATGTGCGTGTCATGACACAGAATACTAGCTCCACTAGTGGA------------------------------------------------------------------------------TCTTCATTGGCTGCTGCTTCAGTTTCTAAATCTTCTCAGCCA---------------------------GTTGAGCATCTGTATACCACTGGAGCCCCT------------GGTTTGAAAACATCCTCAATGCATTTACAGATGAGGATATCTAATGCTGCATGTGATCATAATAATCTA------------------------------GAAAGACAAACTGGAAGCTATTTGGACCATCAAGATGAGGATGGA------------GAGCTGCAGCTGCACCCTCTTTTGTTACAATCCAGCACTCATTTGGCTTCTTTAGTACAGGAA---------------ACGGCTGCCCAGTTGGAAATCAACTGTGCAACTGACAACCTTGATGTATTGCAATCTCAATCTGAAAAAGTGGAACACAACCTGATAACTGAT------------------------GAAACTGATCCAAGATGCCAACAAGAACCA------------------CAATTTCACAGGTTTTTCCCTGGAAATTGTCCGTCAGCA------------------------------CATATTCTGCAAACTGAAGGTACCCCGGATGCA---------GAGCAGTTTGAGAAGAATGGCACGGCTTTACAATCAGTAACAACTCACAACTCTTCTTCTGCTGGTGCTGACCTA------------------------------------------------------TCCATCATAGACCAAAAT------TATGGT---TCTTTGAATAAGGCCTGCAGT------------------------------CGGGAGATGAAT------------------GTGATAGATACA---------------------------------------------------------------------------------------------------------------------------------------------------------------------------------------------------------------------------------------------ATTTATTAC------AAAAATAACCATAGA------------------AACAGAAATGATGATGTGACTTCAACTGGT------------------------------------------------------------------GGGATGGTGAGTTTGGATAAAAACTTCACA---------TGTGAAGGCGCTCCAAAATGCACCTCAAGCCATCAATTTGAAGGTATTGCTAAGGTGCCAAAATCCCCAGTAAGGAGAAAAAGAGGTAAAGGG------AGGGTTGAAAGAGGTGGTGAGCTGGATGGAGAAAACTTCCAT---------------------------------AATGACATTATCATGGAAAAGGAGGAACTCAGTGACTCTGGAGAAGAGGAG------------AGCATCGGGGTTAATTTTGAATATGAAGAGATGGGCGACTCTGAC------------------------------------AATGAATTAAATGAA---AGTGAAGGAAAGCAAAATGAAGGCGTGATCCACTTTGAGGAAGAG---------------GAGATTCTCTCTGATGACAGTGGAGGGATA------------ATTGAGACTAGATGCAACCAAAATGGAGAA------GTTCCTGGCAAGGATTTC---AGCCTGTATAAACATGGTGATAATGCTGGA------------------GCATCATCATACAGCCAAGTAAAACATTCTCCTCAGTCTTGTCAATCTGTCTACCCACTATCTCCAACATCTATA------GACTGCCAAAGAAGCAAAAGCTATAGTAATGTACAA------------------------------TTAATTACATCAAAGAAGAATAACATAACAAAGGGACGCAGACAGGCT------------------------CGACAGCAGCGTACATCTCATAGTAGCGCACAAGAAAGTGCATCCGGTTTTGAATCCAATGCTAGTCTTGTTGAGGAAGAGCAAGAT------------------GAGCATGCCATAAAAGCAGCAGAGGTCCTTGCAGTTATTCATCAGAATCCAAGTGAGAGTGCCAATCTTTCTGAT---------------------------------GTAGCTCTCTAA---------------------------------------------------------------------------------------
>Selaginella_moellendorffii
---------------------------------------------------------------------------------------------------------------------------------------------------------------------------------------------------------------------------------------------------------------------------------------------------------------------------------------------------------------------------------------------------------------------------------------------------------------------------------------------------------------------------------------------------------------------------------------------------------------------------------------------------------------------------------------------------------------------------------------------------------------------------------------------------------------------------------------------------------------------------------------------------------------------------------------------------------------------------------------------------------------------------------------------------------ATGGATGCTATATCGAAGCGAACGCGAGCTCACTACTCGCTGGCGGACATGACAATGGATCAGCTGGAG---------------------ACTTTCTTGCAAGAGTCGGACGAGGACGACTACTTCCACAATGTGGATGACGAGGAGGAATACCGGAAGTTCCTTGCGGCAGTGGCC---------CAGCCAGACGAG---GGAGAAGGGACG---------------CAGGTTGTCAAGGACGACGAAGATGAAGATGATGAG---GACTTTGAGCTTGAGATCGAGGAGATGCTGGAGAGTGATACC------------------GAGCAGTCTCAAAAGGATAAGCTTGTGGAA------AGAAGGCCAGAAACGAGGGAGAAGAGACGCGAAAAG------ATGCGAAACAAGGAGCGGCCTCTCGGTTTCACCAAGAACCCGCTAAGGCCGCTGGTTCCTTAC------------------------------------------------CATGTTGTTTCTTCGGACGTG------------------------GCTGGGGAGAGCTCGAGC---------------GCCCGGCGGCCCGAAAGCTGC---TTCTCAGCCGCTCAGATCGGACAACTCCACTCCCTTATTCACGAGCATGTCCAGCTGCTGGTTCAAGTATTCTCGCTATGCATATTGGAACCATCTCGGCAGCAAGTAGCGATCGATACCCATCGAATGCTGATGGAGCTTGTCAGCAGGCGAGACTCC---GCTTCGTTTCGCAAGCTTCCGTTCCCGGACTTTTGTTTCCGTCCTCCTTTTATTCGCCCGTCTGTTGACGAT------------------------------------------------------------------------------------------------------------------------------------------------------------------------------------------------------------------------------------------------------------------CGACAGCTGGAAGAGCAGAGCATCACAGGAGTGAGA---------GTTTGGTGTCCTTTTATTGCTGGGCCAGTTCACTCGGTACTCTCTGTTGCTCCGCTTGATCACGTCAAAGAGTTTCTGGACGAAGTTGCAGTCGCTGTTCAGGAATTTAGGCAGCGGCACGTCCAAACAGGCGCCTCTAACACCCGTTGTGTTAGAGAGCCGTTGTTTCCACTC------------CCTGATAATTTGCAACCGAAAAACAGTCCAAGGCCTTCAAAT------------------------CAGTCTCAAGTG------------------AAGAAGTCCCTG------GCGGCACTACTTGTCGAGAACACTAAAAAGCAGGTTATTGCTCTAGTTCCTAAAGGCATTGTGGCAGCTGCTCAAAGGTTTCTTCCGTTCTTTAATCCTGCTCTGTATCCTCATAAGCCGCCACCTGCTGCAACGGCCAACCGTTTGCTCTTCACGGACGCAGAAGACGAACTCCTTGCTATGGGGCTTATGGCTTTCAACACTGATTGGAATGCCATACAGCAACGTTTTCTTCCTACGAAGACCAATCACCAGATTTTTGTAAGACAAAAAAATCGG---AGCTCATCGAGAGCTCCAGAAAACTCTATCAAGGCCGTTAGGAGGATGAAAAATTCTTCGCTAACAGTAGAAGAGAAAGAGACTATCCAGGAGGTG---------------------------------------------------------------------------------------------------------------------------------------------------------------------------------------------------------------------------------------------------------------------------------------------------------------------------------------------------------------------------------------------------------------------------------------------------------------AGGGTGGAC------------------------------------------------------------------------------------------------------------------------------------------------------------------------------------------------------------------------------------------------------------------------------------------------------------------------------------------------------TACCAT---------------------------------------------------------------------------------------------------------------------------------------------------------------------------------------------------------------------------------------------------------------------------------------------------------------------------------------------------------------------CTTTCTTCATGGCATTGA------------------------------------------------------------------------------------------------------------------------------------------------------------------------------------------------------------------------------------------------------------------------------------------------------------------------------------------------------------------------------------------------------------------------------------------------------------------------------------------------------------------------------------------------------------------------------------------------------------------------------------------------------------------------------------------------------------------------------------------------------------------------------------------------------------------------------------------------------------------------------------------------------------------------------------------------------------------------------------------------------------------------------------------------------------------------------------------------------------------------------------------------------------------------------------------------------------------------------------------------------------------------------------------------------------------------------------------------------------------------------------------------------------------------------------------------------------------------------------------------------------------------------------------------------------------------------------------------------------------------------------------------------------------------------------------------------------------------------------------------------------------------------------------------------------------------------------------------------------------------------------------------------------------------------------------------------------------------------------------------------------------------------------------------------------------------------------------------------------------------------------------------------------------------------------------------------------------------------------------------------------------------------------------------------------------------
>Isoetes_spp
-------------------------------------------------------------------------------------------------------------------------------------------------------------------------------------------------------------------------------------------------------------------------------------------------------------------------------------------------AAGCAACATCAGGGCTTAATTCTGAAGAGGAAGAACCTGAAGAAGGTGGGCAAGAAAGCAGCACTGATAATGTGTTTAAAGAGGAAGAAATAACTGATGATTTCTACATGGAAGATGCATTCTTAGAACTTGGTAGCGAACATGAGCATGAAGAAGAAGCA---------------------------------------GAGGAAGAGGAAGAAGA--------------------------------------------------------------------------------------------------------------------------------------------------------------------------------------------------------------------------------------------------------------------------------------------------------------------------------------------------------------------------------------------------------------------------------------------------------------------------------------------------------------------------------------------------------------------------------------------------------------------TAGATGATGAGGAGGAATATCGGAAGTTTCTTGCTGCTGTGACG---------GAGGAGAAAGACATTAAGGAAAGCACG---------------GTAGCACTAGATGAAGATGAGGATGAGGATGATGATGCAGATTTTGAAATTGAAATTGAGGAAGCACTTCAAAG------------------------------------------------------------------------------------------------------------------------------------------------------------------------------------------------------------------------------------------------------------------------------------------------------------------------------------------------------------------------------------------------------------------------------------------------------------------------------------------------------------------------------------------------------------------------------------------------------------------------------------------------------------------------------------------------------------------------------------------------------------------------------------------------------------------------------------------------------------------------------------------------------------------------------------------------------------------------------------------------------------TGTGGAGAGTGGGACATACCATAGTCAATGTGAGAGAGAACCATTGTTTAAAGTC------------AGTGCAGGCGTTAAAAATGTTGAAGGTACTCGAAGTGGGAAGGGGACAACATTATTGTCTCAATCTTCGAAGAGTACA------------------AAGAAAACAATG------GCAGCTATATTGGTTGAAAACACTAAAAAGGAAAGCATAGCTCTTGTTCCAAGTGATGTTGCAAGAGCTA------------------------------------------------------------------------------------------------------------------------------------------------------------------------------------------------------------------------------------------------------------------------------------------------------------------------------------------------------------------------------------------------------------------------------------------------------------------------------------------------------------------------------------------------------------------------------------------------------------------------------------------------------------------------------------------------------------------------------------------------------------------------------------------------------------------------------------------------------------------------------------------------------------------------------------------------------------------------------------------------------------------------------------------------------------------------------------------------------------------------------------------------------------------------------------------------------------------------------------------------------------------------------------------------------------------------------------------------------------------------------------------------------------------------------------------------------------------------------------------------------------------------------------------------------------------------------------------------------------------------------------------------------------------------------------------------------------------------------------------------------------------------------------------------------------------------------------------------------------------------------------------------------------------------------------------------------CTGGAAAATGTCCGTCAGCA------------------------------CATATTCTGCAAACTGAAGGTACCCCGGATGCA---------GAGCAGTTTGAGAAGGATGGCACGGCTTTACAATCAGTAACAACTCACAACTCTTCTTCTGCTGGTGCTGACCTA------------------------------------------------------TCCATCATAGACCAAAAT------TATGGT---TCTTTGAATAAGGCCTGCAGT--------------------------------------------------------------------------------------------------------------------------------------------------------------------------------------------------------------------------------------------------------------------------------------------------------------------------------------------------------------------------------------------------------------------------------------------------------------------------------------------------------------------------------------------TCAATTTGAAGGTATTGCTAAGGTGCCAAAATCCCCAGTAAGGAGAAAAAGAGGTAAAGGG------AGGGTTGAAAGAGGTGGTGAGCTGGATGGAGAAAACTTCCAT---------------------------------AATGACATTATCATGGAAAAGGAGGAACTCAGTGA-------------------------------------------------------------------------------------------------------------------------------------------------------------------------------------------------------------------------------------------------------------------------------------------------------------------------------------------------------------------------------------------------------------------------------------------------------------------------------------------------------------------------------------------------------------------------------------------------------------------------------------------------------------------------------------------------------------------------------------------------------------------------------------------------------------------------------------------------------------------------------------------------
>Isoetes_andicola
-------------------------------------------------------------------------------------------------------------------------------------------------------------------------------------------------------------AA---GAAGATGAAGATGATGACATTGACTTTAACCCTTTTCTTGAGCAATCA---------------------------------------------------------------------CCTTCATTAGAAGCAACATCAGGGCTTAATTCTGAAGAGGAAGAACCTGAAGAAGGTGGGCAAGAAAGCAGCACTGAGAATGTGTTTAAAGAGGAAGAAATAACTGATGATTTCTACATGGAAGATGCATTCTTAGAACTTGGTAGCGAACATGAGCATGAAGAAGAAGCA---------------------------------------GAGGAAGAGGAAGAAGACGATGACGACGACGATGATGACAATGATCATGAAGAAGGAGAAGAGAAT------------------------------------GATGAAGATGAC------------------------------------GAATGTGATGGCGATAATATCGTAGAGG-----------------------------------------------------------------------------------------------------------------------------------------------------------------------------------------------------------------------------------------------------------------------------------------------------------------------------------------------------------------------------------------------------------------------------------------------------------------------------------------------------------------------------------------------------------------------------------------------------------------------------------------------------------------------------------------------------------------------------------------------------------------------------------------------------------------------------------------------------------------------------------------------------------------------------------------------------------------------------------------------------------------------------------------------GAGCCTTCTCGACAGCAGGTAGCCATTGATACGCACAAGATGTTAATGGAACTTGTAGACAAACGAAATTGTTTACTTTCTTGGAAGCAAAGTGGCTTCCCAGATTATTGTTTYAGACTTCCGTATATGCACCCTTCTATAAGTGAG------------------------------------------------------------------------------------------------------------------------------------------------------------TCAACTGATAAACGGGCAGCAGGTAGTTCCTCCAATGGCACATCATCAGATAATGCTAGTGCGGTCCATTTGGATTCTAG-------------------------------------------------------------------------------------------------------------------------------------------------------------------------AATTACAGGCAAAGACATGTGGAGAGTGGGGCATACCATAGTCAATGTGAGAGAGAACCATTGTTTAAAGTC------------AGTGCAGGCGTTAAAAATGTTGAAGGTACTCGAAGTGGAAAGGGGACAACATTATTGTCTCAATCTTCG------------------------------------------------------------------------------------------------------------------------------------------AATCATGCATTGTTTCCACACAAGCCGCCACCTCCTGCCACAGCCAATCGCCTACTATTTACGGATGCTGAAGATGAG---------------------------------------------------------------------------------CAGATTTTTGTTAGGCAGAGGAATCGC---ATGTCTGCAAGGGGCCCAGAGAACTCCATCAAG----------------------------------------------------------------------------------------------TGTGGCAGCATGCTGTCCCTCATCGTGATCCTGCTTTGTTACCTAGGCAATGGAAAATAGCTCTAGGGGCTCAAAAGTAATACAAAAGTGATGAATTGGCCAAGGAAAGAAGAAAGCTTAATGAAGCTCACAAGCGGCAAGCA---------------------------------------------------------------AGGCGTTCCCAAAAAATTGGAAGTGAAGTAAAGG-----------------------------------------------------------------------------------------------------------------------------------------------------------------------------------------------------------------------------------------------------------------------------------------------------------------------------------------------------------------------------------------------------------------------------------------------------------------------------------------------------------------------------------------------------------------------------------------------------------------------------------------------------------CTGAATCTTCCTCCCCATGTGCGTGTCATGACACAGAATACTAGCTCCACTAGTGGA------------------------------------------------------------------------------TCTTCATTGGCTGCTGCTTCAGTTTCTAAATCTTCTCAGCCA---------------------------GTTGAGAATCTGTATACCACTGGAGCCCCT------------GGTTTGAAAACATCCTYAATGCATTTACAGATGAGGATACCTAATGCTGCATGTGATCATRATAATCTA------------------------------GAAAGACAAACTGGAASCTATTTGGACCATCAAGCTGAGGATGGA------------GAGCTGCAGC--------------------------------------------------------------------------------------------------------------------------------------------------------------------------------------------------------------CAAGAACCA------------------CAATTTCACAGGTTTTTCCCTGGAAATT--------------------------------------------ATCCTGCAAACTGAAGGTACCCCGGATGCA---------GAGCAGTTTGAGAAGAATGGCAGGGCCTTACAATCAGTAACAACTCACAACTCTTCTTCTGCTGGTGC-----------------------------------------------------------------------------------------------------------------------------------------------------------------------------------------------------------------------------------------------------------------------------------------------------------------------------------------------------------------------------------------------------------------------------------------------------------------------------------------------------------------------------------------------------------------------------------------------------------------------------------------------------------------------------------------------------------------------------------------------------------------------------------------------------------------------------------------------------------------------------------------------------------------------------------------------------------------------------------------AGCAAAATGAAGGCGTGATCCACTTTGAGGAAGAG---------------GAGATTCTCTCTGATGACAGTGGAGAGATA------------ATTGAGACTAGATGCAACCAAAATGGAGAA------GTTCCTGGCAAGGATTTC---AGCCTTTATAAACATGTTCATCATGCTGGA------------------GCATCATCATACAGCCAAG--------------------------------------------------------------------------------------------------------------------------------------------------------------------------------------------------------------------------------------------------------------------------------------------------------------------------------------------------------------------------------------------------------------------------------------------------------------------------------------------------------------------------------
>Isoetes_humilior
-------------------------------------------------------------------------------------------------------------------------------------------------------------------------------------------------------------------------------------------------------------------------------------------------------------------------------------------------------------------------------------------------------------------------------------------------------------------------------------------------------------------------------------------------------------------------------------------------------------------------------------------------------------------------------------------------------------------------------------------------------------------------------------------------------------------------------------------------------------------------------------------------------------------------------------------------------------------------------------------------------------------------------------------------------------------------------------CACATTATTCTCTAGCTGATATGAGTCTAGATCAGTTGGAA---------------------ACGTTTTTACAAGAAAGTGATGAAGAAGATTATTTTCAAAATGTAGACGATGAGGAGGAATATCGGAAGTTTCTTGCTGCTGTGACG---------GAAGAGAAAGACATTAAGGAAAGCACG---------------ATCGCACTTGATGAAGATGAGGATGAGGATGATGATGCAGATTTTGAAATTGAAATTGAAGAAGCACTTCAAAGTGACAATGATGATGGTGCTGAGCAGGAGAGTGAAGAAAAGAGACGACTTCAACAATCAGGA-----------------------------------------------------------------------------------------------------------------------------------------------------------------------------------------------------------------------------------------------------------------------------------------------------------------------------------------------------------------------------------------------------------------------------------------------------------------------------------------------------------------------------------------------------------------------------------------------------------------------------------------------------------------------------------------------------------------------------------------------------------------------------------------------------------------------------------------------------------------------------------------------------------------------------------------------------------------------------------------------------------------------------------------------------------------------------------------------------------------------------------------------------------------------------------------------------AGCTATTTTTAGATTTTCAACACTCTTCAATCATGCATTGTTTCCACACAAGCCGCCACCTCCTGCCTCAGCCAATCGCCTACTATTTACGGATGCTGAAGATGAG-----------------------------------------------------------------------------------------------------------------------------------------------------------------------------------------------------------GGCCTTTCGCTGTTTCAAACATGATTGGAGTAAGGTGTGGCAGCATGCTGTCCCTCATCGTGATCCTGCTTTGTTACCTAGGCAATGGAAAATAGCTATAGGGGCTCAAAAGTCATATAAAAGTGA----------------------------------------------------------------------------------------------------------------------------------------------------------------------------------------------------------------------------------------------------------------------------------------------------------------------------------------------------------------------------------------------------------------------------------------------------------------------------------------------------------------------------------------------------------------------------------------------------------------------------------------------------------------------------------------------------------------------------------------------------------------------------------------------------------------------------------------------------------------------------------------------------------------------------------------------------------------------------------------------------------------------------------------------------------------------------------------------------------------------------------------------------------------------------------------------------------------------------------------------------------------------------------------------------------------------------------------------------------------------------------------------------------------------------------------------------------------------------------------------------------------------------------------------------------------------------------------------------------------------------------------------------------------------------------------------------------------------------------------------------------------------------------------------------------------------------------------------------------------------------------------------------------------------------------------------------------------------------------------------------------------------------------------------------------------------------------------------------------------------------------------------------------------------------------------------------------------------------------------------------------------------------------------------------------------GCTCCACAATGCACCTCAAGCCATCAATTTGAAGGTATTGTTAAGGTGCCAAAATCACCAGTAAGGAGAAAAAGAGGTAAAGGG------AGGGTTGAAAGAGGTGGTGAGATGGATGGAGAAAACCTCCAT---------------------------------CATGACATTATTATGGAAAAGGAGGAACTCAGTGACTCTGGAGAAGAGGAG------------AG-------------------------------------------------------------------------------------------------------------------------------------------------------------------------------------------------------------------------------------------------------------------------------------------------------------------------------------------------------------------------------------------------------------------------------------------------------------------------------------------------------------------------------------------------------------------------------------------------------------------------------------------------------------------------------------------------------------------------------------------------------------------------------------------------------------------------------------------------------------------
>Isoetes_elatior
-----------------------------------------------------------------------------------------------------------------------------------------------------------------------------------------------------------------------------------------------------------------------------------------------------------------------------------------------------------------------------------------------------------------------------------------------------------------------------------------------TGAGCATGAAGAAGAAGCA---------------------------------------GAR-----GGAAGAAGACGATGACGACGACGATGATGACAATGATC----AGAAGGAGAAGAGAAT------------------------------------GATGAAGATGAT------------------------------------GAATGTGATGGCGATAATGTCGTAGAGGTGGATGAAGAGGTACAGGATGTGAGTAGCGAGAAGGAATTATCTGACGAGGAAGATGCCATCATTGAAAAA-AGAY------ACAAGGAGCAGCTGAGGCTACAGATGAAGCTAGAATGTATAATGAACAAGGGCAAGGCTATGGTGACACGAAGGCAATGACTCAAGGAATGGTGGATGAGCTTATTGAACATGCATCTACTGCACTCCCAGAGTTGAAATTTTGTGGACATGAAGCCGAATTTATTGAGAAACAAGTCATAGAACTCGCTGAT------------GAAGATGATGACATCCTTGATGCAATATCTAGACGTACGCGGGCACATTATT--TTAGCTG-TATGAGTCTAGATCAGTTGGAA---------------------ACGTTTTTACAAGAAAGTGATGAAGAAGATTATTTTCAAAATGTAGATGATGAGGAGGAATATCGGAAGTTTCTTGCTGCTATGATG---------GAGGAGAAAGACATTAAGGAAAGAACG---------------ATAGCACTTGATGAAGATGAGGATGAGGATGATGATGCAGATTTTGAAATTGAAATTGAAGAAGCACTT-------------------------------------------------------------------------------------------------------------------------------------------------------------------------------------------------------------------------TGCATGCTGACAGTTCCATTGTTGAC---CGTAAAAGCATGATCATGGAGGGAACATGGGCGAAT---------------GATAGGATGCCACCAACAATTGGCTTCTCTGCTCATCAAATTGGACAGCTTTACTGCTTGATCCATGAACATTTGCAGCTCCTTGTACAAGTTTTCTGCCTTTGTGTTTTAGAGCCTTCTCGACAGCAGGTAGCCATTGATACGCACAAGATGTTAATGGAACTTGTAGAAAAACGAAAYTGTCTACTTTCTTRGAAGCAAAATGGCTTTCCAGATTATTGTTTCAGACTTCCATATATACACCCTTCTATAAGCGAG------------------------------------------------------------------------------------------------------------------------------------------------------------TCAACTGATAAACGTGCAGCATGTAGTTCCTCCAATGGCACATCATCAGATAGTGCTAGTGCGGTCCATTTGGATTCTAGTCATGCA---------------G---------------------TAATG---------------------TGGATTCCTATGGTGTCTGGTCCAGTCTATACATTATTAGATGTTGGTCCGCTTGCTCTTGTTAAAGATTTTCTAGCTGACATTGCCAC---TGTCCAGAATTACAGGCAAAGGCATGTGGAGAGTGGGGCATACCATAGTCAATGTGAGAGAGAACCATTGTTTAAAGTC------------AGTGCAGGCTTTAAAAATGTTGAAGGGACTCGAAGTGGGAAGGGGA--------------------------------------------------------------------------------------------------------------------------------------------------------------------------------------------------------------------------------------------------------------------------------------------------------------------------------CAGATTTTTGTTAGGCAGAAGAATCGC---AGCTCTGCAAGGGCCCCAGAGAACTCCATCAAGGCGGTACGACGTATGAAACAATCTGCATTAACTGAAGAGGAGAAGATGAGCATCCAGGAGG----------------------------------------------------------------------------------------------------------------------------------------------------------------------------------------------------------------------------------------------------------------------------------------------------------------------------------------------TCGCATGTGCGAAGGTAATAGTGGTGATGAAGAAGGTGAAGATCTTGATTGGACTTATATCCACGAAGCCTTCTTGTCTGATTGGAAGCCGGGA---------------ACGACAAGAACAGATGCAGTTACAATTGGAAGTGAGAAATTTGGGAGG-------------GCAGAGAGGAAGTATCAGAAATGTACCATGAA------------------------------------------------------------------------------------------------------AGTTCTCCAGCA---------------------------------------AAGGTTCCAAGATTCGACTCTTCTGGTCGA---CCAGAA---------------------ATTCC------------------------------------------------------------------------------------------------------------------------------------------------------------------------------------------------------CTCAACTAGTGGA------------------------------------------------------------------------------CCTTCATTGGCTGCTGCTTCGGTTTCTAACTCTTCTCAGCCA---------------------------GTTGAGCATCTGTGTACCACTGGAGCCCCC------------GGTTTGAAAACATCCT-----------CAG-TGAGGATA-CT-AT-CTG---------ATAATAATCTA------------------------------GAAAGACAAACTGGAAGCTATTTGGACCATCAAGCTGAGGATGCA------------GAGTTGCAGCTGCATCCGCTTTTGTTGCAATCCAGCATTGATTTGGCTTCTTCAGTACAGGAA---------------ACGGCTGCCTATTTGGAAATCAACTG---------------------------------------------------------------------------------------------------------------------------------------------------------------------------------------------------------------------------------------------TGCA---------GAGCAGTTTGAGAAGAATGGCAGGGCCTTACAATCAGTAGCAACTCACAAGTCTTCTTCTGCTGGTGCTGACCTT------------------------------------------------------TCCATCATAGACCAAAAT------TATGGT---TCTTTGAATAAGGCCTGCAGT------------------------------CAGGAGTTGAAT------------------GTGGTAGATACG---------------------------------------------------------------------------------------------------------------------------------------------------------------------------------------------------------------------------------------------ATGTATCAT------AAAAATAACCATAGA------------------AACCGAAATGATGATGTGACTTCAACTGGT------------------------------------------------------------------GGGATG----------------------------------------------------------------------------------------------------------------------------------------------------------------------------------------------------------------------------------------------------------------------------------------------------------------------------------------------------------------------------------------------------------------------------------------------------------------------------------------TTGAGACTAGATGCAACCAGAATGGAGGA------GTTCCTGGCAAGGATTTC---AGCCTGTATAAACATGGTGATAATGCTGGA------------------GCATCATCACACAGCCAAGTAAAACATTCTCCTCAGTCTTGTCAATCTGTCCACCCACTATCTCGAACATCTGTA------GACTGCCAAAGAAGCAAAAGCTATAGTAATGTACAA------------------------------TTAATTACATCAAAGAAGAATAATATAACAAAGGGACGCAGACAGATT------------------------CGACAACAGCGTACATTTCATAGTAACGCACAAGAAAATGCATCTGGTTTTGAAACCAATGCTAGTCTTGTTGA----------------------------------------------------------------------------------------------------------------------------------------------------------------------------------------------------------------------------------------------
>Isoetes_coromandelina
------------------------------------------------------------------------------------------------------------------------------------------------------------------------------------------------------------------------------------------------------------------------------------------------------------------------------------------------------------------------------------------------------------------------------------------------------------------------------------------------------------------------------------------------------------------------------------------------------------------------------------------------------------------------------------------------------------------------------------------------------------------------------------------------------------------------------------------------------------------------------------------------------------------------------------------------------------------------------------------------------AAACAAGTCATAGAACTTGAGGAT------------GAAACTGACGACATCCTTGATGCAATATCCAGGCGTACACGGGCACATTACTCTTTAGCTGATATGAGTTTAGATCAGCTTGAG---------------------ATGTTTTTGCAGGAAAGTGATGAAGAAGACTATTTTCAAAATGTAGATGATGAGGAGGAGTACCGGAAGTTT--------------------------------------------------------------------------------------------------------------------------------------------------------------------------------------------------------------------------------------------------------------------------------------------------------------------------------------------------------------------------------------------------------------------------------------------------------------------------------------------------------------------------------------------------------------------------------------------------------------------------------------------------------------------------------------------------------------------------------------------------------------------------------------------------------------------------------------------------------------------------------------------------------------------------------------------------------------------A---------------GATTCTCTTGAGACACAGGAGTTAACA---------------------TGGATGCCCAAAGTATCTGCTCCAGTCTTTACATTATTAGACGTCGGTCCGCTTGCTCTTGT---------------------------AGTTGTCCAGAATTACAGGCAACGTCATGTGGAGAGTGCGACATATCATACTCACTG---------------------------------------------------------------------------------------------------------------------------------------------------------------------------------------------------------------------------TATTTCTAGATTTTCTATCTTCTTTAATCATGCATTATTCCCACACAAGCCGCCACCCCCTGCTACAGCCAACCGCCTGCTGTTTACGGATGCTGAAGA---------------------------------------------------------------------------------------GATTTTTGTTAGGCAGAAGAACCGT---AGCTCTGCAAGGGCCCCAGAGAACTCCATCAAGG----------------------------------------------------------GGCCTTACGCTGTTTCAAACATGATTGGATTAAGGTGTGGCAGCATGCTGTCCCTCATCGTGATCCCGCATTGTTACCTAGGCAATGGAAAATAGCTTTAGGTGCACAAAAATCATATAAAACTGATGAAATGACGAAGGAACGGAGGAGACTATATGAAGCTAACAAGAGGCAAGCA---------------------------------------------------------------AGG---------------------------------------------------------------------------------------------------------------------------------------------------------------------------------------------------------------------------------------------------------------------------------------------------------------------------------------------------------------------------------------------------------------------------------------------------------------------------------------------------------------------------------------------------------------------------------------------------------------------------------------------------------------------------------------------------------------------------------------------------------------------------------------------------------------------------------------------------------------------------------------------------------------------------------------------------------------------------------------------------------------------------------------------------------------------------------------------------------------------------------------------------------------------------------------------------------------------------------------------------------------------------------------------------------------------------------------------------------------------------------------------------------------------------------------------------------------------------------------------------------------------------------------------------------------------------------------------------------------------------------------------------------------------------------------------------------------------------------------------------------------------------------------------------------------------------------------------------------------------------------------------------------------------------------------------------------------------------------------------------------------------------------------------------------------------------------------------------------------------------------------------------------------------------------------------------------------------------------------GTGCCAAAATCACCAGTAATGAGAAAAAGAGCTAAAGGG------AGGATTGAAACAGAAGGTGAGCTGGATGGAGAAAACTTCCAT---------------------------------CATGACATTGTCATGGAAAAGGAGGAACTCACTGACTCTGGAGAAGAGGAG------------AGCATTGGAGTTAATTTTGAATATGAAGAGATG------------------------------------------------------------------------------------------------------------------------------------------------------------------------------------------------------------------------------------------------------------------------------------------------------------------------------------------------------------------------------------------------------------------------------------------------------------------------------------------------------------------------------------------------------------------------------------------------------------------------------------------------------------------------------------------------------------------------------------------------------------------------------------------------------------------------------------
