# Supplementary material for: Phylogenomics indicates the “living fossil” Isoetes diversified in the Cenozoic
Source: PLoS One. 2020 Jun 18;15(6):e0227525. doi: 10.1371/journal.pone.0227525 (PMC7302493; doi:10.1371/journal.pone.0227525)
Supplement: S1 File — Folder containing fasta files for each of the individual nuclear alignments. (GZ) [file pone.0227525.s011.gz › 1_Individual_Nuclear_Alignments/Homolog_17859.orthogroup_1.fasta]

>Ananas_comosus
---------------------------------------ATGTAT------------TTTCACTCATCCCTGTTATCTCATTTCTCGAGCCCCTCGTGTGAACATCATCTCCCGCGCCTCAGCGAAGAGGAGGAGACGAGGCGTGCTTATCTCTCTGTTCGCATCTCGCCATTAACCCTCGCCTCTCCAATGGCGACGGTGACCACCGCAGCT---------------------------------------------------------------------CCCGCCGCCACCATATTCCGATCACAATCTCATAGCTCG---AGATTG---------------CGCAGATGGAAGCAGGGGAGTTTTGTGGATTTTAGTGCGGAATTGTGGAAGGGTCACCCTTTGATCCATCCC------------------------------------------AAGAAGCGTGGA---------------------------------AGGAGTACTTTAGTCTATGCAGTTGAT------CAGGATGCTGAAAAATCTTTTAAGAAGACTGTCGAAGCGGACAGACTTATTGATATGCTGAGGGATTCAAATCCTAGAGAA---------------------------------------------------------------------------------------------------AAAGATTATGAAGAATTGGCCTTGTCAGTCATGAGCATAGTTGATCGCCTTGTTCATAAGACCAATGCAAGTTTCCTAATAGAAAGCTTTTCTACTGAAAAGATAGAGTCTGCAACTGATGTTCTCAAGGCGATTCTTCATCCTGTGATG---GATGAACATGAAGAGATTTCATGGCCTCCAAGAGACCCAGAGGCTCTCAAACTGATGGAAAAAGAATTAGTGAGCAGGGAACAAGAAGGACAACTAGATGAAGGATTTCTTTCAGAGGTTAATGCCCAATTACGTCAA------------------------------------------GCAAAAGAAGATGGAGATAAACCTGGG------------CTTGAAGCTATGTTGCAAAAGGTCTTGCAATTATATGCTTCCAGAGTTCTTCGAAAACGT---------------------------------AGCTATGCTTAC------------------------------------------AAAGGTGGAGAAGTGTTGATGACAGAAAAATTCCTTGAATCGATAATTGAGGCTCCTGAAAATAATTGGAATAAGTTGTTGCTCGATGGACTGACAGTTGGCAAGGGGCAAGTTCCACCTGAAGATCTTTATTCTGTTATCAAGAAAAGAATAGAGAGAATATTAATTCGCACGGAAGGAGGTTCTTACCAACAGCGTATCCTGATTGAGTATCTTAAAGGCATCCAATCAAGAGCCGAGGAGATAGTCAAAGTGCTTCAAGGACCACAACAGTGA------
>Oryza_sativa
---------------------------------------------------------------------------------------------------------------------------------------------------------------------------------------------ATGTCGACGGCGGCGGCGGCCGCG------------------------------------------------------------------------GCGTCCACCTCGCTCCGGCCGGCCTCCCAGTCCGCGCTCCGTCTCGCG---GGTTCGCCGCGGCGGTGG---------------------------------TGCTGG---GGAGCCCCGGCGCTCTCCCCT------------------------------------------GCGAGGAGAGCATTCCACGCG------------GACACGCGGAGGCGGAAGACTTTGTTATATGCAACTGAT------AAAGGCCCAGAAGAATCCTTGAAGAAGACAATTGAAGTTGACAGGTTGATCGAGATGCTGAGGGATGCAAATCCTAGAGAGCTTGATCAAATAGTGGTTGAAAATGTTCTGGCGTTCGATGAGGGTTTCTGGGTTCGGCTGGCAGCAAGAATTGATCTATGCAAATCGGATGATGATAAAAAAGACTATGAAGAATTGGCTGAAAATGTCATGAACATAGTTGACCGTCTTGTCCATAAGACTGAT------------------------------GAAAAGATTGAACAGTCAACTGATGTGCTGAAGGCAATTATTAGTCCTGTGATG---CACGAAGGTGAAAACGCCACGTGGCCACCGAGAGATCCGGAGGCTCTCAAATTGATGGAGAAAGAAATTTCAAATAGAGAAAAAGAAGGACAGCTAGACGAAGGATTTCTGTCAGAGGTTAATGCTCAGTTGAGGCAG------------------------------------------GCTAAACAAGATGGAGATAAACCAGGA------------CTTCAAGCTATGCTGCAGAAGGTGTTGCAGCTGTATGCGTCCAATTTTCTCCAAAAGCGT---------------------------------AGTTACGCTTAC------------------------------------------AAAGGGGGAGAAGTAATAGTGCCTGAAAGTTTTCTTGAATCTGTAATAAAGGCTCCGGAAAACGAGTGGAACAAGCTGTTGCTTGATGGGTTAACAGTGGGGAAAGGAAATGTTTCACCAGAAGAATTTTATGCTGTTATAAAGAAGAGAATTGAGAGAGTCTTAATTCGCACAGAAGGAGGTTCTTATCAGCAGCGCATACTCGTTGAATATCTAAAAGAGATACAGGCTAGAGCGGAGGAAGTTGTGAAGGTGCTTCAAGGACCAACCATATGA------
>Lygodium_japonicum
---------------------------------------------------------------------------------------------------------------------------------------------------------------------------------------------ATGGCAACATTCGCTGCGTCC------------ATGGCGGCCTTAGCTGGAGCGCCT------------------------------------TCTCTTCCTCTCTATTCCAAGCAGCAGCAATACTCCGCTCCTCCCTTTCCT---CAGCGGCCACATATGTTTAATATTCCC------------------------------------------------------------------------------------------------------CATCAAACATCTCATGCATGG---TACCTAAGCCAAAGAAAAAGGGATCATCGCCTGCACGCTTCA---AACTCAAGTACTGAAAAAGCTTTCCAGAGCACTGTGGAAATGGACAAGTTTATTGATGAGTTGCGAGAAGCTGATCACAAGAAGCTCCCTGAACTGGTGGCTAAAAATGTCCTATCATTTGATACAACATTTTGGATGCGGTTGGCAGCCAGAGCGGATCTTTGCAGCTCCTCAGATGATAAGAGAGACTATGAGGAGCTTGCAACCTCAATAATGACACTAGTGGAACGTGTTGTACGTAAGACAGAG------------------------------GAAAAAATAGAGTCCTCGACAGATGTTTTGAAGTCAATTTTGAAACCAATCATG---ACGGCAGATGAGGAAATTGTGTGGCCTCCCCGTGATCCTGAGCTAGTACCACGCATGAAGCAGGAATTACAGAAGAAAGAGCAGCAAGGTTACTTGGATGAGAGCTTCCTTTCCGAGGTTAATGCTCAAATGCGGCAG------------------------------------------GCTAAGGAGGATGGAGACAAACCAGGT------------CTTGTAGCCATTCTTCAGAAGGTGTTGCAGGTTTACGCGGCGCAAATTTTGGCCAAGAGA---------------------------------AGTTACGCAAAG------------------------------------------AAAGGTGGGCAAGTGGATAAGACTGAGGAGTTTTTAGAATCACTAATGTCAGATGATCAAGAAAATTGGGAAGCGCTATTAAGGACAGGATTGGTTTATGGAGGAGGTCAAATAGAACCAGAAGAGCTCTATAAAGTCATAAACAAACGGATTGAACGTGTTACCATGCGAACTGAGAGTGGATCGTACCAGCAGAGAGTTGTACTGGAATATCTGAATGAAATAGAGGCACGAGCTAGAGCTCAGGTTCAGGCTTTCCAGTCCTCCACCACGTGA------
>Pteridium_aquilinium
ATAGGATTG------------------------------------------------------------------------------------------------------------------------------------------------------------------------GGAGGAGGCAGCTTAACTAGTGTGAGCAGCAGCAGAGAGACGGCAATGGCAGCAGCTGCTGGTGTGGAT------------------------------------TCTCTCCCACTTGCGCTCTCCAAAACTACTACACGCTCTTCCCTCTTCCAA---ATCAGACCACGGCTTGCCCGCATACCCTCTCAG---------------------------GGAAGGCCATCATGC------------------------------------------------ATCGTGCATCAATTTTCTTCGATGCCA---TGTCTCATCCAAAGAAACAGGGGGAATCCCATTCGTGCGGAG---ATCTCAGATACCGAAAAGGCTTTTCAAACCACTGTCGAGATGGATAAGTTTATTGATGAGCTACGCCAAGCAAATCAAAGAGAACTCCCAGAGCTTGTGGCCAAGAATGTGCTGGCATTTGATACACCCTTTTGGATGCGATTAGCAGCTAGAGCAGACATTTGTGGGTCCAATGATGATAAGAAAGATTATGAAGAGCTTGCTGCCTTAATAATGACTATAGTTGAACGTGTCATACGCAAGGCACAG------------------------------GAAAAGATTGAATCATCAACCGATTTGCTGAAGTCCATTTTAAAACCAATCACA---CTACAAGATGAAGAAATTGTTTGGCCGCCTCGGGATCCAAATAAAATTGTAGAAATGAAAAAGGAGCTGGAGCAGAAAGAGCAGCAGGGGTTTCTGGATGAGAGCTTTCTCTCAGAAGTCAGTGCACAAATTCGGCAA------------------------------------------GCTAGGGAAGATGGGGACAAACCTGGA------------CTAGTGGCGATTCTTCAGAAAGTGTTACAGCTATATGCAGCTCAAATTTTATCAAAAAGA---------------------------------AGCTATGCAGTA------------------------------------------AAAGACGGGAGCTGCGCG------------------------------------------------------------------------------------------------------------------------------------------------------------------------------------------------------------------------------------------------------------------------
>Physcomitrella_patens
---------------------------------------------------------------------------------------------------------------------------------------------------------------------------ATGTCAGCGGGATGCGCTATGGCCAGCGTGTCTCTTTCTTCTCGGGTTGTCCCTACCGTGGTGGAGGCGAGACCA---------------------------GTCCACTCTTCCAGTCGCCAGGCTTGGAGCAGGGTTATATGTGGATCCGGTGCCTTTGAT---TTTCGG---CAACGATTATGGGCCCCTTTCTTG---------------------------AGTACTTCTTCTTCT------------------------------------------------------------------------------TCTTTTAGCTCGAGAAAATCGACAGTTCACGTTGCTGCAAGT---------TCCACAGAGAAGATTTTCAAAACAACTGTGGAAATCGATCGTCTTATTGACAACCTTCGGAGTACTGAATATCATAATATGGCACAGCTAGTGGCAGAGAACGTCTTAGCATTCGATGCCCCCTTTTGGCTCCGTCTCGCTGCTCGGGCTGACCTGTGCACATCAGATGACGACAGAGGAGAGTACGAAGAACTGGCTTCTCAAATAATGAGCATCGTCGAGCGGATTGTGAGTAAGACCAAG------------------------------GAGAAAATTGAGTCCTCCACAGATGTGTTGAAAGCTATCATTAAGCCTTTGACG---GAAGATGATAACGAAATCGTTTGGCCACCAAGGAATGAAGCGTCGCTTATTGAAATGCGCAAGGAAGTCGAAAAAAGGGAGTTGGAGAACTTCTTGGATGAAAGTTTTCTGTCTGAAGTCAGTGCGCAATTACGACAA------------------------------------------GCTAAGGAGGATAAAGATAAACCTGGA------------CTGGTAGCTATCCTTCAGAAAGTTCTACAGCTCTACGCAGCTTGCTTACTTTCTAAGCGC---------------------------------AGCTACGCTATG------------------------------------------AAAGATGGTGTTGTCGATAAAGCTGAAGAGCTGCTTGAGAAAGTAATGGATGTGGACGAGGACAAATGGAATGATCTTTTGAGGAACGGATTCACTTACGGTGGCGGTGAGGTTCCATCGGAAGACTTTTTCAAGGCAGTAGATAGAAGAATAGAACGGACACTGATGAGGACT---------------------------------------------------------------GTAAGTATCTTCTTTTCATTTAAGTTGATTCTCACCTGCTTGTAA
>Ceratodon_purpureus
------------------------------------------------------------------------------------------------------------------------------------------------------------------------ATGGCACCTGCTTCATGCGCCATGGCTTCC---TCCTTCTCCCTCACCATCACCGCCTCCGCTGCGGACCTGCAT------------------------------GTCAAGTCCTCATGTCCCCAGGTCTGGAGCAGGGTTAAGTGTGGATTCCGTGCGTGTGAT---TTTGCG---CGGCAATTATGGTTCCCTTCTTTT---------------------------GGTGTCTCTACT---------------------------------------------------------------------------------------GTCTCGAGGAGGCCAACACTTCATATTGCAGCAAGTTTTGGTGCAGGAACGGAGAAAGCCTTTAAGACCACTGTAGAAATCGACCGTCTTATTGACAACCTTCGAAGCACTGAGTACCAGAATATGGCCCAGCTAGTAGCAGAGAATGTCTTAGCATTTGATGCCCCCTTCTGGTTGCGTCTTGCTGCTCGGGCTGACCTATGCACATCGGATGACGACAGGGAAGAGTACGAGGAGCTGGCTTCTCAAATTATGAACATTGTTGAGCGCATAGTTAGTAAGACAAAG------------------------------GAGAAAATTGAGTCCTCTACAGATGTATTGAAGGCAATTATCAAGCCTTTGTCG---GAAGGTGACGATGAGATTGTCTGGCCACCAAGGAACCAAGCTACACTTGTAGAGATGCGAAAGGAGGTAGAGAAAAGGGAGATGGAGAGCTTTCTAGATGAGAGTTTTCTGTCCGAAGTCAGTGCACAATTGCGACAA------------------------------------------GCTAAGGAGGACAATGATAAGCCTGGA------------TTGGTAGCTATCCTTCAGAAAGTTCTACAGCTCTATGCAGCTTGCTTACTTTGCAAGCGC---------------------------------AGCTATGCTACG------------------------------------------AAAGACGGTGTTGTTGACGAAGCTGAGGAGCTGCTTGAGCAAGTACTGGATGCGGACGAGGATAAATGGAATGATCTTTTGAGGAAGGGGCTAACATACGGTGGCGGTTCAGTACAATCCGAAGATTTTTTCAAAGCAATAGATAGAAGAATAGAGAGGACACTTATGAGGACTGAGAATGGATCATATCAGCAACGAGTTTTGGCCGAGTATATCAGGGAGATAGAGACGCGAGCCCAAGCTCTTATAGCAGCCTTCCAGTCCATCCCTCCAACCAGC---
>Isoetes_lacustris
---------------------------------------------------------------------------------------------------------------------------------------------------------------------------------ATGTCTAGCTTAACATCCTCGATTGTGTTCCGTTCATCTGTACAGCCTCATGTTATTAGGGGGCGG---------------------------------------AGTTCTGCTCAAATGTTCAGCTCCTTCCAAAGTACCACA------------------------------CTACCTTATCCT------------------------------------------------------------------------------------------------------------------------------------GAAAGTAGGTATAGAAGTATCAGAGTGCATGCTGAACCAAGTTCCAATGCTGAAACATCTTTCAAAAGTACTGTTGAGCTTGATCGTCTTATCGACACTTTGAGAGGAACGGACCAGGAAAATCTGACTAAGGTTATTGCTGAGAATGTTTTTTCATTTGATTCAAACTTTTGGCTACGGCTTGCGGCTAGAAGTGAGCTCTGCAAATCAGAAGATGATAAGATGGACTATGAAGAGCTTGCATCAGATATAATGACAATTGTAGAGCGAATTGTTAAGAAAACTCAG------------------------------GAAAAAATAGAATCAGCAACAGATGTACTACAATCGATTATTCGTCCATTGGTT---CTATCAAATGAGGAAATTCAATGGCCACCTTCTGATCCACAAATGATCGTGGACATGAAACAGGAATTGGAAAGGAGAGAAAGAGAAGGATATTTGGATGAGATATTTCTTTCGGAAGTATCTGCCCAGCTTCGTCAA------------------------------------------GCTACTAAGGATGAAGATAAGCCAGGT------------CTTGTTGCCATTCTACAGACAGTGCTCCAGTTTTATGCTGCTGGTATTCTCAATAGACGC---------------------------------AGCTATGCCTCA------------------------------------------AAGGATGGAGTGATCAACAAGGCAGAAGAATTACTGGAAACAATTATATCTGCGGAAGAAGCAAGTTGGGAGAGTTTATTGCGGACAAACCTGGACGTTGGAGGTGGACAAGTAACATCTGAAGACTTCTTAGCCGCTGTTTCGAAACGGATTGAGAGGACGCTGCTAAGAACGGAAAGTGGTTCGTACCAACAAAGAGTGATTGTTGAATATTTGAAAGAGATCCAGAACCGTGCTACTTCTCTGATCGAAGCCTTCAAATCTTCACCTCCCACATAG---
>Isoetes_sinensis
ATGAATTGTTGG------------AAACCA---------TTTTATCAGGAAGGAGTGTACCAC------------------------------------------------------------GAAGACTTGGAG------------------------------GTGCTATTGAACATGTCTAGCTTAACCTCCTCGATTGTGTTCCGTTCGCCTTTACAGCCTCATGTTCTTAGGGGGCGG---------------------------------------AGTTCTGCTCAGATGTTCAGCTCCTTCCAAAGTGCCACG------------------------------CTACCTTCTCCT------------------------------------------------------------------------------------------------------------------------------------GAAAGTAGGTACAGAAGTATCAGAGTTCATGCCGAAGCAAGTTCCAATGCTGAAACATCTTTCAAAAGTACTGTTGAGCTTGATCGTCTTATTGACACTTTGAGAGATACGGACCAAGAAAATCTGACTAAGGTTATTGCCGAGAATGTTTTTTCATTTGATTCAAACTTTTGGCTTCGGCTTGCGGCTAGAAGTGAGCTCTGCAACTCAGAAGATGATAAGATGGACTACGAAGAGCTTGCATCAGATATAATGACAACTGTAGAACAAATTGTTAAGAAAACTCAG------------------------------GAAAAAATAGAATCGGCAACAGATGTATTAAAATCAATTCTTCGTCCGTTGATT---CTTTCAAATGAGGAAATTCAATGGCCACCTTCTGATCCACAAATGATTGTGGACATGAAACAGGAATTGGAAAGGAGAGAAAGAGAAGGATATTTGGATGAGATATTCCTTTCTGAAGTATCTGCCCAGCTTCGTCAA------------------------------------------GCTACTAAGGATGAAGATAAGCCAGGT------------CTTGTTGCTATTCTGCAAACGGTGCTCCAGTTTTATGCTGCTGGGATTCTCAGTAAACGC---------------------------------AGTTATGCCTCA------------------------------------------AAGGATGGAGTCATCAACAAGGCAGAAGAATTACTGGAAACAATTATATCTGCGGAAGAAACAAGTTGGGAGAGCTTATTGCGGACAAAACTGGACGTTGGAGGTGGACAAGTAACATCTGAAGACTTCTTAGTCGCTGTTTCAAAACGGATTGAGAGGACGCTGCTAAGAACGGAAAGTGGTTCATACCAACAAAGAGTGATTGTTGAATATTTGAAAGAGATCCAGAACCGTGCTACTTCTCTGATCGAAGCCTTCAAATCTTCACCTCCCACGTAG---
>Selaginella_moellendorffii
---------------------------------------------------------------------------------------------------------------------------------------------------------------------------------------------------------------------------------------------------------------------------------------------------------------------------------------------------------------------------------------------------------------------------------------------------------------------------------------------------------------------AGGAGAAACTTTTGCATTTGTGCTGCTGCTGCTGATTCCAGCCAGGCATCAGAATCGAGCAGCGGCGAAGAGATTGATCGATTGATAGATAAGCTGCGGAGCACAGACTCCCAACTGCTACCACAGATAGTTGCGGAGAATGTCCTGGCGTTTGATAGTAAGTTCTGGCTTCGACTGGCTACCAGGACAGACCTTTGTAAATCGGAAGATGATGAGGTGGATCTTGAAGAGCTTGCATCCAACATAATGCAGCTAGTCGAGCGCATTGTACAGAAGACAGAG------------------------------GAAAAGATTGAAACTTCCACAGATGTGCTTATGGCGATTCTAGAGCCAGTCGCAGGCTCCAAAAACGAAGAAATTGTCTGGCCGCCTCGTGATCCTGATGCGCTGCAAAGAGTGAGAAAGGAGCTGATGCACAGGGAAAGTTCCGGCTACTTGGATGATGGTTTTCTCGCAGAAGTGAACGCTCAACTTCGTCAG------------------------------------------GCCAAAAAAGATGCTGATAAGCCCGGA------------TTGCTGGCTTTGCTACAAAAAGTGCTACAACTTTATGCAGCAACGTTTCTTGCAAAGACA---------------------------------AGCTATGCCAAG------------------------------------------AGAGATGGAGTCGTAGACGAAGCTGAGGAACTGCTCGAGAATATAATCTCAGCTGACAGCGAAGCTTGGGATAGCATGATAAGGTCCGGAGTGGACTTGGGCGGTGGCCCAGTTAAGAGCGTAGATCTTCGCAAAATGGCTAAGAAACGCATTGAGCGAATTCTTCTTAGAACAGAAGGTGGCTCTTACAAGCAAAGAATTCTCGTTGAGTACTTGAAAGAGATTGAGAGAAGCGTGGATATGGTTGTAGCAGCCTTTTCTTCCTGA---------------
>Pinus_maritima
ATGGGATCC---------------------------------------------------------------------------------------------------------------------------GAA------------------------------AACCACTTGGCCATTTACAGCCTCAACGCATACATCGCAGCGCGTTATCATTTAACACCCCCCTCCGAGAGAGTATTGTTAACAGGGTTAGGCACAGGCATGGGCTTTGTGTCGGCTATAGTTGTCGGGCATTGGCTACCAATGCATTGCTTTACGAGCTCTCTTTCT---CAGGGTATTTTGCAATATTCATTTCCTTCCAAG---------------------------GGTTTAAGCCAATGCAAGCTT------------------------GGACTTATCAAATTTGGGCGAAATGATGTGTTATCTTCCCTCCCTTCATCAAATAGGGGAAGAAGGAAAGCTTTAATATATGCAGGCAAG------GGAGATGTAGAGAAGTCCCTTCATAACACCATGCAAATAGACAGGTTGATAGACATGCTACGGGGAACCAATGAACAACAGCTTCCAAAACTGGTTGCAGAAAACATCCTAGCTTTTGATTCAACATTTTGGATGCGGTTTGCAGCAAGGACTGAACTCTGTGAATCCAAGGATGACAAGGAAGATTTTGAGGAATTTGCATCTTCACTTATGAGCATGGTGGACCGATTTGTCCAGAAAACAACG------------------------------GACAAAATTGAGTCTGCAACAGATGTTTTGAAGGCAATTTTAAAGCCAATAACT---GGGGTGGATGAAGAGATTGCTTGGCCTCCAAAGGACCCAGAAAGTATGAATTTGATGCGCAAGGAACTAGTACAGAGGGAACAAGAAGGTCAGTTGGATGAAGGTTTTCTTTCAGAAGTCAATGCACAATTACGACAG------------------------------------------GCAACATCTGATGGTGATAAGCCCGGT------------TTGGTCGCAATTTTGCAAAAGGTCTTACAGCTTTATGCTTCAAAAGTACTCTCAAGGCGG---------------------------------AGCTATGCTTTC------------------------------------------AAAGATGGACAAGTCATCAAGGCTGAAGAGCTTCTTGAGACAATTATCAAAGGAGATGAAGAAGACTGGAATGGGTTGTTAATAACTGGACTAACGTATGGTGGAGGAACGGTTACAGATGAAGAGCTTAATGATGTCATTCAAAAACGAATAGAGCGAACTTTGATGCGTACTGTAAGTGGATCATATCAACAAAGGGTTCTTTGTGAATATTTGAAAGGGATACAATCAAGAGCTCAAGATTTAGTACAGGCATTTCAAAACGGACAAACATCTTAA---
>Amborella_tricopoda
---------------------------------------------------------------------------------------------------------------------------------------------------------------------------------------------ATGGCGGTTGCTCTCACCAGCATC------------------------------------------------------------------------AGTCACTGCTCTTTC---CCTTCAACCTGCCGTGCTCCACTCCTC---------CACATTACCATCCTTAACCAGGATGAT------------------------------GGGGTGCATTTGTTCTCTTCCTGTACTATGAACAAGCTTAAGTTTGGGATTGTGGGTGTGCGAGAGCACAAAGGTTTCCCTTCGCCTAAATTGTTGCGCTCTAGAAGGAGGAGAACTTTGGTCTATGCAGTCGAT------CAATATTCCGAGAAGTCATTTAAACATACTGTGGAAGTGGATAGGCTGATAGATAAGTTGCGAGAAGCAAATTCAAGTCAACTTCAAAAGCTTGTAGTTGAAAATGTTCTGGCCTTCAACGAGAGTTTTTGGATTCGGCTTGCAGCGAGGACTGAGACATGCAAGTCTGATGATGATAAAAAAGATTATGAAGAACTGGCTTTATCAGTAATGAGCATAGTGGATCGTCTTGTTCGCAAAACCAAT------------------------------GAGAAAATAGAATCTGCAACCGATATTTTAAAGGAAATTATAAAGCCTGTAATT---GATGAAGAGGAGGAGATTTCTTGGCCTCCGAGGGATCCACAATCTCTTATTCTGATGGAGAAGGAATTGGCAGCAAGAGAGCAAGAAGGACAACTTGATGAAGGTTTCCTCTCTGAAGTAAATGCGCAATTACGACAA------------------------------------------GCAAAACAAGATGGTGATAAGCCAGGG------------CTAGAGGCAATGCTGCAAAAGGTATTGCAACTGTATGCAGCCAAAGTTCTCTCAAAACGT---------------------------------AGCTATTCAAAG------------------------------------------AAAGGAGGAGAAATTGTGAGGGCTGAGCTATTGCTTGAATCTGTAATCAAAGCCCCTGAGGAGGACTGGAACAAATTACTGTTTGGCGGACTAACACTGGGAAAAGGAGAAGTTACTGCCGAGGAGTTTTATGCTGTCGTCCTGAAGCGTATTGAAAGGACTCTAATCAGGACTGAAGGGGGATCTTATCAGCAACGAGTTTTGACGGAGTACCTGAAAGGTATACAGTCAAGAACAGAAGACATTGTCCAAGCTTTTCAAGGACCAAATTCTTGA------
>Littorella_uniflora
---------------------------------------------------------------------------------------------------------------------------------------------------------------------------------------------ATGGCCACTAACATA---------------------------------------------------------------------------------------TGCTTCTTTCACCCAACCTCCTACATTTTCCCGAGTTTG---------TTGTATAGAAGATTGAATTACCCTGGA------------------------------GGA------------------------------------------------------------------AGGGGATTTACTTCATTCAACTTCTCCGGTTTGCACCAGACGAGAACTCTGATCTGCGCTGTTTGT------AAGGATGCAGAGAGTTCGTTCAAGAAGACTCTGGAAGTTGATCGACTAATAGATATGTTACGGGATGCAAATGATAAACAACTTCAGCAACTTGTTGTGGAGAATGTCCTTGCTTTCAATGAGGCTTTTTGGATACGACTCGCAGCTAGATCAGAAACTTGCAAATCTGAAGACGATAAAAAAGACTATGAAGAATTGGCTGCAACAGTGATGAGCACAGTGGATTGCCTTGTCAATAAAACCAAC------------------------------GAGAAAATTGAGTCTGCTACTGATGTGCTTAAGGCAATTTTGAGACCCGTTGTT---GATGAAGCGACTGAGATTTCTTGGCCTCCTCAAGATCCTGAAGCTCTCGCTCTCATGCAAAAGGAGTTAAATCAAAGAGAGCAAGAAGGTCAGCTTGACGAGAGCTTCCTTTCAGAAGTTAATGCGCAGCTACGGCAA------------------------------------------GCGAAAGGAGATGGTGATAAACCAGGG------------CTCGAGGCTATGTTGCAAAAGGTCTTGCAACTCTATGCTTCTAGAGTCCTCTCTAAGCGT---------------------------------AGTTATGCTAAA------------------------------------------AAAGGAAACGAGGTACTGAAAGCGGAGCAGTTTCTTGAGGCCTTAATACAAGCCCCTGAAGCAGAGTGGAACAAGGTCTTAATTGATGGTCTGAATATCGGAAAAGGGGACATTACTCCTGAAGATTTGGATGCAGTTGTGAAGAAACGTATCGAGCGTACATTAATCAGAACTGAAGGTGGATCCTATCAGCAGCGCATACTTACCGAGTATCTTAAGGGCATCCAAGCTAGAGCCGATGAGATGGTCAATGTACTTCAGGGTGGTACTAGGTAG------
>Arabidopsis_thaliana
---------------------------------------------------------------------------------------------------------------------------------------------------------------------------------------------ATGGCGGCAATATCCCCT------------------------------------------------------------------------------GTTCAATGCTTATTCTCTTGCAATTCTCATCATCATCATCAACAACGCGAGCAGAGTGGGTCGCTTTGGAGATTGGGTTCTAGGGTTTTAGTATCTTCGAGTCTATGG---AAGCTTTCTCTGTTCTCTGGA------------------------------------------------------------------------CTCCATTTGAACCGAAGGAGAACTTTGATCTGTGCAGTCAAG------GGAGATCCAGAAGATGCCTTTAAGAAGACTGTCGAAATCGATCGGATGATTGATGCTCTTAGAGATGCAAACCCTAGACAAGTTGAGAAGATTGTTGTTGAAAATATCCTTGCTTTTGATGAGGTTTTTTGGATAAGACTAGCAGCTAGGTCGGATACTTGTAAATCAGAAGATGACAAGAAGGACTATGAGGAGTTAGCTACAACTGTGATGACTATAGTTGACTGTGTTGTGAATAAGACTCGG------------------------------GAAAAGATAGAGACGTCTACTGATATTCTGAAAGGGATTTTAAGACCTGCTATA---GATGGAGTGGAAGAGATTTCATGGCCGCCAAGAGATCCTGAAGCCATCAATCTAATGAAAAAGGAAATTATACAACGGGAAAAAGAAGGGCAATTAGATGAAGGATTTCTTTCAGAAGTTAATGCTCAGCTCCGGCAGATGTATTCTTTTGAATGTTTGAGGCTGACGATTGTTTTCAGGCAAAAGAAGATAAAGACAAACCAGGGTTATTGGCTATGCTGCAAAAAGTTCTTCAACTCTATTCTGCTACTATCCTCTCCAAGCGTAGCTACGCAAAGAAAGGTGATTTGCCCAATTTTGAAAACTATGCCAAGTCACTCTAAACCATTTTCTACGAACATAATCTCATCCACTATAGCTATTGTCACAGGGAACGAAGTTGTAAAAGCCGAGCATTTTCTTGAAACTCTGATCAAAGCTCCTGAGGAACAATGGAACAAGCTTTTCGTAGACGGGTTAACAATCGGAAAAGGAGATATCACACCTGATGAGCTATCTGCTGTTATCAAGAAACGAATCGAGCGCACACTGATTCGAACTGAAGGGGGTTCATACCAGCAGCGAATTTTGACCGAGTATCTCAAAGGAATCGAGTCCAGGGCTAATGAAATTATGAAATTACTCCAGGGTTAA---------------
>Theobroma_cacao
ATGGCTGCAATCTTCATTCTGCCACGCCCAACCCCTTCTCTTTAC------------TTTCAT------------------------------------------------------------------------------------------------------------------------------TATTCTTCTTCTTCTTCTCTTCCA---------------------------------------------------------------------AAATATCACCAGGTGTTTCGTTGCTCTGTAATGCAAAGTCCATTGCTG---------------AAAGGTTGGAACCCCGGGTTTTAC---------------------------AGCAAGGAGAAGTTCAAGCCCCTTACTTCAACAACTTCAACA---------------------GAGTGGAGG------------------------------AGAAGGAGGAGAACATTGATCTGTGCAGTCAAT------CAAGATGCTGAAAAAGCTTTCAAAAAGACTGTAGAAGTGGACAGACTCATCGATATGCTGAGGGAGGCAACCCCAAACGAACTTCAGCAACTGGTTGTTGAAAATATCCTTGCTTTCAATGAAAACTTCTGGATACGACTTGCTGCAAGAAGTGACACCTGCAAATCAGATGATGATAAAAAAGATTATGAGGAATTGGCTTCTGCTGTAATGAGCATAGTGGATTGCCTTGTTCATAAGACCCAC---------------------------------------------------------------------------------------------------------------------------------------------------------------------------------------------------------------------------------------------------------------------------GCACAAGAAGATTGTGATAAACCTGGT------------CTTGAGGCTATGTTGCAAAAGGTTCTGCAACTCTATGCTTCTACAGTTCTCTCCAAGCGT---------------------------------AGTTATGCGAAG------------------------------------------AAAGGGAATGAAGTGTTGAAGGCTGAGCAGTTTCTTGAAACTGTGATCAAAGCTCCTGAGCAAGAGTGGAACAAGCTTTTAATTGATGGATTAACAGTTGGTAAAGGAGAAATTTCACCCGAAGATTTTAATGCTGTAATCAAGAAACGGATTGAGCGGACTTTAATCCGAACAGAGGGAGGTTCTTACCGGCAACGTATTCTTACTGAATACTTGAAAGGCATCCAATCGAGAGCAGAGGAGATTGTCCAGTTACTTCAGGGCAATGCAGAATAG------
>Isoetes_andicola
------------------------------------------------------------------------------------------------------------------------------------------------------------------------------------------------------------------------------------------------------------------------------------------------------------------------------------------------------------------------------------------------------------------------------------------------------------------------------------------------------------------AGTAGGTATAGAAGTATCAGARTTCATGTTGAACCGAGTTCCAATGCTGAAACATCTTTCARAAGTGTTGTTGARCTTGATCRTCTTATTGACACTTTGAGACRAACAGACCAAGAAAA-CTGACTAAGCTTAATGCCGAGAATGTTTTTKCATTTGATTCAAAYTTTTGGCTWCGSCWKGYGGMTAGAAGTGAGCTCTGCAAATCAGAARATGATAAGATGGACTATGAAGAGCTTGCATCAGATATAATGACAATTGTCGAGCGAATTGTTAAGAAAAC-------------------------------------------------------------------------------------------------------------------------------------------------------------------------------------------------------------------------------------------------------------------------------------------------------------------------------------------------------------------------------------------------------------------------------------------------------------------------------------------------------------------------------------------------------------------------------------------------------------------------------------------------------------------------------------------------------------------------------------------------------------------
>Isoetes_elatior
------------------------------------------------------------------------------------------------------------------------------------------------------------------------------------------------------------------------------------------------------------------------------------------------------------------------------------------------------------------------------------------------------------------------------------------------------------------------------------------------------------------AGTAGGTATAGAAGTATCAGAGTTCATGCTGAAGCAAGTTCCAATGCTGAAACATCTTTCAAAAGTACTGTTGAGCTK-ATCGTCTTATTGACACTTTGAGAAGAACGGACCAAGAAAA-CTGACTAAGGTTATTGCTGAGAATGTTTTCTCATTTGATTCAAACTTTTGACTTCGGCTTGCCGCTAGAAGTGAACTCTGCAACTCAGAAGATGATAAGATGGACTACGAAGAGC--GCATCAGATATAAYGACAACTGTAGAACAAATTGTTAAAAAAAC-------------------------------------------------------------------------------------------------------------------------------------------------------------------------------------------------------------------------------------------------------------------------------------------------------------------------------------------------------------------------------------------------------------------------------------------------------------------------------------------------------------------------------------------------------------------------------------------------------------------------------------------------------------------------------------------------------------------------------------------------------------------
>Isoetes_coromandelina
---------------------------------------------------------------------------------------------------------------------------------------------------------------------------------------------------------------------------------------------------------------------------------------------------------------------------------------------------------------------------------------------------------------------------------------------------------------------------------------------------------------------------------------------------------------------------TTCAAAAGTACTGTCGAGCTTGATCGTCTTATTGACACTTTGAGAGGAACAGACCA-----------------TTGTTGCCGAGAATGTTTTTTCGTTTGATTCAAATTTTTGGCTTCGGCTTGCAGCTAGAAGTGAGCTCTGCAAATCAGAAGATGATAA----------------------------------------------------------------------------------------------------------------------------------------------------------------------------------------------------------------------------------------------------------------------------------------------------------------------------------------------------------------------------------------------------------------------------------------------------------------------------------------------------------------------------------------------------------------------------------------------------------------------------------------------------------------------------------------------------------------------------------------------------------------------------------------------------------------------------------
