# Supplementary material for: Phylogenomics indicates the “living fossil” Isoetes diversified in the Cenozoic
Source: PLoS One. 2020 Jun 18;15(6):e0227525. doi: 10.1371/journal.pone.0227525 (PMC7302493; doi:10.1371/journal.pone.0227525)
Supplement: S1 File — Folder containing fasta files for each of the individual nuclear alignments. (GZ) [file pone.0227525.s011.gz › 1_Individual_Nuclear_Alignments/Homolog_36165.orthogroup_1.fasta]

>Oryza_sativa
------------------------------------------------------------------------------------------------------------------------------------------------------------------------------------------------------------------------------------------------------------------------------------------------------------------------------------------------------------------------------------------------------------------------------------------------------------------------------------------------------------------------------------------------------------------------------------------------------------------------------------------------------------------------------------------------------------------------------------------------------------------------------------------------------------------------------------------------------------------------------------------------GGTGTTTTGACCGTCATGACACTGGGAATGTTCTATGCCGCTTTTGCAAAAACTGCTTTTAAGGGTGACAGTCAGCAAAGCTTGCATCATTTCTGGGAAATGGTTGCTTATATAGCAAACACACTTATATTTATACTGAGTGGGGTTGTTATTGCAGATGGAGTACTAGAAAATAATGTCCATTTCGAGAGGCACGGT---------ATTTATCTC---------------------------------------------------------------------------------------------------------------------------------------------------------------------------------------------------------------------------------------------------------------------------------------------------------------------------------------------------------------------------------------------------------------------------------------------------------------------------------------------------------------------------------------------------------------------------------------------------------------------------------------------------------------------------------------------------------------------------------------------------------------------------------------------------CATGTACCT------------------------------------------------------------------------------------------------------------------------------------------------------------------------------------------------------------------------------------------------------------------------------------------------------------------------------------------------------------------------------------------------------------------------------------------------------------------------------------------------------------------------------------------------------------------------------------------------------------------------------------------------------------------------------------------------------TTTGAAATT---------------TACCTTTTA---------------------------TGTTTCCAATAA------------------------------------------------------------------------------------------------------------------------------------------------------------------------------------------------------------------------------------------------------------------------------------------------------------------------------------------------------------------------------------------------------------------------------------------------------------------------------------------------------------------------------------------------------------------------------------------------------------------------------------------------------------------------------------------------------------------------------------------------------------------------------------------------------------------------------------------------------------------------------------------------------------------------------------------------------------------------------------------------------------------------------------------------------------------------------------------------------------------------------------------------------------------------------------------------------------------------------------
>Ananas_comosus
------------------------------------------ATGGATACT------------------------------------------------------------------------------------------------------------------------------------------ATTTCGTACTTCTGTATTTTTTGTTTA------------------------GAATATGGGACAAAACATGGCATAGGCAAACTGGGGGCTGGAATTCGTCTTTGGGCAAACATAAATCCTAATCTTCTTTTAGCTGTTTTTCTTCCTGCTCTTCTGTTTGAGAGCTCTTTTGCCATGGAAGTGCACCAAATAAAGAAATGCATGGTGCAAATGCTACTACTTGCTGGACCTGGTGTGCTAATATCGACCTTTTGCCTCGGAGCTGCATTGAAGGCCACTTTTCCCTATCAATGGGACTGGAAAACATCATTGTTACTCGGAGGGCTACTTAGTGCCACGGATCCTGTTGCTGTTGTGGCGTTGCTAAAAGAACTTGGAGCAAGCAAAAAGCTAAGCACTATAATTGAGGGAGAGTCATTGATGAATGACGGGACTGCTATTGTCGTCTATCAGTTGTTCTATCAAATGGTGATGGGACAGAGCTTCAACATGGGGAACATAATAAAGTTTCTTTCACAAGTTACACTTGGCGCTGTGGCTGTGGGACTAGCCTTTGGAATAGTATCAGTATTGTGGCTGGGCTTTATTTTCAACGACACAGTTATAGAGATCACATTGACTCTTGCTGTTAGCTACATCGCTTACTTCACCGCACAGGATGCAGCGGAGGTTTCTGGTGTCTTGACTGTTATGACCTTAGGAATGTTCTATGCAGCTGCAGCAAGAACAGCTTTTAAGGGAGATAGCCAAGAAAGTTTGCATCATTTCTGGGAAATGGTGGCATACATAGCCAATACATTAATTTTTATTTTGAGTGGGGTGGTAATAGCTGAAGGTGTCCTAAACAACGACAATCACTTTGAGAGACATGGCACTTCATGGGGCTATCTTGTTTTGCTGTATGTCTATGTTCAAGTCTCGCGAATAATAGTTGTTGCCGTGCTGTATCCACTTTTGCGATACTTTGGATATGGCTTGGACTGGAAAGAATCAATTATTCTTGTCTGGGCAGGGTTGCGAGGGGCTGTGGCTTTGGCACTATCGCTATCTGTTAACCGT------GCTAGCGACAACCCAGATCAATCTTATCTTAAACCAGAAGTAGGAACTCTGTTTGTATTTTTCACGGGTGGCGTTGTTTTCCTAACACTGATTGTGAATGGGTCAACTACTCAATGGTTCTTGCATCTTTTGGGAATGGATAAACTATCAGCGGCAAAGATTCGGATATTGAGCTATACGCGGTATGAAATGTTAAACAAGGCACTTGAGGCGTTTGGTGATCTTGGGGATGATGAAGAATTAGGACCATCTGATTGGCCTACTGTCAAGAGGTATATAACATGCTTGAATGATTTGGAAGAAGAACAG------GTGCATCCTCAT---------------AATGTCTCT------------GAGAGTGACCATCATCTACGTAACATGGCGCTCAGAGATATTCGAATACGTCTTTTGAATGGT------------------------GTTCAGGCTGCCTATTGGGGAATGCTTGAAGAGGGAAGAATTACTCAGAATACTGCAATTATTTTAATGACTTCTGTTGATGAAGCTATGGAT---GTCGTATCAACCGAACCTTTATGTGATTGGAATGGATTACGATCCAATGTCCATTTTCCCACCTATTATACATTCCTTCAGATGAGCAGG---------TTACCGCAAAGGATCATTACATTTTTCACAGTGGAAAGGTTGGAGTCTCAATGTTATATATGTGCTGCATTTCTTCGTGCTCATCGGATAGCAAGGAGGCAACTTCATGATTTTATTGGTGATAGCGAGATTGCTAGCGTTGTTATTGATGAAAGTTATGCCGAAGGAGAGGAAGCTAGGAAGTTCTTGGAAAATGTTCGTCTTGCATTTCCTCAGGTCCTCCGTGTGGTTAAGACTCGACAAGTAACATATTCAATATTGAAACATCTCAGTGAGTATGTGCAAAATCTTCAGAAGGTCGGGCTACTCGAAGAGAAGGAAATGTTTCATCTTGACGATGCCGTGCAGACTGACCTAAAGAAGCTTCTAAGAAATCCACCACCGGTGAAAATGCCCAAAGCAAGCGATCTTTTGAGTGCCCATCCTATGTTTGGTGCACTGCCTGATGAGGCGCGTGATGCTCTGAAAGCTTCTATGAAAGAAACTCTAAAATCGAATGGAGCGACCTTGTATAAGGAGGGTTCCAGGCCAAATGGCATTTGGCTTATCTCAGCTGGAGTTGTAAAGTGGTCAAGTAGGAGGCTCAGCAGCAAGCACTCATTGCATCCAGTTTTTTCACATGGAAGCACTTTGGGCCTTTTTGAAGTGCTCGCTAGAAAGCCTTATATATGTGATGTGATAGCAGATTCTGTTGTACAGTGCTTCTTTATAGAAGCTGAAAAGTTGCAGTCATTGCTTAAGTTTGTCTCTGCTGTTGAAGATTTCCTGTGGCAGGAATGTTCTTTAGTCATCGCTAGGCTCTTGCTTCCCCAAATATTCGAAGAGATGGCTATGCATGAATTGAGGCTTTTTTCGGCCGAAAGATCAACAATGAAAAATTATGGAAGAGGAGAGGTTATAGAACTGAAACAAAATTGTGCTGCCATTTTATTAGATGGATTTGTAAGGATTAAAGAAGAGCAG---CAAAATTTTATTATGCCTCCTGCAGTATTGTTGTCA------------------------------------------------------CCACACACTGATGCGAGCTTTTATGGCCTTGAATCTTCAGCTCTCGACAACAGAGACTTTTGTTGTGTGGCATCC---CAGTTCGAGGTGGAGCCGAGAGCAAGGGTGATTATCTTCGACTTGGGTAAATATGAGGTAGAGAATGCTCTGTCTCAAAGGTGGTCCATGTCAAAAATGGTTTCACCTGCAGTT---------GAACCCCTGCGAACCCGAAGCAGAGAACATACTGGTTTGCTCAGCTGGCCAGAGAGCTTTTACAAAGAAATAGAGCACCACCAGAGTACCAGTCGAACTGATAAGCAACCC------------------------ACTAGCTTCTCTGCCAGAGCTTTGCAGCTGAGCATGTATGGAAGCATGGTGAATGACATGTACGGTGCCCAAAGAAGGGACCGGCGGGCTTCGCGA---------GCTAATCACGTGCACAGCTTTTCT---------------------------------------------TATCCTCGGGTTCCG---------TCGAAGACGAGAAGCTCGGAAACTTTGGTCTGTGTCCAGTCA---------GAAGGGAGCAGC---------------ATGAAAAGAAGGATGAAGTCCATGAATTCAGCTAAATTTTCTCTAATCCCTCCACTGCCCGTAAGAAGAACA------GAAGTTGCTCCTGCACAGGAGAAC---------TCGAGTGACGACGACGACGACTTGGGCGGCGAAGAAGTAATTGTGAGAATCGACTCCCCGAGTAGGCTTAATTTTAATCACGCATCAGGCCATTTGTTTTCTCCACCAGAGGATCAATAA
>Theobroma_cacao
------------------------------------------------------------------------------------------------------------------------------------------------------------------------------------------------------------------------------------------------------------------------------------------------------------------------------------------------------------------------------------------ATGATAAGATGTTTGAGAACCATG---------------------------------------------------------------------------------------------------------------------------------------------------------------------------------------------------------------------------------------------------------------------------------------------------------------------------------------------------------------------------------------------------------------------------------------------------------------------------------------------------------------------------------------------------------------------------------------------------------------------------------------------------------------------------------GGATATTCATGGGGCTATCTAATTCTTCTGTACATCTTTGTGCAAATATCACGTTGCATTGTTGTTGGAGCATTATATCCATTTTTACGATATTTTGGATATGGTTTGGATTTAAAGGAAGCTGCCATTCTAATATGGTCAGGGCTGCGAGGGGCTGTTGCATTATCACTTTCTCTATCAGTTAAGCGT------GCCAGTGACCGTTCACTGAAT------CTCAGTTCTGAAACAGGAAGCAAGTTTGTTTTCTTCACTGGTGGAATTGTATTCTTGACACTTTTTGTCAATGGATCAACTACACAGTTCATTTTACATTTTCTTGATATGGATAAACTATCAGCAGCCAAGAAGCGTATATTGGACTACACAAAGTATGAAATGTTGAACAAGGCATTAGAGGCTTTTGAGGACCTCGGAGATGATGAGGAACTTGGACCTGCTGATTGGCCTACAGTAAAGAGATACATTGCAAGCTTAAACAATTTGGAGGGGGACCAT------GTGCATCCTCAT---------------------------ATTGCA------------------TTGGACCCTACAAATCTGAAGGATATCAGAATACGGCTTTTAAATGGT------------------------GTTCAGTCAGCTTACTGGGGGATGCTTGATGAAGGGAGAATCACACAGAGTACTGCAAATCTTTTGATGCAATCTGTAGATGAAGCTATTGAT---GCTGCATCTGATGAACCTTTATGTGATTGGAAGGGCTTAAAATCTAATGTTCATTTCCCAAATTATTACAAGTTTATCCAGACAAGCATG---------TTCCCACAAAAATTAGTTACATATTTCACTGTGGAAAGGCTGGAATCGGCATGCTGTGTTTGTGCTGCATTTCTTCGAGCTCATAGAATTGCACGGCGGCAACTTCATGACTTTATAGGTGACAGTCTTATTGCTTCTGATGTAATTAATGAAAGTGAGGCTGAAGGCGAAGAGGCAAGAAAGTTCTTGGAAGATGTCCATATAACTTTCCCTCAGATTTTGCGTGTTGTTAAAACAAGACAAGTGACATACTCGGTACTAAACCACTTGATTGATTATATACAAAACCTTGAGAAGGTTGGGTTACTGGAGGAAAAAGAGATGCTTCATCTTCATGATGCTGTCCAGACTGACTTGAAGAAGCTTTTAAGGAATCCTCCCTTAGTGAAGATTCCAAAAATAACTGATCTGATAAGTGTCCATCCTTTATTAGGGGCCCTTCCTTCTACTGCCCGCAAACCACTAGAAGCTTCTACGAAAGAAACAATGAAAACACGTGGTGTGACACTTTACAAAGAGGGCTCCAAACCAAAGGGTATTTGGCTTATATCAAATGGAGTTGTCAAGTGGACCAGTAAAACCAGAAGGAACAAGCACTCACTGCATCCTACCTTTACTCATGGGAGTACGTTGGGCTTGTATGAAGTATTAATTGGAAAGCCATACATGTGTGACATGATCACAGATTCTGTGGTTCTCTGTTTTTTCATTGAAAGTGACAGAATACTTTCATTGCTAAGGTCAGATCGTGCAGTGGAAGATTTTTTGTGGCAGGAAAGTGCTATTGTCCTTGCCAAACTCTTGGTTCCTCAAATATTTGAGAAAATGGGACTGCAAGATTTGAGAGCTCTTATAGCAGAAAGGTCAATGATGACAATATATATTAGAGGGGAAACGATAGAAGTTCCTCACCAATCCATTGGCTTCTTGTTAGAAGGATTC------ATAAAACCTTTCAATGTTCAAGATGAACTCATCACATCACCTGCAGTTCTTTGGCCTTCACATGGA------------ATTCAAAGTTTCCGAAATGCAGATACATCAGGTGACACAACAGCCAGTTTTTCTCATCAGCAATCCTGG------------AATCAATTTGAGACAAAAGGGAGCATAATTTATCAAGCTGAGACAAGAGCTAGAGTAATCATTTTTGATATTGCAACGCATGAAGCTGATACTGTT---CTGCAGAGAAGTTCATCCTCATTC------------------------AATCATTCCCATAGAACTTTAAGCAGAGAACATGGAGGTCTTATGAGTTGGCCAGAACATTTCTACAATGCAAAACAACATGTGCAAAATCATGGAGCAACTGATCAA------------------------CAAGCAAACAGATTGTCTGCTAGAGCAATGCAGCTAAGCATCTTTGGCAGCATGGTTGAT------------GTGCGACGGCGCAGCCGAAGTTTATCAAGGATGAATCTATTTAAGCCAGCACACAGCCTGTCA---------------------------------------------TATCCAAGAGTTCCT---------------TCATATCCTGGCCATCCGCTTGTCTCTGTCAGATCA---------GAAGGGGCTGCAACT------------CTAAGGAAGAACCTTGAAGCAAGAAAGTTTACAGGACAG------ATTCCCCCACCACAAGTGAAGGATTCACACACAAAAGAGGGTCATGTAGATGATGAT---------TCTAGTGATGAATCTGGC------GCTGATGAAGAAATCCTGGTAAGGATTGATTCACCTAGCAGCCTATCTTTCCGCCAGGCTTCTTGA------------------------------
>Arabidopsis_thaliana
ATGACGAGTATAATCGGCGCGGCGTTGCCGTAC---AAATCACCGGAGAAAGCAATTGCATCTTCTTCGTATTCAGCTGAGAACGATTCG------------------AGTCCTGTTGATGCTGTTATTTTCGCGGGAACTTCGCTGGTTCTCGGCACCGCTTGTAGATATTTGTTTAACGGCACTAGAGTTCCGTACACCGTCGTTCTTCTCGTCATCGGCATTTTTCTCGGATCCCTAGAATATGGAACTAAGCATAACCTTGGGAAGCTCGGCCATGGAATTCGTATCTGGAATGGTATCAACCCTGACCTACTTTTGGCTGTTTTTCTCCCTGTTCTTCTTTTCGAGAGCTCATTCTCCATGGATGTGCACCAGATCAAGAGATGTATGGGACAAATGGTTCTGCTTGCTGGACCTGGAGTTCTGATTTCCACCTTTTGTCTCGGAGCTCTTATAAAGCTTACTTTTCCATATAACTGGGACTGGAAAACATCATTGTTGCTTGGAGGACTTTTAGGAGCTACCGACCCCGTGGCTGTTGTTGCTTTGCTAAAGGAGCTTGGTGCTAGTAAGAAGATGACCACGTTAATTGATGGGGAATCTCTCATGAACGATGGGGTATCGGTTGTGGTTTTTCAATTATTCTTCAAGATGGTGATGGGGCATAACTCTGATTGGGGTTCCATAATCAAATTTCTTGTCCAAAACTCATTCGGAGCTGTAGGCATTGGTCTAGCTTTTGGAATTGCATCAGTTTTTTGGCTTAAATTCATATTCAATGACACGGTGGCTCAGATCACTGTAACACTTTCAGCGAGCTATTTCGCCTATTACACTGCTCAAGAGTGGGCTGGGGTTTCTGGAATTTTGACTGTCATGATTTTGGGGATGTTTTTCGCTGCATTTGCAAGGACAGCTTTTAAGGGGGACAGTCACCAGAGTCTGCATCACTTCTGGGAAATGGCCGCTTACATTGCAAATACACTAGTTTTTATGCTCAGTGGAGTTATTATCGCTGAAAGCGTTCTT---AGCGGTCAGACAATATCTTACAAAGGAAACTCGTGGAGCTTCCTTTTCCTCTTATACTTGTATGTCCAACTTTCCCGCTGTGTT---------------------------------------------------------------------------------GGGTGCTGTTTCGCTGTCGCTCGCTCTATCTGTAAAACTCTCGGTCATATG---ATTCAGCAATCAAGTGGAAATTCATATCTCAGTTCAGATACGGGAACAAGGTTTCTATTCCTCACAGGTGGGATTGTTTTCCTAACTTTGGTTGTTAATGGATCCACTACCCAATTGCTCTTGCACCTTCTTCGCATGGACACTTTAACGGCCACTAAGAAACGAATATTGGAGTATACAAAGTTTGAAATGATGAAGACTGCTTTAAAAGCTTTTGAAAATCTTGGAGATGACGAGGAGCTTGGATCTGCTGACTGGCCTACAGTTATAAGACATATTTCAAGCTTGAAAGATTTAGAAGGGAGACAA------GTTAATCCTCAC---------------GAT------------GGG---TACGAAGCTGGAAGTCTTGACCCTACGAATATAATGGACATACGTATACGCTTCTTAAATGGT------------------------GTCCAGGCAGCTTACTGGGAGATGCTTGATGATGGGAGAATAACACAATGTACTGCTAATGTTTTGATGCAATCAGTAGATGAGGCACTTGACCTTGTT---TCTACCAGTTCTTTAAGCGACTGGAGGGGTTTAGAACCGCGTGTTCATTTCCCAAATTACTACAAGTTTCTTCAGTCAAAAATT---------ATCCCCCACAAGTTAGTCACGCATTTGATCGTTGAAAGACTGGAATCTGCTTGTTACATTTCTTCTGCATTTCTCCGTGCCCATAGGATTGCGCGACAGCAATTGCATATCTTTCTAGGTAACAGTAACATTGCCTCTACTGTAATCAATGAAAGTGAGGTGGAAGGAGAAGAAGCAAAACAGTTCTTGGAAGATGTCCGTGATTCATTTCCTCAGGTTTTGAGTGTTTTGAAAACAAGACAAGTAACACATTATGTGCTGAATCATCTAAATGGTTATATTAAAAACCTTGAGAAGGTTGGCTTGTTAGAGGGAAAAGAAGTTTCTCATCTTCATGATGTTGTTCAGTCTGACTTGAAGAAGCTCCTGAGACATCCTCCTTCACTAAAACTTCCAAATGTAGACGATCTGATCACCAGCAATCCTTTA---------------------------------------------------------------------------------------------------------------------------------------------------------------------------------------------------------------------------------------------------------------------------------------------------------------------------------------------------------------------------------------------------------------------------------------------------------------------------------------------------------------------------------------TTGAAAGATCGC------------------------------------------------------------------------------------------------------------TCAAGCTTCAGG------------------------------------------------------------------------------------------------------------------------------------------------------------------------------------------------------------------------------------------------------------------------------------------------------------------------------------------------------------------------------------------------------------------------------------------------AGTTTGGCC---------------------------------------------------------------------------------------------------------------------------------------------------------------------------------------------------------------------------------------------------------------------------------------ATTGGCGAAACAGATGCATGA------------------------------------------------------------------------------
>Amborella_tricopoda
ATGGCGGCTGTGACTGAAGCTCCGTTTCCAAAC---GAGATATTGGAGGAA---------------------------GAGAATTCCCCC------------------GGACCAGAAGTTGCAGTGCTTTTTGTCGGTTTATCTCTGGTTCTTGGCATAGCTTCGAGGCACTTGCTAAGAGGAACTAGGGTCCCTTACACAGTTGCGTTGCTTGTGCTTGGCATTGGCCTTGGATCTCTCGAATATGGTACCAAACATGGACTGGGGACATTGGGCGCTAGCATTCGTGTTTGGTCTGATATTAATCCCAAACTCCTATTATCCGTTTTTCTTCCTGCTCTACTATTTGAGAGTTCATTTGCCATGGAAGTACACCAAATCAAGCGATGTTTGGCACAGATGGTGCTTCTTGCTGTTCCTGGGGTTCTAATTTCGACCTTTTGTTTGGGAATTGCTTGTAAATTGTGGTTTCCATTTGGCTGGAATTGGAAAACATCTTTGCTGCTAGGAGGGCTTCTTAGTGCCACAGATCCTGTTGCCGTTGTAGCTCTGTTAAAAGAACTTGGTGCAAGCAAAAAATTGAATACTATAATTGAGGGAGAGTCGTTGATGAATGATGGGACAGCTATCGTGGTATACCAGCTTTTCTTTGAGATGGTTGTTGGTCAGAGCTTCGACACTGCAGCAGTGGTCAAATTTCTAACTAGAGTATCACTTGGAGCTGTAGCTGTTGGTCTTGCTTTCGGCATTGTATCTGTTGTGTGGCTCAGATTTATTTTCAACGACACTGTCATAGAAATCACTTTGACACTTGCAGTGAGCTACATCGCATACTTCATTGCTGATGATGAAGTTGAAGTGTCCGGAGTTTTGACAGTAATGACTGTTGGAATGTTCTATGCTGCAGTGGCTCGAACAGCTTTCAAGGGTGAAAGCCAACAAAGCTTGCATCATTTCTGGGAGATGGTTGCCTACATCGCAAACACTCTTATCTTTATCTTAAGTGGGGTTGTTATAGCTGAGAGCGTGCTTCGAAGTGGAATCCATGTTGAAAACCAAGGATCCTCATGGATGTACCTCTTACTCCTTTACGTCTTTGTTCAAGTGTCTCGTGCTATAGTTGTGGGACTATTATATCCTGGCCTGCGATGCTTTGGCTATGGTCTGGACTGGAAAGAAGCTACTGTTCTCGTATGGTCAGGTTTACGGGGAGCTGTGGCTTTGTCATTATCATTATCTGTTAAGCGC------GCTAGTGACAAATCTAGTACATCTTTCCTCCAAGAAGAAACTGGTGATCAGTTTGTTTTCCTTACCGGTGGAATCGTGTTCTTGACACTTATTTTGAATGGATCAACTACCCAATTTGTTCTACACTTTTTAAACATGGACAAACTCTCAGATACAAAGATACGAATTTTGGAGTACACAAGGTATGAGATGATGAATAAGGCCCTAGAAGCCTTTGGAGAGCTTGGAGATGATGAAGAGCTTGGACCTGCTGATTGGCCAACAGTGAAAAGATACATTGCATCCTTGACTGATGCTGATGGAAGACAG------GCACAGGCTCAC---------------CATACATCT------------GAGAGTCAGCATTATCTACACAACATGAATGTAGGAGACATTCGAGTGCGCCTCTTGAATGGG------------------------GTTCAGGCTGCATATTGGGGAATGCTCGAAGAAGGAAGGATAACTCAAACTTCCGCTATTCTTTTGATGCAGTCAGTTGATGAAGCAATTGATCGGGTA---CATGAGCAACCATTGTGTGACTGGAAAGGCTTGAAAACAAATGTTCATTTTCCAAACTACTACCGGTATCTCCAAATGAGTCAT---------TTGCCACAAAAGCTGGTCATATATTTCACCGTGGAAAGGTTAGAGTCCGCTTGTTGCATTTGTGCTGCATTTCTACGTGCTCACAGAATTGCAAGGAGACAACTTCATGAATTCATTGGAGAAAGTGAGGTTGCTGCTGCTGTCATTCAGGAAAGTGATGCAGAGGGGGATGAAGCTAGAAATTTCCTAGAAGATGTTCGCCTTTCATTCCCTCAGGTTCTACGTGTGGTGAAGACACGACAGGTCACATACTCCATACTGTCACAACTGAGTGAGTACGTACAAAAGCTTGAAAAATCGGGATTATTGGAACTTAAGGAGATGAGTCAGCTCCACGATGCTGTGCAGACTGATCTGAAAAAGCTTCTGAGAAATCCTCCTTTAGTAAAGATGCCTAAAATTAGTGATATACTAAGCATGCAACCTCTGCTTGGGGCACTTCCTTCTGATATACGCCAACTTCTCGAGAACTCCACGAAGGAGATGATGAAATTGCGTGGGGTCTCACTGTATAAGGAGGGAGCCAGGCCAAAAGGGATATGGCTTATTTCAAATGGAGTTGTAAAGTGGACAAGTAAGGGTTTGATGAATAAGCATTCGCTGCATCCAACATTTACCCATGGGAGTACTTTGGGCCTTTATGAAACCCTAATTGGAAAGCCTTACCTCTGCAACTTGATCACCGAATCTGTTGTGCATTGCTTTTTCATTGAATCAGAAAAGTTACTTTCAGTACTCAGAATGGATCCTACAATTGAGGATTTCTTGTGGCAGGAAAGTGCTATAGTCGTAGCCAAACTCTTATTTCCTCAAAAATTTGAGAAAATGCCAATGCAAGAATTGAGGGCTCTTGTTGCAGAAAGGTCAACCATGAACATTTATTTAAGTGGAGAAGTCATAGAGATACCTCCTCATTCTGTTGCCTTCATATTGGAGGGCTTTGTCAAAACCCAATATAGAAAA---GAAGATTTGGTTACTTCTCCAGCAGTATTGCTGCCC------------------------TCTCATGCAGAACAGAGGCTTTCATGTTCAGATGGAAGATTAAGCAGTTTTCGT------------------------------------------CAAGGGGCT---TATTATCAAGTGGAGACAAGATCAAGAGTCATCTTCTTTGATGTGGCTGCAGTGCAAACTGATGGTCCC---TTGCAAAGAGGATCTGGATCTTGGATTTCGAATTCTTATGAT---------CTTCCAGGTCGTCCA---ATTCATGAACATGACGGTCTCATGAGTTGGCCTGAGCATTTCTATATGTCAAGAAAGCAT------------------TCTGATAACCCCAATGGAGTTAAAAAT------CGTTCAAGGCAATTCTCGGCAAGGGCCATGGAGCTAGGCATATTTGGTAGCATGGTGAGTGATGGCCAATGTCCCCGAAGATTCCCTTGGAGTTATAGT------------CCAAAGCCAGCGCATAGTCTCTCG---------------------------------------------TATCCAAGAGTTCCCTTGAAGTCTACCAAGCAAACCACTGCTCGACCCCTCATGTCTGCAAAATCA---------GAAGGAGCCACC---------------ATGAACAAGCATTTTATAACAAAAGACCTCGAGCAACAAACA------CAACCAGTTACGACCCTTCCTGGG------AAAAGCAGGGAAATTGAGGATGAT---------TCAAGTGATGAATCAGGT------GGAGAAGATGACCACATTGTGAGAATTGACTCCCCTAGTAGACTTTCCTTTCACCAATACTCATGA------------------------------
>Lygodium_japonicum
ATGGCAGCGTCAACAGCTGCGCCT------------CCGACAATGGATGCAGCTCTGGCA------------ACGGATGAGTCAGCTCCA---------------------CCAGAGTTAGCCATCCTGTTCATTGGAGTTTGTTTAGTGCTAGGCATCGGCTGCCGCCAGCTTTTGCGAGGAACTAAAGTGCCCTACACGGTTGCGCTTCTTTTGCTTGGCATTGCACTCGGAGCTTCAGAGTATGGAACAAGGAGCCTGCTAGGCACTTTAGGAGAAAGCATTCGCCTTTGGTCTTATATTAGTCCCAGTTTGATATTATTCGTCTTCCTCCCTTCTCTACTGTTTGAAAGCTCATTTTCTATGGAAGTTCATCAAATCAAGAGATGTTTTATGCAAATGGTTTTACTTGCGGGGCCAGGAGTGGTGATCTCAACGTTTGGTACAGGCTTACTAATACATTATATTCTTCCTTATCGATGGCCGTGGAGTACATCGCTGCTGCTTGGTGGGCTTCTGAGTGCAACTGATCCAGTGGCAGTGGTCGCACTCCTTAAGGAGCTGGGTGCCAGTAAAAAGTTGAACACTTTAATCGAGGGAGAGTCTCTCATGAATGATGGAACTGCAATTGTTATATTTCGGTTGTTTCTACAGATAGTCTTGGGCCAGAGTTTTAATGCAGCAACTGTAGTCACCTATTTATGTAGGGTGGCACTTGGAGGAATAGCACTAGGAATTGGATTTGGACTAGTATCTGTGCTCTGGTCAGCTACAATCTTCAACGACACAGTTATTGAAATTACACTCACATTAACAACGAGCTACATTGCATATTACACTGCAGAAGATGAAGCAGGAGTTTCAGGTGTTTTGACTGTAATGTCTCTTGGGATATTTTTTGCTATATTTGGAAGAGCAGCTTTCAAAGGGGAGTCACAGAAAAGCCTGCATCACTTTTGGGAAATGGTGGCTTACATTGCAAATACATTGATATTTATTTTAAGTGGTGTGGTGATTGCGGAGAGCATACTAAGGAGTCATGACAAGATAGAA------GGTCGGGATTGGGGGTATCTTGTTTTGCTGTATATCTTCTTACAGCTGTCACGGATTGTTGTTGTGGGTGCTCTGTATCCTGGTCTACGGTATTTTGGCTATGGCCTAACGTGGAGAGAAGCAGTCTTGCTAGTCTGGGCTGGGCTTAGAGGAGCTGTAGCTTTGTCTTTATCTTTGTCAGTGAATGGAATGGACACAAGTGATTCATCTGGCACTGCTTTTCTTTCCGACAAAGCAAGGGCTAGGTTTGTGTTTCTGACAGGTGGTGTGGTTTTCTTGACATTAATTGTCAATGGTTCAACAACACAATTCCTATTGCAGTTGTTGGGGATGCAAAGGACCTCTGTTGTTAAGTCGCGTATCCTGGAATACACAAAGTATGAAATTTATATGAAAGCTCTAGAAGCCTTTGGGGAACTCGGCGAAGATGAAGAGCTCGGACCAGCAGAATGGCAGAGAGTGAAGAAATATATAACATGTTTAAAT---ATGACAGAACAGCCA------ACACATCCGCAT---------------GAGATATGTGGGCCTGGAATAGAAAGTCAAAAGCAC------------CAATTGCAAGATACACGTGTGAGACTGCTAAATGGT------------------------GTACAAGCTGCCTATTGGACAATGCTGGAGGAAGGGAGAGTAACTCAAACAGCTGCCATGATTTTGATGCAATCTGTAGATGAGGCTCTGGACTATGTTATGAAAGGCCAAATTTTATGTGACTGGAAAGGACTGGATTCCCATGTGCATTTTCCAAGTTATCTTAAACATTTATGGCTGCGGAACACCATTTTTTTACCCAAACGGCTATTGAGTTATTTAGCAGTTGAGCGCTTAGAGCTTGGATGTTACCTCTCTGCTGCATTTTTGCGAGCACACAGAATTGCAAGACGCCAGCTGCGAGAATTCATTGGTCAAAGTGACATTGCAGAAACTGTTATTAAGGAAAGCGAGGCAGAGGAATCATCAGCAAGAACATTCTTGGAGGATGTTCGCCTTACTTTTCCAGGGGTTCTACGTGCTGTAAAAACCAAGCAGGTAACCTATTCTATTTTGAACCACTTGGTTGAGTATGTTCAAGGTCTTGAAAAGGTAGGATTGCTGGAGGAGAAAGAGACGAATCACCTTCATGATGCTGTCCAGGCAGACCTGAAGAAGCTATCACGTAAGCCTCCCTCAATAAAAATGCCTTCTCCTATTGAGACATTGAGTAAGCAGCCTTTTATTCATGCACTTCCGGTTGAGATCCAGGAGCCAATAAAAAGTTCTGCAAAAGAAAGCATGAAACTGAGAGGCAGCATGCTTTTCCAAGAAGACTCAAAGGCAGGAGGAATTTTTCTGATTGCAAATGGTGTTGTTAAGTGGAATAATAAAGATTCAGCAGGAAAACACCTCCTCCATCCAACATTTTCACATGGAAGTACGTTGGGACTATATGAAGTATTGACTGGGAAACCTTATCTCTGTGATATATATGCAGATTCTGTAGTACACTGTTTTTACATTGAAGCAGCCTCAATACTGTCAGCACTACAGACAAAACCTGAAACTGATGAGTTTTTCTGGAAGGAAAGTTCCCTGGCATTGGCGAAAATTCTCGTACCTGAACACTTCGACGGAATTTCTATGCCTGAACTTCATAGTGTGGTGATGGAAACGTCTGTTATGAGGACTTATCTGAGAGGTGAAGTAATAGATATACTTCCGTGGGAAGTTGTTATCCTGCTAGAAGGATTC------CTTAAACAAGAAGGC---AATAATGAGATTATTGGGGCTCCCTTTGTTCTCGCCTTAATGGATGGGGAGTTGTTTTCAAACAACAGTGCAGGAAGAACAGGAAGCCTACCACATCAAGGTGCTTCCTACCAT---------------------------------------------------------------GCAGAGACCCGCTCAAGGATTGTTGTACTAGACCTCACAGCATTTCATTCTGAA---------TTAAGACGGGCTTCGGTTTCACTGCTGTCATCAACAATGCCA---------ATTCCTTCTCGTTCT---AGCTTTGAACATGAAGGTCTGATGCGATGGCCTGATGGA------CGCCATACTTCAGAACTGCAACTTAGAGTCACTACGATTCCCCCACCAGCACTGCAGTCAATCCCTCCCTCCACCAGACTCTCAGCTAGAGCCACGCAACTTGGCATATTTGCACAAAAGCTGAGA------------GGACATAGTAACAGCTGGAGGCTGAGCAGC---------ACTGGGAAGATGATCTCTTTCTCAAGTGTAAATAACCAACCACAA---------------------CAGAATCCAGCATATGGA---------AAGAAGCATATGTCGGCAAGTGTGTTGCCACACCCTTATAGT---------GAGAGC------------------------AAGGAACAAACCACTGCTTTCACCGCAAAGAAG------------CAGCCACAACAGCAACAGCAGGAG------CAACATGGCTTGAAACGTGAAGAC---------TCCAGCGATGGGTCTGAC------GCAGAAGAAGAGCATATCATTCGCATTGATTCTCCAAGCAACCTCTTTCTTGCACACCCTGGATAG------------------------------
>Physcomitrella_patens
ATGAATGTCCAGAAGAGCTCCACAGAGCCAGGC---------------------ATGGGGGTCAATCCTTTGGCTGCAGACACTGAAGCAGTT---------------GGCCCACAGGTGGCTGTTCTGTTTGTTGGGGTCTCTTTGTTCGTGGGAATGGCGTCCCGGCATCTCCTCAAGAACACTAGCATCCCCTACACTGTGGCGTTGCTTATCCTTGGAATT---------------------------------GGCCTCGGAAGCTTAGGGGCGAGC------------------ATTGATCCAAACCTTATTTTGTTCGTGTTTTTGCCAGCTCTTCTTTTTGAAAGCTCCTTTGCCATGGATTTTCATCAGATAAAGAAA------------------------------------------------------------------------------ATTTTGCCATATCATTGGAACTGGAGCACAGGGTTTTTGCTAGGAGGCTTGCTCAGTGCCACAGATCCAGTGGCAGTGGTGGCACTGCTGAAAGAACTAGGTGCCAGCAAGAAGTTGAGCACTCTCATTGAAGGCGAATCTCTGATGAATGATGGGACTGTAATCGTGGTATTCCATCTGTTTTTACAAATAGTACTGGGACAGAAGTTTAGTTCTGGTGATGTCATATCATTTCTCTGCAGGGTTGGATTGGGAGCGGTGGGCTTGGGACTCCTTTTCGGGATCGTTTGTGTGTGTTGGGTGGGACTGGTTTTCAACGATACCATCATTGAGATTACTCTCACATTCACAGCGAGCTACTTGGCATTCTTTATGGCTGAAGAAAAGGCTCATGTCTCTGGGGTATTGACTGTCATGACTGTAGGCATG------------------------------------------------------------------GAACTGATTTCCTACATCGCGAATACACTCATATTCGTACTCAGTGGGGCGGTAATTGCAGAGAGCATCTTGAGAAGCCACGACAAAATTGAA------GGGCGGGATTGGAGTAACCTGCTGCTGCTCTACATCTTTGTCCAGTTTTCTCGAGTTGTTGTAGTGGGATTGCTTTACCCTGGCTTGAAGTTCTTTGGTTATGGAATGAGCTGGAAGGAAGCCACAATCCTTATTTGGGCTGGTTTGCGTGGCGCTGTTGCTTTGTCACTTTCCTTATCAGTTGCTCGAGTT---GGACAGCACGATGCCCACACTCACTTC---ACCAAAGTGACGGAGGCCCGGTTCGTGTTCCTAACAGGTGGCGTGGTGTTCCTTACACTCGTCATTAACGGATCTACCACACAATTCCTATTTCGCTTCCTCAACATGAATAATACAACTGAAACTAAGACACGGATATTGGAGTTCGTCAAATATGAGATGTATAGTAATGCGTTAGAGGCATTTGGAGAGATGGGAGAAGATGAGGAGTTGGGGCCGGCTGACTGGATCACTATTCGCAAATATTTGAGCTGTTTGTCAAGCCTTCCGGAGGATGGCGAACCTGCTCACCCCCACGGCCCTCCAGGTTCTGAAGGTTCAGGGATTGAA---TATGTTGAGCAG---------------CAAATGCAGGACACGCGGATACGCTTTCTGAATGGCAAGTTAACCACGCTGATATTTAGCGTACAAGCGGCATACTGGAGCATGCTGGAAGAAGGACGAATCACTCAAACAGCGGCTCGCATTCTCATACAATCTATTCATGAG------------GTAGAGAATTACAGTGGGTTGCAGGATTGGGAAGGACTGCGGTCGCACGTGCGATTTTCCTGGTATTTAGAGTATTTATCACTT---------------CTCCCTCGAAGAGCATCCACTTTCTTTTTGATAGCACAACTGGAGTTCGCATGCTACATAGCTGCTGCATTTTTACGGGCGCATCGGATGACTCGCAACTACCTCCGGGACTTCATCGGTGAAAGTTTCGTTGCAGAAGCTGTCATTCATGAGAGCGAGGCTCAAGGACAGGAGGCTCGTCAATTTCTTGATGATATCCGCCTTGCATTTCCTCAGGTGTTGCGGGCTGTGAAGACAAAGCAAGTAACTCATGCTGTATTGGTACATTTAACTGAGTATGTGAGAAGTCTAGGAAATGCCGGACTTCTCGAAAGCAAGGAGAGGCTTCAACTACATGATGCCGTCCAGATCGACTTGAAGAAGCTGTTGCGAAATCCACCTATTGTTGAAATGCCAACAGTATGGGAGACACTGCATAACCAGCCTTTCATAGGAGCACTGCCAGTCTCTGTCCAAAGGCCACTTCTCGACGTGGCAAAAGAGTTTATGATGGTGCAGAGTACCATAATCTACGAGGAGGACAAGAAACCTGATGGAATCTGGTTGATTGCAAATGGCGTAGTTCAGTGTAACAGTAAGGCAACCAATGGACAGCAATTACACCAACCTACATTCTCTCTTGGAAGCACGCTTGGCTTATTTGAGGCCTTGACTGGCAGGCCTTATTTGTGTGACATTGTCACACGTTCGGTGGTTCATTGCTTCTTTATCGAGCGCTCCAAAATCTTGTCAGTGCAAAAGGAGCACCCAGAACTTGAGGATTTTCTTTGGCAGGAGAGTGCTTTGGCTATTGCCAAGGTAGTGTTGGCTAAGGAATTCGAGAAGGCGACATTACAAGATATACGTGCGCTGATGATGGAAGGCTCCTCAATGCGGATCTTTCTTCGGGGCGAGGTTTTTGAGCTTCAGCCCAAAAAAATTGGGGTGTTGCTGGACGGCTTT------GTCAGACCAGAGAGT---AGCTTCGCAATTATTACCGCTCCTGCAGGGCTTATG---------------------------CGCAAGGTGCCGCTTCCTAGCTCCGGTGATTTTACTCGCAATAGTTTAAAG------------------------------------------GAAGGCACG---GTCTTCCACGCTGAAGCAAGGTCCCGGATCCTGTTCTTTGACATGGAT------------------------TTGTGGCAAGGATCAGGACAGTTCCTGGCCGTTCCTCACAAGGATTGCCATTCCTCGCTGCGACGCTCCCTGATTGAGCATGAC---------------------------------------------------------------ACACCGCGAGTTAATGGTCACCAATCC------GCCGCTGATATATACTCCGCTAAGGCCTTAGAAATTAGTGTCTTTGGCTCCCAGATCGAA------------GGGAATAGCGAGAGCTGGAGGGAAGAA------------GAGAGGCCTGGAAATGTGCTGTCC---------------------------------------------------------------------CGAACCCACCAATCCTGCTCCAACCTCGTCAAACGCATGTCAATGGTCATGCAAGGCAGACCCAGCAACGACAAATGGTGGACATCGCGGCATAAGGTTGCCAGCCAAGGGAAGATGGACCTTGTCCAGCCCTTCTTGCACAAGAAG------------------------GAAACTGATCCTGGCTACTCGAGCGATGAATCTGAT------GGGGAG------CACATTGTCAAAATTGGTTCTCTGAGTGCCCTGTTCTATCCTTCCCATCCTCACTCGTAA------------------------
>Huperzia_squarrosa
---------------------------------------------------------------------------------------------------------------------------------------------------------------------------------------------------------------------------------------------------------------------------------------------------------------------------------------------------------------------------------------------------------------------------------------------------------------------------------------------TTTTGGAAC---------------------------------------------------------------------------------------------------------------------------------------------------------------------------------------------------------------------------------------------------------------------------------------------------------------------------------------------------------------------------------------------------------------------------------------------------------------------------------------------ATGGTTGCATATATTGCCAATACGATAATCTTTATTCTCAGTGGTGTAGTTATTGCAGAGAATATCCTTTTGAGTCACAACAACATTGAA------GGTCGAGATTGGCTTTATTTGTTATTATTATACCTCTTCCTTCAGTTGTCCAGAGTTGTCGTTGTGATGGTTCTTTATCCTGGTCTATGTTATTATGGCTATGGATTGAATTGGAAGGAGGCAATCATTCTCATTTGGGCTGGACTACGAGGAGCTGTTGCGCTTGCGTTATCATTATCTGTGAATTTAGGT---AGTGTGCACACAGAAACAACCAATCTACAAGTCGAAAAAACTGAGGCACGGTTTGTCTTTTTCACAGGAGGAATCGTATTTCTTACGCTAATCATAAATGGATCTACCACACAATTTTTGCTTCACTTTCTACAGATGGACAAGACGTCAGAAACAAAGTTGAGCATTTTGGAGTACGTGCGATATGAAATGAATAAGAGGGCTTTAGACTTGTTTGGAGAATTGGGTGAAGATGAGGAATTTGGCCCCGCAGATTGGGAAACCGTTAGAAATTACATAAGTTGTCTAAAGCATTTCCCAGAAGAAGAGCCTCCAGCACATCCTCAT---------------GACGCTTCTTCTATTGGG---CAAAATAACCGTATG---------TTGCAGTTACAAGATACACGTCTACGTTTCCTTAATGGT------------------------GTGCAGGCAGTGTACTGGGAAATGATAGATGAGGGAAGAATAACAAAAACAGCTGCACTTTTGCTTATGCAATCAGTGGATGAAGCACTTGACAAAGTGCTTACGGATCAAAAGTTGCTTGACTGGAAGGGCCTCAGCTCACATGTT---------------------------------------------------------------------------------------------------------------------------------------------------------------------------------------------------------------------------------------------------------------------------------------------------------------------------------------------------------------------------------------------------------------------------------------------------------------------------------------------------------------------------------------------------------------------------------------------------------------------------------------------------------------------------------------------------------------------------------------------------------------------------------------------------------------------------------------------------------------------------------------------------------------------------------------------------------------------------------------------------------------------------------------------------------------------------------------------------------------------------------------------------------------------------------------------------------------------------------------------------------------------------------------------------------------------------------------------------------------------------------------------------------------------------------------------------------------------------------------------------------------------------------------------------------------------------------------------------------------------------------------------------------------------------------------------------------------------------------------------------------------------------------------------------------------------------------------------------------------------------------------------------------------------------------------------------------------------------------------------------------------------------
>Huperzia_lucidula
------------------------------------------------------------------------------------------------------------------------------------------------------------------------------------------------------------------------------------------------------------------------------------------------------------------------------TTGTTTGTCTTTTTACCAGCTCTTCTATTTGAGAGTTCCTTTGCAATGGACGTACATCAAATTAAGAGATGTATGGTGCAGATGCTTCTGCTTGCTGGTCCTGGGGTAGTTATATCAACGTTTTGTCTTGGGCTTGTGCATCATTTCATATTTCCTTATGGCTGGAACTGGAGCACATCACTATTGTTGGGAGGACTTTTGAGTGCGACAGATCCTGTTGCAGTTGTTGCTCTGCTGAAGGAGCTGGGTGCAAGCAAGAAGCTTAGCACTTTAATCGAAGGAGAATCCTTGATGAATGATGGGACAGCTATGGTTGTCTTTGAGCTATTTCTGCGAATGGCACGTGGGAAACACTTTAGTGCAGGAAAAATCATCAAGTTTCTTTCTCAAGTCTCCCTCGGAGCGGTGACATTAGGACTAGGATTTGGATTGTTGGCAGTTCTGTGGCTTGGAGCAATTTTCAATGACACTGTAATTGAAATTACGCTGACTCTTACAGCAAGCTACCTTGCTTTTTATACAGCTCAAGATCTGGCAGACGTCTCTGGTGTATTGACGGTTATGACAGTTGGCATTTTTTTTGCAGCATTTGCTAAAACAGCATTTAAGGGTGAAAGTCAACGAAGTATGCACCACTTTTGGAACATGGTTGCATATATTGCCAATACGATTATCTTTATTCTCAGTGGTGTAGTTATTGCAGAGAGTATCCTTTCGAGTCACAACAATATTGAA------GGTCGCGATTGGCTCTATTTGTTCTTGCTATACCTCTTCCTTCAGTTGTCCAGAGCTGTCGTTGTGATTGTTCTTTATCCTGGTCTATGTTATTATGGCTATGGATTGAATTGGAAGGAGGCAACCATTCTTATTTGGGCTGGACTACGAGGAGCTGTTGCCCTTGCACTATCATTATCTGTGAAT------------------------------------------------------------------------------------------------------------------------------------------------------------------------------------------------------------------------------------------------------------------------------------------------------------------------------------------------------------------------------------------------------------------------------------------------------------------------------------------------------------------------------------------------------------------------------------------------------------------------------------------------------------------------------------------------------------------------------------------------------------------------------------------------------------------------------------------------------------------------------------------------------------------------------------------------------------------------------------------------------------------------------------------------------------------------------------------------------------------------------------------------------------------------------------------------------------------------------------------------------------------------------------------------------------------------------------------------------------------------------------------------------------------------------------------------------------------------------------------------------------------------------------------------------------------------------------------------------------------------------------------------------------------------------------------------------------------------------------------------------------------------------------------------------------------------------------------------------------------------------------------------------------------------------------------------------------------------------------------------------------------------------------------------------------------------------------------------------------------------------------------------------------------------------------------------------------------------------------------------------------------------------------------------------------------------------------------------------------------------------------------------------------------------------------------------------------------------------------------------------------------------------------------------------TTAGGT---------------------------------------------------------------------------------------------
>Isoetes_lacustris
---------------------------------------------------------------------------------------------------------------------------------------------------------------------------------------------------------------------------------------------------------------------------------------------------------------------------------------------------------------------------------------------------------------------------------------------------------------------------------------------------------------------------------------------------------------------------------------------------------------------------------------------------------------------------------------------------------------------------------------------------------------------------------------------------------------------------------------------------------------------------------------------------------------------------------------------------------------------------------------------------------------------------------------------------------------------------------------------------------------------------------------------------------------------------------------------------------------------------------GTTCTTGTGTGGGCTGGTCTACGTGGAGCTGTTGCTCTTGCTCTTGCACTTAGTGTTCATAAA---------------TCGCCCACAAATGTCACCATATCCAGCAAGACTCAGGCTCTATTCGTGTTTTTTACAGGAGGAATCGTATTTCTAACACTGATCATCAATGGTTCTACTACACAATTCTTACTTCACTTCTTACGCATAGAGAAGACGTCCGAAACAAAGATGCTTGTTCTAGAGCATGTTAAATATGAAATGAACAGTAAAGCCGTTGAAGCATTTGAAGAGCTTGGTCAAGATGAAGAACTTGGTCCTGCTGACTGGATGACTGTCAGAAAATACATCAGTTGTTTGAACAGATTTGCAGAGGATGTAAGACCTGTGCATCCACAT---------------------------CTTGCAGAAGCAAATGAAGATGCAAAACGGCAAATGCAGCTACAGGACACGCGTATACGGTTTTTAAATGGC------------------------ATACAAGCTGCTTATTGGGAGATGTTGGAGGAGGGAAGAGTCACGCAGACTGCTGCCATTATACTAATGCAGTCGGTGGATGAAGCACTTGATGAAGTGGCAAAACATCGGGAACTAAATGACTGGAAGGATCTCAGACCTCATGTTCATTTCCCTGGTTATTTGAGACGTTTACAGTCTGGAAGCGCGTATGTTTTTCCACAGAAGCTGCTTACATTCTTGGTGGTTGAGCGCTTAGAGCTTGGTTGTTACATCAGTGCAGCATTCCTCCGTGCCCACATTTTAGCTCGTCATCAACTTCGTGACTTCATAGGTGAAACTGATGTTTCAGAGGCCATAATAAGAGAGAGCGAAACCGAAGAAAATGAAGCTAAGCAATACTTGGAGGACGTGCGGCTGGCATTTCCACAAGTTCTGCGTGTCCTGAAAACAAGGCAAGTTATTCATGCTGTCTTGGTGAGGCTTGGTGAATATGTCCAGAGTCTTGAAAAGGCGGGTCTTTTAGAGGAACGGGAGACAATTCAACTTCATGATGCCGTTCAGATTGATCTTAAAAAGTTGCACCGGAATCCTCCTGTAGTTCAAATGCCTAAAGGATCGGAAATTTTAAATGTTCAGCCCTTTATTGGTGCACTGCCAATCAATGTTCAGGTGACACTTTCTAACTCTGCAAAAGAGTACATGAAATTACGGGGAACTTCTTTGTACAAGGAGGGATCTAAGGCAGATGGTATATGGTTGATTGCCAGTGGGGTTGTGAAGTGGAAAAGTGAATTGTCTGGAAGTGGGCACCTAGTGCAACCGACATTTTCACACGGGAGTACTCTTGGTCTTTATGAAGTGTTGATGGGGAAGCCTCACTTGTGTGATTTGACAGCTGATTCCGTAGTGCATTGCTATTTTATTGATGCATCCAAGATTATCAGAGCACTTCAATCAGACCCCCAAGTAGAAGATTTCTACTGGCAGGAAAGTGCTCTTGCTGTTGCTAAAATCATCCTACCACAGTTATTTGAAGCAGTCCCAATGCAAGAGATGCGGGCGATGGTCATGGATGGTTCAGTTTTATTTTCATTCATTCATGGGGAAATCATTGAACTGCATGCAGGTGAAGTTGCAATACTGTTGGAAGGGTTT------CTAAAACAAGAAGGG---AGGGAGGAAATGATAACAGCACCTTCTGCACTTATCTTCTCA------------------------------------------------------ACTGCAGATTCTTTTACAACCATTCCAGATAGTAAGCACCTGAACGAAATCTAC------AAAGGCAGT---TTGTTCCATGCAGAGACACGTTCTCGCATAATGATTCTGCATTTAACACCTGAGCAG---------------CTTCGAAGACCAACTGGCTCACTACGTTCA------------------------------CATAGTCTATTACGAAAGCACACAGAAAGCTTTCTAGCACCCCGACAATGGAAGCGCCGTAACTCGGAA---------CAAGGTTTATTACCAAAAGGTTCAGGATATTCAAGA------AGCTCCAGCAATATGATGGCAAAGGCTACTGAGCTTGGTCTTTTTGGAAGCATGGTGCAC------------GTACTGAGTAGCGATCATAGGAGAAGTACAGGACAGCTTCCACAGCCAAACCAAACTATGGCTATTGTGAAGAAGAGATCTGAAAAAGAAATCATAACTTCCTTCATCTATCCCCGA------------AGGGATGAAGAATTGCGCATACGACCATTTTACAGTCACGGAAAC------CTACATTCTCTTCCTGTAGCTTCT---------------------------------------------------CTTCCTCCTATAAGAACGAGGAGAGTTCAG------------------GATGTAGAC---------TCTAGTGATGGATCAGAT------GGAGATGATGATCACATTATGGAAATAGAATCCCCTAGTAACCTCTTTCGAAACCACTGA------------------------------------
>Selaginella_moellendorffii
ATGGCAGCGATCACCAGGGGATCGCGATTGAACGTCGCAGCATTGGACGCC---------------------------GAAAATCCGCCCTCTGCGATCGAGAAATGGGGGCCGGAGACGGCGATTCTCTTCGTCGTCGTGTCGCTGGCGATTGGGACGGTGTCGAGGCAACTCTTGCACAAGACCAAGGTTCCCTACACTGTGGCGCTGCTGGTGATTGGAATGGGGCTGGGCGCTCTAGAATATGGAACTCAACGGGGCCTGGGATCTCTCGGCCATAGCATTCGCTTGTGGTCGAACATTCATCCCAATCTCATTCTCTACGTGTTCTTGCCGGCTCTTCTTTTCGAGAGCTCGTTTTCCATGGAAGTCCATCAAATCAAGAGGTGCTTGGTACAGATGGGACTCCTCGCGGGCCCTGGAGTGGTCATTTCAACATTTTGTCTGGGGCTTTTCAGCCACTTTATTCTTCCTTATGGATGGAGCTGGAGTGTGTCCTTATTACTGGGAGGGCTTCTCAGTGCCACGGATCCTGTAGCGGTTGTCTCTCTTCTCAGAGATGTGAAGGCAAGCAAAAAACTGAGCACGATAATTGAGGGGGAAGCATTGATGAACGATGGAACAGCAATGGTGGTGTTTGAGCTTTTCCATCAAATGGTGCTCGGGAAACATTTCTCTGCTGGCGACATTTGCAAATTCTTGTCTCAAGTTGCATTGGGATCCGTGGCGCTGGGCATGACTTTTGGAATGCTGTCGATCTTTTGGCTCGGGATCATGTTTAACGATACCGTTATAGAAATCACGCTGACTTTCACAGCAAGTTATTGTGCGTTCTTCATAGCTCAGCATGTTGCTGGTGTTTCTGGAGTGCTGGCAGTCATGACGGTTGGCATGTTATTTGCAGCGTTTGGGAGGGCCGCTTTCAAAGGTGAAAGCCAACAGAGTATGCATTGCTTTTGGACCATCATTACATACTTTGCAAATACCGTTATTTTCATCCTAAGGTATGTAGTGCTCGGTAGAGGTCAACTCTTTGCATCTTCTTCACAGCGTTCGACAGGTCGCGACTGGGCATATTTGCTGTGTTTGTACTTCTTTCTACAGCTATCACGGGCATTGGTAGTGATTGCACTGTATCCCGGCTTGAGTTATTACGGATATGGATTAAGTTTCAAGGAGGCTCTTATACTAGTCTGGTCTGGTCTTCGAGGTGCTGTAGCACTTGCTCTGTCACTTTCTGTAAAGGTAATTTACTTGTCGCAGGAAGAA------------TACAAGCAAAGGTTAGATATCATTTTTGTCTTCTTTACAGGGGGCGTGGTTTTCCTAACGCTCATTGTGAACGGTACGTCAACACAGTTTCTTTTGAAGTTTCTCCACATGGAGAAAACCTCGGAGACGAAGGTGCTTGTGTTGGAGCACGTAAACTACGAAATGAATAGCAAGACAGCTGAAGCATTCGAAGAGCTTGGAGAAGACGAAGAACTTGGTCCCGCTGATTGGCCGACCGTGCGCAAATATATAAGCTGCTTGAATCGACTTCCAGAAGACGAAGCGCGTATCCATCCCCAT---------------GATGCCTCG------------ACTAGCGAGGGTGACACGCGTAAGACACAGCTGCAAGACCTCCGTCTCCGCTTCCTAAATGGA------------------------GTACAAGCGGCTTACTGGGTGATGCTTGAAGAAGGAAGAATCACACAGACGGCTGCCCTGCTGTTAATGCAGTCCGTGGACGAGGCTCTGGATAGAGTCGCCAAGCAGGATGTTCTTTCGGACTGGAGCGGTGTGCATCCCCACGTTCACTGCCCCAGCTACTTGAAGCATCTACAAATAGGAAAT---TTGTTTTTGCCGCAGAAGTTGTTAACTTACCTGGTTGTGGAGCGTCTGGAGCTTAGTTGCTACATTAGTGCTGCGTTTCTTCGTGCTCATCTCCTTGTTCGACGTCATCTACGAGCTTTCATAGGAGAAACGGAAGTTGGAGAGATTGTGATTAAAGAGAGCGAGGAAGAGACTGTCGAAGCTAAGCAGTTTTTAGAGGGTATACGTCTCACATTTTCACAGGTATTGCGTGTTGTGAAAACCAAACAAGTTGTCCATGCAATTTTACTTCGCATCTCGGACTATATTCAAAGTTTGGAAAAATCCGGTCTGCTCGAGGATAGCGAAACAATGCATCTTCATGATGCTGTGCAGGCTGATTTGAAAAGGTTACTGAGAAATCCTCCAAGCGTTTCAATGCCGAAGGGAGCAGATCTTTTGCGTACTCAGCCTTTTATAACATCTCTTCCGAGCCAAATTCAAGCCTTGATTTTTAATTCCTCGAAGGAGTTTCTAAAGCTGAGAGGCAGCGTTCTCTATAAAGAAGGCTCTCGTGCGGACGGCCTTTGGCTTATAGCGAATGGTATTGTCAAGTGGAACACTAGTCGC---AATTCCAGGCATCTATTGCATCCAACGTTTTCTCATGGCAGTACTTTGGGTCTTTACGAAGTTATCATGGGAAAGTCGTTCCTCTGTGATTTGATCGCAGACTCGGTGGTTCAGTGCTTTTATCTGGAAGCATCTAAAGTAATGTCTATCTTACAAGCCAACACAGAGCTGGAACAGTTTTTTTGGCAGGAAAGCACCCTTCCGGTTTTGAAGATAATTTTACCGGATTTTTTCGAAGCAATGCCTATGCATGAGCTCCGA---GTCACTGTCCAGAATTCTAGCATGATATCTTTCATCCGCGGAGAGATTATTGAAGTACCAGTTGGCGAGATAGGCCTTCTTATTGAAGGATTT------CTCAAGCAGGACGGG---GAAAACGAAATAATCGGAGCCCCGGCTGGAATTGTT------------------------------------------------TGTCCCAGCCACGAGACAGGTTCCTTC------------------------------------------------------------------------------------------------------------------------------------------------------------------------------------------------------------------------------------------------------------------------------------------------------------------------------------------------------------------------------------------------------------------------------------------------------------------------------------------------------------------------------------------------------------------------------------------------------------------------------------------------------------------------------------------------------------------------------------------------------------------------------------------------------------------------------------------------------
>Isoetes_andicola
------------------------------------------------------------------------------------------------------------------------------------------------------------------------------------------------------------------------------------------------------------------------------------------------------------------------------------------------------------------------------------------------------------------------------------------------------------------------------------------------------------------------------------------------------------------------------------------------------------------------------------------------------------------------------------------------------------------------------------------------------------------------------------------------------------------------------------------------------------------------------------------------------------------------------------------------------------------------------------------------------------------------------------------------------------------------------------------------------------------------------------------------------------------------------------------------------------------------------------------------------------------------------------------------------------------------------------------------------------------------------------------------------------------------------------------------------------------------------------------------------------------------------------------------------------------------------------------------------------------------------------------------------------------------------------------------------------------------------------------------------------------------------------------------------------------------------------------------------------------------------------------------------------------------------------------------------------------------------------------------------------------------------------------------------------------------------------------------GGTGAAACTGATGTTTCAGAGGCCATAATAAGAGAGAGTGAAACCGAAGAAAATGAAGCTAAGCAATACTTGGAGGACGTG--------------------------------------------------------------------------------------------------------TCTTTTAGAGGAACGGGAG-CAATTCAACTTCATGATGCCGTTCAGATTGA-CTTAAAAAGTTGC-CCAGAA-CCTAATGTAGTTCAAATGCCTAAAGGATCAGAAAT-------------------------------------------------------------------------------------------------------------------------------------------------------------------------------------------------------------------------------------------------------------------------------------------------------------------------------------------------------------------------CAGGGAAGTGCTCTTGCTGTTGCTAAAATCATCCTACCACAGTTATTTGAAGCAGTTCCAATGCAAGAGATGCGGGCGATGGTCATGGATGGTTCAGTTTTCTATTCATTCATTCA----------------------------------------------------------------------------------------------------------------------------------------------------------------------------------------------------------------------------------------------------------------------------------------------------------------------------------------------------------------------------------------------------------------------------------------------------------------------------------------------------------------------------------------------------------------------------------------------------------------------------------------------------------------------------------------------------------------------------------------------------------------------------------------------------------------------------------------------------------------------------------------------------------------------------------------------------------------------------------------------------------------------------------------------------
>Isoetes_humilior
-------------------------------------------------------------------------------------------------------------------------------------------------------------------------------------------------------------------------------------------------------------------------------------------------------------------------------------------------------------------------------------------------------------------------------------------------------------------------------------------------------------------------------------------------------------------------------------------------------------------------------------------------------------------------------------------------------------------------------------------------------------------------------------------------------------------------------------------------------------------------------------------------------------------------------------------------------------------------------------------------------------------------------------------------------------------------------------------------------------------------------------------------------------------------------------------------------------------------------------------------------------------------------------------------------------------------------------------------------------------------------------------------------------------------------------------------------------------------------------------------------------------------------------------------------------------------------------------------------------------------------------------------------------------------------------------------------------------------------------------------------------------------------------------------------------------------------------------------------------------------------------------------------------------------------------------------------------------------------------------------------------------------------------------------------------------------------------------------------------------------------------------------------------------------------------------------------------------------------------------------------------------------------------------------------------------------------------------------------------------------------------------------AAATATTAAATGTTTAGCCCTTTATTGGTGCATTGCCAATCAGTGTTCAGCCGACACTTTCTAACTCTGCAAAAGAGTACATGAAATTAS----AACTTCTTTGTACAAGGAGGGATCTAAGGCAGATG------------------------------------------------------------------------------------------------------------------------------------------------------------------------------------------------------------------------------------------------------------------------------------------------------------------------------------------------------------------------------AACTGCATGCAGGTGAAGTTGCAATATTGTTGGAAGGGTTT------CTAAAACAAGAAGGG---AAGGATGAAATTATAGCAACAACTTCTGCGCTTATCTTCTCA------------------------------------------------------ACTGCAGATTCTTTTACAAC-------------------------------------------------------------------------------------------------------------------------------------------------------------------------------------------------------------------------------------------------------------------------------------------------------------------------------------------------------------------------------------------------------------------------------CCACAGCCAAACCAAACTATGGCTATTGTGAAGAAGACATCTGAAAAACAAATCATAACGTCCTTCGTCTATTCCCAA------------AAGGATGAAGAA-----------ACCATTT----GTCACAGAAAC------TTAACTTCTY--CCTGTAGCTTCT---------------------------------------------------CTTCCTCCTATAAGAACAAGAAGAGTTCAG------------------GATGTAGAC---------TCTAGTGATGGATGAGAT------GGAGATGATGATCATATTTTGAAAATAGAATCTCCTAGTAACTTCTTTCGAAACCATTGA------------------------------------
>Isoetes_elatior
------------------------------------------------------------------------------------------------------------------------------------------------------------------------------------------------------------------------------------------------------------------------------------------------------------------------------------------------------------------------------------------------------------------------------------------------------------------------------------------------------------------------------------------------------------------------------------------------------------------------------------------------------------------------------------------------------------------------------------------------------------------------------------------------------------------------------------------------------------------------------------------------------------------------------------------------------------------------------------------------------------------------------------------------------------------------------------------------------------------------------------------------------------------------------------------------------------------------------------------------------------------------------------------------------------------------------------------------------------------------------------------------------------------------------------------------------------------------------------------------------------------------------------------------------------------------------------------------------------------------------------------------------------------------------------------------------------------------------------------------------------------------------------------------------------------------------------------------------------------------------------------------------------------------------------------------------------------------------------------------------------------------------------------------------------------------------------------------------------------------------------------------------------------------------------------------------------------------------------------------------------------------------------------------------------------------------------CAGATTGATTTAAAAAAGCTGCATCGGAATCCTCCTGTAGTTCAAATGCCTAAAGGATCGGAAATTTTAAATGTTCAGCCCTTTATTGGTGCACTGCCAATCAATGTTCAGSYGACACTTTCTAACTCTGCAAAAGAGTACATGAAATTACGGCAAACTTCTTTGTACAAGGAAGGATCTAAGGCAGATGGTATATGGTTGATTTCCAGTGGGGTTGAGAAGTGGAAAAGTCAATTTTCTGGAAGTGGGCACCTAGTGCAACCAACATTTTCACATGGGAGTACTCTTGGTCTTTATGAAGTGTTGATGGGAAAGCCTTACTTGTGTGATCTAACAGCTGATTCCG-----------------------------------------------------------------------------------------------------------ATCATCCTACCACAGTTATTTGAAGCGGTTCCAATGCAAGAGATGCGGGCAATGGTCATGGATAGTTM-----------CATTCATTCGCAGGGAAATCATTGAACTGCATGCATGTGAAGTTGCAATATTGTTGGAAGGGTTT------CTAAAACAAGAAAGG---AAGGATGAAATTATAACAACACCTTCTGCGCTTATCTTCTCA------------------------------------------------------ACTGCAGATTCTTTTACAA-------------------------------------------------------------------------------------------------------------------------------------------------------------------------------------------------------------------------------------------------------CTCGGAA---------CAAGGTT------CAAAAGGTTYAGAATRTTCAAGA------GGCTCTAGCAATATGATGGCAAAGGCTACRGAGCTTGGTCTTTTTGGAAGCATGGTGCAC------------GTATTGAGTAGCGATCATAGAAGAAGTAC----------CCACAGCCAAACCAAACTATGGCTAKTGTGAAGAAGACATCTGAAAARCAAATCATAACKTCCTYCRTCTATCMCCRA------------AAGGATGAAGAATTGCGSRTACGRCCATTT-ACAGTCACRGAAAC------TTAACTTCTY--CCTGTAGCTTCT---------------------------------------------------CTTCCTCCTATAAGAACAAGAAGAGTTCAG------------------GATGTAGAC---------TCTAGTGATGGATCAGAT------GGAGATGATGATCATATTATGGAAATAGAATCCCCTAGTAACCTCTTTCGAAACCACTGA------------------------------------
>Isoetes_coromandelina
----------------------------------------------------------------------------------------------------------------------------------------------------------------------------------------------------------------------------------------------------------------------------------------------------------------------------------------------------------------------------------------------------------------------------------------------------------------------------------------------------------------------------------------------------------------------------------------------------------------------------------------------------------------------------------------------------------------------------------------------------------------------------------------------------------------------------------------------------------------------------------------------------------------------------------------------------------------------------------------------------------------------------------------------------------------------------------------------------------------------------------------------------------------------------------------------------------------------------------------------------------------------------------------------------------------------------------------------------------------------------------------------------------------------------------------------------------------------------------------------------------------------------------------------------------------------------------------------------------------------------------------------------------------------------------------------------------------------------------------------------------------------------------------------------------------------------------------------------------------------------------------------------------------------------------------------------------------------------------------------------------------------------------------------------------------------------------------------TAGGTGAAACTGATGTTTCAGAGGCCATAATAAGAGAGRGTGAAGCTGAAGAAAATGAAGCTARGCAATTYTTGGAGGATGTGCGGCTGGCATTTCCACAGGTTCTGCGTGTTCTGAAAACCAGGCAAGTGATTCATGCTGTTTTGGTGAGGCTTTCTGACTATGTCCAGAG--------------------------------------------------------------------------------------------------------------------------------------------------------------------------------------------------------------------------------ACAAGGAGGGATCTAAGGCAGATGGTATATGGTTGATTGCAAATGGGGTTGTGAAGTGGAAAAGTGACTTTTCTGGAGGTGGGCACCTAGTGCACCCAACGTTTTCACATGGGAGTACTCTTGGTCTTTATGAAGTATTGATGGGGAAGCCTCACTTGTGTGATTTGAC-------------------------------------------------------------------------------------------CAGGAAAGTGCTCTTGCTGTTGCGAAAATCATCTTACCACCGCTGTTTGAAACAGTTCCAATGCAAGAGATGCGAGCATTTGTTATGGATGGTTCAK---------CATTCATTCGTGGGGAAGTCATTGAACTGCATGCAGGTGAAGTTGCACTGCTGCTGGAAGGGTTT------GTAAAACAAGAAGG-------------------------------------------------------------------------------------------------------------------------------------------------------------------------------------------------------------------------------------------------------------------------------------------------------------------------------------------------------------------------------------------------------------------------------------------------------------------------------------------------------------------------------------------------------------------------------------------------------------------------------------------------------------------------------------------------------------------------------------------------------------------------------------------------------------------------------------------------------------------------------------------------------------------------------------------------------------------------
