# Supplementary material for: Phylogenomics indicates the “living fossil” Isoetes diversified in the Cenozoic
Source: PLoS One. 2020 Jun 18;15(6):e0227525. doi: 10.1371/journal.pone.0227525 (PMC7302493; doi:10.1371/journal.pone.0227525)
Supplement: S1 File — Folder containing fasta files for each of the individual nuclear alignments. (GZ) [file pone.0227525.s011.gz › 1_Individual_Nuclear_Alignments/Homolog_36302.orthogroup_2.fasta]

>Isoetes_lacustris
---ATGGAAGTATATGGGGAGCCGCATTTTTATCACCAGGCTACC---------------------------------------------------------------GGAATGGCAGACCCT---------------------------------------------------------------------------------------------------------------------GAGCCTGAGGATCTTCCTTCTGAAGGTCGCATTCTGTAC------------------------AATGCCGGCAATGGGGATGTTTCAGAAGATGAGGAATTAGATCGCAGCGATATCGAACAGGAAGAACAAGAAGAAGAGGCGTTGGAAATTGAAGCTTGTGAGAACAATGTGGAAAAGCAG---GGCGAAAATGGTGGCCATCCGGTAACAGAATCGAAGTTA------ACTCCATCAGGAGCTAACGGAAAGGAGGCCACAGAAAAGCTTGGATTTGGATCTAGCGTATCAAAAGTTGCAACGAAGTCTAGCATTGCCGGAGTAAAAAAG---------------------------------AACAGCCCAAACGGAAATACGAGTGGAACACAGCTGAAGCCATTTCTAAGGTCATCTTCTTCAGCT---GCGGCTGCTCGAAGGCAGGAA------------------------GCAGGAAGCAACGGAAGCCATAGCCATGCAAATACTAGTACGTCTTCCTTGGTTCGCAAAAGCAACGGAGCTCTA------AGCTGCCCAACA---------------ACTCCAAGAGGTTCTGGGGCTGCTAAACCTTCTCTTTCTTTAACTCCGACAACTCCAAGGGCATCAATAGCTTCTAAAGCACCCACAACTCCTAAATCTTCTACCAGTTCTAGG---------ACCCCAACAACGCCCAAGGCCTTATCAGCTCCCAAAGTGCCCACATTGAAACGTAGAGCCAGCTTGGGTTCTTCTCTTCCCACCACTGATCCTTCAAATAGAAGAGCTTCTCTAGGCCCTAGCCTCACGCCTTCAAAACCTTCGCCCTCTCTAGTTGATCCATCTAGAAGGGCTTCACTTACAGGTTTGGCTTCCAGATCAGCT------------------------------------------------------------CCTTCAGCTTCAGAACTAAAGAAATGGACTAGTTCACCATCT------ACTTCTTCTTCCAGAACCCCCAATGTTAGGACTCCTACATCTACGTCTACATCCAGAGTTACGCCATCT---------------------------------------------------------TCGGCTGCCGGAAGTGGTACTAGCAAACCTTCAACTGATTATCTTAGACGAAGTAGCTCTTCCTTGACTCCCAAGACA------CCCACCACACCAAATTCCAAG---------------------------------------------------------------------TCCCCTGGTTTAAGATCTTCG------TCATCTAAGATCTTG------GGTTCTTCTCCAAAATCCCCTGGT------------------------GATTCTTTGTCCTCTCAGACTTCTATTGCATCCTCCACTAGATCCCAGATCACAAAT---------------------------GGAGTACATGGTAGCATTGGAACGAAGAAAATTAGCCCT---------------GCTAGTGCTGGAGTTAGAAGA---TCATCGTCATCCAGAGTATACGACCATGCCGTCTCTACCTCCAGATCTACATCCTCTCTCTTG---------------------------TCTAGCTCCACAGATAGAACAGCTATG---------------------------------------GAGAGAAGTCAGAATGGTGCACTTAGAAGGAAATCCTTAACCCCAGATTCTAAGGATCCTAAGCTGAATGGATTACCACCTGCTGATGGGAAGGCAGGAGATGATGTGCGGCTTGATTTGAAAGGTCAAAAAGTGAAAAGCCTTGACCCCAATTTGATCAACCTGAATCCAAAACTAGAGTTTGTTTATTTGAGAGACAACAAGCTATCAGACTTGAGTGGAATTGAGATCTTAAAACGGGTTAAGGTCTTGGATCTAAGTTTCAATGAATTTAAAGGAGCTGGCCTGGAACCCTTGGAAAACTGCAAAGGCTTGCAGCAACTCTATCTTGCTGGGAATCAGATTACATCCTTGAGTGGGTTACCGGAATTTCCGAACCTAGAGTTTTTATCGGTGGCACAAAATAAACTCAAATCGCTGGCAATGGCAACACAGCCAAGGCTTCAGGTTCTTGCTGCAAGTAAAAACAAGATATCCACTCTGAAGGGATTTCCATATCTTCCCTCACTTGAGCACCTACGCTTAGAAGAGAACCCTATTTTGGAGTTTCCACATGTGGAAGCTGCATCGATTTTGCTTGTTGGGCCAACCTTAAAGAAGTTCAATGAT---------------------------------------------CGTGACCTTTCTATAGATGAACAGCAATTAGCGCAGCTTTATCCAGCTTTTACGCCTATGTGTATTAGAGAAGGATGGGAGTTTTGTAGCCCAGAAGACGCTGTTGAGTCAACGATGCAGTTCATGGTGGAACGGTGGAAAGACAACTTGCCACCTGGGTATAAACTGGTCAAAGCATTCATGGATCGGCCTTTTGAAGAAGATCCTTGCCATGCTGAGTTTTTGTTTGAGAAGGAAAGTTCCAACTTTGAGGATAGTGTTATTAGACTGCAGTACCAGTGGTTTATTGGAGAGAGAACCCCAACAAATTTCGAATTGATTGAAAATGCTACAGAGCAGGTTTACTGGCCTAAACATGATGATGTAGGACGTTGTTTGAAAGTACAGTGCACTCCATCAGTGGGCGAAAACGAATACCCACCTGTTTTTGTTGCATCTTTTCCAGTCTCTCCAGGCACAGGTAGCCCAAAAGTCCTCAAAGTTAACGTCGAAGGTGAGCTAATAGAGGGAAACTTAATACGTGGTTCTGCTGAGGTTGCTTGGTGTGGTGGCACCCCAGGTGCTGGAGTGGTGAGCTGGCTGAGACGTACAGAAAATGGCACTCCAGTGGCGATCATTGGAGCAGAGGATTATGAGTATTGCCTAACCGTTGAAGATGTTGGTACAAAGCTATTGTTCATGTATACGCCTGTTACAGAGGAAGGCGTGAGAGGAGAATCACAATACGCTATGACGACCATAATTCAAGCAGCACCCCCACAAGTTAGCAGTGTGCAGATTACTGGTGATGTTATTGAAGGGAATGTTATTTGCGGAACTGGAAATTATTCTGGTGGAAGAGAAGGGGCCAGCAAGTTTGAATGGCTTCGTGAGGATCCTGAAACTGGGGAGTTCAAGCTCGCCGCTGTTGGTAATGCAGAATATCATCTTACCGAACAGGATGTAGGATTGCAGTTGATGTTTGTCTACACACCTGTCAGCGCTGGAGGCGCCCATGGCGACCCTGGCTCTGCAATATCTAGCAAAGTATTACTTGCTCCTCCAAGGGTGGCCCAGCTAAGGATTGTTGGAGATCTCAGAGAAGGAAACAAGATAGTTGTTAGTGGAACATTCATTGGTGGTGTTGAAGGAGCCAGTAGGGTCCAATGGTTCAAAACCCAACATTCGGGGCTAGAGCTCGATGAAAGCTTATTTGAGCCCATTAGCACATCCAAAGTTGCTAAGGCATTCCGTATACCACTGGGAGCTGTTGGCCACTATCTAGTTGCTAAATATACACCAGTGCGCTCAGATGGTGAAAGTGGACAGCCTGGCCTTGTCATATCTGAAATGCCTGTAGAAATGTTATCACCAAGCTTAAACTTTTTGACAATAAATGGTGGCTTCGTTGAAGGCGAAACTTTGACAGCATCATATGGCTATGTGGGTGGACACGAAGGGTCAAGTCAGTATCACTGGTATCTTCACGAGGATGAATGCGAC---CCTGGTACGCCACTTCCAGGAAGTGCAGGGCAACTCCAGTATCAAGTAACAAAGGAAGCCGTAAACAGATTTATATCTTTTAAATGTATACCGATCCGAGATGATGGAGTAGTTGGTGAAGGAAGGAACACCATGACCCAAGAACCTATAAAGCCAGGTTCGCCAAAATTACTCACCTTGCATATATTTGGGGATCCAAGAGAGGGATCCGATCTTAAAGTTGAGAAGACATATTGGGGTGGTAATGAAGGTGCCTCAAAACTGCAGTGGTTCTTGACAAGTGCGGATGGCACACAACGGGAGATTAGGGGAGCTGTTGATAATGTTTATACTGTCCGTTGTGAGGACATAGATGGCTTGATATGTTGCTCATGTGAACCCATCCGAGAAGATGGTGCAAAGGGCCCTATTTCAGTATCACAACTTTTAGGTCCAGTGGTACCAGCTCCACCAAGTTGCGAGCATCTTGAAATTTGTGGCCCACTAGTTGAAGGTGGATGTCTCACGTTC------------------------------------------------------------------------------------------------------------------------------------------------------------------------------------------------------------------------------------------------------------------------------------------------------------------------------------------------------------------------------------------------------------------------------------------------------------------------------------------------------------------------------------------------------------------------------------------------------------------------------------------------------------------------------------------------------------------------------------------------------------------------------------------------------------------------------------------------------------------------------------------------------------------------------------------------------------------------------------------------------------------------------------------------------------------------------------------------------------------------------------------------------------------------------------------------------------------------------------------------------------------------------------------------------------------------------------------------------------------------------------------------------------------------------------------------------------------------------------------------------------------------------------------------------------------------------------------------------------------------------------------------------------------------------------------------------------------------------------------------------------------------------------------------------------------------------------------------------------------------------------------------------------------------------------------------------------------------------------------
>Isoetes_sinensis
------------------------------------------------------------------------------------------------------------------------------------------------------------------------------------------------------------------------------------------------------------------------------------------------------------------------------------------------------------------------------------------------------------------------------------------------------------------------------------------------------------------------------------------------------------------------------------------------------------------------------------------------------------------------------------------------------------------------------------------------------------------------------------------------------------------------------------------------------------------------------------------------------------------------------------------------------------------------------------------------------------------------------------------------------------------------------------------------------------------------------------------------------------------------------------------------------------------------------------------------------------------------------------------------------------------------------------------------------------------------------------------------------------------------------------------------------------------------------------------------------------------------------------------------------------------------------------------------------------------------------------------------------------------------------------------------------------------------------------------------------------------------------------------------------------------------------------------------------------------------------------------------------------------------------------------------------------------------------------------------------------------------------------------------------------------------------------------------------------------------------------------------------------------------------------------------------------------------AACCTGAATCCAAAGCTAGAGTTTGTTTATTTGAGAGACAACAAGCTATCAGACTTGAGTGGGATTGAGATCTTAAAACGGGTTAAGATCTTGGATTTAAGCTTCAATGAATTTAAAGGAGCTGGATTGGAACCCTTGGAAAACTGCAAAGGCTTGCAGCAACTTTATCTTGCTGGAAATCAGATTACATCTTTGAGTGGGTTACCAGAATTTCCAAACCTAGAGTTTTTATCAGTGGCACAAAATAAACTCAAATCGCTAGCAATGGCAACACAGCCAAGACTTCAGGTTCTTGCTGCAAGTAAAAACAAGATATCCACCCTAAAGGGATTTCCATATCTTCCCTCACTCGAGCACTTACGCTTAGAAGAGAACCCTATTTTGGAGTTTCCACATGTGGAAGCTGCATCCATCTTGCTTGTTGGGCCAACCTTAAAGAAGTTCAATGAT---------------------------------------------CGCGACCTTTCTATAGATGAACAACAATTAGCGCAGCTTTATCCAGCTTTCACGCCCATGTGTATTAGAGAAGGATGGGAGTTTTGTAGCCCAGAAGATGCTGTTGAGTCAACGATGCAGTTCATGGTGGAACAGTGGAAAGATAACTTGCCACCTGGGTATAAACTGGTCAAAGCATTCATGGATCGGCCCTTTGAAGAAGATCCTTGCCATGCCGAGTTTTTGTTTGAGAAGGAAAGTTCCAACTTTGAGGAAAGTGATATTAAACTGCAGTACCAGTGGTTTATTGGAGAGAGAACCCCGACAAATTTCGAATTGATTGAAAATGCTACAGAGCAGGTTTACTGGCCTAGGCATGATGATGTAGGACGTTGCTTGAAAGTCCAGTGCACTCCATCAGTGGGTGAAAAGGAATACCCTCCTGTTTTTGTTGCATCTTTTCCAGTCTCTCCAGGCACAGGGAGCCCAAAAGTCCTCAAAGTTAATGTCGAAGGCGAGCTAATAGAAGGAAACTTGATACGTGGTTCTGCGGAGGTTGCTTGGTGTGGTGGCACCCCAGGTGCTGGTGTGGTGAGCTGGCTGAGACGTACAGAAAATGGCACTCCAGTGGCGATCATTGGAGCAGAGGATTATGAGTATTGCCTAACCGTTGAAGATGTCGGTACAAAGTTATTGTTCATGTATACACCTGTTACAGAGGAAGGCATGAGAGGAGAATCACAATATGCTATGACAACCATAATCCAAGCAGCACCCCCACATGTTAGCAGTGTGCAGATTACTGGTGATGTTATTGAAGGGAACGTTATTTGTGGAACTGGAAATTATTCTGGTGGAAGAGAAGGGGCAAGCAAGTTTGAATGGCTTCGTGAGGATCCTGAGACTGGGGAGTTCAAGCTTGCCGCTGTTGGTAATGCAGAATATCTTCTTACCGAACAGGATGTAGGATTGCAGTTGATGTTTATCTACACACCTGTCAGCACTGGAGGTGCCCATGGCAACCCTGTCTCTGCAATATCTAGCAAAGTATTACTTGCTCCTCCAAGGGTTGCCCAGCTAAGGATAGTTGGAGATCTGAGAGAAGGAAACAAGGTAGTTGTTAGTGGAACATTCATTGGTGGCGTTGAAGGAGCAAGTAGGGTCCAATGGTTCAAAACCCAACATTCGGAGCTAGAGTTGGATGAAAGCTTATTTGAGCCCATTAGCACATCCAAAGTTGCAAAGGCATTCCGTATACCACTGGGAGCTGTTGGCCACTATCTAGTCGCGAAATATACACCAGTGCGTTCAGATGGTGAAAGTGGACAGCCTGGCCTTGTCATATCTGAAACGCACGTAGAAATGTTACCACCAAGCTTAAACTTTTTGACAATAAACGGTGGCTTCGTTGAAGGCGAAACTTTGACAGCATCATATGGCTATGTGGGTGGACATGAAGGGTCAAGTCAGTATCACTGGTATCTTCATGAGGATGAATGTGAC---CCTGGTACACCAATTCCAGGAAGTGCAGGGCAACTTCAGTATCAAGTAACAAAGGAAGCCGTAAACAGATTCATATCATTTAAATGCATACCGATCCGAGATGATGGAGTAGTTGGTGAAGGAAGGAACACCATGACCCAAGAACCTATAAAGCCAGGTTCACCAAAATTACTCGCTTTGCATATATTTGGGGATCCAAGAGAGGGGTCCGATCTTAAAGTTGAGAAGACCTATTGGGGTGGTAATGAAGGTGCCTCAAAACTGCAGTGGTTCTTGACAAGTGCGGATGGCACACAACGGGAGATTAGGGGAGCTGTTGATAATGTTTATGCTGTCCGTTGTGAGGACATAGATGGCTTGATATGTTGCTCATGTGAACCCATCCGAGAAGATGGTGCAAAGGGCCCTATTTCAGTATCACAACTTTTAGGTCCAGTGGTACCAGCACCACCAAGTTGCGAGCATCTTAAAATTTGTGGCCCACTAGTTGAAGGTGGATGTCTCACGTTCAAAGCAACTTATAAGGGAGGGTTTAGAGGGCCTTGTAGATACGAGTGGCTTCGGAAAGTGGGCAAAGAA------GAGGTCCAC---CTCAGTGATAATGAGGTTCTTTACCTGACATCAGAGGAGGTTGGTGCTCAAATCAAGTTCATCTTCATACCTGTTCGAGTTGATGGTCTTGTTGGAAGCCCATGTACTGTGATTTCGGATGTGGTGACTGATGCTGATCCGGAGGGAAAAGATCTATTCATTGAAGAATGTTTTGAAGACATAAGTGTTATTCCTCGGAAGACATATTTTGGTGGCCAGGAGGGTGAAAGTCAATACATGTGGTATAGAACTGGATGTCGGCTAGATGGAACAGAAGTGCCT------------------ATTGATGCC---AGATATCTATCCAGCTCCATGATTTACAAACCTAAATTGGAGGATGTTGGCTCATACCTTGTCCTTCAGTGGTTACCAATTCGACGAGATGGGAAGCGGGGAGAGCCACTTATTGCATGCAGTAGAAGGCCAGTTGCACCAGCACCACCAATTGTTAAAAATGTTCGTTTGAAGTCAATTTCATCCAGTATGTTTGTTGGGGGTGGGGATTATTATGGGGGAATGGAGGGTGACAGTCAAATAAGTTGGTACCGTGAAACTGCTGATGGTTCCACAATGTTGATTGAAGGCGCTACTTCAAAGACATACGTTGTTATGGAAGATGATTATACTTGCAGGATCATATTTGGG------------------------------------------------------TACACTCCAGTGAGAGACGATGGAGCAGTTGGTGATTTGGTGCTCTCAGAGCCGAGCAACATAATTTACCCAGATTTGCCAAGGGTGCAAAAACTAGTTCTCTCGGGGAAGGTTATTGAAGGTGAGGTATTAACTGCCTTGGAAGTTATGCCAAAGGGTGATGTACAACAACGTGTTTGGGAAAAGTACAAGAAAGACGTGAAATACCAATGGTCACGAACACTTGAGACTTCTGAGGAAGCTAAGTTTGAAATAATACCTCTTCAACGGTCCTGTACATACAAAGTCCGCCTAGAGGATGTAGGCTATTGTTTGCAATGTGAATGTATTGTCTCAGACATATTTGGAAGGACAACAGAACCAGTTTATGCTACCACACAGGCTGTAGTACCAGGATTACCTAGGATAGACAAGTTGGAAATAGAAGGGCGTGGATTTCACACAAATCTTTATGCAGTTAGGGGCCTTTACAGTGGAGGCAAGGAGGGCAAAAGCACCATCCAATGGTTTCGAGCCATGGCTGGGAGTCCAGATCTGATTCCCATTCCTGGAGAGGTTGGACGAATGTATGAAGCAAATGTTGATGATGTTGGATACAGACTAGTTGCAATCTATACACCTTTCCGAGAGGATGGAGTAGAAGGCAATCCAACCTCAGCTTCAACTGAGCCTATTGAAGTTGAACCAGAGGTTTCCAAGGAGGTGAAGCAAAAGTTGGAACTTGGTGCTGTAAAGTTTGAGGTTTTGCGTGATCGAGACCGATCACCACTGAAG---------GTCCAGCAACAACAGGGGTTG---GGTAGTTTGGAGAGACGGATATTAGATGTTAATAGGAAGAGAATAAAGGTGGTCAAGCCAGGATCGAAAACATCTTTCCAATCTACAGAGATCCGTGGATCATATGCTCCACCATTTCATGTTGAGCTTTTCCGAAATGATCAACACCGCTTGAAGATTGTCATAGACAGTGAAAATGAGGTGGATCTCATGGTCCGGACAAGACACATACGAGATGTCATTGCACTTGTAATAAGAGGTCTTGCACAAAGATACAACAGCACCCCATTGAATTTATTGCTGAAAATGTAA------------
>Huperzia_squarrosa
------------------------------------------------------------------------------------------------------------------------------------------------------------------------------------------------------------------------------------------------------------------------------------------------------------------------------------------------------------------------------------------------------------------------------------------------------------------------------------------------------------------------------------------------------------------------------------------------------------------------------------------------------------------------------------------------------------------------------------------------------------------------------------------------------------------------------------------------------------------------------------------------------------------------------------------------------------------------------------------------------------------------------------------------------------------------------------------------------------------------------------------------------------------------------------------------------------------------------------------------------------------------------------------------------------------------------------------------------------------------------------------------------------------------------------------------------------------------------------------------------------------------------------------------------------------------------------------------------------------------------------------------------------------------------------------------------------------------------------------------------------------------------------------------------------------------------------------------------------------------------------------------------------------------------------------------------------------------------------------------------------------------------------------------------------------------------------------------------------------------------------------------------------------------------------------------------------------------------------------------------------------------------------------------------------------------------------------------------------------------------------------------------------------------------------------------------------------------------------------------------------------------------------------------------------------------------------------------------------------------------------------------------------------------------------------------------------------------------------------------------------------------------------------------------------------------------------------------------------------------------------------------------------------------------------------------------------------------------------------------------------------------------------------------------------------------------------------------------------------------------------------------------------------------------------------------------------------------------------------------------------------------------------------------------------------------------------------------------------------------------------------------------------------------------------------------------------------------------------------------------------------------------------------------------------------------------------------------------------------------------------------------------------------------------------------------------------------------------------------------------------------------------------------------------------------------------------------------------------------------------------------------------------------------------------------------------------------------------------------------------------------------------------------------------------------------------------------------------------------------------------------------------------------------------------------------------------------------------------------------------------------------------------------------------------------------------------------------------------------------------------------------------GGGGAGGCAAGAAGCACAATGCCTCAAGAGCGTATCCGAGCAGGTCTGCCAAAGCTGCTACGGTTGCGGATTCTGGGAGATGCCGTTGAAGGAAGCTTTTTACATGTGGACAAGGAATACTTTGGTGGTGAAGAAGGATACTCGAAATTGCAATGGTTTTTGACCAGTTCCGATGGAGCTCAGCGTGAAATTATAGGGGCCAATGATGAAGCATATACTGTCCAATATGATGCTATTGATGGTTTTCTATGTTGTTCTTGCTTGCCTGTTAGAAGTGATGGGGTAAAAGGTGACATTGTTGTCTCTCAACTTTTGGGGCCAGTACTACCAGGTCACCCGATGTGTGAGTTTCTTGAAATATGTGGGCCACTTGTTGAAGGTGGATGCATCAGCTTCAAAGCCAGTTACAAAGGCGGAGAGAAAGGCTTCTGTAGGCATGAATGGCGTCGA------AAAGTGCCAGGTGAAAGGGATATTTTTCTTAGCAACAATGAGACTCTTGAGTTAACGACAGAGGAAGTTGGCTGCCGGATTGAGCTCTTGTTTACCCCTGTGCGAAAAGATGGCTTTACTGGTATCCTGAAGAGGGTCATTTCGGATATTGTAGTTGATGCTGAACCTGAGGGCAAACATCTCTTCATTCCGGACTGTTATGAGGATACGGAGGTTGTTCCGCAGACACAGTATTTTGGTGGGCTGGAAGGTGATAGCAAGTATACATGGTATCGGGTCTCTCAGAAGATTGATGAAACTCACATAGCT------------------GATGAAGCT---GAAGCTGTTGGAACCTCCATGGTGTTCACTCCAAATTTGGAGGACGTTGGCACATATCTAGCTTTACAGTGGGTTCCTGTACGGAAGGATGGAAAACGTGGCAAGCCTCTTATTGTATGCAGCCAAAAACCTGTCGCACCAGCGCCCCCGTCAGTGTTGGATGTGACTATTGAGGAAGTCTCTCCTGGGATGTTTGTTGGAGATGGGGTATATTACGGAGGATTGGAAGGTGGTAGCAGACTTTGTTGGTATCGTGAAACCTCTGATGGTTCCAGTATGCAAATCAATGGGGCTTCATCCAAAACTTATGTTGCTTGTGAGGATGATTTTGCCTGCAGAGTGATTTTTGGG------------------------------------------------------TATACTCCAATTCGTATTGATGATGCTGTTGGCCAGTTGACCCTTTCAGAACCTAGTGGCGTCATATATCCAGAGCTGCCAAGAGTACAGAAGCTTATCCTTTCTGGGAAGCCCATTGAAGGTGAGGTGTTAACTGCCTTGGAGGTAATTCCTAAAGGTGATACCCAACAGCGTGTATGGGAAAAGTACAAGAAGGATGTTAAGTATGCATGGTCACGTTCAATTGAGCCCGGTGGGACAGATGATTTTGAAGCTATTCCATTACAACGTGCCTGTTCATACCGAGTGCGCCTGGACGATGTTGGATACTGCTTGCGTTGTGAGTGCATTGTCTCAGACGTTTTTGGAAGATCAACTGAGCCTGTCTCTATTTTGACTACAGCAGTTGCTCCAGGCATGCCTCGTGTGGATAAGCTGGAGGTGGAGGGCAGAGGGTACCACACCGATCTTTATGCTGTTCGTGGTATATATAGTGGAGGGAAAGAGGGAAAAAGCTTAATTCAGTGGTTCAGAGCTATGGCTGGGAGCCCAGACCTTATCCCTCTACCAGGGGAAGTTGGACGGATGTATGAAGCAAATGTGGATGATGTTGGGTACAGATTGATTGCAATATATACGCCTGTTCGTGAAGACGGTGTTACAGGAAATTCCACTTCAGCCTCAACAGAACTCATTGAAGTTGAGCCAGACGTAGCGAAGGAGGTGAGACAGAAAATAGAGAGTGGCGGTGTAAAATTCGAGGCCTTAAGAGATCGAGACAGGTCTCCGGTGAAGATT------------CAGCAGCACGGATTT---GGAAGCCTTGAAAGACGTATTTTGGATGTTAATCGG---------------------------------------------------------------------------------------------------------------------------------------------------------------------------------------------------------------------------------------------------------------------------
>Huperzia_lucidula
---------------------------------------------------------------------------------------------------------------------------------------------------------------------------------------------------------------------------------------------------------------------------------------------------------------------------------------------------------------------------------------------------------------------------------------------------------------------------------------------------------------------------------------------------------------------------------------------------------------------------------------------------------------------------------------------------------------------------------------------------------------------------------------------------------------------------------------------------------------------------------------------------------------------------------------------------------------------------------------------------------------------------------------------------------------------------------------------------------------------------------------------------------------------------------------------------------------------------------------------------------------------------------------------------------------------------------------------------------------------------------------------------------------------------------------------------------------------------------------------------------------------------------------------------------------------------------------------------------------------------------------------------------------------------------------------------------------------------------------------------------------------------------------------------------------------------------------------------------------------------------------------------------------------------------------------------------------------------------------------------------------------------------------------------------------------------------------------------------------------------------------------------------------------------------------------------------------------------------------------------------------------------------------------------------------------------------------------------------------------------------------------------------------------------------------------------------------------------------------------------------------------------------------------------------------------------------------------------------------------------------------------------------------------------------------------------------------------------------------------------------------------------------------------------------------------------------------------------------------------------------------------------------------------------------------------------------------------------------------------------------------------------------------------------------------------------------------------------------------------------------------------------------------------------------------------------------------------------------------------------------------------------------------------------------------------------------------------------------------------------------------------------------TTGACCCTAGATGATGTGGGTGCAAAGCTTGTGTTCATGTATACTCCTATTAGCAGTGAAGGTATCAAAGGCGAGCCACAATATGCAATGACATCCATCGTACGAGCAGCTGCACCATGTGTAAGCAGTGTCCAAATTATTGGTGATGCTGTTGAAGGTAATGTCATTCGTGGCACGGGGAGGTACTTTGGAGGAAGGGAAGGGTCAAGCACTTATGATTGGCTTCGTGAGGATCCTGATACTGGGGAGTTCAAGTTTCAATCCAGTGGAAGTTCAGAACATTTGCTTACTGATGAAGATGTTGGTTTACGGTTGATGTTCACTTACACTCCATGCAATTTAGAAGGTATTCGTGGGGATCCCATATCTGCAGTTACAGCCAGAGTTCTGCGCGCCCCACCTAGAGTAAGCCAGCTACGAATTGTTGGCGACATTCGAGAAGGAAACAAAGTGGTGGTAAGTGCCGCGTTCATTGGTGGAGTTGAGGGTGCAAGCCGTGTTCAGTGGTTCAAGGTCATTTCTCCACACGTTCTACTGACTGACAACAACTTGGACGCAATCAGCACATCAAAGATTGCCAAGTCGTTTCGCATTCCTCTGGGTGCCATAGGTCAGTATTTGGTGGCAAAATATATTCCTGTGCGATCAGATGGCGAAAATGGAGAAGCTGCATTTGTAGTATCTGATTCACCTGTTGAAATGCTGCCTCCAAGCTTGAATTTCTTGTCAATAACTGGTGATTTCTTGGAAGGAGAAACACTAACAGCTTCTTATGGATACATGGGAGGACATGAAGGTGGCAGTCACTATGATTGGTATCTACACGAGAATGAATATGAT---TCTGGCAGCATACTAATGGAAGCAAGACAAGAACTACAATATTGTGTTACCAAGAAGGCTGTGAACAAGTTTGTATCATTTAAATGTACGCCAGTTCGAGATGATGGTGCAGTTGGTGAGGCAAGAAGCACAATGTCTCAAGAGCGTATCCGAGCAGGTCTGCCAAAGCTGCTACGGTTGCAGATTTTGGGAGATGCCGTTGAAGGAAGCTTTTTACAAGTGGACAAGGAATACTTCGGTGGTGAAGAGGGATACTCCAAATTACAATGGTTTTTGACCAGTCCTGATGGAGCTCAGCGTGAAATTATGGGGGCTAATGATCAAGCA---------------------------------------------------------------------------------------------------------------------------------------------------------------------------------------------------------------------------------------------------------------------------------------------------------------------------------------------------------------------------------------------------------------------------------------------------------------------------------------------------------------------------------------------------------------------------------------------------------------------------------------------------------------------------------------------------------------------------------------------------------------------------------------------------------------------------------------------------------------------------------------------------------------------------------------------------------------------------------------------------------------------------------------------------------------------------------------------------------------------------------------------------------------------------------------------------------------------------------------------------------------------------------------------------------------------------------------------------------------------------------------------------------------------------------------------------------------------------------------------------------------------------------------------------------------------------------------------------------------------------------------------------------------------------------------------------------------------------------------------------------------------------------------------------------------------------------------------------------------------------------------------------------------------------------------------------------------------------------------------------------------------------------------------------------------------------------------------------------------------------------------------------------------------------------
>Ceratodon_purpureus
---------------------------------------------------------------------------------------------------------------------------------------------------------------------------------------------------------------------------------------------------------------------------------------------------------------------------------------------------------------------------------------------------------------------------------------------------------------------------------------------------------------------------------------------------------------------------------------------------------------------------------------------------------------------------------------------------------------------------------------------------------------------------------------------------------------------------------------------------------------------------------------------------------------------------------------------------------------------------------------------------------------------------------------------------------------------------------------------------------------------------------------------------------------------------------------------------------------------------------------------------------------------------------------------------------------------------------------------------------------------------------------------------------------------------------------------------------------------------------------------------------------------------------------------------------------------------------------------------------------------------------------------------------------------------------------------------------------------------------------------------------------------------------------------------------------------------------------------------------------------------------------------------------------------------------------------------------------------------------------------------------------------------------------------------------------------------------------------------------------------------------------------------------------------------------------------------------------------------------------ATGGAGTTTGTATACCTACGCGACAATAAGTTGTCAACGTTGAATGGTATTGAGATTTTGCGGCGTGTCAAGGTGCTGGACTTGAGTTTCAACGAGTTTAAGGGGTCAGGGTTTGAGCCACTTGCACATTGTAAGGCTCTCCAGCAGCTCTATCTTGCAGGTAATCAGATAACCTCCCTGAGTGACTTGCCGCTGCTTCCGAACCTGGAGTTTTTATCTGTAGCGCAAAACAAAATTAAGTCCCTTGACATGGCCCCACAGCCACGGCTCCAAGTCCTGGCAGCTAGCAAAAACAAAATTTCCACCCTCAAGGACTTCCCGTATCTTCCCGCTCTGGAGCACCTTCGTCTGGAGGAAAATCCGATTCTGGAGAGCTTCCACGTGGAAGCACAGTCCATCCTGCTCGTTGGCCCAACCCTGAAGAAATTCAATGAT---------------------------------------------CGTGACGTTTCTTTAGAGGAGCGAGACCTTGCACGAATGTACCCACCTAGCACTGCACTTTGCATTCGTGAGGGCTGGGAGCTTTGTGACCCACAGAAGGCCGTGGAGTCCACTTTTCAATTTCTCCTTTCACATTGGAGTGAAAGCATTCCACCAGGTTACATGGCGAAGAAAACATGGGTTGGCCAACCCCAAGAAGAGGATCCTTGCTCTTGTGAGTTTGCTTTTGAGAAACTTGAAGGTGTATCCAAGGAAGCAGATCTTGTGTTGAAGTACCAGTGGTATGTGGGCGACAGAACTCCTATCCACTTCGAACCCATCAACGGGGCAGATTTAGTGAGCTACTGGCCAAAACATGAAGATGTTGGCAAATGCCTCAAAGTGGAGTGCAGCATTCTAGTAGGAGAGAAGCAGTATCGTCCGGTGTTCGCTATTTCTGCACCTGTTGCAGCAGGGAGCAAGTGTCCCAAGGTCATGGGCCTTGAGGTAGAGGGAGAGTTTATAGAAGGTGCCATTGTCAAGGGCTCCCCTGTTGTGGCTTGGTGTGGTGGAACTCCTGGGAAGTCCGTTTCTAGCTGGCTGCGACGCAAAGACCAGTCAAGCCCTATAGCGATCATGGGAGCTGAGGAACTAGAGTATCAACTTCAACTCGACGATGTGGGATTTTGCCTCATCTTCATGTTCACCCCTGTTACAGAGGAGGGAGTGAAAGGTGAGCCGCAGTACGCTTCCACACAGTACGTTCAACCATCTCCACCAAGTGTGAGCTCAGTGCGAATCATTGGCGACGTAGTGAACGGAAATGTGATTCAGGGAGCAGGCAAATACTTCGGAGGCAAAGAAGGCGCCAGCAAGTTTGAGTGGCTCCGGGAGAATCTAGACTCAGGGGAATTTAAGCTTGTGTCACGTGGAAATTTGGATTACACATTGACAGATGAGGATGTGGGCCGGCGCATGATGTTTATGTACACTCCTGTAAACCTTGAAGGGAGAGTGGGTGATCTTTTAACAGCTACAAGTGCCACTGTGTTGCTCGCCCCACCCACAATTGAGGAACTGCGCATCGTTGGAGATTTGAAGGAAGGCAATAAGGTTGCTGTGAGTGCACTTTTTACTGGCGGTACGGAGGGCGCCAGCCGAGTACAATGGTTCAAGAAAGCAACCGCGATGGTTCCCACCGATGATTCTCAAGTGGAGCCTCTGAGTAGCCCCAAAGTGGCCAAAGCGTTCCGGATTCCACTCGGCGCTGTGGGTCACTATCTGGTGGCTAAGTACACACCTGTCAGGTCGGATAACGAGGTTGGCGAGCCTGTGTTTGCGATTTCCGAAACGGTTGTGGAGATGTTACGCCCAGGATTGACATTCCTTAACATAGTTAGTGAGTTTGTGGAAGGTGAAACCCTGACAGCTCAATACGGTTATGTGGGAGGCTACGAGGGTGTCAGTCTTTACTCCTGGTATTTGCACGAGAGTGAGAATGAA---CCCGGCACGCCTGTGCTAGAGGCTGAGGGTCAACTACAGTACCGGATCTCAAAGCAAGCTGTGAACAAGCTCGTTTCATTCCGGTGCCGACCTGTGCGTGACGATGGCATCACAGGCGATTGGCAGATCACCTTTGGCACAGAGAGAATCCATGCAGGATCACCCAAGCTGCTCTCGTTGCATATTCTAGGGGAGCCAATGGAAGGTCACGAGCTTCAGGTGGGAAAAGAGTATTGGGGAGGCGAAGAAGGAATCTGCAAGGTGCAATGGTTCATCACTCGGCAGGATGGAACTCAGCGTGAGATCAAAAGTGCGGTGCACGAGGCATACACAATCCAGAGTGAAGACATTGATGGACTACTCTGCGTTTCCTGTGAGCCTATCAGGAGTGATGGCGTCACGGGTCCGATCGTCGTCTCCTCCAGCGTGGGACCCGTGGTCCCAGCACCCCCAAGTTGCATTGCTCTGGAACTTTGTGGAGTACCAGTGGAAGGAGGAAGCCTCAGCTTCAAGACCACATACAAGGGCGGAAAGAAGGGCGCCTGTTTTCAGGAATGGGTGCGG---CACAATGTCGATGGTAGTCAAGACACT---TTAAGTACTTCAAACATTCTAGACCTGACTGCTGAAGATGTAGGAAGCAGAATTCAGCTGGTCTTCACACCTGTTAGAAAAGATGGCTCTGTCGGCGACTCCAGGTCTGTAGTCTCTGATATTGTGGTGGATGGAGAACCGGAAGGAACCGATCTCGTGATCTCCCAGTGCTTCGAAGATGTGGAAGTAGTACCTCGCAAAGCTTACTTCGGAGGGAAGGAAGGGACGAGCGAGTATACCTGGTACCGAACGGCGCACCGGCCTAAGAATGGGCAGCTTCCT------------------GAGGACGCGAAGAGACTACACAGCGAGACTGATGTATACACTCCAAGTCTTGACGATGTTGGGTCATACTTGGTCCATCATTGGGTTCCCGTGCGAGAAGATGGCAAACGCGGCACTCCTATCATCGGCTACAGTAACTTGCCTGTGGCGCCGGCGTTACCAGTGGTTAGCAAGGTGAGTGTCCAGGAACAATCACCAGGGGTGTACGTCGGCGAAGGAGAGTATTACGGTGGATTAGAAGGAGAGAGCCAGTTCTATTGGTACCGCCAAACAACTGGCGGCCTTCGCACAGTTATCGCTGGTGCAGTCTCCAAGACTTACTTAGTCGGTGATGATGACTATACACGCTCTATCGTCTTTGGT------------------------------------------------------TACACCCCTGTTCGCAGCGATGGTGTTGTGGGGGAGCTTGTGTTATCAGATCCAAGTCCTCTTCTGTATCCCGAGGTGCCGCGCATCCACAAGCTGGTGCTGAAGGGGCAGCCAATGGAGACCGAGACGCTCACTGCATTGGAGGTCATTCCCAGAGGCGACGCCCAGCAGCGCTCGTGGGAGAAGTACAAAAAAGACGTCAAGTACCAGTGGTCACGTTCCTGGCAACGTGGGACCTCAGACCGCTTTGAGCCACTCACGGCGCAACGCACTTGCTCGTATAAGGTACGCCTTGAGGACGTGGGCTACACCTTACGGTGCGAGGCCATCACATCCGATGTGTTTGGCAGATCTGCTGAGCCTGCGAACGTCGTCACTTCGGCAGTCACACCTGGCTTTCCAAAAGTGGAGAATCTCGACATTGAGGGACGCGGTTACCACACCAGCCTCTACGCAGTTCGCGGAATCTACAGTGGCGGCAAGGAGGGTAAGAGCATGCTCCAATGGTTCCGTGCTATGGCCGGAAGTCCGGACCTGATTCCAATATCCGGCGAGGTGGGCAGAATGTACGAAGCGAATGTGGATGACGTCGGCTACCGACTCGTTGCGGTGTACACTCCGGTGCGCGACGATGGCACCGAAGGCGTTCCAGTCTCGGTCTCCACTGATCCCATCATTGTCAACCCCGAAGTTGCGAAAGAAGTAAAGCTTAAGCTGGAAGTCGGAGCGGTGAAGTTCGAGGCCTTGAAGGACCGCGACAGGTCGCCGATGAAGCCTTCTCCGAGATCCCCACAACAGCCTCTT---GTAAGCTTGGAACGGCGCGTTCTGGATGTAAATAGGAAGCGGGTGAAGGTGGTGAAACCCGGGTCGAAAACGCACTTCGCATCGACTGAGATTCGTGGGACATTCGCACCCCCATTTCATGTGGAGGTGTTTCGAAACGACCAGCATCGGTTGAAGATTGTTATCGATACCGATAATGAGGTCGATCTGATGGTGCAGTCACAGCATATCCGTGATATCATCGTGCTCGTTATTCGGGGATTTTCGCAACGTTTCAATACCACCCCTCTAAACTTGCTCCTCAAGATG---------------
>Physcomitrella_patens
---ATGGAGGAGGTGGAAGCTGCCGATCCCTGG------------------------------CGAGACGTTGTGTACCTCTCGAGGTTC---------------------GAAGATGACGATCCTGTATCAAATTTTACATCAGAGAATGGGCACGAGGAATACTCAGAAGAGGTAGATGGAAATGAGTGTAGCCAAAATTTG------GATTACCAAGGTGAGGATGCA------------------GACCTTGCCATTGAAGCTGAGGTGGAG------TCTACCCTCTCGGCTGCGCCAGACCTTCCAGATGGGGCT---------------------GATTTCGCCGCTATTGAGAACGCTCTTGAAGACGAGCCTGACCATGAAACCGCGAGCACCACTTCAAGGAGA---------------------------------------------------------TTGCCCATA---------------------GCTGCAACTCCGAAGAAGGGTAATAGCGCGAGCAAGCTCACCGAGGCCACACTGAAT------------------TCTTTGCGG------CGGAGCGCATCTGCTGCAGCTCGTACTCAAGCCCCACCTTCGCCA------AAACCGTTTCTGAGATCTACCTCATCAATG---GCAGCTGCTCGTCGATCTCAGGTCAATACTGACGGTGCTACTGGTGGCACTGCGAGCGGTAATGGTGTTCGT------------------------------AAGCTCGGACCGCCTATCATCTCAGCTGCCCCAGTCATCAGGAGCCGAGGTATCCCGCGTGAGACATCCAGCAGCACGAGCATTATGAGATCAAGCACGAATACCTTAAGAGGT------------AGCGCACCTCCCGTG---AGGTCCAGCACTAATTCCTTAAGCTCGAGGACAAATACTTTAAGGTCAAGT---------------------------------ACGAATTCATTGAATGCCACCGCAAGGTCT---ACAACAAGTGTAGTTCGGTCTTCCGCTGGTTCTGGTGCTATCAGCGGCCTTCGCAAGCCCTCCCAAACCACTGATCCCCGCAGATCCTCTCTAACTACGCTGCCTACCAGATCAGCAGGTGCTTCTCGTCGAAATTCACTCTCCGGAGTGGCTTCGCTGTCGCGGTCTGTTGATCTTCCATCTGCCTCAGACCTCAAGCAGTGGGCTTCATCAGCGCCAGCATTGAAAGCCTCGGGTCGCAGAGTGAATTCTTCAGCTGCGACTTCTACACAGGCGACCGCTAGTTACCCGAAGAGAGTGAGTTCCTCGGTATCTGACCATAAATCCCCGAACGAATCCAGGAAGCCTTTTTCGAAAACTTCCCCATCCCCAGTA---AAGTCTCGGAGTTCAGCAACAAGCTCTACTCCAGTGGTTTCCCGGAGTAGTTCAGTTTCTTCTTCCCCCAACTACAAGTCACCACCAGTCACGGCGAATGGAGTTTCCAACCGTGACACAAACAGAGATGCGGTGAAGAAGAAACTTAGCCCATCACCATCTCTTGGCGCTGGAAGGACGTCGAGCTTTGCTGAGCCAGTCGGAAAGCCTTCCCCTTCGTCCTCTTCAGAGCGTTCCTTAAACACGAGCTCGAATACCACGAAGTCCTCCCCATCAGAGAGACGTCTAAGTCTGAGCACTCCGAAGCAGTATCCTGCGGATAAAAATGCAAGTAGTCAAAGTAGAGGAGTGACCAAGTCTTCTCCTTCCGAGAGAACTTCGTCGACTGCTAAAATTGTTAAG---TCTTCACCTGGTTCTGCTGCTTCCCCTACAGAAAGACCTGGCTCCTTAAGAGGTGCCAAGTTGTCACCTTCAGCTTCCGGCAACGTCTCCACAGGTTCGAAGGATAAATCTGCCTCACAAGCGTCTTCGAAGTATTCGCCCAGTGCGGTGACTGCCGATCGCGGCCCCAGCATGCTGACAAGGAAAAAGACCTTGACCTCCGACACTCGCGATGCTAAGATTGTTGCGCTCCCTTCCGTGGAAGTGAAGGCCGGGGAGGATGTTAGACTTGATCTTCGAGGACAAAAAGTGAGAACTTTAGATGGAAATCTGGTTAGCTTGACACCCAAGATGGAATTTGTTTATTTTCGTGACAATAAACTGGCCACACTGAACGGTATCGAGATACTTCGCCGCGTTAAGGTGCTGGATCTCAGCTTCAACGAATTCAAGGGTGCAGGGCTTGAGCCGCTCGCTTCTTGCAAGGCTTTACAGCAACTATATCTTGCTGGTAACCAGATCACTTCCCTGAGCGACTTGCCGCAGCTTCCGAACTTGGAGTTTTTATCAGTTGCGCAGAACAAGATCAAGTCTCTGTGTATGGCTTCCCAGCCAAGGTTGCAAGTTCTAGCTGCAAGCAAGAACAAGATCTCGACCTTCAAGGACTTCCCGCACCTTCCTGCACTTGAGCATCTGCGTCTCGAAGAGAATCCGATTCTCGAGAGCTTCCACGTTGAAGCACAATCCATCCTGCTTGTAGGTCCCAGCCTGAAGAAATTCAATGAC---------------------------------------------CGCGATCTCTCTACACAGGAGCTTGAGTTCGCAAGAATGTATCCCCCAAGCACCGCTCTCTGCATTCGCGAAGGCTGGGAGCTCTGCGGCCACGAGGAGGCGATGGAATCAACACTGCAATTCCTCATCTCTCGGTGGAGTCCAAACCTCCCTCCAGGGTACACTTTGAAGAAAGCCTGGGCCGATCAGCCTGCGGAGGAGGATCCATGCGGCTGCGAGTTTATCTTTGACAAGCTTGAGGGCGCGTTCGAGGACTCTCAGCTTCGTCTGAAGTATCAGTGGTATGTTGGAGGTAAAACCCCTGCCAACTTCACCCCCATAGAAGGCTGCGTCACCGATAGTTACTGGCCAAAGCACGATGATATCGGTAATTTCCTCAAAGTGGAATGTAGCGTAGTGCTCGGCGAAACAGAGTATCCTCCCGTCTTTGCAATATCTGCGCCAGTTGCCTCTGGTAGCAAATGTCCGAGAGTGCTGGAGATTGAAGTGGATGGTGACACCATTGAGGGATCGGTTCTCAGAGGCTCAGCAGTTGTGGCATGGTGTGGCGGTACGCCCAGTAAGTCTGTCTCTAGCTGGCTCCGACGAGGTGAGCTCATGAGCCCTCTTGCTATCATGGGAGCTGAGGAGCCAGAGTACCAGCTCACTCTTGACGACGTGGGGTACAGCCTCATTTACATGTATACCCCAGTGACGGAGGAGGGATGTCGAGGTGAGCCTCATTATGCTGCGACCTCTATTATTCAACCAGCGCCGCCCAGTGTAAATGCAGTGCAGATCATCGGAGAAGCAGTGGATGGGAATGTGCTACATGGCCGAGGACATTATTTCGGAGGCAAGGAAGGAGCTAGTAAGTTAGAATGGCTTCGTGAGAATCTGGAATCGGGTGAATTCAAGCTCGTCTCACGAGGGGTGTTGTCGTATACTTTGTCTGTCGAAGATGTGGGCCGGCGAATGATGTTTATGTACACTCCTGTGAATGCGGAGGGTAAAATTGGAGATCCAGTGACAGCCATTAGTACCACCGTCTTGCTTGCACCTCCCAAGGTTGAGAATTTGCGTATTGTAGGGGATTTGAAAGAAGGCAGCAAGGTTGCTGTGAGCGCCATCTTCACTGGAGGCGTGGAGGGAGCCAGTAAGGTGCAATGGTTCAAGAAGAGCTCCTCCTCACTACCAAAAAATGATTTCTCCTTAGAGTCCCTTTGTAGCGTCAAAGTCGCCAAGGCATTTCGAATCCCTTTGAGCGCTGTAGGACACTACCTCGTAGCTAAATATACTCCTGTGAGGTTGGACGGGGAGGCTGGGGAACCCGTGTATGCCATTTCAGAATTCATTGTGGAGATGTTGCCCCCAGATTTGACGTTCCTTAATATTGTTGGTGACTTTGTGGAGGGGGAAACGCTGACCGCACAGTACGGGTATGTGGGAGGTTACGAAGGAACTAGTCTATACAGCTGGTATTTGCAAGACAACGAGGATGAA---CCTGCCTCCATAGTATCAGAAGCTGAAGGGCAGCTCCAGTATCGGATTACAAGGCAAGCAGTCAACAAGATTGTTTTGTTTCAATGCAGACCTGTGCGAGACGATGGCATTATGGGTGACTGGAGGAGCAGTTATGGAGCAGAGCGGATCCGTGCTGGTGTTCCTAAGCTCCTCTCGCTGCATATCATCGGAGAGCCCATGGAAGGGTATGAACTTCAGGTGGGGAAGGAGTACTGGGGCGGGGAAGAGGGTATTTGCAAAGTTCAGTGGTTTCGGACACGACAGGATGGAACGCAGCGTGAGATCAAAGGCGCCGTGCGTGAGTCTTATACGGTGCAAAGCGACGACATTGACGGGCTGATTTGTGTTTCGTGTCAGCCGGTCCGGAGTGATGGAGTGGCAGGCCCTGTTGCTGTCTCGTCAAGCGTGGGTCCTGTGATTCCATCTCCGCCGATGTGCAATTCTCTGGAGATTTTTGGGTTGCCTGTTGAAGGAGGATGTCTCAGCTTCAACGCCTCATACAAAGGCGGAGAGAGGGGTACCTGCATGTATGAGTGGGTGCGT---CACAATCCTGATGGGAGTGAGGTCCTG---CTAAGTACCGATGAGGCACTGGATCTTACATCCGAGGATGTTGGCAGTAGTATTGAACTCGTCTTCACGCCCGTGAGGAAAGATGGCGCAGTTGGAAACTCTCGGTCTTGTCATACGGATACTGTCGTGGATGGGGAACCAGAGGGAACAGAACTCATGATATCCCAGTGTTTTGAAGACGTCGAGGTTGTTCCTCGCAAGTCTTACTTTGGTGGCAAAGAGGGACATGGCGAATACTCATGGTACCGAACTTCCCAGAGACCAAAAGACGGACAACTGCCA------------------GAGGACGCG---CGCTTCCTAAGTGACAAAGAGGTTTACACTCCCAGGCTAGACGAAGTGGCATCTTATCTTTGTCTGCGTTGGGTCCCTGTGAGAGCGGACGGTAAACGAGGCTCTCCCGTTGTTGCCTACAGCAATCTACCCGTAGCGCCCGCTCTCCCAGTTGTGCGAAGCGTAAATGTGAAAGAGGCTTCATACGGTGTGTTTGAAGGAGAAGGAGAATACTACGGTGGACGAGAAGGAGAGAGTCTAATGAGCTGGTATCGTCAGACGACTGGCGGTCTTCGTACTCTCATTCCTGATGCACACTCCAAGTCTTACACGGTGGGAGATGACGACTATACATGCTCTCTTGTGTTTGGT------------------------------------------------------TACACCCCAGTTCGCAATGACGGTGTTGCTGGGGAATTAGTGCTGTCGGAGCCGACTCCTCTCATTTACCCTGAGCTCCCTAGGATACAGAAGCTGGTTATATCAGGAAAGCTAATCGAAGGGGAAGTGCTTACTGCCTTAGAAGTCATTCCCAAGGGGGAGATTCAGCAGAAGTCATGGGAGAAGTTCAAGAAGGATATCAAGTACCAGTGGTCGCGGTCATGGCAACCCGAATCCACTGAGCACTTTGAGCCTCTTCCAGCGCAACGCTCCTGCACATACAAAGTGAGGCTCGAGGATGTCGGCTACTGCTTGCGGTGCGAAGGTATAATCTCTGATGTGTTCGGCAGATCAGCTGAGCCTGCGTCCGTTGTTACTCCTCCTGTTGCCCCTGGATTTCCCAGGGTGGAGAACTTAGAGATCGAGGGACGTGGTTACCACACTAGCCTTTATGCTGTTCGCGGGATTTACAGTGGTGGTAAGGAGGGAAAGAGCATGCTCCAGTGGTTCCGTGCCATGGCAGGAAGTCCTGACCTGATCCCAATATCAGGAGAAGTGGGGCGCATGTACGAAGCCAATGTTGATGACGTTGGCTATCGGCTTGTCGCTGTGTACACCCCAGTGAGAGACGATGGCGTAGAGGGCGGTCCAGTCTCCGCCTCAACCGATCCTATCATCGTTGATCCGGAGGTCTCCAAGGAGGTGAAGCTGAAGTTAGAGCTTGCCGTCGTGAAATTCGAAGCTTTACGCGATCGTGACCGATCGCCTATGAAG---------TCACAGAATCAGCAAGGGCTC---GGAAGCTTGGAGCGACGAGTCCTGGATGTAAATAGGAAACGAGTGAAGGTGGTGAAGCCCGGATCCAAAACGAACTTCGCCTCCACTGAGCTTCGTGGCTCCTACGCACCCCCTTTCCATGTTGAGGTTTTTCGCAATGACCCGCATCGCGTGAAGATCGTCATGGACTCCGAGAATGAAGTTGAACTTATGGTGCAATCTCGTCATATCCGGGATATAATTGTGCTTGTCATTCGAGGATTCTCGCAGCGGTTCAACAGCACGCCACTCAACTTGCTCTTGAAGATGTGA------------
>Theobroma_cacao
---ATGGAGGACCCCGAAGCACAA---------------------------------------------------------------------------------------CCTGGCGAAGATCCGGTGGAA------------------------------------------------------------------------------------------------------------GAGCCCCTAAATTTGGAGAAC------------------------------------------------------------------------------------------------------------------CAGGTCGCCGCAAGTCCAGCAGAGAGCGTGAAAAAGTTTAATAAATCT---GGG------------------------------------------------------------------------AAATCTAGTGAAGCAGCAGAGTCAAAAGTCTCAGAACTGACTAATTCAACCAAAAAGAGAAGT---------------------------GATACTAGAAATGGATCTGAATTGAGTTCAGGTTTTGCCAGATCAACTGTATCTTCCTCACTGCGATCATCAAATTCTGTT---GCGGCGATAAGAAGAAACAGC------------------------------------------------------------------------------------------------------------------------------------------------------------------------------------------------------------------------------------------ACTGGGGGC------------------GTGCCTGAGAAG------------------------------------TCATCAGCCTCTAATGCAAGACAGCAAAAT---AATGCTAATACTATTGCAGGCAAGAAACCCACCACTCCTTCAGCTACTGAGTCAGTTAGGCGGTCCCTACCAGAACTCAGAAGAAGTTCACTGCCTTCAGTGGCAATAAAACACATATCTCGA------------------------------------------------------GCAAACCTTTCAGAGACTAGGAAATCAGTTCCGGTGTCACCGGAGATGCTCCGAGGACGCTTAAGTACATCGACTGCATCCGATACTAGTATACAAAAGACTGTGAGAAAA------------------------------------------------------------------------------TCTACAGTA------------------------------------------------------------------------------------------------------------------------------------------------------AAGCCTGCATTATCAACCTCT---------------------------TCTTCTTTGAAAAAGATTACTTCT------------------------TCATCACTGGACAGCACTGCGAGTAGCACAAGTCGAAAGACAATC------------------------------------------------------------------------------------------------------------TCAAAG---GTTGCTTCTCCAACTGCTAGGTCACCTTCAGTATCCAGTGGTTTAAGAGCCGGGTCTTTG------------------------------TCATCATCTCTGGATAGGAGTTCT------------------------------------------------------AATTTATCTGGGCGGAAGAAAGCAGCCACCCCAGAAAGTAGAGATTCACGTTTCATTGTTCTTCCACAGGTGGAGATCAAAGCTGGTGATGATGTGAGATTGGATCTTAGGGGCCATAGAGTGCGCAGCCTCAATGCTAGTGGCTTGAACTTGTCACCAAACCTAGAGTTTGTTTATCTCAGAGACAATCTCTTATCAACACTGGAAGGAGTTGAAATATTGACACGAGTGAAGGTTCTTGATTTGAGCTTTAATGATTTTAAAGGGCCTGGATTTGAACCTCTTGAGAATTGCAAAGCTCTACAGCAATTATATCTTGCTGGCAACCAAATCACTTCACTTGTTAGCTTACCTCAGCTTCCTAACTTGGAGTTTCTCTCTGTTGCTCAAAACAAGTTGAAGTCTCTTTCAATGGCAAGCCAACCTCGATTACAGGTTTTAGCTGCCAGCAAAAACAGAATATCAACTCTAAAGGGTTTTCCTTATCTTCCTGTCCTTGAGCATTTGCGAGTGGAGGAGAACCCTGTACTTAAGATGCCTCATCTGGAAGCAGCTTCCATTTTGCTTGTTGGTCCTACCTTGAAGAAATTTAATGAT---------------------------------------------AGAGATCTTTCCCGAGATGAGCTGTCACTTGCAAAGCGCTATCCTACACATACAGCTTTGTGCATCAGGGATGGTTGGGAGTTTTCCCGTCCAGAGCAGGCAGCAGACTCAACATTTCGCTTCCTGTTTGAGCAATGGAAGGATCATTTTCCTCCTGGATATCTGCTTAAAGAAGCCTCCATTGACAAGCCTTTTGAAGAGGATGCTTGTCACTGCCACATTGTTTTTGGTCAGGAGAGCACGCTGAGCACTGATCCAGATATAATCTTAAAGTATAAATGGTTTTTGGGAGAGAGAACACTTTCGAATTTCATTGCTATTCCTGATGCTGATGAAGAGGTTTACTGGCCAAAGCATGACGAAATAGGTAAAATTTTGAAAGTGGAATGTACTCCAGTTTTAGGGCAAACTGAGTATCCTCCAATTTTTGCCATATCGTCCCCAATTGCACGAGGGAATGGAATTCCAAAGGTTGTAAACCTTGAAGTAGATGGGGAACTGGTGGAAGGTAACATAATCAAGGGTCATGCTAAGGTTGCATGGTGTGGCGGGACTCCTGGGAAGGGTGTTGCTAGCTGGTTAAGGAGAAGGTGGAACAGCAGCCCAGTGGTAATTACTGGAGCAGAGGATGAGGAGTATCGATTGACCATAGCTGACATTGACTCCAGTTTGGTCTTTATGTATACACCAGTCACAGAGGAAGGTGCTAAAGGGGAGCCTCAATATAAGTATACTGATTTTGTAAAAGCAGCTCCTCCGTCCGTCAGTAATGTCCGAATTATTGGAGATGCTGTAGAAGGAAATGTTATCAGAGGAGTTGGCAATTACTTTGGAGGAAGAGAGGGTCCCAGCAAGTTTGAGTGGTTACGTGAGAATAAGGAGACTGGAGACTTTTTATTGGTGACAAGTGGTACATCTGAGTATACTTTGACCAAAGAAGATGTTGGTCGACGCTTGGCTTTCACATATATACCTATAAACTTTGAGGGACAGGAAGGGGAATCTGTGTCAATAGTCTCTGGTACAGTGAGGCAAGCTCCACCGAAAGTAACAAATGTTAAGATAATTGGTGATTTGAGGGAAAACAGTAAGGTTACTGTGACTGGTTCAGTCACTGGAGGTACTGAAGGTTCAAGCAGAGTACAATGGTTTAAGACAAATTCTTCGACATTCAAT---GGTGTGAATGACCTTGAAGCAATGAGCACGTCCAAGGTTGCGAAGGCATTCCGAATACCCTTAGGAGCAGTTGGCTATTATATTGTTGCAAAATATACTCCAATGACTCCTGATGGTGAATCTGGTGAACCAGTATACGTTATATCGGAAAGAGCAGTGGAGACTCTTCCCCCCAGCCTAAATTTCTTATCTATCACGGGTGATTACACTGAAGGCAGTATCCTGACAGCATCATATGGCTATATAGGGGGTCATGAAGGAAAGAGTATATACAATTGGTACCTTCATGAGGTTGAAAATGAC---ACTGGTGCTCTGATTCATGAGGTTTCAGGGCTTCTTCAGTATCGCGTAACCAAAGATGCGATTGGTAAATTCATCTCTTTTCAGTGTACCCCAGTGCGGGATGATGGGATTGTAGGTGAGCCAAGAACTTGCTTGGGACAGGATCGTGTTCGTCCTGGAAGCCCGAGATTACTTGCTTTGCAGATAGTTGGACATGCTGTTGAAGGGACTGTTCTGAGTGTTGACAAAAAGTACTGGGGTGGTGAAGAGGGAGATTCAGTTTTTCGCTGGTTTCGGACTAGTTCAGATGGTTCGCAATGTGAGATTAGGCGTGCCAGTGCCTCATCATATATGCTGTCAGTTGATGATATTGGCTTCTTTATTTCAGTTTCATGTGAGCCTGTGAGAAGTGATTGGGCTCGTGGTCCCATTGTTCTTTCTGAACAAATTGGACCTATAGTCGCTGGTCCCCCTACTTGTCAATCTCTGGAGTTTCTTGGATCAATGATGGAGGGACAGCGGCTGAGCTTCCTTGCTTCATATATTGGAGGGGAGAGGGGAGACTGTTTCCATGAATGGTTTAGA---GTGAAAAACAATGGTGTCAAGGAGAAA---CTAAGTACTGATGAGTTTCTGGATTTAACTCTTGATGATGTGGGAAGAAGTATTGAACTTGTTTATACTCCCATGCGCAAAGATGGAGTCAAAGGGAATCCTAAGAGCGTAATAACTGGTGAAATTTCTCCTGCGGACCCAGTGGGGTTGGACCTTGTCATTCCTGATTGCCATGAGAACCAGGAGGTTGTCCCGCAGAAAACATATTTTGGTGGACTGGAAGGTGTTGGAGAGTACACTTGGTACAGAACAAAGACTAAGCTAGACAGGTCGGCATTGACAGATATATCTAGTTCTTCTGAAGATGTT---GTCACTTGTGGTCAAACATTCACTTATACTCCATCACTTGAAGATGTGGGTGCTTATTTAGCATTACATTGGCTACCCATTCGTGTTGACGGCAGATCTGGAAAGCTATTAGTTGCAATTTCCAACTCACCAGTTATACCAGCTCCTCCAGTAGTTTCTAGTGTTCATGTGGAGAAGCTGGCTTCAGGGCTATATTCTGGGGAGGGAGAATATTCTGGTGGATATGAGGGATCAAGTCTCTTTAGTTGGTACAGAGAAGCTAATGATGGAACAATCATTCTTATCAATGGGGCTAACAGTAAAACTTATGAAGTCACTGATGCAGATTTCAACAGCCGTTTGTTGTTTGGG------------------------------------------------------TACACACCAGTTCGTTCAGATTCAGTTGTTGGAGAGCTTAGCCTGTCTGAACCAACTGAAATTGTTCTCCCTGAGGTTCCAATAGTAGAGATGCTCGCTCTCACTGGAAAGGCAATAGAAGGTGATGTACTAACTGCTGTTGAAGTGATTCCAAAAAGTGAAATTCAACAATGTGTTTGGAGCAAGTACAAGAAAGATGTCCACTATCAATGGTTCTTTTCATCAGAAACAGGAGATAGAAAATCCTTTGAGCCTTTACCTTCACAACGTTCCTGCTCTTTCAAAGTTCGGTATGAGGACATTGGTAGATGCCTAAGATGCGAATGTATTGTGACTGATGTGTTTGGAAGGTCAAGTGAGCCAGCATATGCTGAGACTGCATCTGTATTGCCAGGGATTCCTAGAATTGATAAGCTAGAGATTGAAGGAAGGGGCTTTCACACCAATTTATATGCTGTCCGTGGCATTTATACTGGAGGAAAAGAAGGAAAAAGTAAGATTCAGTGGCTTAGGTCAATGGTTGGCAGTCCTGATCTTATCTCCATACCAGGTGAAACAGGGAGAATGTATGAAGCTAATGTGGATGATGTGGGGTACAGGTTGGTGGCTATTTATACCCCAGTAAGAGAGGATGGCATTGAAGGGCAACCTGTTTCTGCATCAACAGAGCCAATTGGAGTT------------------------------------------------------------------------------------------------------------------------------GGTAATTCTGAGGCTCACCTCCTGCTCTTT------------------------------------------------------------------------------------TTTCACTTA---------------------------------ATAGTTATTACTGGTATTAATATTGTAGACCATGATGTTCAAAAT------------GACATCAAATGA------------------------------------------------------------------------------
>Arabidopsis_thaliana
---ATGGAG------------------------------------------------------------------------------------------------------------------------------------------------------------------------------------------------------------------------------------------------GAAGTAGCAGCT------------------------------------------------------------------------------------------------------------------AAGGTTGAGGAAGAAACTGTGGAAACCAATGTAGATGCAGTGAAAGAG---------GACAATGCAACTATAGCTAATGAAAGCAGA---------AGCCCA---------------------------GAGAGTGTTTCTGCAGTGTCTGTGGTGTCAAATCGAGCTGCTTCTACTAAAAAGAAA---------------------------------------------CCAGTTATTAGTTCGAATTTAATAAAGCCAACTGCGTCTTCTTCATTACGGGTCTCGGGTACTACGCCTGTGACTATCAGGAGAAATAGT------------------------------------------------------------------------------------------------------------------------------------------------------------------------------------------------------------------------------------------ACTGGAGGA---------------------------------------------------------------------------GTAACAGAGAATTTAGCTGGT---ACCTCTAAGGTTCTGCCTAAGCAAGTGAGTACTACTGCCTCACGTACTGATCCGGTAAGACGATCACTTCCAGAATTGAGGAAGAGCTCTGTGTCTTCTCTTTCTGCTAAGACTGTATCCAAA------------------------------------------------------CCAAGCCTTTCCGAGAGTAAAAAGTCTGTCCCCGTATCACCA---------------------GGTAGTCGGAGTTTGACAAAGTCA---ACTGGGTTTAGTTTAAGTAAGCCTGAG------------------------------------------------------------------------TCTTCTGCT------------------------------------------------------------------------------------------------------------------------------------------------------AGACCAGCCATGAGTGTTTCT---------------------------GTGTCTTCGAAAAGAGCTCCATCT------------------------TCATCAGTTGACAGTAGTGGCAGCAGGACTAGTAGTGGAAGACTACAC---TCTACT---------------------------------------------------------------------------CTCACAAGTGGGAGGACAGTTTCTAAAGTTTCTTCTCCCTCTGCGGGATCATCACCTTCTGTTTCTAGCAGTATAAGATCAAAGTCATTT------------------------------TCGTCACCTCTAGACCGGACTTCC------------------------------------------------------AACTTCTCTGGACGGAAGAAAACATCTACCCCTGAAAGCCGTGATTCACGACTCATTATTCTTCCAAAGGTGGAGGTTAAAGCTGGCGATGACATGAGATTGGATCTTAGAGGCCACAGGATTCGCAGTCTAACCTCTGGTGGCTTACACTTATCACCAAACTTAGAGTTTGTCTATCTTAGAGACAATCTCCTATCTACGCTGGAAGGTATTGAGATATTGAATCGAGTCAAGGTTCTGGATTTGAGTTTTAATGATTTCAAAGGGCCTGGATTTGAACCACTTGAGAATTGCAAAATGCTGCAGCAACTTTATCTTGCTGGAAATCAGATAACTTCACTTGCTAGTCTGCCTCAACTTCCAAACTTAGAGTTTCTCTCGGTTGCTCAAAATAAATTAAAGTCACTTGCAATGGCAAGCCAGCCCCGGCTTCAGGTACTAGCAGCAAGTAAGAACAAGATAACAACTCTGAAGGACTTTCCGTATCTACCAGTTCTTGAGCATCTGCGGGTTGAGGAAAATCCATTGCTGAAGATTTCTCACTTGGAAGCGGCATCCATACTACTCGTAGGTCCTACCTTGAAGAAATTCAATGAC---------------------------------------------AGAGATCTCTCTCGTGAGGAAGTGGCAATTGCCAAGCGTTATCCTCCACAAACAGCTCTCTGCCTCAGAGAAGGTTGGGAGTTTTGCAAGTCTGATCTTGCAGCAGAATCGACATTCCGCTTCTTAGTTGAGAGGTGGAAGGACACATTACCTTCTGGTTATCTTATTAAAGAAGCACATGTTGACCGACCTTCTGAAGAAGCTCCCTGTCAATGCCACTTTGGTCTTTTTCAGGAAAGTCCTACTGCTACAGATCAAGAATTAGCCCTGAAATTTCAATGGTCTGTGGCGGACAGATCTCTTTCTAATTTCGTTCCTATTCTTAATGCAACCAAGGAGGTCTATTGGCCCAAACGTGAAGACATTGGTAAAATTCTAAAGATAGAATGTACACCTGTTATGGCTGAGACTGAATATCCATCCATATTTGCCATATCTTCCCCAGTTCAACGAGGAAAGGGAATACCAAAAGTTGTGAGCCTTGAATTAAATGGGGAACTAGTTGAGGGGAATATTATCAAGGGTCAAGCAGTGGTTGCATGGTGTGGTGGGACACCAGGAAAGTGTATTACCAGTTGGTTGAGGAGAAAGTGGAATGGGAGCCCTGTGGTGATCGATGGAGCTGAAGATGAGGAATATATGTTATCTTTAGATGATGTGGGATCAAGTATGGTTTTCATGTACACACCAGTCACAGAAGGAGGTGCAAGAGGAGAGCCTCAGTATAAGTACACAGAGTTCGTAAAAGCAGCGCCTCCATCTGTAAGTAATGTTCGAATTACTGGAGATGCTGTTGAAGGCTGCGTTCTCAAGGGGGTTGGAGATTATTTTGGAGGCAAGGAAGGTCCTAGCAAGTTCGAATGGTTACGGAAGAACAAGGAAACAGGAGAACTCTCGTTGATATCGGCTGGAACCTCCGAGTATACATTGACCCAGGAAGATGTTGGCACACATGTAACTTTTGTGTACATACCTGCAAATTTTGAGGGGCTAGAGGGGGAACCAGTGTCAACTTCATCCAGTGTAGTCAAGCCAGCACCCCCGAAAGTAACAGATGCTAAGATAGTTGGTGACTTGAGGGAGAATAGTAAGGTCACTGTAACAGGTACTGTTACTGGAGGAACTGAAGGTTCAAGCAGAGTGCAATGGTTCAAATCAAGTTGTTCTATCCTGGAA---GGAGACAATTCTCTTGAAGAATTGAGCACATCAAAAGTGGCAAAGTCATTCCGTATACCCTTGGGGGCAGTGGGCTATTACATAGTTGCAAAGTATACTCCAATGACACCTGATGGGGAATGCGGTGAACCAGTATATGTACTCTCGGAAAGAGCAGTTGAGACCCTTCCCCCCAGCTTAAATTTCTTGTCAATTACGGGAGACAATATCGAGGGTGGAATATTGACAGCATCCTACGGATACATAGGAGGGCATGAAGGTAAAAGCAAATACGAATGGCATTATCATAAGGCTGAAAATGATCTCCCTGGTGCATTGATACCTGAAGCCTCTGGGCTTCTTCAGTATACGATTACTAAAGAAGCTATAGGTAAATTCATTTCATTTCAATGTATTCCTGTGAGGGATGATGGGATTGTGGGTGAGCCAAGAAGTTGCATGTCCCAGGAACGTGTTCGTCCAGGAAACCCAAGCACGGTATCTCTTCATGTTGTTGGAGCTCTTGTTGAAGGAACCATGCTATCTGCAGAGAAAGAATATTGGGGTGGTGAAGAAGGAGCATCAGTTTTCCGGTGGTTCCGGACTAATTCAGATGGTACTCCATGCGAAATAAAGGGTGCAACTACTTCGTCATATCTACTGTCAGTCGGTGATATCGGTTACTTCATTTCGGTTTCTTATGAACCTGTGAGAAATGACAGAGCCCGTGGACCCACAGCCATTTCTGAAATAGCTGGACCAATTGTAGCTGGCCATCCAAATTGTCAGTCACTGGAGTTTCTTGGATCAATGATTGAAGGGCAACGCTTGAGCTTTGTTGCTTCATATACTGGAGGGATGAAGGGAAATTGCTATCTTGAATGGGTTAGG---GTGAAAAATAATGGTGTTAAGGAAATA---TTGAGTAGTGATGAGTTTTTGGATTTATCACTGGACGATGTCGGGGAAAGCATTGAACTTATTTACACTCCTGTTCGTGAAGATGGAATAGAAGGGAGTCCAAGGAGTATCAGGACTGATGGTATTGCTCCAGCAAATCCTATGGGGTTGGAGCTTTTAATTCCTGACTGCTGTGAGAAACAAGAGGTTGTGCCTCATAAAACTTATTTTGGGGGCCATGAAGGTGTTGGAGAGTACATCTGGTATCGAACTAAGGTCAAGTTGCATGGATCTGCACTTACGGAAATATCCTATGCCGGTGAAGAGGTT---GTTGTTTGTTGTAGAACATTAAAATATACTCCATCGCTTGAAGATGTGGGGGCTTATCTAGTCTTGTATTGGATTCCTACTCGCGTAGATGGGAGAAGTGGGAAGCCAGTTGTTGTGATAACAAACTCTCCTGTTGCCCCAGCTGATCCAGAAGTATCTAATGTTCGTGTGAAGAAACTTTTTTCGGATGCTTATTCTGGAGAAGGAGAGTACTTTGGTGGACATGAAGGTCCAAGTCTCTTCAGTTGGTACAGAGAG---AATGATGGAACCATTGATCTTATTGATGGGGCTAACTCCAAAACGTATGAGGTGACTGAGTCAGATTACAATTGCCGGATATTGTTCGGG------------------------------------------------------TACACACCAGTTCGTTCAGATTCTGTTGTGGGAGAGCTAAAGATGTCTGAGCCAACTGAAATTATCCTCCCAGAGGTTCCAAAAGTAGACATGCTTGCTTTCACCGGAAAGGCTGTACAAGGTGATGTTCTCACAGCCGTCCAAGTGATCCCAAAGACTGAAATTCAACAACTTGTTTGGAGCAAGTACAAAGGAGATATTCAATACCAATGGTTCCGCTCACCGGAATCAGGGGATAAGATATCGTATGAGGCTCTCTCTTCAGAAATTTCGTGTTCATACAAGGTGCGGTTTGAGGATATTGGCAGATGTCTCAAATGTGAATGTGTAGTGCATGATGTGTTTGGAAGGTCTAGTGAACTAGCATACGCCGAGACTGATCCAATATCACCAGGTTTTCCTAGGATAGAGAAGCTAGAGATTGAAGGACAAGGTTTCCATACTAACTTATATGCTGTGCGGGGAAATTATTTTGGTGGTAAAGAGGGAAAGAGTAAAATCCAATGGCTTAGATCAATGGTTGGAAGCCCTGATCTCATCTCAATTCCAGGTGAGACAGGAAGGATGTATGAAGCTAATGTGGATGATGTCGGATACAGACTGGTCGTTGTATATACACCCATACGTGAGGATGGTGTCCAAGGCCACCCAGTTTCTGCATCAACTGAGCCTGTTGCTGTTGAACCTGATATTCTTAAGGAAGTGAGACAGAAATTAGAAACTGGGTTAGTGAAGTTTGAGGTGTTGTGTGACAAGGACCCTTAT------------------CCCAAAAAGATTGTGGGAGAG---GGAAATCTCGAGAGACGAATGCTAGAAATGAACAGGAAGAGAATAAAGGTTGTGAAACCAGGTTCAAAGACGTCTTTCGCAACTACTGAAGTCCGTGGAAGCTATGGTCCTCCTTTCCACGTGGAGACATTTCGTAACGACCAAAGAAGGCTAAGGATAGTTGTGGATAGTGAGAATGAAGTAGACATAGTGGTGCAGTCGCGCCATCTCCGCGATGTTATAGTACTTGTCATTCGCGGCTTTGCTCAGCGGTTCAACAGCACTTCACTCAATTCTCTACTTAAGATCGATACATGA------
>Littorella_uniflora
------------------------------------------------------------------------------------------------------------------------------------------------------------------------------------------------------------------------------------------------------------------------------------------------------------------------------------------------------------------------------------------------------------------------------------------------------------------------------------------------------------------------------------------------------------------------------------------------------------------------------------------------------------------------------------------------------------------------------------------------------------------------------------------------------------------------------------------------------------------------------------------------------------------------------------------------------------------------------------------------------------------------------------------------------------------------------------------------------------------------------------------------------------------------------------------------------------------------------------------------------------------------------------------------------------------------------------------------------------------------------------------------------------------------------------------------------------------------------------------------------------------------------------------------------------------------------------------------------------------------------------------------------------------------------------------------------------------------------------------------------------------------------------------------------------------------------------------------------------------------------------------------------------------------------------------------------------------------------------------------------------------------------------------------------------------------------------------------------------------------------------------------------------------------------------------------------------------------------------------------------------------------------------------------------------------------------------------------------------------------------------------------------------------------------------------------------------------------------------------------------------------------------------------------------------------------------------------------------------------------------------------------------------------------------------------------------------------------------------------------------------------------------------------------------------------------------------------------------------------------------------------------------------------------------------------------------------------------------------------------------------------------------------------------------------------------------------------------------------------------------------------------------------------------------------------------------------------------------------------------------------------------------------------------------------------------------------------------------------------------------------------------------------------------------------------------------------------------------------------------------------------------------------------------------------------GAAGGAAATACAATGAAAGGCACTGGACAGTATTTTGGTGGGAGAGAAGGTCCCAGCAAGTTTGAGTGGTTGCGCGAAGATAAACATACAGGAGAATTTGAGTTGGTACTTAGTGGAACAAATGAATATACTCTAACACAAGAAGATGTTCATCGACGACTTGCTTTTGTTTATTTACCTGTCAACTTTGAAGGGGTAGAAGGGAAATCTCTGACTGTGTTGTCCCAGACAGTCAAGCCGGCTCCTCCAAAGGTAACAAATCTGAAATTAATTGGAGAATTAAAGGAGGGATGTAAGATTACCGTGACTGGTATTGTCACTGGAGGAACTGAAGCTTCCAGTAGAGTCCAGTGGTTCAAGACTATCAATTCTACTTTTGAT---GGTGAGAATGGTGCTGAAGCATTAAGTACATCCAAGATTGCAAAGGCATTCCGCATACCTTTAGGAGCTGTTGGCAGCTACATTGTTGCAAAGTTTACACCAATGACTCCAGATGGTGAAGCTGGTGAACCAGTATATGTGATTTCTGAGACAGCTGTCGAGACTCTTCCACCAAGTTTAAACTTTTTGTCCATAACCGGTGACTGTTCTGAAGGTGGATTGTTGACAGCATCATATGGGTATATAGGTGGTCATGAGGGGAAGAGTATCTATAATTGGTATATTCACGAGGTTGAAAATGAC---ATTGGTGCTCCGATGCCTGAGGTTTCTGGTCTTCTTCAATATCAAATACCGAAAGATGCAATCGGGAAATTCATATCATTCTCTTGTACCCCTGTACGTGATGATGGCATCATCGGTGAACCAAGAATTTGTGTGGGAAGAGAATGTGTTCGTCCAGGAAGTCCACGATTGATCTCATTGCAACTTGTTGGAACTGACATTGAAGGCACAACTCTAACTGTTGAGAAGAAATACTGGGGTGGTGACGAGGGCGAGTCAAGTTATCGTTGGCTTCGGACTAGTTCCAGTGGCATCCCAAGTGAAATTGCGGGTGCCAATGCTTCATCCTACATGCTCACTATAGATGATATTGGCTTCTTCATATCCGTGTCATGTGAACCCATTCGAAATGACTGGGCTCGCGGTCCTATTGTCATCTCCGAACAAGTTGGACCAATTGTTCCAGGGCCACCAACTTGCCATTCACTTGAATTTGATGGAACCCTCATCGAAGGAGCACACTTAGGCTTCAATGCTTCTTATAGTGGAGGGGTGAAAGGGGATTGCTTGTACGAGTGGTTCGGA---GTTAAGGGAAATGGGCAAAAAGAGAAG---CTTAATGTTGGAGAATTTCTGGATTTGGCATTTGCTGACGTGGGAGAGTGTGTGGAGCTTGTTTTTACACCTGTTCGTGCTGATGGAGTAAAGGGTTGCTCAAAGTCTCTGGTTTCTGGTCCTATTGCTCCCGGGGAGCCATTAGGTCTTCAATTGGTTATTCCTGATTGCTGTGAAGGCCTGGATGTGGTCCCTGAAACAAGATATTTTGGAGGACTAGAAGGAGTTGGAGAATATATCTGGTACAGAATAAAAATAAAGCTTCATGAATCTGCTCTGGCTGAACTACCAAACAATTGTGATGAAGCT---GATATATGTAGCCACATGCGGGCGTATACTCCTTCTCTTGAAGATGTTGGGGCTTATCTTGCCTTGTACTGGCTGCCAACTCGCTCTGATGGAAAACATGGAAAGCCCTTGGTATCAATTTGTGACTCGCCAGTCACTCCAGCTCTTCCAACAGTTTCTGATGTTCATGTGAAAAACCTGTCTCCAAGCACTTATTTTGGAGGAGGAGAATATTTTGGTGGGTATGAGGGAACAAGCTTATTTAGCTGGTACAGAGAATCTGATGACGGGAACATTGTTCTCATAAACGGAGCAAGCTCTAGAACTTATGAAGTCTCAGATGAAGATTATAGTTGCAGGCTGTTGTTTGGA------------------------------------------------------TACACACCAGTACGTTCAGATTCAGTTGTTGGAGAACTTCGATTATCTGAGCCAAGTGATGTAATCTTTCCAGAGTTGCCAAGGATTGAGATGTTAGCTCTCTCTGGTAAGGCAGTTGAAGGTGAAGTATTGACTGCATTAGAAATCATACCGAAGAGCAAACTTCAACAACATGTTTGGGGGAAGTACAAGAAAGAAGTGAGATATCAATGGTTTTGTTCATCTGAAGCCGGAAATGGTGAGTCCTTCGAGGCTTTACCATCTCAACGGTCTTGCTCCTATAAGATACGATTTGAGGATATTGGTCGCTCTCTGAGGTGTGAATGCATTGTTACGGATGTTTTTGGACGATCTAGTGAGCCAGCATATGCTGATACTGCTTCAGTTTTACCAGGAATTCCTAGAATCAGCAAGCTGGAAATTGAGGGCCGTGGTTTCCATACCAACTTATATGCTGTACGTGGAATTTACAGTGGGGGAAGGGAGGGCAAGAGTAGGATTCAATGGCTCAGATCAATGGTCGGAAGTCCTGATCTTATCTCTATTTCTGGAGAGACAGGAAGGATGTACGAGTCCAATGTTGATGATGTAGGCTACAGGCTAGTTGCTATATACACACCAGTAAGAGATGATGGAGTTGAGGGACAACCTGTTTCGGCATCAACAGAGCCCATAGCAGTTGAACCTGATGTTCTTAAAGAAGTAAAGCAGAAGCTAGATCTTGGTTCGGTTAAATTTGAGGCCCTGTGTGACAAGGACCGGTCT------------------ACTAAAAAGGTTCCTGGAGTG---GGAACTCTTGAGAGAAGAATACTGGAGGTGAATAGAAAACGAGTCAAGGTTGTAAAACCCGGTTCAAAAACCTCATTTCCTACCACAGAAATCCGTGGAACTTATGCTCCTCCATTCCATGTAGAGCTATTCCGAAACGATCAACACCGTCTC------------------------------------------------------------------------------------------------------------------------------------------------------
>Ananas_comosus
---ATGGAGACTCTCTTAGAGACG---------------------------------------------------------------------------------------ACCTCCTCCTCC---------------------------------------------------------------------------------------------------------------------------CCGAAGTGCGCCCCA------------------------------------------------------------------------------------------------------------------GTTGCTTCTGCAGAGAGCGCGAAGAACACTGTGAAACTGAGCAAGCCCCGTGGAGTCTCAACGGGCACCAAGGCTACGGCCTCATCT---------TCTCCT---------------------------GCAGATTCCACGGTGACCAGCTCCAAATCTAATCTTGCCAAGTCCTCT------------------------------------------------------------GTGACCTCAAAT------------------GCCGCTTCTATCCGT---------------------------AGAAGAAACAGC------------------------------------------------------------------------------------------------------------------------------------------------------------------------------------------------------------------------------------------ACTGGAGGTCTT---------------ATAGTGGAAAAGCCG---------------------------------GCGACTTCGGTAACTAAGCAACAGGAAAAT---GGAAGTCCAGTTATTCGGAAAGTTTCTTCTTCTATATCTGACCGAAGCAAGAAAATTAGCACCGAATCGAAAGGGCTATCATCACTTTCGGTCAGCCTGAAGCCTTCCTCATTAGTCACACGC------------------------------------------------------CCG---------GAGACAAAGAAGGCATCGCCCGTTTCGCGC---------------------TTGTCC---TCTGCACCTGATAGT---GGTAAAGCTGATTTGAAGAAGCCC------------------------------------------------------------------------------CTTGCC------------------------------------------------------------------------------------------------------------------------------------------------------AAACCAGCACTTTCAACTTCT------------------------------TCCTCGAGAAAGGTGTCCTCA------------------------TCCTCGGCAGAGAGTTCTAATGGTCGCGGTAGCCTCAGAAGA------------------------------------------------------------------------------------------------------------------------GCTGCTTCTTCTTCGGCACGGTCGCCTTCAGCAACGAGCAGCTTGAAGGTGAGGTCCCTG------------------------------TCATCTTCGGTGGAGAAGGGCTCT---------------------------------------------------------TTATCGAGCCGGAGAAGGAGTACAACTGTGGAG---------AGTCGCTTCATGATGCTTCCACAGGTGGATGTCAAAGCCGGCGATGAACTGAGGCTGGATCTAAGAGGTCATCGGGTTCGTAGTCTTAATGCC------TTGAACTTGTCACCAAATTTGGAGTTTGTTTATCTTAGGGACAATCTTTTATCATCTGTTGAGGGCATTGAGATTTTGAAGCGGGTGAAGGTTCTTGATTTGAGCTTTAATGATTTCAAAGGATCTGCATTTGAGCCTCTTCGGGATTGTAAAGGCCTTCAGCAACTTTATCTTGCTGGAAATCAAATAACATCACTTGCCAGCCTCCCTGAACTACCTAACTTGGAGTTTCTCTCAGTTGCTCAGAATAGGTTGAGGTCACTTTCTATGGCCAGTCAACCTCGACTGCAGGTTCTGGCAGCGAGCAAAAACAAAATTTCAACTTTGAAAGGCTTTCCCCATTTGCCTGCTCTTGAGCATTTGCGTGTGGAGGAGAATCCTATTATGGAAATGCCTCACGTGGAAGCCGCTTCTATATTGCTGGTAGGCCCTAGTCTAAAGAAGTTCAATGACCGAGAAGGCTATTGTCCAGTCATGCTCCCAGCTAAGTGGAGTCCTAGGAATCTTTCTCCCAGAGAAGTAGAAGTTGCAAAGCTATATCCTGCTCCAACGGCTCTGTGCATTCGAGATGGATGGGAATTTAGCCGCCCAGAGCTTGCTGCAGATTCAACATTTTCCTTCCTAGTTGAAAGTTGGAAGGATCACTTACCTCCAGGCTTTATGGTTAAAGAAGCCTATATTGATCAGCCATTTGAAGAAGATACCTGCCGTTGCCACTTTACCTTT---------GCCAATTTAAGCAGTGACAGTGAGTTGGTTCTTAAATATCAATGGTTTCTAGGTGACAGAACTCCAACAAACTTTGTACCTATTACTCATGCAGTGGGTGAGGTGTACTGGCCAAAGCATGAGGATATTGGTAGATATTTGAAGGTCGAGTGCACTCCAATATTAGAAGATACAGAATTCCCATCTATTTTTGCTATATCTTTGCCGGTTTCACCAGGAACTGGATGTCCAAAAGTCATTAACCTGCGAGTGCATGGTGAGCTTGTTGAAGGAAATGTAATCAAGGGTGTTGCTGAAGTTGCATGGTGTGGTGGAACACCAGGGAAAGGTGTGGCAAGCTGGTTAAGGCGAAGATGGAATGGTAGTCCTGTACTTATACCTGGAGCTGAAGACGAGGAATATCGGCTTACGGTTGATGACATTTCTTCTAGTTTGGTATATATGTACACTCCAGTAACAGAAGAAGGCATCAAGGGGGAACCACAGTATGCAATGACCGAGTTCGTGAAAGCAGCTGCACCATCAGTTAGCAATGTTTGTATCGTAGGAGATGCTGTTGAAGGCAATACGATCAAAGGAACAGGAGAATATTTTGGTGGCAAGGAGGGTCCGAGCAAGTATGAGTGGCTGAGAGAG---AAGGAAAATGGTGAGTTTCTAGTGGCATCATCTGGTACAACTGAGTATACCTTAACCAAACGAGATGTTGGGCGACGCCTGAAGTTTATATACATTCCCTTCAACCTTGAAGGTCAAGAGGGGGAATCAGCATCGGTCATGACAGAGATTGTAAAGAAAGCTCCTCCAAAGGTTACGAATTTGAAGTTAGTGGGAGAACTGAGGGAAGGGAATAAGCTGAGTGTTACTGCCACTGTCACTGGGGGATCTGAGGGATCTAGTCGAGTCCAATGGTTTAAAACATCTTCTTCCAGATTAGAG---GGTGAACATGGTCTTGAAGCACTTAGTACTTCCAAAATTGCAAAGGCATTTCGTGTTCCCCTTGGTGCTGTTGGATATTATGTTGTTGCGAAATTTACTCCTATGGCCCCTGATGGTGAAACTGGTGAACCAGCATTTGTTACATCAGAAAAAGTTGTCGAAACACTTCCGCCAAGTTTAAATTTTTTGACAGTAACTGGTGAGTTTTCCGAGGGCGAGATGCTCACTGCATCATATGGTTATATTGGGGGCCACGAGGGAAAAAGTCTATATAGTTGGTGTCTTCATGAGACTGAAACTGAT---AAAGGTGCAGCAATCCCAGAGGCATCAGGTCTTCTTCAGTACCGTATTACAAAGGATGCTATTGGCAAATTTATTTCTTTCAAATGCACTCCTGTAAGGGATGATGGTTTTATTGGTGAGCCAAGGACTTTCCTAGGGAAGGAGCGTGTTCGTCCAGGAAGTCCGAGATTGATCTCCCTCCAAATAGCTGGCAGAGCAATTGAAGGAACTACGCTGGTTGCTAATAAGAAATATTGGGGGGGTGAAGAAGGTGATTCAATTTACCGTTGGTTCTTGACTAAATCAGATGGTTCACAGAGTGAAATTGAAGGTGCTACATCCGCATCATATACCTTAACATGCAATGATATTGACTCACTTGTTTCCGTTTCATGCGAACCTGTTAGAAGTGATGGGGCTCGGGGTCCTGCTGTTGTTTCAGATCATATTGGCACCATTATACCTGGGCCACCTACTTGTAAATCGCTAGATATTCTTGGCTCCATGGTTGAAGGTGGCCGTTTGAGCTTCATTGCTGAATATAGTGGAGGTGAGAGAGGAAGTTGCATTCATGAATGGTATAGA---GTGAAGGATCACGGTATGAGGGACAAA---TTAACTAGTGATGATTTTCTGGATCTGACACTTGAAGATGTCGGCGGGTGCATTGAGCTTGTTTATACTCCTGTAAGAAAGGATGGATTGAAAGGGTCACCCAAGAGCATTCTTTCTGCTGTCATCATTCCTGCTGATCCGAAGGGTGTTGAGCTAGCTCTACCAGACTGTTCTGAGGACGAGGAAATTGTTCCGCTGAAAACTTACTATGGTGGAAAAGAAGGAATTGGGAAATATGTTTGGTACCGAACAAAAGAAAAGCTACCTGAGTCAGAGTTGGTTAATATAGCT---TCGTCTGATGATGTT---TGTGTTGTTGGTGAAATGCTAACATATATACCTTCACTAAAGGATGTTGACTCTTACCTGGCCCTTTGCTGGGTTCCTACACGTGCTGATGGAAAAGTTGGAGATCCATTAGTTGCCATTAGCCCTAATCCAGTCAAAGCAGCTCTTCCAGTTGTTTCTGAAGTTGGCTTGAAGGAGATAAGATCAGGTGTATATAATGGGGAGGGAGTATATTATGGTGGATATGAGGGTTCAAGCCACTACAGCTGGTATAGGGAAACTAATGAAGGAACTATAGTTCTTATAAATGGAGCTAATTCGGCTACTTATGAAGTTACAGATGAGGACTACAATTGCCGCTTATTATTTGGG------------------------------------------------------TATACTCCAGTTCGTTCAGATGGAGTTGTTGGGGAAGTCAAATTATCTGAACCATCTGATGTAGTTCTTCCAGAACTTCCAAAAATTGAAATGCTTACCTTCAAAGGGAGGCAGATCGAAGGGGAAATACTGACTGTTGTTGAAATAATTCCTAAGACCGAGGTTCAACAATGCGTGTGGGACAAGTACAAGAAAGAGATTAAGTACCAGTGGTTCTGCTCAGTAGGAACAGAAGATTGTCAATCCTTTGAACCATTGCCTACTCAGTGTTCTTCCTCATATAAGGTGCGTTTCGAGGATATTGGTCAATGCTTAAAATGCGAATGCATTGTTACCGATGTGTTTGGAAGGTCGAGTGGACCTGCAACAGCAGTAACTGCTCCTATATTGCCAGGGATACCCAAAATTGACAAGCTCGAGATTGAAGGAAGAGGTTTCCATACTAACTTATATGCTGTTCGGGGGGTTTATAGTGGAGGAAGAGAAGGTAAGAGCAAAATCCAGTGGCTAAGGTCCATGGTTGGAAGTCCTGATCTTATTTCCATTCCTGGCGAAGTTGGGAGAATGTATGAAGCTAATGTTGATGATGTGGGGTATAGAGTTGTAGCAATTTACACACCCATAAGAGAGGATGGAGTTGAAGGACAACCAGTTTCTGCATCAACAGATCCAATTTCAGTTGAGCCTGATGTTTACAAAGAAGTGAAGCAGAAGCTAGATCTTGGTTCTGTGAAGTTTGAGGTATTGTGTGACAAGGACCGGTCC------------------CTGAAAAAGGCTCCTGGAGTG---GAAAATCTAGAGAGGAGGATTTTAGAAGTCAATAGGAAGAGGGTTAAAGTTGTGAAACCTGGTTCTAAAACTTCTTTCCCGACTACTGAAGTACGGGGTACCTACGCGCCTCCTTTCCATATTGAGCTGTATCGGAATGACCAGCACCGCTTCAAGATTGTAGTGGACGGTGAGAACGAAGTGGACTTGATGGTGCCGACCCGGCACATGCGGGACGTTATTGTTCTCGTTATAAGAGGCTTTGCGCAGAGATTCAACAGCACCTCTCTGAATTCCCTTCTCAAGATAGAAACATGA------
>Oryza_sativa
------------------------------------------------------------------------------------------------------------------------------------------------------------------------------------------------------------------------------------------------------------------------------------------------------------------------------------------------------------------------------------------------------------------------------------------------------------------------------------------------------------------------------------------------------------------------------------------------------------------------------------------------------------------------------------------------------------------------------------------------------------------------------------------------------------------------------------------------------------------------------------------------------------------------------------------------------------------------------------------------------------------------------------------------------------------------------------------------------------------------------------------------------------------------------------------------------------------------------------------------------------------------------------------------------------------------------------------------------------------------------------------------------------------------------------------------------------------------------------------------------------------------------------------------------------------------------------------------------------------------------------------------------------------------------------------------------------------------------------------------------------------------------------------------------------------------------------------------------------------------------------------------------------------------------------------------------------------------------------------------------------------------------------------------------------------------------------------------------------------------------------------------------------------------------------------------------------------------------------------------------------------------------------------------------------------------------------------------------------------------------------------------------------------------------------------------------------------------------------------------------------------------------------------------------------------------------------------------------------------------------------------------------------------------------------------------------------------------------------------------------------------------------------------------------------------------------------------------------------------------------------------------------------------------------------------------------------------------------------------------------------------------------------------------------------------------------------------------------------------------------------------------------------------------------------------------------------------------------------------------------------------------------------------------------------------------------------------------------------------------------------------------------------------------------------------------------------------------------------------------------------------------------------------------------------------------------------------------------------------------------------------------------------------------------------------------------------------------------------------------------------------------------------------------------------------------------------------------------------------------------------------------------------------------------------------------------------------------------------------------------------------------------------------------------------------------------------------------------------------------------------------------------------------------------------------------------------------------------------------------------------------------------------------------------------------------------------------------------------------------------------------------------------------------------------------------------------------------------------------------------------------------------------------------------------------------------------------------------------------------------------------------------------------------------------------------------------------------------------------------------------------------------------------------------------------------------------------------------------------------------------------------------------------------------------------------------------------------------------------------------------------------------------------------------------------------------------------------------------------------------------------------------------------------------------------------------------------------------------------------------------------------------------------------------------------------------------------------------------------------------------------------------------------------------------------------------------------------------------------------------------------------------------------------ATATATGAAGTGACAGATGCAGATTATAGCCGCCGTCTACTGTTTGGG------------------------------------------------------TACATTCCCGTTCGTTCTGATGGGATCATTGGAGAAGAAAGGCTCTCTGAGCCATCTGATATAATTCTCCCTGAACGACTTAAAATCGAAGCACTCTCTTTCAAGGGAAATCAGGTTGAGAGAGAGACACTGACTGTTCTTGAACAAATTCCAAGCACTGCAGTTCAACAACATCTATGGAGTAACTACAAGAAAGAGATAACATATCAATGGTTTGCTTCCAGTGGATCTGAAGTGGATCAGACTTTTGAGCCACTGGCTAACCAGTGCTCTCGCTCATACAAAGTACGTTTCGAAGATATTGGCCGATGCCTGAAATGTGAATGCTCAGTCTCTGATGTATTTGGACGATCCAGCGAATTGATATCCATTGTGACTGCTCCGATCTTACCAGGAAAACCTAAAATTGAAAAACTGGAGATTGAAGGAAGAGGTTTCCACACTAACCTGTATGCTGTTCGGGGTACCTATTCTGGAGGCAAAGAAGGCAAGAGCAAAATCCAATGGCTCAGGTCTATGGTTGGAAGCCCAGATCTTATCTCTATACCTGGCGAAATTGGAAGAACATATGAAGCCAATGTTGATGATGTAGGTTATAGACTTGTTATCATTTATACACCTGTGAGAGAGGATGGAGTTGAGGGACAACCTATCTCTGCTTCAACGGAGCCAATTGCAGTTGAGCCTGAAATTTACAAGGAGGTGAAGCAGAAGCTTGATGATGGATCTGTCAAGTTTGAGGTTTTGTGTGACAAGGACAGAACA------------------CCAAAAAAGGCACAAGTGATG---GGACATTTGGAGCGAAGAATTTTAGAAGTGAATAGGAAGAGGATCAAAGTTGTAAAGCCTGGATCCAAGGCATCATTCCCAACTACAGAAGTGCGAGGAACATATGTTCCACCCTTCCATGTTGAGCTATATCGCAACGATCAGCACCGCTTCAAGATTGTTGTTGATGGTGAGAGCGAAGTTGACTTGATGGTGCAAACTCGGCACATGCGAGACGTCATCATTCTGGTGATTAGAGGTCTTGCTCAAAAGTTCAACAGCACATCTCTCAACTCACTCCTCAAGATAGAAGCATGA------
>Amborella_tricopoda
---ATGGAGGTTCCATTGGAGAGT---------------------------------------------------------------------------------------GTGGATGAAGATGTGGTTAAG------------------------------------------------------------------------------------------------------------AAGCCCCAAGAGTCAGCACCTTTA------------------------------------------------------------------------------------------------------------AAGAAGTGCATCACAGATTCAGTAGGAAGTGCCAAAAAAATGCTGAAAAAT---GGGAAACCATCTCCTACACAGCCAATTCGACCTTCA---------GGACCAGTTCTTTTG------------ACCAAGAAGAGAGCAGAAGGTACTTCTTCTCTTTCAGATTCAGGTTCATCAACAAAACTAAGA---------------------------------------------GCCAGCGTTTCGGGTTCT---------CCTTCAAGCGCTTCTGATAAAAATGTAGCTGCTTTAAAG------------AGAAGGAATAGC------------------------------------------------------------------------------------------------------------------------------------------------------------------------------------------------------------------------------------------GTTGGTGGGTTG---------------ACTACCGAGCGA---------------------------------------CAATCGGTTAATAAACGGCCAGAAAACATAACCACAGCAGCTGGACTAAAACGGGTTTCCTCCTTTGTTTCAGAAACAGAAAAG------CAAAACCCAACTGAGTCTCGAAGAGCTTCTTTGACTTCTCTTACCACTAAACCTTCAACACCG------------------------------------------------------TCTTCCGTTTCTTCTACTATGAAAACTTCACGCCTATCTCCT---------------------AGAACCGACAATAGAAAGCAAGAAATTGTGAGAAAACCTTTGGTTAAGCCCTCTATCTTGTCTCCT---------------------------------------------------CAAGGAGCTTTTAACTCT------------------------------------------------------------------------------------------------------------------------------------------------------TCCCCTGGTGCTGCTTTTGGT---------------------------TCTTCAGTGAAGAAGGGTTCAACGCCTCTAAGTGTGACGCAGGTTAGGAGCTCAGTCTCACTTGATGGTAGTGCTAGTAGCCTAAAGAGGATG---------------------------------------------------------------------------------------------------------------------CCTTCTACTCCTTCGAGCCGATCCCCTTCAATTAATAGCAAGGCAAAGTTGGGTTCATTA------------------------------TCGGCATCAGTTGACCGGGGTTCTTCG---------------------------------------------------TCTGTTACTGGCCGCCGTAAGTCTTCCACTCCGGATGGTCGGGACTCTAGATTTGTGATGCTCCCACAAGTGGAGATCAAAGCAGGAGATGATGTGAGACTAGATCTTAGGGGTCACAGAGTACGCAATCTGGATGCTGGTGGGTTGAACTTGTCCCCAAATCTAGAGTTTGTTTATCTCAGGGATAATCTTCTATCATCTCTGACGGGGATTGAGATTTTGAAACGCGTGAAGGTTCTTGATTTGAGCTTTAATGAGTTCAAAGGGCCAGGATTTGAGCCGCTTGAGAATTGTAAAGCTCTCCAGCAATTATATCTTGCTGGAAATCAAATCACATCACTTGCGAGCCTCCCTCAGCTTCCTAATTTGGAGTTTTTATCAGTTGCTCAAAATAAGTTAAAGTCACTTGCCATGGCCAGTCAACCCAGACTGCAGGTATTAGCAGCCAGCAAAAATAAAATATCAACTTTAAAAGGATTTCCTCATCTACCACTTCTCGAGCATTTACGCGTGGAGGAGAACCCGATATTGGAAATGCCCCATCTAGAAGCAGCTTCCATCTTGCTTGTTGGACCCACTCTAAAAAAGTTCAATGAT---------------------------------------------CGAGATCTCTCTTCTGAGGAGCAGAAGCTTGCAAAACTATATCCTGCCCACACAGCCTTATGCATAAGAGATGGTTGGGATTTTTGTAAGCCTGAACTTTCTGAAGATTCGACTTTCCGGTTTTTTTATGGACGATGGAAGGACCATTTACCCCCAGGCTACATTCTTAAGGAAGCATGTGTTGATCAACCTTTTGAAGATGACGCTTGCCGCTGCCATTTTGTTTTTGTGAAAGACCGCACAGTGTCTAATGATTCTGAGTTATTTCTAAAATACCAATGGTTTATTGGAGAGAAAACACCTACCGGATTTGTTGCTATCAAAGGTGCCAATGGAGAGAGCTACTGGCCAAAGCATGAAGAGATCGATCGATTCTTGAAGGTTGAGTGCATTCCAATACTGGGTGATACTGAGTATCCTCCAATCTTTGCCGTTTCTTGTCCCGTTACTGCTGGCACTGGATGCCCGAAGGTTCTTAACTTAAAGGTCGAAGGAGAACTCGTTGAGGGCAATGTGATCAAAGGCTTTGCTGAGGTTGCATGGTGTGGTGGGCCTCCAGGAAAAGGCGTGGCAAGCTGGTTGAGAAGGAGATGGAACAGCAGTCCTGTGGTAATAGTTGGAGCTGAAGATGAAGAGTATCGGTTGACAGTAGATGACATTGATTCGAGTTTGGTTTTTATGTACACACCAGTGACAGAGGAAGGTGTTAAAGGAGAGCCTCAGTATGCTATGACTGACTTTGTAAAGGCCGCTACTCCTTCAGTGAGTAATGTACGCATCCTACATGATGCTGTTGAAGGTATTACCATTAAAGGGGTTGGGGATTATTTTGGAGGAAGGGAAGGCCCAAGCAAGTTTGAGTGGCTTCGTGAGAACAAGGAAACTGGTGAATTTACGGTGGTGTTGACTGGTACATCTGAGTATACTCTGACAAAGGAAGACATTGGCGTTCGCCTGGGATTTGTTTATATACCAATTAACTTTGAAGGGCAGGAAGGGAAACCTGTAACAGCCATGACAGATACCGTTAAGCAAGCCCCTCCAAAGGTCTCCAATTTGAAAATAGTTGGAGATATAAGAGAGGGAAGTAAAGTATCAGTAAGTGCTTCGGTCACTGGAGGTACTGAAGGATCGAGCAGAGTGCAGTGGTTCAAAACAAGTTCTTCCAAGTTGGAC---GGGGAGAATAGCCTTGAAGCTGTGAGCACATCCAAAATTGCGAAGGCTTTTCGAATCCCCCTGGGTGCGGTTGGTTATTACATTGTAGCAAAATTTATTCCAATGGCTCCTGATGGTGATTCTGGAGAACCTGCATATGTTATTTCTGACAAAGCAGTTGAAACCCTTCCACCAAGCCTGAATTTCCTCTCGGTCACTGGTGATTACTCTGAGGGTGAAATACTGACTGCATCTTATGGTTACATTGGGGGTCACGAAGGCGATAGTCAATACAATTGGTACCTTCATGAGAGTGAAAATGAT---CCTGGTATTTTAATACCCGAGGCATCGGGTCTTCTTCAATATCGCATATCAAAGGAAGCCATTGGCAACTTTGTCTCATTCAGATGTACTCCTGCACGAGATGATGGCACCATTGGTGAACCAAGAACTTTAATGGGGCAGGAGCGAGTTCGTCCTGGTAGTCCAAGGCTTCTTTCTTTGCAAATATTGGGGGAATGTGTTGAAGGGTCTACTCTTCATGTTGACAAGAGATATTGGGGAGGGAGTGAGGGAGGGTCAGTTTTTCGTTGGTTCTTGACGAGCTCAGATGCGACACAACATGAAATAAAAGGTGCAAGTAGTTCATCATACACCATTTCAAGTGCTGATATAGGTTTCCATATCTGTGTTTCATGTGAGCCTATTCGAAGTGATTGGGCTCGAGGTCCTACGGTGCTTTCTCAAGACATTGGACCCATTTTACCTGGATCTCCAACATGTGAGTTGCTTGAATTTCGTGGGTCGATGGTTGAAGGTCAACGTTTAAGCTTTGCTGCCACGTATTGGGGCGGAGAGAAAGGAGATTGCATTTATGAATGGTTTAGG---CTGAGAAGTAACAATTTCAAGGACAAG---CTAAGCAGCAGAGAGTTTCTGGAGTTGACGAATGAAGACGTGGGCAGATGTATTCAACTTGTTTTCACGCCTGTAAGAAAAGATAGGCTAAGAGGAGACCCTAAGATCATTCTCTCTGATGTCATTGCTCCTGCGGACCCTGTAGCACTAGAGTTGGGTATTCCTGATGGTTATGAGGATGAAGAGATGGTCCCTCGAAAATCGTATTATGGTGGACAGGAAGGTGATGGGAAATACACATGGTTTAGACTCAACCAGAAGATTCCTGAATCTGAGTTGATGAGCATAGCAGATGCATGTGCCAATGCT---GGTATTCTTGGAAATAACTTGACATATTCGCCAAAGCTGGAAGATGTGGGAGCTTATCTAGCTTTACGTTGGGTGCCTGTTCGTGAGGATGGGAAATGTGGAGCACCTATAGTTGCAATTAGTGATGGTCCTGTTGCTCCAGCTCTTCCAACTGTTCGAAATGTTCAGATTAAGGAGCTTTCTAGTGGGGTCTTTTCTGGAGTAGGGGACTATTATGGAGGATTTGAGGGGTCAAGTCTTTTCAGCTGGTACAGAGAAATCATTGAAGGAACCATGAGTCTCATCAATGGAGCAAACTCTATAACCTATAAAGTTACAGATGAAGACTACAACTGCCGCTTGTTCTTTGGT------------------------------------------------------TACACTCCTGTTCGGTCTGATTCTGTTGTGGGTGAATTGAGATTATCTGAGCCTTCTGACATTGTTCTTCCAGAACTTCCGCAAATTCAAAAACTTATTTTCAATGGAAAAGCCGTAGAAGGAGAAGTGCTAACTGCCATAGAAGTCATTCCAGACAGTGAAGCTCAGCAACATGTCTGGGACAAGTACAAGAAAGAAGTAAAATATCAATGGTCCTATTCCTCTGAAATGGGTGATAGCCAGTCGTTTGAGCAATTACCTTCACAGAGATCGTGCTCATATAAAGTTCGGTTAGAGGACATTAATCGCTCCCTGAGGTGTGAATGTATAGTGACAGATGTCTTTGGAAGGTCCAGTGAACCTGCATCAGCTGTCACTGGTCCTGTTACACCAGGTATTCCGAAAATAGATAAGCTCGAGATTGAAGGGAGGGGCTTCCATACGAATCTATATGCTGTTCGTGGTATTTACAGTGGGGGTAAAGAAGGGAAAAGTAGAATCCAGTGGCTGAGATCCATGGTTGGAAGTCCAGATCTTATATCTATTCCAGGTGAAGTGAGCAGGATGTATGAGGCTAATGTGGATGACGTTGGGTATAGGCTTGTTGCTGTTTATACTCCTGTAAGAGAGGATGGAGTTGAAGGCCAGCCGGTTTCAGCCTCAACTGAGCCCATTACAGTTGAGCCTGATGTCTTCAAAGAAGTGAAGCAAAAGCTGGAGCTTGGAGCAGTGAAGTTTGAGGCTTTGCGCGATAGGGATCGTTCTCCA------------AAGACTCAAGTTCAACAAGGAGTCATCGGGGGTCTTGAAAGGAGACTCTTAGAAGTTAATAGGAAGCGTGTCAAGGTTGTCAAGCCTGGTTCGAAGACATCCTTTCCGGCAACAGAGATTCGTGGAACATATGCACCTCCCTTTCATGTGGAGGTATTTCGTAATGATCAACATCGATTGAAGATTGTGGTGGATAGTGAGAACGAGGTGGATCTCATGGTTCAGACACGACACATGCGTGATGTCATTGTCCTCGTGATCAGGGGCCTTGCTCAGAGGTATGATTTGAGGACAGGATCTGGGTAG------------------------
>Pteridium_aquilinium
------------------------------------------------------------------------------------------------------------------------------------------------------------------------------------------------------------------------------------------------------------------------------------------------------------------------------------------------------------------------------------------------------------------------------------------------------------------------------------------------------------------------------------------------------------------------------------------------------------------------------------------------------------------------------------------------------------------------------------------------------------------------------------------------------------------------------------------------------------------------------------------------------------------------------------------------------------------------------------------------------------------------------------------------------------------------------------------------------------------------------------------------------------------------------------------------------------------------------------------------------------------------------------------------------------------------------------------------------------------------------------------------------------------------------------------------------------------------------------------------------------------------------------------------------------------------------------------------------------------------------------------------------------------------------------------------------------------------------------------------------------------------------------------------------------------------------------------------------------------------------------------------------------------------------------------------------------------------------------------------------------------------------------------------------------------------------------------------------------------------------------------------------------------------------------------------------------------------------------------------------------------------------------------------------------------------------------------------------------------------------------------------------------------------------------------------------------------------------------------------------------------------------------------------------------------------------------------------------------------------------------------------------------------------------------------------------------------------------------------------------------------------------------------------------------------------------------------------------------------------------------------------------------------------------------------------------------------------------------------------------------------------------------------------------------------------------------------------------------------------------------------------------------------------------------------------------------------------------------------------------------------------------------------------------------------------------------------------------------------------------------------------------------------------------------------------------------------------------------------------------------------------------------------------------------------------------------------------------------------------------------------------------------------------------------------------------------------------------------------------------------------------------------------------------------------------------------------------------------------------------------------------------------------------------------------------------------------------------------------------------------------------------------------------------------------------------------------------------------------------------------------------------------------------------------------------------------------------------------------------------------------------------------------------------------------------------------------------------------------------------------------------------------------------------------------------------------------------------------------------------------------------------------------------------------------------------------------------------------------------------------------------------------------------------------------------------------------------------------------------------------------------------------------------------------------------------------------------------------GAACAAGCACGT---------------------------------------------------------------------------------------------------------------------------------------------------------------------------------------------------------------------------------------------------------------------------------------------------------------------------------------------------------------------------------------------------------------------------------------ACAAGGTTCGATCAGAAGATG------------------------------------------------------------------------------------------------------------------------------------------------------------------------------------------------------------------------------------------------------------------------------------------------------------------------------------------------------------------------------------------------------------------------------------------------------------------------------------------------------------------------------------------------------------------------------------------------------------------------------TTGGCTTTTGTTCTTCGTTGTGAGTGCACTATGACGGATATCTTTGGCAGAAACATGGAGCCAGTAGCA-YG---A--TTCCGATATTACCAGGTGTACCAAAGATTGAGAAACTGGGAAATAGAAGGGCGGGGTTATCACACAAATCTTTATGCAGTACGAGGCATTTATAGTGGAGGAAAAGAAGGGAAAAGCATGATCCAGTGGTTTCGGGCAGTGGCTGGAAGACCAGATCTTGTACCCATAATAGGTGAAGTTGGACGAATGTATGAAGCCAATGTGGATGACATAGGTTGTAGGCTTGTAGCAGTATATACCCCTGTTCGTGAAGATGGTGTAGGAGGTGCACCTGTCTCTACATCCACGGATCCTATCGCTGTTGAGCCTGAGGTTGCAAGAGAAGTGAAGCAAAAATTGGAGTTGGGAGCAGTAAAATTTGAGGCTTTACGTGATCGGGATCAGCCAACCATGAAG------------------------GGCCTT---GGAAGTTTAGAACGACAGGTCTTGGATGTGAATAAGAAGCGTTTTAAAGTTGTCAAGCCGGGATCAAAGACATCATTTCCAAACACAGAGATACGGGGCACTTATGCCTATCCATTTCACGTTGAGATGATCCAGAATGATCAACATCGATTAAAATAG------------------------------------------------------------------------------------------------------------------------------------------------
>Lygodium_japonicum
AATGAGGACGAGGCCGAGGGCGAGGAGGGACTAAATGAGGAGAATGTAGGTGGTTTCATGGAGTCAGATGTAGCTGGAAACAACGGATATGGTGACGGCAATGATGATGGTGAAGATGATGAT------GAGCATTTCGGCAGTGACGAGGGTGGAGAGCAT------GAGAACAGCCATAATTATGAGAACAGCCATAATTATGGTGAAGACACACAGGTCGACGATGCGCGCGATGGCGATCAAGGTGATGTGTCCATGGATGCAGGGGTG------------ATCCTGTCCTCA------------------------------------------------------------GAGAAGGCAGGTGAAGAAGTGCCTGCTAGTACGACCTCGTCCACATCTAACAAGAGTAAT---GGCGCAGCTGTGAAGCGCAAGCAGCTTGCTATCAACAAGACACTCATCATCCATCCTGTG---------------------GTTGCCCGCTCACCAAAGCCATCCATCAGTGCTAAGCTTGCGTCTGCACCTGCCAACAAGCATGTGTCACCATGCTCTCTAGATCCATATCACAGCCATCATCATGGCCACCATCAGCAGGCCTCTCCCAAGCCCGTGCATCGTTCCTTCCTCAAGTCGTCCTCTCCCGCA---GCCCTTGCTAGACGGACAGAA---------------------------ACTGATAATGGTGATGGC---------------------------------------------------------------------------------------------------------------------------------------------------------------------------------------------------------------------------------TCTTCT---------------------------------CCCAGCAGTTTGAATGCAAAACGACGGCAC---AGTATG------------GGGTCTGCAGGAACCTCGACAGCATCGTCATTGTCTACTCCTACCAAT------------CGGCGTGTGTCCTTG------------------------------------------------------------------------------------------------GATTCAAAACATTTGCCTTCTTCCAACCTTGCCAAAGCCACCTCACCACGCACAGTCAATGCAAGG---------------CGAGCCTCTCTCTCTGGACCC------ATCTCCTCCAGGTTGAGT------------------------------------------TCATCTCCTTCATCCACC---AAGGGTTTGTCATTTGGAAGATCATCCCTCCCGTCTCCGAGATCCTCATCATCGAGACCTGCAACTCCA---------------------------------------------------------GATAGTGCCAAGCGCAGC---AGTCCTTCTACTACA------------ACCACACGTGCTTTCTCAAAACCTTCATCACCCAGGACCCCAGGTGCCTCCTCACCCCGCACATATTCATCTCCTTCCAACGGAACAACTGGAACAGCTGCTAGCAGAAAG------------------------------------------------------------------------------------------------------------------AAA---GTCAGCCCTGTCTTTACATCCAGTAACAAGCAGAACAGCAAGCAGCTCTCAAGCTCTGTCGACAGCCCCAATACCACAGCTAACCGCCAGTCACCAAGTTCTGCCAACTCTGCAAGC---AGCAATGCCAGGCGTTCGTCTTCACCTTTATCAGTTGATCGAGGTACCAATAACCTTGTGCGAAGGAAGTCCTTGACACCAGACCGTCGGGACTCGAGATTTATTGCTCTTCCATCTGTTGATGTGAAGGCGGGAGATGATGTGAGGCTAGACTTACGGGGTCAGAAAGTTCGTAGCTTGGATTGCAATCTTGTCAACTTGACACCAAAGCTGGAGTTTTTGTACCTTAGGGACAACAAGCTGTCAAATTTAGCTGGTATAGAAATTCTGAGGCGCGTAAAGGTGCTGGATCTCAGTTTCAATGAATTTAAAGGACCTGGTTTTGAGCCTTTAGCAAATTGTAAAGCCCTTCAGCAACTTTATCTTGCTGGCAATCAGATCACCTCATTAAGTGGACTGCCGCAATTGCCAAATTTGGAGTTTTTATCAGTTGCTCAAAACAAGTTGAAGTCATTAGCAATGGCAACACAGCCCAGATTGCAGGTCTTGGCTGCTAGCAAGAACAAAATCTCAACATTCAAGGGGTTTCCTCATCTCCCAATGCTTGAGCATTTGCGGTTAGAAGAAAATCCCATTCTTGAGATGCGGCATGTTGAAGCAGCTGCAATCTTGCTGTGTGGGCCAACTCTGAAGAAGTTCAATGAT---------------------------------------------AAGGATTTACCTACAGAGGAGCAGGAGCTTGCACGCATGTATCCTGCACACACTGCAGTGTGCATTAGAGATGGTTGGGAATTTTGTGATGTTCATGAAGCTTATGATTCAAGTTTCAAGTTTTTGCAAGCACAATGGGCTGAAAAGCTTCCACCAGGCTTCAGTGTTGAAGAGGCAGCAATCAACCAACCTTCCGAGGAAGATCCTTGTAGTTGTCATTTTTCTTTCAGAAGGGAGAATGATGGGCAGGAGGAAGAACACATAGCCTTGAAATATCAGTGGTTTATTGGAGGGAAAACTCCAACAAATTTTATTCCTATTGCAGGTGCCACAAAAGCGGTCTACTGGCCAAAGCATGATGATATTGGCCACTGCCTGAAGGTTGAGTGCACTCCCATTATTGGATCAACAGAATATCCTCCTATTTCAACTGTTTCATTTCCAGTACTGGCAGGTACCAAATGCCCGAAAGTTATGAGCCTCAGAGTGGATGGTGATCTACAGGAGGGTAACATGATTCAGGGACAGGCAGAGATAGCTTGGTGTGGTGGGACTCCTAGCAAGGGTATTGTAAGCTGGCTAAGAAGATATGAGAATTGTAGCCCAGTTGTAATCCCTGGTGCAGAAGATCTGGAGTACTTGCTGTCAATTGATGACGTTGGAGCCAACTTATTGTTGATGTACACACCTGTAACTCAAGAAGGTGTAAAAGGAGAACCTCATTTCGCAACTACAGGTGTAATACATGCAGCTCTTCCATGTGTTAGAAGTGTTCATGTACTCGGGAACCTTGTGGAAGGAAACACTCTGCAGGGTGTTGGAACTTATTTTGGAGGCAGAGAAGGTGCTAGCAAATTTGAGTGGCTTCGTGAAGACCCTGAGTCTGGGGAATTCAAGCTTGTTTCCAGGGGAGCTACTGAGTACACCCTGTCAGAGGAAGATGTTGGGTTACGGATGATGTTCATTTATACGCCTGTAAATTCTGAAGGGCTTCAAGGGGATCCTGTCTCTTCCATTACAACAAAAGTAATGCTTGCTCCTCCAAAAGTCACTCAACTAAAGATTGTTGGAGACATACGTGAAGGTAACAAAGTTGCGATCAGTGCAACTATCTCTGGGGGCGTCGAAGGAGCCAGTCGTGTGCAGTGGTTCAAAACAAGTATTCCTGATGAGTCTCTAGGAGATGCAAACCTTGAAGCAATCAGTACCTCCAAGATTTCTAAGGCTTATCGTATTCCTCTTGGCGCTGTTGGATATTATCTGGCAGCAAAATACATTCCTGTCCGTTCAGATGGTGAAAGTGGAGATCCTGCACTGGTTTTTTCTGACGTTCCTGTTGAAATGTTGCCTCCAAGTCTCAGTTTCCTTTCCATAACGGGCGAGTATATAGAAGGGGAAACTTTAACAGCTTCATATGGATATGTTGGAGGTCATGAAGGAAGCAGTCAATACAGCTGGTACCTCCATGAGAGTGAAATTGGG---CCTGGCACGCCGATATTGGAATCAACAGGGCTTCTACAATATCACATCACAAAAGAGGCTGTCAACAAATTTGTATCATTCAAGTGCATCCCTGTTCGGGATGATGGAACGGTTGGTGAAGTAAGAACTGTAATGGGGCATGAATGCATTCGACCAGCTCCACCAAAAGTTTTGTCTCTAGAAATCCGAGGGGATCCTGTTGAGGGAGCTCAGCTGCTGGTAGAGAAGACATATTGGGGTGGAAATGAAGGTTCTTCTGCGCTTCAATGGTTTCAGACACTACCTGATGGAACACAGTGGGAAATCAAAGGGGCTACAAGTCACACATACACTGTCTGTATGGAAGATATAGACAGCTGTCTTTGTGTTTCATGCGAGCCTATCCGATCAGATGGTGCCAAGGGGCCAATTGCTGTTTCTCGGCCCATTGGACCCATAATATCTGCTCCACCTGCTTGCGAGTGTTTAGAGTTGCTGGGTGAGCCTGTTGAAGGTGGAGTACTCAGATATCTTGCAGTTTACAGAGGAGGGGTTCAAGGAGCTTGCAAAGCTGTATGGAGTCGG---GTGGCGCCTGATGGGGTAGAGAAGCAG---CTAGGGACTGATGATACTGTGGTCTTGACAACTGAAGATATTGGTTGTTACATCAAACTTGTGTATACACCTGTGCGGAGGGATGGTGTAACTGGCATCCCCAAAACAGTTACTTCTGATTTTGTTCGGGATGGGGATCCTGTTGGCATTAGCTTAAGTATTCCAGATTGCTTGCAAGATGTGGAAGTGATACCTGAAAGATCTTACTTTGGAGGGACTGAGGGCCATGTTGATTTTACTTGGTTTCGGTCACATGAAAACTTGCAACGAGATGAAATTCCT------------------GAGGAAGCT---GAATTTCTTGGGGCAGCTGAGACATATACTCCAACATTGGAAGATGTGGGAACATATTTGGTTCTTTGTTGGATCCCAGCACGGAAAGATGGAAAGAAGGGAACTCCTTGTTTTGCATGCAGCAATCATACAGTTGCACCAGCTCTGCCATCAGTGCACCACGTTGCTCTCAAAGAAGCATCACCAGGAACCTTTGTTGGAGAAGGCATTTACTATGGAGGGCTGCAAGGGGAAAGTCAAATGTGCTGGTACAGGCAGGCATCTGATGGTACAATGGCCTTAATTCCAGGAGCTACCTCTGTGTCATATACCGTTGGAGATGATGACTATACATGCTCTTTGGTTTTTGGG------------------------------------------------------TATCTGCCTGTAAGGCAGGATGGTGTCAGTGGAGAACTTGTGTTGTCAGAACCAAGTGGTGTAATCTTACCTGAATTGCCAAGAGTGCAGAAGCTGGTTCTGACAGGAAAAGCTGTTGAAGGAGAAGTTCTGACTGCTTTGGAAGTGATGCCAAAAAGTGAAAGCCAACAACACATCTGGGAAAAATTCAAGAAGGAAGTCAGATACCAATGGTCGCGCTCCCCTGATCCAAGTTTGGTAGACTCCTTTGAGGGTCTGCCGCTTCAGCGAGGTTGTTCATACAAAGTTCGTTTTGAGGACATAGGGTATGCAATTCGATGTGAGTGTGTTATGTATGACGTTTTTGGAAGATCGTCAGCACCAGTTTCAGCAGTTTCTGCAACAATAAGCCCAGGTCTGCCGAAAATAAACAAACTAGAAATTGAAGGCCAGGGCTATCACACAAATGTATATGCTGTTCGGGGTATCTACACTGGAGGCAAGGAAGGTAAAAGCACAATACAATGGTTTCGAGCTATGGCTGGTAGCCCTGACCTCATTCCCATCCCAGGTGAAGTTGGTAGAATGTACGAGGCCAATGTTGATGATGTTGGTTATAGACTCGTGGCAGTGTACACTCCGGTTCGTGATGATGATGTTGAAGGAGCACCTGTCTCAGCTTCCACTGAGCCGATAGCTGTCGAACCTGAAATTGCCAAAGAGGTGAAGCAAAAGCTGGAGTTAGGTGCTGTAAAGTTTGAGGCTTTGCGGGATCGAGATCGCTCTCCCATGAAG---------GTGCAGCAGCAACCAAATCTT---GGAAATTTGGAAAGACGTGTATTAGACATCAACAAGAAAAGGGTAAAAGTAATAAAGCCTGGCTCAAAGACCTCATTTCCCAGCACAGAAATCAGGGGCACTTACGAGCCACCATTTCATATGGAGGTCTTCCGCAATGAACAACATCGATTCAAAATTGTCATTGACAGTGAAAATGAGGTAGATCTAATGGTGCAAACGAGGTACATGCGTGATGTCATTGTGCTTGTTATCAGAGGTCTGGCACAACGATTTAACAGCACTCCTTTGAACTTGTTATTGAAGATGTGA------------
>Selaginella_moellendorffii
---ATGGAGGCGGCGAAGCTTGAGGAATACAGGCCGGAG------------------------------------------------------------------------CTCTCTGATCCTCCCTTGGAAATCTACTCGGACGACAATGCAGGTCCAATGCTG------------------------------------------------------------GATGGGACGAGCCTGGAAAGTGGAGAGATTTCTCCTCCCGGCGGCTCGTCTTTGCGAGTAACAGTAGCAGATCCGGACGATTTGCCGAATGGAAAGCATGACGATGAGGATCATCCAGATATGGCCAGCGAAGCTCCGGCCGATGAAGAGATTCCAGCGGAGAGCAAGGCAGAGGTTAGTGGCAAGGTTAAGAAAGGGCCATCGTTGGGCAGGGGT------------------------------------------------------------TCGGGATCTAGCAACGGCGGGAGATCTCTGGCTCGAACATCCAGTGGCACGATGAAGAAG------TCTCCA------------------------------------GCTTCGTCACCTGGATCTACCACACCAGTG---CGGCCATTTCTCAAGTCGTCGTCACCGGCA---GCGATTGCTAGAAGACAACAA---------------GAGGCAGAGGCGAATGGAAATGGGAATGGGTTTCACACTTCG---------------------AGCAAGTCCAACGGTAGCATC------AGTGCTCCAGTC---------------ACTCCCAGGGCTTCTGCCGCGGCCAAGGCTTCGGCGTCTTCAATGACGACAACGCCCAAA------------------GCCCCGGCTTTG---AAGAAACGTACTCCGGGAGTT------------GATACACCGCCAGTGACT---------------------------------CCGTCGAGCGTGAGCAGCAGG---------------------------AGAAGTTCGATCAGTCCAGGTGCTAGCTTGTCACGGTCGACTGGGACGTCATTCGGTTCTACACGGAGGCAGTCTTTGCCTGCGTTATCGGCACGGTCTTCGGCA---------------------------------------------------------CCGTCGGCAGCAGAGCTCAAGAGATGGGCAAACTCGTCA------------TCATCCTCGTCGAGAATTAGTAGCTCGAAGCCGACTACT---------------------CCTAGTCGGGTCACAAGT------------------------------------------CTGTCCCTACATTCGCCAGGTTCCGTCTCAAAGCCCAACGATTACCTCAGGCGTAGCAGTCCATCGGTGCTAAACTCT---------CCAGGCACGCCTGGTCCAAAG---------------------------------------------------------------------TCTCCTGGTCCTTCCGTAAGA------GCGAGCTCAAAACTCTGCAGCCCGTCCTCGAAAAGTGGAAGCAGCTCTTTTTCA------------GCATCAAGAGGCCAGGTTGCCAATGGTAGTCCCAGCAGCCTTCAG------------------------------------------------------------------AAGAAGTCTGGTCCT---------------------ATGGCTGTCACGAAG---AGATCTCCAAGAGCGTTTGAGAGTCCTACAATATCATCAAGGTCTATGTCATCGGAGAAA------------------------------ACGCTATCTTCCGATAAGTTGGCGGCA---------------------------------------------------------------AGAAGGAAATCCTTAACGCCCGAAGCCAGGGACACTCGTTTGATCACTTTGCCACCGGTCGATGTGAAGGCAGGAGATGACGTGAGGCTTGATCTCAGAGGCCAAAAGCTGCGAAGTCTGGACTGCAACCTCGTCCATCTCACGCCAAAGCTTGAGTTCGTCTATCTCAGAGACAACAAACTGTCAAACATGGACGGCATTGAGATTTTGAAGCGTGTCAAGGTTTTGGACCTTAGTTTCAACGAGTTCAAGGGCGGCGGCTTCGAACCGCTAGCAAACTGTAAAGCACTTCAGCAACTGTACCTTGCTGGAAATCAAATCACATCACTAAGTGGATTGCCTCAGCTACCAAACTTGGAGTTCCTGTCCGTCGCCCAAAACAGACTGAAGTCCCTAGCAATGGCCACCCAGCCACGGCTACAGGTTCTTGCCGCTAGCAAAAATAAAATTTCTACGTTAAAAGGCTTTCCGCACCTGCCAGCGCTTGAGCACCTAAGGCTGGAAGAAAACCCGATCTTGGAGGTACCGCACTTGGAGGCAGCTTCAATTCTTCTCGTTGGACCAACACTGAAAAAGTTTAACGAC---------------------------------------------AGAGATCTGTCTGCTGAGGAACGGGAGGTTTCTCTTTTGTACCCTGCTAGCACTGCACTTTGTATTCGGGATGGATGGGAGCTTTGTAGTCCTGAAGAGGCTGCTGAATCAACAACGGAGTTTCTGATATCCCAATGGAAGGACAATTTGCCACACGGCTTCACTCTTCGAAAAGCTTTTATTGATCGTCCTTTCGAAGAGGATCCTTGCCACTGCGAATTTGTCTTTGGACGGCTAGACGACGGG------GAGGGTGATCTTACGCTGCTTTACCAATGGTTTATTGGAGAACAAACTCCCGTGAATTTTGAACCTATTGAAGGTGCTACTAACAAGATCTACTGGCCTAAACACGAAGATGTTGGTTATTGCCTCAAAGTGGATTGTACACCTTACCTTGGAGACCAACAATTTCCTCCCGTTTCTGCCTTTTCTTTTGCTGTTTCTCCTGGCACTGGCTGTCCCAAAGTACTAAGTATCCAGGTGGATGGTGAGCCTGTAGAGGGGAACAGCATGGTAGGCTCTGCTGAAGTTGCCTGGTGCGGAGGTACTCCCGGCAGTGGCGTTGTAAGCTGGCTCAGAAAGACTGAAAACAATAGCCCCGTAGCTATTGTTGGAGCTGAAGATTACGAGTATAGACTCGTTTTGGATGATGTCGGAGCTCATCTATTGTTCATGTATACGCCCGTTACAGAAGAAGGCACGAAAGGCGAGTCCCAATATGCTATAACGCCAGTGATTGACGCAGCCTCTCCATCTGTGGCAAACGTACGTATTACTGGTGAGTTCGTGGAAGGAAATACAATTCGTGGTACTGGAAAATACTTTGGTGGAAAGGAAGGAACAAGT------------------------------------------------------------TCTTCCGAGTACCTCCTGACAGAGGAGGACGTCGGATTGCGTATGAAATTTGTCTACACTCCAGCTAATATAGCAGGAGCATGTGGTGTCCCTGCCTCTGCAACTAGCGACAAAATTTTACTTGCTCCTCCTAGAATCCTTCAGTTGAGACTTGTGGGGGACATGCGAGAGGGAAGT------------------------------GGCACTGAAGGAGCTAGTCGTGTACAATGGTTCAAGACGGACACT---------CCACACAACACGCAGAATCTAGAGCCCATCAGCACGTCTAAGATTGCTAAAGCATTCAGAATACCTTTGGGAGCTGTAGGACACTATCTAGCAGCCGAGTATACGCCTGTACGTTCGGATGGTGAAAGCGGTGATTCTGTCTACGTGGTTTCTGACGCACGAGTCGAAATGTTGCCCCCGAGCTTAAGCTTCCTAACCATAACTGGAGAGCTTTTGGAGGGAGAAACTTTGACGGCCTCTTACGGATATGTTGGAGGTTACGAAGGTGCTAGTCAGCACAATTGGTATCTTCACGAGTCTAAGAATGCT---ACCGGTTCTCTAATAGCTGAAGCTAGTGGGAGTCTGCAATATTCGGTCACTGAGGATGCAGTCAACAAGTACATTTCTTTTCATTGTCTACCTATTCGTGACGACGGTGCCATCGGCGAAAGGGTTGTTACAATGATTCCGGAACCCATAAGCCCCGGTTCTCCCAAGCTTCTTACGTTCCAGATAGTAGGAGAACCCGTGGAGGGTGCTGAATTGAAGATAGAAAAGAAATATTGGGGTGGTAAGGAAGGCTCGTCAAATATCCAATGGTTTGTGACAAGTCCTGATGGTACTCAAAGAGAAATTAGAGGAGCTACAGACGTTACATATACACTAAAACTTGAAGATGTCCATGGGCTGGTTTGTTGCTCCTGCGAACCAGTGCGGGAAGATGGTGTAAGAGGACCTATCTCTGTCTCTCAGCTTCTTGGTCCTGTTCTACCAGGTCCACCAAGCTGCACAGTACTTGAGATTTTCGGCAGTCCCGTGGAAGGAGAACATCTCTTCGTCAACGCAGTATACAATGGAGGCGATAAGGGACCATGTGAACTCGAATGGTGGAGG---CGAAACTCGTCTGGAGAACAAAAATAT---CTGGGCAATTCAGAGAGTTTAAAATTGACTTATGAGGATGTTGGCGCTCGCATCAAAGTAGTCTTTATTCCCGTGAGGAGTGATGGGATTGTTGGGGAGGCATATGCTGTAACGTCAGAAGTAGTACAGGATGCGGAACCGGAAGGAAAAGCTCTGGTCATCCCAGACTGCCATGAAGACGTAGAACTTGTCCCGACGCGGACCTACTTTGGTGGCCAAGAAGGAGAGAGCCATTACATGTGGTACCGTACTTCTACCAAAGTTCGAGACTCAATTCTGCCC------------------ATTGATGCT---GAGTTCGTCTGTAGCTCACTGTCATATACTCCGGAGCTGGAAGATGTCGATGCGTATTTGGTACTAGAATGGACACCAGTTCGTCAGGATGGAAAGCAAGGAAAGCCCGTCATTGCATACAGTAAACAGCCAGTTATCCCAGCGGAACCTTCGGTTCGCGATGTAACTCTCAAGGAGGTCTCGCTTGATATGTTTGTCGGGGACGCATATTATCATGGTGGTAGAGAAGGGGAAAGCCAGCTGAGCTGGTATAGAGAAAGTGCTAATGGCACCACCACTTTGATTGAAGGGGCGACATCGAAGACTTACGTTGCATCTGAAGAGGATTACACATACCGCATTATATTTGGGTACTACGTCTATTTTATTTTCGAATCTGAGACTAACTTCAGTGTATTTCCAAGCTATACTCCTGTTCGGGATGATGGAGTCGTGGGAGATCTCGTTGTTTCCGAGCCCAGCAAGGTCATATATCCAGAGCTTCCTCGTGTGCAAAAATTCGTCCTTTCTGGGAAAGTGATCGAGGGAGAAGTTCTAACTGCTTTGGAAGTTATGCCAAAGGGAGAGACACAACAGCGGGTGTGGGACAAGTACAAAAAGGAAATCAAGTATCAATGGTCGCGCTCGACTGAGCCTGGCTCAGCCGAT---TTCGAACCGATTTCCCAGCAACGCTCGTGCACCTATAAAGTGAGGCTGGAGGATATTGGATATTTGTTATGTTGCGAATGCGTGATATACGACGTCTTTGGGCGTTCCACCGATCCAATTTCTAGTACAACACCAGCCGTGCAACCAGCCTTTCCTCGTATTGATAAGTTGGAGATAGAAGGCCGTGGCTTTCACACAAACTTATATGCTGTTAGGGGCATATACGTCGGTGGCCGAGAAGGAAAGAGCTCCATTCAATGGTTTAGAGCAATGGCTGGTAGTCCGGATCTCATTCCCATTCCAGGAGAGACCGGGCGCATGTATGAAGCAAATGTGGACGATGTTGGATACAGATTGGTGGCTATTTATACTCCAGTCCGGGAGGACGGCGTAGAAGGCAACCCCACCTCGGCTTCAACTGATCCTATAGAAGTTGAACCGGAAGTTGCGAAAGAAGTGAAGCAAAAGCTCGAGCTTGGAGCAGTCAAGTTTGAGGTTCTCCGGGACAGGGATCGATCGCCCGCAAGC------GGGCCACAACAGCAGCAGGCACTG---GGCAGCCTAGAGAGACGCATCCTGGATATCAATCGCAAGAGAATAAAAGTGATAAAGCCGGGCTCCAAAACGTCGTTCCCGTACACGGAAATTCGAGGCACATATGCCCCACCTTTCCATGTGGAGCTCTTCCGGAACGATCAACATCGTCTCAAGACTGTGATTGACAGCGAGAACGAAGTGGATCTCATGGTCCGGACGAGGCATATCAGAGACGTGATCGCGCTCACGATTAGGGGCCTAGCGCAGAGATACAACAGCACTCCACTAAATCTACTTCTCAAGATGTAA------------
>Isoetes_spp
------------------------------------------------------------------------------------------------------------------------------------------------------------------------------------------------------------------------------------------------------------------------------------------------------------------------------------------------------------------------------------------------------------------------------------------------------------------------------------------------------------------------------------------------------------------------------------------------------------------------------------------------------------------------------------------------------------------------------------------------------------------------------------------------------------------------------------------------------------------------------------------------------------------------------------------------------------------------------------------------------------------------------------------------------------------------------------------------------------------------------------------------------------------------------------------------------------------------------------------------------------------------------------------------------------------------------------------------------------------------------------------------------------------------------------------------------------------------------------------------------------------------------------------------------------------------------------------------------------------------------------------------------------------------------------------------------------------------------------------------------------------------------------------------------------------------------------------------------------------------------------------------------------------------------------------------------------------------------------------------------------------------------------------------------------------------------------------TCCTTAACCCCAGATTCTAAGGATCCTAAGCTGAATGGATTACCACCTGCTGATGGGAAGGCAGGAGATGATGTG----------------------------------------------------------------------------------------------------------------------------------------------------------------------------------------------------------------------------------------------------------------------------------AGTTTTTATCGGTGGCACAAAATAAACTCAAATCGCTGGCAATGGCAACACAGCCAAGGCTTCAGG---------------------------------------------------------------AGCACCTACGCTTAGAAGAGAACCCTATTTTGGAGTTTCCACATGTGGAAG--------------------------------------------------------------------------------------------------------------------------------------------------------------------------------------------------------------------------------CGGTGGAAAGACAACTTGCCACCTGGGTATAAACTGGTCAAAGCATTCATGGATCGGCCTTTTGAAGAAGATCCTTGCCATGCTGAGTTTTTGTTTGAGAAGGAAAGTTCCAACTTTGAGGATAGTGWTATTAGACTGTAGTACCAGTGGATTATTGAAGAGAGAACCCCAATAAATTCCGATTTGATTGAAAATGCTACA-AGCAGG-----------------------------------------------------------------------------------------------------------------------------------------------------------------------------------------------------------------------------------------AGCTGGYTGAGACGTACAGAAAATGGCACTYCRGTGGCGATCATTGACGCAGAGGATTATGAATATTGCTTAACCATTGAAGAT-----TATAAAGCTATTGTTCATGTAT------------------------------------------------------------------------------------------------------------------------------------------------------------------------------------------------------------------------------------------------------------------------------------------------------------------------------------------------------------------------------------------------------------------------------------------------------------------------------------------------------------------------------------------------------------------------------------------------------------------------------------------------------------------------------------------------------------------------------------------------------------------------------------------------------------------------------------------------------------------------------------------------------------------------------------------------------------------------------------------------------------------------------------------------------------------------------------------------------------------------------------------------------GGAGCTGTTGATAATGTTTATACTGTCCGTTGTGAGGACATAGATGGCTTGATATGTTGCTCATGTGAACCCATCCGAGAAGATGGTGCAAAGGGCCCTATTTCAGTATCACAACTTTTAGGTCCAGTGGTACCAG-----------------------------------------------------------------------------------------------------------------------------------------------------------------------------------------------------------------------------------------------------------------------------------------------------------------------------------------------------------------------------------------------------------------------------------------------------------------------------------------------------------------------------------------------------------------------------------------------------------------------------------------------------------------------------------------------------------------------------------------------------------------------------------------------------------------------------------------------------------------------------------------------------------------------------------------------------------------------------------------------------------------------------------------------------------------------------------------------------------------------------------------------------------------------------------------------------------------------------------------------------------------------------------------------------------------------------------------------------------------------------------------------------------------------------------------------------------------------------------------------------------------------------------------------------------------------------------------------------------------------------------------------------------------------------------------------------------------------------------------------------------------------------------------------------------------------------------------------------------------------------------------------------------------------------------------------------------------------------------------------------------------------------------------------------------
>Isoetes_andicola
---------GTATATGCGGAGCTGCA-------CACCAGGCTACC---------------------------------------------------------------GGAATGGCAGACC-T---------------------------------------------------------------------------------------------------------------------GAGCTTGAGGWTCTTCCTTCTGAAGGTCGCATTCTGTAC------------------------AATRCCGGCAATGGGGATGTTTTAGAAGATGAGGAATTAGATCGCAGCGATATCGAACAGGAAGAACAAGAAGAAGAGGCGTTGGAAATTGAAGCTTGTGAGAACAATGTGGAAAAGCTG---GGCGAAAATGGTGGCCATCCGGTAACAGAATCGAAGTTA------ACTGCATCAGGAGCTCACGGAAAGGAGGCAACAGAAAAGCTTGGATTTGGATCTAGCGTAACAAAAGTCGCAACGAAGTCTAGCATTGCCGGAGTAAAAAAG---------------------------------AACAGCCCAAATGGAAATACGAGTGGAACACAGCTGAAGCCATTTCTAAGGTCA---------------GCGGCTGCTCGAAGGCAGGAA------------------------GC--GAAGCAACGGAAGCCATAGCCATGCAAATAGCAGTACGTCTTTCTTGGTTCGCAAAAGTAACGGAGCTCTA------AGCTGCCCAACA---------------ACTCCAAG---TTCTGGGGCTGCTAAACCTTCTCTTTCTTTAACTCCGACAACCCCAAGGGCATCAATAGCTTCTAAAGCACCCACAACTCCTAAATCTTCTACTAGTTCTAGG---------ACTCCAACAACGCCCAAGGCCTTATCAGCTCCCAAAGTGCCCACATTGAAACGTAGAGCCAGCTTGGGTTCTTCTCTTCCCACCACTGATCGTTCAAATAGAAGAGCTTCTCTAGGCCCTAGCCTCACGCCTTCAAAGCCTT-------------------------------------TACAGGCTTGGCTTCTAGATCAGCT------------------------------------------------------------CCTTCAGCTTCAGAACTAAAGAACTGGGCTAGTTCACCATCT------ACTTCTTCTTTCAGAACCCCCAATGTTAGGACTCCTACATCTACGTCTACATCCAGAG-------------------------------------------------------------------------------AAGTGGTACTAGCAAACCTTCAACTGATTATCTTAGACTAAGTAGCTCTTCCTTGACTCCCAAGATA------CCCACCACACCAAATTCTAAG---------------------------------------------------------------------TCCCCTGGTTTAAGATCTTCA------TCATCTAAGATCTTG------GGTTCTTCTCCAAAATCCCCTGGT------------------------GATTCTTTGTCCTCTCAGACTTCTATTGCATCCT---------------------------------------------------------------------------------------------------------------------------------------------------------------------------------------------------------------------------------------------------------------------------------------------------------------------------------------------------------------------------------------------------------------------------------------------------------------------------------------------------------------------------------------------------------------------------------------------------------------------------------------------------------------------------------------------------------------------------------------------------------AGGTTCTTGCTGCAAGTAAAAACAAGATATCCACTCTGAAGGGATTTCCGTATCTTCCCTCACTCGA-------------------------------------------------------------------------------------------------------------------------------------------------GACCTTTCTATAGATGAACAGCAATTAGCGCAGCTTTATCCAGCYTTTACGCCTATGTGTATTAGAGAAGGATGGGAGTTTTGTAGCCCAGAAGAYGCTGTTGAGTCAACGATGCAGTTCATGGTGGAACGG-G-AAAGATAACGTRCCACCTGGGTATAAACTGKWCAA-GCATTCATGGATCRGCCYTYTGAAGAAGATYCTTKYCAYGCCRAGTTTTTGWYTGASAAGGAAAGTYCCAACTTYRAGGATARTGATATTARACTGCAGTACCAGTGGTTTATTGGAGAGAGAACCCCGGCAA-TT-CG---TGATTGAAAATGCTAC---GCAGGTTTACTGGCCTAAACATGATGATGTAGGACGTTGTTTGAAAGTACAGTGCACTCCATCAGTCGGCGAAAACGAATACCCTCCTGTTTTTGTTGCATCTTTTCCAGT-TCTCCAGGCACGGGTAGCCCAAAAGTCCTCAAAGTTAATGTCGAAGGCGAGCTAATAGAGGGAAACTTAATACGTGGTTCTGCTGAGGTTKCTTGGTGTGGTGGCACYCCAGKTGCTGGTGTGGTGAGCTGGCTGAKACRTACAGAAAATRGCAYKCCAGTGGCGATCATTGRMRCAGWGGATTATGAATATTGYYTAACCGTTGAAGATGTYGG-ATAAAGCTATWGTTCATGTATAMACCTGTTACAGAGGAAGGCRTGAGAGGAKRATCACAATATGCTATGATAACCATAATGCAAGCA-------------------------------------------------------------------------ATTATTCTGATGGAAGAGAAGGGGCCAGCAAGTTTGAATGGCTTCATGAGGAGCC---------------------------------------------------------------------------------------------------------------------------------------------------------------------------------------------------------------------------------------------------------------------------------------------------------------------------------------------------------------------------------------------TCTAGTTGCTAAATATACACCAGTGCGCTCAGATGGTGAAAGTGGACAGCCTGGCCTTGTCATATCTGAAATGCCTGTAGAA------------------------------------------------------------------------------------------------------------------------------------------------------------------------------------------------------------------------------------------------------------------------------------------------------------------------------------------------------------------------------------------------------------------------------------------------------------------------------------------------------------------------------------------------------------------------------------------------------------------------------------------------------------------------------------------------------------------------------------------------------------------------------------------------------------------------------------------------------------------------------------------------------------------------------------------------------------------------------------------------------------------------------------------------------------------------------------------------------------------------------------------------------------------------------------------------------------------------------------------------------------------------------------------------------------------------------------------------------------------------------------------------------------------------------------------------------------------------------------------------------------------------------------------------------------------------------------------------------------------------------------------------------------------------------------------------------------------------------------------------------------------------------------------------------------------------------------------------------------------------------------------------------------------------------------------------------------------------------------------------------------------------------------------------------------------------------------------------------------------------------------------------------------------------------------------------------------------------------------------------------------------------------------------------------------------------------------------------------------------------------------------------------------------------------------------------------------------------------------------------------------------------------------------------------------------------------------------------------------------------------------------------------------------------
>Isoetes_humilior
-------------------------------------------------------------------------------------------------------------------------------------------------------------------------------------------------------------------------------------------------------------------------------------------------------------------------------------------------------------------------------------------------------------------------------------------------------------------------------------------------------------------------------------------------------------------------------------------------------------------------------------------------------------------------------------------------------------------------------------------------------------------------------------------------------------------------------------------------------------------------------------------------------------------------------------------------------------------------------------------------------------------------------------------------------------------------------------------------------------------------------------------------------------------------------------------------------------------------------------------------------------------------------------------------------------------------------------------------------------------------------------------------------------------------------------------------------------------------------------------------------------------------------------------------------------------------------------------------------------------------------------------------------------------------------------------------------------------------------------------------------------------------------------------------------------------------------------------------------------------------------------------------------------------ACCATGCTGTCTCTACCTCCAGATCTACATCCACTATCTTG---------------------------TCTAGCTCCACAGATAGAACAGCTATG---------------------------------------GAGAGAAGTCAGAATGGTGCACTTAGAAGGAAATCCTTAACCCCAGATTCTAAGGATCCTAAGCTTATTGGATTGCCACCTGCTGATGGGAAGGCAG-----------------------AAAGGTCAAAAAGTGAAAAGCCTTGACCCCAATTTGATCAACCTGAATCCAAAGCTAGAGTTCGTTTATTTGAGAGACAACAAGCTATCAGACTTGACTGG----------------------------------------------------------------------------------------------------------------------------------------------------------------------------------------------------------------------------------------------------------------------------------------------------------------------------------------------------------------------------------------------------------------------------------------------------------------------------------------------------------------------------------------------------------GAGTCAACGATGCAGTTCATGGTGGAACAGTAGAAAGATAACTTGCCACCTGGGTATAAACTGGTCAAAGCATTCATGGATCGGCCCTTTGAAGAGGAT------------------------------------------------------------------------------------------------------------------------------------------------------------------------------------------------------------------------------------------------------------------------------------------------------------------------------------------------------------------------------------------------------AATGGCACTCCAGTGGCGATCATTGGAGCCGAGGATTATGGGTATTGCTTAACCGTTGAAGATGTCGGTACAAAGCTATTGTTCATGTATACACCTGTTACAGAGGAAGGCGTGAGAGGAGAATCACAATA----------------------------------------------------------------------------------------------------------------------------------------------------------------------------------------------------------------------------------------------------------------------------------------------------------------------GCTCCTTCAAGGGTGGCCCAGCTAAGGATAGTTGGAGATCTGAGAGA------------------TAGTGGAACATTCATAGGTGGCATTGAAAGAGCAAGTAGGGTCCAATGGTTCAAAATCCAACATTCGGAGCTAGAGCTGGATGAAAGTTTATTTGAGCCCATTAGCACATCCAAAGTTGC--------------------------------------------------------------------------------------------------------------------------------------------------------------------------------------------------------------------------------------------------------AGGATTAATGTGAC---CCTGGTACACCAATTCCAGGAAGTGCAGGGCAACTTCAGTATCAGGTAACAAAGGAAGCCGTAAACAGATTCATATCATTTAAATGTATACCGATCCGAGATGATGGAGTAGTTGGTGAAGGAAGGACCACCATGACCCAAGAACCTTTAAAGCCA-----------------------------------------------GGGGTCCGATCTW---GTTGAGAAGACCTATTGGGGTGGTAATGAAGGTGCCTCAAAACTGCAGTGGTTCTTG------------------------------------------------------------------------------------------------------------------------------------------------------------------------------------------------------------------------------------------------------------------------------------------------------------------------------------------------------------------------------------------------------------------------------------------------------------------------------------------------------------------------------------------------------------------------------------------------------------------------------------------------------------------------------------------------------------------------------------------------------------------------------------------------------------------------------------------------------------------------------------------------------------------------------------------------------------------------------------------------------------------------------------------------------------------------------------------------------------------------------------------------------------------------------------------------------------------------------------------------------------------------------------------------------------------------------------------------------------------------------------------------------------------------------------------------------------------------------------------------------------------------------------------------------------------------------------------------------------------------------------------------------------------------------------------------------------------------------------------------------------------------------------------------------------------------------------------------------------------------------------------------------------------------------------------------------------------------------------------------------------------------------------------------------------------------------------------------------------------------------------------------------------------------------------------------------------------------------------
>Isoetes_elatior
----TGGAAGTATAK----AGCAGCATTTTCATCRCCAGAATACC---------------------------------------------------------------GGAATGGCAGACCCT---------------------------------------------------------------------------------------------------------------------GAGCTTGAGGATCTTCCTTCTGAAGGTCGCAATMTGCAC------------------------AATGCCGGCAATGGRGATRTTTCAGAAGAYGAGGAATTAGATCGCAGCGATRTCGAASAGGAAGAACAMGAAGAAGAGGCGTTGGAAATTGAAGCTTMTGAGAACAATGYSGAAAAGCWG---GGCGAAAATGGTGGCCCTCCGGYAAYAGAATCCAAGCTA------ACTGCATCAGGAGCTAACGGAAAGGAGGCYRCAGAAAAGCTTGGACTTGGATCTAGGGTAACAAAAGTTGCAACAAAGTCTAGCATTGMCGGAGYAAAAAAG---------------------------------AACAGCCCAAATGGAAATACAAGCGGAACACAGCTGAAGCCATTTTTGAGGTCATCTTCTTCAGCT---GCAGCAGCTCGAAGGCAGGAA-------------------------CAGGAAGCAACGRRAGCCATAGYCATGCAAATAGCAGTACGTCTTCTTCGGTTCGCAAAAGCAACGGAGCTCTA------AGCTGCSSAACA---------------ACTCCAAGAGGTTCAGGGGCTGCTAAACTTTCTCTTTYTGTAACTCCGACRACTCCAAGGGCATCCATAGCTTCTAAAACAC---------------------------------------------------------------------------AAGTGCCCACATTGAAACGTAGAGCCAGCTTGGGTTCTTCTCTTCCCACCACTGATCCTTCAAACAGAAGAGCTTCTCTAGGCCCTAGCCTCACGCCTTCAAAACCTTCGCCCTCTGTAGTCGATCCATCTAGAAGGGCTTCACTTACAGGCTTGGCTTCCAGATCAGCC------------------------------------------------------------CCTTCACCTTCAGAACTAAAGAAATGGGCTAGTTCACCATCT------A----------CAGAACC-------------------------CGTCTACATCCAGAGTTACCCCATCT---------------------------------------------------------TCGSCTGCCGGAAGTGGTACTAGCAAACCTTCAACTGATTATCTTAGACGAAGTAGCTCTTCCTTGACTCCCAAGACA------CCCACCACACCAATTGCCAAG---------------------------------------------------------------------TCCCCTGGTTTAAGATCTTCA------TCATCTAAGATCTTG------GGTTCTTCTCCAAAATCCCCTGGT------------------------GATTCTTTGTCCTCTCAGACTTCTATTGCATCCTCCACTAGAT-----------------------------------------------------------------------------------------------------------------------------------------------------------------------------------------------------------------------------------------ATG---------------------------------------GAGAGAAGTCAGAATGGTGCACTTAGAAGGAAATCCTTAACCCCAGATTCTAAGGATCCTAAGCTAATTGCCTTACCACCTGCTGATGGGAAGGCAGGAGATGATGTGCGGCTTGATTTGAAAGGTCAAAAAGTGAAAAGCCTTGACCCCAGTTTGATCAACC---------------------------------------------------------------------------------------------------------------------------TGGAACCCTTGGAAAACTGCAAAGGCTTGCAGCAACTTTATCTTGCTGGAAATCAGATTACATCTTTGAGTGGG-----------------------GTTYTTATCMGTGGCACAAAATAAACTCAAATCACTGGCAATGGCAACACAGCCAAGACTTCAGGTTCTTGCTGCAAGTAAAAACAAGATATCCACCMTAAAGGGATTTCCATATCTTYCCTCACTCGAGCAYCTACGCTTAGAAGAGAACCCTATTTTGGAGTTTCCACATG----AGCTGCATCGATCTTGCTTGTTGGGCCAACCTTAAAGAAGTTCAATGAT---------------------------------------------CG-----------------------------------------------------------------------------------------------------------------TGCAGTTCATGGTGGAACAGTGGAAAGATAACTTGCCATCTGGGTATAAACTGGTCAAAGCATTCATGGATCGGCCCTTTGAAGAAGATCCTTGCCATGCCGAGTTTTTGTTTGAGAAGGAAAGTTCCAACTTTGAGGAAACTGATATTAAACTGC--TATCAGTGGTTTATTGGAGAGAGAACCCCGACAAATTTCGAA---------------------CAGGTATACTGGCCTAGGCATGATGATGTAGGACGTTGTTTGAAAGTCCAGTGCACTCCATCAGTGGGTGAAAAGGAATACCCTCCTGTTTTTGTTGCATCTTTTCCAGTCTCTCCAGGCACAGGGAKCCCAAAAGTCCTCAAAGTTAATGTYGAAGGYGAGCTAATAGAGGGRAASTTAATACGTGGTTCTGCTGARGTTGCWTGGTGTGGTGGCACCCCAGGTGCTGGTGTGGTGAG-----------------------------------------------------------------------------------------------------------------------------------------------------------------------------------------------------------------------------------------------------------------------------------------------------------------------GGGAGTTCAAGCTTGCCGCTGTTGGTAATGCAGAATATCTTCTTACCGAACAGGATGTAGGATTGCAGTTGATGTTTATCTACACGCCTGTCAGCACTGGAGG-GCCCATGGCAACCCTGTCTCTGCAATATCTAGCAAAGTATTACTTGCTCCTCCAAGGGTGGCCCAGCTAAGGATAGTTGGAGATCTGAGAGAAGGAAACAARGTMGTYGTTAGTGGAACATTCATWGGTGGCATTGAAGGAGCAAGTAGGGTCCAATGG-------------------------------------------------------------------------------------------------------------------------------------------------------------------------------------------------TGTTACCACCAAKCTTAARCTTTKTGACAWYAAATGGTGGCTTCRTTGAAGGSGAAACTTTRACAGCATCATATGGCTATGTGGGTGGACATGAAGGGTCAAGTCAGTATCACTGGTATC-------GGATGAATGTGAC---CCTGGTACACCAATTCCAGGAAGTGCAGGGCAACTTCAGTATCAAGTAACAAAGGAAGCCGTAAACAGATTCATATCATTTAAATGTGTACCGATCCGAGATGATGGAGTWGTTGGTGAAGGAAGGAACACCATGACYCAAGAACCTATAAAGCCAGGTTCACCAAAATTACTTGCTTTGCATATATTTGGGGATCCAAGAGAGGGGTCCGATCTTAAAGTTGARAAGACCTATTGGGGTGGTAATGAAGGTGCCTCAAAACTGCA----------ACAAGTGCGGATGGCACACAACGGGAGATTAGGGGAGCTGTTGATAATGTT---------------------------------------------------------------------------------------------------------------------------------------------------------------------------------------------------------------------------------------------------------------------------------------------------------------------------------------------------------------------------------------------------------------------------------------------------------------------------------------------------------------------------------------------------------------------------------------------------------------------------------------------------------------------------------------------------------------------------------------------------------------------------------------------------------------------------------------------------------------------------------------------------------------------------------------------------------------------------------------------------------------------------------------------------------------------------------------------------------------------------------------------------------------------------------------------------------------------------------------------------------------------------------------------------------------------------------------------------------------------------------------------------------------------------------------------------------------------------------------------------------------------------------------------------------------------------------------------------------------------------------------------------------------------------------------------------------------------------------------------------------------------------------------------------------------------------------------------------------------------------------------------------------------------------------------------------------------------------------------------------------------------------------------------------------------------------------------------------------------------------------------------------------------------------------
>Isoetes_coromandelina
--------------------------------------------------------------------------------------------------------------------------------------------------------------------------------------------------------------------------------------------------------------------------------------------------------------------------------------------------------------------------------------------------------------------------------------------------------------------------------------------------------------------------------------------------------------------------------------------------------------------------------------------------------------------------------------------------------------------------------------------------------------------------------------------------------------------------------------------------------------------------------------------------------------------------------------------------------------------------------------------------------------------------------------------------------------------------------------------------------------------------------------------------------------------------------------------------------------------------------------------------------------------------------------------------------------------------------------------------------------------------------------------------------------------------------------------------------------------------------------------------TAGCTCTTCCTTGACTCCTAAGACT------CCCTCCACATCAATTACCAAG---------------------------------------------------------------------TCCCCTGGTTTAAGATCATCT------TCGTCTAAGATCTTA------GGTTCCTCTCCTAAATCCCCTGGT------------------------GACTCTTTGTCTTCTCAG--------------------------------------------------------------------------------------AACGAAGAAAATCAGCCCT---------------GCTAGTGCTGGAGTTAGAAGA---GCATCCTCATCTAGAGTATTGGACAATGCAGTTTCTACCTCCAGATCTACGTCCTCTCTATTG---------------------------TCAA-----ACAGACAGAACGGCT---------------------------------------------------------------------------------------------------------------------------------------------------------------------------------------------------------------------------------------------------------------------------------------------------------------------GAATTTAAAGGAGCTGGATTAGAACCACTGGAAAACTGCAAAGGCTTGCA-------------------------------------------------------------------------------------------------------------------------------------------------------------------------------------------------------------------------CCTACTTTGGAGTTCCCTCATGCTGTGGCTGCATCCAATCTGCTTGTK-----AACCTTAAAGAAGTTCAATGAT---------------------------------------------TGTGA-------------------------------------------------------------------------------------------------------------------------------------------------------------------------------------------------------------------------------------------------------------------------------------------------------------------------------------------------------------------------------------------------------------------------TACCCTCCTGTGTTTGTTGCATCTTTTCCAGTCTCTCCAGG--------GCCCAAAARTTCTCAAAGTTAATGTGGAAGGAGAGCTAGTAGAGGGRAACTTAATACGTGGTTCCGCTGAGGTTGCTTGGTGKGGTGGCACGCCAGGTGCTGGTGTTGTGAGCT-----------------AATGGCACTCCGGTGGCAATCATTGGAGCAGAGGATTATGAGTATTGCTTAAYTGTCGAAGATGTCGGTGCAAAGTTATTGTTCATGTACACACCTGTTACAGAGGAAGGCATGAGAGGAGAATCACAATATGCTA---------------------------------------------------------------------------------------------------------------------------------------------------------------------------------------------------------------------------------------------------------------------------------------------------------------------------------------------------------------------------------------------------------------------GTAGGGTCCAATGGTTCAAAACCCAACATTCGGAACTAGATTTGGATGAAAGCTTACTTGAGCCCATTAGCACATCTAAAGTTGCAAAG----------------------------------------------------------------------------------------------------------------------------------------------------------------TCGTTGAAGGTGAAACTTTAACAGCATCGTATGGATATGTGGGTGGACACGAAGGGTCAAGTCAGTATCACTGGTATCTCCATGAGGATGAATGTGAC---CCTGGTACGCCACTTCCAGGAAGTGCAAGACAACTTCAGTATCAAGTAACAAAGGAAGCAGTAAACAGATTTATATCATTTAAATGCATACCAATTCGAGATGATGGGGTAGTTGGTGAAGGAA--------------------------------------------------------------------------------------------------------------------------------------------------------------------------------------------------------------------------------------------------------------------------------------------------------------------------------------------------------------------------------------------------------------------------------------------------------------------------------------------------------------------------------------------------------------------------------------------------------------------------------------------------------------------------------------------------------------------------------------------------------------------------------------------------------------------------------------------------------------------------------------------------------------------------------------------------------------------------------------------------------------------------------------------------------------------------------------------------------------------------------------------------------------------------------------------------------------------------------------------------------------------------------------------------------------------------------------------------------------------------------------------------------------------------------------------------------------------------------------------------------------------------------------------------------------------------------------------------------------------------------------------------------------------------------------------------------------------------------------------------------------------------------------------------------------------------------------------------------------------------------------------------------------------------------------------------------------------------------------------------------------------------------------------------------------------------------------------------------------------------------------------------------------------------------------------------------------------------------------------------------------------------------------------------------------------------------------------------------------------------------------------
