# Supplementary material for: Phylogenomics indicates the “living fossil” Isoetes diversified in the Cenozoic
Source: PLoS One. 2020 Jun 18;15(6):e0227525. doi: 10.1371/journal.pone.0227525 (PMC7302493; doi:10.1371/journal.pone.0227525)
Supplement: S1 File — Folder containing fasta files for each of the individual nuclear alignments. (GZ) [file pone.0227525.s011.gz › 1_Individual_Nuclear_Alignments/Homolog_05605.orthogroup_1.fasta]

>Huperzia_lucidula
ATGCCAGCATGTCTGTGCTCTACCGTCTCTTTGGCCACGGGAGCTCATGCGTCCTCTTTGGATGCTCGGCACCTCGTGCTGCCTTCATCTGGC---------------------------------------------------------------------GCACTTCACTGCACCTCTCAGCATTACCTG------------TTCCCTGGAAAGCATCTTAGAAGTTCACACGCATTATCAATAGGGCATGTTGGGAATGGAAAACCTAATTATGGCAGAGTTTTGCTTGTCTGTGCGGCGGCTCAGCAAAGTTCATTGCAGAACACGAATAAAAGG------CAGGCGAAAGGTGTTGAACAATCAAGTGCTCCTATTTCCAAGAATTCTCTA---AGTGAAACACCATCTTCAAGGAGCAGTTTGGAGACTACCTCGACTATTGGAGTGCCCCCCATTTCTCCATCAACATCAACTTACTTTGGTTCTCCTTTGTTGTGGATTGGAGTAGGAGTAGGATTGTCAGCTGTCTTTTCTTGGGCAGCAAATGGTTTCAAGAGATATGCAATGCAGCAGGTGTTTAAATCAATGCTAGGCGAGTCA---------------------------------------------------------------------------GCTCCAAGCATTAACCAATTTGGTGGATTCCCTGTGACCCCT---------GGCTCTCCTTTTCCATTT------------------CCTCCCACTTCACTCGAG---------------ACGCCTCCACCAATGTCAAATTCTCCCAATGCAGCTGCTCCA------------------------ACTTCA---AAAACAATAGATATTACAGCAACTGATGTGTCTGCCAATTCAGAAACTATA---------------------------------------------------AGAAAGGTTGAAGAAGGCAAGTTTCAGACAAGGAAGCCAGCTTTTACAGATGTGGATCCAAAAATTCTTTTTGAACAAACTCAAACTTCATCAAGCTCATCATCTGCCAAAGTGGAAGTCTCAAAGGAGGAGGCAGAATCGCCAAAA---------------------------------------------------------------------------------------------------------GCACTCTCTGAATACCATCACTTG---------------------------------------------------------------------------CGTTATTACTTGTACCTTCCCTTG------------------------------------------------------------------------------------------------------------------------------------------------------------------------------------------------------------------------------------------------------------------------------------------------------------------------------------------------------------------------------------------------------
>Huperzia_squarrosa
------------------------------------------------------------------------------------------------------------------------------------------------------------------------------------------------------------------------------------------------------------------------------------------------------------------------------------------------------------------------------------------------------------------------------------------------------------------------------------------------------------------------------------------------------------------------------------------------------------------------------------------------------------------------------------------------------------------ATTAACCAATTTGGTGGATTCCCTGTGACTCCT---------GGCTCTCCTTTTCCATTT------------------CCTCCCTCTTCA---------CCCGAG------ACACACTCGCCAATCTCAAATCCTCCCAATGCAACTGCTCCA------------------------ACTTCA---AAAACAATAGATATTACGGCAACTGACGTGTCTGCCAATTCAGAAACTATA---AGC------------------------------------------------AAGGTTGAAGAAAGCAATTTTCAGACAAGGAAGCCAGCTTTTACAGATGTGGATCCAAAAATCCTGTTTGAACAAACTCAAACTTTATCAAGCTCATCATCTGCCAAAGTGGAAGTCTCAAAAGAGGAGGCAGAAGCACCTAAG------GTGTTGTCTGAATGCAATCAGGTTGCAAGGGAAAGTACAAGTAATAACGCAAGTGATGGTAAAGAAGCAACTTTCAAGGCCTCAAATGGAAAATCT---ACGACAGAA---------------------------AAAACATCATTATTTACAATCGAGATGTTGGAGAAAATGATGGATGATCCTACCATACAAAACATGGTTTATCCGTACTTGCCTGAGGAGATGAGAAATCCCACAGCTTACAAATGGATGATGCAGAATCCACAGTACAGGCTGCAGCTTCAGGAAATGCTGAATAGCATGAGTGATGGCAGTGCG---TGG---GATAGCCGAATGCCAGACTTGCTGAAAAATTTTGATCTTAACACCAAAGATGTCAAGCAGCAATTTGAGCAACTAGGAGTGACTCCAGAAGAAGCCATTGCCAAAGTTATGGCAAATCCAGATGTTGCAATGGCATTTCAGAATCCAAAAGTGCAAGCTGCAATAATGGATTGTTCAACAAATCCCCTCAACATTACAAAATATCAGAATGACAAGGAGGTTATGGACGTTTTTAACAAAATATCAGAGCTTTTTCCTGGAATGAGCACATCAGCTTTCTAA
>Arabidopsis_thaliana
---------------ATGGAGAACCTTACCCTAGTTTCTTGCTCAGCTTCTTCTCCA------------------------------------------------------------------------------------------------AAGCTG---TTAATTGGATGCAATTTCACTTCCTCGCTG---AAAAACCCTACT---GGGTTTTCTCGTCGGACTCCTAATATTGTCCTCCGGTGT---------------------------TCCAAAATATCTGCCTCTGCTCAATCTCAATCTCCCTCTTCGCGTCCGGAGAACACTGGAGAAATCGTGGTTGTGAAACAGAGAAGCAAAGCTTTTGCAAGTATATTTTCTTCGAGTCGTGATCAACAGACAACTTCTGTT---GCTTCCCCT---------------------AGTGTGCCTGTGCCACCACCATCTTCATCAACCATAGGATCACCACTTTTCTGGATTGGTGTTGGTGTTGGTCTATCAGCTTTGTTCTCATATGTAACTTCAAATTTAAAGAAATATGCAATGCAAACAGCTATGAAGACGATGATGAACCAAATG---------------------------------------------------------------------------AATACGCAAAATAGCCAGTTTAATAATTCTGGATTCCCATCA---------GGATCACCTTTTCCGTTT---------------------CCATTTCCT---------CCTCAA---------ACAAGTCCTGCTTCCTCGCCATTCCAATCTCAATCCCAG------------------------TCTTCAGGTGCTACCGTTGATGTGACAGCGACAAAAGTAGAGACACCTCCTTCAACTAAACCGAAACCTACACCTGCAAAGGATATAGAGGTGGATAAGCCAAGTGTTGTCTTAGAGGCAAGCAAAGAGAAGAAAGAAGAAAAGAACTATGCCTTTGAAGACATTTCACCCGAGGAAACCACAAAAGAAAGCCCATTT------------AGC---------------AACTATGCAGAAGTCTCTGAA---------------ACTAATTCCCCCAAAGAAACTCGCTTGTTTGAGGATGTCTTGCAAAATGGAGCTGGT---------------------CCGGCAAATGGTGCCACT---GCTTCAGAGGTTTTTCAATCTTTGGGTGGTGGGAAAGGAGGGCCGGGTTTATCTGTAGAAGCTTTAGAGAAAATGATGGAAGATCCAACAGTCCAGAAGATGGTTTACCCATACTTGCCTGAGGAGATGAGGAACCCAGAAACTTTCAAATGGATGCTTAAAAATCCTCAGTACCGTCAACAACTACAGGACATGTTGAATAATATGAGTGGGAGTGGTGAA---TGG---GACAAGCGAATGACAGATACATTGAAGAATTTTGACCTGAATAGTCCTGAAGTGAAGCAACAATTCAATCAAATAGGACTAACTCCAGAAGAAGTCATATCTAAGATCATGGAGAACCCTGATGTTGCCATGGCATTCCAGAATCCTAGAGTCCAAGCAGCGTTAATGGAATGCTCAGAGAACCCAATGAACATCATGAAGTACCAAAACGACAAAGAGGTAATGGATGTGTTCAACAAGATATCGCAGCTCTTCCCAGGAATGACGGGTTGA---------
>Theobroma_cacao
---------------ATGGAAAATCTGAATTTGGCCTTAGTTTCTTCTTCTTCGCCTCCT------------------------------------------------------------------------------------------CTCAAGTTATATCTGTTAGGATGCAATCATCCTAATTACACTCCCAAAAACCCTTTCAAAACCCTCCCTTTTCCATCTTCCAACCTTGCC---------------------------CCTCGTCGTTCCAGAATTTCCATTTTCGCCCACTCTCACTCTCAACCTACGCCTCCCCGACGTCTCCCCCATATTGTTTTGAGAAAGCTTGGAGATGAGAGGTTTGCAAGCATTTCTTCTTCAAGTAGT---CAGCAAACTTCTTCAGTTGGAGTCAACCCT---------------------AATCCAACAGTGCCACCGCCC---TCGTCCCAGATAGGGTCACCGCTCTTCTGGATTGGAGTGGGCGTTGGGCTCTCAGCGCTTTTTACATGGGTAGCTTCAAGCTTAAAGAAATATGCAATGCAACAAGCCTTCAAAACCATGATGGGCCAGATG---------------------------------------------------------------------------AATACACAAAATAACCAATTCTCCAATGCTGCTTTTCCTTTG---------GGATCCCCATTTCCATTT---------------------CCAGCACCT---------CCATCG---------CCAGGACCTGTCACATCCCCTTCTCCA---TCTTCTCAG------------------------ACTGCA---GTTACAGTTGATGTACCTGCAACAAAAGTTGAAGCAGCCCCGGCAACTGCTCCA------------------GCAACTGAAGTGAAA------------------AGTGAAACAGAAACA---GCAGAGCCAAAGAAATATGCTTTTGTGGATGTTTCTCCAGAAGAAACTGTGCAGAAG---------------------------------------------------------------------------------AGTGCTTTTGAAGATGCAGCTGGGATAAGTTCATCAAACAATACTCAGTTT---------------------CCCAAGGATGATGCTGGT---GCTTTTGGGGGTTCGCAGTCA------ACCGGAAGCGCAGATCCTGCCTTATCTGTGGATGCTTTAGAGAAGATGATGGAAGATCCAACAGTGCAGAAGATGGTTTATCCATATTTGCCTGAGGAAATGAGGAACCCTGAGACATTTAAATGGATGCTACAAAATCCTCAATATCGTCAACAACTGCAAGACATGCTAAATAATATGGGTGGAAGTACTGAA---TGG---GACAATAGGATGATGGACTCCTTGAAAAACTTTGATCTCAACAGTCCTGACGTCAAGCAGCAATTTGATCAGATCGGGCTTACACCTGAAGAAGTAATCTCGAAAATAATGGCCAATCCTGAAGTTGCTATGGCATTCCAAAACCCTAGAGTTCAAGCGGCTATAATGGATTGTTCACAGAACCCACTGAGTATTGCAAAATATCAAAATGACAAGGAGGTTATGGATGTATTCAACAAAATA---------------------------------------
>Amborella_tricopoda
---------------ATGGAAACCCTA---------------------GTTTCCCCC------------------------------------------------------------------------------------------------AAGTTTTTTCTAGGATTTTCTTCCACTTCAAGGAGGGTTTCTGATAACCCCTTC------CTAATTCAAAGGTCATCTCTCCTTGCTCTA---TGTGGAAAGAGGAGGGTTACTGGTTGTAGAACCAGAGTTATTGTGGGAGCCCTTGGTCATGGTAATGGAGGT------TCCAGAAAACCTTAT------------AAATTCAAAATGGATTCTTTTGCAAGCATTTCGTCATCAAGTACTCGTGAAGAGGCAACTTCAATTGGAGTTAACCCA---------------------CCTTTTACAGCGCCTCCCCCT---CCATCCTATGTGGGCTCACCTCTTTTTTGGATTGGAGTCGGCGTTGGGATCTCAGCTTTGTTCTCATGGGTTGCAACTAATTTAAAGAAATATGCAATGCAGCAAGCTTTTAAGACAATGATGGGGCAAATG---------------------------------------------------------------------------TCATCTAATAATAGTCAATTTAGTGGTGCTGGTTTCCCTCCA---------GGACCACCTTTTCCATTT------------------CCTCCAACCAGT---------CCATCA---------GGTACCCCTGCTGCACCACCCACTCCTTTTGCCTCAAAA------------------------TCTGCG---GTAACAGTTGATGTCACTGCAAGTGATGTG------GCACCAGCATCATCG---------------------ACGGTTGAAGTCAAG------------------GAAGATACTAAAACTAAGAAGCAAACCAAGACATTTGAATTTGTGGATATTTCTCCAGAAGAGGTGATGCAAAACCGTCCT---------------TCT---------------GAACAGCCAAAGGAGTCAACC---------------GATGGAAGTCCTGCAAAGGATGTCCATTTTGCAGAAGTTTCTCAAAATGGAGCTCTC---------------------CCTCAAACTGAGAAAAGTGTCAGTACTGAGAATGTTCAATCA------TCTCGACCTGCTGATTCTGTCTTATCAGTGGAGGCCTTGGAGAAAATGATGGAAGACCCTACAGTCCAGAAGATGGTTTATCCCTATTTACCAGAGGAGATGAGGAACCCTGCAACATTTAAATGGATGTTGCAGAATCCACAATATCGACAACAATTGGAAGATATGTTAAATAACATGGGGGGAAGCAGTGAT---TGG---GACAATCGTATGATGGACTCTCTGAAAAATTTCGACCTTAGCAAACCTGAGGTCAAGCAACAGTTTGATCAAATTGGGCTCACACCTGAAGAAGTTATTTCAAAAATTATGGCAAATCCAGATGTTGCCATGGCATTTCAGAACCCGAAAGTGCAAGCTGCCATTATGGATTGCTCTCAGAACCCACTGAGCATTACGAAATATCAAAATGATAAGGAGGTGAGGCTTTTGCTTCGGAAGTGA---------------------------------------
>Oryza_sativa
---------------ATGGAGAGCCTGGTCCTCGCCTCCTCCTGCTCCGCTTCTCCC------------------------------------------------------------------------------------------------CGCCTG------------CCTCCCCTCTCCGCGGCCCGCCGCCGCCGCCCCTCC---TCGCAGACTCTCCCGGCGACGGCTGCGGCG------TCCGGGCGGAGGGGA------GCTGGGAGGTCCAAGCTCGTCGTCGTCGCCGCCGCCGCCGCCGCGGCCCGCGGGTCCGGGAACGGTTTCGAG------------GGATTAAAGACAAATGGATTTGCAAGCATGTCGTCTTCGACCAAC---AGTGAGAATATGTCAACTGGAACGGGTTCC---------------------CTACCTCCCATGCCACCCCCA---TCGTCATACATCGGTTCGCCTGTTTTCTGGATTGGAGTTGGTGTAGCATTGTCCGCAGCATTTTCTATGGTCTCTTCGATGGTAAAGAAATATGCAATGCAACAAGCATTCAAGTCAATGATGACCCAGGCA---------------------------------------------------------------------------CCGCCAAACACT---------------------TTTGGCTCA---------AACTCGCCTTTCCCATTTGCCATGCCACCACAGGCAGCTCCTGCAGCT---------CCTAGC---------AGTTACCCATACTCACAACCAAGGAAAGATACCTCTCCT------------------------CAATCT---GCAACTGTCGATGTTTCAGCTACTAAAGTGGAA---------GCAACTGGA---------------------ACTTTGGAA------------------------GAGGCTGATGTGGCTGAACAGCCAAAGAAGAAATTTGCCTTTGTTGACGTTTCTCCTGAAGAGTTGCAGCAAAAGGAACTTCAA------------TCTTCACTGGAGACAGTGGATGTAAAAAGTGAGAGTAAA---------------CAGAGTGAAACTATGGAGGATACTGAGCAAAAAGCTCCAACAAATGGAACTGCTTTT---------------------AAGATGAATGAAGGTTCT---GCTAGCGGGACAACTGAATCT---------AGCAATTCAGGGCCTATGTTGTCCGTTGATACAATTGAGAAAATGATGGAAGATCCAGCCGTGCAGAAGATGGTTTACCCCTATTTGCCTGAGGAGATGAGGAACCCTGATTCATTCAAGTGGATGCTGCAGAATCCAATGTACCGCCAACAACTACAGGATATGCTAAACAACATGGGTGGATCTCCTGATCAATGG---GATAACCGAATGCTCGATCACTTGAAGAATTTTGACCTTAGCAGTCCAGAAGTCAGGCAGCAGTTTGCGCAAGTTGGCATGACTCCAGAGGAGGTAGTATCGAAAATAATGGCAAACCCAGAAGTTGCTGTTGCATTCCAGAACCCAAAGATTCAAACAGCGATCATGGATTGCTCACAAAACCCGCTCAATATTGTAAAATACCAGAACGACAAAGAGGTCATGGATGTTTTTATGAAGATATCACAAATCTTCCCTCAAATTAATGGCTAG---------
>Physcomitrella_patens
---------ATGGCCATGGAGTCGCGACTCTTGCAAGCAGGGGATGTATCCTCACCGCGAGGGTGTTTTATTGTATCCAGTGCGAGGGATGGC------------------------GCGGGGCATAGGCAA------GGTCAGCATGGATTCCGAGTG------------------------------TCCGCGCAGAGGTTTATGAGGGGCGTCCAGGTGCGA------CAAGGTGGGAATGTGTGTGGGAGGCTGGAGAAGAAGGTTTCGAAGTCGAAGAGTGTTGTGGTAGCTGCTCGGAAGTCTACTCAAGAGCAACGGGAG------------------ACTGTTGTAAGCAAGGACGACTCGAATGAGTACATTGAAAGCTCCGCTGAA---GCGCAAGGGTCTGGA------------------------------------------------------------TATTCTTACATTGGATCACCTCTATTATGGATCGGTGTGGGAGTGGGTCTTTCAGCTCTTTTTTCTTTTGGTGCTAACGCAGTCAAGAGATACGCCATGCAACAAATGTTGAAATCCATGACCGGGAGCGCTGGGGGCCCTGGTGCTAGT------------------------CCGTTCGGTTCTCCTGGTGCTAATCCTTTTGGAGCACCAGGTGGTAACCCATTTGCTGGTATGCCAATGCCTCCACCAGGTGCTGGGTTCCCGTTCCCTATG------------------CCTCCTACTGCA---------GCTTCTCCT---TCTCCTTCTCCTGTCAGT------GCTGCAGCTGCGGCACCT------------------------------------CCGGTCGATGTGTCTCCTACTAATGTGACATCCTCCCAGCCCTCTGTCGTAAGC------------------------------------------------GAGACACCAAAAACTTCTACTGATGCTAAGAAAACTGCTTTTACAGATGTCAATGCAAATGAAATCTTAGAAAGAGAGCAGCAA---------GCAGCAGCAGCCAGGTTCAGTGATCAAGCTCCATCAGCATCAGAGCCTACGAGGCCCTACTTTGCAGATCCTGAGTTGGTAGATTCTAAGAGTGGAAGCAACAGTGGA---------------------------GCTGGAGCTGGCCCATCA---TCTAACGATCCATGGAATTCT---GCTGGAAAAGGAAAACAGACGGTCTTCACTGTTGACCAATTGGAGAAGATGATGGAGGATCCAACAGTTCAAAAGATGGTTTACCCGTATTTGCCAGAGGAAATGAGGAACCCGACTACTTTCAAATGGATGATGCAAAACCCCCAGTACCGGCAGCAATTGCAAGATATGCTTAATAGTATGGGCGGAGATGGTGCG---TGG---GACAATCGCATGTCAGACATGCTGAACAACTTCGACCTGAACAGCACCGAGGTCAAGCAACAATTTGAACAAATTGGGCTAACTCCTGAAGAAGTTGTAGCCAAGATCATGGCAAACCCAGAAGTTGCGGTAGCTTTCCAGAACCCAAAAGTCCAGGCTGCTATTATGGATTGCTCAACAAATCCATTGAATATTACTAAGTATCAGAATGACAAGGAGGTTATGGACGTTTTTAACAAGATTTCCGAGTTATTTCCTGGTATGAATGGATCGCCATTTTAG
>Ceratodon_purpureus
---------ATGGCCATGGAGTCGCGCCTGCTGCACCAC---------GCTTCGCCG------------CTCGTGTCGAATGCGCGAGCGGGC------------------------GCAGGAGAAGGGCGAAGCTGTGGCAACCAGGGGTTCCGGCTC---------------------------TCGTCGTCGCAGAGGTTTATGCGGGGTGTTGCGGTGCGGCCTGCGCAGGGGGTGAGCGTTGGGTCCAGGCGGGAGAGGCGG------GGTGCCAGGAGCGTCGTTGTTGCTGCGCGGAGGCCTGTTCAAGAGCAACAGGAG------------------TATGTAGAGGCCAAGAATGACACGGCTGAGTATGTTGAAAGTACCGCTGAA---GCGCACGGGTCTGGA------------------------------------------------------------TCTTCTTACATTGGATCGCCTCTCTTATGGATTGGCGTTGGAGTGGGCCTTTCAGCACTATTTTCATTTGGAGCTAACAGTGTCAAGAGATATGCAATGCAACAGATGTTGAAGTCGATGACCGGGGGAGCTGGGGGTCCTGGTGCTAGTCCGTTTGGCGGCCCTGGTGCTAACCCTTTTGGGGCACCTGGTGCCAACCCTTTTGGAGCACCTGGTGCTAACCCTTTCGCTGGTATGCCAATGCCTCCACCAGGTGCTGGGTTCCCTTTTCCCATG------------------CCTCCGACTGGA---------ACT---------CCTCCTTCTCCTGTCAGC------GCTGCAGCTGCTGCACCC------------------------------------CCGGTTGATGTGGCGCCCAGTAATGTAGCATCCTCCCAGCCATCGGTCAAAAGC------------------------------------------------GAATCATCAACCACTTCTGCTGAGTCTAGGAAAACTGCGTTTACAGATGTCAACGCATCTGAAATATTAGAAAGGGAGCAGCAA------------GCAGCAGCAAGGTTCCGTGATCAAGCCCCATCTGCATCAGAACCTACTCGGTCTTTCTTTGCAGATTCCGAGGTGGTGGATTCAAGGGGTGGAAGCAACAGTGGA---------------------------GCCGGAGCCGGCCCATCG---TCTAATGAATCGTGGACTAAT---GCTGGAAAAGGAAAGCAGCCAGTTTTTACTGTGGATCAGTTGGAGAAGATGATGGAGGATCCAACTGTTCAAAAGATGGTGTATCCGTACTTGCCTGAAGAAATGAGGAACCCAACGACCTTCAAATGGATGATGCAAAACCCCCAGTACCGGCAACAATTGCAAGATATGCTTAATGGCATGGGTGGAGATGGAGCC---TTT---GATAACCGCATGTCAGACATGCTCAAAAACTTTGACTTGAACAGCACCGAGGTCAAGCAACAATTTGAGCAAATCGGGCTGACTCCTGAAGAAGTTGTCGCTAAGATCATGGCAAATCCAGATGTTGCTGTAGCTTTCCAGAACCCAAAAGTCCAGGCCGCTATTATGGATTGCTCAACAAATCCGTTGAATATTACGAAGTATCAGAACGACAAAGAGGTCATGGACGTCTTTAACAAGATCTCAGAGTTATTTCCTGGCATGACTGGATCGCCATTT---
>Pteridium_aquilinium
------------------------------------------------------------------------------------------------------------------------------------------------------------------------------------------------------------------------------------------------------------------------------------------------------------------------------------------------------------------------------------------------------------------------------------------------------------------------------------------------------------------------------------------------------------------------------------------------------------------------------------------------------------------------------------------------------------------------------------------------------------------------------------------------CCGCGCAGGTCT---------GCTTCA---------------------------------------------------------------------------------GTGACCGTGGATGTCACACCCAAAGCAGTTTCCCCTGCACAATCTGAGGCT---CAG------------------------------------------------GTGATAGTAGAAAAGCCGACTGAAACCAAAAGATCAGCATTCACTGATGTGGACATCAATGTGCTGAGTAAAGAGGAGCCACCACTTCAGGAACAGCCTTCACAGCAAGCTTCTTCTCAGAAGCCA------------------------TTCTTTAACGAGGCAGAGGTGGTAGATGGTACCGCTGGCTTTCCAAGTGGAAGTAGC---------------------TTTGGAAGTCAAGCCAGC---TCAGCTGAA---------AAT---GGAGGAAAAGGCAAG---CCCTTCATAAGCATCGAAATGCTGGAGACAATGTTGGATGATCCCAAGATTCAACAGATGGTTTTTCCGTATCTGCCAGCAGAGATGAGAGATCCTGCCACTTTCAAACACATGATCCAATTGCCACAAGTGAGACAGCAGCTTCAAGATGCTTTGAACAATATGGGTGGAGAAGATGGT---TTG------------------GATATGCTGAAATAT------ATGAACAGTGATGCTGTGAAGCAGCAATTTGAGCAAATTGGGTTGACACCAGAAGAAGTTGTTGGTAAGATTTTGGCAAGTCCAGATATAGCAGCATCGTTACAGAATCCGAAGGTTGTGGAGGCCATAATGGATTGTTCTCAAAATCCACTGAATATTACCAAGTATCAAAAATGA---------------------------------------------------------------------
>Isoetes_sinensis
---------------------------------------------------------------------------------------------------------------------------------------------------------------------------------AATGGCACATACAGGCATCGAAAAGATTTT------TTGACGGTGAAGGCG------------------------------------CAGGATGTCAAGGGGAAGATCAGCAACGTGAGAACCAAAATTCCAGAGCAGGGAGAAAAACTCCTAGTGTCA---------------------------------------------------------------GATAAGGGTGTTGGAACGAGCAGCTCCATT---------------------ACGCCGCCTTTTCCACCCTCTTCATCCCCTTACATTGGATCGCCTTTGCTTTGGGTTGGCGTTGGAGTGGGACTATCAGCACTATTTGCTTGGGCTTCTGGTCATTTAAAGAGGTATGCGATGCAGCAGGCAGTAAAGACCATGATGGGCCAGACT---------------------------------------------------------------------------GGTTCTATGAATAGTCAGTTTGGGGCTATG------CCACCT------------TTTCCATTTCCTGCA------------------CCCCCT---------------CCAATG------------CCTCCTATGTCATCCACCTTTTCATCTACTCAGCCAACAGAGGTCTTCTCTACGAGTCCATCATCCTCGGCATCCATGACAGTTACAGCAACTCTGGCA---------GAAGAAACA---------------------------------------------------------TTGTCAAGTCAAAAAGTT---GAAAACAAAAAACCTGCCTTTACTGATGTGAATCTGGAAGCTGAGGATAACAAGTCAAAGGAT---------CCATTACAACAAAAGCAAGAGCAGGAGAAAGAGAAAGAAAGACAG------------CAACAACAAGAGACCAGCAAAACATTTTTTAAGGATTCCGAGAATGGATCTGATGGG---GCTGCCACGGGTTGGAGACCAGATGGAAAAGCAAGTGGAAGCTCT------------------------GGTCAAGATGGATCGCTTTTCACAGTGGAAATGCTGGAGAAAATGATGGAAGATCCAACAGTACAGCAGATGGTTTACCCTTACCTTCCAGAAGAAATGAGAAATCCTTCAACCTTTAAATGGATGTTGCAGAATCCCGAGTTCAGGAAACAACTACAAGAAATGCTGAACGGAATGTCG---GATGGAGGT---TGGAAAGATGGTCAGATGAATGAGGTCCTTAAGAATTTTGTTCCAAATAACCAGGATTTGAAGGAGCAGTTTGAACAAATTGGTCTCACGCCAGAAGAGGTGATGGAGAAGATGATATCCAACCCAGACTTGGCTCTGGCTTTTCAGAACCCAAAGATTCAGGCTGCGCTTGTTGATTGCTCTCAAAATCCTGCCAACATTGCAAAATATCAAGACGATAAAGAGGTTATGCACGTTTTTAACAAGATAGCAGAGCTCTTTCCA---GTGAGAGGGTTTTAG------
>Isoetes_lacustris
---ATGGCCACTGGCCACCCCCACTCA---------------------GCCGCTAGAGCG------------------ATGGCTTCCTCCGGTTGTTTTGCTTCCAGTATGCACAATGCCACCAAGTTTACTGCTCATGGATTGGGCTTTTTGCGGATGCATCCACTCGGTAATGGGAATGGCACATACAGGAATCGGAAAGATTTT------CTGACGGTGAAGGCG------------------------------------CAGGATGGCAAGGGGAAGATCAGCAACGTGAGAATCAAAATTCCAGAGCAAGGAGAAACACTCCTAGTGTCA---------------------------------------------------------------GATAAGAGTGCTGGAACGAGCAGCTCCATT---------------------ACGCCGCCTTTTCCACCTGCTTCATCCCCTTACATCGGTTCCCCTCTGCTTTGGGTTGGCGTTGGAGTGGGACTATCAGCACTATTTGCTTGGGCTTCTGGTCATTTAAAGAGGTATGCGATGCAGCAGGCAGTAAAGACCATGATGGGCCAGACT---------------------------------------------------------------------------GGTTCTATGAATAGTCAGTTTGGGGCTATG------CCACCT------------TTTCCATTTCCTGCA------------------CCCCCT---------------CCAATG------------CCTCCTATGTCATCCACCTTTTCATCTACTCAGCCAACAGAGGTCTTCTCTACAAGTCCTCCGTCCTCGGCATCCATGACAGTTACAGCAACTCTGGCA---------GAAGAAACG---------------------------------------------------------TTGACAAGTCAAAAAGTT---GAAAACAAAAAGCCTGCCTTTACTGATGTGAATCTGGAAGCTGAGGATAACAAGTCAAAAGGT---------CCATTGCAACAAAAGCAAGAACAACAAAAGGAGAAAGAAAGACAG------------CAACAACAAGAGACCAGCAAAACATTTTTTAAGGATTCCGAGAATGGATCTGATGGG---GCTGCAACAGGTTGGAAACCAGATGGAAAAGCAAGTGGAAGCTCT------------------------GGTCAAGATGGATCGCTTTTTACAGTGGACATGCTGGAGAAAATGATGGAAGATCCAACAGTTCAGCAGATGGTTTACCCTTACCTTCCAGAAGAAATGAGAAATCCTTCAACCTTTAAATGGATGTTGCAGAATCCCGAGTTCAGGAAACAACTACAAGAAATGCTGAATGGAATGTCG---GATGGAGGT---TGGAAAGATGGTCAGATGAATGAGGTCCTTAAAAATTTTGTTCCAAATAACCAGGATTTGAAGGAGCAGTTTGAACAAATTGGTCTCACTCCAGAAGAGGTGATGGAGAAGATGATATCCAACCCAGACTTGGCTCTGGCTTTTCAGAACCCAAAGATTCAGGCTGCGCTTGTTGATTGCTCTCAAAATCCTGCCAATATTGCAAAATATCAAGACGATAAAGAGGTTATGCACGTTTTCAACAAGATAGCAGAGCTCTTTCCA---GTGAGAGGGTTTTAG------
>Selaginella_moellendorffii
---------------ATGGAGCACCGG---------------------GCGCGGCCACGT------------------CCTCCTCGGTGCGGT---------------------------------TTTACCGCAGTCGGAGAGCTCCTC---------------------------AGCGCCTGGTAC---------------------------------------------------------------------------------------TCTCGCCTCTCTCGAATCGCGAGCGATTGTCCG---TCCGGTGCCAAAGCCGCAGTC---------------------------------------------------------------------CAGGCTGCTGGATCGGCAGAGCTTCAA---------------------ACTGTCTCGGTTCCTCCAACGCAACCAGCTTACATTGGTTCTCCATTGCTTTGGGTTGGAGTTGGCGTTGGCCTCTCGGTTCTTTTTTCCTGGGCAGCTAACTACGTAAAGAAACAAGCTATGCAACAGGCACTCAAATCGATGATG------TCT---------------------------------------------------------------------------GGCCCTGGACAAAACCAATTTGGCAATATGCCCATTCCTCCG------------TTTCCATTTCCTGTC------------------CCGCCGCAGCCACAGCAGCAACCGATGCAAACTTTTCAACCACCAGTTTCTTCTTCC---CAGGCTACTCAACCT------------------CAAGCATCCGCTTCCGCTACCGCTGTTGTCGAAAGTACCGAAGCGACATCGTATTCCGAGACG---------------------------------------------------------CAGACGCCCACGCCAGTCTCGGAGAATAACAAACCCGCATTCACTGATGTAAATGTGGAGGCGGAAGTATCTACTGTTAAA---------------ATAAACGCTGAGGCAACAGAGGTGAAGGAA---------------------------------AATGCGAACGACGTGTTTTTCAAGGATGCAGAGGTAAGAGATAGCGGA---ACAGGTTTCACTTGGAACACTGACGGTGCGGCTTCAACATCATCTTCT------------------GATGGAAAAGCAAATTCTTTTTTCTCGGTTGAGAATTTGGAAAAGATGCTTGAGGATCCTACGGTTCAACAAATGGTTTACCCGTACTTACCACAAGAAATGAGAAATCCCAGCACTTTCAAATGGATGATGCAGAATCCTCAATTCAGGACCCAGCTCCAGGAGATGCTCAATAACATGACCGAGGATGGGGCC---TGGAAGAACGGACAAATGGGGGACGTGCTGAAAAACTTCAATCCCAATAATCAGGAACTAAAACAACAATTTGAGCAAATAGGACTGTCCCCGGAAGAAGTGATGGCGAAAATGGTAGCAAATCCAGAGATAGCCATGGCTTTCCAGAATCCCAAAATCCAGGCAGCACTCATCGATTGCTCCCAGAATCCTACCAACATAACGAAGTATCAGAACGATAAAGAGGTCATGGATGTGTTTAATAAGATTGCCGAGCTATTCCCA---ATCAAAGGCTTTTGA------
>Isoetes_spp
--------------------------------------------------------------------------------------------------------------------------------------------------------------------------------------------------------------------------------------------------------------------------------------------------------------------------------------------------------------------------------------------------------------------------------------------------------------------------------------------------------------------------------------------------------------------------------------------------------------------------------------------------------------------------------------------------------------------------------------------------------------------------------------------------------------------------------------------------------------------------------------------------------------------------------------------------------------------------------------------------------------------------------------------------------------------------------------------------------------------------------------------------------------------------------------------------------------------------------------------------------------------------------------------------------------------TGGATCGCTTTTCACAGTGGACATGCTGGAGAAAATGATGGAAGATCCAACAGTTCAGCAGATGGTTTA-------------------------------------------------------------------------------------------------------------------------------------------------------------------------------------------------------------------------------------------------------------------------------------------------------TGCTCTCAAAATCCTGCCAACATTGCAAAATATCAAGACGATAAAGAGGTTATGCACGTTCTTAACAAGATAGCAGAGCTCTTTCTA---GTGAGAGGGTTT---------
>Isoetes_andicola
----------------------------------------------------------------------------------------------------------------------------------------------------------------------------------------------------------------------------------------------------------------------------------------------------------------------------------------------------------------------------------------------------------------------------------------------------------------------------------------------------------------------------------------------------------------------------------------------------------------------------------------------------------------------------------------------------------------------------------------------------------------------------------------------------------------------------------------------------------------------------------------------------------------------------------------------------------------------------------------------------------------------------------------------------------------------------------------------------------------------------------------------------------------------------------------------------------------------------------------------------------------------------------------------------------------------------------------------------------------------------------------------------------------------------------------------------------------------------------------------------------GT---TGGAAAGATGGTCAGATGAATGAGGTCCTTAAGAATTTTATTCCAAATAACCAGGATTTGAAGGAGCAGTTTGAACAAATTGGYCTCACTCCASAAGAGGTGATGGAGAAGATGATATYCAACCCAGACTTGGCTCTGGCTTTTCAGAACCCAAAGATTCWGGCTGCGC--------TGCTCTCAAAATCCTGCCAACATTGCAAAATATCAAGACGATAAAGAGGTTATGCACATTTTTAACAAGATAGCAGAGCTCTTTCTA---GTGAGA---------------
>Isoetes_humilior
------------------------------------------------------------------------------------------------------------------------------------------------------------------------------------------------------------------------------------------------------------------------------------------------------------------------------------------------------------------------------------------------------------------------------------------------------------------------------------------------------------------------------------------------------------------------------------------------------------------------------------------------------------------------------------------------------------------------------------------------------------------------------------------------------------------------------------------------------------------------------------------------------------------------------------------------------------------------------------------------------------------------------------------------------------------------------------------------------------------------------------------------------------------------------------------------------------------------------------------------------------------------------------------------------------GGTCAAGATGGATCGCTTTTCACAGTGGAAATGCTGGAGAAAATGATGGAAGATCCAACAGTTCAACAGATGGTTTACCCTTACCTTCCAGAAGAAATGAGAAATCCTTCAACCTTCAAATG-ATGTTGCAGAATCCCGAGTTCAGGAAACAACTACAAGAAATGCTG------------------------------------------------------------------------------------------------------CAAATTGGTCT------AGAAGAGGTGATGGAGAAAATGATATCCAACCCAGACTTGGCTCTGGCTTTTCAGAACCTAAAGATTCGGGCTGCGCTTGTTGAT---------------------------------------------------------------------------------------------------------------
>Isoetes_elatior
---------------------------------------------------------------------------------------------------------------------------------------------------------------------------------------------------------------------------------------------------------------------------------------------------------------------------------------------------------------------------------------------------------------------------------------------------------------------------------------------------------------------------------------------------------------------------------------------------------------------------------------------------------------------------------------------------------------------------------------------------------------------------------------------------------------------------------------------------------------------------------------------------------------------------------------------------------------------------------------------------------------------------------------------------------------------------------------------------------------------------------------------------------------------------------------------------------------------------------------------------------------------------------------------------------------CAAGATGGATCGCTTTTCACAGTGGAAATGCTGGAGAAAATGATGGAAGATCCAACAGTTCAGCAGATGGTTTACCCTTACCTTCCAGAAGAAATGAGAAATCCTTCAACCTTTAAATGGATGTTGCAGAATYCCGARTTTAGRAAACAACTACAAGAAATGCTGAATGGAATGTCG---GATGGAGGT---TGGAAAGATGGYCAGATGAATGAGGTGCTTAAGAATTTTGTTCCAAATAACCAGGATTTGAAGGAGCAGTTTGAACAAATTGSTCTCACACCAGAAGAGGTGATGGAGAAGATGATATCCAACCCAGACTTGGCCCTGGCTTTTCAGAACCCAAAGATTCAGGCTGCGCTTGTTGATTGCTCTCAAAATCCTGCCAACATTGMAAAATATCAAGACGATAAAGAGGTTATGCACRTTTTTAACAAGATAGCAGAGCTCTTTCCA---GTGAGGGGGTTCTAG------
>Isoetes_coromandelina
----------------------------------------------------------------------------------------------------------------------------------------------------------------------------------------------------------------------------------------------------------------------------------------------------------------------------------------------------------------------------------------------------------------------------------------------------------------------------------------------------------------------------------------------------------------------------------------------------------------------------------------------------------------------------------------------------------------------------------------------------------------------------------------------------------------------------------------------------------------------------------------------------------------------------------------------------------------------------------------------------------------------------------------------------------------------------------------------------------------------------------------------------------------------------------------------------------------------------------------------------------------------------------------------------------------AAGATGGATCCCTTTTCACAGTGGAAATGCTGGAGAAAATGATGGAAGAT---------------------------------------------------------------------------------------------------------------------------------------------------------------------------------------------------------------------------------------------------------------------------------------------------------------------------------------------------------------------------------------GTTTTTAATAAGATAGCAGAGCTCTTTCCA---GTGAAAGG-------------
