# Supplementary material for: Phylogenomics indicates the “living fossil” Isoetes diversified in the Cenozoic
Source: PLoS One. 2020 Jun 18;15(6):e0227525. doi: 10.1371/journal.pone.0227525 (PMC7302493; doi:10.1371/journal.pone.0227525)
Supplement: S1 File — Folder containing fasta files for each of the individual nuclear alignments. (GZ) [file pone.0227525.s011.gz › 1_Individual_Nuclear_Alignments/Homolog_03865.orthogroup_5.fasta]

>Lygodium_japonicum
---------------------------------ATG---------GTGGGCGTGCGAGGTCTTCTATGG------------------CTT------TGT---------TTG------GCTTCCTGCATC---------------------------------------------------------------------------GTCTCAATATGTGAAAGCAGCGCTGGAGACTGGGATTCTGCATACAGGTCT---------------------------------TGTGTGGAAATATGTGAGAAAACAGGATGCATCAACGGCAGTTGCTTTTCAAGCTGTAGATCTTCTATAAATGGTGACAGTTCAGAC---------AGTTCTAAG------------------------------AGCAAGTGTCCCTACGAT---GAATGGATAGCTTGGGATTGCACAAGTGAGTGCCGATATCAGTGCATGACATTAAGGGAAGCTGATAGACAGAGGGAGGGGCAGCCACCTGTCAAGTATCATGGAAAATGGCCTTTTAAGCGTGTGCTTAGCCTCCAGGAGCCTTCTTCAGTTGTTTTTTCAATTGCCAATCTAGCTTTACATGTCCAAGGCTTGGTTTCATTTCTCCTCCTTGTGCATTTCAAGTTGCCACACCGGCCACAAGGCATGAAAGGACCTTACTATGAATATAGCGATTTGTGGACTGTATATGGTTTAGCCTCTGCAAATTCATGGCTGTGGAGTGCAGCCTTCCATGCCAGAGACACAACTTTTACAGAAAAATTAGATTACTCCTCTGCTGTTGCTCTAATAGGACTGTCCCTCATAGTTGCTATTATTCGAACATTGAATTTGAGGGTTGAGGCAGCCCGTGTGATGGTTGCTGCTCCAGTAATAGCCTTTGTATCTACACACATTCTCTATCTCAACTTTTATGACTTTGATTATGGCTGGAACATGAAGGTGTGTGTGGTAATGGGAGTGCTACAATTGCTCTTGTGGACATTCTGGGCTGGTTATAGTCGCCATCCTGCAAGATTCAAACTCTGGTTTGTGGTTCTGGTTGGTGCACTCGCCATGCTTCTTGAGATATACGACTTCCCTCCTATTTTGGGTACTTTTGATGCTCACTCTCTTTGGCATGCAACCACTGTACCATTGACAATACTGTGGTGGAGTTTT------ATCAAAGATGATGCATCGTTCAGAACCTCACAGCTGCTTCGGAAAGCCAAAGTTGTGGAT---------------------GGAACCAAAAAGGACCGGTAG
>Pteridium_aquilinium
CACAAGCTCGCATACATACGCTCTCAGATCGATCTG---------CTTCAACTTCTCAAGCTTTTCTGG---AGAGATGGGAAGG-TGTC------TGC---------TTT------GGCTCA------------------------------------------------------------------------------------------------TCTTCTCCTCCTGCCTTCTCGCCTTCTGTCAAAGCAGCCCCGGCGACAACGATCCTCTCTACAAAAAACTGTGTGGCAAAATGTGAGGCATCAGGCTGTCTTAATGACAAGTGTTTCTCAAGCTGCAAGCATGCAGTTAATGGTGGTAGCTCAGGG---------CCTTCAAAG------------------------------AGCAAATGCCCTTATGAT---GCTTTAATAGAGTGGGATTGCACCAGCGAATGCAGATATCAATGTATGTCTCTTCGAGAGAAGGAAAGAATGGAGGATGGCCAGCTGCCCATAAAATATCATGGCAAATGGCCTTTTAAGCGAGTGCTAGGCCTTCAGGAACCTTTATCAGTTGCCTTCTCCCTTGCAAATCTAGCTGTACATGTACAAGGCTTGCTATCTTTTCTTTACTTGCTTCATTTCACTCTTCCCAAACGTCCTCAAGGCAAAAGGGGTCCTTACTATGAATACAGTGGTCTATGGACACTTTATGGGCTAGTTTCCTTGAACTCTTGGATATGGAGTACGGTTTTTCATGCAAGAGACACGGTGTTCACAGAGAAGGCAGACTACTCCTCAGCTGTTGGGCTGATTGGCATTGCACTCATTGTGGCCTTAATTAGAACTCTCAACTTGAGGATTGAGGCAGCACGGGTTATGGTGGCAGCTCCAGTGATAGCCTTTGTTTCTACACACATTCTCTATCTGAACTTCTATGATTTCGACTATGGCTGGAACATGAAGGTTTGTGTGACTAY--GYGYG-TTCAGCTGCTGCTCTGGACAGTCTGGGCTGGGTATGTCCGCCATCCTTCAAGGTTGAAGTTGTGGTTCGTGGTTTTGGCTGGTTCGATGATCATGTTTCTACCTGCGCGG---------------------------------------------------------------------------------------------------------------------------------------------------------------------------------------------------
>Oryza_sativa
---------------------------------------------ATGGGGATTGGCCGGGCGCGCTGG---------------------------------------GTG---------------------------GCGCTG---------CTTGTCGGCCTCGCGGCA---------------GCGGCC---------GTGGTGGCGACGTTGGGTGCGTCCGAGGGCGACGCCGATCCGCTCTACAGAGCC---------------------------------TGTGTTGACGAATGCGAAAAGACGGGTTCCCTCCGAGAGACCTCCGTGAGGCACTGCCAAGTTCCAACTGAT---GACCAT---------------------------------CCTGCTGATAAATCATGGTACGCACATGAACCATTGTACTTGCAGTGGAAAGAATGGAACTGCAAGAGTGAATGCAGATACCACTGTATGATGGAGAGGGAAAGTGAAAGGGAGCAACTTGGATTAGGGTCAGTTAAGTATCATGGCAAATGGCCTATGAAGCGTGCATCTGTGTTTCAGGAGCCTATTTCTGCTGCTCTTTCCGCGCTCTCTCTCCTTGTACAATTTAATGGGTGGCTATCTTTTTTCCTCCTGCTTTCTTACAAGCTGCCTCTTAGGCCTGAA---ACTCAAATGACATACTATGAATACACTGGCCTATGGCACATTTATGGTCTTCTGGCCATGAATGCATGGTTTTGGCGTGCCATCTATCACAGTTGTGATACAGTTTGGACAGAAAAGTTGTATTATTCATCATTTGCTGCTTTTATTGGGTACTCCCTTATCTTGGCAATATTGCGAACTCTAAATCTGAAGGATGAAGCTTCCAGAGTGATGGTGGCAGCTCCAATTCTGGCATTCACAACAACTCATATTTTGTATCTCAATTTCTATGAACTTGATAAAGGCCTAAACACAAAGGTTTGCACTGCTGCTAGCCTTGCTCAGTTCCTCCTATGGGCAGTATGGGCTGTCATGACAAAACATCCTTCATGTTTTAAGATCTTGTTTGTCATTATTGGAAACGTATTCTCAATAGTCTTGGAAACCTATGACATACCACCACGTTGGGGATATGTTGATGGCCGTGTATTTTGTGTTGCTATTTCTATTCCCCTCACATATCTCTGGTGGAAATTT------GCCAAGGAAGACGCTGAGATGCGCACTTCAACAATCATCAAGAAAACAAGGTAG------------------------------------------------
>Amborella_tricopoda
---------------------------------------------------------------------------------------------------------------------------------------------------------------------------------------------------------------------------ATGAGTATAGGCAGCCAACAG------ACCAGGACA---------------------------------TGTGTAAAACAATGTGAAAAGAGTGGCTGCATTGGAGAGAGTTGTTTCAAACAGTGCTCTTTTTCATCCGAT---GGCACC---------------------------------TCAGCTGGTAGTCCTTGGTACATGCAAGAACCCCTTTACCTTCGTTGGAAGCAATTGAATTGCCGAAGTGACTGTCGTTACCATTGCATGCTGGAAAGGGAGAAAGAGAGGGAAAAACTTGGACATGGACCTGTCAAATATCATGGCAAATGGCCTTTCAAGCGTGTTTTCATTTTTCAGGAGCCTGTTTCAGTGGTGTTCTCTGCCTTTAATCTTGCGATGCAGTTTTATGGATGGCTATCATTTATGATACTTGTATATTACAAGCTTCCTTTGAGACCCCAG---AATAGGAAGACTTACTATGAGTTCACTGTGTTGTGGACCATGTATGGAGTCTTCTCGATGAATTCCTGGTTTTGGAGTGCTGTCTTCCACAGTAGAGATGTTGATTTGACAGAAAAGCTGGATTACTCATCGGCTGTGGCTTTGGTGGGCTACGCGCTGATTGTTGCAATTATTCGCACCTTCAATGTGAGGGATGAGGCTGTCAAAGTTATCATTGCTGCTCCTCTTGCAGCATTCGTGACGACCCATATCTTGTATCTCAACCTATATCAGTTTGACTATGGCTTGAACATGAAAGTGTGTGTTACTATGGGGGTCGCTCAGCTGCTCCTATGGGCTGTCTGGGCAGGTGTGACCAAGCACCCATCACGCTTCAAACTATGGGCTGTTGTCTTGTTCGGAGGGCTCGCTATGCTTCTTGAGATCTATGACTTCCCTCCGTTTTGGGGATATGTGGATGCCCATGCTCTTTGGCATGCGACCACCATTCCTCTCACGTATCTGTGGTGGAGCTTC------ATCAAAGATGATGCTAAATTCTCAACTTTTAGTAGGCAAGGTGAGGCAAATGATGGC---------------------------ATGAAGGTAGACTAG---
>Isoetes_sinensis
------------------------------------------------GAAGATCGA---------------------------------------------------TTCGTAATCGGAGACGGCATGCGCATGGGGATGGTTCCTTTCGCCTTCATTTTGCTTGCCTTG---TTTACTTTT------------------TCACTTGGCCTGTGTGAAGCCAGTGAAGGGGATAGGGATCCTAGCTATAGGGCA---------------------------------TGTGTGGAAGTCTGTGAAAAAAGTGGATGTGTTGGAGAAAATTGCTTTCCTTCATGTAATGTTTCAGCAAATGGAGCAAATGTT------------------------------------------CGTGAAGTTAATCAAGGGCCATTATTATTGAAATGGAGCCAGTGGGATTGTCGTAGTGAATGTCAATATCAGTGTATGATG---AGAAAGGAATCTAAAAAAGCACCGGGGCATGTTCCTCTCAAGTATCATGGGAAGTGGCCTTTTAATCGCATCCTGGGCATTCAGGAACCTGCATCTGTTGTTTTCTCACTTCTGAATCTTCTTGTACATATTTCGGGATTGTCATCATTCTTGATTCTGGTGTACACTAAACTACCACAAAGGTTACAAGGGAGAAGAGGCCCATATTATGAGTTTGTCGGCTTGTGGACAATTTATGGTCTCCTATCAATCAATGCATGGTTCTGGAGTGCCATCTTCCACACAAGGGACATGCATGCTACGGAAAGGCTAGATTACTCATCAGCAATTGCCTTGCTTGGTTACTCCTTTATACTCGCAATTCTTCGCACATTTAGCATAAAGTCTGAAGCTGCAAGGGTGATGGTATCTGCGCCCATTGTAGCATTTGTTTCTACCCATATCCTATATCTCAATTTCTATGAGTTCGATTATGGTTTCAATATGCTAGTATGCCTCATAATGGGAATCATACAGCTAGTTCTATGGCTTGGATGGTCTGTGTTTACCAAACATCCTTCATCGGTAAGGTTATGGATTGTGATAGTTGGCACGGTACTGGCAATGCTTTTCGAGGTTTTCGATTTCCCTCCTGTTAAGGGCATCTTAGATGCACATGCAGTCTGGCATGCAATCACTATTCCACTAACTTATATCTGGTGGGGCTTT------ATTAAAAGCGATGCATCTTGGAGAACAAATTCTCTTAGAGAGCCAACCAAG------------------------------------AAGGTGGAGTAG---
>Isoetes_lacustris
---------------------------------ATGTGTGGGGATTTTGAAGGGAGAATCAGTTTTTGG------------AGTCGACTGAACAACTGCGGAAGATCGTTTGTAATCGGAGACCGCATGCGCATGGGGATGGTTCCTTTGACCTTCATTTTGCTTGCCGTG---TTTACTTTT------------------TCACTTGGCCTGTGTGAAGCCAGTGAAGGGGATAGGGATCCTGGCTATAGGGCA---------------------------------TGTGTGGAAGTCTGTGAAAAAAGTGGATGTGTTGGAGAAAATTGCTTCCCTTCGTGTAATGTTTCAGCAAATGGAGCAAATGTC------------------------------------------CATGAAGTTAATCAAGGGCCATTGTTATTGAAATGGAGCCAGTGGGATTGCCGTAGTGAATGTCAATATCAATGTATGATG---AGAAAGGAATCTAAAAAAGCACCGGGCCATGTTCCTCTCAAGTATCATGGGAAGTGGCCTTTTAATCGCATCCTGGGCATTCAGGAACCTGCATCTGTTGTTTTCTCTCTTCTGAATCTTCTTGTACATATTTCGGGATTGTCATCATTCTTGATTCTGGTGTACACTAAACTACCGCAAAGGTTACAAGGGAGAAAAGGCCCATATTATGAGTTTGTCGGCTTGTGGACAATTTATGGTCTCCTATCAATAAATGCATGGTTCTGGAGTGCCATCTTCCATACAAGGGACATGCGTGCTACGGAAAGGCTAGATTACTCATCAGCAATTGCCTTGCTTGGTTATTCTTTTATACTCGCAATTCTTCGAACATTTAGCATAAAGGCTGAAGCTGCAAGGGTGATGGTATCTGCGCCCATTATAGCGTTTGTTTCTACACATATCCTATATCTCAATTTCTATGAGTTCGATTACGGTTTCAATATGCTAGTATGCCTCATAATGGGAATCATACAGCTAGTTTTATGGCTTGGCTGGTCTGTGTATACTAAACATCCTTCATCGATAAGGTTATGGGTTGTGATAGTTGGCACAGTACTGGCAATGCTTTTCGAGGTTTTCGATTTTCCTCCGGTTAAGGGCGTCTTAGATGCACATGCAGTCTGGCATGCAATCACTATTCCTCTAACTTATCTCTGGTGGGGCTTT------ATTAAAAGCGATGCATCTTGGATAACAAGTTCTCTTATGGAGCCAACCAAG------------------------------------AAGGTGGAGTAG---
>Selaginella_moellendorffii
---------------------------------------------ATGGCGGATCGA------GCTTGG------------CCGCCATTG------------------TTC---------------------------GTCATTGCCGTGGAGATCCTGCTGCTCGCG---------CTCTTC------------------------------TGCGGAGCGAGCGCCGGCGATCGGGATCCCAGCTACAGGGAT---------------------------------TGCGTGGAGTCGTGCCAGAGCAGCGGCTGCATCGGGGATCTGTGCTTCTCATCGTGCAATGCGTCCACATTCTCTGGAAAGAAA---------------------------------------------------GAGGAGGAGCCGATCTATTTGAGCATCACGCGATGGGATTGTCCGAGCGAGTGTCGCTACCAATGCATGACCCGGCGAGAAGATGAAAGAGCTCTGGCCGGAGAGAAGCCTGTCAAGTATCACGGAAAGTGGCCGTTTGATCGAATTTATGGTGTCCAGGAACCCGCTGCCGTGTTCTTCTCGCTACTTAATCTCTTCGCTCACGTCTGGGGTCTCGGATCGTTCCTCTCCACTGTGTACTACGAGCTTCCT---------CGAGGAAGAAAAGGACCATACTACGAATTCGTGGGACTCTGGACGGTGTATGGGCTGCTTTCGATACATTCCTGGTTTTGGAGCGTGGTCTTTCATACAAGAGACACGCCAGTTCACGAGAGCTGGGACTACTCCTCAGCCGTGGCCACGCTTGGCTTCTCGCTCATCTTGGCCATCACTAGAACACTGAGCATCAAAACCGAGGCGGCTCGAGTCATGGTCTCCGCGCCGTGCATTGGTTTCATAGCGACTCACATTTGCTACCTCAACTTTTACGAATTCGACTACGGCTGGAACATGATCGTGTGTGTGGTGATGGGTCTAAGCCAACTTCTCTTCTGGCTGGTTTGGGCCATCGTCTCCAAGCATCCATCGAGATTAAAGGTATGGACTGTGGGACTGGGAACTTTGGGGGCGATGCTGCTCGAGCTATACGATTTTCCGCCGCTGGGAGGCCAGTTTGATGCTCACTCGCTGTGGCATTTGGGGACGATCCCTCTCACTTTTCTCTGGTGGAGCTTT------GTCAAGGACGACGCCGTCGCGAGAACGTCAAGGCTCGTCAAGAGGAACCAAACCGTG---------------------------AAGAAAGTAGAGTGA---
>Huperzia_squarrosa
---------------------------------------------ATGGCAGAGCGT---GAAAGGTGGTTTCATCATCATCAGCGGCTA------TGC---------TTC---------------CTTAGGATGATGATCATCATTACTTGTTTTCTTCTC---------------ACTTTT---------------------GTTTCCCTTTCCAATGCAAGTGAAGGCGACAGAGATCCCATATACAGGTCA---------------------------------TGCGTACAACGTTGTGTTGGTAGTGGATGCGTGGGGAGCCGCTGCTTTGCGGAATGCAGTGTCCCCATCAAGGTAGCGGACGTAGGG---------TTTGATCGTGTG---------------CCCCGAATAGTGAGTAACCTTTTATATAATCTACGCCGGATGTCATGGGATTGCGCAAGTGAATGCAGATATCAATGCATGCTTTACAGAGAGGAGGAGAGGGAGAACTTTGGCCTTGACCCTGTCAAATATCATGGAAAATGGCCTTTTCAGCGCATTTTACGGCTTCAGGAGGCAGCATCGGTCTTGTTTTCTCTTTTGAATCTTCTTTCACATGTTCTGGGTTTAAGATCATTTTTAGTGTTGGTATACAATAAGCTGCCTCTGAGGCAGCAGGGAAATGGGGGCCCTTACTACGAGTTTGCCAGTTTATGGACACTTTATGCAATGTTTGCAATTAATTCCTGGTTTTGGAGTGCCATCTTTCATGCCAGGGACATAGATATCACAGAAAGATTGGACTATTGCTCAGCTGTGGCATTAATAGGATCTTCATTAGCCTTAGCTATCATCAGGACTGGAAATCTGAGAATGGAGGCTGCAAGAGTAATGATATCTGCACCGATAATAGCATTTGTCTCCACACACATCTTGTACCTAAACTTTTATGACTTTGATTATGGGCTAAATATGAAAGTATGTGTAGTAATGGCTGTGCTGCAGCTCTTGATCTGGTCCCTTTGGGCTGCTTTTACGAGACATCCTGCACGTCTAAAACTCTGGATTGTAGTCGTAGGTGGAGCCCTGTCAATGCTGCTTGAATTGTATGATTTTCCCCCATACAAAGGCATATTTGATGCTCATTCACTCTGGCATGCTGTGACAATACCTCTGACCTATCTTTGGTGGAGCTTT------ATAAGAGACGATGCCTTATACCGGACACTGGATCTTGTTAACAGAGGAAGAATG------------------------------ACGAAGGTGGAGTAG---
>Ceratodon_purpureus
---------------------------------------------------------------------------------ATGAGGCTTCGACGGAGC---------CTC---------------------CTGCTGGTGGTTCTTGTTTCGTCGCTTGTGTTTGTC---------------------------------------------TGCGAGGGTAGTGAAGGCGACGAGCGGCCCCGTTACAGGGCA---------------------------------TGTGTACAAGGCTGTGAGCAGACAGGATGTGTAGATGGTCAGTGCTACAACAGCTGCCACTTCCCAGTGAATGTTGATTTGGAGGGCAACATTCTTCCTAAAAAGGCA---CTCAATTCTCCTCATGAAAAGTTCCTCGAGGAACCGTTATACCTACGATGGAAGAAATGGGACTGCATCAGTGAGTGCCGCTACCAATGCATGCTTCGTGAGGAGGTTGCTCGTGAAGCCGGTCCAGAGGATCCGGTCAAGTATCACGGCAAATGGCCATTCATCCGAATCTATAGTCTGCAGGAGCCAGCCTCTGTAGCATTCTCTGTGTTGAACCTGCTGGTTCACTTCCAAGGGTTCTCCTCGTTTCTGGTGCTCATGTATTACAAGCTTCCTTCTCGT---------GCGAAGGGTCCCTATTATGAATATGTTGGACTTTGGACCATTTTTGGACTACTGTCCATGAATAGCTGGATTTGGAGCACTGTCTTTCACTCTAGAGACATGACATTCACTGAGATGCTGGACTATTCATCAGCTATTGCTCTGATTGGTTTCTCTTTGATGCTGGCCATCATCCGAACCGGAAACCTGCGGGCCGAAGCGCCTCGAGTGATGGTGGCAGCTCCTATTATCGCCTTCATCTCCACTCATATCTTGTACCTCAATCTCTACAAGTTTGACTATGGTTTGAATATGATCGTCTGCGTGGTGATAGGCGTGGCCCAGCTTTTGATATGGGCAACGTGGGGTTTTGTTACCAAACATCCAGCTCGTTTCAAACTGTGGTCAGTCGTATTCGGAACTGCGTTTGCAATGCTCTTGGAAGTCTTCGATTTTCCACCTGTGTGGGGCATTTTTGATGCCCACGCCATCTGGCATGCTTCTACTCTTCCCATCACGTACCTGTGGTGGAGCTTT------ATCAAGGACGATGCGACATACAGAACAGAGATGTTGGTTAAAAAGAGCAAGGCTTCGGACTTCCAATCAGAA------GATACCAGGAAAACTCAA------
>Physcomitrella_patens
---------------------------------------------ATGTGTGGGAGG------------------------CAGATGTTGCGACAGTGC---------CTC---------------------CTGCTGGTGGTTCTTGTGTCTTCTCTTGTGCTAGTT---------------------------------------------TGCGAAAGCAGTGATGGTGACGAGCGCCCTAGTTACAGGGAA---------------------------------TGCGTAAAAGTCTGTGAACAGACTGGGTGTGTCGATGGACAGTGCTACAACAGCTGCAACTTCCCTGTGAACGTCGACTTGGAGGGTAACATTCTTCCTAAAAAGGCTCAGCTCAATTCCCCCCATGAGAAGTTCCTTGAGGAACCATTGTACCTACGATGGAAGAAGTGGGACTGCATCAGTGAATGCCGCTACCAATGCATGCTTCGTGAA------------GAAGCAGGTTCAGAATTTCCGGTCAAGTATCACGGCAAATGGCCATTTGTTCGCATATTTAGCTTGCAG------------------------------------------------------------------------------------------------------------------------------------------------------------------------------------------------------------------------------ATATTAGATTTGAAATGA------------------------------------------------------------------------------------------------------------------------------------------------------------------------------------------------------------------------------------------------------------------------------------------------------------------------------------------------------------------------------------------------------------------------------------------------------------------------------------------------------------
>Isoetes_andicola
-------------------------------------------------------------------------------------------------------------------------------------------TGGTTCCTTTGGCCTTCATTTTGCTTGCCTTG---TTTACTTTT------------------TCACTTGGCCTGTGTGAAGCCAGTGAAGGGGATAGGGATCCTGGCTATAGGGCA---------------------------------TGTGTKGAAGTCTGTGAAAAAAGTGGATGTGTTGGAGAAAATTGCTTCCCTTYGTGTAATGTTTCAGCAAATGGAGCMAATGTC------------------------------------------CATGAAGTTAATCAAGGGCCATTGTTATTGAAATGGAGCCAGTGGGAT---------------------------------------------------------------------------------------------------------------------CAGGAATCTGCATC-G--GTTTTCTCACTTCTGA----------------TTCGGGACTGTCATCATTCTTGGTTCTGATGTACACTAAACTACCACAAAGGTTACAAGGGAGAAGTGACCCACATTATGAGTTTGTCGGCTTGTGGACAATTTATGG------------------------------------------------------------------------------------------------------------------------------------------------------------------------------------------------------------------------------------------------------------------------------------------------------------------------------------------------------------------------------------------------------------------------AGATGCACATGCAGTCTGGCATGCAATCACTATTCCACTAACTTATCTCTGGTGGGGCTTT------ATCAAAAGCGATGCATCTTGGATAACAAGTTCTCTTATGGAGCCAACCAAG------------------------------------AAGGTGAAGTA----
>Isoetes_humilior
---------------------------------------------------------------------------------------------------------------------------------------------------------------------------------------------------------------------------------------------------------AGGGCA---------------------------------TGTGTGGAAGTCTGTGAAAAAAGTGGATGTGTTGGAGAAAATTGCTTTCCTY--TGCAATTTTTCAGCAAATGGAGCAATTGTA------------------------------------------CGTGAAGCTAATCAAGGGCCA------------------------------------------------------------------------------------------------------------------------------------------------------CCTGCATCTGTTGTTTTCTCACTTCTCAATCTTCTTGTACATATTTCGGGATTGTCATCATTCTTGATTCTGGTGTACACTAAACTACTTCAAAGGTTACAAGGGAGAAGAGGCCCATATTATGAGTTTGTCGGC---------------------------------------------------------------AGGGACATGCGTGCTACGGAAAGGCTAGATTACTCATCAGCAATTGCCTTGCTTGGTTACTCCTTTATACTCGCAATTCTTCGCACATTTAGCATAAAGTCTGAAGCTGCAAGAGCGATGGTATCTGCGCCCATTGTAGCGTTTGTTTCTACCCATATCCTTTATCTCAATTTCTATGAGTTCGATTATGGTTTCAATATGCTAGTATGCCTCATAATGGGAATCATACAGCTAGTTCTATGGCTTGGATGGTCTGTGTTTACCAAACATCCTTCA---------------------------------------------------------------------------------------------------------------------------------------------------------------------------------------------------------------------------------------------------------------
>Isoetes_elatior
---------------------------------------------------------------------------------------------------------------------------------------------------------------------------------------------------------------------------------------------------------------------------------------------------------------------------------------------------------------------------------------------------------------------------------------------------------------------------------------------------------------------------------------------------------------------------------------------------CAGGAACCTGCATCAATTGTTTTCTCACTTCTGAATCTTCTTGTACATATTTCGGGATTGTCATCATTCTTGATTCTGGTGTACACTAAACTACCACAAAGGTTACAAGGGAAAAGAGGCCCATATTATGAGTTTGTCGGCTTGTGGGCAATTTATARTCTCCTATCAATCAATGCATGGTTCTGGAGTGCCATCTCCCACACAAGGKACATGCGTGCTACGGAAAGGCCAGATTACTCATCAGCAATTGCCTTGCTTGGTTACTCCTTTATACTCGCAATTCTTCGCACATTTAGCAWAAAGTCTGAAGCTGGAAGAGTGATGGTATCTGCGCCCATTGTAGCATTTCTTTCTACCCATATCCTTTATCTYAATTTCTATGAGTTCGATTATGGTTTCAATATGCTAGTATGCCTCATAATGGGAATCATACAGCWAGTTCTATGGCTTGGATGGTCTGTRTTTACCAAACATCCTTCATCAATAAGGTTATGGATTGTGATAGTTGGCACGGTACTGGCAATGCTTTTYGAGKTTTTCGATTTCCCTCCTGTTAAGGGYGTCTTAGATGCAYATGCAGTCTGGCATGCAATCACYATTCCACTAACTTATATCTGGTGGGGCTTT------ATTRAAAGCGATGCATCTTGGAGAACAAATTCTCTTGGAGAGCCAACCAAG------------------------------------AACGTGGAGTAG---
>Isoetes_coromandelina
-------------------------------------------------------------------------------------------------------------------------------------------------------------------------------------------------------------------------------------------------------------------------------------------------------------------------------------------------------------------------------------------------------------------------------ATGAAGTTAATCAAGGG----TGTTATTAAAGTGGAGTCAGTGGGATTGTCGTAGTGAATGTCAATATCAATGCATGATG---AGAAAGGAATCTAAAAAGGTGCCAGGCCATGTTCC----------------------------------------------CAGGAACCTGCATCTGTTGTTTTCTCGCTTCTAAATCTTCTTGTACATCTTTCGGG-------------------------------------------------------------GGCCCATATTATCAATTTGTTGGCTTGTGGACAGTTTATGGTCTTTTATCAATAAATGCATGGTTCTGGAGTGCCATCTTTCATACAAGGGACATGCGTATTACAGAAAGGCTAGATTACTCATCAGCAATTGCCTKSCTTRGTTACTCCTTTATACTTGCAATTCTTCGCACATTCAACATCAAGTCTGAAGCTGCAAGAGTGATGGTATCTCCGCCTATCATAGCATT-GTTTCCACACATATATTATATCTCAACTTCTACGAGTTCGAT---------------------------------------------------------------------------------------------------------------------------------------------------------------------------------------------------------------------------------------------------------------------------------------------------------------------------------------------------------
