# Supplementary material for: Phylogenomics indicates the “living fossil” Isoetes diversified in the Cenozoic
Source: PLoS One. 2020 Jun 18;15(6):e0227525. doi: 10.1371/journal.pone.0227525 (PMC7302493; doi:10.1371/journal.pone.0227525)
Supplement: S1 File — Folder containing fasta files for each of the individual nuclear alignments. (GZ) [file pone.0227525.s011.gz › 1_Individual_Nuclear_Alignments/Homolog_32027.orthogroup_5.fasta]

>Pteridium_aquilinium
---------------------------------------------------------------------------------------------------------------------------------------GCGCAGGTTTTGGACAAGTCGGGAGGCCTTTTCCAT------------GGCGCTGCTGCTGAAGCTGCTGACAAT------------------------------------------CGAGTGGATGATGGTAGATTA---GCCTTCCCAAGTGATAGTTGCTCC------CTTAGTCATACTGACAGGGATTGCCTGGACTTTGTCATGGCTGAAAGA---------------------------------------------------------------------------GATCACGGTGGCTCATGTGAA---------------GGCTTAGATGACAGTTTATTTGCGAAGTCA------------------GAAAATGGGAGGCAACAATCACGGAATAGGCACTTG------------------------CGGAGGTCAAGAACACTGTATCATGGAAAAAATGACTTTTTTGAGCTCGAC------------TCTGGACATGTGTGGGACAATCTGAAAGCTCCACCTGATTTGCCAGTAGCCTCATTTGGGAGGTTGAAACCACAAGCAAGGAAGATATTCCCAGATATTCCCAAGTTTGTAAAGATTGTGGAGGTTGGGCCAAGAGATGGTTTACAGAACGAAAAGGTCAATGTCCCTTCCCATGTGAAGGTTGAGCTTATCAGAAGACTAGCTGATGCAGGCTTAAAGGTCATCGAAGCAACCAGCTTCGTGTCGCCCAAATGGGTTCCTCAGCTTGCAGATGCCAAGGAAGTCATGGCTGGGGTAAGATTTCTCAAGGGG---GCTCAATTTCCTGTCCTCACTCCAAATCTTAGAGGTTTTGAAGCTGCTGTTGCCTCTGGTGCAAAAGAAGTTGCTATCTTTGCTTCTGCCTCTGAGGCTTTCTCGAAGAAAAATATAAACTGTAGTATTCAGGATAGCTTGAATAGATATGAGGATGTGATGGAAGCTGCAAAGCGGCATTCGCTTCCTGTAAGAGGGTATGTTTCTTGTGTTGTTGCTTGTCCGGATGAAGGG---------------------------------------------------------------------------------------------------------------------------------------------------------------------------------------------------------------------------------------------------------------GGCCATTGCTCC---------------------------------------------------CTCAATGGT------------------------------------------------GGCTTTTGTTGCTAA---------------------------------------------------------------------------------
>Lygodium_japonicum
------ATGCTGGTTGTCAAGGGTGGGCTAAGGTTGCTCCAGCCACACCTCTGCCGCTCTGACAAGGTTTTCAAA---------------GTTCAGAGCGTTGCGCAGAGCTACAAGATGTCTAGCCTCGAGGAGCCTATGATTTTTGAGCGAATTGGAAGAGATGCACGCATTGGGAAGGTCATGACACGTCGTCATACTGTGGACAGATCAAGCTTCTTCGACAAGGGGATTATGGAACCTTCTACGAGAAGGGCAGATGTTGATAGGCTT------ATGTCTTCTTCTGTGGACAAGTGTACTCCAAGTTATGATGACAGAGAACACAGTAGATTTTCAATTTCCGGAAGGGCCTGCAGCCCTTGTGAAGGTTTGGGTGATAGGTTAACAGAAAGTTCTTGGATGATCCCCTCAATCTGTACTTCAAATGTAAAAAGAACATGCCAAGTTCAAAAGTCTTGT---TGGGAGCTAAACACAGAATCTCAGCAAAATAAGTCA---------------------------------------------------------------------------------------------------------------------------------------------------------------AATACACAAGCAGTGATACCAGTTATAGATACTGGGATAAAGAGTCCTATTCAAAAGATGCTAAGGGGTATTCCTAAGTTTGTAAAACTTGTGGAGGTTGGGCCAAGGGATGGCTTGCAAAATGAAAAGGTGACAGTTCCCACTCATGTGAAGGTTGACCTCGTCAGACGATTAGCAGATGCAGGATTAAGTGTTGTGGAAGCCACAAGTTTTGTTTCACCCAAATGGGTTCCTCAGCTTGCAGATGCTAAGGAGGTCATGGCCAGTGTCAAGTCTTTCAAGGGT---GCCCGATTTCCTGTTCTGACTCCTAATCTGAGAGGATTTGAAGCTGCCGTGGCTGCGGGGGCAAAGGAAGTAGCAGTTTTTGCTTCAGCATCTGAATCCTTTTCAAGGGCAAATATAAATTGCAGCATTCAAGACAGCTTGAAACGTTATGAAGATGTCATGAATGCTGCAAAGAGACACTGCCTGCCTGTCAGAGGGTATGTTTCTTGTGTTGTGGCTTGCCCAGACGAAGGGCCCATTGCTCCCTCAAAAGTTGCATTTGTTGCAAGGAGGTTGTGGGAGATGGGATGTTATGAGATCTCACTGGGTGATACAATTGGTGCAGGAACGCCTGGTAATGTGCTGCCAATGCTGGAAGCAGTGATGGAAAGTGTTCCAGCAGAGAGAATAGCTGTTCATTTTCATGATACATATGGTCAAGCATTGGCTAATATATTTCTGGCTCTTCAGTTAGGTATTGGAGCGGTAGATTCATCTGTTGCTGGTCTTGGTGGATGCCCCTATGCTAAAGGTGCAACAGGTAATGTAGCCACGGAGGATGTTCTGTACATGCTTCATGGCCTTGGTGTGCAGACACATGTGGACATCAACAGAGTGATTCAGACTGGAGATTATATTTGTCAGCAATTAGGACGACAGAACAACTCAAAGGCAGCTATTGCTTTGAAGAACAAAGCTCTGAAAGAG---CAGTCAAAAATGTAA
>Huperzia_squarrosa
---------------------------------------------------------------------------------------------------------------------------------------------------------------------------------------------------------------------------------------------------------------------------------------------------------------------------------------------------------------------------------------------------------------------------------------------------------------------------------------------------------------------------------------------------------------------------------------------------------------------------------------------------------------------------------------------------------------------------------------------------------------------------------------------------------------------------------------------------------------AGGCTCGCGGATGCAGGACTGCCAGTTGTTGAGGCAACGAGTTTTGTTTCCCCAAAATGGGTACCTCAGCTTGCAGATGCAAAAGCTGTCATGGCTACTGTCAGCTCTTTCCAACAG---TGCCGCTTTCCTGTCTTAACACCAAATCTGAAGGGCTTTGAAGCAGCAATTTCTGCTGGTGCAAAAGAGGTGGCAATATTTGCAGCAGCATCAGAATCCTTTTCAAAAGCTAATATAAATTGCAGCATAAATCAAAGTCTGAAGCGTTACTGCGACGTCTGTGAAGCAGCCTTACAGCAAAATGTTCCTGTCAGAGGTTATATTTCGTGTGTTGTTGGCTGCCCAATTGAGGGGCCAATTTGTCCTGACCAAGTCTCATATGTTGCAAAAGAGCTTCTGAAACTGGGTTGCTATGAGATATCACTGGGAGACACAATTGGTGTGGGGACACCTGGAACAATATTACCTATGTTAAAAGCTGTGATGGATGTAGTACTAATGGAAAAGATAGCAGTGCACTTTCACGATACCTATGGACAAGCTCTTTCAAATATCATTGTTGCTCTGCAGATGGGTATTTCTGTGGTAGATTCATCTGTTGCTGGCCTTGGAGGCTGTCCATATGCACGAGGAGCTTCAGGCAATGTTGCAACTGAGGATGTCGTATACTTGTTGAATGGGTTAGGAGTGCAATCAAATGTGGATTTGGGGAAGCTTCTTGCAGCAGGAGAGTTTATTTCTCAGCACCTAGGTCGCCAGTCTGGTGCAAAAACTGCCATTGCTCTAAGCAAA---CTCAAATGTGAGAAGCCATCCAAGTTATGA
>Huperzia_lucidula
---------------------------------TTTTTGAGA------------------------------------------------------------------------------------------------------------------------------------------------------------------------------------------------------------------------------------------------------------------------------------------------------------------------------------------------------------------------------------------------------------------------------------------------------------------------------------------------------------------------------------------------------------------------------------------------------------------------------------------------------TGTCAGATTCTAGAT------------------------------------------GGCTTTCCTCAATATGTGAAGATTGTAGAAGTTGGGCCAAGGGATGGGTTGCAAAATGAATCGAGAATGATTCCTACTCATGTGAAAGTCGAACTTATTCAAAGGCTTGCAGATGCAGGACTGCCAGTTGTCGAGGCAACCAGTTTTGTTTCCCCAAAGTGGGTACCTCAGCTTGCAGATGCAAAAGCTGTCATGGCTACTGTAAGCTCTTTCCAACAG---TGCCGCTTTCCTGTCTTAACTCCAAATCTGAAGGGCTTTGAAGCAGCTATTTCTGCAGGTGCAAAAGAGGTGGCAATATTTGCAGCAGCATCAGAATCCTTTTCAAAAGCTAATATAAATTGCAGCATAAATCAAAGTCTGAAGCGTTACTGTGACGTCTGTGAGGCAGCCCTACAACAAAATGTTCCTGTCAGAGGTTATATTTCGTGTGTTGTCGGCTGCCCAATTGAGGGGCCAATTTGTCCTGACCAAGTCTCATATGTTGCAAAAGAGCTTCTGAAAATGGGTTGCTATGAGATATCACTGGGAGACACAATTGGTGTGGGGACACCTGGAACAATATTACCTATGTTGAAAGCTGTGATGGATGTAGTGCCAAAAGAAAAGTTAGCAGTGCACTTTCATGATACCTATGGACAAGCTCTTTCAAACATCATTGTTGCTCTGCAGATGGGTATTGCTGCAGTAGATTCATCTGTTGCTGGCCTTGGAGGCTGCCCATATGCAAAAGGAGCCTCAGGCAATGTTGCAACTGAGGATGTTGTCTACTTGTTGAACGGCTTAGGTGTGCATTCAAATGTGGACTTTGGGAAGCTTCTTGCAGCAGGGGAGTTTATTTCTCAACACCTTGGTCGCCAATCTGGTTCAAAGACTGCAGTTGCTCTAAGCAAA---CTAAAATGCGAGAAGCCGTCCAAGATATGA
>Isoetes_lacustris
------ATGCAAGTGTGGAAAAGGCAGATACAGTTCTTGGAGCATGTTGGATGCTTGCAGAACAGCAGAATCAGTCCTAGCAAGATCCCTTTGTGCCGGGCTTTGGGAAGTTTTTTAGGGGTCTCTAAGGAACATACCTTGTCATTCACAGAA------------------------------ATTAGGATGCTGGATACTATGGAT---------------------------------------------------------AGCCGGGTC------TTACGGTCAGATTCAATAGAA------CTAAAAGATAGGGATCGTATTCTCCCTAGA------------------------------------------------------------------------------------------------------------------------------------ATCAATGTCACACGCAGTGTG------TCATCATCTTGGAGAAGTCGTGAAGTCAGTAATCCGCCATTGCCAGGATCTGTGCACCAAAAGCCTGTTAGTCCTGCAATTAGAAACCACATACAGGCAAGTTCTGAGAGAGGGTTCTGGGCTTCATCA---------------------------------------GAAGGATTATGCGAGATCTCTGATAAAGAAAATGGTGTTATACGCCCAAAGCCAAAGATACTCTGCGGCGTACCAGAGTTTGTAAAAATCGTAGAAGTGGGCCCAAGGGATGGACTTCAAAATGAGAAGGTTAATGTACCTACCAACATCAAAATTGAGCTTATTCGAAGACTTGCAGCTGCTGGACTGCCAGTTGTAGAAGCAACTAGCTTTGTTTCTCCAAAGTGGGTTCCCCAGCTTGCAGATGCAAAGGATGTAATGGAAGGCATAAAATCCTTAGAGAAA---TGCAGATTTCCTGTCTTAACTCCTAATCAAAAGGGGTTTGAGGCAGCTATTGCTGCTGGTGCAAAGGAAGTAGCTGTGTTCGCCGCAGCATCAGAATCTTTTACTAAGGCAAATATCAATTGCAGCATTGCTGAAAGTCTTGCACGTTACAAGGAAGTTTGTGATTTAGCAAAGCAACGTAACATTCCAGTCAGAGGGTACGTTTCATGTGTTGTGGGATGCCCGATCGAAGGACCGGTTTCTCCAGACAAAGTTGCATATGTTTGTAAAGAGCTCTTGAGTATGGGCTGTTATGAGATTTCACTTGGGGATACAATTGGAGTTGGAACACCTGGAACTGTGTTGCCAATGCTTGAAGCTGTGATGAAGGCTGTTCCAAGAAGAAATTTGGCTGTTCACTTTCATGATACCTATGGACAAGCATTGTCAAACATCCTTGTTTCCTTACAGATGGGAATAAGTGTGGTTGATGCTTCCGTCTCTGGTCTTGGAGGATGCCCGTATGCGAAGGGCGCATCTGGAAATGTTGCAACTGAAGATGTTGTATACCTTCTTAATGGCCTTGGTGTACAAACAAATGTTGACCTTGGTGAGCTTCTTTCTGCTGGA------------------------------------------------------------------------------------------------
>Isoetes_sinensis
------ATGCAAGTGTGGAAAAGGCAGATACAGTTCTTGGAGCATGTTCGATGCTTGCAGAACAGCAGAATCAGC------------TCGTTGTGTCTGACTTTGGGAAGTTTTTTAGGGGCCTCTAAGGAGCATACTTTGTCATCCACAGAA------------------------------AGTAGGATGCTGGATGCTATGGAT---------------------------------------------------------AGCCGGCTC------TTACGGTCAGATTCACTAGAA------CCAAGAGATAGGGATCGTATTCTTCCTAGA------------------------------------------------------------------------------------------------------------------------------------ATCAATGTCACACACAGTGTG------TCATCATCTTGGAGAAGTCGGGAAGTCAGTAATCCGCCATTGCCAGGATCTGTGCACCAAAAGCCTGTTAGTCCTGCAATTAGAAACCACATACAGGCAAGTTCTGAGAGAGGTTTCTGGGCTTCATCA---------------------------------------GAAGGATTATGCGAGATCTCTGATAAAGATAATGGTGTTATACGCCCAAAGCCAAAGATACTCTGCGGCATACCAGAGTTTGTAAAAATCGTAGAAGTGGGTCCAAGGGATGGACTTCAAAATGAGAAGGTTAATGTGCCTACCAACATCAAAATTGAGCTTATTCGAAGGCTTGCAGCTGCTGGACTGCCAGTTGTAGAAGCAACTAGCTTTGTTTCTCCAAAGTGGGTTCCCCAACTTGCAGATGCAAAGGATGTAATGGAAGGCATAAAGTTTTTAGAGAAA---TGCAGGTTTCCTGTCTTAACTCCCAATCGAAAGGGGTTTGAGGCAGCTATTGCTGCTGGTGCAAAGGAAGTAGCTGTGTTCGCCGCAGCATCAGAATCTTTTACTAAGGCAAATATCAATTGCAGCATTGCTGAAAGTCTTGCACGTTACAAGGAAGTTTGTGATTTAGCAAAGCAACGTAACATTCCAGTCAGAGGGTACATTTCGTGTGTTGTGGGATGCCCGATTGAAGGACCAGTTTCCCCAGACAAAGTTGCATATGTTTGTAAAGAGCTTTTGAGTATGGGCTGTTATGAGATCTCACTTGGGGATACAATTGGTGTTGGAACACCTGGAACTGTGTTGCCAATGCTTGAAGCTGTGATGAAGGTTGTTCCAAGAAGGAATTTGGCTGTTCACTTTCATGATACCTATGGACAAGCATTGTCAAACATCCTTGTTTCATTACAGATGGGAATAAGCGTGGTTGATGCTTCAGTCTCTGGTCTTGGAGGATGCCCATATGCAAAGGGCGCATCTGGAAATGTTGCAACTGAAGATGTTGTATACCTTCTCAATGGCCTTGGTGTGCAAACAAATGTTGACCTTGGTGAGCTTCTTGCTGCTGGAATTTTCATATCTGAATACCTGGGGCGCGAAACAGGCTCCAAGACTGCACTTGCTTTAAACAGA---TCCAGACGAGAG---ATTTCAAAGATCTGA
>Selaginella_moellendorffii
------------------------------------------------------------------------------------------------------------------------------------------------------------------------------------------------------------------------------------------------------------------------------------------------------------------------------------------------------------------------------------------------------------------------------------------------------------------------------------------------------------------------------------------------------------------------------------------------------------------------------------------------------------------------------------------------------------------------------------------------------------ATGCCAGAGTTTGTGAAGATCGTCGAGGTCGGGCCTCGAGACGGGCTGCAAAACGAAAAGAAGATTGTTCCAACTCACATCAAAGTTGAGCTTATACGAAAGCTCTGTGCTTCCGGCCTCCAAGTCGTCGAGGCCACCAGCTTTGTCTCGCCCAAATGGGTTCCACAGCTCTCGGATGCCAAGGAGGTTTTGCATGCCATCAAAAGTCTCCAAGGG---AGCAAGTTTCCAGTCCTCACGCCAAACGTCAAGGGTTTTCAAGCAGCACTGGATGCTGGAGCAAGAGACGTAGCAGTTTTCGCAGCAGCCTCCGAGTCATTCTCCAAGGCAAACATAAATTGCACCATCAGCGAGAGCCTGGAGCGCTACAAACAGGTCTGTGATCTAGCAAAGCAGCACGGCATCTCTGTCCGAGGGTACATCTCTTGTGTTGTAGGCTGCCCGATCGAAGGCCCGGTTCCTCCCCACAAAGTTGGATACGTTGCTGGCGAGCTCTACCGAATGGGTTGCAACGAAATCTCTCTGGGTGATACGATTGGCGTTGGAACCCCTGGAACTTTGGTGCCGATGCTCGAGGCAGTAATGTCCGTCGTTCCAGTGGAGAATCTAGCCGTACACATGCACGACACATATGGTCAAGCCTTGTCCAATATCCTCGTAGCTTTACAAATGGGAGTGAGCACCGTGGATTCGTCCGTGTCAGGGCTCGGTGGCTGCCCCTACGCGAAAGGCGCCTCTGGGAACGTAGCGACGGAGGACGTGATCTATCTTCTAAACGGGCTGGGCGTCTCCACAAACGTGGACTTGAGCTTGGTTCTCGCTGCTGGAGAGTTTATCTCGCAGCACCTGGGGCGCCAGTCGGGCTCCAAGACCGCTGTGGCTCTAGGCAAGTCTAGCAGATGCGAG---CACTCCAAGATCTAA
>Ceratodon_purpureus
---ATGGTGATGGGATTGAGAACCAGGTGCCGTTCCGTACAG---------------------------------------------AGCCTTGCGCAAACAGTCAATTACTGGAGGATGGCTAGTGGGGCGGCTCGAACAAATTTTAGTTCA---------------------AGAGAATCAGGGGTTGTCTCTAGTTCGGTGGATGTAAAGGCCCTTTGG------------------ACATCGCAGACGGAAGCAGTTGTTTCCAATCTA------TCCTTCACTGGTTCACGAAGG---------------------------------------------------------------------------------------------------------------------------------------------------------------------------------------------------------------------------------------------------------------------------------------------------------------------------------------------------------------------TTTTCAGCATCTTCTGTCAGAAATTACAAGTCAGAGATGGGTGGGCTGCGCTCTACTGTGAAGGTA---GAAGATCTTCCGAGCTATGTGAAAATAGTGGAAGTGGGCCCTCGGGACGGCTTGCAGAATGAGAAGGAAATCGTTCCTACGTCTGTGAAGGTTCAGCTCATTCATCGACTGGTTGCAGCTGGCTTACCCGTTGTCGAAGCCACAAGTTTTGTATCACCCAAGTGGGTGCCTCAGCTAGCAGATGCAAAGGACGTCATGGCTGCTGTCCGGAATTTGGAACAA---AGCCGATTGCCTGTATTGGTGCCGAACTTGAAGGGTTTTAATGCTGCTATGGAAGCGGGGGCACGTGAGGTAGCTATTTTTGCTGCTGCTTCGGAGTCGTTCGCCAAGGCCAACACTAACTGTACCATTGAGGAAAGCATCAATCGTTTTCGAGAAGTGTGCGATGCGGCCAAGGAGCAAGATATTCCTGTGCGAGGGTATGTTTCATGCGTTGTTGGGTGCCCAATTGAAGGTCCCATATCTCCTGACAAAGTAGCTTATGTGGCCAGAGAGCTTCACCGTTTGGGCTGCTACGAAATCTCACTGGGTGACACAATTGGGATTGGCAACCCTGGAACTGTGAGGCGGATGCTCGACGCAGTGTTGCATGAAGTTCCTGTATCCAATTTGGCGGTACACTTGCATAATACGTATGGACAAGCTCTCGCCAACATTGTTGTTGCTCTCCAGATGGGCATCAATGTGGTGGATTCCTCGGTAGCTGGCTTAGGTGGATGCCCATACGCCAAAGGTGCAACGGGCAACGTTGCCACCGAGGAAGTGCTCTATTTATTAGAAGGTCTTGGAATCAAGACAGGCGTTGATATAGCTCGAGTAGTCGCAGCTGGGAAATTCATTTGCGAACACATTGGTCGGCATTTCGGGGTC---------------------------------------------------------
>Physcomitrella_patens
---------ATGGGATCAAGGGTCAAGTGCTGTTATGCAGGT---------------------------------------------AACTTTTTGAAAACAGTCAAATGCTGGAGGATGGCTAGAGGTGGGGATTTGACA------------------------------------AAAAATGCTTTTAATTCATCTGAATTAGAT------------------------------------------------------GTCTCCAACGCA------TTCTCCAGCAATTCTCGACGC---------------------------------------------------------------------------------------------------------------------------------------------------------------------------------------------------------------------------------------------------------------------------------------------------------------------------------------------------------------------TTTCTAACAACTTTCACTAAGAGTTACGAGTCAGACACGGGCGCACAGTTCTCCAATGCGAAGGTA---TCAAGTCTTCCGAAGTATGTGAAAATTGTAGAAGTGGGGCCTCGGGACGGGTTGCAGAATGAAAAGGGGATTATTCTTACTTCTGTGAAGATTCAGCTCATTCAACGCCTTGTTGCCGCTGGTCTACCTGTTGTCGAGGCCACAAGCTTTGTATCACCCAAGTGGGTGCCTCAGTTAGCAGATGCTAAGGATGTGATGGCTGGTGTCCGGAATTTGGAACAA---ACCAGATTGCCTGTTTTGGTACCGAACTTAAAGGGTTTCAAGGCAGCAATTGAGGCGGGGGCACGGGAGGTGGCAATTTTTGCTGCTGCTTCGGAGTCATTTGCCAAAGCCAATACTAACTGCACCGTCGAGGAAAGCATCAATCGTTTTCGAGAAGTGTGCGATGCAGCCAAGAAGCAAAATATTTCTGTACGAGGGTATGTTTCGTGCGTTGTGGGTTGCCCGATTGAAGGTCCTATTTCTCCCGACAAAGTAGCCCATGTGGCGAAGGAGCTTTTGCAGTTGGGCTGCTATGAAATTTCATTGGGTGACACAATTGGAATTGGCAACCCTGGAACGGTGAGGCGGATGCTTCAGGCAGTGATGCAAGAAGTTCCTGCATCCAAATTGGGAGTGCATTTTCACAATACCTATGGACAAGCCCTAGTCAACATAGTTGTTGCTCTTCAGATGGGTATCAATGTGGTGGATTCCTCAGTAGCAGGCTTGGGTGGCTGTCCCTATGCTAAAGGTGCTACAGGCAACGTTGCTACCGAAGAAGTACTTTATCTACTAGAGGGTCTTGGAATCAAGACAGGTGTTGATCTAGCTCAAGTAGAGGAAACTGGGAAATTTATTTGTGAACATATTGGCCGCGCTTCAGGGGTTAAAGTCGGAAGGTCTATGAGTAGA---------ACAAAGGGAATGTCTAAACTTTAG
>Pinus_maritima
------ATGCTTACATTGAAGACCTTGTCCAGATTAGTCCAGCAGAGGCCATCCTTTTCGTGGGCAAGAATCCGAGCTCCACAG---------------TTGATCCCCAGCTTCAGGATGTCCAGTTTGGAGGAGCCTGTCCGAACTGACAGC------------------------------TTCTCAAAGTTGAATGGCACGGGAAGG---------------------------------------------------TTATCTCGA---------TTATCATCTGACAGT------------------AGTAGGAAGAGATTTGATGAAAGAAGTTCCGCACAAGAC---------------TTGGCTGGAGAGGGGGATTGC------------------------------------------------------AGTTGTTCT---------------CCCATGGATGTCAATGAGTATGTTGTGGGATCGGTGTCATGGAGG---AAAGAAATACATGACAGGAATGGTATTGGTTCATCTTGCATGAGGCCCTTATCATGCTGTAGAAGTTACCAATTGTTGTCAAGTGGCAAGCGTGAAATTTGGACATTACCA---------------------------------------GAGCGCCATTATAGTTCATTACGTGAAGAAACAGAAATAAGGCAACTTACTCAAAAGCTTTTAAGGGGTACACCCAAGTTTGTAAAGATAGTTGAAGTTGGACCAAGAGATGGATTGCAGAATGAGAAGAACATAGTACCAGCAAATGTAAAGATTGAGCTGATCAAAAGGTTGGCTGCCTCTGGCCTGCAAGTTGTAGAGGCTACCAGCTTTGTTTCACCAAAATGGGTTCCACAGTTGGCAGATGCAAAGGAGGTTATGGATGGTATCAAATCAGTGGCTGGT---ACACGGCTTCCTGTGTTGACGCCAAATTTGAAGGGTTTTCATGCTGCTATTGATGCTGGGGCAAAGGAAGTTGCTGTGTTTGCCTCTGCCTCAGAGTCTTTCTCAAAATCAAACATCAATTGTACTATTGAAGAGAGTTTAGGTCGTTATAAAGAGATCTTGAATGCTGCAAAAAGATTCTCTGTACCTGTACGGGGGTATGTGTCTTGTGTTGTCGGATGTCCTGTTGAAGGCCCCATATCTCCATCCAGCGTAGCATATGTTGCAAAGGAGCTTTATGATATGGGATGCTATGAAATCTCTCTTGGTGACACCATAGGTGTCGGTACTCCAGGCACTGTTGTTCCGATGCTTGATGCTGTAATGAGTGTTGTACCTGTTGAAAAGCTTGCTGTTCATTTCCATGATACTTATGGACAATCACTTGCAAATATTTTTGTTTCGTTACAGATGGGAATTAGTGTCATTGACTCATCAATATCTGGGCTTGGAGGGTGTCCATATGCCAAAGGTGCTACTGGCAATGTAGCAACTGAAGATGTTGTCTATTTACTTAATGGTCTTGGTGTGAAGACAAATGTTGACCTCGGTAAACTGCTTTCAGCAGCCGATTTCATTTGCAAACATTTGGGCCGCCAATCTGGATCAAAAGCAGGAATAGCACTAAGCAGAGGCATAAGAGAT------CACTCAAAGATGTGA
>Amborella_tricopoda
---------------------------------------------------------------------------------------------------------------------ATGTCGAGCCTACAAGAACCAATTAGTTTTGACACA------------------------------TTGCCAACTCTGAGAGATGTGAGTAGG---------------------------------------------------CTTCGGAGGTTC------GCATCCAGTGATTGC---------------------AGCCAAAGATTTGATGAAGGAGAATCT------------------------------------GGAAATTGCTTAGCTGAAGAA---------------------------------------AGGGCTTGTTGTTCTTCTAATGGTTGC---------ATTGACGAGTATACAGGAGACAACTTCCCATGGAGA---AGACGAACAAGGGACATTTTTCGAGGAGAACCATTGCATTCAAGGAACTGCCATAGT---AGAAAGTGCATGCAGATTTCTGATCGTATTTGTGATACATGGTTCCTTCAA---------------------------------------GATCGTCAATACAGTGTGCCATGTGCTGACAAAGAAATACGGGACCTAACAAACAAGTTTTTACGGGGCATACCAAAATATGTGAAAATTGTGGAAGTTGGGCCTAGGGATGGATTGCAAAATGAGAAGGCTATTGTACCTACAGCTGTTAAGGTTGAAATGATTCAAAGATTGGCAGCTTCTGGTTTGCAAGTGGTTGAAGCGACGAGCTTTGTCTCTCCAAAATGGGTACCACAGCTGGCTGATGCAAAGGACGTAATCGATGCTATAAGTGATATACGGGGC---GTGAGGCTTCCTGTGTTAACGCCAAACCTCAAAGGTTTTGAAGCTGCAATTGCTGCAGGCGCAAAGGAAGTTGCAATATTTGCTTCAGCATCTGAAGCATTTTCCAAGTCTAATATCAATTGCAGTATTGAAGATAGTCTCTCACGGTTCTGTGATGTCACTGATGCTGCCAAGAAGCTCTCAATCCCTGTTCGAGGGTATGTATCGTGTGTTGCGGGATGTCCTGTTGAAGGATACGTACCTCCATCCAAAGTAGCTTACGTGGCGAAGGAGCTTTATGATATGGGTTGTTTTGAGATCTCTCTTGGTGACACCATTGGAGTTGGCACCCCTGGGTCCATTATACCGATGCTTGAAGCTGTGATGGCGGTTGTCCCTGTGGAGAAGCTCGCTGTGCATTTCCATGATACTTATGGACAGTCTTTGGCGAATATCTTGGTCTCTCTTCAGATGGGAATAAGTGTTGTGGATTCTTCTATCTCTGGACTTGGTGGTTGTCCTTATGCAAAGGGTGCCTCAGGTAATGTGGCCACTGAAGATGTTGTGTATTTGCTACATGGACTTGGGGTAAAAACCAATGTGGATTTGGGCAAACTCATCTCAGCTGGTGAATATATTTGCAACCACTTAGGGCGCCACTCCGGTTCCAAGGCTGCTGTTGCCTTGGCCAAG------AAGACCAACCAGTTCAGTTGA------
>Isoetes_spp
----------------------------------------------------------------------------------------------------------------------------------------------------------------------------------------------------------------------------------------------------------------------------------------------------------------------------------------------------------------------------------------------------------------------------------------------------------------------------------------------------------------------------------------------------------------------------------------------------------------------------------------------------------------------------------------------------------------------------------------------------------------------------------------------------------------------------------------------------------------------------------------------------------------------------------------------------------------------------------------------------------------------------------------------------------------------------------------------------------------------------------------------------------------------------------------------------------------------------------------------------------------------------------------------------------------------------------------------------------------------------------------------------------------------------------------------------------------------------------------------------------------------------------------------------------------------------GTGTACAAACAAATGTTGACCTTGGTGAGCTTCTTTCTGCTGG-------------------------------------------------------------------------------------------------
>Isoetes_andicola
----------------------------------------------------------------------------------------------------------------------------------------------------------------------------------------------------------------------------------------------------------------------------------------------------------------------------------------------------------------------------------------------------------------------------------------------------------------------------------------------------------------------------------------------------------------------------------------------------------------------------------------------------------------------------------------------------------------------------------------------------------------------------------------------------------------------------------------------------------------------------------------------------------------------------------------------------------------------------------------------------------------------------------------------------------------------------------------------------------------------------------------------------------------------------------------------------------------------------------------------------------------------------------------------------------------------------------------------TGCCAATGCTTGAAGCTGTGATGAAAGTTGTGCCAAAAAAAAATTTGGCTGTTCACTTTCACGATACCTACGGACAAGCATTATCAAACATCCT-------TTACAGATGGGAATAAGCGTGGTTGATGCTTCCGTCTCTGGTCTTGGAGGATGCCC-------------------------------------------------------------------------------------------------------------------------------------------------------------------------------------------------------------
>Isoetes_humilior
----------------------------------------------------------------------------------------------------------------------------------------------------------------------------------------------------------------------------------------------------------------------------------------------------------------------------------------------------------------------------------------------------------------------------------------------------------------------------------------------------------------------------------------------------------------------------------------------------------------------------------------------------------------------------------------------------------------------------------------------------------------------------------------------------------------------------------------------------------------------------------------------------------------------------------------------------------------------------------------------------------------------------------------------------------------------------------------------------------------------------------------------------------------------------------------------------------------------------------------------------------------------------------------------------------------------------------------------------TGCTTGAAGCTGCGATGAAGGTTGTTCCAAGAAGGAATCTGGCTGTTCACTTTCATGATACCTATGGACAAGCATTGTCAAACATCCTTGTTTCATTACAG---------------------------------------------------------------------------------------------------------------------------------------------------------------------------------------------------------------------------------------------------------------
>Isoetes_elatior
------------------------------------------------------------------------------------------------------------------------------------------------------------------------------------------------------------------------------------------------------------------------------------------------------------------------------------------------------------------------------------------------------------------------------------------------------------------------------------------------------------------------------------------------------------------------------------------------------------------------------------------------------------------------------------------------------------------------------------------------------------------------------------------------------------------------------------------------------------------------------------------------------------------------------------------------------------------------------------------------------------------------------------------------------------------------------------------------------------------------------------------------------------------------------------------------------------------------------------------------------------------------------------------------------------------------------------GGAACTGTGTTGCCGATGCTTGAAGCTGTGATGAAGGTTGTTCCAAGAAGGAATTTGGCTGTTCACTTTCATGA------------------------------------------------------------------------------------------------------GGGTGCATCTGGAAATGTTGCAACTGAAGATGTTGTATACCTTCTYAATGGCMTTGGYGYGCAAACAAATGTTGACCTTGGTGAGCTTCTT---------------------------------------------------------------------------------------------------------
>Isoetes_coromandelina
--------------------------------------------------------------------------------------------------------------------------------------------------------------------------------------------------------------------------------------------------------------------------------------------------------------------------------------------------------------------------------------------------------------------------------------------------------------------------------------------------------------------------------------------------------------------------------------------------------------------------------------------------------------------------------------------------------------------------------------------------------------------------------------------------------------------------------------------------------------------------------------------------------------------------------------------------------------------------------------------------------------------------------------------------------------------------------------------------------------------------------------------------------------------------------------------------TTCCTGTGTTGTGGGATGCCCAATTGAAGGACCAAGTTCTCCGGACAAAGTTGCATATGTTGCTAAGGAGCTTTGGAACATGGGCTGCTATGAGA-----------------------------------GGAACTGTATTGCCAATGCTTGAAGCTGTGATGAAAGTTGTCCCAAGAAGAAATTTGGCTGTTCACTTTCATGATACCTATGGACAAGCATTATCAAACATCCTTGTTTCATTACAG---------------------------------------------------------------------------------------------------------------------------------------------------------------------------------------------------------------------------------------------------------------
