# Supplementary material for: Phylogenomics indicates the “living fossil” Isoetes diversified in the Cenozoic
Source: PLoS One. 2020 Jun 18;15(6):e0227525. doi: 10.1371/journal.pone.0227525 (PMC7302493; doi:10.1371/journal.pone.0227525)
Supplement: S1 File — Folder containing fasta files for each of the individual nuclear alignments. (GZ) [file pone.0227525.s011.gz › 1_Individual_Nuclear_Alignments/Homolog_17940.orthogroup_2.fasta]

>Pteridium_aquilinium
------------------------------------------------------------------------------------------------------------------------------------------------------------------------------------------------------------------------------------GTTATGAAGATGAACATGACGAATCACATTCGC---------------------------------------------------------------------------------------------------------------------------------------------------------------------------------------------------------------------------------------------------------------------------------------------------------------------------------------------------------------------------------------------------------------------------------------------------------------------------------------------------------------------------------------------------------------ATGCTACCCAAAAGCCAGACTTCT------GGTGCCGTGGAT---------------------------------------------------------------------------------------------------GGGGGCTGT------------------------------------------------GAAAGCTCGCCATTT---GTGCCTTCTGGCTGCAAA---TGCAAG------CCC---------------------------------------------------------------------------------------------------------------------------------------------------------------------------------------------------------------------------------------------------------------------------------------------------------------------------------------------------------------------------------------------------------------------------------------------------------------------------------------------------------------------------------------------------------------------------------------------------------------------------------------------------------------------------------------------------------------------------------------------------------------------------ACTCTCAGTACAAGGAGATCGTTGGTGGGCTCATTTGAAGAGTCTTTGCTGTCTGGCCGGCTTATGGCAGGAAAGCTTTGCCAGAAGCTGGATGGTTTTTTAGCATTGCTAAGTATAACAGGGGGATCCTGGTCGCCGCCAATGCAAAAGCTTCCATTTTCTGTCACTTGTGTTGATGAAGAGAGTTCTTTACTCTACTGTGCGTCGATCGATCTTTCCGGAAATGCC---ACGAAGAAGAAGGTTGCAGGTGACAGGAGGAGGAAGAATGCTTCT---GTTGATGATGCATCGGTTAGTAAA---AACCGCTTTCGCATTCCAGTCAGTGGCAGAGTCCAATTGGTTCTGAGTAATCCAGAATTGACTCCTGTACATACATTTTTGTGTAGTTATGACCTGACAGACATGCCTCCAGGAACAAAGACGTTTCTACGGCATAAAGTATTTTTAYY-GCRC--ACAACAGCAGTGAAG---------------------------------ACTCAAAAGGGCCCCTTTCACCCCACGACA---------------------------------------------------------------GAACAGTTGAATGCTAGACTGCCCTCATGG------------------------------------------------------------------------GGTAGT------------------------CGTGCTTTGTACATCAATCAA---------------------------------------------------------------------------------------------------------------------------------------------------------------------------------------------------------------GATGGAGTTATCCCTACT---------------------------------------------------------------------------------------------------------------------------------------------------------------------------------------------------------------------------------------------------------------------------------------------------------------------------------------------------------------------------------------------------------------------------------------------------------------------TTCAATGACCTGCGC------------------------------------------------------------------------------------------------------------------------------------------------------------------------------------------------------------------------------------------------------
>Lygodium_japonicum
ATGGGGTTGCCCCAG---CCTCCATATGGTGATCATGATAACGGTGGAACAGGTTCAGTTGCTCAGGATTGCTTTATAGCTTCTACCCCC---------GGCACTTCGTGGAAAAGAGATCCTTTTGACACTTTGGACATTGCAGCTTCTCAAAGTAGCAATGGTAGCACTATCTATGATCAGAGTATTGTGACCAGTAACTCTATTGGATTT------GACCCGTCAATAATAAGTCTTGGTTCAAGCACACACATAAATAAGGTAACTGAAGCTCATAGATCAAGGGATCTGATCATCCATCCTAGTTACTTTGACACAAAACATGAAGTAGTGGGTTCTACAATTGGCAAGTCTCCACATTCTCACAAG------------------------------------------------------------------------------GAA------TTCAGCAGTAGTCCTGCTTCAATCATTGTTGGCTTTGACACA------------------------------TATGGGCTTGATTGTAAGGGGAGAGGTCAAGAGACGAGGAATGACACACTCAAGGTCAAAAGTCAGGAAAGTATTATC------------------------TCGATGCAAGAACTTGATCACCAGCCTGCAGGACTATCG------------------------------------AGAAAGAAGACATTC---------------------TCTCCTCTTTCAGATTTGCTTTCCAGT------ACAGATAATGTGGCTTTGCTTGGATATTTGGAACCAGATTCCCAACCCTCCCAGGAAGGACATATTGATATTCAAAGGGCA---------------AAGGAAGAACAGAGTTCT---------------------GGCACTGACTTTGTCCTGGAAGATGTAAGTACAGGGTTTTGTATTTACCAAAGTGCAAAGAATGTTAACTGT---------------ATTACAAGCAGCCCACTGAACATCCCTTCATCGGATAAGGACTGCCAC------CCTAGAAGG---TTGGCCAAAGTAGATTATAGCTGCTTGCAAACGGATGGTCCATTGCTCACAGCAAAAGAAGTGCGAGCATTGCAACATGAGTCT---------CAGGATTATGCATCTCCTCCCAGGGGACGGCAAGTCAAGGTG---------------------------------------------------------GACAAATGGACAAAGGCAACTTTGTAT------------GAGCATTCACCCCAACAATCGAGCACCCCTGCT------CTTTCCTTATCACCACTTGGTCCAAGA---------------------------------TGCCTCTCAAAGGCGAAGAGTTTGTCCAGTGTACTCGATGCTACCAAGCCAGTTCCATCT---------------------------------------------ACGACTACTGCCAATATGATTCCTCCAGTGAAACTCCGT------------------------------------------TCGAAGGAGACAAAGGCTCGGTCTTTACTTGTG---------GAGGACGAGTAT------------------------GATGATGACTTGTTC---------------TCACAGTCTGGACATAAGCAGCAGTCA---CAATGCCCAGACTGGACACTT------GAAGCTGGCCGATTTATGCAACCTGGG---------TATAGGCCTGCTGCCAGTGCAACTAGCTCGACTAGGAGGTCACTTGTTGGCTCATTCGAGGAGTCTTTGTTATCTGGCCGTTTTCTAGCAGGAAAGCCGTGCAAGAAGCTGGATGGTTTTCTTGCACTGCTCAGTATAACCGGTGGATCTTGGTCACCACCTATGCAAAAGCTTCCTTTTTCTGTTTCTTGTGTGGACGTGGACAACTTGTTACTCTATTATGCCTCGATTGATCTTGCTGGGAGAGCC---AACAGCTTGAAGAGTAAAGGGAACAGGAACAAGAAAAACAGTTCT---TTGGAAGACTCTCCATCGAACAAA---AACCGATTCAGAATTCCAGTCAGTGGCCGAGTTCAACTGGTTCTTAGCAACCCAGAAATGACTCCTGTGCACACATTCCTGTGTAGCTATGATTTGACGGACATGCCGCCTGGTACAAAGACATTTCTTCGTCACAAAGTGTTCTTATCAGCACCTGTACCGGGAGCAAAA---------------------------------CAAACTTCCTCC------------TCCACA---------------------------------------------------------------AATCAATTCTCAAGGTCTGGCCCATCATTGAGG---------------------------------------------------------------------AACAGT------------------------CTCACTGTATATAGCAATGAACTT------------------------------------------------------------GAGGATGTTCCT---------------------------------AACTTGGATTGCTCTGGTTCAAAA---------------GAAGCGGGGAGCAGTGAGAAGTCTATGTTATGTACAGAACAGATTTCTGCTTTTAGATATGGCGGACACATACCGATTAACTCATATAATAATGAAAAGAATGGCAGCCACAACATGGCAGGCAATCACAGTACGACTTCCTATAGTGGAATCAAC---------------------CATAAGGAAGGCCGTTCAGTTTGCCAGGCTCCTATTAACCGTGTTCTTAAACGTTCAATTGACAAAGACATCTCTAGTTGTGATATTGTACAGCCCAAGTGCAGACAG------------------------------------------AACAGAAAAAACTCTGAAGGT---------GGGGGGAGCGTTCTTCGTTATGCTCTCCACCTACGGTTTTTGTGTCCTCCTTTGAAGGCAACTCAGCAGTCCAAAACTACAGCTCTT---TCTGCCTCAGAATCTGCT------------GAGGCTGCTTTCTGTAGTGGCGAACCTTATGGGGACCGAAGGCGCTTTTACTTGTATAGTGACCTTCGTGTCATCTTTCCACAAAGGCATGCAGATTCCGATGAGGGAAAGCTTGAAGTGGAGTATGATTTTCCAGCAGATCCAAAGTACTTTGAGTACTGCAGCTAG---------------------------------------------------------------------------------------------------------------------------------------------------
>Theobroma_cacao
ATGGGCTTGCCTCAAGTTTCCTCCAGTGGTATTGCCGAGGAA---GTGGCTGCATCGCTGAGCACA------TTTGTGCAGACCCCACACAGAATTGTTGGTGTGAGC------AGCTGTGATTTAATAGGGGTGCAGGGAGGAATCCTAGGAAATCGAATTCAGGTG------------------GATTTGCCACGCTCTTCATTTGGAGATTTG------CAAAGAAAAACCACAGGGGAGCATCCAAAG---GATCCTGAGACTTTGAATGTG------AAT---------------------------AAAGATGGTAGATCCAACATTTATAGGCTGAAGATTGGCACTATGGAACAAAATGGCTGGCTCGCC---CATAAAAGTGGACATAATATT---------------------------------------------------------------CAGAAACCTGTTCCTCGAATTCTTGGTTTTGAAACAAGGGCATTGCATTCTCCAGTTGATGTGTTCAATGGAGTCCAAACT---------TCATCCACTGTTGTTAGCATCACCAGTAATGCAGCTGAGTCTAAT---------------------------------------------------------------GGCTCACTA---------------------------------GCAAGGAAGCGCTTATTG---------------------TCTCCTTTGAGTGGAATGCTCTGCCCT---GATGAATTTAATGGCGATGCTTTGGATATTGGTGGTGGTATCAACCAAAGTGGTTTT---GGCAGTGGAACT------------------------GAGAACTGCAGTATTTATGTG---------------------TCACAAGAGCATAAAAAGGCTCAT---------------------------------------ATTGGC------AACTCTAGCTCTTTAGACGCTGCAGTCTGGTCGACATCTTGTTTTCCAGAATGGAAGAAT------TCTCCAGAT---GATAATTGTGGAGCAAACTCAATGTTCCTCTCTGATGGCCCTCTGCTAAAGAATAAGGAGCTGAAATCTGACAAT------CATTTTGTACCTACTACCCCAGGGCTCAATTATTCCGGGGAAACAAATAAAAAAAGGTACCAAACACTG---------------------------------------------------------------------------GCTATAGCAATACCCGTTAAGAAGGCAGCCTCACCTCCC------TTGTCTTTGTCTCCTCTTGGTCCAAAA---------------------------------TTTACTGAAAGAATAAAACATGCTAAA---GGATGCAGG------------------------------------------------------------------GATGTGGCAGAAAAACTAGATGATGATTATATGACCTTC---------------------------AAGGATATGGAGCAGTCTCTT------------AATGGAATGGTATCAGTACAGACAGATAAGGATTTTAGGTTGTCAAGTAAATCATTTCGTCATTTTGAAGATTTGCAGAATAGGTTTGATCCATGTTCTCCTGAGCTTACCTCTGCC---GTTGGT---------------------------------CCTAAAACTGGC------------AAATTAGTTAGAAGTCTTAGTGGACACTCTGTCAGAAGGTCCTTGGTTGGTTCATTTGAGGAGTCACTGTTAACTGGTCGGTTGTTATCTGGAAAAGTTAGTCAGAAAATTGATGGCTTCCTCGCAGTTCTCAGTATCACTGGGGGGAATTTCTCCCCACAATCACAGAAACTTCCATTCACAGTAACTAGTGTTGATGGAGATAACTACTTGCTCTATTATTCATCAATAGATCTTGCTAGGCATATC---TCAACAAACAAGTGTAGGGGCTCAAAAATGAAAAGGAGCTTGAGC---ATGGATGATTCACAAGCTGAAAAC---CGCCGCCTTCGCGTGCCCATGAAGGGGCGGATACAATTGGTGTTAAGCAATCCAGAAAAGACACCCATTCACACCTTCCTTTGTAACTATGATCTGACTGACATGCCTGCTGGTACAAAGACATTTCTGCGCCAAAGGATTACTTTGGCACCTGCTGCCGCAACTAATATA------------------------------------------------------------------------------------------------------------------------CCAGGGAAAGAAAGACATCAAAGTTCGGAGGTTAAATAT---------GATGTCAAAGCATCTCCC------------------------------------------------------------------------------ATCCAGAATATAAATAAT---------------------------------------------------------------------------------------------------------------------------------------TCTTCTCCATTTAGCGGAAAATTTCAT---ACTACCAGATATCCTGATCAG---------------------------------------AATATGAAAGATATAGAACGTGAAACTGCCGGACGTGTTGGG---AACCTAGACAATGATTCCAGTGGTTTGAAC---------------------------ATTAGTGAACTTATACAAACTGAC---------------------------------AAAGACAACAGCCCATTAAATGCTGGCAATGTAAATTTA------------------------------AACAAATTTGTACATAGCTCATCAAGGGTCAATGAGAATACTATT---GGTACTGGTGTTCTGCGCTATGCTCTTCATGTCCGTTTTTTGTGCCCTTCCCCCAAGAAATGTTCAAAGTCTGTCCGAAGGTGCAAA---TCTGATCCTCTGTCTGAG------------CCAGCGGGAACC---------ATGAACATTGACAGGGAGAGACGCTTCTACTTGTATAGTGATATGAGGGTGGTTTTCCCACAGCGCCATTCAGATGCGGATGAGGGTCAGTTACATGTGGAGTATGATTTTCCATCAAATCCAAAGTACTTTGACATCAGCAGCTAA---------------------------------------------------------------------------------------------------------------------------------------------------
>Oryza_sativa
---------------------------------------------------------------------------------------------------------------------------------------------------------------------------------------------------------------------------------------------------------------------------------------------------------------------------------------------------------------------------------------------------------------------------------------------------------------------------------------------------------------------------------------------------------------------------------------------------------------------------------------------------------------------------------------------------------------------------------------------------------------------------------------------------------------------------------------------------------------------------------------------------------------------------------------------------------------AAGGCAAAT---------------------------------------ACTGCA------ATTCTTGATTCTTTTGAGGCACCTACATGGCCAGCTTCGAGATACTCCAACTGGAGTACAGAGCAGGGTGTCGAT------------AAATTTAGTGGTAGTACATTCACTGATGGTCCTTTGCTTGAGAGCAGGGAG---------------------------------------TCATTTCCTTGTTCAGAT------------CACCTGGAAGCTCTT---GAA---------------------------------------------------------------------------AGTGTTGCTGTTCCACTTGCAAAATTGGCACATCCTCCT---CTGCTTAATCTGTCTCCTCTTGGCCCAACA---------------------------------TGGATGCATGGAACAAATACTGTAGGA---TCTCATGGA------------------------------------------------------------------GAATCATTG---------------------------------------------------------AGAGAAACTGAAGGTTCAACCTGTGAAGGGTAT------------------TCAGAAGGTCATGGTAGGTCAAGGATAAGAGATGCGTTTGAAAAAACTAATATCTTACATGATGACTTTGATATGAGGATCCCTAAGAAGAGTTCAGATAGAAAATCTCAAAACTGGGGCCCG------GAATCT---GCCTCTGTATCCCCACGC---ATTGGATGTATT---CGGAGTATTGGTCTCCTTCCTGTACGAAGGTCGTTAATTGGCTCTTTTGAGGAATCTCTTTTATCTGGTCGCTATTCCTGTGGAAAAGACAATCAGAATATTGACGGTTTCCTTGCTGTCCTGAATGTGACTGGTGGTAACTTCTCTCCCCCAACTCAGAAGCTTCCATTTTCAGCTACCAGCATTGATGAGAACAGCTCCTTACTCTACTATTCATCGATCGATCTTGTGGGGAGGCTG---CCTATGAGCAGTAGCAAAAGCCCAAAGCTCAAAAGAAGCCTGAGT---AATCATGATTCACGATCAGCGAAG---AGTCGGTTACGTATCCCAGTTAAAGGGCGTGTGCAGCTGGTTGTCAGTAACCCAGAGAAGACACCGCTACATACCTTCTTCTGCAACTATGATTTGAGTGACATGCCTGCTGGAACCAAGGCT---------------------------------------------------------------------------------------------------------------------------------------------------------------------------------------------------------------------------------------------------------------------------------------------------------------------------------------------------------------------------------------------------------------------------------------------------------------------------------------------------------------------------------------------------------------------------------------------------------------------------------------------------------------------------------------------------------------------------------------------------------------------------------------------------------------------------------------------------------------------------------------------------------------------------------------------------------------------------------------------------------------------------------------------------------------------------------------GTAGACCAGGGCAGAACTGCAACTTGA------------------------------------------------------------------------------------------------------------------------------------------------------------------------------------------------
>Ananas_comosus
ATGGGCTTGCCTCAA---TTATCTCCTAATTTAGCCGATGAA---GTGACCACTGCACTAAGCACT------TTTGTGTCGACTCCTCCCCGCTTTGGTGGTATCGGC------ACCTGTGATTTGGATGGCCTTCATGGAGGAAGCTCAAGTAATAGGATTTCGGGA------------------GAATTTCCA------------TCTGATTTT------CAGAGGAAAACGACGTTGGAAGTACCAAAAGCAACGGATGGGTCTATGAATTACAAGAATGCC---------------------------ATCGATGGAGCTACGAGCCTTCAAGGGCTCAGGATTGATTCGAAGGATACAAATGGTAGATTCCTT---CCTAGAATGGGCCAAACTGTT---------------------------------------------------------------CAAAGGCCTTTAATGAGAGTTGTCGGTTTTGAATCA------------------------------AGCGAAATCAATTCA---------------------------------TCTATAGCCAATGCCAAGAATGATCCGTTG------------------------------------------GCTGATCTAAATGGCCCTCAA---------------------------------GTGAGGAAACGATTACAT---------------------TCTCCTTTGAATAGCACTCTTCGTAAG------CAATTCCATGGTGATTTTTTAGATATTGCTTGTGGCAATTCTCGAATTGGTTCT---TCT---------------------------------------------TCTGATTTGGGTCGAAAAGATGGTTTTAACTCCCAAGAGACTAAGAAAGCCAAT---------------------------------------ATGGGA------GGTCCTAATTCCTTCGATTCTCCAGTTTGGTCTGTTTCTGGGAGCTCAAATTGGGGTAGT------------------------------ATGCCGTGCAATTTGTTTACTGATGGTCCTTTGCTTGAGAACAAAGAG---------------------------------------CCCTTTTATCATAGCGATGTAGGAACAACTAAAATAAGTACTCTTGGTAAA---------------------------------------------------------------------------GAAATAGCTGTATCTCCGAAACAGCTTCACTCGCCACCA------CCATCCTTGTCTCCCCTTGGTCCTAAA---------------------------------TGGCATGAAAGATTCAAAATATCTGGA---ATTCAAAGG------------------------------------------------------------------GATATTATGAAACATATTAGAGACGATGCTTCGGTTTGG---------------------------AAGGACAGACAGGGATTAAACAGTGAAAGTGAAATTGGGATCTTATTTCCTTCGGAGGAAGATGATTTTAGTACTACAAAGGATTTATTAGGCGAGGATAATATGTTGCATGATGAATTAGATTCATTTAACCTGCAGAGAACTTGTAAT---AGTAGTCAAAATTGTGGTATT------GGGTCT---GCGCCC---ACTCCTCGCTGCATGAACTATGTA---AGAAGTTTGAGTCTTCTCCCTGTTAGGAGGTCACTCGTTGGTTCGTTTGAAGAGTCTCTTTTATCTGGTAGGCTCTCATCTGGGAAAGATAGCCAGAGAATTGATGGCTTTCTAGCTGTGCTAAATGTTACTGGTGGTAGCTTTTCACCTTCAACTCAGAAGCTTCCTTTTGCGGTAACCAGCATTGATGATGATAGCCCCTTGCTGTACTATGCATCGATCGATCTTGCGGGGAGATTGCCTCCAAATAATAAGAGTAAAAGCCCAAAATTCAGAAGAAGCCTCAGCCACAATGATGATTCACGAGCTGCGAGG---AGTCGACTACGGGTCCCTGTAAAAGGGCGCATTCAACTGGTTCTTAGCAACCCAGAGATGACTCCTGTTCATACTTTCTTTTGCAACTACGATTTGAGCGACATGCCTGCAGGAACTAAGACTTTCATGCGGCAAAAGGTCGCTCTAGCTTCTTCTGCATCTCCACCTAAT------------------------------------------------------------------------------------------------------------------------CCAATGAAAGACGCAAGCGAAGAT---CGCGGCACAAAT---------ATT---------------------------------------------------------------------------------------------CTGCCTAAAGCTCAAAGTGAACAT------------------------------------------------------------------------------------------------AGAGAACGCAACTGT---------------------------------------------------------------------------------------------------------------------GAT---TCTGCTGAATGT------------------TGTGCACATAAGACGTCGCAC---------------AATGGGCATGGA---------ATTTCAGAACAATGTAGTACTACC------------------------ATGAATATAAAAGATAGTACTAACAGTAATAGTATCCACAGTGAAAGTGAAAGAACTGATAATGATAATAATACTACTAGGAGGTGTAGTCATAGCTCATCAAAGGCCAATGATACTTCGGCTGAAAGGGGCGGTGTTCTTCGCTATGCTCTTCACCTGCGATTCTTGAGTCCTTTTTCTAAGAAAGCTTCGAGATCGGTGCAGAGATGCAAA---TCCGACCTCTCGTCGGTG------------CCCCGCGGTGGC------GGAACGGAAGCAGCGGAGGAGAGGCGCTTCTATTTGTATAATGATCTGAGAGTTGTGTTTCCTCAGCGCCATTCGGATGCAGATGAGGGCAAGTTGCGCGTAGAGCACCACTTCCCCGCCGATCCGAAGTACTTCGACATAAGCAACTGA---------------------------------------------------------------------------------------------------------------------------------------------------
>Amborella_tricopoda
ATGGGCTTGCCTAGAGCATGTTCTGATGAAAAATCTGATGAA---GTTGTG------------------------------ATACCATCACAGTATGGAGGTATAAGT------ACCTGCGATTTGGATGGATTGAATCAAAGACATAATGATGATAGGATGGTGGGGTTATTTGGGCAAAGTCAAGGTTTTCCCTGCTCTTCATTTGGAGACTTT------CCAAGAAAACCCACTTTAGAATTACCAAAAGGAACAGACGGGTTTGCTGTATCCAAGAGCTCT---------------------------TTTATTGGTGCTCCCCACATGGTTGGGAGGAAAGTGGGACTTAAAGGGAAG------------------------------CAAAGTATC---------------------------------------------------------------CAATTGCCCGCTTCAAGAATCGTGGGTTTTGACAATAGG------GGATCAGACAGAAGCTTCCTCAATAAAACAAATTGC---------------------------------TCTTCGGCAAATGGGAACTCAGATAATTTA------------------------------------------TCCAATTTATTTGGTTCACAA---------------------------------GTCAGGAAACGAATGTTG---------------------TCCCCTCTCAATGCTATGTTATCAAGTCCGGATACTTTTGAGGGTGATAAGTTAGACATT------------------ATTGGAGCG---GAAACATTAAAAACA---------------CCTGATAGGAAGTTCATCAGTAGCTTG---------------------AGCCAGGATTGTAAGAAGGCCAAT---------------------------------------CTTAGCAAT---GGAGTTAACCATCCCAACACCCCACTTTGGTCAACACTTAGAGATCACAAATGGAACCTC------ACATGCGAT---AACAATACAAGTAGATCCTCACTTCTCTTCACTGATGGTCCTTTGCTTGAAACTAAGAGTGTC------------------------------ACAATCTCTAATTATCAGGAGGAAATC---------AAGGTAAGTTCAAGGAATGGG---------------------------------------------------------------------------GCAATGGCTATATCTTGCAGCCAGGCTGCCTCGCCTCCT------CTCTCTCTATCTCCTCTTGGTCCTAAA---------------------------------TGGTCTGAGAGACTGAAAATTGCAGGCCAGGTTTATAAA------------------------------------------------------------------GATGTTGCTGATGTAATAGAGGATGATTATCTAACGTCA---------------------------AAGAGCCTTGATGGTTCAGTCGATGGAAGGCTCTTGGACAGTTTATTT---ATCCCTGATGATGAGTTTGGGGTTACAAGAAAATCATTTCAGGAATTTGGCATATTGCAGAAG------GATTCATGTCCTACTCCTGAAAATTGTGCTCGGGTTAGCAGGCATTGGGGCCAT------GAATCT---GAGTCT---TCACCTCAAACATGTGGAAAATTGGGTAGGAGTTTCAGTGTGCTTCCTGTTCGGAGGTCTTTGGTTGGTTCCTTCGAGGAATCTCTCTTGTCTGGTCGATTCTCTTCCAGTAAAGCTCGTCAGAGAATAGATGGGTTTCTTGCGATTCTGAATGTAACTGGAGGGAGCTTTTCTCCCCCATCTCAGAAGCTTCCATTTTCAGTGACTAGCGTGGATGGTGACAGCTACTTGTTATATTATGCATCGATAGACCTTGCAGGGAATCTT---TCAGCAAACAACTGTAGAGGCCCAAAGCTGAAGAGAAGTCTTAGC---AATGAAGATTCTAGATCAAACAAG---AGTCATTTGCGAATTCCCATGAAAGGGCGAATACAGCTGGTCCTTAGCAATCCAGAAATGACTCCTCTCCACACCTTTTTCTGTAACTATGATTTGAGTGACATGCCAGCCGGTACCAAGACATTTATGCGTCAAAAGGGCACAATTGCCTCAACAAGTTCACCCTCGTTG------------------------------------------------------------------------------------------------------------------------ATGGTTAAAGAACGGAATCGGAGTATGGATGGTAAAAAC---------ATTGCAATGGCTTCTTCAGCTCCAGTG---------------------------------AGTTCCCCTATAGAACCTGGC---------AGGGGAATCAGCAATTCGAACAGTGTTCAT------------------------------------------------------------------------------------------------GTGCACCAGAGTTGTCAACGTGTGGGGAATGAAAACTCTAATTTCAGCGGGTCTTTATAT---TCAGCTGATGCTCCACAATTT---------------------------------------GACATTACTGAC---CTGGCAGAAAGTAAAAGAGATGCAAACCCAGTACTCCATATACCGAGCAATGGTATGGAGGGGCTAAATGGATTTGGTCCCTCTGCGGTTGCGGAAAATGTAAATAGTAAA------------------------CCCCCAATAAAGGGTGATACTCAAATGGACATATGCCATGAACCTGAC------------------------------AGGAGAATTGTACATAGTTCCTCAAGGGTCAATGATAATACTACT---GTGTCTGGTGTTCTTCGATATGCCCTCCATCTTCGTTTCCTTTGCCCTAAGATGAAAAAGTGTTTGAGATCAGTGCAGAGATGCAAGCCCAGTCCTTTCTCATCTGAG------------CCCCTTATAAAT------GGTTTGGATAGTGAAGTTGAACGGAGGTTCTACTTGTACAACGATTTGAGGGTTGTGTTTCCTCAGCGTCATTCGGATGCTGATGAGGGCAAGCTCTGCATA---------TTCATTAGGAAAGCTTGTATATTTGGCGTCAAGGATTCAGTTCGAGACATGGTTGCCTCGTGGAACACTACCAAGAAAGAGTTTTGGGGCATTAGGGGATTGGATATCATTGCGAGCTGGGCTGCTCTTTCCTTTTCTTTCAAGCTCCACAGTTATACATCATGTTATGCCTCTGCCACTTTATAA
>Physcomitrella_patens
ATGGGGCTGCCTGGA---CCATCCAGTAATGCAGCAGATGATATTCAGCCAGGAGAGATA------------TTTCTTCTCAGTGTTGGT---------ACTGCGACT------TCTTGCTACAATGGCAAA------AAAGCATCCAACACCCATCGGGAGTCTCAAGAAGTGGTTAATCATAATGTTGCTGCAACCCACAGCAGAGGTGTGATTGGCGACCAAAGAACAAGCAAAAGTGGAGTATCAGATTACTATGAGTGCACTAGTAGGCTTGAAGGGGGT---------------TCGAATTCTCACTTAGATGGCACTAGTGATGTTCAAAGTAATTCCCTCTGGGAGTATCCTCTGTGTAACTCCAAGGCAAATGCAAGTGACCAACCAGCTATC---TGGACTGGTGTGTTGGAGAACAACTTGTATCGTCGACAGAAAGGTGCTTCA---GTGGCCCGAACTCCAACGTCAATTATCGTAGGATTTGAG---------------------------------------GCACAATCATCAACTGCGTCGCATGTCGCAACCTCGAAAAGTGTGGGTGACAATGCTGGCACTTCGCAGTAT---------GAAATGTTTGGCTTCTCTCAAAGCAGCAGCAGCAGCCGACAAACAGGGGGTAGT---------------GACATTGGGCTACACAGTACTCGCAAGAAGACCTCG---------------------TCTTCTCTTACCGACTTGCTGGCATCT------GGTCAGACTAGTGAAGTATTAGATTATGGGAGCTCAAATGATCAAGACTTT------AAGGGTGTGGATGAG------------------------GATGAA------------------------------------------------------CAG---------------------------------------ACTGGTAGC---------------CTCGCAGTGGACCAAGTTCCTGTCTCTCTACAGCTAGATAGAAATTAC------CAAATCCGA---AGTAGTGGCCAACAGCTATCA---GTGCAAACTGATGGGCCTGTACGAACTACCATTGAAACGGGCGAATTAGGCTTGACTCAC---------AAGGAGACGGTGTCTGAAGAGCTTTTAGGAAAGCTAGATGTAAATGGTGTCGGGGGC---------------------AATTTGTTGTCCGTAAATTCGAATTGTTTTATTCAGAGTATT---------------------CGATCTGCACGTCCAGGAATACTCCCTACT---------CCTTTATCACCCTTAGGACCACGC---------------------------------TTGTCCTCTTCAGCATCAGCAGCATCCTTGGATGTGGGCAGTGTACAAAACAATCCTTCCTGTGCCAGG------------------------------------AGTATTGTGAGCGGCCTGCAAATTCCTGCCCAGCGTCAATCGAAGTGGATCTCAGACTTT------TATCGTGGTGAGCCCGTGACTGAAGAGGAAGCTGTCGGAAGTGTAATA---------GAAGGTTCATTT------------------------GACAATTCTTGTCATGATAATCAATCTCCATCGTCTGGGAATTTTCTGAAGCATCAA---CGTGCGGGTATCTGGGGATTT------GAA------TCTTTATCTGCCCCTCAA---------AAGAGCGTCATTGGGTCGCTTGGCGTTCCTAGTAGGCGCTCATTGGTTGGCTCTTTCGAAGAGTCACTTCTTTCTGGACGGTTTTTGGCTGGTAAAGTGAGCCAGAAGCTGGATGGATTCCTGGCATTGCTGAGTGTCACGGGTGGTAGCTGGCCGCCACCTGTTAAGAAGCTACCCTTTTCGGTCATGTGCGTAAATGGAGATAGTTCGCTACCCTATTTTGCCTCTATAGATTTGGCCGGC---ACT---CCTGAGGCGAAATCAATTAAGAGTCCC---------------------------------------ACCAAA---GCCCGCTTCAAGATACCTGTGAAAGGGCGTGTTCAATTGGTCTTAAGCAATCCAGAGAAGACTCCTGTGCATACCTTCATATGTAGCTACGACCTGACGGATATGCCACCTGGTACAAAGACATTTCTGCGGCATAAGGTCTCATTAGCATCGGACGCGTGCCCC---------------------------------------------------------------ACAACT---------------------------------------------------------CCTGGAAAAGAATGTCGCAGAACAGTTCCAGATTCTCGC---------TTGAGTAGGCTTTCTGAA---CCCTCCGGAGATGGTCGTTGCAGCTTTTCCAAGTTCAGTAGTTCAATG---TGCTCCAGAGGAGTTTCTGCAGATTTATTCGGCAACAATTATTGGCAAGGTCGTGAATGTGGGGCACAACCTTGCCCTGGAGTTAATAATGTGGTCATAGACGAAACCGAACCGCTAGAACACAGGGTTGGTGCTGGCGTT---AATGCTTTGGGTTGCAATCACATGCACTCGAACACATTTGAAAAGTCTGGATCTTCTGTA---GTTATGAAATGTCCAGACCAAGTCGGTCCTCTTGCGGAAAATAGTTTTCTT---------ATGTTACAGAGTCTAGAAAACAAAGCAGGTAAT------------------------------TCAATCTTCGAA---------------------CAAGATTTTGCTGAAGGA------------GGT---------------------------AATCAAGATGGACGAATTCCTGATTCGAGAAGGAAAAGTTTGCCAAACCTTGATGGG---------------CTCGGTGGTACAAAAGGAAGTTCCAAAGCTGGCGAAGGC---------ACGGGCGGTGCTTTAAAATATGCACTTCATTTGAGGTTTATGTGCCCACGTATTAGA------AATAATGAGAAGGACAAAATACAA---AGAACACAGGTTAGAACA---------ACGCCTCCAAAGGGTGTGAAGGCTACGAAGGTGTTAGAAGATAAGCGTTTCTACATTTATGGAGATTTGCGTGTTATCTTCCCGCAACGGCATTCCGATGCGGATGAGGGCAAGCTACAAGTTGAGTATGATTCACCGGCAAATCCTAAATACTTCGACTTCAGCAGCTAG---------------------------------------------------------------------------------------------------------------------------------------------------
>Ceratodon_purpureus
ATGGGGCTGCCCGGA---CCATCCAGTGAAGCAACAGATGATAGTTGGCCGAGAGGGGCT------------TTTGCTCGAAGTTCTGGA---------GGAGCTACT------TTGATTCCTCATGACAGGCATGAAGAAGCCTCTTATGCTGGCCAGGAAATTTCAGAATCTTCGAGTCATGGTGGTAATGTTCCATATGGTGGAGGGGTGGTCTCGGACATAAAAAAAACCAAAACTGGAGTGCCAGATTATCGTTCTTGTACAGGCAGGTCCGACGGAGAA---------------TTACTTTCGAAAATCGATGGCAACAGCGATGTTGAAGATAATACAGTTTGGGCCTATCCTCTATCCAACTCA---TCCAGTGTACGCAACAAAGCAGCTGCT---AGGTCAGGCTTTGACGGAAATAACTTGTTTCGACCACAGAAAGGTGCTCCT---GTCGCTGGAGCTCCAACATCAATCATTGTTGGCTTCGAA---------------------------------------GCGCAGACGGCTACCTCATCGCACAGTACTATCTCAAAAGGTTCAAGCGACAATGGGAAAGTTCTACAGGCTCTTCAGGATGACTTGGCTGGTTTTTCTCTTTCAAGTGGCCCTGTG---GATGCAGGTGTTAAT---------------GACATGGGTTCTATTAATATTCGCAAGAGAACCTCC---------------------TCCCCTCTCACTGATATGCTGGCTTCT------GGTCAGGATAGTGGGGTTCTGGGTTTTGGTGACTCAGATGATCAAGATTCA------AAGGATATGGACGAT------------------------GATGAACCTAGTCCTGAA---------------------TCTTTTCCTCATAAAGTTGGGAAT---------------------------------------ACGGGTAAT---------------GCCACAAGCATCCCGGTTCCTATCCCTCGCTTTGTGGATAGGGATCAT------GCTGTTCGA---GAAAGGGGCCGAACACTGCCG---GTGCAAACTGATGGCCCTGTTCTTGCAAGCATTGTGGTTTCCAAGCCATGTATGGGAGGA---------AAGCAGACTGGATCTAACGAGCTTCCAACCAGCCCCAACGTGAATGCTCTCGGGGGT---------------------ACTTTTTTGTCTATAAATCCAGAATATCTTCCAAGGGGTTTT---------------------CGATCGGCACGACCAGGAGTACCTCCTGTC------ATGTCCTTGTCACCCCTAGGACCTCGT---------------------------------TGGGTGTCGCCAGCTTCA---ATGTCCTTGTCTCCAGGT------TTGAGCAGTCCAGGAAGGTATCGTGATTGG------------------------GACTTAGCTGTGTCCAATGGATTGATGTCTCCTACTCAGCGTCATCTGAAATGGGGTCCAGACTGC------TATCGGAGTGAGCCCTCAAATGAAGTGGAAGCTGCTGCAACATTAGTA---------GATGGCGCTTTT------------------------GATGATTCTAATCATGTCAATCAGTTT---TCATTCGGCAACTTTCAGAGGCAGCAA---GGTGCAGGCAGCTGGGGAATT------GAT------GCTTATTCTCCGCCTCCTGGTGGACTGAAGAGTCCTGTTGGTTCGCTTGGTGTGCTAAATAGGCGCTCATTGGTGGGTTCCTTCGAGGAGTCTCTTCTTTCTGGGCGTTTCCTGGCTGGTAAAGCAAGCCAGAAGCTGGACGGATTTTTGGCATTGCTGAGTATCACAGGCGGCAGCTGGTCACCACCTATCAAGAAGTTGCCCTTTTCAGTAATGTGCGTAGACGGAGATAGCTCCCTCCCCTACTTTGCCTCCATAGATCTGGCCGGAAATTCT---CCTGGAAGTAAATCGAGCAGGGTA---------------------------------------------------GCTCGCTTCAAGGTGCCCGGTAAAGGCCGGGTGCAATTGGTCCTAAGCAATCCAGAAAAGACCCCTGTGCATACATTTGTATGTAGCTATGACTTGACGGATATGCCACCCGGTACAAAGACATTTCTTCGGCATAAGGTTTCATTAGCATCCGGTGCGCACTCA---------------------------------------------------------------ACAGCT---------------------------------------------------------CCCGGTAGAGAAATCTGCAGAACGGGCTCAGATTGTCAC---------CTTAGCAGGCTGTCG---------GCGCTCGGCAGTCGTTGTAGCTTCTCCAACTTTAGTAGTTCAATGAGCAGCTCCAAGAAGTCTTCTAAAGATGTGTACAGGAGAGAAAACTATCAAGGCCTTGAAAGCGATTCACAGCTTCGTCCTGGAGCTGACAACATGGTTACAGATGAAACGAAGCCGCCTACATCCAAGACTAGAAGTGGTGTTAAGAGTAGTATGGATTGTAACCAAACGCAACTTGATCCAGGTGGAATTTGTGGACCCTCTGTT---AAAGTTGATTGTAAAGAACGAGATAAGCCACCTGCCAATGGTGGTATCTTA---------CTCTTCAAAAATTTAGAAGGTCAAGCAGGTGAT------------------------------GCAATCTTCGAC---------------------CAAGATCTTTCTGAGGACGTGTCCGAGCAAGGT---------------------------GGGCAGAACGGTGAGTTTGGGAAGAGGAGGCCGCCAAGCGTT------------GGT---------------ATTCATGGTAGTCCTTATGGAGGTACAAGAGGTGAAGGT---------ACTGGTGGTGTTTTGAAATATGCCCTGCACTTGAGATTCATGTGCCCACCCCTCAAA------AAGCATGGTAAGGACAAGGCCAGC---AGCACACAATTTACCGTA---------ACGCCTCCTAAGGGATCGAATGTTGTGGAGGTTCAAGAAGAACGGAGGTTCTACATTTATGGTGATTTACGTGTGGTCTTCCCACAGCGACATTCAGATGCAGATGAGGGCAAGTTACAAGTGGAGTATGATTCGCCTGCGAATCCGAAATACTTTGATTAC------------------------------------------------------------------------------------------------------------------------------------------------------------
>Isoetes_lacustris
------------------------------------------------------------------------------------------------------------------------------------------------------------------------------------------------------------------------------------CCAACAAAAAGGTCATTATCAATGGGGGTTGGGCATTTGACAAAAGCATCAAATTCC------------------------------CCTTTGAAA---------------------TGCACGAGATATCCCCGCACAGGGATT------------------------------------------------------------------------------GCTCCTCTACCCTCTTTATCTCCA---------------------------------------------------------------CTTGGACCAAAGTGGTCATCACAATCCATTGACATGAACTCAAGTTTCTCTAATGGGCAGAAA---------------------------------------------------TCTCAACACTCAGGTGTTAAG---------------------------CTTGCACCAAGATCTTGCTCCTTTTGTTGGACTGGGGAGCAAATAAAT---------------TTAGAAGAA------TTAGAAAGCAAAGGTTCTCATAATGTGTTTGAGGATCTTGATGACTGCAAA------GAATCATTTTCAAGG---------------------------------------------------------------------------GTGCTACAAAAT---------GAACATTGCGTATCAGATCTTGGA------ATCGGA------------------------AGTTTCCCTGTGGCTACTCCAGGTGCT---------------------------------------------------------------------------------------------------------------------------------------------------------------------------------------------------------------------------------------------------------------------------------------------------------------------------------------------------------------------------------------------------------------------------------------------------------------------------------------------------------------------------------------------------------------------------------------CGGTCCATCTCA---------------------------------------------------------------------------------------------------------------------------------------------------------------------------------------------CATGGGCTTCCCACTCGGAGGTCCCTTGTCGGTTCCTTTGAAGAATCTTTGCTCTCTGGACGTTTCTTAGCAGGGAAAACATGTCAGAGATTAGATGGGTTCCTGGCATTACTGAGTGTTACTGGAGGTAGCTGGTGCCCACCACTGAGGAAGCTTCCATTCAGTGTCACTTGTGTAGACGGAGATGCCTCACTTCTGTATTATGCATGCATAGATCTTTCAGAAAATGCT---GCTGGGACCAAACCAAAAGCAGGTTTC------CTAACCCAGACA---AATGAGGATGTCCGACCAGTAAAG---AACAGATTTCGGATTCCCGTTCGAGGCCGAGTACAGCTGGTGCTGAGCAATCCGGAAAAGACACCTGTACATACTTTCATCTGCAGCTATGATCTTACTGACATGCCCCCTGGAACAAAGACATTTTTACGTCAAAAGGTGTCTTTGGCAGCATCCCCTTCAAAGGAAAGG---------------------------------CTATATTCTTTTCCAAGGAAA---ACTACT------------GTTTTTCAGGAAAATAAGCTCCATTCTGGTAAAGACGGACAAGAGCCTATGCGGGAGACTGATAGG---------------------------------------------------------------------------------------GGTCAAAAT---------------TATAAGCGTTCTGTATATAAGAAT------------------------------------------------------------------------------------------------------------------------------------------------------------GGGAAAAGCGAT---------------------------------------------------------------GACATAGAGGATCAAGTTACCAGAGCAAGG---------------------------------------------------------------------------CCTGAAATGGTGACAAAAGCTGGT---------------------AGTGCCAATAAGACATTCCCTATCAAAGATATGAGATCTCCCAATGCTAATGAA------------------------GAGAAGCCCTCTGGTAATGGCACAAGGAGTGGTGAATGC---------AGTGGCACGGTGCTGCGTTACGCTCTTCATCTGAGGTTCATGTGTGCACCGAGTAAA------AATCAGGCAAGGGAGAGAGACTGC---AATGATGCTCAAAGTTTG------------CCCAGGCTATCCTCTAATGGAACTGAACATGTGGATAAAAGGCGTTTCTATCTGTATGGTGATCTACGAGCCGTCTTTCCACAGAGACATTCTGATGCCGATGAGGGCAGGTTAATGATGGAGTACGACTTCCCAGCAGATCCTAAGTATTTTGAGTATTCCTGA------------------------------------------------------------------------------------------------------------------------------------------------------
>Isoetes_sinensis
------------TCT---ACCAGAGTATGTTCTGAAGACAGGACTCTATGTGCT------------------------------------------------------------------------TCAGAATGGGCTAGGACCTGGGAATTGTCATTAGCCAAAAGGAATAATACAGATGGCCCACTGCTCCATTCCACAAAGGTG---------------GAAGAACCAATAGAAAGGTCGTTACCAATACAGGTTGGGCATTTGACA---GCATCAAATTCC------------------------------CCTTTGAAA---------------------TGCATGAGATATCCACGCACAGGGCTT------------------------------------------------------------------------------GCTCCTCTACCATCTTTATCTCCA---------------------------------------------------------------CTTGGACCAAAGTGGTCATCACAATCTATTGACATGAACTCAAGTTTCTCTAATGGGCAGAAA---------------------------------------------------TCTCAACACTCAGGTGTTAAG---------------------------TTTGCACAAAGATCTCGCTCCTTTTGTTGGACAGGGGAACAAATTAGT---------------TTAGAAGAA------TTAGAAAGCAAAGGTTCTCATAATGTGCTTGAGGATGTTGATGACTACAAA------GAGTCGTTTTCAAGG---------------------------------------------------------------------------GTACTACAAAAT---------GAACATTGCGTATCAGATCTTGGA------ATTGGA------------------------AGTTTCCCTGTGGCGACTCCAGGTCCT---------------------------------------------------------------------------------------------------------------------------------------------------------------------------------------------------------------------------------------------------------------------------------------------------------------------------------------------------------------------------------------------------------------------------------------------------------------------------------------------------------------------------------------------------------------------------------------CGGTCCATCTCA---------------------------------------------------------------------------------------------------------------------------------------------------------------------------------------------CATGGGCTTCCCACTCGCAGGTCCCTTGTTGGCTCCTTTGAAGAATCTTTGCTCTCTGGACGTTTCTTAGCAGGGAAAACATGTCAGAGATTAGATGGGTTCCTGGCATTATTGAGTGTTACTGGAGGTAGCTGGTGCCCACCAATGAGGAAGCTTCCATTCAGTGTCACTTGTGTAGACGGAGATGCCTCACTTCTGTATTATGCATGCATAGATCTTTCAGAAAATGCC---GCTGGGACCAAATCAAAAGCAGGTCGC------CTAACCCAGACA---AATGAGGATATCCGACCAGTAAAG---AACAGATTTCGAATTCCAGTTCGAGGCCGAGTACAGCTGGTGCTGAGCAATCCGGAAAAGACACCTGTACATACTTTCATCTGCAGCTATGATCTTTCTGACATGCCGCCTGGAACAAAGACATTTTTACGTCAAAAGGTGTCATTGGCAGCATCCCCTCCAAAGGAAAGG---------------------------------CTATATTCTTATCCACGTAAA---ACTACT------------GTTTTTCACGAAAATAAGCTTCATTCTGGTAATGACGGACAAGGGCCTATGAGGGAGACTGATAGA---------------------------------------------------------------------------------------GGTCAA---------------------------TCTGTACATAAGAAT------------------------------------------------------------------------------------------------------------------------------------------------------------GGGAAAAGCGAT---------------------------------------------------------------GACGTAGAGGATCAAGTTACCAGAGCAAGGAGG------------------------------------------------------------------AAGGAGCCTGAAATGGTGGCAAAGGCTGGT---------------------GGTGCTAATAAGTCTTTTTCTATTAAAGATATTAGATCTCCCAATGTTAATGAA------------------------GAGAAGCCCTCTGGTAATGGCACAAGGAGTGGTGAATGC---------AGTGGCACAGTGCTGCGTTACGCTCTTCATCTGAGGTTCATGTGTGCACCTAGCAAA------AATCAGGCAAGGGAGAAAGGCTGC---AATGATGCTCAAAGTTTG------------CCCAGGTTATTATCTAATGGAACTGAACATGGGGATAAAAGGCGTTTCTATCTATATGGTGATCTACGAGCTGTCTTTCCACAGAGACATTCTGATGCTGATGAGGGCAAGTTGATGATGGAATACGACTTCCCAGCAGATCCAAAGTATTTTGAGTATTCCTGA------------------------------------------------------------------------------------------------------------------------------------------------------
>Huperzia_lucidula
---------------------------------------------------------------------------------------------------------------------------------------------------------------------------------------------------------------------------------------------------------------------------------------------------------------------------------------------------------------------------------------------------------------------------------------------------------------------------------------------------------------------------------------------------------------------------------------------------------------------------------------------------------------------------------CTGGCAGGGGCAGTCAAGATACTT---------------------------------------------------------------------------------------------------------------------------------------------------------GGCGCTGTAAGTGAA---------------------------------------------------------------------------CTTGTCAATAATGTACAA---AGTTCATGCATAAATTCACAACAGAGTAGGATGGGGTACAGCGAGAGGATGCGCTTCCCGAGTATGCCTGTGGATATACCAAAGCAGCTTGAAATCAGTAAA------AGCATCAGCGGGCTAGCGCCAGAAATGTTTACTATCACTCAGACTGATGGTCCTCTGCTTCAACCCAATCCCGTGAGC---------------------------------------AGTTCTGATCTTTTGGAGGCTAAGCAAGTCAATCTGACATATGGACCTGAGTCATATTGGTTTTTGAATGAACCTTATCTGAAGCCTGAAGTATGGCCTGCAGCACGCAAAACCCCATCCAAACCCTCGGCATCTCATCGGCAGGGACTTTCCCCCTCG---TTTCTTCCCCTATCACCTCTTGGGCCAAAATCTGGTTTGCTTGATGCTGGGAGTGCTGGAAACTTGTTATCTCCATGCAAAGGAAAGCTAGTGGGAACACGAGCAACTTCGTGTTCACCTTGT---AAGCGTCATTATTTAGCATCCGAACTTTACATCAAGCAGTGTTCTGCTGCCTCTGAAGTTTTTACTCCTACCATTTTGCAC---AAAGCGATTGAAGACTGTGATGTTAGAAAGTCCTTCCCAGGAACACCCAAAAAAAAACATGGATTATGT---------------------------------------------GGCAGTGATAGCAATTTTGGCCACATTTCT---TCATACAAGACGTAT------------------------------------------------------------------------------------------------ACAGGAGTGCCCGCAAGAAGGTCACTAGTTGGGTCGTTTGAGGAGTCACTGCTGTCAGGGCATTTCTTGTCTGGACACTCTAGCCAGAGCTTAGATGGTTTTCAAGCCTTGTTAAGTGTGAGTGGAGGGAGCTGGTCTCCTCCAATGCGGAAGCTTCCTTTCTCAGTCACTTGTGTTGAGGGAGACAACATACAACTGTATTATGCATCTATTGACATTGCAGGCGACGTT---TCATGCATCAAAGCCAAGTCCACCAAAATCAGATCTACTCGATTT---AATGAAGAAAGTCAAGGAATCAAA---AGGCGTTATCGCATTCCAATGCGAGGGCGTGTACAACTTGTTTTAAGCAATCCAGAGTTGACGCCTGTACATACGTTTGTCTGTAGCTATGACTTGACAGACATGCCATCTGGCACTAAGACATTTATGCGTCACAAGGTTTCACTAAAGTCCTCTCCACTTATCCCAAAAAATGTTTGTGCTGCTTCGTATGAGAACATTTTTGCAAGACGTTCACCCTCTGCTTTTACAAGCCCTCAATCTATGGTGCTTTTGAAGGATAAAATTAACAAGGAGTGGGAATATTAT---ATGAATAATCAAACAGAAAAAGAGCTGCCTATGAAATTA---------------CGTGCTGCA---------------------CAAGGTCATTATTATAGGGGAACAAGCTCATGTGAAGATCATGGAGGAAAATGGGCAGATTTGGAAAAAAATCGT---------------------------------------------------------------------------------------------------------------------------------------------------------GGAAGAAAAATG---------------------------------------------------------------TTTGTGCAGACTGATGCTGATAAAGAAGATATT------AATGTACATAAAGAGCTCAATGCAAATGGAGTGAAC---------------------CATGAAAGTGTCTCTAAGCCCGCAAAGGCTGAATTGTCT---------------------GAGCAATGGTACAGTGATTCTATGCGGACAAGTGAGGGCTTGACTGAT------------------------GATGACATTCATGCTAAATCTGGAAGAAGTTCAGATCAT---------GGAGGCACTGTTTTACGCTATGCTCTCCATTTAAAGTTCATGTGTACCAGATTTAGC---------------------------------------------------------------------------------------------------------------------------------------------------------AGGGAT---------------------------------------------------------------------------------------------------------------------------------------------------------------------------------------------------------------------------
>Selaginella_moellendorffii
ATGGGTTTGCTGCGT---CCTAATATTGAGGAAGAAGAAAAG---------------------------------------------------------------------------------------GAGCATCACGTAGCGGGCAATACCAGCAATTCGCGTAGATCTTTCTCGCGCCAGGGAAAGAGGGTCCAGCTCAAGCCG---------------GAGGATGAGATGAAGAGGAAGCACGGGGATTTCCTGGATTCCAAGGCCAGAGCTAGCAATTCC------------------------------GGTGGGAAGAATGGTGGCAATGGTGGTGGCGTGTGGGAGTATCCACCG------------------------------------------------------------------------------------------------CCGCCACTATCGCCCACAAGT------------TTCGGTTCT------------------------------AAGAAGCTCTCCCCGGCAGCAGCAGCAGCGACGACGACGATCCGTGGTACATTCAATTCCAGCAGCAAAGTGATCGTG------------------------GGATTTGAGTCTCCTCCGGCCCAAGAGCAAGGATTTCGAGAGACGGCAGAGAAAGATGGTGGAATTTTCACCAGCCGCAGCACCACCACGAACAATAACAGGAGGAAGATCTCTCCACTCGCGGACATCTTGTCGGAT------CCAAATAACGATGGCTTGCTCCACTACACGTCCGATGATGACAACACCGCG------AGCGCTGTCAAGAAGAATACGAGCGTTGCTCCTCCGGAAGAACAGGAGCAGGCTCTT---------------------GCGCTTCCATGCAAGGTGAAGAAC---------GAA---TGCGTATACGAGTTCTCCAGGAGAGTTGGC---------------------GTGAGCACGCCCGTTCCAATTCCCGGGGCTTGCGAC---------------------------------------------------------------------------------------GTCCAACAAGGCCTGAAGTTCTCC---------ATCGATGTTTGCTCGAGCACTAAGAATCAAGAGACAACCATCACC------------------------------------------ACCATCAACAACAAGAGCTGG---------------------------------GAGTCGCCGACCAAGAAGAAAACTGTGGCTCAGATGCTCACACTGTCACCGCTCGGCCGGAGG------------------------------------------------------------------------------------TATCCTGGT---------------------------------------------ACCAAGACG---GAGATGTGGGATCCGGCAGCGATA---------------------------------------------TCAAACCGGCTGCAAATACGAAGCATGTCCCTG---------GACGATGACTACGAG---------------TTTAGAGATGACAAGCTC------------------------------------------------------------------------------------GCGCTCCACGACGCAGGT---------TTGGGAACTTGCTTAAAGAATGGTTTGCCGACGAGAAGATCTCTGGTTGGTTCTTTTGAGGAGTCTTTGCTGTCTGGACGTTTTCTAGCTGGAAAGTCTTGTCAGAAACTGGATGGTTTCCTAGCGCTGCTGAGTGTATCGGGCGGTAGCTGGTCTCCCCAGATGCGCAAGCTCCCGTTCTCGGTTTCGTGTATAGACGGCGACAGTTGCTTGCTATACTACGCTTCTATTGACATCATCCACTCCAAA---GCCAAAGCGCAGCAGGCAAAC---------------ACTTGTATA---AAAGAGGAGACGCGTGCATGGAAGGGGTCCCGCTTCAGAGTTCCAATCCGGGGCCGAGTGCAACTGGTGGTGAGCAATCCAGAAAAGACCCCTGTACATACATTCATCTGCAGCTATGACTTGACAGATATGCCACCAGGAACCAAGACGTTCATGCGGCAAAAGCTGTCGTTAGCATCCACTGTGGGAAGT------------------------------------------CTCAGCAAGCCTCGAAGC---GTCACGAGG---GACTACATATCGTGTGGCCGCAGACTATTTAAGGGGAGTAGTGGGGAT---------AGGCAGGAGGACAAGAAAGGCACAAACGATTTGGGAGGCGTAGAGGACAGGATAGGA---------------------------ATCATTAGCGGCAGTAGTGGCAGC---------------------------AGCATAAAAAATAACACG---------------------------------------------------------------------------------------------------------------------------------------------------------GGGAAGGAGAGA---------------------------------------------------------------TTTGTACAGTCGACAGAGAATAAGCCGCACCAGCAGCAGCAGGATGAGGAGAAAGGAAGAGAGATTTCATTCCAG---------------------CAGCAGCAGCAGCAACAGCAGGCAAAAGCA---------------------------------AGAGAGATTTCATTCCGGGAGCAGCAGCAGGAAAAAGCAAGAGAGATTCTGTTC---------------CAGCAGCAGCAGGACAAAGCTTCCAGGCTCGAGGAGAGC---------TCCGGAACGGTGTTGCGGTACGCGCTTCACATGAGATTCATGTGTGCGCCCCTCAAG------AAGCGGGAGCTAGAAGAGAACGCG---GAGGAGGAAGAGGAGGCGAGGGCGAGGAAGCCAAGCACGCCCGGGGCAGCAGCGGCGGCGGCGGACAAGCGGAGGTTCTACCTCTACGGCGACTTGCGCGTTGTTTTCCCCCAGAGGCAGTCCGACTCGGACGAAGGCAAGATGAAAGTGGAGTACGATTTCCCCTCGGATCCCAAGTACTTCGATTACATCTCATGA---------------------------------------------------------------------------------------------------------------------------------------------------
>Isoetes_andicola
-------------------------------------------------------------------------------------------------------------------------------------------------------------------------------------------------------------------------------------------------------------------------------------------------------------------------------------------------------------------------GCACATGGCTT------------------------------------------------------------------------------GCTCATCTACCCTCTTTATCTGCA---------------------------------------------------------------CTTGGACCAAAGTGRTCATCACAATCCAKTGACATGAACTCAAGTTTCWYTAATGGGCAGAAA---------------------------------------------------TCYCAACAYTCAKGTGTTAAG---------------------------CTTGCACCAAGGTCTTGCTCCTTTTGTTGGACTGGGGAGCAAATAAAT---------------TTAGAAGAA------TTAGAAAGCAAAGGTTCTCATAATGTG------------------------------------------------------------------------------------------------------------------------------------------------------------------------------------------------------------------------------------------------------------------------------------------------------------------------------------------------------------------------------------------------------------------------------------------------------------------------------------------------------------------------------------------------------------------------------------------------------------------------------------------------------------------------------------------------------------------------------------------------------------------------------------------------------------------------------------------------------------------------------------------------------------------------------------------------------------------------------------------------------------------------------------------------------------------------------------------------------------------------------------------------------------------------------------------------------------------------------------------------------------------------------------------------------------------------------------------------------------------------------------------------------------------------------------------------------------------------------------------------------------------------------------------------------------------------------------------------------------------------------------------------------------------------------------------------------------------------------------------------------------------------------------------------------------------------------------------------------------------------------------------------------------------------------------------------------------------------------------------------------------------------------------------------------------------------------------------------------------------------------------------------------------------------------------------------------------------------------------------------------------------------------------------------------------------------------------------------------------------------------------------------------------------------------------------------------------------------------------------------------------------------------------------------------------------------------------------------------------------------------------------------------------------------------------------------------------------------------------------------------------------------------------------------------
>Isoetes_humilior
--------------------------------------------------------------------------------------------------------------------------------------------------------------------------------------------------------------------------------------------------------------------------------------------------------------------------------------------------------------------TCCACGCACAGGGCTT------------------------------------------------------------------------------GCTTCTCTACCATCTTTATCTCCA---------------------------------------------------------------CTTGGACCAAAGTGGTCATCACAATCTATTGACATGAACTCAAGTTTCTCTAATGGGCAGAAA---------------------------------------------------TTTCAACACTCAGGTGTTAGG---------------------------TTTGCACAAAGACCTCGCTCCTT--------------------------------------------------------------------------------------------------------------------------------------------------------------------------------------------------------------------------------------------------------------------------------------------------------------------CT---------------------------------------------------------------------------------------------------------------------------------------------------------------------------------------------------------------------------------------------------------------------------------------------------------------------------------------------------------------------------------------------------------------------------------------------------------------------------------------------------------------------------------------------------------------------------------------CGGTCCATCTCA---------------------------------------------------------------------------------------------------------------------------------------------------------------------------------------------CATGGGCTTCCCACTCGCAGCTCCCTTGTTGGCTCCTTTGAAGAATCTTTGCTCTCTGGACGTTTCTTGGCAGGGAAAACATGTCAGAGATTAGATGGGTTCCTGGCATTATTGAGTGTTACTGGAGGTAGCTGGTGCCCACCAATGAGGAAGCTTCCATTCAGTGTCACTTGTGTAAACGGAGATGCCTCACTTCTGTATTATGCATGCATAGA-------------------------------------------------------------------------------------------------------------------------------------------------------------------------------------------------------------------------------------------------------------------------------------------------------------------------------------------------------------------------------------------------------------------------------------------------------------------------------------------------------------------------------------------------------------------------------------------------------------------------------------------------------------------------------------------------------------------------------------------------------------------------------------------------------------------------------------------------------------------------------------------------------------------------------------------------------------------------------------------------------------------------------------------------------------------------------------------------------------------------------------------------------------------------------------------------------------------------------------------------------------------------------------------------------------------------------------------------------------------------------------------------------------------------------------------------------------------------------------------------------------------------------------------
>Isoetes_elatior
------------------------------------------------------------------------------------------------------------------------------------------------------------------------------------------------------------------------------------------------------------------------------------------------------------------------------------------------------------------------CGCACAGGGCTT------------------------------------------------------------------------------GCTCCTCTACCATCTTTATCTCCA---------------------------------------------------------------CTTGGACCAAAGTGGTCATCACAATCYATTGACATGAACTCAAGTTTCCCTAATGGGCAGAAA---------------------------------------------------TCTCAACACTCAGGTGTTAAG---------------------------TTTGCACAAAGATCTCGCTCCTTTTG-----------------------------------------------------------------------------------------------------------------------------------------------------------------------------------------------------------------------------------------------------------------------------------------------------------------------------------------------------------------------------------------------------------------------------------------------------------------------------------------------------------------------------------------------------------------------------------------------------------------------------------------------------------------------------------------------------------------------------------------------------------------------------------------------------------------------------------------------------------------------------------------------------------------------------------------------------------------------------------------------------------------------------------------------------------------------------------------------------------------------GGCTTCCCACTCGCAGGTCCCTTGTTGGCTCCTTTGAAGAATCTTTGCTCTCTGGACGTTTCTTAGCAGGGAAAACATGTCAG---------------------------------------------------------------------------------------------------------CTTCTGTATTATGCTTGCATAGATCTTTCAGAAAATGCC---GCTGGGGCCAAATCAAAAGCAGGTTGC------CTAACCCAGACA---AATGAGGATATCCGACCAGTAAAG---AACAGATTTCGAATTCCAGTTCGAGGCCGAGTACAGCTGG-----------------------------------------------------------------------------------------------------------------------------------------------------------------------------------------------------------------------------------------------------------------------------------------------------------------------------------------------------------------------------------------------------------------------------------------------------------------------------------------------------------------------------------------------------------------------------------------------------------------------------------------------------------------------------------------------------------------------------------------------------------------------------------------------------------------------------------------------------------------------------------------------------------------------------------------------------------------------------------------------------------------------------------------------------------------------------------------------------------------------------------------------------------------------------------------------------------------------------------------------------------------------------------------------------------------------------------------------------------------------------------------------------
>Isoetes_coromandelina
---------------------------------------------------------------------------------------------------------------------------------------------------------------------------------------------------------------------------------------------------------------------------------------------------------------------------------------------------------------AGATATCCAYGCACAGGGCTT------------------------------------------------------------------------------GCTCCGCTGCCTTCTTTATCTCCA---------------------------------------------------------------CTTGGTCGAAAGTGGTCATCACAATCAATTGACATGAACTCAAG-----------------------------------------------------------------------------------------------------------------------------------------------------------------------------------------------------------------------------------------------------------------------------------------------------------------------------------------------------------------------------------------------------------------------------------------------------------------CT---------------------------------------------------------------------------------------------------------------------------------------------------------------------------------------------------------------------------------------------------------------------------------------------------------------------------------------------------------------------------------------------------------------------------------------------------------------------------------------------------------------------------------------------------------------------------------------CGGTCCATCTCG---------------------------------------------------------------------------------------------------------------------------------------------------------------------------------------------AATGGGCTTCCGACTAGGAGGTCTCTTGTTGGTTCCTTTGAAGAATCCTTACTCTCTGGACGTTTCTTAGCAGGAAAAACATGTCAG---------------------------------------GGTAACTGGTGCCCACCAATGAGGAAGCTTCCGT-TTCTG-CAGTTGTGTAGACGGAGATGCTTCACTTCTGTATTATGCATGCATAGATCTTTCGGGTGATTCT---GCTAGGACCAAATTAAAAGAAGGTTGC------TTAACTAAGGCA---AATGGGGAT-TCCGGCGAGTGAAG---AACCGGTTTC-----------------------------------------------------------------------------------------------------------------------------------------------------------------------------------------------------------------------------------------------------------------------------------------------------------------------------------------------------------------------------------------------------------------------------------------------------------------------------------------------------------------------------------------------------------------------------------------------------------------------------------------------------------------------------------------------------------------------------------------------------------------------------------------------------------------------------------------------------------------------------------------------------------------------------------------------------------------------------------------------------------------------------------------------------------------------------------------------------------------------------------------------------------------------------------------------------------------------------------------------------------------------------------------------------------------------------------------------------------------------------------------------------------------------------------
