# Supplementary material for: Phylogenomics indicates the “living fossil” Isoetes diversified in the Cenozoic
Source: PLoS One. 2020 Jun 18;15(6):e0227525. doi: 10.1371/journal.pone.0227525 (PMC7302493; doi:10.1371/journal.pone.0227525)
Supplement: S1 File — Folder containing fasta files for each of the individual nuclear alignments. (GZ) [file pone.0227525.s011.gz › 1_Individual_Nuclear_Alignments/Homolog_34181.orthogroup_2.fasta]

>Theobroma_cacao
---------------------------------------------------------------------------------ATGTTGCGGAGCAGTGTGTTCTTC---TTCTTCCCTGCTTGTTCAACT------------------------------------------------CCAAAT------------------------------------------------CTCCCGTCACTCTTCTTC---------------------ACCTCATCAATC---------------CCCTCTTACTTGCCCCATCCCCACTATCACTTG---------------CAACTAAAACACCTC------------------------------------AAGAGGAAGAAGCAATTCTTGGGCAGCGTGTCATCCAGCTATGAAGTTGGTGGAGGCTACCCTCATGAAGAATTT------------------GATACAGTTTATAAAACCCAAAACCAA------CAAGTTCAAGACACCCAAAACTTAGATTCTGCACAGTATGAAGCTTTACTCAAAGGAGGAGACCAAGTCACTTCTGTTCTTCAAGAAATTATTACCCTTCTTGAAGATATGAAC---ATTGATGAGGCATCTGAGGAGGTGGCTGTTGAATTAGCTGCACAAGGAGTAATTGGGAAAAGGGTGGACGAAATGGAATCAGGGTTCATGATGGCCTTAGATTACATGATCCAACTCGCTGAGAGGGACCAAGATGATAAGCGAAAGTCACTGCTTGAGGTGATTAAGGAGACCGTGCTATCACATCTCACAAAAAAATGTCCCCCACATGTTCAAGTGATTGGGCTTCTCTGTAGAACACCCCAAAAAGAAAGCAGACATGAACTGCTACGGCGAGTGGCTGCTGGTGGTGGTGCTTTCAAAAGTGCAAATGGCACCAAAGTTCATATTCCTGGAGCAAATCTAAATGATATAGCAAACCAGGCTGATGATCTACTAGAGACAATGGAAACTCGGCCGGTTGTCCCAGATCGAAAACTACTTGCAAGGCTTGTTTTGATCAGAGAGGAAGCTCGAAATATGATGGGAGGTGGAATATTGGATGAAAGAAATGAC---CGTGGTTTTAGTACTCTTCCTGAATCAGAG---GTGAACTTCTTAACGAAACTTGTAGCTCTGAAACCTGGGAAAACTGTCCAGGAAATGATAAAATATGTGATGCTAGGAAAGGATGAAGGTGCAGAC------TACTCTGACACCGATGAAGAAGCTAATGCTGGTAGAATGAAATCCAGCGGAATTGCAGGAAGGGTCAGTCTT------------------------------------------------GGGTGGTATATACAATGGAAATGTCTCTGGCATAACTGCACAACATCTAGAATGGGTTCATCAGAAGACACTTCAAGT---TCTTCAGGA---------------------------------AATTGCATTCTAATGTTTCTTTCAGTGGCATGTACCTGA---------------------------------------------------------------------------------------------
>Arabidopsis_thaliana
---------------------------------------------------------------------------------ATGTTACAGTCCATT---CATCTT---CGTTTTTCCTCCACACCATCA------------------------------------------------CCTTCTAAA------------------------------AGAGAATCTCTCATAATTCCATCGGTT---------------------------ATTTGCTCATTT---------------CCTTTCACCTCTTCTTCGTTCCGTCCAAAG------------------CAAACCCAGAAACTG------------------------------------AAGCGTCTGGTTCAATTT------------TGCGCTCCTTACGAGGTCGGAGGTGGATACACCGATGAAGAATTG---TTCGAAAGATACGGAACT------------CAGCAAAATCAAACT---AATGTCAAAGAT------AAATTAGATCCAGCTGAGTATGAAGCTTTGCTTAAAGGAGGCGAACAAGTGACTTCCGTTCTTGAAGAAATGATTACCCTCTTGGAAGATATGAAG---ATGAATGAAGCATCTGAGAATGTTGCTGTAGAATTGGCTGCACAAGGAGTTATAGGGAAAAGGGTTGATGAAATGGAATCAGGGTTTATGATGGCTCTTGATTACATGATCCAACTTGCAGACAAAGACCAAGACGAGAAGAGAAAGTCTTTACTAGAGGTCGTCAAGGAGACTGTCTTATCTCATCTCACCAAGAAATGCCCTCCTCATGTCCAGGTGATTGGTTTACTCTGTAGAACCCCGAAAAAGGAAAGTAGACATGAGCTTCTGCGTAGGGTGGCTGCAGGTGGTGGGGCTTTTGAAAGTGAGAACGGTACTAAACTTCATATACCCGGAGCAAATCTGAATGACATAGCTAATCAAGCTGATGACTTGCTAGAGACTATGGAAACAAGGCCAGCTATTCCGGATCGAAAACTACTAGCGAGGCTTGTTTTGATTAGAGAGGAAGCCCGGAACATGATGGGAGGAGGTATACTTGATGAAAGAAATGAC---CGAGGTTTCACTACTCTTCCTGAATCAGAG---GTGAATTTCTTAGCCAAATTGGTAGCTTTGAAACCTGGAAAGACTGTGCAGCAGATGATCCAGAATGTAATGCAAGGGAAAGATGAAGGCGCAGAT------AATCTTAGCAAAGAAGACGATTCTTCTACCGAAGGAAGAAAACCAAGTGGATTAAATGGAAGGGGAAGCGTTACAGGAAGAAAACCGTTA------------------CCAGTAAGACCAGGAATGTTTCTAGAA------------------------ACTGTCACAAAGGTACTGGGAAGTATATACTCGGGTAAT---GCCTCCGGGATAACAGCACAACATCTAGAATGGGTTCACCAAAAAACCCTCCAAGTTCTTGAAGAAATCGCTTATTAG------------------------------------------------------------------------------------------------
>Huperzia_lucidula
---------------------------------------------------ATGTTG------------------------TTGGATCGGTCGCCACTCTCCATT---CACCTCTCCCTTCAACCTTTT------------------------------------------------CCAACCCTA------------------------GGAGCAACGACCTCATCTGTCAAGCCTCGCCAAGCAATCTCC---------AGACAACGACGGTGCTTCGCT------------------------------------------------------------------------------------------------------------------TCTAGGTTTGTTGCTCAGCATGGCAGACTGCGTCAGCCGGGAGGAGCAGTCCATGGGAGTGGCAGACAGCCT------CATGGTAAAGGCAGAATCTGCTTCTCGGCTAGGGTTGCAGAG------GTTGATGCTAACGACATTGAATGGGACCAGGAATCTTATCAGGCATTGCTGCGTGGGGGTGAAGAGGTTGCCATTGTGTTGAAAGAGGTTGCAGACCTGCTAGAAGACATAGCTGATTTGGACAAGGAAGCCGAAACTGTAGCATTGCAGATGGCAGTGACAGGCACAATTGGACAACAGCTAGCGAAGCTGGATGGTAGTTTTTTGTTGGCTTTGGATTGGATGATGACTCAAGCCGAGAAGGATGGTGATACAAAGAAACTTGAACTACTTCAGATGATCAAAGATGCGGTATTGAGCCAACTGACTAAGAAGTTTCCTTCCCATGTGCAAGTTGTCAGTATGCTATGCACTACGGCCAGCAAAGAGCATCGCCACACAATACTGCGTAATAGTGCGGCGGGAGGGGGTACTTTCGAAACAGAGAGTGGGAATAAACTTTTGATTCCAAAGGCAAAACTAAATGATATTGCCAACCAAGCAGACAATATCCTCGCCACTATGGAAGAAAAACCAGTCATTAAGGATCGTCGGTTGTTGGCGAAGTTAGTTTTGATACGGGAAGAGGCTCGTGGTATGATGAGTGGAGGTCTACTTGATGAACGGAATGACAACCGTGGTCTTAAGAATCTACCTGAACCGGAG---GTTACTTTTTTGTCAAAACTTGTTGCAATGAGACCTGGATCTGCACTACGGGAGAGGATTGCAAACGTCATGAATGGAAAAGATGAGGGTGCTGAT---CGTGCACCTGGTTTGGAACAAAATGCGGAGCAGGAT---TTAAAGTCAACGTCTCTTAGTAGTGGTTCTGTGAAA------------------------------------CATGTGAGG---TTTTTTTTTCTTTTT---------------------------------------CTTCGTGATATGCATTCG---------------------------------------------------------------------------------------------------------------------------------------------------------------------------------------
>Huperzia_squarrosa
---------------------------------------------------ATGTTG------------------------TTGGATCGTTCACCA---------------CTCTTTCTTCAACCTTTC------------------------------------------------CCAACCCTA---------------------------------------AGACTCGCCTCTCGCCACGCAATCTCC---------GCACAACGGCGCTGCTTCGTT------------------------------------------------------------------------------------------------------------------TCTAGGTTTGTTTCTCGGCATGGCACTCTGCAA------------GCAGTCCATGGGTGTGGCAGACAGCCT------CGTGATAAAGGTGAGACATCCTTCTCCGCCAGGGTTACGGAG------GTTGATGCTAACGACATTGAATGGGACCAGGAATCTTATCAGGCATTGCTGCGTGGGGGTGAAGAGGTTGCCTTTGTGTTGAAAGAGGTTGCAGACCTGCTAGAAGACATAGCTGATCTGGACAAGGAAACCGAAACTGTAGCATTGCAGATGTCAGTGACAGGCACAATTGGACAACAGCTAGCGAAGCTGGATGGTAGTTTTTTGTTGGCTTTGGATTGGATGATGACTCAAGCTGAGAAGGATGATGATACAAAGAAATTTCAACTG---------------------------------------------------------------------------------------------------------------------------------------------------------------------------------------------------------------------------------------------------------------------------------------------------------------------------------------------------------------------------------------------------------------------------------------------------------------------------------------------------------------------------------------------------------------------------------------------------------------------------------------------------------------------------------------------------------------------------------------------------------------------------------------------------------------------------------------------------------------------------------------
>Lygodium_japonicum
ATGGAGTTCCACTGTGGATGCTTGGATGATAGGCCTAACAGTAATATGGCAATGGCCGATTTGGTAGGATGC---------CTGCAAGGGGCATCGTTTTGCATT---CCCTTGAACGAAACGAAGACATCCCTGTCA---------GCAGCAGCCTGTGCAAGAAGAGGGAAGCTCCCTCAGCTGAGGCTGCACTCTCCTTCCTCGTCTTCCTCTTCTTCCTCTTCATCATCATCGTCG---------------------------------------------TCGTCTTCTTCTTCCATTTCTCTG---------------------------------------------------------------------------------------TGTAGGAGGAAGCCATTG------CATGTCCCTGCT------------------------------------------------------------GCTGTAAGTGCCGACCAGCACACCACAACCTCCAACACACAGCCGGAGCCCCATGACTATGAGACATACCAGGCGTTGCTGCGTGGCGGCGAGGACGTTGCCAGCGTCATGAAGACCATGACTGAGCTCCTCGAGGACATTAAAGGACTGGATGAGGAAGACGAAGGTTTGGCTGTGGAAATAGCTGCAGCAGGAGCAATAGGACAGAAACTGGACAGCTTAGATGGAAGCTTCTTACTTGCTCTCGACTGGATGATTAAACAAGCTGATACCGAAAAGGATGATAAGCGGAAAGGGGTCCTTGAGATCATAAAGGATGCTGTCTTGGGACAACTTTCTGACAAGTGTCCTCCACATGTGCAAGTGCTAGGTATGCTCTGCCAAACCCCTCTCAAGGAGAAGCGCCATGAAATACTACGACGTTCTGCTGGTGGTGGGGGTGTTTTTGACACTGAAAGTGGGGGAAAGCTGACAATTCCCAAGGCCAATTTGAATGACATTGCCACACAAGCTGACAATCTTTTAGCGGGTATGGAGGAGAAGCCAAGAATTCAAGATCGAAGGTTATTATCTAAACTGGTTGTAATAAGGGAGGAGGCTCGAAGTATGCTGTGTGGTGGTTTACAGGATGAAAGGAATGACAATCGTGGTTTTAAGGCCTTGCCTGAAACTGAG---GTCAAATTTTTGTCTAAGATTGTTGGCATCAGGCCTGGACCTTCCTTACGTGAAAAACTTGCAAGTGTTATGAAAGGAAAGGACGAGGGTGAGGAC---CTTCCAGAAGAT------------------------------------------------GAAAGCTCTAAAAAGGTATCGTCAAAAGAAGGCACACAA------TGGCTTCCAGTGCGACCTGGCATGTTTCTGGAG------------------------GCAATAACTAAGGTACTCGGTGGCATGTATGAAACAAAA---ACAGCCGGAGTTGCTGTGCAGCAGCTTGAATGGATCCATCGTGAAACACTCAAAATACTAGAGGAAATTGGGTACTCTTGA---------------------------------------------------------------------------------------------
>Pteridium_aquilinium
---------------------------------------------------------------------------------------------------------------------------------------------------------------------------------------------------------------------------------------------------------------------------------------------------------------------------------------------------------------------------------------------------------------------------------------------------------------------------------------------------------------------------------------------------------------------------------------------------------------------------------------------------------------------------------------------------------------------------------------------------------------------------------------------------------------------------------------------------------------------------------------------------------------------------------GCGCAGGTTTTACGGCGATCAGCTGGTGGTGGTGGGGTGTTTGACACAGACAGTGGGGGGACATTAACGATTCCACGTGCAAACCTAATCAACATAGCGACACAAGCTGATAATCTTTTGGCTGCTATGGAAGAAAAGCAGAGGATTAAGGACAGAAGGTTGCTGGCAAAATTGGTTTTAATAAGGGAAGAGACCCGGAGTATGCTAGGTGGTGGTTTGCTGGACGAGAGAAATGATAATCGAGGCTTCAAAACGCTGCCTAAAAATGTG---GTCACATTTATATCCAAGATTGTCAGTGTGAGACCTGGGCCTGCCTTGCGCCAAAGAATTTCGAATGTGATGAACGGTAAAGAGGAGGGTAAAGAC---CCTCCGGAGGAAGTGGAGGAAGAAGAAGAAGAGAAA-CCCGTGTAGAGAAACACACTTCTGCAAGCAAGCAAAAGGTCTTGTCCAAATCGCGCAGGGAA------GAGCTTCCAGTGCGACCAGGAATGTTTTTGGAG------------------------GCAATAACAAAGGTCCTTGGTAGCATGTATGAAACGAAT---ACTGCTGGAGTTGGTGTGCAACAGCTCGAGTGGATCCATCGCGAGACGATGAAGATAATGGAGGAGATAGGATATTCATGA---------------------------------------------------------------------------------------------
>Isoetes_sinensis
---------------------------------------------------ATGGCCCAGTGCTGTATCAGT---------TTCTTTGGATCGCCTGCTGCTCTT---CCAATC---------------------------------------------------------------CCC------------------------------------AGCAAAGCAAATCTAACACCAAGCTGCATG------------------------CCATGC------------------------CTCACATTG---------------------------------------------------------------------------------------GTTTCAAAGAGATCAGTC------AAAATAAGGGCATCA---------------------------------------------------------------------------------------------------GAAACAAAATCCGACTATCGGACTTATCAGGCATTGCTGCGAGGCGGTGAAGAAATGAGTGCCGTATTGAAAGAAATGGCAGAGCTGCTAGAGGATGTGTCTGGTCTGGACAAGGAAACTGAGTTGGCAGCAATTGAGATGGCAGCAACTGCTTCCATAGTGCAACGTTTGGAGAAGCTTGATGGTAGTTTTATGATGGCATTGGATTTTATGATCTCACAAACAGCAAAAGAACATGATGAGATGAAAATGCAGTTGCTTGAGGTGGTAAAGCAATCTGTGCTAGCACAACTCGATCAGAAGGCCCCTTCTCAAGTACAAGTTGTAGGTTTGCTTTGCAAAACACCGAAAAAGGAACATAGGCATCACATATTGCGCTGTGCTGCTGGGGGTGGGGGTGCTTGTGATAAAGAGGATGGCGAGAAGCTTATAGTACCTGCAGGAAATTTAAATGAAATTGCTAATCAAGCTGACGACCTGATCATCTCGATGGAGGAGAAACCTGCAATCCCGGACCGCAAGCTTTTGGCAAAACTTGTTCTGGCAAGAGAAGAAGCTCGCAGCATGATGGGAGGCGGTATTCTCGATGAACGCAACAGG---AGAGGCCTTAAGAACTTGGCTGAGCCTGAG---GTGAAATTCATCTCCAAGTTAATAGCCCTGAGACCTGGGCCAGCATTAAGGGACATCATATCCAATGTAATGCGTGGTAAAGATGAAGGCGCAGAT---CATATATCTGAAGATGATGAAGGTGAA---------------------------------------------------------AAGGGCGAACAAACTCAACAACTACTTCCTGTCAGACCAGGAATGTTTTTGGAA------------------------ACTGTGACAAAGGTGCTAGGTGGCATGTACAACACAAAG---GTTGCTGGCATAACAGTGCAAAATCTAGACTGGATTTATAAGGAGACATTGAAGATTCTTGAAGAGATGGCCTTCACATAA---------------------------------------------------------------------------------------------
>Isoetes_lacustris
---------------------------------------------------ATGGCCCAGTGCTGTTTCAGT---------TTTCTTGGATCCCCTGCGGCTCTT---CCAATC---------------------------------------------------------------CCC------------------------------------AGCAAAGCAAATGTAACACCAAGCTGCATG------------------------CCATGT------------------------CTCACATTG---------------------------------------------------------------------------------------GTTTCAAAGAGATCAGTC------AAAATTAGGGCATCA---------------------------------------------------------------------------------------------------GAAACAAAATCGGATTATCGGACTTATCAGGCATTGCTACGAGGCGGTGAAGAAATGAGTGCCGTATTGCAAGAAATGGCAGAGCTGCTAGAGGAAGTGTCTGGTCTGGACAAGGAAACTGAGTTGGCAGCAATTGAGATGGCAGCAACTGCTTCCATAGGGCAACGTTTGGAGAAGCTTGATGGTAGTTTTATGATGGCATTGGATTTTATGATTTCGCAAACAGCAAAAGAACATGATGATAAGAAAATGCAGTTGCTTGAGGTGGTAAAGCAATCTGTGCTAGCACAGTTGGATCAGAAGGCCCCTTCTCAAGTACAAGTTGTCGGCTTGCTTTGCAAAACACCGCAAAAGGAACATAGGCATCACATATTGCGCTGTTCTGCTGGGGGCGGGGGTGCTTGTGATAAGGAGGATGGCGAGAAGCTTATAGTACCTGCAGGAAATTTAAATGAAATTGCTAATCAAGCTGACGACCTGATCATATCGATGGAGGAGAAGCCTACGGTCCCAGACCGCAAGCTTTTGGCAAAACTTGTTCTAGTGAGAGAAGAAGCTCGCAGCATGATGGGAGGCGGTATTCTCGATGAACGCAACAGG---AGAGGGCTCAAAAACTTGGCTGAGCCTGAG---GTGAAATTCATCTCCAAGCTAATAGCCCTGAGACCTGGACCTGCATTAAGGGACATCATATCCAATGTAATGCGTGGTAAAGATGAAGGTGCAGAT---CATATATCTGAAGATGAAGAAGGTGAA---------------------------------------------------------AAGGGTGAACAAACTCAACATCTACTTCCTGTCAGACCAGGAATGTTTTTGGAA------------------------ACTGTGACAAAGGTGCTAGGTGGTATGTACAACACAAAG---GTTGCTGGCATAACAGTGCAAAATCTAGACTGGATTTATAAGGAGACACTGAAGATTCTTCAAGAGATAGCCTTCACATGA---------------------------------------------------------------------------------------------
>Selaginella_moellendorffii
------------------------------------------------------------------------------------------------------------------------------------------------------------------------------------------------------------------------------------------------------------------------------------------------------------------------------------------------------------------------------------------------------------------------------------------------------------------------------------------------------------------------------------------------------------------GACTACAAATCGTACCAAGCTTTGCTTCACGGAGGGGAAGAAGTCGTAAGCATTTTGGAGTCCATGATAGAAGTGTTGGACGATGTTACTAGCCTGGACAAAGAATCCGAGGACACGGCCATTCAGATGGCAGCACTGGCGTGCATCGGCCAAAGACTGGAGCATCTCGATGGCAGCTTCATGATGGCGTTGGACTTGATGATCGCTCAAGCCAGCAAAGACAAAGATGACAAGAAAAAACAGCTTTTGGATGTCATCAAAGAGACGACGTTGGCTCAACTCACAGAAAAGGCATCGCCGGTGCTACAAATCGTGAGCATGCTTAGCCACACTCCCGACAAAGAGCATCGACGTCAAATCTTACGTTCTGCTGCTGGCGGTGGAGGCATTCACTCTGCTTCCGGTGGAGGCACGGTGACCGTCCCTGAAGGAAATCTTCTCCACATTGCCAATCAAGCCAACGACCTCATCAACGACATGGAGGAGAAACCGAAAGTGAATGACCGAAAGCTACTGGCAAAGCTCATTCTCATCAGAGAAGAAGCACACGATATGCTCGGCGGAGGTATTCTCGACGAGCGAAACAAG---CCGGGACTTAAAAGCTTGCCCGCACCCGAGGTAGTAAACTTCATCTCGAAGTTAGTCGCAGTAAGACCAGGGCCTCTTCTACGCGAGAAGCTCGAGAATGTAATGCGGGGGAGGGACGAAGGCGCGGACGTTGAAATGGAGGAGTCACAAGAAGGCGATGAGGTAGAA---------------------------------CTTTTGAAAAACGTTAAAGTGAAGAAAATGAAGATGGTGCTTCCCGTCCGGCCTGGAATGTTTCTCGAG------------------------ACTGTGACAAAGTTGCTCGGTGGCATGTATAATAACAAAACCGCTGCTGGAATCACAGTCCAGCACCTCGACTGGACTTACAGGACGACTCTCGAAATCCTCCAAGAAATCGCCCACGGGAAGCACAGCGTCAAAAACGAAACAAACGCTGACAATACAAAGGACTTCAAAACCTCTAGTTCGTAA------------------------------
>Physcomitrella_patens
---------------------------------------------------ATGGATGCCTGC------------------CTCCTCAAGTCCGCGGCGCAGTTGCGCGCTTTCGCGCTGCAGAAATCCACTCTC------------------------------------------CCCGCTCTG---------------------------TGTTCTCCTTCTGCTCCCGCCTCGCAAGTTTCCATTTCCTCTCGTGGGGCTTCTGTTCCCTGTAGTGCG---------------------------------------------------------------------------------------------------------AGCTGG---------------------------AAGAGGAGCTCCACTGGATGGCGGCATCGGGGCTACGCAGTGGAGCGCACA---AGGAGAGCAAGTGGGCGGGCGCGAGCTGCTGACAGCCCTGAGGCACGCGAGGAGCAGGAGGAGGAGAAGGTCGATTACAGGCTCTACAATGCTTTGATGCGTGGTGGCGAGGAAGTAATGTCCGTCATGAAGGAAATGGTGGAGCTTTTACAAGACATAACGAAAATGGGAGAACAGGGGGAGCAGGTAGCAGTGGAGATGGCAGCTACCGGGGTTGTTGGGCAGCGCCTCGATAAGCTCGACGAGAGCTTCCTTATGGCGCTAGACTACATGATTCAGCAGGCAGAA------CATGACGACAGAGAACGATGGTTGCTTGAGGTCATCAAGGACGTTGTACTTGCTCAGCTTACGCAGAAATTCCCATCTCAGGTGCAAATTGTTGGTATATTGTGTCGCACTCCTGACAAAGATGCTCGTTTAGAAGTTCTCAGGCGGTGTGCTGGAGGAGGAGGAACCTTCGATCAAGTGGGAGGAGGAAAAATTGAATTACCCGCGGTGAACCTCAACGACGTTGGGGACCAGGCAGATGACATTATTGCGTCCATAGAGGAAAAGGCTAAAGTGGAGGATAGGCGGCTACTTGCAAGGCTTGTGTTGGCCAGAGAGGAAGCTCGTAGTATGCTCGGTGGTGGACTTGAAGATGAACGCATTGAAAGTAACAAGCGCAAGAACCTTCCTCAACCAGAG---GTGGAATTTTTGACAAAGATTACTGGAATGAAACCTGGCCCCGAATTGCACAAGAAACTGGCCAGGGTGTTGGCAGGACAAGATGAAGGTCAAGAT------ATTTTGGATCCGGAGAAAGTTCGTCAACTTGAT---------------AACTACGTAGCCAGATCCAACAGCATAATCAAAAAGAAGGAGCCACCACCTCCAGTTCTCCCCGTACGTCCAGGCCTGTTAATACAA------------------------ACTGTCAACAAGGTCTTGCAAGGGATGTATTCTACAAACACTGCCCGTGGGGTAACTGTACAGCAGATGGAATGGATTCGAAAGGAAATCATGGAAATTTTGCAGAAGATGGCGTTTCTGGAG------------------------TCGGACAAATCTCGACCAACTTCCACCGGTGTAAAACAAGAATCCATTCTGAACAAGACTCCTTTATAG
>Pinus_maritima
------------------------------------------------------------------------------------AAAGGATCCCAGGCCTTATCT---TGGATCAATGAATCGCGGCTCTTCTTT------------------TTATGTCATTGCCGAATATCAACTCCA---------CTTCACAGCCTTTGGAGCACTATGCAATCCACCACTAATTTTCCCACTTCATGGTTGTTCTCGGTT---GGGAGTCACTGCAAATGCGCCTTCGTCAAAACTTCCAAGCCGCTAAAACTCTTATTCAATCACAGACGTGTTGGCAGTGACATCAATAAGCTTTTGCATGTATGCGTCTCTACAGAATTCCCCTTTGTTGGATGGAAGTGCAGGCCGAAGCATCTA------CGCCTCAGAGCCAGTAGC------------------------------------AATGAGAGGAGCGATGTCTCTTTGAAGAGTGAAGAAAACGCTAACATCAATAACAAGGAGGACGAGAAATGGGACTACGAGAAGTACCAGGCTCTCCTGAGAGGAGGAGAGGAGGTCACTTCTGTAATGAAAGAAATGATAGAATTGTTAGAGGACATGACTAAAATGGATGCCCAATCAGAAGAAATTGTAGTCCAGATAGCAGCTCAAGGAGTAGTGGGGAAAAGACTGGAAAGGTTTGATTCTAGCTTCATGATGGCTCTGGACTTCATGCTTGGCCAATGTGAGAATGAGGTCGATGGCAAGCGCAAGTGGCTTCTTGAGGTGATAAAGGATACAGTCTTGTCATATTTGACCAAAAAGTTGCCTCCACATGTGCAGGTGGTTGGGATGCTTTGCCGAACCCCCAGGAAGGAGAGTCGACAAGACTTGCTTCGTCGTGTTGCTGGGGGTGGAGGTACTTTTGCAAGCGAGGATGGGGGACAAGTTGTCCTTCCAAAAGCCAATCTAAATGACATTGCCAACCAAGCAGATGATCTATTAGAGGCAATGGAGGATAGGCCTACAGTGCCAGATCGTAGGTTACTGGCAAGGCTAGTTCTAATTAGAGAGGAAGCCCGGAGCATGATGGGTGGTGGAATTTTGGATGAAAGGAATGAC---CGTGGTCTAAGTACACTTCCTGATGCTGAG---GTGGCCTTCGTATCCGAACTAGTTGCTTTGAAGCCTGGACCCATAGTTCGCGAAAAGATACAAAATGTAATGCGAGGTAAAGACGAAGGTGCAGAT---ATCGTAAGTGAAGATGAATCTGCTGCTTCCAGGAGTGAGAAGACATCAAGGAACAAGTCAAACCAGGGAATACAAACAACTGGTAAAGGACGT------------------CCTGTACGTCCAGGGATGTTTCTAGAG------------------------ACTGTAACAAAGGTATTGGGTGGTATGTACGAGGCAAAT---GTTGCTGGTGTGACAGTTCAACATTTAGAATGGGTGCATCGAGAAACACTCAACATTCTTCAAGAGATGGCTTTTAGCTGA---------------------------------------------------------------------------------------------
>Amborella_tricopoda
---------------------------------------------------------------------------------ATGCTTTTCTCC---------------------------AAGTTGGGC------------------------------------------------CCTCTA---------------------------------------------------------------------------------------CAGTGTACA------------------------------------------------------------------------------------------------------------------------------------------------------GCTCCTTATGAGGTTGCGGGAGGTTTTCCTGATGCGGATTTGGGTGTAAACAAAGGAGGTAATAATGGCGGAAGGGATAAAAGTAAA------------------------------------GAGGATTATGAGGCCTTCCTCAAAGGAGGAGAGCAGGTCGTTTCTGTAATGCAAGAAATGCTCAAACTCTTGGAAGATATGAAC---ATGGATGCGAAATCAGAGGAAGTTGCGGTAGAAATAGCTGCCCAAGGGGTGATAGGGCAGAGGGTGGACCAGATGGAGGCTGGCTTCTTGCTGGCTCTTGACTACATGATTCAGGTTGCTGAAAAAGATCAGGATGACCAGCGCAGGTCAATCTTGGATGTGATCAAACAAACAGTTTTGTCCCATCTGGCTAAGAAATGCCCGCCTCATGTTCAAGTAATTGGTCTTCTTTGCCGGACTCCTAAAAAAGATAGCAGATATGAGTTGCTTCGTCGGGTTGCTGGTGGTGGTGGTGTATTTAAAGGTGAGAATGGTGCAAAGGTTCAACTTCCAAAGGCCAATCTAAATGATATTGCTAACCAGGCTGATGATTTACTGGAGACAATGGAAGCTAGGCCTACAGTACCAGATCGGAAGCTTCTCGCAAGGCTTGTATTGATAAGAGAGGAAGCTAGAAATATGATGGGTGGTGGGATTCTAGATGAAAGAAATGAT---CGTGGACTTAGTATGCTTCCTCAAGCTGAG---GTGAACTTCCTAACCAAACTAGTTGCATTGAAACCGGGGGTTACTGTGAGAAAGATGCTAAAGGAGGTGCTTGAAGGAAAAAATGAAGGTGCAGACCACACAAATGAAGATACAGATGGTGACAGCAGTGGGCAA---CGTATGTCGAGTGGAATTTTTCATGGGGAAAGTATGACAGGCCGTAAACCACGT------------------CCTGTACGCCCAGGGATGTTGCTAGAA------------------------ACTGTTACAAAGGTCCTGGGTGGTATATACACGTCAAAT---GCACCTGGTATTACAGCCCAACATTTGGAATGGGTTCATCAACAGACTCTTCAAATTCTCCAAGAACTTGCTTTCTAG------------------------------------------------------------------------------------------------
>Oryza_sativa
---------------------------------------------------ATGGCGATTCTGCCCCTCTCGATTTCCCACTCTCTTACCTCCGCC---------------TTGTCCGCCACCTCCTCCGGCATCGGCAGGCCAGTTGCCCGCCTCCTCCACCCGCGG------GTCCCCTCC------------------------------------------------CGTCCCACCGTC---------------------------ATCTGCCTCGCC------------GCGCCGCCCAAGGTACCCGTCCCC---------------------------------------------------------------------------------------------------------ATCGCCTCACCGGCTTCACTAGGG---------------------------------------------------------------------------------GACGACCCTTCCAAATGGGACCCGGCCGAGTGCGACGCCCTTCTCCGCGGCGGCGAGCAGGTCGCCTCCGTGCTCCAGGAGATGCTCAAGCTGATGGAAGACATGGAG---ATGGATGGCTCGTTTGAATCATTGGCTGTGGAGTTGATCGCTCAAGGAGTCATTGGGAAAAGAGTTGATGAGATGGAATCTGGCTTTCTAATGGCACTTGATTACATGATACAGCTTGCTGAGAAGGATAGTGACAATGAGCGTAAATCTCTCCTTGAGGTAGTCAAGCAGACAGTGCTGGATCATCTCACAAAAAAATGCCCTCCACATGTTCAAGTGGTTGGACTTCTTTGCCAGACTGAAAAGAAGGATAGCAGACATGAATTACTGCGTCGTGTAGCTGCTGGTGGAGGTGTGTTTAAAAATGATAAAGGCCTTAAGTGCCAGATTCCAGGGGCCAATCTTAATGATATTGCAAACCAGGCAGATGATCTCTTGGAGTCAATGGAATCAAGGCCCACAATTCCTGATCGAAAACTTCTCGCTAGACTAGTTATCGTAAGAGAGGAGGCTCGAAATATGATGGGAGGTGGCCTGTTAGATGAAAGAAATGAC---CGTGGTTTCACAACGCTTCCTGAGGCAGAG---GTGAACTTCTTGAGCAAGCTGGTTGCTCTCAAACCTGGGAAAGCATTGGAGAGGATGATCAAGGATGTTATGCAGGGCAAGGCAGAAGGTGCTGAT---AACATTGAAAATGCAAATGCTGGACCAGATTCTAAGCTTAATCATCTAACTGGGATATCTGGAAGGGGAAGTGTGACAGGCCTCAAGCCACGG------------------CCAGTCCGTCCAGGAATGTTCCTTGAG------------------------ACGGTTTCTAAGGTG------------------------------------------------------------GTATATATGCAAACAACACATCTGGCATTACAGCACAACATCTAG------------------------------------------------------------------------------------------------
>Littorella_uniflora
------------------------------------------------------------------------------------------------------------------------ATGGCGTCT------------------------------------------------CCCTCT------------------------------------------------GTTCCAAGCATCACTCTC---------------CATTCCACTTGTCACCTGAAC------CGAATCCCATCAATCTCGCGCAACTTTCGTTCCCAATTT---------------CATTGCAAACATTTT------------------------------------CTCAGACGCTCGAAATTC------------CCGGCCATTTGTTTTGCGGCAGCAGGCTACCCGATGGAGGAATTC---TTTGAAAACGGCGGCGTAATTGGAGAAAAACAGCAGAACCAG------------------------AAATGGGATTCTGCTCAATACGAGGCCCTTCTTTCCGGTGGCGAGCAGGTTACCTCCGTTCTTGAAGAAATGGCCAAGCTTTTGGAGGACATGAAC---ATGGACGAAGCATCTGAGGAGGTTGCTGTACAATTGGCTGCTCAAGGAGTAATTGGGAAGAGAGTTGATGAGATGGAGTCGGGATTTATGATGGCTCTTGATTACATGATACAGCTGGCTGAAAAGGACCAGGATGACAAGAGGAAGTCTCTTTTGGAGGTCATTAAGGAGACTGTATTATCTCATCTCACGAAGAAATGCCCCCCTCACGTTCAAGTCATTGGCCTGCTTTGCCGAACTCCCGAAAAAGAGAGCAGGCATGAATTGCTGAGACGAGTGGCTGCAGGTGGTGGTGCATTCGAGAGTAAGAATGGGTCCAAAATACATCTTCCAGGGGCCAATTTAAATGAGATAGCTAACCAGGCTGATGATCTTCTCGAGACAATGGAAACCCGCCCTGTTGTTCCTGATAGGAAGCTTCTTGCAAGGCTTGTTTTGATAAGAGAAGAAGCCAGGAATATGATGGGAGGTGGAATACTTGATGAACGAAATGAT---CGTGGTCTCAATACTCTTCCTGAATCAGAG---GTCAACTTCTTGAGTAAGCTAGTTGCTCTAAGACCAGGGAATACTGTACGTGAAATGATAAAAAATGTGATGCAAGGAAAAGACGAAGGGCAGGAG------------AGTTCTGAAGGTGAAGTTGCAAGTGAA---AAGACTCCTAGTGGAATATTTGGAAGGGAAAGTGTTACTGGCCGCAAAGCAATA------------------CCTGTACGTCCTGGAATGTTTCTAGAG------------------------ACTGTTTCAAAGGTGTTAGGTGGCATATATTCAGGAAAT---GTATCTGGAATCACAGCGCAGCATCTTGAATGGGTTCATCAGAATACACTACAAATTCTTCAAGAAATAGCATTCTAG------------------------------------------------------------------------------------------------
>Isoetes_spp
---------------------------------------------------------------------------------------------------------------------------------------------------------------------------------------------------------------------------------------------------------------------------------------------------------------------------------------------------------------------------------------------------------------------------------------------------------------------------------------------------------------------------------------------------------------------------------------------------------------------------------------------------------------------------------------------------------------------------------------------------------------------------------------------------------------------------------------------------------------------------------------------------------------------------------------------------------------------------------------------------------------------------------------------------------------------------------------------------------------------------------------------------------------------------------------------------------------------------------------------------------------------------------------------------------------------------------------------------------------------------------------------------------------------------------------------------------------------------------------------------------------ATGTACAACACAAAG---GTTGCTGGCATAACAGTGTAAA--------------------------------------------------------------------------------------------------------------------------------------------------------
>Isoetes_andicola
----------------------------------------------------------------------------------------------------------------------------------------------------------------------------------------------------------------------------------------------------------------------------------------------------------------------------------------------------------------------------------------------------------------------------------------------------------------------------------------------------------------------------------------------------------------------------------------------------------------------------------------------------------------------------------------------------------------------------------------------------------------------------------------------------------------------------------------------------------------------------------------------------------------------------------------------------------------------------------------------------------------------------------------------------------------------------------------------------------------------------------------------------------------------------------------------------------------------------------------------------------------------------------------------------------------AT---CATATATCTGAAGATGAAGAAGGTG----------------------------------------------------------------------------------------------------------------------------------------------------GGTGCTAGGCGGTATGTACAACACAAAG---GTTGCTGGCATAACAGTGCAAAATCTAGACT-----------------------------------------------------------------------------------------------------------------------------------------------
>Isoetes_elatior
-----------------------------------------------------------------------------------------------------------------------------------------------------------------------------------------------------------------------------------------------------------------------------------------------------------------------------------------------------------------------------------------------------------------------------------------------------------------------------------------------------------------------------------------------------------------------------------------------------------------------------------------------------------------------------------------------------------------------------------------------------------------------------------------------------------------------------------------------------------------------------------------------------------------------------------------------------------------------------------------------------------------------------------------------------------------------------------------------------------------------------------------------------------------------------------------------------------------------------------------------------------------------------------------------------------------------------------------------------------------------------------------------------------GGGCGAACAAAYTCAACAMCTACWTCCTGTCAGACCARGARTGTTTTTGRAA------------------------AMTGTGACAAAGGTGCTAGGKGGTATGTACAAYACAAAG---GYTGCKRGCATAACAGTGCARAATCTAKACT-----------------------------------------------------------------------------------------------------------------------------------------------
>Isoetes_coromandelina
-------------------------------------------------------------------------------------------------------------------------------------------------------------------------------------------------------------------------------------------------------------------------------------------------------------------------------------------------------------------------------------------------------------------------------------------------------------------------------------------------------------------------------------------------------------------------------------------------------------------------------------------------------------------------------------------------------------------------------------------------------------------------------------------------------------------------------------------------------------------------------------------------------------------------------------------------------------------------------------------------------------------------------------------------------------------------------------------------------------------------------------------------------------------------------------------------------------AG---GTGAAGTTCATTTCCAAGTTAATAGCCTTGAGACCTGGACCTGCATTGAGGGACATCATATCCAATGTGATGCATGGTAAA----------------------------------------------------------------------------------------------------------------------------TACTTCCAGTCAGACCAGGAATGTTCTTGGAA------------------------ACAGTGACCAAGGTTCTAGGTGGTATGTATAATACAAAG---GTTGCTGGGATAACAGTGCAAAATCTAGACTG----------------------------------------------------------------------------------------------------------------------------------------------
