# Supplementary material for: Phylogenomics indicates the “living fossil” Isoetes diversified in the Cenozoic
Source: PLoS One. 2020 Jun 18;15(6):e0227525. doi: 10.1371/journal.pone.0227525 (PMC7302493; doi:10.1371/journal.pone.0227525)
Supplement: S1 File — Folder containing fasta files for each of the individual nuclear alignments. (GZ) [file pone.0227525.s011.gz › 1_Individual_Nuclear_Alignments/Homolog_31405.orthogroup_1.fasta]

>Ceratodon_purpureus
------------------------ATGGAGAGTACT------GGTATGGTG---CAACGGCAAGCGATTCAGCTGTACAGGAGTGCAGTAGCAGCAGGTTTTCGGAATCCTTGTTTCACATCTCGATCCTTCATGGCCCTTTCTACGCGG---------GCCTTAACGCCCATCCAGTGCTCTCCTTTACGAATCTCGTCCCTGCATATTCGAAGCTCAAGTAGGGCGGTATCTGCTCCGCTCAGCTCTTCCCGCGCGCATTTCCTTTCTGGTTCTCGTGTTACTCCTTGCAAGGAGTTTTTGAGGCGCGTGGAAAGAGATTATTTCATTTGGCCCAGGGCATCTCTTGGGGGTGGAAGGCTGTTTTCTGTTTGGAGACGCGACGGTGATGACAAAAAAGACAACATAGTTGCAGGAGCTCGCAAATCAGGAGGGGAGGAGTCATCGTCGTTCGATTCCGAGAATGGGGCAGCGGAGGAGTCATCTGACGAATCATCCGATGATGAGGTGAAT------GGAGGGGAGGAAGGCAATGGCAGGTCCCGGGTTGGAGCGGAGGATAATCGG---------CCTCAAGATGCACGTATTGTGCCTATGGAGCTTCATAAGGAGGCCTCCGAGTCATACCTTGCCTATGCTATGTCAGTTATCGTGGGGCGAGCACTTCCGGATTGCCGCGATGGGCTGAAGCCTGTGCATCGACGCATTTTATATGCTATGCACGAGCTAGGTCTTTCATCCAAGAAGCCCTTTAAGAAGTGTGCTCGTGTGGTTGGAGAGGTGCTTGGTAAATTTCATCCTCATGGAGATACCGCAGTTTACGACGCCCTTGTTCGTATGGCACAG---------------------------------GACTTTTCATTAAGATCTCCACTTGTCAACGGTCATGGTAACTTTGGATCTATGGATGGTGATCCAGCTGCTGCTATGCGGTACACTGAGTGTCGCCTCCAAGCACTCTCCGAGGCAATGCTACTCGCAGATCTAGAGCTGGACACGGTGGACTTTATCCCGACTTTTGATGGCTCACAAGACGAACCTGCAGTATTACCAGCTCGGCTACCCAATGTTCTTCTGAACGGCGCTTCCGGAATTGCTGTTGGGATGGCAACTAATATCCCACCACACAACTTAGGGGAGGTTGTAGATGCACTAATTGCACTAATTCATAACCCAAACGCCTCGGTGGAAGAGTTGATGGAACATTTGCCTGGTCCGGATTTCCCAACTGGCGGGCAGATACTTGGGACCGATGGAATACTGGAGGCCTATCGCACTGGGCACGGTCGGTTGACTGTAAGAGGAAAAGCCTCAATTGAGCAGCTGGACCGAAGAAACAGTAGGTCTGCTGTAATTATTACTGAGGTACCATATCAAGCAAACAAAGCAGCGCTTGTGGAGAAAATTGCAGATCTCGTAAATAACAAGACGCTTGAAGGTGTGAGCGATATCAGAGATGAGAGTGATCGCTCTGGAATGCGGATTGTTGTAGAGGTGAAAAGAGGAGCAATGCCAAAAGTGGTACTAAACAATTTGTACAAATACACTACTTTACAGTCACGATTTAGTTGCAATATGGTTGGAATTATCGATGGTGAGCCTAAAGTAATGGGTCTGAAGGACTTTTTAGAGACATTCATCGAATTCAGGTGCTCTGTTATCGAAAGGCGCGCGAAATTTCAGTTGAAGCGCGCTGAGGATCGTGATCATATTGTGGAGGGAATATTGATTGGATTAGCAAATTTGGACGGTGTGGTAAGAGTCATTCGGAGTGCGAAGGATAGTGCAGAGGCGTCCGAGGGGCTGCAGAAAGGATTTAATGTCACGCATGCACAAGCTGATGCCTTGTTAGCCATGCCCTTACGAAGACTAACGAGTCTTGAGAGTGGCAAGCTGAAGGATGAGCACGATGCATTGACGGCGGAGATAGCAGATCTAAAACAGCTTCTAAGTAGCAAGCTGCGAGTTCTTCAGTTTATTGAGAAGGAGGCGTTAGCTTTGAAAAAGGAATACGGAACACCTCGTCGGACTGTGGTTGAGCAAGGACGCGATGGAGAGATCAATGACATAGATGTTATAGCCAATGAGGAGACCATTGTTACACTCAGTGAGAAGGGGTACATCAAGCGTATGGCAGCTGGAACATTCACTGCTCAGAACCGTGGGACTACTGGCAAATCTGGTGGCAAAATGAGGACAAACGATGCCATGTCGGATTTCTTTGTATGCCGCACTCATGACTACGTCCTATTCTTTAGTGAAAGAGGCATTGTGTACTCTATTCGAGCCTATCAGATACCAGAATGTTCAAGAACTGCAGCAGGAAACCCACTTATCCAGATTGTACCACTCCCACCTGGTGAAAGAATTACATCTGTGCAATCTGTGAGCGATTTTGCGGATGATCAGTACTTGGTTATGCTAACCAGCGGTGGATTCATCAAACGCACTGCTCTTTCCTCCTTCGCTGCTATTCGCTCCACAGGAATTGTTGCCATTCAGTTGACTCCTGGGGATGAGTTGAAGTGGGTACGGAACGCTGCTGAGGAAGATACCGTTGCATTAGCCTCACAGAAAGGCATGGTTGTGTGCGTTGGTTGCAACGACGACAAGCTGCGAGCAAGAGGAAGGGCGACCAGGGGTGTACGAGCCATGCGTTTAAGAGGGGATGATAAGTTAGCTGCTATGGACATCGTACCAGCTTCTTTGATGAAC------------------------------------ACAAAGGGGAAGAAATCAAATGCTCCATGGCTACTCATGGTGACTGAAGATGGCTTTGGAAAGCGTGTGCCAATCAAAGCTTTTCCGAAAGGTGTTGCTGGCCGAGTTGGTGTCATTGGGTGCAAGTTCCATGAGGGTGATCTTCTGGCTTCACTTTTTGTCGTGGGGGCGAACTTATCAGAAACGGACGGTGAAAGCGAAGAGCAGGTTGTTGTTGGAAGCAATGGGGGCATTCTTAACCGACTTCGTGTTAGGGACATCTCCATCCAGAGTCGCACTGCAAAGGGAGTGAAAATCATGAGAATTGATTCCAGTGACAAAGTTAGCTCGGTTTCGGTGTTGACAACTGCT---------------GAAGAGGGA---------------------------------------------------------------------------------------------------------------------------------------------------------------------------------------------------------------------------------------------------------------------------------------------------------------------------------------------------------------------------------------------------------------------------------------------------------------------------------------------------------------------------------------------------------------------------------------------------GAAGGCATAGAAATAGCTGAAAGTAGC------------------------------------------------------------------------------------------------------------------------------------------------------------------------------------------------------------------------------------------------------------------------------------------------------------------------------------------------------------------------------------------------------------------------------------------------------------------------GAACTTGTAAGTGTT---------------------------------------------------------------------------------------------------------------------------------------------------------------------------------------------------------------------------------------------------------------------------------
>Physcomitrella_patens
------------------------ATGGAGAGTACT------GGCATGGTG---CAAAGACAAGCAATTCAGCTGTACAGAAGTGCAGTGGCGGCAGGTTTTCGGAGTCCCTGCTTCTCTTCTTCCTCTTTCATGGCGCTTTCTACGGTG---------GCCTTCACACCCATTCAGTGCCCCCCTTTACGAATTACGTCCCTGCGTATCCGAAGCTCGAGCAGGCTGGTGGTCGCTCCGATAAGCTCTACGCGCGTGCAATTATTTTCTAACTCTCGTAGCATTCCTTGGAACGAATGTTTGAGACGTGTGGAAAACACTTATTACGTTTGGCCTAGGGTTGCTCTTGCAAATGGGCGACAGTTTTCCGTCTGGAGACGTGACGGCTATTCGAAAGATGGCAATATAGTCGCAGGGGCTCGTAAGTCA---GGGGAGGAATCGTCATCACTTGAGTCTGACAATGGGGCTGGAGAGGATGTATCCGACGAGTCATCCGATGATGACATCAACGACGCTTCCAGTGCGGATGCCAATGGCAGATCTCGGAGCGGGGCAGAGGACAATCGG---------CCTCAAGATGTCCGCATTGTGCCTATGGAGCTTCACAAAGAAGCAGAGGAGTCTTATATTGCTTACGCAATGTCAGTTATTGTGGGGCGTGCGCTTCCGGATTGCCGAGATGGCTTGAAGCCTGTGCATCGGCGCATTTTATATGCTATGCACGAGCTCGGTCTTTCATCCAAAAAGCCCTTCAAGAAGTGTGCTCGTGTAGTTGGAGAGGTGCTTGGTAAATTTCATCCGCATGGAGATACTGCAGTTTATGACGCCCTCGTTCGAATGGCACAG---------------------------------GATTTTTCATTAAGATCCCCACTTGTCAATGGTCATGGTAATTTTGGGTCTTTGGATGGCGATCCTGCTGCTGCCATGCGATACACAGAGTGCCGCCTTCAAGGACTTTCAGAAGCCATGCTGCTTGCAGATCTAGAGCTTGACACGGTAGATTTTATCCCGACTTTCGATGGGTCACAAAACGAGCCTGCAGTTTTACCAGCTCGGCTACCCAATGTTCTCCTTAATGGCGCTTCTGGAATTGCTGTTGGGATGGCCACTAATATTCCACCACACAACTTAGCGGAAGTTGTGGATGCACTTATTGCTCTTCTTCACAATCCCAACGCTACGGTGGAGGAGTTGATGGAGCATTTACCTGGTCCGGACTTCCCAACCGGTGGGCAGATACTCGGGACGGATGGGATACTGGACGCCTATCGGTTTGGTCATGGTCGATTGACAGTGAGAGGGAAAGCCTCAATTGAGCAGCTGGACCGGAGGAGCAATAGATCTGCTGTGATTATCTCTGAGCTCCCATACCAAGCAAATAAAGCTGCTCTTGTGGAGAAGATTGCAGATCTCGTGAATAACAAGACGCTTGAGGGTGTTAGTGACATCAGAGATGAAAGCGATCGCTTTGGAATGCGGATCGTTATTGAGGTGAAAAGAGGAGCCATGCCCAAGGTGGTACTAAACAACTTGTACAAATATACTACTTTACAGACACGATTTAGTTGCAATATGGTTGGAATCATCGGTGGCGAGCCTAAAGTCATGGGCCTAAAGGACTTTTTAGAGACATTTGTGGAGTTCAGATGCTCAGTTATCGAAAGACGCGCAAAATTTCAGCTGAAGCGTGCTGAGGATCGTGATCACATTGTTGAGGGAATTTTGATAGGACTTTCAAACTTGGACGGTGTCGTGAAAATTATTCGCAGTGCCAAGGATACTGCACAGGCTTCCGAAGGGTTACAAAAAGGATTCAATGTCACTCCTGCTCAAGCTGATGCTCTGTTAGCCATGCCTTTAAGAAGGCTTACAAGTCTGGAGAGTGGAAAGCTGAAGGAAGAGCATGACGCATTGACTGCTGAAATAACGGATCTAAAGCAGCTCCTAGAAAGCAAGCACCGAGTTCTGCAGATCATCGAGAAGGAGGCGTTAGTATTGAAAAAAGAATATGGAACACCACGGCGCACACTTGTTGAGCAAGGGCGTGATGGAGAGATCAATGACATAGATGTCATAGCGAATGAAGAAACTATTGTTACACTTAGCGAGAAGGGATACATCAAGCGCATGGCAGCTGGGACTTTTACTGCTCAAAATCGCGGAACTACCGGCAAATCTGGTGGAAAAATGAGGAGTAACGATGCCATGTCGGACTTCTTTGTATGCCGCACTCATGACTATGTTCTATTCTTTAGTGAAAGGGGCATTGTATATTCAATACGAGCATATCAAATACCAGAATGTTCAAGAACTTCAGCAGGAAACCCTCTTGTTCAGGTCGTGCCAGTGCCACCCGGTGAAAGAATCACATCTGTTCAGTCTGTGAGTGATTTTGCGGAGGATCAGTACTTGGTCATGCTAACTACTGGTGGATATATCAAGCGCACTGCTCTCTCCTCATTCGCTTCTATTCGCTCTACAGGAATTGTCGCCATTCAGCTGACCCCCGGTGATGAGTTGAAGTGGGTGCGAAATGCCGCTGAAGAAGATACTGTTGCATTAGCTTCTCAACGGGGCATGGTTGTATGCATCGGCTGTGACGATGACAAGTTGCGAGCAAGGGGAAGGGCGACGAGGGGTGTAAGAGCTATGCGATTGAGAGGAGATGATAAGTTGACTGCTATGGACATAGTACCAGCTTCCTTAGTACGC------------------------------------ACGGGGACTAAGAAAACAGGTGCTCCATGGCTACTCATGGTAACTGAGGATGGGTTTGGAAAACGCGTGCCAATCAAAGCTTTTCCGAAGGGTGTCGCTGGCCGTGTTGGTGTAATCGGATGCAAGTTTCATGAGGGTGACCTTTTGGCGTCACTCTTCGTTGTGGGGGCCAACTTGTCAGAAACGGATGGGGAAAGCGAAGAGCAAGTGGTGGTGGGCAGCAACAAGGGCATCCTTAATCGACTCCGTGTCAGGGACGTCTCTATTCAAAGTCGGACTGCTAAGGGAGTAAAACTTATGAGGCTTGATTCCGATGACAAAGTAAGCTCTGTTTCAGTGTTGATTAGCGCC---------------GAGGAGGAA---------------------------------------------------------------------------------------------------------------------------------------------------------------------------------------------------------------------------------------------------------------------------------------------------------------------------------------------------------------------------------------------------------------------------------------------------------------------------------------------------------------------------------------------------------------------------------------------------GAAAGCATAGAAAATCGTGAAAGTGTC------------------------------------------------------------------------------------------------------------------------------------------------------------------------------------------------------------------------------------------------------------------------------------------------------------------------------------------------------------------------------------------------------------------------------------------------------------------------GATGTTATAGGAGTGTAG------------------------------------------------------------------------------------------------------------------------------------------------------------------------------------------------------------------------------------------------------------------------------
>Huperzia_squarrosa
---------------------------------------------------------------------------------------------------------------------------------------------------------------------------------------------------------------------------------------------------------------------------------------------------------------------------------------------------------------------------------------------------------------------------------------------------------------------------------------------------------------------------------------------------------------------------------------------------------------------------------------------------------------------------------------------------------------------------------------------------------------------------------------------------------------------------------------------------------------------------------------------------------------------------------------------------------------------------------------------------------------------------------------------------------------------------------------------------------------------------------------------------------------------------------------------------------------------------------------------------------------------------------------------------------------------------ATTTTAGGATCTGCTGGGATTTTAGCAGCTTATAGAACAGGACGGGGCCAGCTAGTTGTTAGGGGGACAACTGTGATTGAGGAAAGTGACACCAGAAGTTCTCGTCCTGCAATCATTATTAAGGAGATTCCATACAACACCAACAAAGCAGCGCTTGTTGCAAAGATTGCAGATCTTGTAAATGACAAGACCTTGGAAGGCGTGAGCGACATCAGAGACGAAAGTGACCGTACGGGCATGAGAATTGTTGTGGAGGTCAAAAGAGGAGCAATGCCTTCTGTTGTCTTGAACAACCTTTATAAGCATACAGCCCTTCAATCACGCTTTAGCTGTAACATGGTGGGGATTTTGGATAAACAACCACAAACCATGGGCATAAAAGATTTTTTACAGCATTTTTTAGATTTTCGATGCTTAGTTATTGAAAGGCGAGCAAAGTTTGAACTCAATAAGGCAGAGGGCAGAGATCATCTTGTGCAAGGGATTTTGATAGGCTTGGACAACCTGGACGAGGTTGTGAAGATCATTCGAGATGCGAAAGATGGTGCTTATGCATCACAGAGTTTACAACAAGGTTTCTCCTTGTCTAACATCCAAGCTGAGGCATTATTAGCCTTGCCTTTACGCAGGTTGACTGGACTTGAGAAAGACAAGCTTATTGAGGAGCATAATACACTTGTCTCACATATCTCTGATTTGAAGCACCTTCTGATGAGC------------------------------------------------------------------------------------------------------------------------------------------------------------------------------------------------------------------------------------------------------------------------------------------------------------------------------------------------------------------------------------------------------------------------------------------------------------------------------------------------------------------------------------------------------------------------------------------------------------------------------------------------------------------------------------------------------------------------------------------------------------------------------------------------------------------------------------------------------------------------------------------------------------------------------------------------------------------------------------------------------------------------------------------------------------------------------------------------------------------------------------------------------------------------------------------------------------------------------------------------------------------------------------------------------------------------------------------------------------------------------------------------------------------------------------------------------------------------------------------------------------------------------------------------------------------------------------------------------------------------------------------------------------------------------------------------------------------------------------------------------------------------------------------------------------------------------------------------------------------------------------------------------------------------------------------------------------------------------------------------------------------------------------------------------------------------------------------------------------------------------------------------------------------------------------------------------------------------------------------------------------------------------------------------------------------------------------------------------------------------------------------------------------------------------------------------------------------------------------------------------------------------------------------------------------------------------------------------------------------------
>Huperzia_lucidula
------------------------------------------------------------------------------------------------------------------------------------------------------------------------------------------------------------------------------------------------------------------------------------------------------------------------------------------------------------------------------------------------------------------------------------------------------------------------------------------------------------------------------------------------------------------------------------------------------------------------------------------------------------------------------------------------------------------------------------------------------------------------------------------------------------------------------------------------------------------------------------------------------------------------------------------------------------------------------------------------------------------------------------------------------------------------------------------------------------------------------------------------------------------------------------------------------------------------------------------------------------------------------------------------------------------------------------------------------------------------------------------------------------------------------------------------------------------------------------------------------------------------------------------------------------------------------------------------------------------------------------------------------------------------------------------------------------------------------------------------------------------------------------------------------------------------------------------------------------------------------------------------------------------------------------------------------------------------------------------------------------------------------------------------------------------------------------------------------------------------------------------------------------------------------------------GATGTGATCCCTAACGATGAAACTCTTGTGATCCTTAGCGAGAGAGGTTACATCAAGAGAATGCAACCAGATATTTTTTCTGCTCAGCGGCGTGGGACGTTAGGCAAATCCGGAGCAAAAATGAGGACAAATGATGCTATGTCTGACTTTTTTGTCTGCCATAACCATGATTTCGTTCTTTTCTTCAGTGAGAGAGGAATAGTTTATTCAAAACGAGCATACCAAATTCCCGAATCTTCAAGAACTGCAGCAGGGAGTCCTATACTTCAGATTCTTCCAATACCCCCTGGAGAAAGGATTACATCAGTTTTATCAGTGAGCGAATTTGTGGACGACCAGTACCTTGTCATGTTGACAGAAAATGGATACATAAAACGTACTACGCTAGCATCTTTCTCTACAATACGTTCTCAAGGAATTGTTGCTATCCAATTGGTTCCTGGGGATGAGCTGAAATGGGTGAGGCAAGCGGCTGAGCATGACACTGTCCTTATTGGTTCGCAACATGGAAGGGTGGTTCGCATTCCATGTGATTTTGAGAGGTTTCGTGCACTGAAGAGGGCTGCAAGAGGAGTAAGAGCAATGAGATTAAAACCTGGAGATAAGCTTGCAGCAATGGATATACTGCCTGCTTCTTTGTTACAAGAGCTTAAAAAG---------------------------------CGAGATGTCCATGCACCATGGCTACTTCTAGTATCAGTGAATGGATATGGAAAGCGTGTGCCCATTCAATTATTTCCTTCCCAAGCACTCAACCGTGTTGGTGTAATCGGCTGCAAGTTTCAGCAAGGAGATGGATTAGCATCACTTTTTGTTGTCGGTTCCACGGTTTCAGCTGCTGATGGTGAAAGTGAGGAGCAAATAGTTTTGGGAAGCCAAGGGGGCATCTTCAACAGGCTTAGAGTTCGTGATGTCTCAATTCAGAGTCGGATGGGCAGAGGTGTGAAACTGATGCGTTTGGAGGCGGGCGACAAGCTGAATACCGTATCAATTGTAACAAATACAGAACTT---------GACGAGCAA---------------------------------------------------------------------------------------------------------------------------------------------------------TTAGATATG------------------------------------------------------------------------------------------------------------------------------------------------------------------------------------------------------------------------------------------------------------------------------------------------------------------------------------------------------------------------------------------------------------------------------AAAGAATTAGATCTAATCACTGCACAGTAG------------------------------------------------------------------------------------------------------------------------------------------------------------------------------------------------------------------------------------------------------------------------------------------------------------------------------------------------------------------------------------------------------------------------------------------------------------------------------------------------------------------------------------------------------------------------------------------------------------------------------------------------------------------------------------------------------------------------------------------------------------------------
>Isoetes_lacustris
ATGGGTTTAAGTTTGGGTTTAAGAATGGAAAGCTGCAGCTGGGGCTTGTCTCATCAACGCCAAGTCGTAAATCTCTGCACAAGACTTTTGAATGTT------------CGTTGCACAAAGAACAGAAAGGCAATGCTGCTTCCG---------------------GCGCCCATTGGGTCTTCTCATCTACGTTACTCTTCCCTGCAACCATTGCCAAGATCCCCTCCTCTTGTCTTGAGAAGCAGCTCTTCGAAGTTGCAGGTTCTACCATCTCATGGGTCTTCAAAATTTCCCGAAATCTGC------------------------------------------------------------------------------------------AAAAATGGAGGGATTATT------AGTCGCAGGAGCTTGATCATTGCCTCTTCTCAATGGAATGCCGATAAA---AAAGGTGAAACGGTTTCT---------------------------------GGGGGT------GGAAATGGGTCATCGGCAGTGAGTACACAGGAGCAATTT------------CAAGATCAAAGAGTTGTTCAGGTGGAAGTTCATCGTGAGGCTTCGGAGGCTTATTTGGCATATGCAATGTCCGTCATTGTTGGTCGTGCTCTTCCTGATGTCAGAGATGGACTAAAACCTGTTCATCGTAGAATATTGTATGCCATGCATGAGTTAGGCCTTTCGTCAAGGAAGCCTTTCAAAAAATGTGCACGTGTTGTTGGCGAGGTTCTGGGTAAATATCATCCTCATGGTGACAGTGCGGTATATGATGCAATGGTTCGGCTAGCTCAA---------------------------------GGGTTTTCACTAAGATCACCTCTTGTTGCTGGCCATGGAAACTTTGGCTCAATTGATGGGGATCCTGCAGCAGCAATGCGTTATACTGAATGCAGGCTTGAGTCACTTGCAGAGGCTATGCTCCTAACCGATTTGGAATTAAACACTGTTGATTTTGTGCCAAATTTTGATGGATCACAAACAGAACCTTTAGTTTTGCCCTCAAGGCTTCCCAACGTGCTCATTAATGGCGCCTCTGGAATTGCCGTGGGTATGGCAACAAATATTCCTCCGCACAATCTTGGTGAAGTCGTGGATGCTCTTTGTGCCCTGATCAAAAACCCAAATGCAACGGTACAAGAATTGATGGAGCATCTTCCAGGACCGGATTTCCCAACTGGAGGCCAAATTTTGGGTACTTATGGGATATTGCAAGCGTATAGAACAGGTCGTGGACAATTGATAGTAAGAGGTAAAGCTGCAATTGAG---ATGGACAACAACAATAAGCGCCCAATTATTGTTATTACTGAGGTTCCTTATAATACCAATAAAGCAGCATTTGTAGCAAAGATTGCAGACCTTGTAAATAATAAAACATTGGAGGGTGTAAGTGACGTTCGTGATGAGAGCGACCGTACTGGCATGCGGGTGGTGATTGAGGTTAAACGGGGAATGGAACCACATATTGTCCTCAACAACCTCTATAAACACACAATCCTCCAGTCGCGTTTCAGTTGTAACATGGTTGGGATTGTAAACAACGAACCTAAGGTTCTTGGCATCAGAGAATTCCTGCAGTACTTCCTCGACTTCAGGTGTTCGGTAATTGAACGACGGGCACTGTTTGAGCTTAAACGGGCAGAAGAGAGAGATCATCTAGTCCAGGGTCTGCTCATAGGTCTGGAAAACTTAGACCACATTGTCCACATCATAAAGGGAGCAAGAGATGCTGCGGCTGCAGCTGTGACACTACAAGAAGAGTTTAAGCTGTCTCATGCACAAGCTGAAGGTTTGCTAGCCATGCCTCTACGCAGATTAACCAACCTTGAGAAGGATAAACTCACTGATGAGCATAAAGTGCTTATTGCTCAAATTGACGACTTCAAGAATGTTTTGCAAAGTAAACAGCGCATTTTACAGATTGTGGAGAAAGAAGCATTAGCACTCAAGGCGCAATTTGGGACTCCCCGGCGTACTGAATTAGAA---GGAGGGGACGGAGAAATAAATGACATGGATGTTATAGCTAATGAGGAAACTCTAGTTGTTTTAAGTGAAAGGGGTTATATTAAACGGATGCAACCAGATATTTTTGCGGCACAAAGGAGGGGAACAACAGGAAAATCAGGAGGGAAAATGAGGACAAATGATGCTATATCTTCATCGGTTGCATGCAACACCCATGACCATCTACTTTTCTTCAGTGAACGGGGAATAGTGTACTCCATACGAGCATTTCGAATACCTCAATGTTCCAGGACTGCCACAGGAAATCCAGTAATCCAGATGTTACCAATTCCTCCTGGGGAGAGAATCACATCCATAATGCCGGTAAGTGTGTTCAAAGAGGATGAGCACCTGATAATGCTGACAGCAAATGGATTCATAAAGAGGACTTCTTTGGCGTCATTCTCATCCATCCGGTCACAAGGGATAGTTGCCATTCAGCTGGTGCCTGGTGATGAGTTAAAGTGGGTCCGTCAAGCCGCTGAGCAAGACATGGTAACTATTGCG------------------------------------------------------------------------------------------------------------------------------------------------------------------------------------------------------------------------------------------------------------------------------------------------------------------------------------------------------------------------------------------------------------------------------------------------------------------------------------------------------------------------------------------------------------------------------------------------------------------------------------------------------------------------------------------------------------------------------------------------------------------------------------------------------------------------------------------------------------------------------------------------------------------------------------------------------------------------------------------------------------------------------------------------------------------------------------------------------------------------------------------------------------------------------------------------------------------------------------------------------------------------------------------------------------------------------------------------------------------------------------------------------------------------------------------------------------------------------------------------------------------------------------------------------------------------------------------------------------------------------------------------------------------------------------------------------------------------------------------------------------------------------------------------------------------------------------------------------------------------------------------------------------------------------------------------------------------------------------
>Selaginella_moellendorffii
------------------------ATGGAAAGAAAG---------------------------------------------------------------------------------------------------------------------------------------------------------------------------------------------------------------------------------------------------------------------------------------------------------------------------------------------------------------------------------------------------------------------------------------------------------------------------------------------------GCAGCGGCTACCGGCGATGGTGGAGCTGCGGTCGCTGTG------------------------CACAACGATAGAACACTCTTGGTGGAGCTTCACAAGGAGGCGTCCGAGTCTTATCTCTCCTATGCGATGTCCGTTATTGTTGGAAGAGCTCTTCCGGATGTGCGCGATGGTCTCAAGCCTGTGCATCGCCGAATACTTTACGCTATGAACGAGCTGGGTTTAGCGTCCAAGAAACCTCATAGGAAGTGTGCTCGTGTTGTTGGCGAGGTGCTTGGAAAGTTTCATCCGCATGGGGACACAGCCGTGTATGATGCCTTAGTTCGCCTTGCCCAGGCAAGCTATACACTTTTCTCATCTTCCTTTATAAGTTTTTCGCTGCGGTCACCTCTTATCAGTGGTCACGGGAACTTTGGCTCGCTGGACGGTGACCCTGCGGCTGCAATGAGATACACCGAGTGTAGGCTTCATCCGCTTTCAGAAGCAATGCTTCTTGCCGACCTTGATCTGGATACCGTCGATTTTATTCCAAACTTCGACGGATCACAAAAGGAGCCGGTAGTCATGCCTGCCAGACTTCCCAACGTTCTTATCAATGGTGCTTCCGGAATAGCCGTTGGCATGGCTACCAATATACCTCCGCACAACCTCTCCGAAGTTGTGGACGCACTTTGCGCTTTGATAAAGAATCCTAATGCAACTGTCGAAGAACTGATGGAACATCTGCCTGGCCCAGATTTCCCGACCGGAGGACAAATTTTGGGGATATCGGGGATAGCGGACGCTTTTAGAACAGGCCGCGGAACGATTACAGTTAGAGGCAAAGCAGATTTCGAGGAGCTGGAAGGAAAAATTTCTCGCTCAGCTATCGTTATTACTGAGATTCCGTATGGTACAAACAAGTCTACTTTGGTTGCTAAGATTGCCGAACTCGTTAACAGTAAGATGCTAGAAGGTGTAAGCGACATCAGAGATGAAAGTGACCGAGCAGGAATGCGGATTGTCGTCGAGCTCAAAAGAGGCGCTGTGGCAGCTGTTGTTCTGAATAACCTGTACAAGCATACAGCCCTGCAGTCTCGTTTTAGCTACAACCTAGTTGGCATTCTTAACAAGGAGCCGGAGGTGTTCAGTATCAAGAGACTGCTGGAGATATTTCTGGATTTTAGGTGTTCAGTAGTCCAGAGGCGAGCTCAGTGCGAACTTACACGTGCTGAAGCAAGGGATCACTTGTTGGAGGGTTTTTTGAAAGGATTGGACAAGCTGGACGATGTTGTGAAAGTGTTAAAGAGTGCCAAGGATTCTGCGAGTGCAATGCAGGCATTGCAGAAAGATTTCGGACTATCTGCAGCCCAGGCCGAAGCCCTTTTAGGAATGCCGCTACGGCGTATAACCAGTTTAGAGCGAAATAAGATACTCGAGGAACATAATAGTCTTCTTGCGCAGGCCTCCGACTTGCGTGAGTTGCTCTCAAACAAACAGCGCGTTTTAAAGGTGGTTGAAAAAGAAGCTTTGGCTTTGAAGAACGAGTTTGGAAGTCCACGTCGGACTGTGCTCGAGGAGTATGGCGATGGTCGAATAGATAACATTGATGTGATACCAAACAACGAGAGTTTCCTGACTCTCAGCGAGAAGGGTTACATCAAGAGGATGCAGCCCGACACCTTTTTAGCACAAAGGCGTGGGACAACAGGCAAGTCCGGGGCCAAGATGAAAAGCAACGATGGCATGGTGGATTCATTTATGTGCAGGAATCACGACCACGTTCTCGTATTCAGCGAGCGGGGAGTTGTATACTCCTTTCGTGCCTACCAAGTCCCTGAATGCTCAAGGACCTCTACTGGTGTTCCCATCATTCAGGTGCTCTCCATCCCGGCGGGAGAACGAATTACTTCTATCTTCCCACTCAGCGAGTTCCGAGAGGACCATTTTCTGGTCATGCTCACTTCCAAAGGTTACATCAAACGAACGGAACTACCAGCTTTCTCATCCATTCGACCCCAAGGCATTGTGGCCATTCAGCTGATGGAGGGAGACGAGCTTAAATGGGTGCGACTGGCCACCCAATCTGACAGGATATTCATTGGCTCTCGGAATGGGATGGCTATGCAGGCTCCTTGTGAG---------TTTCGTTCCATGCGAAGGGGAGCTCGTGGTCTAAGGGCCATGCGCATCAAAGAAGGTGACGAGATTGCTGCTATCGACATTGTTCCTGGATCTGTATGGAAAGAGAGCCCGACTTTGCTTTGTACTCACGTTTTATGCAATAGGAGCAAAGCAAGCGAAGCTCCTTGGTTGCTCTTCGTCTCTGAAAACGGGATGGCGAAGCGAGTCCCTATAACTTCCTTCCCTCGGCACGGCTTGAACAAAGTTGGGGTTATCGGATGCAAGTTCGTTCCCGGGGACCGGCTCGCATCCATGTTTGTCGTGGGAACGTCAGTTTCA------GATGGAGAAAGCAACGAAGAAATCGTAGTCGGGACCCAGGGAGGGATCTTCAACCGGTTCAAAGTTCGCGAGATCAGTATCAAGTCGCGGATGGGAAGGGGCATCAAGCTGATGAAACTAGATGTGGACGACAAGGTGAAATCGGTCTCTGTGGTTGCAGCGTCGGATTCTCCCGCTCACGACGAACCA---------------------------------------------------------------------------------------------------------------------------------------------------------------------------------------------------------------------------------------------------------------------------------------------------------------------------------------------------------------------------------------------------------------------------------------------------------------------------------------------------------------------------------------------------------------------------------------------------CCATCCGATTCATCCCAGGAATCGTAG------------------------------------------------------------------------------------------------------------------------------------------------------------------------------------------------------------------------------------------------------------------------------------------------------------------------------------------------------------------------------------------------------------------------------------------------------------------------------------------------------------------------------------------------------------------------------------------------------------------------------------------------------------------------------------------------------------------------------------------------------------------------
>Oryza_sativa
---------------------------------------------------------------------------------------------------------------------------------------------------------------------------------------------------------------------------------------------------------------------------------------------------------------------------------------------------------------------------------------------------------------------------------------------------------------------------------------------------------------------------------------------------------------------------------------------------------------------------------------------------------------------------------------------------------------------------------------------------------------------------------------------------------------------------------------------------------------------------------------------------------------------------------------------------------------------------------------------------------------------------------------------------------------------------------------------------------------------------------------------------------------------------------------------------------------------------------------------------------------------------------------------------------------------------------------------------------------------------------------------------------------------------------------------------------------------------------------------------------------------------------------------------------------------------------------------------------------------------------------------------------------------------------------------------------------------------------------------------------------------------------------------------------------------------------------------------------------------------------------------------------------------------------------------------------CTATTGGATATCACACTAAGGAAACTTACTTCCCTTGAGCGGAAAAAATTTGTTGACGAAGCTAAATCTTTGTCAGAGGAGATCTCCAAGTTAAATGAGCTCCTGTCTAACAAGAAGCTTATTTTTCAGCTTATTTTACAAGAGGCAACTGACTTAAAGAACAAATTTGCTACCCCACGACGTTCTTTCATAGAAGATTCAGCAAGCACTGAAGTTGATGATCTTGATATTATTCCTAATGAGGAAATGCTTTTGATTCTTAGTGAGAAGGGCTACGTTAAGCGTATGAAGCCTAATACCTTCAATCTACAAAACCGGGGAACGATCGGAAAATCTGTTGGAAAGATGCGAATGAACGACAATACATCCGATTTCATTGTCTGCCAAACACATGATCATGTCCTTTACTTCAGTGACAAGGGAATAGTATACTCAGCACGTGCTTATAAGATACCTGAATGCACAAGAGCTGCGACTGGAACTCCACTGGTACAGCTGCTTTCTTTGTCCGATGGGGAGAGAATAACCTCCATCGTTCCTGTAAATGAATTTGGTGAAGATCAGTATCTTGTGATGCTGACCGTTAACGGTTATATCAAGAAAGTTCCTCTTAATGCTTTCTCAGCAATCAGGACTTCTGGGATCATTTCAATTCAACTGGCTCCTGGTGATGAGCTGAAGTGGGTTCGTCGTTGTGGGGATGATGACCTTGTTGCTTTGGCTTCACAAAATGGGATGGTTATAGTTAATACATGCAAC------AAGCTTCGCGCCCTTGGAAGGAAAACAAGGGGCGTCCTGGCAATGAAGCTAAAGGAAGGTGACAAGATGGCATCCATGGATATAATTCCAGCAACGTCGCATAAC---------------ATGCCTGAAACTTAC------AGCAGAGTCAGAGATTTGAGTCCGCCATGGCTGCTTTTCATAGCTGATAATGGTATTGGGAAGCGTGTGCCCCTAAATGCATTCCGGCAAGGAAATTTCAACAGAGTGGGCTTGCAAGGCTACAAGCTTCCACCAGACTGTAGCTTAGCTGCTGTATTTGTTGTTGGATTTTCACTTACTGAT---GACGGTGAAAGTGACGAACAGGTGGTTTTAGTTAGCCAGAGTGGTACTGTAAACAGAATCAAAGTCAAAGATATATCCATCCGGTCTCGTTCCGCAAGGGGAGTCATTCTGATGAGGCTGGAACATGCTGGGAAGATCCAGTCAGCCTCACTAATATCAGCAGCAGAAGAG---------GAGGAA------------------------------------------------------------------------------------------------------------------------------------------------------------------------------------------------------------------------------------------------------------------------------------------------------------------------------------------------------------------------------------------------------------------------------------------------------------------------------------------------------------------------------------------------------------------------------------------------------GAACAGGACCCGGAGTCAGCCTCACTA---------------------------------------------------------------------------------------------------------------------------------------------------------------------------------------------------------------------------------------------------------------------------------------------------ATATCAGAAGCAGAAGAGCCG------------------------------------------------------------------------------------------------------------------------------------------------GAAAAACAAGAC------------------------------------------------------------------------------------CCGGAGGTCTCAGCTTAG------------------------------------------------------------------------------------------------------------------------------------------------------------------------------
>Ananas_comosus
------------------------------------------------------------------------------------------------------------------------------------ATGGCCTTCTCCACCGTCCTTCGCCTCACGTCCGCCTCCCTC------TCCCGCCTCCGCCCTCCCATGGCCCTCCTCTTCCCCTCTTCCCTCATCGCCTCCCGTCGCTGCGCCATTTCCGACATACGCTTCCTCTCCGTCGCCGCGAGCCCCCGCCGG---------------AGAGGGCCC------------------------------------------------------------------------------------------------GTGCGGACGCTAAGGGCG------CGGCGGGGCGGCAGGGATGACGAGACCGCGGGCGATGGAGGGGCGAAGGGGAGCAAGGGGGAC---------------------GAC------GGTGGAAATGGGGGCGTG------ATGGTGAAGGAGAGGAGCGGCGGGGTTGGCGGCGAGGGAAGGGTTGTTCCAGCGGAGCTACATAAGGAGGCGACCGAGGCGTACATGGCCTACGCCATGTCAGTGCTTCTAGGCCGCGCCTTGCCGGATGTTCGCGATGGGTTGAAACCGGTTCACCGGAGGATATTGTTTGCAATGCATGAGCTGGGTCTTGCATCTCGTAGGCCTTTCAGAAAATGTGCTAGGGTTGTTGGTGAGGTTTTAGGCAAATTTCACCCCCATGGAGATACTGCAGTTTATGAATCCTTAGTGCGAATGGCACAG---------------------------------GACTTCTCAATGCGCCATCCGCTTATTCGAGGACATGGAAACTTTGGATCAATTGATGCTGATCCTCCTGCCGCAATGCGTTACACAGAGTGCAGATTGGAAGCGCTCGCTGAAGCGATGCTCTTAACTGACTTGGAACTGAACACTGTGGATTTTGCTCCGAACTTTGACAATTCGCAAAAAGAGCCTTCTGTTTTACCCGCTCGTATTCCAACATTATTGTTGAATGGTTCGTCTGGAATTGCGGTTGGGATGGCAACAAATATTCCTCCTCACAATCTTGGGGAGCTTGTGGATGCCCTTTCTGCTTTGATTCAAAATCCTGAAGCAACACTTCAAGAACTGCTGGAATACATGCCTGGACCTGACTTCCCAACTGGAGGATTAATTATGGGAAATGAAGGAATCTTGGAAGCCTATAGAACTGGGCGAGGCCGCGTAATTGTTAGAGGAAAGACTGAGGTTGAAATGATTGATGAAAGAACCAAACGCGATGCCATTATAATCAAAGAGATCCCTTATCAGACAAATAAATCTGCTTTGGTGGAGAAAATTGCTGAACTTGTGGAAGATAAGATATTAGAAGGTATAAGTGATATTCGTGATGAAAGTGACCGTTCTGGGATGCGTATTGTCATAGAGTTGAAACGAGGTTCAGATCCTTCGATAGTTCTCAACAACTTATTTCGTCACACTGCTCTTCAGTCAAGCTTTAGCTGCAACATGGTAGGTATTATAGATGGGCAGCCAAAGCTGATGGGTTTGAAAGAAATTCTTCAGGCTTTTCTTGACTTCAGATGTTCAGTAGTTGAAAGGCGTGCAAAATATAAGCTTTCTCAAGCACAAGAAAGAAAACATATAGTCGAGGGTATTATGGTGGGCCTCGACAATTTGGATGCTGTAATTCATATAATTAAGGGAACCTCAAATAATACTATGGCGATTGCTGCTTTAGTGAAGGAATATGGTTTATCTGAGAAGCAAGCTGAAGCTTTATTAGACATAACCTTAAGGAAGTTGACTTCTCTTGAGAGAAAAAGATTTGTTGATGAAGCCAAATCTTTATCTGAACAAATTTCTAAGCTAAATGAGCTTTTGTCTAGCAAGAAGCTCATGTTTCAGCTTATTGAACAAGAAGCAGTTGATTTAAAGAATAGGTTTGGGACGCCACGCCGTTCATTATTGGAGGATTCAGCAAATAGTCAACTGGAGGACATAGATGTCATCCCTAACGAAGAAATGCTTTTAATCCTCAGTGAGAAAGGATATCTTAAGAGGATGAAGCCTAACACCTTTAATCTACAACATCGAGGTACTATCGGGAAATCTGTTGGAAAAATGCGAGTAAATGATTCTATGTCTGACTTCATTGTCTGTCATACACATGATCACATCCTTTATTTCAGTGATAAGGGAGTAGTTTATTCTGCTCGTGCTTATCGGATACCAGAATGCACTAGAACTGCTGCTGGCACTCCATTGATACAGCTGTTATCATTGTCTGAAGGAGAGAGAATAACATCCATTATTCCTGTTAGTGAATTTGGTGAAGATCAATATCTACTGATGCTTACATTGAATGGGTATATCAAGAAAGTGCCTCTTAATGCTTTCTCGGCAATTCGAGCAACAGGGATCATTTCGATTCAACTGGTCCCTGGTGACGAACTTAAATGGGTCCGTCGCTGTGCAAATGATGACCTGGTCGCAATTGCTTCCCAGAATGGGATGGTCATAGTTAACTACTGTAAT------AAGCTTCGTGCATTTGGAAGAAGAACAAGGGGTGTGATATCCATGAGGCTGAAGGAGGGGGATAAGATGGCGGCGATGGATATAATACCCGCAGCCGTGCAGAAAGATCTGCAGAAGCTGACTGAAAGTTCTGGC------AACAGGGGTAGAGATCTTGGCCCACCATGGCTTCTTTTTGCGTCTGAAAGTGGTCGAGGAAAGCGTGTTCCTCTGAGTGCATTCCGACTATCAATGTTTAATAGAATGGGCTTGCGAGGTTACAAGCTTCCGCCAGATCATCGTCTTGCTGCAGTATTTGTTGTTGGGTTTTCATTAGCAGAA---GACGGTCAAAGTGATGAACAAGTGGTTTTAGTTAGCCAGAGTGGCACTGTAAACAGAATAAAGGTTAGGGACATACCTATCCAATCACGTTCTGCGAGGGGGGTGATTCTGATGAGATTGGAGCATGCCGGGAAGATTCAGTCTGCTTCTTTGATTTCTGCTGCGGCAGTT---------GATGTT------------------------------------------------------------------------------------------------------------------------------------------------------------------------------------------------------------------------------------------------------------------------------------------------------------------------------------------------------------------------------------------------------------------------------------------------------------------------------------------------------------------------------------------------------------------------------------------------------GTTGCCGATGACTGA------------------------------------------------------------------------------------------------------------------------------------------------------------------------------------------------------------------------------------------------------------------------------------------------------------------------------------------------------------------------------------------------------------------------------------------------------------------------------------------------------------------------------------------------------------------------------------------------------------------------------------------------------------------------------------------------------------------------------------------------------------------------------------
>Arabidopsis_thaliana
------------------------------------------------------------ATGACTCCAGTATTATGCCATTCCACTGCTTCAATCCCTAAC------------------CCTAACTCTCTCATGTCTCTCTCCTCCACTCTCCGTCTCTCTTCCTCCCTTCTTCGCCGCTCCTTCTTCCGATTCCCCCTC------------ACCGACCCATTATGCCGTCTCCGCCGCACTGAACCCTCCGCCACGCGTTTCTTCTCC---------------------------------TCCCGTACTCCT------------------------------------------------------------------------------CGGTCCGGCAAATTCGTTGTCGGTGCT---------------------GGTAAGCGCGGAGATGAG---------------------CAGGTCAAGGAAGAGTCC---------------------GGA------GCTAACAATGGCGGTTTG------GTTGTTTCT------------------GGGGACGAATCTCGTATTGTGCCTTTTGAGCTACATAAGGAAGCTACTGAGTCGTATATGTCGTATGCGCTCTCTGTTTTGCTTGGACGTGCTTTGCCTGATGTTAGAGACGGACTAAAACCAGTACATCGGAGAATTCTCTTTGCAATGCATGAGTTGGGGATGTCATCTAAAAAACCATACAAGAAATGTGCAAGAGTTGTTGGAGAGGTTCTTGGTAAATTCCATCCGCATGGAGATACTGCTGTTTATGATTCTCTTGTTAGGATGGCTCAG---------------------------------AGTTTCTCCTTGAGATGTCCACTTATCCAAGGCCATGGAAATTTTGGCTCAATAGATGCAGATCCTCCTGCTGCTATGCGTTACACTGAATGCAGACTCGATCCACTGGCAGAGGCAGTACTATTGTCTGATCTGGATCAAGATACGGTGGATTTTGTGGCCAATTTTGATAACTCACAAAAAGAACCAGCAGTGTTGCCTGCTCGTCTTCCTGCTTTGTTGTTGAATGGAGCTTCTGGGATTGCGGTTGGCATGGCAACAAATATTCCCCCTCATAATCTTGGGGAGTTGGTAGACGTGCTTTGCGCTTTAATCCATAATCCAGAAGCAACGCTGCAAGAACTGCTGGAATACATGCCTGCACCGGATTTTCCAACTGGAGGAATAATAATGGGAAACCTTGGGGTTTTGGATGCTTACCGAACTGGCCGAGGGCGAGTTGTAGTTAGAGGAAAAGCTGAAGTTGAATTGTTGGATCCAAAGACAAAGCGGAATGCAGTTATTATCACAGAGATTCCTTACCAGACAAACAAAGCTACACTTGTCCAGAAGATTGCCGAACTTGTTGAAAATAAGACGCTAGAGGGCATAAGTGACATACGTGACGAGAGTGATCGTAATGGGATGCGTGTGGTTATTGAGCTCAAAAGAGGAGGGGATCCTGCACTTGTGCTTAATAATCTTTACCGGCATACTGCCCTTCAATCAAGCTTCAGCTGCAACATGGTGGGTATCTGCGATGGAGAACCCAAGCTAATGGGATTAAAAGAACTACTTCAGGCATTTATAGATTTCAGGTGTTCTGTCGTCGAAAGGCGTGCAAGATTCAAGCTTTCACATGCACAACAACGAAAGCATATTATTGAGGGTATTGTGGTTGGGCTTGACAATGTGGACGAAGTAATCGAACTCATCACGAAGGCCTCAAGTCATTCCTCTGCTACTGCTGCTTTACAAAGTGAATATGGTCTTTCTGAGAAACAAGCTGAGGCTATACTGGAGATAACTCTTCGAAGGCTAACTGCTCTTGAGCGGAAAAAGTTTACTGATGAAAGTAGTTCACTAACAGAGCAAATTACAAAGTTGGAGCAGCTATTATCAACCCGAACAAACATCCTAAAGTTAATCGAACAAGAAGCAATAGAGCTGAAGGACAGATTCTCAAGTCCCAGGCGTTCAATGTTGGAGGATTCTGACAGTGGTGATCTAGAAGATATAGATGTTATTCCAAATGAAGAGATGCTGATGGCAGTCAGCGAAAAGGGCTATGTGAAGAGAATGAAGGCCGATACATTCAATCTTCAGCATCGTGGAACAATTGGCAAATCTGTTGGGAAACTAAGAGTTGATGATGCAATGTCTGACTTTCTTGTTTGTCATGCACATGACCATGTCCTCTTTTTCAGTGACCGGGGTATAGTTTACTCAACCCGTGCATATAAAATTCCAGAATGCTCTCGCAATGCAGCTGGTACACCTTTGGTTCAGATATTATCCATGTCGGAAGGTGAAAGAGTAACCTCCATTGTTCCTGTTAGCGAGTTTGCTGAAGATCGCTACCTCCTGATGCTTACAGTGAATGGCTGCATCAAGAAAGTATCTTTGAAATTATTTTCAGGAATACGCTCAACTGGAATCATAGCAATTCAGTTGAATTCTGGTGATGAACTGAAATGGGTTCGTTGTTGCTCAAGCGACGATCTTGTAGCCATGGCATCCCAAAATGGAATGGTCGCCTTGAGTACATGTGAT------GGTGTTCGCACACTGAGCAGAAATACAAAGGGAGTGACTGCCATGAGACTCAAGAATGAGGATAAGATAGCGAGCATGGACATCATACCTGCATCTCTGCGGAAAGATATGGAAGAGAAGTCGGAAGATGCT---------TCACTTGTGAAACAATCCACGGGTCCATGGCTATTATTCGTGTGTGAGAATGGCTATGGAAAGCGTGTTCCTCTGAGTAGCTTCCGGCGTTCGCGTCTGAACAGAGTTGGTTTATCTGGATACAAGTTTGCTGAGGATGATCGTTTGGCTGCTGTTTTCGTTGTTGGTTACTCCTTGGCTGAG---GATGGGGAGAGTGATGAGCAAGTAGTTCTGGTGAGCCAAAGCGGAACTGTGAACCGGATCAAAGTCAGGGATATCTCAATCCAATCTCGCAGAGCACGGGGAGTGATTCTTATGCGGCTAGATCATGCCGGCAAAATCCAATCTGCATCTCTGATCTCTGCAGCAGATGAA---------GAAGAAACA---------------------------------------------------------------------------------------------------------------------------------------------------------------------------------------------------------------------------------------------------------------------------------------------------------------------------------------------------------------------------------------------------------------------------------------------------------------------------------------------------------------------------------------------------------------------------------------------------GAAGGAACTCTAAGTAATGAAGCCGTA------------------------------------------------------------------------------------------------------------------------------------------------------------------------------------------------------------------------------------------------------------------------------------------------------------------------------------------------------------------------------------------------------------------------------------------------------------------------GAAGCCGTTAGCCTGTAA------------------------------------------------------------------------------------------------------------------------------------------------------------------------------------------------------------------------------------------------------------------------------
>Theobroma_cacao
------------------------------------------------------------------------------------------------------------------------------------ATGTCTCTCTCCTACACTCTCCGA---------------TTC------TCTTTCCTCCGCCACAACCTT---TACCTTGCCCCTTCTGGA---GTCTCCGCTCTCCGCCCTAACCTCTCCCACCTCCGATTCCTCTCTGTTACCCCCACTCGCCCCCTC---------------CTCAGCCCT------------------------------------------------------------------------------------------------GTCAAGGCAAGGCGCGCC------------GGTGGGCAGGAGGACGAG------------------------------------GAT---------------------GGA------GCGGGAAATGGAAGTTTGACGGCCATTGTTAACGATGGCAGCGGCGGT---GGTGGGGATGGTCGGGTGGTTCCCACCGAGCTCCACAAGGAGGCTACGGAGTCATATATGGCTTACGCGTTATCCGTGTTGCTTGGACGGGCTTTGCCCGATGTTAGGGACGGTTTGAAGCCGGTGCATAGGAGGATTCTATTTGCAATGCATGAATTAGGTCTTTCATCTAGAAAACCGTTCAAGAAATGTGCTAGAGTTGTTGGAGAGGTTCTAGGTAAGTTTCATCCACATGGTGACACAGCAGTATATGATTCCTTGGTGCGGATGGCACAG---------------------------------GATTTTTCGTTGCGATTCCCACTTATCCAAGGACATGGAAATTTTGGTTCAATCGATGCAGATCCGCCTGCTGCGATGCGTTATACAGAGTGCAGACTTGAAGCACTCACAGAAGCAATTTTGTTGGCAGATCTGGAGCAAGATACGGTTGATTTTGTTCCAAACTTTGACAATTCACATAAAGAACCATCACTTCTGCCTGCTCGATTACCAACATTGTTGTTGAATGGCACCTCTGGGATTGCGGTTGGTATGGCAACTAACATTCCTCCTCATAATCTTGGAGAGTTGGTTGATGTGCTTTGTGCATTAATTCAAAACCCAGAGGCCTCATTGCAAGAATTGTTGGAATATATGCCTGGACCTGACTTTCCAACTGGAGGGCTAATAATGGGAAATCTTGGGATCTTAGAAGCATATCGAACTGGACGAGGGCGTATCGTAGTCAGAGGAAAGGCTGACATTGAATTGCTTGATTCTAAAACTAAGAGAAGTGCAGTTATTATAAAAGAGATTCCTTATCAGACTAACAAATCCTCGCTTGTTGAGAAGATTGCTGAACTGGTCGAGAATAAGAGTTTAGAAGGCATAAGTGATATTCGTGATGAGAGTGATCGCTCTGGAATGCGTGTGGTCATTGAGCTTAAACGGGGATCTGACCCATCTATTGTTCTTAATAATCTTTATCGCCTCACTGCTCTTCAGTCTAGTTTTAGCTGCAATATGGTGGGTATTCTTGATGGACAACCAAAGCAGATGGGTCTAAAAGAGTTGCTTCAGTCATTTTTAGACTTTAGATGCTCTGTTGTTGAGAGGCGTGCAAGGTACAAGCTTTCACAAGCACAGGATAGAAGGCATATTGTTGAGGGTATTGTGGTAGGGCTTGATAATTTGGATAGTGTGATTGATATAATCAGAGAGGCTTCAAGTAATGCAGCTGCATCAGCTGGCCTAAGGAATGAATTCAATCTTTCTGACAAACAAGCAGAGGCCATATTGGATATAAACTTAAGAAGACTTAACCTTCTTGAGCGCAAAAAGTTTGTTGGTGAAAGTAGATCACTAATGGAACAAATTTCAAAGCTAACGGAACTATTATCAAGCCGAAAAAATATATTGCAGTTAATAGAACAAGAAGCGATTGAGCTAAAGAGCAAATTTTCGAGTCCAAGACGTTCAATTTTGGAGGATTCAGATGGTGGTCAACTTGAAGACATAGATGTTATTCCAAATGAAGAAATGCTGCTGGCATTCAGTGAAAAAGGTTATGTTAAGCGGATGAAGCCTAACACCTTTAATCTTCAAAATCGTGGAACGATTGGTAAATCTGTTGGAAAACTTCGCTTCAATGACGCTATGTCTGACTTCATAGTTTGCCGTGCACATGACCATGTGCTTTATTTCAGTGATAAGGGAATAGTGTACACAGCTCGTGCATATAAAATTCCAGAAAGTAGCCGGACTGCTGCTGGGACACCTTTAGTCCAGATCATATCTTTATCTGAAGGCGAGAGAATAACATCGATTATTTCCGTGAGTGAGTTTGCTGAAGACCAGTTTCTAGCAATGCTTACAGTGAATGGCTACATCAAGAAAGTATCTCTGAATTACTTTTCAGCAATTCGGTCAACTGGAATCATAGCCATTCAATTGGTTCCTGGGGATGAGCTAAAGTGGGTTCGTTGTTGCATAAATGATGACCTTGTGGCCATGGCTTCACAAAATGGAATGGTCATTCTAAGTTCCTGTGGC------ATTATCCGAGCACTAAGCAGAAATACCAGAGGAGCTATTGCCATGAGATTGAAAGAAGGAGATAAGATGGCAAGCATGGACATCATACCAGCACCAAGGCATAAAGATTTGGATAAGGCAGAAGAAGATTCCATG------AACAACAATAAGGGTGGCAGTGGCCCGTGGTTGTTGTTTGTTTCTGAGAATGGCTATGGCAAGCGGGTTCCCTTGAGTAGCTTCAAACGGTCACCTTTGAACAGAGTTGGTTTAATAGGTTACAAGTTTTCTTCAGAGGATCGCCTGGCAGCTGTGTTTGTGGTTGGTTTTTCATTGGCAGAA---GATGGTGAAAGTGATGAGCAAGTGGTTCTAGTCAGCCAAAGTGGTACTGTCAATAGAATTAAAGTTCGGGATATCTCGATACAGTCTCGCTATGCAAGGGGTGTTATTCTGATGCGACTAGAGTATGCCGGAAAGATTCAATCAGCATCCCTAATCTCTGCCTCAGCACAT---------GAGGCAGAGGAGTTGCTTCCAGATATGCTGTTAGAAGAGTCAGCAACTAATGTAGTTGCAACTGAGAACATTTCTGAGGCTTCGGCTGGTGTTATTGTCAAGGTTTACAAAACCGAGTGTATTCTTGTGGATTCAAATATTGTTGCCATCAAATCCATTGATCTTGACCAGTATTCCAAGGCTGATTTCGACAACAACATTCGACGTGAAACCAAGATCATGTTGCTTTTTTCACACCCCCACATCCTCAATGCTAATTGTTCCTTCATCGTCGATGGTCAACGTTTTTGGGTGGGATTGCCTAGTGTTGAAGAAAGGTTCAAGGTAAACAAGATTCCTAAGAAGGGTGTTGATGTTGATGGGGAGTCATGGTTTCAGCTTGTTGAATCTAAAGGATTACTTTGTGGAAGTTCAATGAAAGATAGGTTTGAGCTTGAACTCATATTCCTCAACAAATCAAAAGAAGAATTAATTGTGAAATGGTCTCATTTTAGTGGCAAAACGATCATTCCAAAAAAAGTAGGTGAGACGAATAGAACAAGTAACTCCGATGGGACAAATTTGAATTCACCGGAAGGGATTGGAAAAGAAGCAGATGAAGAAGAGTCGAGCATTGAGGGAATTGTAGGGGATAAGCCAAGAGTTGAGGGTGCTCGAGATGGGATATACATCAGGGTTAAGGTGCCAAGTACAGATAAACCTAGATATCGCACTCGTAAAGAGGATATTGCAACAAATATGTTAGGTGTATGTACACCTAACATGCAATTTGTCTTTGTTCTTCCTGGTTGGGAAGGGTCTGTAGCTGATAGCAGAGTTCTTCGAGATGCACTAAGGAGAAGAAATGGACTTAAAGTGCCTCATGGGACACATACTAGTGGATTTGGGTGGGATGATCAAAAGAACATGGTTGTTGCTGATGATCCTGTATGGGAATCTTACATACAGAGTCACAAGGAGGTGGCCCCATTTAGAATAAAGAGTTTTCCTTTCTTCAATGAGCTTAGTCTTATTTATGCAAGAGATCGTGCAATAGGAAAAGATGCACAAACTGCAATAGATATCCTCGAAGAAATGCAGGACTGTAATGATACAATAAATGTGGAAACTGAAGGTGAAAACCTAGCTAGATATAGTTTCGACGATGAGGATTTCTCTAATATTCAACCTCAAACATCAGCTCCTAAAAGTGAAACAACTTCAGTAAGGAAGAAGAAAAGGCAAAATGAGACGAGTGATCCCATTACATCCGAATCAATTATTACTGCTGCCACAATATTGGGTGAAAACATAAAAGAGGTTGGAATTGAGTTTAGCAAAAGTGTTGGGGCAGAGGTGAACATCCAACAAAAGGCTTAA
>Amborella_tricopoda
---------------------------------------------ATGCTT---CAATGGCAGGCCACTCAAGCCTGTAGAAAGACCACTTCTTTCCCC---------------------------TCTTTGATGGCCTTCTCCTCTTCCCTTCGCCTCGCAACCAAAACCCTA------GTTCGGTTCCACCATTCTTCTCTGCAACTCCATGGCTCCTTC---ACCTGTTTCCCGCACCTCCAAACCCCTAATTACAGGTTTTTCTCTGTCAAAAAGGAGGTCAGGCTTTTATCTGGTGTTTCGAGGGGGCCT------------------------------------------------------------------------------GGTAAAGGCTCTGGTGTAGTCAGGGCAAAACGTAGA---------GATGGCGGA------GATGAA------GGAAAGGGAGAAAAGAAAGCCCTGGAAAATGAT---------------------GATGCAGAGGGTGGAAATGGAGGGGTT------ATGGTTAAGGAGAAG------------GCTTTTGAGGCCAGGGTTGTGATGGCTGAGCTTCACAAGGAGGCCACCGAGTCTTACTTAGCTTATGCCTTGTCTGTGCTTGTTGGTCGTGCTTTGCCTGATGTTCGCGATGGATTGAAGCCGGTGCATCGTCGAATTATATTTGCAATGCATGAATTGGGTTTTTCATCGCGAAAACCGTTCAAGAAATGTGCTAGAGTTGTTGGTGAGGTGTTGGGAAAATTCCACCCACATGGAGATACTGCTGTCTATGACTCATTGGTCCGGATGGCCCAG---------------------------------GACTTCTCAATGCGTTGCCCACTTATTCAAGGGCATGGGAACTTTGGGTCTATTGATGCTGATCCACCTGCTGCAATGAGATATACAGAATGCAGACTGGAAGCACTCACAGAAGCTATGTTTCTGTCAGATCTCGAACAAAACACGGTTAATTTCGTTCCTAACTTTGATGGGTCTCAGAAAGAGCCTTCGCTTCTGCCAGCTCGAGTTCCTAACCTTCTGTTGAATGGTTCTTCTGGGATTGCGGTTGGAATGGCAACCAATATCCCTCCTCACAATCTTGGTGAACTGGTAGATGCACTCTCTGTATTGCTTCATAATCCTGATGCTACACTCCAAGAATTATTGGAATACATGCCTGGACCTGACTTTCCAACTGGTGGTGAAATTATGGGAAATATTGGGATTTTAGATGCTTATCGAACTGGTCGTGGGCGTATAGTTGTCAGAGGAAAGACCGATGTGGAGGTGCTTGATGCAAAAGGCAAGCTCTCCGCTCTTGTAATTAGAGAGATACCTTATCAAACCAACAAGGCTTCCTTAGTGGAGAAAATTGCTGAGCTTGTGGAAGACAAGAGCATAGAGGGTGTAAGTGATATTCGTGATGAGAGTGATCGATCTGGAATGCGGATAGTGATTGAGTTAAAGAAGGGGTCTGATCCATCCATTGTTCTCAACAAGCTGTACAAACTAACTGTACTTCAGTCGAGCTTTAGCTGCAACATGGTGGGTATACTTGATGGGCAACCCAAATTGATGGGTTTGAAAGAGATGCTTCAGGCCTTCTTAGATTTTAGATGCTCAGTTATTGAAAGGCGGGCAAGATTCAAGCTCAAACAAGCTCAAGAACGAGAACATATCATTGAGGGTATTTTAGTGGGGCTCGATAATTTAGATGATGTCATTCATCTAATTAGGGAAAATTCAAGTCTTTCAATGGCCTCGGCTGCTTTGAAGAAAGCATATAACCTCTCGGATAAACAAGCTGAGGCTTTATTGGACATAACCTTGAGAAAACTTACTTCTCTTGAGAGGAAAAAGTTTGTGGAAGAAGGTGAGTCTTTGAAGGAACAGATTTCTAAGCTGAATGAACTCTTGTCAAGCAAAAAACTTGTATATCAGATGATAGAACAAGAAGCTATTGAAGTAAAGAACAAATTCAGAACGCCAAGACGTTCATCACTGGAAGAAGGAGATGGCAGTCAACTGGAAGAAATTGATGTTATTCCTAATGAAGAAATGCTTCTGGTTTTCAGTGAGAAAGGCTATGTTAAACGGATGAGGCCCAACACTTTTAGTTTACAGAACCGTGGAACAATTGGAAAATCTGTTGGGAAAATGCGTGTAAATGATGCCTTGTCTGACTTCATTGTCTGCCATGCCCATGATCATGTTCTTTATTTCAGTGATAAGGGAATTGTGTACTCTGCCCGTGCTTTTCGAATACCGGAGTGTACCAGGACTGCTGCAGGTACACCCCTGGTCCAGATATTATCATTATCTGATGGTGAGAGAATAACATCTGTTATTCCGGTCAGTGAATTTGTGAAGGACCAATATCTAATAATGCTAACTGCAAAAGGGTTCATCAAGAAGATTTCTCTGGAGTTCTTCTCTGCGATAAGAATAACTGGGATTATAGCGATTCAGCTGGTTCCTGGTGATGAGCTGAAATGGGTCCGTCTCTGCTCAAATGATGACCTCATTGCAATGGCTTCTCAGAGTGGAATGGTTCTTTTAAGCTCTTGCGAA------ACTCTTCGAGCAATAGGAAGAACTGCTAGGGGAGTGGTTTCCATGAGACTGAAGGATGGAGACCGAATGGCATCTATGGACATAATTCCAGCAGCCATGCAGAAAAACCTACAGAAA---------------------------GAGGGTAAAGATCTGAGTGCTCCATGGCTGCTTTTTGTGACTGAGAGTGGATATGGCAAGCGTGTGCCTGTGAGCAGCTTTCGGATGACGAGGTTTAGGAGGAAGGGTGTGATAGGCTACAAGCTTCCTCCCAATGATGGTCTGGCTGCTGTATTTGCTGTTGGATTTTCGTTGTCAGCT---GATGGTGAAAGTGATGAACAAGTAGTTTTGGTTAGCCAAAGTGGAACTGTCAACAGAATCAAGGTTCGTGATATTTCCATACAGTCACGCAGCGCGATGGGAGTTATTCTCATGAGATTGGAGTTTGCCGGAAAGATAATGTCGGCATCCCTAATGTCTGCTACA---------------------------------------------------------------------------------------------------------------------------------------------------------------------------------------------------------------------------------------------------------------------------------------------------------------------------------------------------------------------------------------------------------------------------------------------------------------------------------------------------------------------------------------------------------------------------------------------------------------------------GAGGCGGATGATAGTTCTGAATCT---------------------------------------------------------------------------------------------------------------------------------------------------------------------------------------------------------------------------------------------------------------------------------------------------------------------------------------------------------------------------------------------------------------------------------------------------------------------------GAAGAACAATCTGTGGCATAG---------------------------------------------------------------------------------------------------------------------------------------------------------------------------------------------------------------------------------------------------------------------------
>Pinus_maritima
---------------------------------------------------------------------------------------------------------------------------------------------------------------------------------------------------------------------------------------------------------------------------------------------------------------------------------------------------------------------------------------------------------------------------------------------------------------------------------------------------------------------------------------------------------------------------------------------------------------------------------------------------------------------------------------------------------------------------------------------------------------------------------------------------------------------------------------------------------------------------------------------------------------------------------------------------------------------------------------------------------------------AGACTGGAAGAACTCTCTGAGGCAATGCTTCTGGCAGACCTCGATTTAGATACGGTTGATTTTGTCCCAAATTTTGATGGGTCACAAAAGGAACCATCTTTATTACCTGCCAGGCTCCCAAATGTACTGCTAAATGGCGCTACAGGAATAGCTGTTGGTATGGCAACCTATATACCTCCTCACAATCTTGGAGAGGTTGCAGATGCATTGCTTGCTTTTATTCATAATCCTGATGCCACGATTCATGAACTGATGGAATACATGCCTGGACCGGACTTCCCTACTGGTGGATTAATTATGGGTAATTCTGGGATCTCAGCAGCATATAGAACAGGTCGAGGGAGTGTGACACTAAGAGGAAGGACTGAGATTGAGGTGATTGACAAGAAAACCATGCGCAGTGCCATTATTATTAGAGAGATCCCTTATCAGACGAACAAGGCTGCATTAGTGGAGAAAATTGCTGATCTGGTAAATGACAAGGCTTTGGATAGTGTTAGCGACATACGAGATGAAAGTGACCGTACAGGGATGCGAATAGTACTGGAGTTGAAAAAAGGTTCAGAGGCAGCTATTGTTCTGAATTATCTCTACAGGCACACTTCCCTTCAATCTAATGTTAATTACAACATGGTGGGAATTCTTGATGGACGGCCTAAATTAATGGGTCTAAGGGACTTGCTTCAGGCTTTCCTAGATTTTAGATGCTCAGTTGTTGAACGACGTGCAAAATATCAGTTGAGGGTTGCCGAAGAAAGGGAACATATTGTGAAGGGTAATGTAATATGCTTGGACAATGTTGATGGAGTAATACATATTATTAGGAAATCTTCAAGCCATTCTGAAGCAATTGTTGCTATGATGGAAGCATATAATTTATCAGAAAAGCAAGCTCAGGCAATCTTGGATATCACTCTTCGAAGACTTACATTGTTTGAGAGAAGCAAGTTTGTTGAGGAGGACAGATCATTGACTGGACAAATTTCAAGTTTAAAGCAACTATTAGCAAACAAGCAGGAAATTTTGCAGGTTATAGAAAAAGAGGCACTTGAACTAAAGAAAAGGTTTGGAACACCAAGAAGATCATCAATAGAGGAAGCGCCAAATGGACAGCTAGATGAAATAGATGTAATTCCAAATGAGGAGATGCTTTTGGCCCTTAGTGAGAAGGGATATATGAAACGGATGAAGCCCGATATGTTTAGCCTACAACGACGTGGAACAATTGGAAAATCACTTGGGAAGCTGAGGGGAAATGATGCCATGTCAGAATTTTCCTTTTGCCGTAACCATGATCATATACTATATTTCAGTGACAAGGGCATAGTATATTCTGCACGTGCTTATCGAGTACCAGAGTGCTCACGAAGTGCTGCAGGGACGCCACTTGTTAAGATTCTTTCATTATCCGCAGGAGAAAGAATAACTTCTATTATACCAGTTAGCGAATTCAGTGCAGATCAGTATTTGATTATGTTGACTGCCAATGGCTATATCAAGAGAGCCTCTTTGGATTTTTTCTCATCTATCAGATCCGCGGGGATTATTGGTATTCAACTTGTGCCTGAGGATGAGCTAAAGTGGGTAAGGCGGTGTACAGATGAAGACATTATTGCAATTGTTTCCCAAAATGGGATGCTCACGTTGAGCTCATGTGGG------ATGCTCCGAGCTAGCGGTAGGAAAACTAGAGGATGGACATCGATGAAATTGAAGGGTGAAGATAAGGTTGCATCTATGGATATTGTTCCAGCTGCAGTGCAGCAGGAGCTAAAGAACACTTTACATAGCTCAAAG------TATCAGGGAAAAACTATAAGTGCTCCATGGCTTCTTCTTGTGTCTGAGAGTGGATATGGAAAGCGTGTACCCCTAAGTAGTTTTCGAATTACACCTTTAAATCGAATTGGTGTAATTGGCTACAAGCTCTTGCCAGAGGATCGCGTTGCTGCATTATTTGTTGTTGGACTATCGCTTTCAGAT---GATGGTGAAAGTGATGAACAAGTTGTTCTTGTGAGCCACAGTGGCATGGTGAACAGAATTATGGTTCGAGACATTTCTATCCAGTCGAGAACTGCCAAGGGTGTGAGACTAATGAGACTAGATTATGGTGGCAAGATTCAGTCAGTTTCTGTAGTAGGTCCTTCAGAAATT---------CACAGC------------------------------------------------------------------------------------------------------------------------------------------------------------------------------------------------------------------------------------------------------------------------------------------------------------------------------------------------------------------------------------------------------------------------------------------------------------------------------------------------------------------------------------------------------------------------------------------------------------------------------------------------------------------------------------------------------------------------------------------------------------------------------------------------------------------------------------------------------------------------------------------------------------------------------------------------GATGGACCT------------------------------------------------------------------------------------------------------------------------------------------------GAACTGGAAGCAGTTAAT------------------------------------------------------------------------------CCCTAG------------------------------------------------------------------------------------------------------------------------------------------------------------------------------------------
>Pteridium_aquilinium
------------------------------------------------------------------------------------------------------------------------------------------------------------------------------------------------------------------------------------------------------------------------------------------------------------------------------------------------------------------------------------------------------------------------------------------------------------------------------------------------------------------------------------------------------------------------------------------------------------------------------------------------------------------------------------------------------------------------------------------------------------------------------------------------------------------------------------------------------------------------------------------------------------------------------------------------------------------------------------------------------------------------------------------------------------------------------------------------------------------------------CCGCGCAGG------------------------------------------------------------------------------------------------------------------------------------------------------------------------------------------------------------------------------------------------------------------------------------------------------------------------------------------------------------------------------------------------------------------------------------------------------------------------------------------------------------------------------------------------------------------------------------------------------------------------------------------------------------------------------------------------------------------------------------------------------------------------------------------------------------------------------------------------------------------------------------------------------------------------------------------------------------------------------------------TCGACACCACGACGAACTTTGTTGGTGGACAGC---ACAGGCATTTTAAATGACACAGATGTGATACCCAATGAAGAAGCTCTGGTGATTCTTAGTGAGAAAGGATATATCAAACGGCTGAGGCCCGACACATTTGTGGCACAAAATCGAGGTACTGCTGGGAAGGCTGCAGGGAAGCTGAAGGCAGATGATGCACTATCAAAGTTCTTTGTGTGCCGAAATCATGATCACCTTCTTTTCTTCAGTGAGAAAGGCACGGTGTTTTCTACACGA-CGTACCAAATCCCGGAATGTTCCCGAACTGCTTTAGGAAGTCCAATTGTGCAGATTTTACCAATTCCTCCAGGGGAAAGGATAACATCTGTTAAAGCAGTATCTAGTTTTAAGGAGTCCGAGTTTCTGGTGATGCTAACTGCTTGTGGATTCATCAAAAGAACGCCAATTGCCAGGTTCTCAGCGATGAGATCTACAGGAATTATGGCCATTCAACTGGTACCTGGAGATGAGTTGAAATGGGTGAAGCTTGCTGCTGAGGGAGACAGTATAGTGATGGGCTCAAGAAATGGCATGGTCTTAAGAGTGTTATGTGATGAAGCCGTGTTTCGTGTAACAAGTAGAACAGCTAGAGGCGTGAGAGCAATGAGAATGAAGATTGGGGACTGTGTGGGTACTATGGATATTGTACCTGCCTCAGTGCTTCAACAATTAGAGAAACTT---------------------------------GAGAGCTCTGCCCCCTGGCTTCTTTTTGTTACACAAAATGGATTTGGGATGCGTGTACCGCTGAAAGAGTTTTCTRCAAGCCGTCTAAACAGAACTGGCATTTTTGGG------------------------------------------------------------------------------------------------------------------------------------------CTGCAAGTTCAATCA---ACAGGACGATAA---------------------------------------------------------------------------------------------------------------------------------------------------------------------------------------------------------------------------------------------------------------------------------------------------------------------------------------------------------------------------------------------------------------------------------------------------------------------------------------------------------------------------------------------------------------------------------------------------------------------------------------------------------------------------------------------------------------------------------------------------------------------------------------------------------------------------------------------------------------------------------------------------------------------------------------------------------------------------------------------------------------------------------------------------------------------------------------------------------------------------------------------------------------------------------------------------------------------------------------------------------------------------------------------------------------------------------------------------------------------------------------------------------------------------------------------------------------------------------------------
>Isoetes_spp
---------------------------------------------------------------------------------------------------------------------------------------------------------------------------------------------------------------------------------------------------------------------------------------------------------------------------------------------------------------------------------------------------------------------------------------------------------------------------------------------------------------------------------------------------------------------------------------------------------------------------------------------------------------------------------------------------------------------------------------------------------------------------------------------------------------------------------------------------------------------------------------------------------------------------------------------------------------------------------------------------------------------------------------------------------------------------------------------------------------------------------------------------------------------------------------------------------------------------------------------------------------------------------------------------------------------------------------------------------------------------------------------------------------------------------------------------------------------------------------------------------------------------------------------------------------------------------------------------------------------------------------------------------------------------------------------------------------------------------------------------------------------------------------------------------------------------------------------------------------------------------------------------------------------------------------------------------------------------------------------------------------------------------------------------------------------------------------------------------------------------------------------------------------------------------------------------------------------------------------------------------------------------------------------------AAATCAGGAGGGAAAATGAGGACAAATGATGCTATATCTTCATCGGTTGCATGCAACACCCATGACCATCTACTTTTCTTCAG----------------------------------------------------------------------------------------------------------------------------------------------------------------------------------------------------------------------------------------------------------------------------------------------------------------------------------------------------------------------------------------------------------------------------------------------------------------------------------------------------------------------------------------------------------------------------------------------------------------------------------------------------------------------------------------------------------------------------------------------------------------------------------------------------------------------------------------------------------------------------------------------------------------------------------------------------------------------------------------------------------------------------------------------------------------------------------------------------------------------------------------------------------------------------------------------------------------------------------------------------------------------------------------------------------------------------------------------------------------------------------------------------------------------------------------------------------------------------------------------------------------------------------------------------------------------------------------------------------------------------------------------------------------------------------------------------------------------------------------------------------------------------------------------------------------------------------------------------------------------------------------------------------------------------------------------------------------------------------------------------------------------------------------------------------------------------------------------------------------------------------------------------------------------------------------------------------------------------------------------------------------------------------------------------------
>Isoetes_andicola
-----------------------------------------------------------------------------------------------------------------------------------------------------------------------------------------------------------------------------------------------------------------------------------------------------------------------------------------------------------------------------------------------------------------------------------------------------------------------------------------------------------------------------------------------------------------------------------------------------------------------------------------------------------------------------------------------------------------------------------------------------------------------------------------------------------------------------------------------------------------------------------------------------------------------------------------------------------------------------------------------------------------------------------------------------------------------------------------------------------------------------------------------------------------------------------------------------------------------------------------------------------------------------------------------------------------------------------------------------------------------------------------------------------------------------------------------------------------------------------------------------------------------------------------------------------------------------------------------------------------------------------------------------------------------------------------------------------------------------------------------------------------------------------------------------------------------------------------------------------------------------------------------------------------------------------------------------------------------------------------------------------------TGAGCATAAGGTGCTTACTGCTCTAATTGACGACTTCAAGCATGTTTTGCAAAGTAAACAGCGCATTTTACAGATTGTGGAGAAAGAAGCATTATCACTCAAGGCGCAATTTGGGACTCCCCGGCGTACTGAATTAGAA---GGAGGGGATGGAGAAATAAATGACGTGGATGTTATAGCTAACGAGGAAA--------GTTTTAAGTGAAAGGGGTTATATTAAACGGATGCAACCAGATATTTTTGCGGCACAAAGGAGAGGAACAACAGGAAAATCAGGGGGAAAAATGCGGACAAATGATGCTATATCTTCATCAGTTGCATGCAACACCCATGACCATCTACTTTTCTTCA------------------------------------------------------------------------------------------------------------GAATCACATCCATAATGCCGGTAAGTGTGTTCAAAGAGGATGAGCACCTGATAATGCTGACAGCAAATGGATTCGTAAAAAGGACTTCTTTGGCGTCATTCTCATCCATCCGGTCACAAGGGATAGTTGCCATTCAGCTGG--------------------------------------------------------------------------------------------------------------------------------------------------------------------------------------------------------------------------------------------------------------------------------------------------------------------------------------------------------------------------------------------------------------------------------------------------------------------------------------------------------------------------------------------------------------------------------------------------------------------------------------------------------------------------------------------------------------------------------------------------------------------------------------------------------------------------------------------------------------------------------------------------------------------------------------------------------------------------------------------------------------------------------------------------------------------------------------------------------------------------------------------------------------------------------------------------------------------------------------------------------------------------------------------------------------------------------------------------------------------------------------------------------------------------------------------------------------------------------------------------------------------------------------------------------------------------------------------------------------------------------------------------------------------------------------------------------------------------------------------------------------------------------------------------------------------------------------------------------------------------------------------------------------------------------------------------------------------------------------------------------------------------------------------------
>Isoetes_elatior
----------------------------------------------------------------------------------------------------------------------------------------------------------------------------------------------------------------------------------------------------------------------------------------------------------------------------------------------------------------------------------------------------------------------------------------------------------------------------------------------------------------------------------------------------------------------------------------------------------------------------------------------------------------------------------------------------------------------------------------------------------------------------------------------------------------------------------------------------------------------------------------------------------------------------------------------------------------------------------------------------------------------------------------------------------------------------------------------------------------------------------------------------------------------------------------------------------------------------------------------------------------------------------------------------------------------------------------------------------------------------------------------------------------------------------------------------------------------------------------------------------------------------------------------------------------------------------------------------------------------------------------------------------------------------------------------------------------------------------------------------------------------------------------------------------------------------------------------------------------------------------------------------------------------------------------------------------------------------------------------------------------------------------------------------------------------------------------AGATTGTGGAKAAAGAAGCATTAGCAYTCAAGGCGCAATTTGGGACTCCCCGGCGTACTGAATTAGAA-------GGGATGGAGAGATTAATGACATGRATGTWATAGCTAAYGAGGAAAYTCTAGTTG-----------------------------------------------------------------------------------------------------------------------------------------------------------------------------------------------------------------------------------------------------------------------------------------------------------------------------------------------------------------------------------------------------------------------------------------------------------------------------------------------------------------------------------------------------------------------------------------------------------------------------------------------------------------------------------------------------------------------------------------------------------------------------------------------------------------------------------------------------------------------------------------------------------------------------------------------------------------------------------------------------------------------------------------------------------------------------------------------------------------------------------------------------------------------------------------------------------------------------------------------------------------------------------------------------------------------------------------------------------------------------------------------------------------------------------------------------------------------------------------------------------------------------------------------------------------------------------------------------------------------------------------------------------------------------------------------------------------------------------------------------------------------------------------------------------------------------------------------------------------------------------------------------------------------------------------------------------------------------------------------------------------------------------------------------------------------------------------------------------------------------------------------------------------------------------------------------------------------------------------------------------------------------------------------------------------------------------------------------------------------------------------------------------------------------------------------------------------------
>Isoetes_coromandelina
-------------------------------------------------------------------------------------------------------------------------------------------------------------------------------------------------------------------------------------------------------------------------------------------------------------------------------------------------------------------------------------------------------------------------------------------------------------------------------------------------------------------------------------------------------------------------------------------------------------------------------------------------------------------------------------------------------------------------------------------------------------------------------------------------------------------------------------------------------------------------------------------------------------------------------------------------------------------------------------------------------------------------------------------------------------------------------------------------------------------------------------------------------------------------------------------------------------------------------------------------------------------------------------------------------------------------------------------------------------------------------------------------------------------------------------------------------------------------------------------------------------------------------------------------------------------------------------------------------------------------------------------------------------------------------------------------------------------------------------------------------------------------------------------------------------------------------------------------------------------------------------------------------------------------------------------------------------------------------------------------------------------------------------------------------------------------------------------------------------------------------------------------------------------------------------------------------------------------------------------ATATTAAACGCATGCAGCCAGATGGTTTTGCGGCACAAAGGAGGGGCACGATAGGAAAATCGGGAGGCAATAYRAAAACAAAT-AT-----ATCTTCATCTG-TACACGCAACACCCATGACCATCTACTTTTCTTCAGTGAACGAGGCATTGTCTACTCAATACGAGCATATAGAATACCTCAATATTCAAGGACTGCAACAGGGAATCCAGTAATCCAG------------------------------------------------------------------------------------------------------------------------------------------------------------------------------------------------------------------------------------------------------------------------------------------------------------------------------------------------------------------------------------------------------------------------------------------------------------------------------------------------------------------------------------------------------------------------------------------------------------------------------------------------------------------------------------------------------------------------------------------------------------------------------------------------------------------------------------------------------------------------------------------------------------------------------------------------------------------------------------------------------------------------------------------------------------------------------------------------------------------------------------------------------------------------------------------------------------------------------------------------------------------------------------------------------------------------------------------------------------------------------------------------------------------------------------------------------------------------------------------------------------------------------------------------------------------------------------------------------------------------------------------------------------------------------------------------------------------------------------------------------------------------------------------------------------------------------------------------------------------------------------------------------------------------------------------------------------------------------------------------------------------------------------------------------------------------------------------------------------------------------------------------------------------------------------------------------------------------
