# Supplementary material for: Phylogenomics indicates the “living fossil” Isoetes diversified in the Cenozoic
Source: PLoS One. 2020 Jun 18;15(6):e0227525. doi: 10.1371/journal.pone.0227525 (PMC7302493; doi:10.1371/journal.pone.0227525)
Supplement: S1 File — Folder containing fasta files for each of the individual nuclear alignments. (GZ) [file pone.0227525.s011.gz › 1_Individual_Nuclear_Alignments/Homolog_36956.orthogroup_1.fasta]

>Isoetes_lacustris
---------------------------------------------------------------------------------------------------------------------------------------------------------------------------------------------------------------------------------------------------------------------------------------ATGGAGTGTATGGCCGTCAATTGGCCCGCTCTTGATCATATGGTCCTTGATTACGTCCATGCC------------------------------GAACGT---------------------CTTGTTCAC---------------------------------------------------------------GATTCCTCCCAGACCCAATCCTCTGAACCCTATTCTGCCTCTGTTTCTGGCTCG---------------------GATTCTGTCTCACACGAAGATTACCGTAGCATTATTGAGCAAATTAGGTTACTTATTGAATCCGGCAGCATTGAACAGGCTATCGCACTCATTCGTCAATTTGCTCCTGCAGTTTTAGAGGATCAACGTATTCTTTTTGGCCTGTATAAGCAGAATTTTGTTGAGCTTTTGCGGTCTGGGCTGCCAGAGGATAGAGCTCAGGCAATTGACTGTTCAAGGAAGCAGTTGGGTCCCTGTGCTCTGAATGCATATCCTGAAGCATATGAAGAATTCAAACGCGTTCTTTTGATTCTCATATATGACAAAAATGATGTAACATCTCCAGTAACTGCAGAGTGGTCCGAAGGAAGGAGAACTGAGTTGGCAGCTATGGTGGCTTCAACATTGAAGGCACACTTGCGTGCCTATGATCCCTTGTTTTCACTTACATTACGGTATCTAATAAGTTTGCACAAACTTTTTTGTACGCGGGAAGGTCTTACCTCACCTATAGCTGAA---------------ATTGCAAATGAAATCCTATCTAAGGAGCGAGATCCTCCACCAAATTTGCCAGAG---AGTGGCGAGGCACTGGCATTTAGTGAGGTTGATGTACAAGCTCTCGCTCAAGCAGTTGAAGTTTCAAGGCAGACTGCAATAAATAGTCTAAGATATACACAAGGAGATATTCAAGCTGCTTTTAAGAATGAGTTAAGCAGGATGAGAGTTGACACTGCTGTTATTGACAAGGTGGTTTGGGAGTACTGTGTCTATAGAGGATTGATTGAAAGCAGTATAAATGTGTTTGCGAATGAAAATAGTAATAGCTACATTGATGTTGGA------------------------------------------------------------------------------------------------------------------GGGGATGCTGGAGTCGCTTGTGATACAAATCGGCTTCAAGAATCCTCTTGTTCCCTTGATGAAGATTTCAAACCAGGCATTACACCTGAA---------AGGGACTATGCACAC------------------------ATCTCTGAAGACACACAAATGGAGGATCATGCAAAGGGTTTGGAT---------------GCATTATCTGGTCCTGAAAGCATGAATGAGGGC---ACAGCGGCTTGTATA------------------------AATAATGTAATTTGCCAA---------------------GGCAGGAATAACGTGGTTGAAGCAAAT------------------------------GTTGCAAGACATAAGATGAAGAACGGACAGATGCGGTGGAAAGGACGATCTTGTATTGTA------------------------ATTGATAATACTGCCAGAGAGTTAAAGATGCTTTTGGGAGGAAAAGTGGAACCAACAGATGTG---------------------------------------------------------GCACTCAGAAAGTATCGACAGTCGCTAAAAGTGCGTGAGCTTATAAGTGGTGGTTTCATAGCAGAGAGCATTGAAGCAGTAAGAAGCTTGGACAAGGATTTCTTTGAGAAGAACCCACAGCTTCTCTTTCAGATCAAGCAAGTTGAGTTTTTCAAATATGCTGAAGGTGGAGAACATTCTAAAGCACTTATGGTGGCTCAAACTGATCTTGGCCCTCTTGCATCTAGATATCCTCATCTTCTCAAACCTTTGAAAGAGACAGTGCTGGCATTAGCAAGG---CCTCAAGAGGATAATTCAGCAAAGGTTTCATTAGTAAACTTGGCTACTTCTATACAGGTTGAATTAAGTACAAGTCTTGGAATCAACGAGCCATTGTTGATGACGATAATGAGAGTTACTTTGAACACACATACGGAATGGTTCAAGCTTCAGAGATGTGCAGATCCATTTGGGGAGGTGCTCAATATCAATACTCTGAAAGACAGCGAATCCATAATT------------------TCTAAGTGTCACCCACCAATCCAAGGGAAGGGCGAAGCTGGCCCTGTTGCA---------------------TCTCACGATAGTGGTGCAGAG------------ATGGCTACAAGTCTGAAG---GCCCAGGTTCTTGACGAGGGGTCTATCCTCACTATTATGGAATGGATGGCTTTACCAAGAGGAGATGCCATTCAACTCCTTGTAGATCATGAAGGAAACATAGACAGTGTATTTGAACACCTTGTTGCCTAG
>Isoetes_sinensis
---------------------------------------------------------------GTA------------------------------------------------------------------------------------------------------------------------------------------------------------------------------------------------------------GCAGAGGCCATGGAGTGTATGGCCGTCAATTGGCCCGCTCTCGATCATATGGTCCTTGATTACGTCCATGCC------------------------------GAGCGT---------------------CTTGTTCAC---------------------------------------------------------------GATTCCTCCCAGACCCAAGCCTCCGGACCCTATTCTGCCTCTGTTTCTGGCTCG---------------------GATTCTGTCTCACACGAAGATTCCCGTGGCATTATTGAGCGAATTAGGTTACTTATTGAATCCGGAAGCATTGAACAGGCTATCGAACTCATTCGTCAATTTGCTCCTGCAGTTTTAGAGGATCAACGTATCCTTTTTGGCCTGTATAAGCAGAATTTTGTTGAGCTTTTGCGGTCTGGGCTGCCAGAGGATAGAGCTCAGGCAATTGACTGTTCAAGGAAGCAGTTGGGTCCCTGTGCTCTGAATGCATATCCTGAAGCATATGAAGAATTCAAACGCGTTCTTCTGATTCTCATATATGACAAAAATGATCTAACATCTCCAGTAACTGCAGAGTGGTCCGAAGGAAGGAGAACTGAGTTGGCAGCTATGGTGGCTTCAACATTGAAGGCACACTTGCGTGCCTATGATCCTTTGTTTTCACTTACATTGCGGTATCTAATAAGTGTGCACAAACTTTTTTGTACACGGCAAGGTCTTACCTCACCAATAGCTGAA---------------ATTGCAAATGAAATCCTATCTAAGGACCGAGATCCTCCACCAAATTTGCCAGAG---AGTGGTGAGGCACTGGCATTTAATGAGGTTGATGTACAGGCTCTCGCTCAAGCAGTTGAAGTTCCAAGGCAGACTGCAATAAATAGTCTGAGATATACACAAGGAGATATTCAAGCTGCTTTTAAGAATGAGTTAAGCAGGATGAGAGTCGACACTGCTGTTATCGACAAGGTGGTTTGGGAGTACTGTGTCTATAGAGGATTGATTGAAAGCAGTATAAACGTGTTTGCAAATGGAAATAGTGATAGCTACATTGATGTTGGA------------------------------------------------------------------------------------------------------------------GGGGATGCTGGAGTCACTTGTGATACGAATGGGCTTCAAGAATCCCCTTCTTCCATTGATGAAGATTTCAAACCAGGCATTACACGTGAA---------CAGAACTATGCACAC------------------------ATCTCTGAAGACACACAAATGGAGGATCGTGCAAAGGAGTTGGAT---------------GCATTATCTGGTCCTGAAAGCATGAATGAGGGC---ACAGCGACTTGCATA------------------------AACAATGTAATTTGCCAA---------------------GGCATGAATAACGTGGTTGAAGCAAAT------------------------------GTTGCAAGACACAAGATGAAGAACGGACAGAGGCGGTGGAAAGGACGATCTTGTATTGTA------------------------ATTGATAATACTGCCAGAGAGTTAAAGATGCTTTTGGGTGGAAAAGTGGAACCAGCAGATGTG---------------------------------------------------------GCACTAAGAAAGTATCGACAGTCGCTGAAAGTGCGTGAGCTTATAAGTGGTGGTTTCATAGCAGAGAGCATTGAAGCAGTAAGGAGCTTGGACAAGGATTTCTTTGAGAAGAACCCACAGCTTCTCTTTCAGATCAAACAAGTTGAGTTTTTCAAATATGCTGAAGGTGGAGAACATTCTAAGGCACTTATGGTGGCTCAAACTGATCTTGGCCCTCTTGCATCTAGATATCCTCATCTTCTCAAACCTTTGAAAGAGACAGTGCTGGCATTAGCCAGG---CCTCAAGAGGATAACTCAGCAAAGGTTTCATTAGTAAACTTGGCTACTTCTATACAGGTTGAATTAAGCACAAGTCTTGGAATCAACGAGCCATTGTTGATGACGATAATGAGAGTTACTTTGAGCACGCATACGGAATGGTTCAAGCTTCAGATGTGTGCAGATCCATTTGGGGAGTTGCTGAATATCAATACTCTGAAAGACAGCGAATCCATAATG------------------TCTAAGTGTCACCCACCAATCCAAGGGAAGGGCGAAGCTGTCCCTGTTGCA---------------------TTTCAGGATAGTGGTGCAGAG------------ATGGCTACGACGCAGAAG---ACCCAGGTTCTTGACGAGGGGTCTATTCTCACTATTATGGAATGGATGGCTTTACCAAGAGGAGATGCCATTCAACTTCTTGTAGATCATGAAGGAAACATAGACAGTGTATTTGAGCACCTTGTTGCCTAG
>Oryza_sativa
---------ATGGACACGCCGCCTCCACCT------------------------------------------------------------------------------------------------------CCTCCG---------------------------------------------------------------------------------------------------------CCGCCG---------------CCGCCGACGCCGACGCAGTCGTCGCCGCCGGTGAACTGGGACGCGCTCGACGCCCTCGTGCTCGACTTCGCCAGATCC------------------------------GACCGC---------------------CTCCTC------------------------CTCCCGCCG---------------------------------GCCTCCCCGTCGCCGCCCTCCTCCCCGTCCTCGTCCTCCACCACCACCGCCACCTCCTCCTCCTCCTCGGCGCCCTCGCCGTCCTCCTCCTACCGCTCGCGCCTCCTCATCCGCCGCGCCCGCACCGCGCTCGAGGAGGGGGACGTCGACGCCGCGCTCGCGCTCCTCCGGGCCCACGCCCCCGCCGCGCTCCTCGACCACCGCCTCCTCTTCCACCTCCACAAGCAGAGATTCGTGGAGCTTGTGAGGAGGGGCACGGAGGCGGACAGGGAGGCGGCGCTGGACTGCCTCCGCACGGCACTGGCGCCCTGTGCGCTGGATGCCTACCCGGAAGCTTATGAGGAGTTCAAGCATATACTGCTAGTATTGATATATGACAAAGATGATCAATCATCCCCTGTAGCAAATGAGTGGTCTATAAAGAAGCGATTTGAGCTTGCTGGATTGCTATCATCCATATTGAGAACTCATTTACAAGCTTATGATCCTATTCTATCAATGACATTACGGTACTTGATAAGCATCCACAAACTACTTTGCTCGCGCCAAGGAATTTCTTCGCCTATATCTAAT---------------CTGACTGAAAGGCTGCTGTTTGATGACCGTGATCCACCTGCAGTTCCTCAGGAATGCTCGCTAGAAGCGCCACCATTTGATGAGGTAGATGTGCAAGCCCTAGCACATGCTGTGGAGTTGACAAGACAAGGGGCTGTTGACAGTTTGAAGTTTGCGAAAGGAGATTTATTTCAAGCGTTTCAGAATGAATTGTGCCGAATGAAGCTGGATCTGCCACTTCTGGATAAACTTATACACGAGTACTGTATATACAGGGGAATAGTTGAAGGTGGTTCC------------------------------------------------------------------------------------------------------------------------------------------------------------CATGTCCTTCCTGGA------------------------------------------TTGCAAAGCAAT---------------------------------------------------------------------------AACCAAAGTAATGATGTCAATTTCGTAGATAAACAGGAAGAC---------------------------------------------------AGTACTGAAACACGGATTGATTTTGAAATGACTAACAATCAGAATGGAAATTGTAGCACCAGTGATACT------------TCCCATCATGATTCCTGGTCCAGGAGATTACGTAGGGTTAGAAGTAGTGCATCGGGGCAACGA---AGG------------CGGAAGAGATGGAGAGGACGGGTAGATGATCTGGATTATGGTTGTGAGACCCCATTG---------GATGCAAATAAACATGCTATTTTATGTTCTGCTCTTGACATGGATGAAGATGATATGATAGTTAAACCAGACTTGATGGCAGATACTGGTTTGCCTGATTCTAGATGTAATCAAGATCAGAAATATGAAGTTATTTTAGAGATGAGGGATCTCACACGCAAAGGAATGGCTTCAAAAGTTGTTGAAGAGATAAACAACATGGATCCTGATTTCTTCTTGAAAAACCCTATTCTTCTATTTCAGCTGAAACAGGTTGAATTTCTTAAGCTAGTAGCTTCTGGTGATCACGGAGCTGCTCTCAAGGTTGCATCCACTCATCTGGGGCCTCTTGCTGCCAGTAACCAAGCTTTACTGAAACCTTTGAAGGAAACTTTAGTAACACTAATTCAACCCTGTGAAGATGTACTCACAAAGTCAGTTTCATTACCCGTTCTTGCAAGTTCTCTCCAGATTGCAATGAGCAGGAGGCTTGGTATTGAAGAACCTCAGTTAATGAAGATAATTAGAACAACACTTCACACGCACAGCGAATGGTTTAAGCTTCAGATGTGCAAGGACCGTTTTGAGCACTTTTTGAAGATTGATTCTCTAAAAGAGGTTGATCCATCTGCG---GGGAGTCACAATATGTCCAAGGTTCTTACAGATGAATGTGCTAATGGATCTTCTCAAATCACAACATGCTCTAGTGGC---AAGGTGCTAGATGAAGGTAGTAGCCCT------------------CAGGAGTCA---TCAGAAGTTACCTGTGATGAAAACGCCATACTCAAGGTCATGGAATTTCTTGCTTTGCCAAGGGCTGACGCGATCCAACTGCTTATGCAATATGGTGGGAATGCCGAGGAAGTCATCCAACAGATCTTTTCGTAG
>Ananas_comosus
CGGGGCGACGCTGAGGAGGGACCGGAGGGA------------------------------------------------------------------------------------------------------TCGCCGCGG---------------------CATCGGACGAGATCGGGGCAC------------------------------------------CATTCGCGGGTCGCGGCGCCGCCCTGGGAACTAGGGTTTCCTCCCGGGCCGAGT---------------------------TTTTTGGGCCGGATTGGATTGGACCGGGCTCGCACGATTGTCGACGAACATGGCCCTTTAGGCCTGGATCGT---------------------ATCACACAAGTCAATGTGCTTGCACACGAAACTCCGCCCCTCCCCTTCCTTCCCAGAATCCCCATCCACCTCTCTTCCCCCTCC---CCCTCCTCCCCCTCCTCCTCCTCCTCCTCCTCTTCCTCCCCGTCCTCCTCCTCC------TCCTCCTCCTCCTCCTACCAATCGCGCCTCCTCATCCGCCATGTCCGCCGCGCGATCGAGTCCGGCGACATCGACGCCGCCGTCGACCTCCTCCGCCGCCACGTCCCCGCCGTGCTCGACGACCACCGCATCCTCTTCCGGTTGCAGAAGCAGAAATTTATCGAGCTTTTGAGGAAAGGGTCGGAGAGGGATCGTGATTCGGCTATTCAGTGCCTCAGAGTTGCTCTTGCTCCTTGCGCCCTCGATGCGTACCCGGAAGCTTATGAGGAATTCAAGCATGTTCTGTTGGCATTGATATTTGATAAAGAAGATCAAAACTCACCTGTGGCAAATGAGTGGTCTGAAAGGAGGAGATCTGATCTTGCTGGATTATTGTCATCGATATTAAGGGCTCACTTACATGCCTATGACGCAGTTTTCTCATTGGCCTTGAGATACTTAATAAGGCATGCTTCTTTTACTCTGTCTTATTATGCTGAAAAAGATGTTGTTTGTGGATTTTGTTCTGTATATCTGACTGAAAGGCTGCTCTTTGAGGATCGGGATCCTCCAGCAATTCCACAAGAGAGTTTTTATGAAGCGCCACCCTTTGATGAAGTTGACATTCAAGCACTAGCACATGCTGTGGAGTTAACAAGACAAGGGGCAGTTGATAGCTTGAGATTTGCGAAAGGCGATCTATTTCAAGCATTTCAGAATGAATTGTGCCGAATGAAATTGGATCTGACCATTCTTGACAAGCTTGTGCATGAGTACTGCGTGTACAGGGGAATTGTTGAGGGTGTTCCT------------------------------------------------------------------------------------------------------------------------------------------------------------AGTTCTCCACCTGATGTT------------------------------------ATTTTCACTGAAAGT---------------------------------------------------------------------------GCACAAGAAAGCAAAGTTGATGCAAATAGCAAACAAGAACTC---------------------------------------------------AACGGTGACATACGGTTTGCTTGTGACGTG---GGTAATGAAAATGAGGATTGCAGCACCAGTGATGTC------------AGCCATCAAGAGACCTGCTCTAGGAGGCTGAGGAGGAGCAGAGATCATGCATCTAGGCAGAGA---AGG------------CGGAAAAGATGGAGAGGACGAGTAGAAAATCTAGAGTATGCTTTTGATACTCCACTT------CCTGAGGCAACTAAACAAGATCTTGTCTCTTCCACCCTTGATACAAGTGAAGATGGTTGTGGGGAGAAGCAGGATTTGAAAAAGAGCTCCTTATTTCAGCATGTCAATAACATAAAAGATCATCGATATGAGATTATTTTGGAGATGAAGGAGCTGGCTTCCAGGGGATTGGCTTCAAAAGTCGTTGAAGAAGTTAATTGCATAGATCCTGACTTCTTCTCTCAGAATCCTATTCTCTTGTTTCAGTTGAAACAAGTTGAATTTCTTAAATTGGTAAATGATGGTGATTATGCTGCGGCTCTTAAGGTGGCGAGCAGTCATCTAGGCCCTCTTGCTGCAAATAATGAAGCTTTACTAAAGCCTTTGAAAGAAACTTTGTTGGCTTTGCTTGAACCTAGTGAAGATGCACTTGCAAAGGGGATACCATTGCCGATCCTTGCGACATCTCTTCAGGTCGCAATGGGCAGGAGGCTTGGTATTGAAGAACCGCAACTGATGAAGATAATGAGAGCAGCACTTCATACACATACTGAGTGGTTTAAGCTCCAGATGTGCAAAGACCGCTTCGAACAACTGTTGAAAATAGATTTCTTGAAAGAAGTCAACTCTCCCATG---CCAAGGGACATCATGCATAAGTCCTCGGTAGATGAATGTACTAACGGGTCATCTCAAATTACCACATGTTCAAGCGGC---AAAATGCTGGACGAAGGCGGCAGTCCT------------------CAGGTCTCATGGGGAGAGACGGTTTGTGATGAGACTGCAATACTTAAAGTTATGGAATTCCTTGCATTGCCACGGGCTGATGCGATCCATCTCCTCATGCAGTGTAATGGTAATGCTGAGACCGTTATCCAGCAAATTTTTTCATAG
>Theobroma_cacao
------------ATGAAAACCCCCAATTCCTTTTTTTTT------------------------TTTTTAACCTCTTATCGCCGCCTTTTTTGCTGTCGAGGAATTGCCTCTTTCCCCTTCCTAAATGCAAAAGACCCCCAATTACACACGGAAAAATTAATAAACAGAACCAGAATTTTACAC------------------------TTTCCA---TCACTTTCTCGCTCTCTCTTCAAAACTTTCCCGAGGGAATTA------------ACCAAACACATGGACTCTTCGCCTGTCAACTGGGAAGCACTCGACGCTCTCATCCTCGATTTCGCCAAATCA------------------------------GAAAAC---------------------TTGATC------------------------------------------------------------------GAGGACTCTTCGCCACCGTCTTCGCCTTCCCTCACCTCTCCTTCCTCTCCTTCT---------------------CTGTCTTCCTCTTCTTATCGTTCGAGGTTAATCATTCGCCAGATCAGGCGTTTGTTAGAGGCCGGTGACATTGACGCCGCTATCGATCTCCTCGGAGCTCATGCTCCTTTTATCCTAGACGATCATCGCTTCCTCTTTCGGTTACAAAAACAGAAATTTATTGAGTTATTGAGGAATGGAACAAAGGAGGATCGTGGCTTTGCAATTGATTACTTGAGGACCTCTCTTGCTCCTTGTGCTCTCAATGCCTATCCGGAAGCATATGAGGAATTCAAGCATGTTCTTCTTGCCTTTATATATGACAAAGATGATCAAACTTCCCCAGTGGCAAATGAGTGGGATGAGAAGAGGAGGTATGAGATTGCTGGATTATTGTCTTCTGTTTTAAGAGCTCATTTACATGCATATAATCCAATCTTTTCAATGACGATGAGGTATTTGATAAGCATACATAAAGGTTTTTGCTTTCAACAAGGTATTTCATCACCCATTTCAGAT---------------CTTACTGAGAGATTGCTTCTTGAGGAACGTGACCCCCCTGCAATACCTCAGGAGAGTTTTTATGAGGCGCCTCCATTTTATGAGGTGGATATACAAGCTCTCGCACATGCTGTAGAGCTTACAAGACAAGGGGCTATTGATAGCTTGAGATTTGCAAAGGGTGATCTGTTTCAGGCATTTCAGAATGAAATATGTCGAATGAGATTGGATGCTGCCATGCTTGATGAACTTGTTCGTGAGTACTGTATTTATAGGGGAATTGTGGAATCTGGAATG------------------CAAACACTTTCTGAATCTTTCAAAGTG------------------------------------------------------------------------------------------------------------AACCAACAAGAGTCTAGGAAT------------------------------------TGTTCATCACAAGACTGTTCT---------------------------CTTGATGTGGATTATAGC---------------------AGCACTAAGCGTTCAAATAGTGAATCTTCTGCTACTACAGATCTG---------------------------------AGTACCATGCAAGGAACTGATGTTGAATTAAGATATGCTTCTGAGCCA---GCCAACAACCTTGAAGACTGTAGCACTAGTGGGTCA---------------AATCAATCTGAAAATTCAAGG---CTCCTGAGAAACAGAAGCCATGTTGCTGGTGAAAGAAGTAAA------------CGCAAGCGATGGAGGGGAAGACATGATGAACTAGATATT---------TCTGATATCCATTCTAACCGATGCGGGAAGCAAGAGGTTGGCACTGCAATGCAAGTTGATGGCACAAATATACCAAAGACACAACAGGGAGTGGAGAAAATCAATGGG------------------------GAAGAAAAATATGAAATTGTTCTGGGGATGAGGGAACTAGCTAGCAGAGGAATGGCTGCTGAGGTTGTGGAGGAAATTAATGCATTGGATCCAAGCTTCTTTGTGCAAAATCCTGTTTTGCTATTCCAACTCAAGCAGGTC------------------------------------------------------------------------------------------------------------------------------------------------------------------------------------------------------------------------------------------------------------AGTAGATTTTACACTGGCAGTGGCTTTATTAAGTGA---------------------------------------------------------------------------------------------------------------------------------------------------------------------------------------------------------------------------------------------------------------------------------------------------------------------------------------------------------
>Arabidopsis_thaliana
------------------ATGCCACGTGGCATTTATTATGTG------------GATTTGGATTTTCTAACT---------------------------------------------------------TGTTCTCCT------------------------CACGAAACAAAATTCACCCACACAAGACAAAGCGATCGTCGATCCCACCCACAATCTAAGATCGCCGGCCGATTCTCGTCGCCGACAAAAGAAGAACCGAGGAAGAGGAAAGCAACTATGGATTCCACACCTGTAAATTGGGAAGCGCTTGATGCTCTCATCATCGATTTCGTTAGCTCT------------------------------GAAAAC---------------------CTGGTT------------------------GAAGACGCCGCCGCCGCCGTCAAT------------------TCACCTCCATCTCCATTATCGTCTCCTTCTTCTTCTTCATCTCCTTCT---------------------------ATTTCCTCTTCTTCTTATCACTCCAGATTGATCATTCGCCGGATCCGAAGCTCGATTGAATCCGGTGACATTGAAACCGCCATCGATATTCTTCGCTCCCACGCTCCTTTCGTCCTCGATGATCATCGGATTCTATTTCGCCTCCAGAAACAGAAATTTATTGAGCTTTTGAGAAAAGGAACA---------CATGAAGCTGCAATTGATTGCTTGAGGACTTGTGTTGCTCCCTGTGCTCTTGATGCCTACCCGGAAGCTTATGAGGAATTCAAGCATGTTCTTCTTGCACTCATCTATGATAAAGATGACCAAACCTCTCCAGTAGCAAACGAGTGGGCAGAGAAAAGAAGGTATGAAATGGCTGGACTGATGTCATCTGTCTTACGAGCTTCTTTGCAAGCATATGATCCAGTATTTTCTATGACACTAAGATATCTGATAAGCATACACAAAGGATTTTGCTTTCACCAAGGAATTTCTTCCGCAGTTTCTGAT---------------CTAACCCACAGATTGCTCCTGGAGGAACGTGATGCACCAGCCACGCCTATTGAAAGCATGTATGAAGTACCACCGTTTGATGAGGTGGATATACAGGCTCTTGCTCATGCGGTTGAGCTCACTAGACAAGGTGCTGTTGATAGTATGAAATTTGCCAAAGGTGACCTTTTCCAGGCATTCCAGAATGAATTGTGCAGGATGCGATTAGATGTTTCTGTTCTTGATGAACTTGTTAAGGAGTACTGCATATACAGGGGTATTGTGGATTCAGAGATG------------------CAAATGATCACGATTCCTGCCAAACGC------------------------------------------------------------------------------------------------------------AACCAATCGGAGGTGGGCCGC------------------------------------AGCTTATCAAGAGATTGTTCT---------------------------TCGGAAATAGATCTCAAC---------------------ACAAGTCAACATTCAGATATTGAGAATTATAGCAACAAGAGCATGCTCGATGGCTCACTCACATATGACACTGAAATGTCTTGCGAAGAAGGAGGTGACGTTGGCACACGTTATGGCAGTGAACCA---ACCAGTGTTTGTGAAGATTGCAGCACTAGCTGGTCA---------------AATCAATGTGAAAATACAAGAGCTCTTCTTAGAATTAGATCCCATATGAATAGTGAGGGGAATAAA------------CGCAAAAGATGGTGTGGGCGTACTGCTGAAATGGATTGTCTTCCTCGTATTTCATTTGCCAATTCCGAGTCAGGCACAAACCCTATA------------------------GAGGAC---------------------------------------------------------------------AAGTATGAGATAGCGTTGGCACTGAAGGAATTGGTTAGCAGAGGAATGGCAGCAGAAGCATTTTCCGAAATCAGCACCATGGATCCAGATTTTTTCACACAAAATCCGGGTTTACTTTTCCACCTTAAGCAGGTCGAATTTCTGAAGCTGGTGAGTGCTGGTGATCACAATGGAGCCCTAAAGGTCGCATGCTTTCACTTAGGTCCCTTAGCCGCCAATGACCAGTCTTTACTGAAGACATTGAAGGAGACTTTGTTAGTTTTACTCCAACCCGACGGAACCGCACCTGGGAAAGATTTGCCTTTGAATGATCTGGCAAATACGCTACAGGTTTCTGTCGGTAATAGGCTCGGGATCGAAGAACCGAAGTTAATGAAAATAATCAAAGCGACGCTTCACACGCATACCGAGTGGTTTAAGCTTCAGATGTGTAAAGACCGGTTCAATAATCTCCTGAAGATAGATTCTTTGAAAGAAGTGAACACCGATTTG---ATTGGTGCTATTAAATCAAAATCAAAGAAAGATAGCAACACAAACTTGTCTTCTCAAGTCACGACGACGTCTTCAAGCACCATGACATCAGAAGATGGTGGAAGCAGCAGCTTGATGATGATGACTCAGACTTTGCCAAGAGAAGCTTTGTGGGAAGAAAGTGCAATTCTTAAAGTAATGGAATTTCTGGCGATGCCGAGGTCTGATGCAATTCAACTGCTATCACAATACAATGGAGACGCTGAGGCTGTGATTCAGCAACTCTTTGGGTAA
>Littorella_uniflora
---------------------------------------------------------------------------------------------------------------------------------------------------------------------------------------------------------------------------------------------------------------------------------------ATGGATTCCATGGTAGTGAATTGGGAAGCATTGGACGCTCTCGTAGTCGACTTCGCCAAGTCC------------------------------GAGCGA---------------------TTGATC------------------------GAGGATGAA---------------------------------GACACTCCTACG---CCGTCATCGCCGCCTCTTTCTCCGTCCTCATCT---------------------------TCCTCCTCCTCCTCCTACAGGTGGCGCGTCCTGATTCGCCAGATCAGGCGGTCTGTTGAGTCCGGCGACATCGACGCCGCCATCGAACTCCTCCGTGCCTACGCCCCCGCTGTGCTCGATGATCATCGTCTCCTATTTCGCTTGCAGAAACAGAAATTTATTGAGCTGTTGAGGAAAGGAACTAATGAGGATCGTGAGTCTGCGATTAAATGTGCGAGGATGTCGCTTGCGCCGTGTGCACTTGATGCTTATCCGGAAGCATATGAGGAATTTAAGCATATCCTACTTGCTCTCATTTATGACAAATGTGATCAGTTCTCTCCGGTGGCAAATGAGTGGTCTGAGAGGATACGGTTTGACATTGCGGGGTTGCTATCATCGATTTTACGGGCCCATTTACGTGCATATGATCCCATATTTTCAATGACATTGAGATACTTGATAAGCATACACAAGGGATATTGCCTTCGTCAAGGAGTTTCATCACCCATAACAGAT---------------CTTACTGAGAGATTGCTCCTTGAGGAGCGTGACCCCGCAGCAACAGTTCAAGAAAGCTTGTATGAAGCACCCCCATTTGATGAGGTTGACATACAAGCCCTTGCTCATGCAGTAGAGCTTACAAGACAAAGTGCAGTTGATAGCTTGAGGTTTGCCAAGGGTGATATACATCTGGCATTTCAGAATGAACTAGGCCGGATGAGATTAGATATCTCTGTGCTTGACGAACTTGTTCATGAGTACTGCATTTATAGGGGTATTGTGGACTCTCGGCCTGTA---AATGCTGGAGCGCAATTAACATCTAGTAATACAAATGCA------------------------------------------------------------------------------------------------------------GAACAATTGGACCCTGGAAGT------------------------------------TGCTTGACTGAAAATTGTCCGGTTGGTTCTGACAGTGATATGTCAATAAGCAGTGTTCAGATGGAA---------------------GGCTCTTCAGATAATAAAATAGAGGTCATGAGCACACAAGCTGAT------------------------------------------------------GTAGAGATGCGATACCCCTGCACTACA---GCCAGCCCTAGTGAAGATTGTAGTACTAGTGGAACA---------------CGTCAACCTGTGGAAGATAAAGTTGTGCTTAGAAGCAGAAATCCCGGAACTGGAGAGAGGGGGAAG------------CGCAAACGATGGAGTGGGAGAAGTGAGGATCTGGATTTTATTTCTGAAGCT---------------CAAAGCTACAAAAATAACATCACTGCCACTAAATTACTTGGGAGCACAAAC---------------ATAGACATGGAGAAGTCATCTATAGTACATAATTTAAGCAATGGGGTGGAC---AAGTATGAGATTATATTGGGCATGAAGGAATTAGCAAGCAAGGGAATGGCGACTGAGGTTCTCGAGGAAATAAATACTCTGGATCCGGACTTCTTCACTCACAACCCTACACTGCTCTTCCAGCTGAAGCAGGTTGAGTTCTTAAAGCTTGTACAAGCTGGTAAACATTCTAGTGCTCTGAAGGTTGCATCATCTCATTTGGGTCCTTTGGCTGCTAATCATCCAGCTTTGCTTAAGCCCCTGAAAGAGACTCTGATATTTCTGATCAAATCTGAAGATGAAGCAATTGGCAAGCACTTGACGTTGGATGCCCTTGCAACCTCACTTCAGGTTGCTGTTGGTAGAAGATTGGGCATTGAAGAACCCAAACTTATGAAGATTATAAGGGCCGCGCTCCACACTCATAGTGAATGGTTTAAGCTTCAGATGTGTAAAGATCAGTTTGAAGGTATTTTGTGGATCAATTCGCTCAGAGAACATGGTAGTGCTTTA---CTAGGGGACTCCACTTCTAAATCAGCAGTCGACTCTTGCACTCAAGGATCTTCTCAAGTCACAATATCCTCGAGTAATACTAAGATGCATGAAGATGGCAGTAGCCCAAAT---------------CAAATCTCATCAGCTGATATTGGATGTGATGAAGGTGCAATCTTGAAAGTTATGGAGTTCCTGGCTCTGCCCAGAGCAGATGCGATACATCTTCTCGCTCAGTACAATGGAAATGCAGAAACTGTGATCCAGCAAATTTTTGCGTAG
>Amborella_tricopoda
---------------------------------------------------------------------------------------------------------------------------------------------------------------------------------------------------------------------------------------------------------------------------------------ATGGAGTCGATGCCTGTGAATTGGGACGCCCTGGATTCTATCGTTCTTGATTACGCCATCGCT------------------------------GATAAT---------------------CTCCTC------------------------CAC---CCC---------------------------------TCCTCGCCCTCT------TCTTCGCCTTCTCTCTCTCCTACTCTTTCT---------------------------CTTTCTTCCTCCTCCTACCATTCCCGCTTGCTTATCCAGCAGATCCGCCAGTCTCTGGGGTCTGGCGATGTCGACTCCGCGCTCCATCTCCTCCAACGCCATGCTCCCTCTGTTCTCGATGATCACCGCCTCCTCTTCCGGTTGCATAAACAAAAATTCATTGAGCTTTTGAGGAAAGGGACTGATGCAGATCGCGATTCGGCCATCAGATGCCTGCGCATGGCTCTTGCTCCCTTCGCACTGGATGCGTACCCG---------------------------------------------------------------------------------------------------------------------------------------------------------------------------------------------------------------------------------------------------------------------------------------------------------------------------------------------------------------------------------------------------------------------------------------------------------------------------------------------------------------------------------------------------------------------------------------------------------------------------------------------------------------------------------------------------------------------------------------------------------------------------------------------------------------------------------------------------------------------------------------------------------------------------------------------------------------------------------------------------------------------------------------------------------------------------------------------------------------------------------------------------------------------------------------------------------------------------------------------------------------------------------------------------------------------------------------------------------------------------------------------------------------------------------------------------------------------------------------------------------------------------------------------------------------------------------------------------------------------------------------------------------------------------------------------------------------------------------------------------------------------------------------------------------------------------------------------------------------------------------------------------------------------------------------------------------------------------------------------------------------------------------------------------------------------------------------------------------------------------
>Pinus_maritima
------------------------------------------------------------------------------------------------------------------------------------------------------------------------------------------------------------------------------------------------------------------------------------------------------------------------------------------------------------------------------------------------------------------------------------------------------------------------------------------------------------------------------------------------------------------------------------------------------------------------------------------------------------------------------------------------------------------------------------------------------------------------------------------------------------------------------------------------------------------------------------------------------------------------------------------------------------------ATGAAAGCACGTCTACGGGCATATGATCCGTGCTTTTCACAGACACTAAAATATCTTCTAAGTGTACACAATGGATACTGCTACCGCCAATCTTTTACATCCACAATTTCTCAT---------------ATTAGCAAGAAATTGCTTTCAGAAGAACGGGATCCTCCTGCAACACTTCAAGAGTCATTATATGAAGCTCCTCAGTTCAACGAGGTTGATGTTCAAGCCCTTGCACATGCAGTGGGCCTTTCAAGACAGGGTGCGATCGACAGCTTGAGATACACAGATGGTGATTTGTTTGTAGCGTTTCAGAATGAACTGAGTCGAATGAAGTTGAATGTGCCAATGGTTGATGAGCTGGTTCATGAATATTGTCTTTACAGAGGCCTTATCTATGGTACCTTA------------------AATTCTTCCTCAGATTGTGAAATTTCTCTC---------------------------------------------------------------------------------------------------------AAGCCCAAGAAAGAGGGCAGT------------------------------------TGCTCCAGGGAGGCATTCTCTTCT------------------------CTTGATGTGAACCATCCG---------------------GTAGTACAACAGGCAGATGTTGAATCCTTTGCAGGGGATGTGATCATGGAAGACTTTCCTGGTGCATGCTCAGATAGTTCGCAGAAACAACAGATAGATGATGAATTGAGAATCCAAAGTGAAGCT---GTTTATAGTGGAGAAGCTTGCAGCACCAGTGGACCATGCCAG---ACTGAAAATCCTGGAATACGGTCTGGTTGGCTG---------AGAAACTGGATGCAAGAAGAGAGGGGTAGT------------CGACCAAGATGGAGAGGGCGATAT------------------------------TTTGAGAGTAAAGCACAAGGAAAAGTTGAGTTGCAATGTACCAAGGACCAAGAATGTACTCAACTGGCT---------------------------------------GATTCAAAGAGTTATAGTGTGGATAAATTTCAAATTGTGCTGGATATGGGAGAACTAGTAACCAAGGGTATGATTGTGAAGGTTGTTCATGAAATCAAGGAATGGAATCCACTTTTTTTTAAGCAAAATCCTATTCTGTTATTTCAACTGAAGCAGGTGGAGTTCCTTAAGTTGGTAGAGGATGGGAATTATGCTGGGGCTCTCAGAGTTGCACGCTCTGACTTGGGTCCACTTGCTGCAAGTCATCAAAATTTGCTCAAACCTTTGAAAGAGACATTGCTGGCCTTGGCAAGACCAGAGGAGAGTGCATCACTAAAGCATATTCCGCTGAATATTGTCGCTACTTCTCTCCAGGTTGCATTGGGTGCCAGTATTGGGATTGAAGAACCACAATTGATGAAGATAATGAGGGCAACAATTTATACCCATGCACAGTGGTTTAAACTTCAAATGTGTACAGATCGATTTGAGAAACTTTTGAGGATAAACGAGTTGAGAGAGATGGATCCTGGGATG---GTTAAAAAATTAAAATCTGAGACCAACCCAGACTTGTGCAGTGGTGCTACTTCCCATGTTACTGGAAGTTCATGTAAT---TCAATGCCGTCAGATGGTAGTAATCAA------------------CCACCAGAGGCTTCTGGAGGTCTCTTTAATGAAACTGCAATCCTCCAAGTCATGGAAATTTTAGCTTTGCCAAGATCTGACGCAATCCAGTTACTTGCACAGCACGATGGGAGTGCTGATGCAGTATTTCAGCAAATGTTTAATTAA
>Ceratodon_purpureus
------------------------------------------------------------------------------------------------------------------------------------------------------------------------------------------------------------------------------------------------------------------------------------------------------------------------------------------------------------------------------------------------------------------------------------------------------------------------------------------------------------------------------------------------------------------------------------------------------------------------------------------------------------------------------------------------------------------------------------------------------------------------------------------------------------------------------------------------------------------------------------------------------------------------------------------------------------------------------------------------------------------------ATGGTTACTGTCAAAGACAAGCTCTGC------------------CCGCCAATCATTGAA---------------ATCTGTTCCAATTTGCTCGTCAAAGATCGTGACCCTCCTGCCACACCACAGGAGTGCTTGCTGGAAGCTCCAAAGTTCAGTGAGAGTGATGTACAAGACTTAGCTCAAGCATTGGAGCTATCCAGACAAGGAGCAATTGATAGTCTGCGTTTCACTGGTGGTGATCTTTCAGCTGCCTTTAAGAATGAGTTGAGCCGTTTGAGGGTGAATGCTGCTGCCATGGACGAGCTTGTTCGTGAGTATTGCATGTATAGAGGACTTATTGAAGGAGGTGCTAACTTTACGCCAGGTGCCAAGAGTAGTTCAAGTGATGCTGTAGCAGCGCAACTTAGTGATGTCCTTGCAGCTGGTGTGGTTAATGGGTTCAAGGCTGTTGGGGCCAAAGGGTCGACTCTTGAGCCATCACCGCCAGTTTCGTGGAAATGTGGCGAACAGGGGCCTTCCGGTGTTGTCAATGGTGTAGCCTCA---GATAATCAACCAGATCTGGTGTTGGAGGATCTAAGTTCTTTGACTGGTTTGCAA---------GACAACATGGATTTT---------------------------------------------------------------------------------------------------------------------------------------------------------------------------------------------------------------------------------------------------------------------------------------------------------------------------------------------------------------------------------------------------------------------------------------------------------------------------------------------------------------------------------------------------------------------------------------------------------------------------------------------------------------------------------------------------------------------------CTCCACCCCAAGAAA------------------------------------------------------------------------------------------------------------------------------------------------------------------------------------------------------------------------------------------------------------------------------------------------------------------------------------------------------------------------------------------------------------------------------------------------------------------------------------------------------------------------------------------
>Physcomitrella_patens
------------------------------------ATGATTCTACGAATTCACCAAGTAGACGCCTTGCGT---------------------TGT---------------------------------------------------------------CTAAGTTACACTTTCTTTTTGCAT---------------------------------TGCATACTCGTCTGTTATACCTCTTCAGCAACAATTACCTTTGGT---AGAAGATCGGATTTGATGGAAACACAAGCTGTCAATTGGGGTGCGCTGGACGCTTTGGTTCTGGACTACGTAGATCAA------------------------------GAGCAG---------------------CTGCTCGAG---------------------------------------------------------------GATTCAGGGGGT---------GGCAGGCCATATGATCCCAATTTGAAT---------------------------------------------AATCCGCGTGAAATAATTTCCATCGTACGCTTACTTATTGAAGCAGGGCACATCACCGAATCCCTGCATCTGTTGCAGCAACATGCTCAGATAGTTTTAGAAGATCCACGCCTTCTCTTTCGACTCTATAAGCAGAATTTTATAGAGTTGTTGCGAGCTGGAGGCCCAAATGCTCACATGAAAGCCATCGAGTGCTCACGCACTCACCTAGGCCCATGCGCTTTGGATGCTTATCCTGAGGCATACGACGAATTCAAGCGTGTCCTTTTAGCGCTTATGTATGATAAAGATGATGAGAGTTCACCCATTGCTGAAGAGTGGTCCGAAGTCAGGAGGACTGAGCTGGCTGCAACGGTGTCGTCCACTCTCACAGCTCAATTGCAGGCATACGATCCATTACTCTCATCGATTGTCCGCTACTTGATCAGTATTCATGATAATTTCTGTCAACGACAAGCTTTGGCCTCTCCAATCCTCCAC---------------ATCTGCTCCAATTTGCTCTCCAAAGACCGTGATCCTCCCGCCACGCCTCAGGAACGCTTGTTGGAAGCTCCAAAGTTCAGTGAGAGTGATGTTCAAGACTTAGCGCAAGCGGTGGAGATATCTAGGCAGGGAGCAGTGGATAGTCTGCGTTTCACTGGGGGTGATCTTTCAGCTGCTTTTAAGAACGAGTTGAGCCGCTTTAGGGTGAATGTTGCTGCAATGGATGAGCTTGTTCGTGAGTATTGCATGTACAGAGGGCTGGTTAAAGGA------------------TGCGCGAAGGGCGGTCCAAGTAGTGCGGTAGCAATGCAGCTAAGTGATGTCCTTGCGGCTGATGTTGGCAATGGATTCAAAGCTATTGGAGCCAGAGGGTCGATTTCTCAGCCCACACCAACAGATACGTGGCAAAATGGAGAACAAGTACCTGCCGGCGTTGGTGACAATGCTGCCTCA---AATCATCAGCCAGATACGGCATTGGAGGATTTAAGTGTTCTGACTGCATTACGA---------GAAAACATGGACTACTCTTCGCCGGAAGGATTGGAAGACTTGCCAAATGACGTGAATATGGAGGAACCTGCTATGTCAGTCACC---------------GAAGTGGCCGCA---GAATCTTTCTCTCAAGGA---TCTTGCAGTATGACAGCACCTGAGGAGATT------CGGGATTCTGGTATCTGTAGTACAAGCGGATCCACCCACCTGGGTGTTAATGGTTGTCGTTCAGCATATTTG------------------------CTTTCTGAGGGAAGCAAAGTCGATTGTAGACGCCGCAGATGGCAGGGAAGGAAACAATTCATGGCGGTTAGAGAGTATGCTGAAGGTTTATGGAACTCTTCCTCAGACCTAAATAATCTCAAGAACGGT---CTAGAAGCAAGTGATACATCA------CGATGTGCTTTTCTTACGGATACGAAGATGGAACACGTG------GATGCCTTTGAGATGTATGCAAGGGCATTAGAAATACGGCAATTGGCGAGCGAGGGCAAAACCAACAGAGTAATATTGGAAACGTGCAAATTGAACCCCAACTTTTTTGAGCATAATCCACAAATCCTTTTTCAGCTCAAGCAGGTCGAGTTCCTCAAGCTGATTGAAGGTGGAGACCTCTTTGGAGCATTGAGTGTTGCTCGAGCTGATTTAGGTCCTCTCGCTGCAAGGTTTCCTGACCTTCTTAAGCCACTCAAGGAGACACTTCTTGCTCTTGCACGCCCCAGCAGCGAACCTCCCCTTAAGCCAACTCCCCCATCTGTGTTGGCAGCTGCGCTCCAGGTGGCCCTGGGGGCAAGTTTGGGTATTGCAGAACCACAGTTGATGAAGGTCATGAGAGCCTCCCTTTACACTCATACTCAATGGTGTAAACTTCAAATGTGTCCTGATCGCTTTGCCGATTTCCTCAACCTTAACACGCTCAAGGAACCTGAGGCAGCGGCAGAAACCTTAGAATGCACCACAAAGGACTTGAAAACGGTTGGGGAATCAGGTTCGTGTATGTCGACATCT------------------------GAAATGAGCGGGAGCCAA------------CTTTCTGACGCGCTGAGGGATCGACCTCTCTTTGATGACGCTTCCGTACTGACATTAATGGAATTTCTGGCCTTGTCGAGAGGAGATGCCATCCGGTTGCTTATGCAGTATGATGGAAGCGTGGAAAACGTCATTCAACATATAGTGTCATAA
>Lygodium_japonicum
---------------------------------------------------------ATGGATGTG---------------------------------------------------------------------------------------------------------------------------------------------------------------------------------------------------------------AATTTCATGGACAATACACCTATGAACTGGAGTGCGCTCGATACACTTGTTTTGGACTATGCGGAGAGA------------------------------GAGCAG---------------------CTCTTAGTT---------------------------------------------------------------GGAAGCGCAAAC---------GGATTGAGT---GACTTCAAATTG------------------------------------------------------CGTTGCACCATCAGTCATATTCGTGCATTGATCGAGAAAGGTGAACTTACCGAGGCATTGGACCTGATTCAACAGCACGCACCGTCTGTTTTGAATGATCAGCGTCTTTTATTTCGACTGCACAAACAGAAGTTCATAGAGCTGCTTCGCAGTGGAAATGTAGATGCTCGAGATCAAGCGATACAGTGCTCTCGAACTGTTCTAGGTCCTTGCGCTCTGAATGCATATCCGGAAGCATATGAAGAATTCAAGCGGTTGCTTTTAGCCCTTATATACAATGAAGACGATGAAAGCTCACCTGTCGCTGATGAGTGGTCTGCAACAACACGAAAAGAGCTGGCTGCTACGGTTGCATCTGTCTTGAGAGCACAGCTGCATGCATATGATCCACTTCTTTCACTTACTCTGCGCTATCTTCTAAGTACTCACAACAGCTATTGTTTTCGTCAAGGCGTGACATCACCAATAATTAAT---------------GCTGCAGATATGCTTCTTGGTAAAGAGAAGGATCCTCCTGCAACTCCTCATGACTACCTAATAGAGACC------------------------------------------------------------------------------------------------------------------------------------------------------------------------------------------------------------------------------------------------------------------------------------------------------------------------------------------------------------------------------------------------------------------------------------------------------------------------------------------------------------------------------------------------------------------------------------------------------------------------------------------------------------------------------------------------------------------------------------------------------------------------------------------------------------------------------------------------------------------------------------------------------------------------------------------------------------------------------------------------------------------------------------------------------------------------------------------------------------------------------------------------------------------------------------------------------------------------------------------------------------------------------------------------------------------------------------------------------------------------------------------------------------------------------------------------------------------------------------------------------------------------------------------------------------------------------------------------------------------------------------------------------------------------------------------------------------------------------------------------------------------------------------
>Selaginella_moellendorffii
---------------------------------------------------------------------------------------------------------------------------------------------------------------------------------------------------------------------------------------------------------------------------------------ATGGAGGCCACGGCGGTGAACTGGGGCGCGCTAGATGCGCTGGTGCTGGATTACTGCATCGCG------------------------------GAGGAGCTAGTCGTCGTGGAGGACGATCTAGTGGAT---------------------------------------------------------------GATTCTAGTCGC------------------------GGTAACGTCGCTGCTCGT---------------------GACGCC---------------------------ATTCGGCAGATTAGGTCTCTCATCGAGTGTGGTGCCATCACCGAGTCTGTGGCGCTCCTCACCAAGCATGCTTCGCTGCTGATGCAGGACCAGCGATTTCTTTTCTGGCTCTATAAGCAGCACTTCATAGAAATTCTCCGTGGTGGTGGAAACGCTGCTCGTTTGCAGGCGATTGAGTGCTCTAGATCTCAGCTCGGGCCTTGCGCTCTTAACGCTTATCCGGAAGCGTACGAGGAGTTCAAGCGAGTTCTTCTTGCCTTGATATATGATAGTGATTATCAAAATTCTCCAGTTGCTGAAGAGTGGTGCGAAGCGAGACGAGCAAACCTGGCGGCAACGGTGGCATCCACTTTGAAAGCTCACATGCATGCCGATGATCCGCTTTTCTCCTTGACGATTTGCTACTTGATCAGTGTACACAACGCATACTGCATGAGAAAGAATTTG------CCGCTTGGAGAT---------------ATCGCGTCCGACATACTTCTTAAAGACCGAGATCCTCCTCCGGCGTTTCAAGACCTGTCTGGGGAAGTGCAAACTTTCAATGAGGTTGATGTACAAGCTCTAGCACAGGCGGCGGAGCTTCCCAGGCACGATGCCATCCACAGTCTAAGGTACACGCGCGGAGATGTCATGGCGGCTTTGAAGAATGAGCTGAGCAGAATAAGAATAAACACATCCATCCTTGACAAGCTGGTGTGGGAATATTGTGTCTACAGAGGCTTGATTAACACCAGTCCAGAAGTCTCGAGTTCAGCGGATTCC---------------GTGGCA------------------------------------------------------------------------------------------------------------------TCGCCGTCTGGAAGAACGACAGAC---------------------------GCTATGGATGAAGACTCCTCACCGCGCATTGGT---------------------------------------------------------TCTGGGGATACA---------------------------------------------------------------------------------------------------------------------------------GTCTGT------------------------------TCTAGAGCGGAAGAGGCTGAT------------------------------AGTAGTAGGAGCAAG------------AACTACAGATGGAAGGGTAGACGT---------------------------------------------TCCAGCAAGCAACAGATGGCTGTGGGG------------ACACCTGATGCA---------------------------------------------------------GCCTTTGAGAAATACAGACGATCGGTACAAATACGGCAGCTGATCACGGAGAAGAAGATTCCGGAGGCAATTCAAGAAGTGGAACACTTGGACCCGTGTTTCTTTGAGAACCACCCGCAGCTTCTGTTCCAAATGAAACAGGTAGCGTTTTGTGCTTTGATAGAGGCTGGAGATCATAGCCGGGCGTTGGAGATCGCGAGGGTGGACTTGGGACCTCTTGCTGCAAAGCACGCGGATTTGCTCAAGCCTTTAAAGGAGACGGTGTTGAGTTTAGCGCGCAACCCGGGGGAGGCGTGCTCAAATCAAACACCAGTCGCTGCTCTTGCCGCATCTGTACAGATGACTTTAAGTGCGAGCTTGGGCATCAGGGAGCCTCAACTCATGAAACTAATGAGGACGTGCCTGTTTGCTCACACGGAATGGTTCAAAGTCCAGATGTGCTCGGATCCTTTCGCGGACCTTCTCCAGATCAACTTGCTCAAGGAGGAAGAAGGCGCACCG------------------TCCAAGGTGTCTGCACAGAAAGCGGAATCCGGCAGCGCG------------------------------------GAGGAGCAGCAGCAGCAG------------CAGGTTCCTCCGCAAGAG---AAGCCACCGTTTGAAGAGTCCGCCATCTTGACAATCATGGAGTGGATGGCATTGCCTCGTGGAGATGCCATCCAGCTTTTGGTGGATTACCATGGGAGCGTGGAGGAGGTTTTTGCACAGCTTATGGGTTAG
>Isoetes_andicola
--------------------------------------------------------------------------------------------------------------------------------------------------------------------------------------------------------------------------------------------------------------------------------------------------------------------------------------------------------------------------------------------------------------------------------------------------------------------------------------------------------------------------------------------------------------------------------------------------------------------------------------------------------------------------------------------------------------------------------------------------------------------------------------------------------------------------------------------------------------------------------------------------------------------------------------------------------------------------------------------------------------------------------------------------------------------------------------------------------------------------------------------------------------------------------------------------------------------------------------------------------------------------------------------------------------------------------------------------------------------------------------------------------------------------------------------------------------------------------------------------------------------------------------------------------------------------------------------------------------------------------------------------------------------------------------------------------------------------------------------------------------------------------------------------------------------------------------------------------------------------------------------------------------------------------------------------------------------------------------------------------------------------------------------------------------------------------------------------------------------------------------------------------------------------------------------------------------------------------------------------------------------------------------------------------------------------------------------------------------------------------------------------------------------------------------------------------------------------------------------------------------------------------------------------------------------------------------------------------------------------------------------------------------------------------------------------------------------------------------------------------------------------------------------------------------------------------------------------------------GGAATGGATGGCTTTACCAAGAGGAGATGCCATTYAAYTCCKTGTAGATCATGAAGGAAACATAGACAGTGTATTTGAACACCTTGTTGCCTAG
>Isoetes_humilior
-----------------------------------------------------------------------------------------------------------------------------------------------------------------------------------------------------------------------------------------------------------------------------------------------------------------------------------------------------------------------------------------------------------------------------------------------------------------------------------------------------------------------------------------------------------------------------------------------------------------------------------------------------------------------------------------------------------------------------------------------------------------------------------------------------------------------------------------------------------------------------------------------------------------------------------------------------------------------------------------------------------------------------------------------------------------------------------------------------------------------------------------------------------------------------------------------------------------------------------------------------------------------------------------------------------------------------------------------------------------------------------------------------------------------------------------------------------------------------------------------------------------------------------------------------------------------------------------------------------------------------------------------------------------------------------------------------------------------------------------------------------------------------------------------------------------------------------------------------------------------------------------------------------------------------------------------------------------------------------------------------------------------------------------------------------------------------------------------------------------------------------------------------------------------------------------------------------------------------------------------------------------------------------------------------------------------------------------------------------------------------------------------------------------------------------------------------------------------------------------------------GGTTGAATTAAGTACAAGTCTTGGAATCAACGARCCATTGTTGATGACGATACTGAGAGTTACT------------------------------------------------------------------------------------------------------------------------------------------------------------------------------------------------------------------------------------------------------------------------------------------GAATGGATGGCTTTACCAAGAGGAGATGCCATTTAACTCTTTGTAGATTATGAAGGAAACATAGACAGTGTATTTGAGCACCTTGTTGTCTAG
>Isoetes_elatior
-----------------------------------------------------------------------------------------------------------------------------------------------------------------------------------------------------------------------------------------------------------------------------------------------------------------------------------------------------------------------------------------------------------------------------------------------------------------------------------------------------------------------------------------------------------------------------------------------------------------------------------------------------------------------------------------------------------------------------------------------------------------------------------------------------------------------------------------------------------------------------------------------------------------------------------------------------------------------------------------------------------------------------------------------------------------------------------------------------------------------------------------------------------------------------------------------------------------------------------------------------------------------------------------------------------------------------------------------------------------------------------------------------------------------------------------------------------------------------------------------------------------------------------------------------------------------------------------------------------------------------------------------------------------------------------------------------------------------------------------------------------------------------------------------------------------------------------------------------------------------------------------------------------------------------------------------------------------------------------------------------------------------------------------------------------------------------------------------------------------------------------------------------------------------------------------------------------------------------------------------------------------------------------------------------------------------------------------------------------------------------------------------------------------------------------------------------------------------------------------------------GGTTGAATTAAGTACAAGTCTTGGAATCAACGAGCCATTGTTGATGACGATGCTGAGAGTTACTT---------------------------------------------------------TGCTGAATATCAATACTCTGAAAGACAGCGAATCCATAATG------------------TCCAAGTGTCATTCACCAATCCAAGAGAAGGGCGAAACTGTCCCTGTTGCA---------------------TTTCAGGATAGTGGTGCAGAG------------ATGGCTACGAGTCAGAA------------------------------------------GGAATGGATGGCTTTACCAAGAGGAGAYGCCATTCAACTYCTTGTAGATCATGAAGGRAACATAGACAGTGTATTTGAGCACCTYGTTGCCT--
>Isoetes_coromandelina
--------------------------------------------------------------------------------------------------------------------------------------------------------------------------------------------------------------------------------------------------------------------------------------------------------------------------------------------------------------------------------------------------------------------------------------------------------------------------------------------------------------------------------------------------------------------------------------------------------------------------------------------------------------------------------------------------------------------------------------------------------------------------------------------------------------------------------------------------------------------------------------------------------------------------------------------------------------------------------------------------------------------------------------------------------------------------------------------------------------------------------------------------------------------------------------------------------------------------------------------------------------------------------------------------------------------------------------------------------------------------------------------------------------------------------------------------------------------------------------------------------------------------------------------------------------------------------------------------------------------------------------------------------------------------------------------------------------------------------------------------------------------------------------------------------------------------------------------------------------------------------------------------------------------------------------------------------------------------------------------------------------------------------------------------------------------------------------------------------------------------------------------------------------------------------------------------------------------------------------------------------------------------------------------------------------------------------------------------------------------------------------------------------------------------------------------------------------------------------------------------------------------------------------------------------------------------------------------------------------------------------------------------------------------------------------------------------------------------------------------------------------------------------------------------------------------------------------------------------------GGAATGGATGGCTTTACCAAGWGGAGRTGCCATYCAACTTCTYRTRGATYATGAAGGAAGCATCGATAGTGTGTTCGAACATCTTGTTGCCT--
