# Supplementary material for: Phylogenomics indicates the “living fossil” Isoetes diversified in the Cenozoic
Source: PLoS One. 2020 Jun 18;15(6):e0227525. doi: 10.1371/journal.pone.0227525 (PMC7302493; doi:10.1371/journal.pone.0227525)
Supplement: S1 File — Folder containing fasta files for each of the individual nuclear alignments. (GZ) [file pone.0227525.s011.gz › 1_Individual_Nuclear_Alignments/Homolog_00334.orthogroup_1.fasta]

>Amborella_tricopoda
---------------------------------------------------ATGCGGAGAGTTGTTAAT------------------GGCAGTCTTCTCTCTCAAGCCCTAAAAAGTTGCAGGCGTGCTGTCTTACAAGGGCCAGAACCTTTTCAGGCACATAGATCCATCCATGGC------------------CGAGGCCTGGAGCCCAGTTTGGCCTTGGCC---------------------------------------AGGGTCCGTGATCTGAGCCTCAGTAATGGCGGACGA---------------------TCTAGGGGAACGCTGCCTGTTATTGCAGCGGGGGCTCTCTCATTCTCTCTCTCTTTTGCAGTGTCTTCTCTC---TCTACCGTGGCTGCTAGAGAGTTGCCACCTTATTCAGAGAATTTCCCTAAGGAGCTTGTCCTTTACCAGTATGCTGCTTGTCCCTTTTGTAACAAGGTCAAAGCCTTTTTGGATTACTATGATATGCCATATAAGGTGGTGGAGGTAAACCCAATAAGTAAGAAGGAAATCAAATGGTCTGAATACAAGAAGGTTCCAATTCTAGTGGTTGATGGGGAGAAACTTGGCGATTCTTCTGAGATAATTTCTAAACTTTACCAGAGAATCAGTCCCAAGGAAGATTCA---------ACTGGCATCGAGAGGACAGAAGAAGATCAATGGTGCAGGTGGGTTGATCACCATTTGGTACATATGCTAGCCCCAAACATTTACCGGAGCCCTTCAGAATCACTTGAGTCATTTGATTACATAACTACTACTGGTAACTTTACCACATTCGAGAGGTGGACTGCGAAATATGCAGGAGCGGCTGCCATGTATTTCATCTCAAAGAAACTTAAGAAGAGGCATAATATAACCGATGAGCGTGCTGCTCTTTATGATGCTGTGGAGACTTGGGTTAAAGGGCTGAACAATAGATCCTTTATGGGTGGAGACCGACCAAATTTGGCGGACTTGGCAGTTTTTGGAGTGTTGAGACCCATACGACATTTACAGTCGGGACATGATATGTTGGCTAATACCAGCATCGGCCCTTGGTATGATCGCATGGAGACGGCTGTGGGCAAAAGCTCTGAAATTAGAGATTCTTGA------------------------------------
>Pinus_maritima
---------------------------------------------------ATGAGGGTTCAGGGT------TTA------------GGATCTGTTCTCAGAAAAACCACCATT---------------------------CGGTCTGGCATACTCGCCTCGCGAGTACAGAATGGA---------------------CTGACAGATTCATCCCTTTCATCGTCTCCATGGAAATTTCGAATGCTCTCC---------------TCGCTACCTGCGACAAATTTGCACAATGGTGGGAAAAGAGATGACGATAAATGGGCTGGGAGGGGC------CCTCTCGTGGCTGCAGGGGCGATCTCCTTCTCGTTTGCAGCT------TCCTCTTTC---ACTACTGTGGTTGCCAAGGAGCGTCCATCC---AGTGAATTCATACCCAAGGATCTCGTGCTTTACCAGTACGAGGCGTGTCCCTTCTGCAATAAGGTCAAAGCATATCTAGATTACCATCATTTACCATACAAAATTGTCGAGGTTAATCCCATCAGTAAGAAGGAAATTAAATGGTCTGATTACAAGAAGGTGCCAATATTGATGGTGGATGGAAAGCAACTAAATGATTCATCAGCAATAATTAACCAGTTGGATAGTCAAATCCATCCTAACAAAGGAAGA------TTGCCAACAGATGCA---GAAGAGGAAGAAAAATGGCGCAGGTGGGTTGATGAACACCTGGTACATGTATTGTCACCCAATATCTACCGGAGTGTTTCAGAGGCCCTTGAGTCCTTCGATTATATTACTACGCAAGGTAACTTCACAACTCTGGAGAGATTGACTGGAAAATATGTAGGAGCTGCAGCTATGTATTTTGTCTCAAAAAAACTTAAAAAGAAACATAATATCACAGATGAGCGTGCCTCACTATATGAAGCTGCAAATACTTGGGTGGAAGCTCTTAATAATAGGTTGTTTATGGGTGGTTCTAAACCCAATTTGGCAGATCTAGCTGTCTTTGGAGTATTAAGGCCCATTCGTTATTTGCAATCTGGAAGGGATATGGTAGCAAACACAAACATTGGTGCATGGTACTCAAGAATGGAAGAGGCAGTGGGTGAAACTTCAGGAGTGAAGGATTAA---------------------------------------
>Physcomitrella_patens
------------------------------------ATGGCTGCG------------------------------------------GTGAGGGTAATGGCGCAGCGTATCGCAAGGGCACGA------------------AGAAGCGGGCTCGCGGCAGCGGCACAGCAGTATGGCAGAGTGATCGGGACGAGTGAGGGCGATGACGCTGTGCTTAGAGTTGGGACGCGCGCAGCGGGAATGGAGAAGGCGATG---------GCTGTGGTGGAGGAGGAGCAGCAGCAAGGGGCGAGG------AATTGGAGAAGGTGGAGTAGTGGG------AGCTGGATTGCTGCGGGTGCCGCATCGCTGTCGTTTGCAGCA------TCCACGATG---ACTGTTGCTTATGGGAAGGAGCGTGTGACG---GATAGATTTTCGCCCAAGGAAGTCGTGTTGTATCAGTACGATGCCTGTCCGTTTTGCAACAAAGTTAAAGCTTTTCTTGACTATCACGATATAGCCTACAAAGTGGTTGAGGTGAACCCTGTTGGGAAAAAGGAGATAAAGTGGTCTGACTACAAGAAGGTGCCAATTTTAGTTGTGGACGGCGAAGCTCTCAATGATTCCACAGCTATCATTACAGAACTTACTCGAAGAATACAGGGGGGAAATGCAAAAGACCTCGCCCAGAAAATCGGATCTGATGAGGAAGAGAAATGGCGCAGCTGGGTAGACGAACATCTTGTGCACCTATTGTCACCCAACATTTATCGCACACCTAGGGAGGCATTGCAAGCTTTCGACTATCTCACGACTAATGGTAATTTTAGCTCCATTGAAAGGGCTACTGGAAAGTATGTCGGAGCTACTGCCATGTATTTCATCGGCAAGCGGTTAAAGAAACGACATAATATAATTGATGCACGTGCTTCTCTTTATGAGGCTGCTGAGGAGTGGGTGGCGGCTTTGAACGGTCGATCTTTTATGGGGGGTTCCAAGCCAAATTTGGCGGATCTTGCAGTTTTTGGAGTGTTGAGGCCCATTAGGCATCTCGACACAGGAAAAGACTTGCTGGCTTCTACTCAAATAGGAGAATGGTATATGAGGATGGAGGATGCCGTCGGTGAAACTGCTAGATTACCGGAAGAACCTCTTATGGGCACCATTGACAGTTCAATGAAGGTGTGA
>Huperzia_squarrosa
---------------------------------------------------------------------------------------------------------------------------------------------------------------------------------------------------------------------------------------------------------------------------------------------------------------------------------------------------------------------------------------------------------------GTTGCATCTGCTAAGGAGAGGCCTCTG---CTTGAGCGCATGCCCAAGGAAGTGGTTCTTTACCAGTACGAAGCATGCCCCTTCTGTAATAAAGTTAAAGCATTCCTTGACTATCATGATATTGCTTATCGAGTGGTGGAGGTCAATCCAATTGGAAAACCTGAATTGAAGTGGTCAGAGTACAAGAAGGTGCCAGTTCTTGTTGTGGATGGCGAACAACTCAATGACTCAACTGCCATAATAACAACTTTAGAACAAAGAATTATTACAGACAAGACAAAT------TTATCTGAAATTGCAGTTGCAGAGGAAGATCTATGGAGAAGGTGGGTGGATGAGCATCTCGTGCATATGCTGTCACCAAATATTTATCGAAATCCGAAAGAAGCTTTGGAAGCTTTCGAATATATCACAACAAACGGAAAATTTACGGCATTTGAGAGAATAGCAGGGAAATATGTTGGAGCCAGTTCAATGTACGTTATTGGGAAGCGTTTAAAAAAACGCTACAATATCTCAAATGAGCGTCAATCTTTATATGATGCCGTTAATACTTGGGTGGCAGCCCTTGATAACAGACCCTTTCTAGGAGGTTCCAAGCCTAATCTTGCAGATTTAGCTGTTTTTGGAGTGCTAAGACCTATTAGAAATTTGCAGACTGGAAAAGATATGATTGCAAATACTGATATTGGGAATTGGTATTCTCGAATGGAAGAAGCTGTGGGGGAATCATCAAGAATTAGAGAATAA---------------------------------------
>Isoetes_lacustris
---------------------------------------------------ATGAGGAGCAGCGGATCTGCTCTT------------GGACGCTTATGCAGTCGATTAGTACTT------------------------------TCTGGTGGTTTACAACAAAGGCAGCAACATGGAACCTATCAATATCAGCTTCAATTCCTTCGCCCTGCTCTCACATCTGCTATAGATGCCGTCAGAACTTCCTCACAAGAT---------TCAACACTCGGTTCCGTCGTAAATTTTGGTGGA---------------GGTTGGGGTTCTAGAGGG------------ATTTTTGCTGGAGCTGCTTCTTTCTCCTTCACAATA------TCAGCAATG---AGCACTGTCGCTGCTAAGGAAAGGCCTTTA---TCTGAGAACATTCCTAAGGAGGTAACGCTGTACCAGTATGAAGCATGCCCATTTTGCAACAAGGTGAAAGCGTTTCTGGACTACCATGATGTCCCATATCATGTGGTTGAGGTGAATCCAGTTGGAAAGAAGGAGATCAAATGGTCAGACTATCAAAAAGTGCCAATCCTTGTTGTTGATGGCGATCAGCTTAATGACTCTACGGCGATTATCTCTATTCTCAATGAGAAGTTGAACCCCAAGCCAAAATCA------------AATGAGGCAAAGGAGGAAGAGGAGAAATGGCGGAGATGGGTAGACGAGCATTTGGTACATCTGTTGTCGCCAAACATTTATAGGACTCCATCTGAGGCTCTAGAGGCATTTGATTACATCACCAAGAATGGGAAATTCACAGCTTTTGAGAGACTGACGGGTAAATATGTGGGAGCAACAGCTATGTACATGATTGGGAAGCGCTTGAAGAAACGGCATAACATTACTGATGAACGTGCTGCGCTTTACGAGGCAGCAAATGTGTGGGTGGATGCCCTCAGTAATCGTAGTTTTATGGGTGGATCAAAGCCAAATCTAGCAGACCTGGCTGTATTTGGAGTTTTAAGACCAATAAGGCATCTACAAGCTGGAGTGGATATGATTTCGAACTCAAAAATTGGCCCATGGTATGCAAGAATGGAAGAAGCCGTTGGTGGGCCATCCAGAGTTGATTAG------------------------------------------
>Isoetes_sinensis
---------------------------------------------------ATGAGGAGCAGCGGATCTGCTCTT------------GGGCGTTTATGCAGTCGATTAGTACTC------------------------------TCTGGTGGTTTACAACAAAGGCAGCACCATGGAACCTATCAGTATCAGCTTCAATTCCTTCGCCCTGCTCTCACATCTGCCACAGATGCCGTCAGAATCTCCTCACAAGAT---------TCAACAATCGGTTCCGTCGTAAATTTTGGTGGA---------------GGTTGGGGTTCTAGAGGG------------GTCTTTGCTGGAGCTGCTTCTTTCTCCTTCACAGTA------TCAGCAATG---AGCACTGTCGCTGCTAAGGAAAGGCCTTTA---TCCGAGAACATTCCTAAGGAGGTAACGCTGTATCAGTATGAAGCATGCCCATTTTGCAACAAGGTGAAAGCGTTTCTGGACTACCATGATGTCCCATATCATGTTGTTGAGGTGAATCCAATTGGAAAGAAGGAGATCAAATGGTCAGAGTATCAAAAAGTGCCAATCCTTGTGGTTGATGGAGATCAGCTTAATGACTCTACGGCGATTATCTCTATTCTCAATGAGAAGTTGAACCCTAAACCAAAACCA------------AATGAGGCAAAGGAGGAAGAGGAAAAATGGCGGAGATGGGTGGACGAGCATTTAGTACATCTGTTGTCGCCAAACATTTATAGGACTCCATCTGAGGCTCTAGAGGCATTTGATTACATCACCAAGAATGGAAAATTTACAGCTTTTGAGAGACTGACGGGTAAATACGTGGGAGCAACAGCAATGTACATGATTGGGAAGCGCTTGAAGAAACGTCATAACATTACTGATGAACGTGCTGCGCTTTACGAGGCAGCAAATGCGTGGGTGGATGCCCTCAGTAATCGTAGTTTTATGGGTGGATCAAAGCCAAATCTAGCAGACCTGGCTGTATTTGGAGTTTTAAGACCGATAAGGCATCTACAAGCTGGGGTGGATATGATTTCGAACTCAAAAATTGGCCCATGGTATGCAAGAATGGAAGAAGCTGTTGGTGAGCCTTCCAGAGTTGATTAG------------------------------------------
>Selaginella_moellendorffii
---------------------------------------------------------------------------------------------------------------------------------------------------------------------------------------------------------------------------------------------------------------------------------------------------------------------------------------------------------------------------------------------------------------------------------------------------------CCAAAGGAGGTGATCTTGTATCAATACGAGGCCTGCCCCTTTTGCAACAAGGTGAAAGCTTTTCTCGACTACTATGACGTTCCATACCGCATTGTGGAGGTGAATCCTCTAGGCAAGAAGGAGATTGCGTGGTCGGAGTATAAGAAAGTTCCAATCCTTATGGTAGATGGCGAGCAAATGAATGACTCGACTGAAATTATCAGCACTCTCGATGGAAAGCTCAATCCAAAGAGGTCGCCGGCT---CTTACAGCAGCAGCCAAGGAAGAGGAAGAGAAATGGAGGAAATGGGTGGACGGTCACCTTGTTCATTTGCTCTCGCCAAACATTTATCGATCGACCAAAGAGGCTCTGCAAGCGTTCGACTACATTACTCGCGAAGGTAACTTCACTGCTTGGGAGCGAGCCACGGCCAAGTACGCTGGAGCAGCGGCAATGTACTTCATCTCCAAGCGTCTAAAGAAGCGTCACAACATCACAGACGAGCGCGCCGCCCTCTACGAAGCCGCTAATACGTGGGTGGAGGCTCTGGACAACAGGAGTTTCATGGGTGGATCTAAGCCAAATCTCGCCGACCTTGCGGTGTTTGGAGTCTTGAGGCCCATCAGAAACCTCGACTCCGGGAACGACATGATCGCAAACTCCAAGATCGGTGCGTGGTACTCGAGAATGGAGCAGGCTGTGGGAAACTCCGCGAGAGTT------------------------------------------------
>Lygodium_japonicum
------------------------------------ATGAGGCCTTACCTGTTACGGCGAGCTTCTTCTGCTTTCTATCCGGGGGGAGGCAGGTTCTGCCAATCCTTGGCCTAC------------------------------AGCGGGGTC------------------------------------------------------TCTTCCATCACCTGCCATGCTCCTTCATGGAGGTCTTCCTCTGAC------------------------TCAAATGGAGACGACGGCGTAAAA------------CCACATCCCTCGATCGCT------CCCCTCATCGCTGCCGGTGCCATCTCCATCTCATTCGCTGCT------TCGAATTAC---AGCGTCGTTGCTGCCAAGGAGAGGCCTGTT---GCCGATCTCATCCCCAAAGACGTTGTCCTTTACCAGTACGAGGCATGCCCCTTCTGCAACAAGGTGAAAGCTCTTTTGGACTACTACGACATTCCTTACAAGGTAGTGGAGGTGAACCCTTTGGGCAAAAAAGAGCTGAAGTGGTCAGATTACAAAAAGGTTCCAATCTTGGTGGTCGATGGCCAACAAATGAATGATTCTACGGCAATAATCACCGCTCTAAATGAGAGACTCAACCCAGGATTGCAA---------TTAAGTCCAGAAGAAAAAGAGGAAGAGGAGACGTGGCGCAGGTGGGTTGATGAGCATTTGGTACATGTTTTGTCTCCTAATATATATCGAAATCCATCTGAGGCGTTGGAGTCTTTCGATTACATCACAACTCATGGCAATTTCACAACCATGGAGAGATGGATGGGAAAATATGTGGGAGCTGCGGCCATGTATTTTATTGCAAAGCGGCTCAAAAAGAGACACAATATAGAAGATGAGCGTGGTGCTTTATATGAAGCAGCAGACCACTGGGTCAAGGCCCTTGATGACCGTTCATTCATGGGAGGAAGGAAACCGAATTTAGCTGACCTTGCTGTCTTTGGGGTGTTAAGGCCTATAAGGAATCTCAAAGCTGGCCAAGATATGGTAGCCAATACTAGCATTGGACCTTGGTATACACGAATGGAAGCAGCAGTTGGTCAATCTGCAAGGCTCAGGAATAAAGCT------GGAACTAGAGAAGAGGACATATCATTTTGA
>Pteridium_aquilinium
------------------------------------ATGAGGCCATCGCTGTTGAAGGGGCAGGCCTCGTCATGGCTGCTGCGA---GGAAGGGCCTTCTCCCCCTACACA---------------------------------AGTGGTCTG---------------------------CCTCACTAC------------------CTGTCCACACCTTCCTCTTCCTCTTCACACAGAGACTACCAAGAG------------------------------------GTCGGTGTCAAA------------GCCTACCCTTCCCTTGGA------CCTCTTCTTGCTGCTGGCGCCCTATCGATCTCCTTTGCTGCC------TCCAGCTAC---ACTGCCGCTGCCGCCAAGGAGCTACCCCGG---AGTGACCTCATCCCCAAACAAGTCATCCTATATCAGTACGAGGCCTGCCCTTTCTGCAATAAAGTCAGAGCATTTTTGGACTATCACAGCATCCCATATCGAGTAGTGGAGGTCAATCCGATGAGCAAGAAAGAGCTAAAGTGGTCTGAGTACAAGAAGGTTCCTATCTTGATGGTCAACGGACAACAAATGAATGATTCAACGGCTATAATCTCCACCTTAAATGAGAGGATCAGTTTAGGAGAGATGACG------GCATCAGCTGAAGCATTAGAAGAGCAAGAAACTTGGCGAAGGTGGGTCGATGAGCATCTAGTGCATGTGCTTTCTCCAAATATATACCGAAACCCATCGGAAGCATTGGAGTCTTTTGAATATATAACAACTCATGGTAATTTTACTACCATGGAAAGGTTAATTGCAAAATATGGAGGGGCAACAGCCATGTACTTCGTATCCAAGCGTCTCAAAAAGCGACATAATATTACAGATGAACGTGCTGCGCTATATGGTGCTGCAGATCATTGGGTGAAGGCCCTGAAGGACCGGTCATTCATGGGAGGCTCAAAACCAAATTTGGCAGACTTGGCTGTTTTTGGAGTGCTGAGGCCATTACGACATCTTACAGCAGGCAAGGAGATGGTGGCGAACACAAGCATTGGACCATGGTACACGCGAATGGAAGCAGCAGTAGGGGATTCTTCAAGACTGCAAGACTAA---------------------------------------
>Isoetes_spp
----------------------------------------------------------------------------------------------------------------------------------------------------------------------------------------------------------------------------------------------------------------------------------------------------------------------------------------------------------------------------------------------------------------------------------------------------------------------------------------------------------------------------------------------------------------------------------------------------------------------------------------------------------------------------------------------------------------------------------------------------------------ACGAGCATTTGGTACATCTGTTGTCGCCAAACATTTATAGGACTCCATCTGAGGCTCTAGAGGCATTTGATTACATCACCAAGAATGG-------------------------------------------------------------------------------------------------------------------------------------------------------------------------------------------------------------------------------------------------------------------------------------------------------------------------------------------------------------------------------
>Isoetes_andicola
---------------------------------------------------------------------------------------------------------------------------------------------------------------------------------------------------------------------------------------------------------------------------------------------------------------------------------------------------------------------------------------------------------------------------------------------------------------------------------------------------------------------------------------------------------------------------------------------------------------------------------------------------------GCGATTATCTCTATTCTAAATGAGAAGTTGAACCCCAAGCCAAAATCA------------AATGAGGCAAAGGAGGAAGAGGAGAAATGGCGGAG-------------------------------------------------------------------------------------------------------------------------------------------------------------------------------------------------------------------------------------------------------------------------------------------------------------------------------------------------------------------------------------------------------------------------------------------------------------------------------
>Isoetes_humilior
--------------------------------------------------------------------------------------------------------------------------------------------------------------------------------------------------------------------------------------------------------------------------------------------------------------------------------------------------------------------------------------------------------------------------------------------------------------------------------------------------------------------------------------------------------------------------------------------------------------------------------------------------------------------------------------------------------------------------------------------------------ATGGGTGGACGAGCATTTAGTACATCTGTTG----CAAATATTTATAGGACACCATCTGAGGCTCTAGAGGCATTTGATTACATCACCAAGAATGG-----------------------------------------------------------------------------------------------------------------------------------------------------------------------------------------------------------------------GACCAATAAGGCATCTACAAGCTGGGGTGGATATGATTTCGAACTCAAAAATTGGCCCATGGTATGCAAGAATGGAAGAAGCTGTTGGTGAGCCTTCCAGAGTTGATTAG------------------------------------------
>Isoetes_elatior
------------------------------------------------------------------------------------------------------------------------------------------------------------------------------------------------------------------------------------------------------------------------------------------------------------------------------------------------------------------------------------------------------------------------------------------------------------------------------------------------------------------------------------------------------------------------------------------------------------------------------------------------------------------------------------------------------------------------------------------------------AGATGGGTGGACGAGCATTTAGTAMATCTGTTGTCGCCAWAYATTTATAGGAYTCCATCYGAGSCTCTAGAGGCATTTGATTACATCACCAAGAATGG--AATTCACAGCTTTYGAGAGACTGACGGGTAAATATGTGGGAGCAACARCTATGTACATGATTGGGAAGCGCTTGAAGAAACGTCATAACATTACTGATGAACGTGYTGYGCTTTACGAGGCAGCAAATGCATGGGTGGATGCCCTCAGTAATCGTAGTTTTATRGGTGGATCAAAGCCAAATCTAGCAGACTTGGCTGTATTCGGAGTTTTAAGACCAATAAGGCATCTACAAGCTGGGGTGGATATGATTTCGAAC------------------------------------------------------------------------------------------------------------
>Isoetes_coromandelina
------------------------------------------------------------------------------------------------------------------------------------------------------------------------------------------------------------------------------------------------------------------------------------------------------------------------------------------------------------------------------------------------------------------------------------------------------------------------------------------------------------------------------------------------------------------------------------------------------------------------------------------------------------------------------------------------------------------------------------------------------AGATGGGTGGACAACCATTTGGTACATCTGTTGTCGCCAAACATTTACAGGACTCCATCTGAGGCTCTAGAGGCATTTGATTACATTACCAAGAATGG-------------------------------------------------------------------------------------------------------------------------------------------------------------------------------------------------------------------------------------------------------------------------------------------------------------------------------------------------------------------------------
