# Supplementary material for: Phylogenomics indicates the “living fossil” Isoetes diversified in the Cenozoic
Source: PLoS One. 2020 Jun 18;15(6):e0227525. doi: 10.1371/journal.pone.0227525 (PMC7302493; doi:10.1371/journal.pone.0227525)
Supplement: S1 File — Folder containing fasta files for each of the individual nuclear alignments. (GZ) [file pone.0227525.s011.gz › 1_Individual_Nuclear_Alignments/Homolog_35570.orthogroup_18.fasta]

>Isoetes_lacustris
------------------------------------------------------ATGGGTGAAGGAAATGGCTCTTTCAATGGATCACAAAGGGCCTGGGATAGAATTGGAGGACGTAAAAAGAGTGATATGGAACAAACAAAGCAA---------CATGGTTGGAGCTCTAAGGTGGTGTTTTGGAACAGACGGAAGCTG---------------AAGCTGCTTTTATTTATG------------------------------------TTGCTCTTGGCTCTGGGATGCTGTCTTTTTTCT---------TTC------------------------ATCATTACAGTGCCAAGGCTCTTTGATGCA---------------------------------GATCTGCTTATG------TCTGATAGCTTTTTAGGTCAGGATGATATGAAAAAATTTGAAGGACGGAAAGCAAGCCCT------------------------------GCACAAAAACCCACATCTGAAGTTTCTTCGCAAGGCACGAACAGAAGGAAAGAAAAACTAGAGTTGCATGCTCAGTACAGGACTCGGCAA---CTTCCTCAAGCTTGGAAGTTCCGAAATCTTCTCAGAAGAAATAGCAAAGAAACA------------------------------------------------------------------------------------------------------------------------------------------AGCTTTGTCATCAAAAAGTCATTGAATCATGGT---AATGCATCGAGGCAATGGAGAGGG------------------------------------------------------------------------GTATCACTTGAGTTGGAAAAAGAAGCTAAGAGAGCAAAAAACCTTGGGAAAGCTGTTTGGAAAGATCTTATGGCAACGTTTTTG---------------TCTAGAACAGGGCAGGAGAACAGAACT---TTACGAACTGCTCAG------------------------------------------------GAGTGTCCTTCTGCGAGGACCTTGTGGGGAGAGGAGATAGAG---------AAATTGGGA---GGATTAATGCTTCTTCCTTGTGGCATGCAATCTGGTTCATCTATAACAATAATTGGAAAACCAAGGCAAGGATATTGGGCAGAAGTTAAAGGAAAA------------------------------CAAGTACATGTGTCCCATTTTCTGGTTGAATTAAGAGCCTTAAAGGAGTTAGATGGA---GAAGATCCACCTAGAATCCTGCATTTGAATCCTAGGGTACATGGGGAC---TGGTCTGGTAAGCCAATTATAGAGCTCAATACCTGTTATCGTGGAAGG---TGGGCTAAATCACAACGGTGTGATGGACATAAA---GCA------------ATT------------------------GAAAAAGTTGATGGATTACCAAAATGTGAGGAATGGGCTCGA------------------------GATGATGAA------------------------AAGAATGAAGCCAATGGA---------------------------------TTATCTTGG---CTGAAGACCCTACTGAATCCACCAAAGTAT---TCGGATACATTATGGGAGTTCCCATTTTCTGATGATCGCACCTTTGTTCTTACAATAGCATCTGGGTTGGAGGGTTACCATATGCTAGTAGATGGGAAGCATGTTGCATCATTTCCTTACCGAGAAGAT---TTCACT------------------TTGGATGAA------GCAACTGGCATCTATATTGGAGGAGACGTGGACTTGTATCTAGCTGTGGCAACAAACTTGCCATCAACATATGTAAACTCCTCATCAAGCCATATTCTAGAAAAGTCTGAGCATTTAATAACCCCAGCCATA------CAAGAATCTGCAATT---GTATTTATTGGAGTTATCTCATCAAGCTCACATTTTGCTGAACGCATGGCAATAAGAAAGACATGGATGCGGTCATCATCAGTCTTGTCATCAAATGTTGTAGTTCGGTTTTTTGTCGGTTTGCATACGAATAAGGAGATTAATCTTCAGCTGAAAGAAGAGGAAGAGTTCTACAAAGATATTGTGATTCTGCCATTCATAGATCAGTACGAGCTTGTTGTATTAAAGACAATTGCAATATGTAAATACGGGATAGAGAACACATCGGCCAAGTACATCATGAAGTGTGACGATGATGCCTTTGTGAGAGTGGAAGCTATTTTGAAGCTGTTG------CATGGTGCATCATATGAA---------------------AGCGGCCTTTATATGGGAAATATAAATCAATATCATAGACCTATTAGAAAA------GGAAAGTGGGCTGTAACATATGAGGAGTGGCCAGAAGAGGAGTACCCTTTGTATGCAGATGGCCCAGGCTATATTATATCAGCAGATGTTGCACGCTTCATTACATGGAAGAACCAAAACAACACTCTTCGGCTATTCAAGATGGAA---GAT------------------------GTGAGCATGGGATTATGGGTGGCTGAATAC---GGA---AATTCACATGATTTATATTATGTTCACAGCTCATATTTTTGTCAAGGTGGCTGCGTAAAAGACTATTATGTAGCACACTATCAATCACCACACCAAATGATTTGCATGTGGAAGAAGCTTTCA---GCTGGTGCAGCAGATTGCTGTGAGACACTGTGA------
>Isoetes_sinensis
---------------------------------------------------------------------------------------------------------------------------------------------------------------------------------------------------------------------------------------------------------------------------------------------------------------------------------------------------------------------------------------------------------------------------------------------------------------------------------------------------------------------------------------------------------------------------------------------TTGCATGCCCAGTACAGGACTCGGCAAGTAATTCCTCAAGCTTGGAAGTTCCGAAATCTTCTCAGAAGAAATAGCAAGGAAACA------------------------------------------------------------------------------------------------------------------------------------------AGCTTTGTCATCAAAAAGTCATTGAATCATGGT---AATGCATCGAGGCAATGGAGAGGG------------------------------------------------------------------------GTATCACTCGAGTTGGAAAAGGAAGCTAAGAGAGCAAAGAACCTTGGAAAAGCTGTTTGGGAAGATCTTATGGCAACTTTTTTG---------------TCTCGAACAGGGCAGGAGAACAGAACT---CTACGAACTGCTCAG------------------------------------------------GAATGTCCTTCTGCAAGGACCTTGTGGGGAGAGGAGATAGAG---------AAATTGGGA---GGATTAATGCTTCTTCCTTGTGGCATGAAATCTGGTTCATCTTTAACAATAATTGGAAAACCTAGGCAAGGATATTGGACAGAAGTTAAAGGAAAA------------------------------CAAGTACATGTGTCCCATTTTCTGGTTGAATTAAGAGCCTTGAAGGAGTTAGATGGA---GAGGATCCACCTAGAATCCTGCATTTGAATCCTAGGGTACATGGGGAC---TGGTCTGGTAAGCCAATTATAGAGCTGAATACCTGTTATCGTGGAAGG---TGGGCTAAATCACAACGGTGTGATGGACATAAA---GCA------------ATC------------------------GAAAAAGTTGATGGATTACCAAAATGTGAGGAATGGTCTCGG------------------------GTTGATGAA------------------------AAGAATGAAGCAAATGGA---------------------------------TTATCTTGG---CTGAAGACCCTGCTGAACCCACCAAAGTAT---TCAGATACATTATGGGAGTTCCCATTTTCTGATGAGCGCACCTTCGTTCTTACAATAGGATCTGGGTTGGAGGGTTACCATATGCTAGTAGATGGGAAGCATGTCGCATCATTTTCTTACCGAGAAGAT---TTCACT------------------TTGGATGAA------GCAACTGGCGTCTATATTGGAGGAGACGTGGACTTATACCTAGCTGTTGCAACAAACTTGCCATCAACATATGTAAATTCCTCATCAAGCCATATTCTAGAAAAGTCTGAGCATTTAAAAACCCCAGCCATA------CAAGAATCTGCAATT---GTAGTTATTGGAGTTATCTCATCAAGCTCACATTTTGCTGAACGCATGGCAATAAGAAAGACATGGATGCGGTCATCATCAGTCTTGTCATCAAATGTTGTGGTTCGATTTTTTGTCGGTTTGCATACAAGTAAGGAGATTAATCTTCAGCTAAAAGATGAGGAAGAGTTCTACAAAGATATTGTGATTCTGCCATTCATAGATCAGTATGAGCTCGTGGTATTAAAGACAATTGCAATATGTAAATATGGGATAGAGAACACATCGGCCAAGTACATCATGAAATGTGACGATGACGCCTTTGTGAGAGTAGAAGCCATTTTGAAGCTGTTG------CATGGTGCGTCATATGAA---------------------AGCGGCCTTTATATGGGAAATATAAATCAATATCACAGACCTATTAGAAAG------GGAAAGTGGGCTGTAACATATGAGGAGTGGCCAGAAGAAGAGTACCCTCTGTATGCAGATGGCCCAGGCTATATTATATCAGCAGACGTTGCACGCTTCATTACATGGAAGAACCAAAACAACACTCTTCGGCTATTCAAGATGGAA---GAT------------------------GTGAGCATGGGATTATGGGTGGCTGAATAT---GGA---AATTCACACGATTTATATTATGTCCACAGCTCATATTTTTGTCAAGGTGGCTGCGTGAAAGATTATTATGTAGCACACTATCAATCACCACACCAAATGATTTGTATGTGGAAGAAGCTTTTA---GCTGGTGCAGCAGATTGCTGTGAGACACTGTGA------
>Selaginella_moellendorffii
------------------------------------------------------ATGCGTCTG------------------------------------------------------GTGGCGTCGGAGCTCGCGAGGCGTGTAGCAGGCGATTTAAGACAGGGAATTTCCATGTCGGCGGTGACGAGCAAGAGAAAGGTCCACTGGAGATGG---AAGTTACTGGCTTACGCG------------------------------------TTCTTCCTGGCTATGGCGTCGTGTCTTATCTAC---------ATG------------------------ACCATCCTGGTGCCGCAGTTCCTCAAGCCC---------------------------------AGCCTTCTCATC------------------------------------------TTCGACGGGTTTTCCAGCATCGACGAA------------------------------------------------------------------------------AGCTATAAGAACGCGCACGAGCAGTATGAA---GTGAGCCGCCACCACCATGAAGGGCCGGGACAGATCAGAGTTTCTAAGCCGGAGAGGCAAGCT------------------------------------------------------------------------------------------------TCTAAGGAAATGTCACTCGTCCAGGATGATGTTTACAAGTGGTACTCTGGCTTGAATCCACTGCTCCGGAAGACC---AACAAAGGGACGAGCTTTATCATC------------------AAGCAGCCCAGGCAGGCACTCAAGCAGTGG---------------ATGGGCGATGTCTCG---GAGCTCCAGCGTGCCGCGAACGAAGCTCTGGCTGCCGGGTCCGAGTCCTGGAAAAACGTTGTGGCGATGAGC------AAGAATGGTTCGCGTAAAGTTGCTGAGAGGCCGCGTGGT------------------------------------------------------------AAACAGGAGTGTCCACTGGAGCGAACAATGACTAGGCAGGAGCTGGAA---------AATGCTGGG---ATGGCGATGGTGCTGCCTTGTGGACTCGAAATGGGATCATCGGTCACTGTGGTTGGCAAGCCTCATGGCGGACGT---ATGGAGTAT------------------GTCAAGGGGAGAGTGGAGAAGTCCGTGATGGTGAGACAGTTCGTGGTGGAGCTGCAAGCTCTTAAACCCGGCAGGACT---GAAGAGCCTCCCCGCGTCCTTCATCTCAATCCGAGACTATCAGGTGAC---TGGAGCGACAAACCTGTCATTGAGATTAACAGCTGCTTCCATGGAAAA---TGGGGTGTCTCGCAGAGATGTCATGGATTGCAG---TCT------CAAGAAGAT------------------------GAAACAGTTGACGGACTTTATCAGTGCGAAGAGTGGCTTCAA------------------------GAAGGCACT------------------GAAATTAAAAAGAGCAGCGGATCG---------------------------------CTGTCGTGG---TGGAAGTCACTGTTTCAAAACGCTGAAAAGTCGGACGACTTGTTGTGGCATTTCCCATTTGCCGAGGACCGGTTCTTTGTTCTTACTATCAGAGCCGGATTTGAGGGCTACCATCTTATTGTAGACGGAAGGCACATTGCATCTTTCCCGTATAGAGAGGAT---TTCAGT------------------TTGGAGGAT------GCAACTGGAGTGTTTGTCGGTGGACATCTCGACGTGCACTTGGTCATGGCGACGTCTCTTCGCTTATCAAACTCCAGTATTCCTTTGACAGAAACTTTGGAACTCATTCCAAAGTGGAAAGCACCAGTTCCG------GCCAATCCAAGTCCCGAGCTGTTCATAGGAATTTCCTCGACGAGTTCTCATTTTGGAGAGCGTATGGCCGCTAGAAAGACTTGGATGCGTTCACCATCTATCCTTTCCGGTCGAGTAGTTGCCAGATTTTTTGTTGCACTGTGTGCAGATAACTACATGAACTTACAAGTCAAGCAAGAAGCTGATTTCTACGGAGACATGATCATCATCCCCTTCATGGACCGGTATGAACTTGTCGTTCTGAAAACTATAGCAATCTGTGAATTCGGGGTTCGCAACTTCTCAGCTAAGTACACCATGAAGTGCGACGACGATACGTTCTCTCACGTCGAGTCCATTCTCCACGAGCTG------GAAATGACTCCTTACAAG---------------------ACCGGACTTTACATGGGGAACATCAACCGGTACCACAGACCGCAGAGAATG------GGAAAATGGGCTGTTACTTACAAGGAATGGCCCGAGGACGAGTACCCGTTATACGCCGACGGTCCCGGATACGTGGTATCAGCCGACATTGCGAATTTCATAGTGGAGCACCATGAGAAGCGTACTCTTCGCATTTTCAAGATGGAG---GAC------------------------GTGAGCATGGGACTGTGGGTGTCGCAATTC---GCG---CTCTCGAATCCAGTCTACTACATCCACCACTCCAAGTTTTGTCAATGGGGGTGTGTGGAGGACTACTACACGGCACACTACATGTCGCCCCGCCAGATGGTTTGTATGTGGCAAAAGCTCTCG---CGAGGAAAAGCTCAGTGCTGCAATATGTGA---------
>Ceratodon_purpureus
------------------------------------------------------------------------------------------------------------------------------------------------------------------------------------------------------------------------------------------------------------------------------------------------------------------------------------------------------------------------------------------------------------------------------------------------------------------------------------------------------------------------------------------------------------------------------------------------------------------------------------------------------------------------------------------------------------------------------------------------ATGAAGACC---------------------------------------------------------------------------------------------------------------------------------------------------------------------------------------------------------------------------------------------------------------------------------------------------------------------------------------------------------------------------------------------------------------------------------------------------------------------------------------------------------------------------------------------------------------------------------------------------------------------------------------------------------------------CCCCCTAGAATTCTGCACTTAAACCCTCGCCTTCGTGGTGAT---TGGAGCTGGAAACCTGTTATTGAGCATAATACTTGTTATCGAAATCAG---TGGGGTGCAGCTCATCGGTGTGAAGGCTGGCTA---TCA---CCAGAGTATGAT------------------------GAAACAGTTGATGGCCTTCCCAAGTGTGAGAAGTGGCTTCGG------------------------GAGGATGAC------------------AAGAAACCTGCGTCGGCCAAAAAA---------------------------------TCCTGGTGG---CTGGGGAGATTAGTTGGTCGCTCTGACAAG---GAGACGCTTGAATGGGAGTATCCTTTAGCTGAGGGTCGGGAGTTTGTTCTCACAATTCGAGCAGGTGTTGAAGGATTTCACGTGACTATTGACGGTCGTCACATAACTTCATTCCCATATCGTGCGGGT---TACGTT------------------ATGGAAGAA------GCAACCGGGATACTAGTATCAGGAGATGTCGATTTAATTTCTTTGACGGTGACGTCGTTGCCACTTACACATCCCAGCTACTATCCCGAGCTGGTTTTGGAAGAGGGTGATATCTGGAAGGCACCACCTGTA------CCTACTGGCGAGATAGAGTTGTTTGTTGGAATAATGTCTAGCAGTAACCACTTTGCAGAACGGATGGCAGTTAGGAAGACGTGGTTGCAGTCTAAGTCTATTCAATCCTCAGAAGTGGTCGCTCGCTTCTTTGTAGCTCTGCATGCAAACAAGGATATCAATCTACAGCTGAAGAAAGAGGCAGACTATTATGGTGACATCATAATCCTTCCCTTTATTGACAGATATGATATAGTGGTTCTCAAGACTGTCGCCATCTGCAAGTTTGGGGTCCAGAATGTCACAGCTAAATACATCATGAAATGTGACGATGATACTTTTGTAAGAATTGATAGCATCCTTGACGAGGTT------CGAGCGACGGCTATAGGA---------------------CAAGGCCTTTACATGGGCAGCATGAACGAGTTCCACCGACCCCTTCGTACT------GGAAAGTGGGCTGTCACTGCTGAGGAATGGCCTGAGCGTATTTACCCAATATATGCAAATGGTCCAGGGTATATTCTCTCAGAGGATATCGTGCACTTTATAGTTGAGCAAAGTGAGAATGGCACATTGCGGTTGTTTAAGATGGAG---GAC------------------------GTCAGTGTGGGTTTATGGGTAGGCCAATAT---GCC---AAGGAGAAACCTGTGCAGTATGAGCACAGCATACGATTTGCCCAAGCTGGTTGTGTGCCGCATTACCTAAGTGCTCACTACCAATCGCCACGCCAAATGCTGTGTCTCTGGGATAAGTTGCTTGCTACTAATGATGGAAAGTGCTGCAACATG------------
>Physcomitrella_patens
ATG---------------------------------------------TACAGGGCTAAAAGG------------------------------------------------------GCCAAA------------------------------------------------CTAGGC---------------TTAACA------------------GCAGTGATCGAGGTTCTTGAGCAGGATCAGCGCAAGGGGCGGCAAAGAAACAATCTAATCATAGTGGCAATCATATGTTTGGTT------------TTTATA---------------------GCGATATTCATCCCACCGTTTCTTGAAATG---------------------------------AATTCACTT---------------------------CCCGATATTGATTCCCCTGTG------------------------------------------------------------------TATAGGTTAGAAGGTATTAACTTCGCTTCA------------------CATAGACGTCGCTATCAA---GAACAGGATTCACGTGTCAGTTACAGTGGCTATGGACAGCCAGATATGCCATCAACTGGT---------------------------------------------------GATGAA---GACATAACGAAGACACCGTCTAAAGCTTCACAGGTTTTGGAGAAGAAAGTATCAAGCTATTTGAAAAAAGTCACTCTGGAAACTTACAGTAAAGAGGAACGCCGTAGTCCAGGG---AACACAACAGGTGACATTGTT------------------------------------------------------------------------------------TCGCTGGAAGATGTGATAGATCGCGCCTGGTCTGCCGGCGCCAAAGCTTGGGAAGAGCTGGAAATTGCATTC------AGACAGGGAGAACATTTTTCGAAGAAGGACAATAATGCC---AATGCAACTGCAGAT------------------------------------------------CCATGCCCAGCATCACTCTTTACAACAGGAAAGGAATTGGACAAT------TTAGGAAGG------GTCTTCCCACTGCCTTGTGGTCTAATGTTTGGATCAGCCATAACTCTCATTGGAAAGCCACGGGAAGCTCAC---ATGGAGTACAAACCGCCAATCGCCAGAGTTGGGGAAGGTGTCTCTCCATACGTCATGGTGTCCCAGTTCATAATGGAGTTACAGGGCTTGAAGGTGGTAAAAGGT---GAAGATCCTCCTAGAATCCTCCACATAAACCCTCGACTCCGTGGTGAC---TGGAGCTGGAAACCCATCATTGAGCATAATACATGCTATCGAAACCAG---TGGGGCCCAGCTCATCGGTGTGAAGGTTGGCAA---GTA---CCTGAATACGAA------------------------GAAACCGTGGACGGTCTTCCCAAGTGCGAGAAGTGGCTTCGA------------------------GGCGATGAC------------------AAAAAACCTGCTTCGACCCAAAAA---------------------------------TCCTGGTGG---CTTGGGCGATTAGTTGGTCATTCCGACAAG---GAGACGCTTGAATGGGAGTATCCATTGTCCGAAGGTCGGGAGTTTGTTCTCACCATTCGAGCAGGTGTAGAAGGATTTCACTTAACTATTGATGGTCGGCACATCAGTTCGTTCCCTTATCGTGCGGGT---TATGCT------------------ATGGAAGAA------GCAACAGGAATATCAGTGGCAGGAGACGTCGATGTTCTTTCGATGACAGTAACATCATTACCTTTAACACATCCCAGCTACTACCCTGAGTTGGTTTTGGATTCGGGTGATATCTGGAAGGCACCACCTTTA------CCAACAGGCAAGATAGAGTTATTTGTTGGAATCATGTCAAGCAGCAATCACTTTGCAGAACGTATGGCAGTAAGAAAGACGTGGTTTCAGTCTCTGGTTATCCAATCCTCCCAAGCGGTGGCTCGCTTCTTTGTAGCTCTGCATGCAAACAAGGATATCAATCTGCAGCTGAAGAAAGAGGCTGACTATTACGGCGATATGATAATTTTACCTTTCATCGACAGATATGATATAGTGGTTCTTAAGACCGTTGAAATTTTCAAGTTTGGGGTCCAGAATGTTACAGTTAGCCACGTCATGAAATGTGACGATGACACATTTGTAAGGATTGACAGCGTTCTTGAAGAGATT------CGAACGACGTCAGTAGGA---------------------CAGGGCCTTTACATGGGCAGCATGAATGAGTTTCATAGACCCCTTCGTTCT------GGGAAGTGGGCCGTGACAGTTGAGGAGTGGCCTGAGCGCATTTACCCAACATACGCAAATGGTCCAGGATACATCCTTTCGGAAGATATTGTGCATTTTATAGTGGAGGAGAGCAAAAGAAATAATTTGAGGTTATTTAAGATGGAG---GAC------------------------GTCAGCGTAGGTATATGGGTACGCGAGTAT---GCA---AAGATGAAGTACGTGCAATACGAGCATAGCGTACGGTTTGCTCAAGCCGGTTGTATACCTAACTACCTGACAGCGCACTATCAATCGCCGCGTCAAATGCTGTGTCTGTGGGACAAGGTGCTTGCTACCAATGACGGCAAGTGCTGCACCTTGTGA---------
>Pteridium_aquilinium
------------------------------------------------------------------------------------------------------------------------------------------------------------------------------------------------------------------------------------------------------------------------------------------------------------------------------------------------------GCGCAGGTGCCCCCGCCTGTCAGTGAA---------------------------------------------------------------AAAGGGGAT---------------------------------------------------------------------------------------------------------------------------------------------------------------------------------------------------------------------------------------------------------------------------------------------------------------------------------------------------------------------------------------------------------------------------------------------------------------------------------------------------------------------------------------------------------------------------------------------------------------------------------------------------------------------------------------------------ATTGAGTGCCCAAAGTCGATCTTTTTGGAAGGGCAAGCGCTCGAG---------GAAGCACAT---GGCTACATGAAGCTCCCTTGTGGTCTGACTATTGGTTCATCCATAGCTGTCGTAGGTGTCCCGCGAGCACCTCAC---AATGAATCTAAGTCAAGCATTGGGCACATAGGTGATGCTGGCTCTCAGTTAACAGAAGTTTCACAGTTCATGTTTGAGCTACATGGTCCCAAGCCATCTGATGGG---GAGGAGCCATCTAGAATTTTACACATCAACCCCAGACTGAAAGGTGAT---TGGAGTGAGAAACCTGTGATTGAGTTAAATTCATACTCCAAAGGGGCC---AGTGGGGTCGAAGTCAACGCTGCGATGGTCGCT---CCC------AGTATACAG------------------------GAAAAAGTTGAAGGTCTTTCGACTTGTGAAAAATGGCTACAA------------------------GAGGATGGGGAT---------------AAGGATGCGGAGGAACCA---------------------------------------TCATGGTGG---CTTCGCAGATTAATTGAAAGAAAGGAGAAA---CCTGAAATGAGTTGGAGATATCCTTTTGCTCAGAATCGCTCTTTTATCATGACAGTGAGAGTAGGGTTGGAGGGTTATCACACGAGTGTTGATGGCAAGCATGTCACTTCCTTTGCGTACCAACCGGGT---CTTTCA------------------GAAGAGGTT------ACAGTTGGTTCTTTTGTTCGCGGGGATGTGGATTTACAAGCTGTTATTGCCACATCACTGCCTTCGGTTCCCCCGAAGACAGTAAATGAGCAAATTTTTGAAAACTGGCAGCAATGGAGAGCTCCAAAGCTA------GGCAGCCGGCCAATAAGTCTCTTTATTGGAGTGCTCTCTTCCAGCAATCACTTTGCTGAAAGGATGGCCATAAGGTCAACTTGGTTTCAAGATAAAAGGATACAATCTGCTGAGGTTGTGGCGCGCTTTTTCGTTGCCATGCACCCGGACAGAGATATCAATCTTCAAATGATAAAGGAAGCAGAGTACTATGGTGACATGGTCATACTGCCTTTTATGGATGACTATGATCTTGTGGTGCTGAAAACTTTGGCTATCTGTGAGTACGGGGTTCGCAACGTAACCACCAAGTACATAATGAAGTGTGATGATGACACCTTCATTCGAGTGGATGCAGTTTTGGATGAACTG------AAGGTGGTTAGTCAAGCA---------------------GAGAGCTTGTACATGGGAAATTTGAACATGTTTCACAGACCATTGCGTACT------GGGAAATGGGCAGTCACATTCGAGGAGTGG---------------------------------------------------------------------------------------------------------------------------------------------------------------------------------------------------------------------------------------------------------------------------------------------------------------------------------------------------------------
>Huperzia_lucidula
------------------------------------------------------ATGTGGAAATGTCAGCTTTTGTTT------------------------------------------------------------------------------------------------------------------------------------TGG---AAACTGGGGCGGCTGAGA---------------------------TGGCTGATGATGATGCTGATCATGGCGCTAACTCTTTGTTTAATATCT---ATG------------------------TCTCTTGAACTTCCAGGACTCGTAAGTCCGGAGCTGTTCTTCTTTCGTCCTTTCGCTGATTTGGACTTGCTT---------------------GATGAAGAAGATGAGGCTGTGAGAGTGGAGCAGCGGCAGATTCTTGATGGTAAACTCTGG------------------------------------------------------------------AATCAAAGGTGGAATCCTCATGGAAAGGCACAATTTTTGAGAACACAAAGAGCCAAGGAAGAAGGTGCTGGAAGCAAAAACATGAAGAGAAAACCTTATGAGAGACCT------------------------------------------------------------------------------------------------------------------------------------GAATGGGAAGCTTGGATCGTGAATCATTTGAAAAGGAAGTCCAGGAATGAGAGTGTTGTACTTGATGATGAAAAGCCTCTTAAGGAGAAACCATTTTTGCAGTGGAAAGGT---------------GGTACGTCG---GAGCTGAAAATGATTGCACAAGAGGCGTGGGTTGCTGGTGGAGAGGCATGGAAAGCGGTGGAAGCTGCATTTTCT------------------------CCAGGGAACGGCAGCTTCCCTCAACGGAATCTACAGAGGCTTTTG---------------------------------------TTTTGTCCGATGGCAATATCCACGACAGGTGAGAAGGTAGCTCAG------GAAGGTGGA------CTAATTCAGATACCATGTGGCCTGGCAACTGGTTCCTCTATAACAGTCATGGCAACGCCACTAGCTGGGCATTTTAAGAAGAGGCAGGAGCAGCAGCAGGTAGTGGGGTTGAAT---------CAAATACTCTTGTCACATTTTATATTGGAGCTCCAAGCATTGAGCTTGGCAGATTCC---AAGGATCCTCCACGCCTTCTGCATGTGAACCCAAGACTAAAAGGTGAT---TGGAGCGGCAAACCAGTTATAGAACACAACACCTGTTATGGTGGGCAG---TGGGGCTTTGGACAACGCTGCGAAGGGTGGCCG---TCA------------------------------------GCAGATTATGTTGATGGGCTGATCAGATGTGAGGAGTGGTCACGA---------------------------------------------------------------------------------------------------------------------------------------------------------------------------------------------------------------------------------------------------GATGGA---------------------------------------------------------------------------------------------------------------------------------------------------------------------------------------------------------------------------------------------------------------------------GAGGAACAACAGCCAATGGCCACATCCTGGCTG---------------------------------------------------------------------------------------------------------------------------------------------------------------------------------------------------------------------------------------------------------------------------------------------------------------------AACAAACTGTTA---------------------GGGCGTCCTACCAAAACT---------------------------------------------------------------------------------------------------------------------------------------------------------------------------------------------------------------------------------------------------------------------------------------------------------------------------------------------------------------------------------------------------
>Lygodium_japonicum
---------------------------------------------------------------------------------------------------------------------------------------------------------------------------TTGGGA---------------------------------TGGCGCAGATTCGCCCACTTCCTG---------------------------------------CTCGCAGGAGTCCTCCTCTGCGTCGTCTCC---------ATC------------------------TCCCTCGAGGTGCCCAAGCTCCTTAAATCCTCC---------------------CTGGTTCTTGACCCTGTCCTC------------------CTCGTCGACGGCTCTGACTCGCTTCTTGATGACGCCGCTGGCCAGGACAGCCTCCTCGACCATGATGCAGGTGAATTCGTCACCACCCGGTCCACCCTTGGCAATGACCGTGGC---------------------------------CGGCGGTTTGCAGTCCACCTCGGCCTCGACAGCTCTCACGAGGCCAACCGCATAGAATTCAGGGAAAATGAGAGG---------------------TTCGATGCAGCTGAGAATCGGAAAGATGATCCTTTGCGGCGTGGTCGCACATGGAAACGCTCCTCAAGCCAGAATTCCCTAGGCAGAATCAGAGAGTAT---GGAAGGATTCCAAGA------------------AGAATCAAGGATTCAAAG---AATGGGACCCTGCCACTGTCC------------------------------------------------------------------------------------GGTATCGATAAAATGGCAAGTGAGGCTTGGCAGGCAGGTTCTAAAGTGTGGTCTGAGCTGCATAACAGCTCA---------CAAGCACGGACCCACATTGGGGCTCACAAGCAGGAC------------------------------------------------------------------CCTTGCCCCCAGTCTATCTTCTTGTCCAGGGAAGAATTGCTC---------GATCGCAAC---AATGTAGTGCTTTTACCATGTGGGCTCATGCTGGGTTCCTCTATCACAATAGTAGGAACACCCCTTCCTGCACAC---CTGGAGTACATGTCAAAGCTCTACAGGGTGAGAGGAAAGTCTATG---ACAGCCATGGTGTCTCAGTTTATTGTTGAATTACAAGGCTTGAAAGTTGTTGACAAT---GAGGATCCTCCCAGGATTCTTCATGTGAACCCAAGATTGAAGGGTGAC---TGGAGTAAAAGATCTGTATTTGAGGTGAACACATGCTACCGTGGTCAG---TGGGGTGTAGCTCAACGTTGCAATGGTCTTGAA---TCT---CAGTATGAGGAT------------------------GAGACAGTTGATGGCCAACTAAGATGCGAAAAGTGGGGTCGT------------------------GATGATGAG------------------AATACCATACAAGAAAGCAAGTCA---------------------------------ACCTCCTGG---TTGGGCAGGTTGATGGGACGCACAGAAAAG---CCCAGTATGGAGTGGGATTACCCTTTTGTGGAGAATCAGTCATTTGTTTTCACTATCAGAGCAGGGTGGGAAGGCTATCACATGAGCGTGGATGGGAGGCATATTGCTTCTTCTCCCTACCGAACGGGC---TTTGTT------------------TTGGAAGAT------GCTACAGGGTTAGCTGTGAAAGGTGATGTGGAGGTTCTCTCTGTAATGGCAACTTCTCTTCCCATTTCACATCCTCTTTTATCT---CAGGAGATTTTTGAGATGTCTGATAAATGGAAGGCTCCTGTTTTG------CCAACCAAGCCCATAGACTTTTTTATTGGAATTATATCTGCAAGCAACCACTTTGCTGAAAGAATGGCTATCAGGAAGACTTGGTTGCAGTCAAAGCTAATTCAAACCTCCAAAGTGGTGGCACGGTTTTTCGTAGCTCTGCATCCAAGCATGGACGTAAACCGGCACCTAAAAGAAGAAGCCGATTTTTATGGTGATGTGATTATACTACCATTTGTAGACCGGTATGAGCTGCTTGTGCTGAAAACAGTTGCCATATGCGAATATGCGATTCGGAACACATCTGTTACATACATCATGAAGTGTGACGATGACAATTTTGTGAGAGTAGAAACTGTTGTCCGTGAGGTT------AAGGCAACAGGTCACGAC---------------------CAAGGATTATACATGGGCAACATAAATCTGGACCATAAGCCTCTAAGGCAT------GGGAAATGGGCAGTAACGTACGAGGAATGGCCAGAAGAAGATTACCCTCCTTATGCAAATGGTCCTGGATACATTATTACAAGAGATATTGCAGCTTTTATTGTTGCACACCATACAAACCAAACCTTAAGGCTATTCAAGATGGAA---GAT------------------------GTGAGCATGGGAATGTGGGTAGTACAGTAT---AAT---CTCCCAAATCAAGTGCACTATCAACATAGCTGGAAATTTTGCCAGTTCGGTTGTATCGAGGGCTACTTCACATCCCATTACCAGTCACCGAGACAAATGCTTTGTATGTGGGAGAAGTTGTCA---CAAGGGAGAGCTGAATGCTGCAATATGAGATAA------
>Pinus_maritima
------------------------------------------------------ATGAGGAAG------------------------------------------------------CTGAGATTTGAGGTTTGT---------------------------------------GGTGTC---------------------------------------------CATCTTTTG---------------------------------------GGTATTGGGTGTGTTCTGTATCTTCTGCTC---------TTT------------------------GGTTTTGAACTGCTGAGG---------------------------------------------CCCAGTTTA---------------------ACAGAAGAG---------AATAATACTGATGGGGTGTATTTGTTGAGAGAG------------------------------------AAGAGGTTTTTGCAGCCTGGGTATAACAAGGATCTG------------------CTTCATCAA------GAT---------------------GAGAATGAGATAAGAAATGCTCCCCTGAGGCCTCACAAG---------------------------------------------------------------------------------------------------------GACTCGGTCCAACTAATG------------------------------------GAAAGTACTCTGCAGATG---AACCAGACGAGGAATCTGACC------------------------------------------------------------------------------------CAGATTGAGAAGTCGGCAATGGAGGCATGGAGTCTGGGATTGAAGGCATGGAAGGATGTGGAAGCCTTT---------------GCGGAGGACGGGGTTGGAACCGCA------------GAACGCGGGATTGAG------------------------------------------------TCATGCCCCCATTCGATCTCCCTGAGCGGTTCGGAATTGATG---------AAATCAGGA---AAGATAATGCTTCTCCCCTGTGGAATGAGATTGGGTTCTTCCATAACATTGGTGGGAATGCCCAGACATGCCCAC---ATGGAAAATGATCCCAAGATATCTAGTTTGAAGGAGGGGGATTCC---TCATTGTTGGTTTCTCAGTTCATGATTGAATTGCAGGGGTTAAAAGCCGTGGATGGG---GAGGACCCACCTAGGATTTTGCACTTCAATCCGAGGTTGAAGGGAGAT---TGGAGTGGAAAGCCTGCTATAGAGCAGAATACATGTTACAGGATGCAG---TGGGGATCTGCGCAGAGGTGCGAGGGCTCAGAA---TCA---AGTGCCGAGGAT------------------------GAAACAGTTGATGGACTTCCCAAATGTGAAAAGTGGCTTACT------------------------GATAAT---------------------GATGATAGGAAAGAAGAAAAGGCT---------------------------------ACATGGTGG---CTGAATCGTTTGATGGGGCGTGCAAAGAAGTCGTCATCAATTGATTGGCCATATCCATTTGTGGAGGGAAAATTATTTGTTCTTACATTAAGTGCAGGTTTGGAAGGTTATCATGTGAATGTGGACGGGAGGCATGTGACCTCTTTTCCTTATCGAACAGGA---TTTGTG------------------CTTGAAGAT------GCCACTGGCTTCTCTGTAAATGGTGACATTGATGTGCATACAGTTGTTGCTGCTTCCTTGCCTGTCTCACATCCAAGCTTTTCACCTCAAAGACTTCTAGACATGTCAGAAAAATGGAGAGCTCCACCTTTG------CCTGAAGGCCCAGTGGATCTTTTCATTGGGATACTCTCTGCAGGCAACCATTTTGCAGACCGGATGGCTGTCAGAAAAACATGGATGCAGTCTAAACTTGTTAGATCATCGAATGTTGTGGCTCGTTTTTTTGTTGCCTTGAATGCAAGGAAGGAAATAAACATACAGTTAAAGAAGGAAGCGGATTTTTATGGTGATATGGTAATTGTGCCGTTCATGGACAATTATGAGCTCGTAGTTTTGAAGACTCTTGCAATATGTGAATATGGTGTTCGGAGGTTATCTGCTAAATATGTTATGAAATGCGATGATGATAATTTTGTAAGAATCGATGCTGTACTGAAGGAGGTT------AATAGATTATCTCATGGA---------------------AAACCTCTGTACATTGGCAACCTGAATTACTTTCACAAGCCCCTCAGAGTA------GGGAAATGGGCTGTCACATATGAGGAATGGCCAGAGGATGACTACCCACCCTATGCAAACGGGCCTGGATATATCATAACGAGAGACATTGCAAACTTTATTGTATCTCAGCACAAGAATCAGACTCTGAGGTTGTTCAAAATGGAA---GAT------------------------GTTAGCATGGGGATGTGGGTAGAGCAGTTC---AAT---GCATCAACCCCCGTTCAATACTCCCATGATTGGAAATTCTGCCAGTTCGGGTGCATCGATGACTATTACACTGCACATTACCAGTCACCAAGACAGATGATATGTATGTGGGACAAGCTTTCT---AAAGGGAAGGCTCAGTGCTGCAATGTGAGATGA------
>Isoetes_andicola
----------------------------------------------------------------------------------------------------------------------------GTGATATGGAACAAACAAAGCAA---------CATGGTTGGAGCTCTAAGGTGGTGTTATGGAACAGACGGAAGCTG---------------AAGCTGCTTYTATTTATG------------------------------------TTGCTCTTGGCTCTGGGATGCTGTCTTTTTTCT---------TTC------------------------ATCATTACAGTGCCAAGGCTCTTTGATGCA---------------------------------GATCTGCTTATG------TCTGATAGCTTTGTAGGTCAGGATGATATGAAAAATTTTGAAGGACGGAAAGCAAG-------------------------------------------------TCTGAAGTTTCTTCGCAAGGCACGAACAGAAGGAAAGAAAAACTATAGTTGCATGTTCAGTACAGGACTCRRCAA---GTTCYTCAAGCTTGGAAGTTCYGAAATCTTCTCAGAAGAAATARCAAGGAAACA------------------------------------------------------------------------------------------------------------------------------------------AGCTTTGTCATCAAAAAGTCATTGAATCATAGT---AATGCATCGAGGCAATGGAGAGGG------------------------------------------------------------------------GTATCACTTGAGT---------------------------------------------------------------------------------------------------------------------TACGAACTGCTCAG------------------------------------------------GAATGTCCTTCTGCAAGGACCTTGTGGGGAGAGGAGATAGAG---------AAATTGGGA---GGATTAATGCTTCTTCCTTGTGGAATGCAATCTGGTTCATCTATAACAATAATTGGAAAA-------------------------------------------------------------------------ATGTGTCCCATTTTCTGGTTGAATTAAGAGCCTTAAAGGAGTTAGATGGA---GAAGATCCACCTAGAATCCTGCATTTGAATCCTAGGGTACATGGGGAC---TGGTCTGGTAAGCCAATTATAGAGCTCAATACCTGTTATCGTGGAAGG---TGGGCTAAATCACAACGG------------------------------------------------------------------GTTGATGGATTACCAAAATGTGAGGAATGGGCTCGA------------------------GATGATGAA------------------------AAGAATGAAGCCAATGGA---------------------------------T-------------------------------------------------------------------------------------------------------------------------------------------------------------------------------------------------------------------------------------------------------------------------------------------------------------------------------------------------------------------------------------------------------------------------------------------------------------------------------------------------------------------------------------------------------------------------------------------------------------------------------------------------------------------------------------------------------------------------------------------------------------------------------------------------------------------------------------------------------------------------------------------------------------------------------------------------------------------------GCTATTCAAGATGGAA---GAT------------------------GTGAGCATGGGATTATGGGTGGCTGAATAC---GGA---AATTCACATGATTTATATTATGTTCACAGCTCATATTTTTGTCAAGGTGGCTGCGTAAAAGACTATTATGTAGCACACTATCAATCACC-CACCAAATGATTTGCATGTGGAAGAAGC-----------------------------------------------
>Isoetes_humilior
--------------------------------------------------------------------------------------------------------------------------------------------------------------------------------------------------------------------------------------------------------------------------------------------------------------------------------------------------------------------------------------------------------------------------------------------------------------------------------------AGCAAGCCCT------------------------------GCCCAAAAACCCACATCTGAAGTTTCTTCACR--------ACAGAAGGAAAGAAAAACTAGAGTTGCATGCCCAGTACAGGACTCGGC------TTCCTCAAGCTTGGAAGTTCCGAAATCTTCTCAGAAGAAA-----------------------------------------------------------------------------------------------------------------------------------------------------------------------------------------------------------------------------------------------------------------------------------------------------------------------------------------------------------------------------------------------------------------------------------------------------------------------------------------------------------------------------------------------------------------------------------------------------------------------------------------------------------------------------------------------------------------------------------------------------------------------------------------------------------------------------------ATACCTGTTATCGTGGAAGG---TGGGCTAAATCACAACGGTGTGATGGACATAAG---GCA------------ATT------------------------GAAAAAGTTGATGGATTACCAAAGTGTGAGGAATGGTCTCGA------------------------GTTGATGAA------------------------AAGAATGAAGCAAATGGA---------------------------------TTATCTTGG---CTGAAGACCCTGCTGAACCCACCAAAGTA---------------------------------------------------------------------------------------------------------------------------------------------------------------------------------------------------------------------------------------------------------------------------------------------------------------------------------------------------------------------------------------------------------------------------------------------------------------------------------------------------------------------------------------------------------------------------------------------------------------------------------------------------------------------------------------------------------------------------------------------------------------------------------------------------------------------------------------------------------------------------------------------------------------------------------GCTATTYAAGATGGAA---GAT------------------------GTGARCATGGGATTATGGGTGGCTGAATAT---GRR---AATTCACATGATTTATATTATGTTCACAGCTCATATTTTTGTCAAGGTGGTTGCGTGAAAGATTATTATGAAGCACAATATC-----------------------------------------------------------------------------------
>Isoetes_elatior
------------------------------------------------------------------------------------------------------------------------------------------------------------CATGGTTGGAGCTCTAAAGTGGTGTTATGGAACAGACGGAAGCTG---------------AAGCTGCTTTTATTTATG------------------------------------TTGCTCTTGGCACTGGGATGCTGTCTTTTTTCT---------TTC------------------------ATCATTACAGTGCCAAGGCTCTTTGATGCA---------------------------------GATCTGTTTATG------TCTGATAGCTTTGTAGGTCAGGA----------------------------------------------------------------------------------------------------------------------------------------------------------------CTTCCTCAAGCTTGGAAGTTCCGAAATCTTCTCAGAAGAAATAGCAAGGAAACA------------------------------------------------------------------------------------------------------------------------------------------AGCTTTGTCATCAAAAAGTCATTGAATCATGGT---AATGCATCGAGGCAATGGAGAGGG------------------------------------------------------------------------GTATCACTCGAGTTGGAAAAGGAAGCTAGGAGAGCAAAGAACCTTGGAAAAGCTGTTTGGGAAGATCTTA------------------------------------------------------------------------------------------------------------------------------------------------------------------------------AATTGGGA---GGATTGATGCTTCTTCCTTGTGGCATGCAATCTGGTTCATCTTTAACAATAATTGGAAAACCTAGGCAAGGATATTGGACAGAAGTTAAAGGAAAA------------------------------CAAGTACATGTGTCCCATTTTCTGGTTGAATTAAGAGCC-----------------------------------------------------------------------------------------------------------------------------------------------------------------------------------------------------------------------------------------------------------------------------------------------------------------------------------------------------------------------------------------------------------------------------------------------------------------------------------------------------------------------------------------------------------------------------------------------------------------------------------------------------------------------------------------------------------------------------------------------------------------------------------------------------------------------------------------------------------------------------------------------------------------------------------------------------------------------------------------------------------------------------------------------------------------------------------------------------------------------------------------------------------------------------------------------------------------------------------------------------------------------------------------------------------------------------------------------CAAGATAGAA---GAT------------------------GTGTGCATGAGATTATGGGTAGTTGAATAC---GAA---AATTCACACGATTTATATTATGTTCACAGCTCATATTTTTGTCAAGGT---------------------------------------------------------------------------------------------------------------------
>Isoetes_coromandelina
-----------------------------------------------------------------------------------------------------------------------------------------------------------------------------------------------------------------------------------------------------------------------------------------------------------------------------------------------------------------------------------------------------------------------------------------------------------------------------------------------------------------------------------------------------------------------CAGAAGGAAAGAAAGGCTCGAGTTGCATGCCCAGTACAGG-------AM----TTCCTCAAGCTTGGAAGTTCAGAAATCTTCTCAGAAGAAACAGCAAGGAAACA------------------------------------------------------------------------------------------------------------------------------------------AGCTTTGTCATCAAGAAGTCACTGAATCATGGT---AATGC-------------------------------------------------------------------------------------------------------------------------------------------------------------------------TTTTTA---------------TCTCGAACAGGACAGCAGAACAGAACT---GTGTGAACTGCTCAT------------------------------------------------GAGTGCCCTTCTGGAAGGACTTTGTGGGGTGAGGAGATTGAA---------AAATCGGGA---GGGTTAATGCTTCTACCTTGTGGTATGCAAACTGGTTCATCTATAACATTGATTGGAAAACCAAAGCAGGGATTTTGGGCAGAAGTTAAAGGAAAA------------------------------CAAATACA------------------------------------------------------------------------------------------------------------------------------------------------------------------------------------------------------------------------------------------------------------------------------------------------------------------------------------------------------------------------------------------------------------------------------------------------------------------------------------------------------------------------------------------------------------------------------------------------------------------------------------------------------------------------------------------------------------------------------------------------------------------------------------------------------------------------------------------------------------------------------------------------------------------------------------------------------------------------------------------------------------------------------------------------------------------------------------------------------------------------------------------------------------------------------------------------------------------------------------------------------------GGAGTGGCCAGAAGAGGAGTACCTTTTATATGCAGATGGCCCAGGA-ACATTATGTCAGCAGATGTTG--------------------------------------------TTCAAGATGGAG---GAT------------------------GTGAGCATGRGATTATGGGTAGCYGAGYAT---GGA---AATTYRCATGATTTRTATTATGTTYACAGCTCATATTTTTGTCAAGGTGGTTGTGTGAAGGATTACTATGTAGCRCACTATCAATCGCCACACCAAATGATTTGCATGTGGAAGAAGCTTTTA---GCTGGTGCAGCAGACTGCTGT------------------
