# Supplementary material for: Phylogenomics indicates the “living fossil” Isoetes diversified in the Cenozoic
Source: PLoS One. 2020 Jun 18;15(6):e0227525. doi: 10.1371/journal.pone.0227525 (PMC7302493; doi:10.1371/journal.pone.0227525)
Supplement: S1 File — Folder containing fasta files for each of the individual nuclear alignments. (GZ) [file pone.0227525.s011.gz › 1_Individual_Nuclear_Alignments/Homolog_26767.orthogroup_1.fasta]

>Isoetes_sinensis
---------------------------------------------ATGTCG---------------------TCG------------------------------------------------------------------------------AGGATGGGTCGACTTCTTTTTGCTAAGCAGAAGAGATGGTCTCGATACATGGGC------------------------------------ACGTCCAGC---------GCTGTTGCAAAAGAAGATGGTTCTTCATTGCCTGCCACCGTT---GTCTCAGGCCGTGGTGGTGTGATAGCCAAGCGATTTTATGACACTGTGCATGTTAAACCAGCTGACGATTCTGGAGGCTTTTTAGTGACGTTGGATCATCGTGTGCTGAAGACTCCGGCGAAAAGACCTATGAAATTGCCTACTCCAGGTCTTGCCATGGCTATTGCTGCAGAATGGGAAGCACAG------------------------------------------GTGACA---GGGATCACGCCATTCTGTATGCCACTAATGAAGCTTGCTGCAACTGCCATTGACAGAGTTCCGCATCATAGAAGCTCAGTAATATCGTCGTTATTGAAGTACCTCCATACAGATTCTGTATGCTGCAGG---GCAGAACCTGGACCATTAGCA------------GAGAGGCAATCAAAGATGTGGGATCCCTTGCTTGACTGGGCTGAAATAAGGCTTGGAACTAGGCCCATCCCATGTTCAAGTATATTTGTAGGTGATCAACCTGAAGGTGTGACAAAGGCGGTTGAAAGATCCTTGAAAGAAATTTCTGACTGGCAGTTGTCCGCATTCGACTCTCTTGCTTCATCTGCACGCTCTGTTATAATAGCCATGGCAATTATGGACAACCAAATTAGTCTAGAGGATGCAATGAAAATTATTCGTGTGGATGAAGAATTTCAGCTAGAAGAATGGGGCCTTGTTGAAGGGGGCCATGATATCGATATCTCGGATCTGCACGTCAAGATTTCAGCAGCGTCTGTATTTTTGAGGTTGCTTCAAGGTTGA------------------------------------------------
>Isoetes_lacustris
------------------------------------------------------------------------------------------------------------------------------------------------------------------------------------------------------------------------------------------------------------------------------------------------------------------------------------------------------------------------------------------------------------------------------------------------------------------------------------ATTGCTGCAGAATGGGAGGCACAG------------------------------------------GTGACA---GGGATCACGCCATTCTGTATGCCACTAATGAAGCTTGCTGCAACTGCCATTGACAGAGTTCCGCATCATAGAAGCTCCGTAATATCATCGTTATTGAAGTACCTGCATACAGATTCTGTCTGCTGCAGG---TCAGAACCGGGACCGTTAGCA------------GAGAGGCAAGCAAAGATGTGGGATCCCTTGCTTGACTGGGCTGAAATAAAGCTTGGAACTAGGCCCATCCCATCTTCAAGTATATTTGTAGGTGATCAACCTGAAGGCGTGATAAAGGCAGTTGAAAGTTCCTTGAAAGAAATTTCTGACTGGCAGTTGTCTGCGTTCGACTCTCTTGCTTCATCTGCACGCTCTGTTATAATAGCCATGGCAATTATGGATAACCATATTAGTCTAGAGGATGCAATGAAGGCTATTCGTGTGGATGAAGAATATCAGCTAGAAGAATGGGGTCTTGTTGAAGGGGGCCATGATATCGATATCTCGGATCTGCACGTCAAGATTTCAGCAGCTTCTGTATTTTTGAGGTTGCTTCAAGGTTGA------------------------------------------------
>Huperzia_squarrosa
---------------------------------------------------------------------------------------------------------------------------------------------------------------------------------------GAAGCCTGGGGA---------------------------------------------------------------------------------------------------------------------------------------------------------------------------------------------------GTGATGCTAGACAACAAAGTCTTGAAAACTCCAGCCAAGAAATTGGTGAAGGTTCCGTCTACCAGCTTGGCTATGGCCATTGCTGCAGAGTGGGAAGCGCAG------------------------------------------GGCAGCCTAGGAATTCGACCTTACACAATGCCTTTGATGAAGCTTGCTACCATTACAATTGATCAGATCCCACAAGATAAAGAGAGAATAATCTCATCTTTACTGAATTATTTTCACACTGATGCTATTTGTTGTCGTACTTCTGATCCTTTTGGGTTGTCT------------GCCAAACAAGCTGAAGTTTGGGACCCATTATTAGATTGGACTGAGAGAGTACTTGGTGCAAGGCCAACAGTGTCTTCGAGTTTATTTGTAACAAACCAGCCAGATAGTGTTGTTCAAGTGCTAGAGAATGTGCTAAGGAACAAGAACGACTGGGAATTAGCCGTCGTGGATTCTCTTGCTGGTGCTGCACGCTCGTTAATAATAGCTCTGGCTGTATCCCATGGTCAATTGAGCATCAAGGAAGCCCTAAAAGCTATGCGAGTCGAGGAGGATTACCAGATGGAAGCCTGGGGTCTAGTAGAAGGTGGTCACGACATTGATATGGCTGATCTTCATGTGAGAGTATCTGCAGCTTGTTTGTTTTTGAAACTCCTATCTGCAGATTCCATCTTTCAATCCCAAAAACGTTGA---------------------
>Huperzia_lucidula
---------------------------------------------------------------------------------------------------------------------------------------------------------------------------------------------------------------------------------------------------------------------------------------------------------------------------------------------------------------------------------------------------------------------------------------------------------------------------------------------------------------------------------------------------------------------------------ATGCCTTTGATGAAGCTTACTGCCATTGCAATTGACCAAATCCCACAAGATAGGGACAAGATAATCTCATCTTTGCTGAATTATTTTCACACCGATGCTGTTTGTTGCCGTACTTCTGATCCTTTTGGGTTGTCT------------GCCAAACAAGCTGAACTTTGGGACCCACTATTAGATTGGACTGAAAGAGTACTTGGTGCAAGGCCAACAGTATCTTCGAGTTTATTTGTGACAAACCAGCCAGATAGTGTTGTTCAAGTGCTGGATAATGCACTAAGGAACAAGAACGACTGGGAATTAGCCGCTGTGGATTCTCTCGCTGGTGCCGCACGCTCATTGATAATAGCTATGGTTGTATCCCATGGCCAATTGAGCATCAAGGAAGCCCTAAAAGCTATGCGAGTCGAGGAAGATTACCAGATGGAAGCCTGGGGTCTAGTAGAAGGTGGTCATGACATTGATATGGCTGATCTTCAGGGGAGGCTCGAACCTGGGATC---------------------AAAGAACATTTGGATGCCAAGCAGCCCAAGTTAACCAGCTAA------------
>Ceratodon_purpureus
------------------------ATGGCAAGTGGAAGTTCAATTCGGGCACTTGCCAGGCGC---------------AGTAGGTCCTTGTGGGGTGCACTTGAGAGGAATAAT---GGCTCCATGAGGTTACAGAAGGGGAGTGTTCTCGGGTCGCCGCAA---------------GCGTCTGACGCTGGGGAGCAACCGGGAGCGTTTCTCTTT---CATCAGGTCCGTTTGCTGGTTGGTGGGACGAAA---------CCGGAGCTCAAGGATGACATAGAGGATGTGCCGAACATGCCT---CGCCTTAGCAGCTCTGGAACAATGGGGCGTCGGTTCTACAAGAAGGCGCACATGAAGCCGGCGGAGGATGGATCCGGGTACATCGTGTTGCTCGATGACAGGGAGCTCAAAACCCCCGCCAGGAAGCCCTTGAAAGTGCCCAATGCTGCGCTCGCTCTTGCAATTGCTGCGGAATGGGAATGGCAG------------------------------------------CAAAGC---GGTATTCGACCGTATACCATGCCAATGATGAAGCTTGCTGCGACTTCCATAGATCAGATTCCCAGAGACCGTGAACGGGTCATCTACACCCTGTTGAAGTACTTCCATACAGACTCCCTCTGCTTGCGAGCTGAAGACACCGATCCTGTCGCT------------GAGAAGCAGGCCGCGGTGTGGGATCCACTTGTCGATTGGGTGGAAGGGGAGATCGGTGAGCGGCCTATGGTGACTTCAAGCATCTTCGGGACCTCCCAACCGCCTCATGTGCTGGAGGCTATGGAGAAAGCTTTGATGGCAAGCAGTGATTGGCAACTAGCAGCGATCGATTGGCTTGCAGGAACAGCACGCTCCCTGATTGTAGCGCTGGCCATAGCTCGGGGTCGGCTTGGCATTGATGAAGCCATGGACGTTATTCGGCTAGAAGAAAATCATCAGGTGGAGGAATGGGGCTACGTAGAAGGCGGTCATGATATCGATGAGGCTGACATGCGAGTCAAAATTGCCGCTTGCTCTGTTTTTCTAAGACTTCTG---------------------------------------------------------
>Physcomitrella_patens
------------------------ATGGCAAGTAGGATCTCTATTCGGGTACTTGCCAAACGC---------------TCTATATCTCTTTGGTCGGTGGTTGAGAGGAATGGT---TCTCCTATGGGATTACAGAATGGGGGTGTTTCTGGGTCACCCCAAACACCC------CATACTTCTGAAGTAAGCAAGCAATCAGGAATATTTGCCTTT---CAGCATGTTCGTTCGTTGGTCGGCAGTACAAAA---------CCAGAGCTCAAGGATGATACAGACGATGTTCCCAACATGCCC---CGGCTTAGCAGTTCTGGAACAATGGGGCGTCGGTTTTACAAGAAAACGCACACGAAGCCGGCAGAGGATGGATCTGGGTACATAGTAATGCTGGATGGTAGGGAACTTAAAACTCCTGCCAGGAAGCCATTAAAAGTACCTAATGCAGCGCTCGCTCTTGCAATCGCTGCGGAGTGGGAGTGGCAG------------------------------------------CAAAGT---GGCATCCGACCGTACACAATGCCGATGATGAAGCTCGCGGCTACTTCCATAGATCAGATTCCCAGAGACCGAGAACGGGTCATTCACACACTTCTGAAGTACTTTCATACAGATTCCCTGTGCTTACGAGCTGAAGACACCGATCCTGTTGCT------------GAGAAGCAGTCCGCTGTATGGGATCCTCTTATCGACTGGGCAGAGCAGGAGATTGGTGAGCGTCCCGCGGTGACTTCAAGCATCTTTGGGACTACACAGCCCTCACATGTGCTTGAAGCGATGGAGAAAGTTTTGATGCAAAGCAGTGATTGGCAACTAGCAGCTATTGACTGGTTAGCAGGTACAGCACGCTCCCTGATTGTTGCGCTGGCTATAGCTCGCGGGCGACTGGGCATTGAAGAAGCAATGGAGGTCATTCGGCTGGAAGAAAATCACCAAGTAGAGGAGTGGGGATATGTGGAAGGCGGTCATGACATCGATGAGGCCGATATGCGAGTTAAAATCGCCGCTTGCTCTGTTTTCATGCGACTCCTTTAA------------------------------------------------------
>Theobroma_cacao
------------------------ATGGCCACTTCTCTT------------TTAAACAAAGCCTTAAAACCCATGAAAACCCGTAACGTCCTCTCAACTCTCCGGTCCCTAAATTTCACTTCCATTGCCACCGTCCACGACTCCCCATCCGACGGCCCATCTTCATCATCCTTTACATTTGACAACACCAACCACAGCAAAGAAAAAGACAATAACAGCATATACCTAAAGCCACCGACTTCGAATTTGAAGCCCGAAACGACGACGTCGTCGTCGTCGTCGGTGGCGATGCCGATGTCGTTC---------ATGACTGGGTCGATCGTTGGGAAGAGATTTTATAAGAAAGTGAGTACGAGAGTGTCTGATGATGGAGTTGGATGGACGGTGATGCTTGATTATCGGACTCTTAAGACGCCTTCCAAAAGGCCCCTTAAGTTGCCTACTTTGGCTCTTGCGAAGGCCATTGCTGCTGAATGGGAATATCAG------------------------------------------CAAATAGATGGGATCAGACCCTTTACGATGCCACTGATGAAACTTGCTTGCACGGCGCTGGAGAGAGTTCCACTTACACGGGTGAAGGTTATTGAACATTTGATGAAGAAATTTAATCAAGACTTAGTATTCTGTCGTGCTCCAGAGGATAATGCTCTGACGGTTGGTCTCCATGCAAGGCAGGTTGAGAAAGTTGATCCTTTACTTGATTGGGTAGAATCAGAATTTGGCTTTAAGCCTATTGTGTACTCCAGTTTTTTTGGTGGGAAGCAAGGGGACGGTCTCACAAAGGCTGTTGAAAACTTTCTAAAGAAGACAGATGACTGTGCATTGGCAGCAATTGATGCCCTTGCAGCTGCGGCGCACTCATTGGTCATTGCACTAGGAATTTTCCGTGGTAAATTGCAGATTGAGGAAGCAATTGAGTTGATTAGACTTGAGGAAGATTTGCAGGTGGATAAATGGGGTCTGGTGGAAGGTGGGCATGATGTTGATATTGCTGATCTCAAGGTACAAATCTCATCAGCTACTGTGTTCCTTGGTCTTTCAAGGAGAAACTCCTTTTCTGATTGA---------------------------------
>Arabidopsis_thaliana
------------------------ATGGCGGCGATGTTAATCGGA---AGAGCTTTTAAGTCAGCGAGAAACTCTAATCTTGCTATTCGTGCTAGATCCTTATGTACGACATCTGCCGCTCGTCAACCCGATTCCGATACTCAGCCATCGGAATCTTCGTCGTCGTTCACATTCGAGAAGGAAAATGAGAAACCC------------------------ATCTTAGTGAAAGCTCCGAACTCTCGCCGGAAA---------------AACGAATCGGATTCAGTGACGATGCCGACGTCTTTC---------ATGACTGGTTCGATCGTAGGGAAGAGGTTTTACAAGAAAGTGACGACTAGAGAAGCTGATGATGGAAATGGATGGACTGTGATGCTTGATTATAGAACCCTTAAAACCCCTTCGAAAAGACCTCTCAAGCTTCGTTCTTTGGCACTTGCTAAGGCCATTGCTGCTGAGTGGGAGTATCAG------------------------------------------CTAACAGAAGGGATCAGACCATTCACAATGCCGCTTATGAGACTAGCATGTACTGCACTTGAAAGAGTTCCTCTTACGCGTTCAAAGATCATAGAACATTTATCGAGAAAGATACATCAAGATCTCGTCTTTTTCCGAGCACCTGAAGATAATGATCTAACTAGTGACGTCCATGATATTCAGGTAGAGAGTATTGATCCTCTACTTGAGTGGATAGAGTCAGAGTTTCGGGTCAAACCGAAAGTGTATTCTAGCATCTTCGGGGGTAAACAAGACGACAAGCTAGTGAAAGCAGTAGAAGAACTGCTCAAGAAAACGAATGATGGTGAACTCGCAAGCATTGATGCACTCCAAGCATCAGCTCACTCTATAGTAATCGCCCTCGGTATCTTCTGTGGGAAACTCCAGATCGATGATGCAATCAAATTGATTAGACTTGAAGAAGATTTACAGGTGGACAAATGGGGACTAGTCGAAGGCGGGCATGACATTGATGTTGCTGATCTCAAAGTTCAGATCTCATCAGCTACAGTGTTTCTTGCTCTATCCCGTGAAAACTGA---------------------------------------------
>Oryza_sativa
------------------------ATGGCGGCGACACTCGCAGGCCGCCGCCTCCTCCTGCAGCGATCCGCGGCGGCGGCGGGGGGGAGGTGGCGGCTGCTG---------------------------------------GGGACGGCGGCGGAGGCGTCCTCCTCTCCGGGAGGGAGGGAAGAGGCGGGCGGG---------GGAGGGGGAGATGAGATCTACCTGAAGAAGCCGGCGGCGGCGGCGGCG------GTAACGACGCGGGACGAGACGTCGGTGGCGATGCCGATGTCGTTC---------ATGACGGGGTCGGTGGTGGGGAAGCGGTTCTACCGGGAGGCCACCGTGCGGCGCGCCGACGACGGCAACGGGTGGTCGGTGATGCTCGACTACCGCACCCTCAAGTCGCCGGCGAAGCGGCCGCTCAAGCTGCAGTCGCGGACGCTCGCCATGGCCATCGCCGCCGAGTGGGAGTACCAG------------------------------------------GAAGCAGATGGAATCCGGCCTTTTACAATGCCTCTTATGAAGCTTGCTTGCACTGCACTGGAACGAGTTCCATTGACACGAAAAAAAATAATTGATAATTTGATGAAGAAATTCCACCAAGATTTGGTATTCTGCCGTTCACCTGATGATAATGAGCTGACTGTAGGAGTTTATCAAAGACAGAAGGAGAAAATTGACCCTATACTAGACTGGGTAAACACTGAGTTTGGCTTCAAGCCTGTTGTATACACAAGCTTTTTTGGTGGAAAGCAAGATGAAGGGTTAGCTAATGCTGTAGAAACTGTTTTGAAGAATACCACCGACTTTGAGTTGGCATCTATTGATGCTATGGCAGCAGCAGCCCATTCCCTGGTAATCCCTCTCGCAATATTCAGAGGGAAGCTGGGAATTGAGCAGGCAATTGAATTGATCAGACTTGAAGAAGATCACCAGGTTGATAGATGGGGCTTGGTTGAAGGAGGTCATGATGTTGATATTGCCGATCTCAAAGTGCAAATGTCATCAGCTGTTGTGTTTCTTTTACTTTCATGGCAACTATAG---------------------------------------------
>Ananas_comosus
------------------------ATGGCGCCT------CCCACCCACCGCCTCCTCCGATCTCTCCGCCCCTTCGTCTCCTCCTCCCGCCTCCGCCTCCTCGCCTCCCCC---------------------------TTCTCCTCCTCCGCCGCGGCGGCGGCGGTGGCGGCGGCGGAGGAAGAGAAGAAGAGCCCTTGGAGGGAGGCGGACGACGTGATCTACGTGCGGCGGCCGAGCTCCGCGGCGGCG---------GCGACGAGGGACTCGACCTCAGTGACGATGCCGATGGCGTTC---------ATGACGGGGTCCGTCGTGGGGAAGCGCTTCTACAAGGAGGTGACCACGCGCTTGGCCGATGATGGGAATGGGTGGACGGTGATGCTCGATTATAGAACCCTAAAAACCCCTGCGAAGAGGGTGCTTAACCTCCCATCTCTTGCCCTAGCCAAGGCGATCGCTGCCGAGTGGGAGTACCAGGTGGAATTGGTTATTCTATCTAGTAAAACACATTTCTCTAAGCAAACAGATGGCATTCGGCCTTTCACGATGCCTCTCATGAAGCTTGCATGTACGGCGCTGGAAAGGGTTCCACTCACACGTGTAAGAGTCATTGAGAATTTGATGAAGAGGTTTCATCAAGATCTTGTGTTTTGCCGTTCTCCAGGTGATAGTGATTTGACGAAGGGAGTACGTGAAAAACAGGAAGAGAAAATCGACCCTATACTTGATTGGGTGCAATCTGAATTCGGATCTAAACCAGTTGTGTACACGAGCTTTTTCGGTGGTAAGCAGGATGAGGGCCTTACTAGGGCTGTCGAAGATGTTCTAAAGAAAACAAATGATTGTGAACTAGCAGTGATTGATGCGATGGCCGCTGCGGCACACTCATTGGTAATTCCTTTAGCAATTTTTCGTGGAAGATTGGGAATTGAGGAGGCCATTGATTTGATCAGGCTTGAAGAAGATCTCCAGGTGGATCGATGGGGGCTGGTTGAAGGAGGCCATGACGTTGATATTGCTGATCTGAAGGTGCAAATGTCATCTGCTGCTGTTTTTCTTGGACTTTCGCGGAGATCATAA---------------------------------------------
>Littorella_uniflora
---------------ATGGCGTTACTGCGAAAAACCCTAAGCCAA---ACCCTCTTCAGACCTTTAACACCGACCACCACC------------CGCCACCTCACGTCCGTT------------------------------GCCGCCGCGGCCGAACCGGAATCCCCATCCTTCTCCTTCTCCAACGATGAAAAG------------------------ATTGAAATCAAAGGCCCCAAATCG------------------------ACATCGTCTTCATCCGTTACGATGCCGATGTCGTTC---------ATGACCGGTTCAATTGTCGGAAAGCGGTTCTACAATAAGGTCACGACGAGAGAAGCTGACGATGGCAATGGATGGTGCGTGATGCTGGATTACAGGACGCTTAAAACGCCTTCTAAGAGGAACTTGAAGTGTCCTACTTTAGCTCTTGCTAAAGCCATTGCTGCTGAATGGTCGTACCAG------------------------------------------CAAAAAGATGGGATCAGGCCGTTTACAATGCCTCTGATGAAACTTGCATGTACAGCACTGGAAAGAGTGCCTCTTATTCGTCAAAAGATAATTGATCAGCTGATGCAGAAATACCACCAGGATCTAGTGTTCTACCGTACACCGAAAGACAGTGATGTAACAACAGATCTCAGAGAACGACAAGTGGAGAAATTTGGTCCTCTGCTAAGGTGGTTAGAATCTGAATTTGGGTATCGGCCCGCAGTGTACACCAGTCTCTTTGGTGGCAAGCAGGAACAGGGTCTGGTGAATGCCATCGAGAACCTTCTTAAGAAGACGGATGACTGTGAACTAGCTGCAGTTGACGCACTTGCTTCAGCTTCTCACTCTTTGACCATAGCAATTGCAATTCTTCGTCAATGGTTGAGTATTGAGCAGGCTATTGAGTTGATTAGGTTGGAGGAAGATACGCAAGTTGATCGGTGGGGTTTGGTTGAAGGTGGTCATGACGTCGATATTGCTGATTTAAGAGTTCAAATCTCGTCGGCCACTGTATTTCTTGGACTTACAAGGAAACTCTAG---------------------------------------------
>Amborella_tricopoda
------------------------ATGGCCTCTTCCTTTGGA------CAACTCTTAAGAACTGCAAAACCCTTCTCACGGTGCACACTCCCATTTTCTCTCACTTCTCTG------------------GTGCTGCACCGTGGACCTGCCTTTAGTGCAGCTGCCCTTTCC---------GAAGAAGAGGAGAAGAAGGAGGAGAAGAGCGATGATAAGATATATATGCATGCACCA---------------------------GTGTTCAGTGACTCGTCAGTGACCATGCCGGTCTCCTTC---------ATGACTGGATCCATCATCGGGAAGAGGTTTTACAAGGAGGTTTTCACCAGAGAGGCAGATGATGGCAATGGATGGACGGTTCTGCTTGACTACAGAACCCTAAAGAGTCCATCTAAGAGACCCATCAAGCTCCCAACTCTCTCTCTAGCAAAGGCCATTGCTGCTGAATGGGAATACCAG------------------------------------------CAAACAGATGGAATAAGACCCTTTACGATGCCTCTCATGCGACTTGCTTGTACTGCATTGGAGAGGGTGCCTCTCACTCGGACTAAGGTTATTGAACAGTTGATGAAGAAGTTTAATCAAGATTTGATATTTTGTCGTGCACCCGGTGACAGTGACTTGACCAATGGAGTTCTTGAACGTCAAGTAGAAGCTATCGATCCATTGTTTGATTGGATAGAGAGTGAGTTTGGTTTCCGGCCTGTGGTTTATACAAGCCTATTTGGTGGGAAGCAGGAGGATGGTCTGGCGAGCGCAGTTGAGAGACTCTTAAAGAAAACAAGCAACTGTGAGTTGGCCTCAATCGACGCGATGGCTGCAGCTGCTCATTCTTTGATGATATCTATTGGAATTTTTTGTGGGAAGCTTGAAATCGAGGAGGCCATCAAGCTGATCCGACTCGAAGAGGACCTGCAGGTTGATAGGTGGGGCCTCGTGGAGGGTGGTCATGATGTTGACATGGCTGAACTTCGGGTGCAGATTGCATCTGCTGCTGTGTTTTTAGGACTGTCACGGTAA---------------------------------------------------
>Pinus_maritima
ATGCTTCTTTCACGCTACAAAATGTTAGTCAGAAGCATA---------TCCGCCTGGCAGAAGCTCTCCAACATATCAGCCTGCAAGCCCATTCGACGTCTCCAACGCCCC---------CTTTCGGACTCTCGAAATTATAGCACAGCAGCGGCCGAGCCATCATCTTCTTCTGATCAAGATGCCGCAAATTCAAAGGAAGACAATAATTCGGATGTCATCTATACCCCTCCACCAGCT---------------------------GTTGGCGATTCATCCGCTACAATTCCGTTGTCTGCA---------GCCGCTGGATCCATCATAGGGAAGAGGTTTTATAAGAACGTGACCACAAGGCAAGCGGACGATGGGAATGGGTGGACTATAATGCTGGATTATCGGACGCTGAAAACGCCCACCAAGACGCCTCTCAAGTTGCCTACCCTGGCATTGTCCAAGGCCGTGGCTGCCGAATGGGAATATCAG---------------------------------------------CTTAATGGAATCAGACCTTTCACAATGCCATTGATGAGGCTGTCTTGTACGGCTCTGGATAGGGCTCCCCTGATTCGGGAGAAGACAATTGAAAATTTGTTGAGGCACATTCACACAGACCTTGTTTTCTGTCGTGCTCCGGAGGACAGTGATTTAACTAGTCATGTACATGACCTGCAGGTGGAGTACATGGATCCTTTATTTGATTGGATGGAAGCAGAACTGGGAGTCAGGCCTGTGCTATATACGAGCATTTTTGCAGGCAAGCAGCCACAAGAGCTGGTCAATGCCATAGAACGTTTTCTTAAGAAAACAGACAACTGGGAGTTGACTGCAATAGATGCACTTACAGCAGCTGCAAATTCTATAACAATAGCCTTTGCTGTTTTTCACGGCAGGCTTGATGTTGAAGAAGCTATCAAATTGGTTCGATTAGAGGAGGATTTGCAGGTTGAAAAATGGGGTCTCGTTGAAGGAGGTCACGACGTTGACATGGCAGACTTGCGAGTACATATTTCCTCAGCTGTTGCATTTTTAGGTCTTGTGAAGTATTGA------------------------------------------------
>Lygodium_japonicum
---------------------------ATGCAGCGATGGCGGAATGTGCTTCTTGCCCGCAGGCTGTCTGCTACCGCTTCCTCGACGACATGG---------------------------------------------------ATCAGAGGTCGCCCGTCGTCTCCCTTCTTCTCAACTGCTGCTGCAGCAGAGAAGGCTGGTGAA------------------------------------GACAATGCT---------AGTACCCTCCGAGAAGCGGCGGCACAGATGCCAGCATCCGCA---------CACAGCGGCTCCTCCATCGGCAAGCGCTTCTACGAGTCCGCCTATGCAAAGCCTGCGGACGATGGCCAGGGATTCGTTGTGATGCTCGATCACCGCATCCTCAAGACTCCCTCCAAGAAGCCTCTCAAGCTTCCTACTTTCGGCCTTGCACATGCTGTCGCAGCCGAGTGGGAGTACCAG------------------------------------------GACAAAGATGGTATCAGGCCCTTCACCATGCCACTCATGAAGCTGTCCTCCACTGCCATTGACAAAGTACCGGGGGAAAGAGAGAAAATTATCAAGCAGCTGCTTACGTTTTTCCATACAGATGCAGTGTGTTGTCGAGAGAGAGAAGATTCTCCTCTTGGT------------GAGCTGCAAGCGGAAGTGCTGAATCCTTTATTGGACTGGATAGAGAAGGAAATTGGACACAAGCCAAGCTATTCTTCAAGCATATTTGTAGGCAACCAGTCAGATGAAGTTGTGGAGGTAATGGAGAAAGCTCTGAGAAGTGTTGATAATTGGCAGCTTACTGGCATTGATGCTCTCTCAGCAGCAGCCAAGTCTCTTGTGGTAGCTTTGGCAGTTTCCCGTGGACGGCTAAGTATAGAGGAAGCTATTCAAGTGATTCGCCTTGAAGAGGACTATCAGATTGAGGAATGGGGACTTGTAGAAGGAGGTCATGATATAGATGTGGCAGATTTGCGTTGCAGAGTAGCTGCTGCTTCCATCTTTCTAAGGCTTTTGTCTCATGAT---ATAGATGTGGCAGATTTGCGTTGCAGAGTAGCTGCTGCTTCATAG
>Selaginella_moellendorffii
---------------------------------------------ATGGCGCTGGCACTGCGGCCCGGCGGGACG------------------------------------------------------------------------------AGGCCTGGAAAGTTAGGGTTAGGGTTTGGGGCAGCATGGGCGAGGCGATGG---------------------------------------------TCC---------TCCACGGCGGAGGAGGAAAGCGTCCAGTTGCCAGAGAAGGCGGGGGGATCGGGCTCTGGCGGGAGCGTCGGGCCGCGATTCTACAAGCATGCTCGGATGCGCCCCAGCGACGAT---GGGCATTACGTGGTAATGCTGGATCGATTCACGCTCAAGACGCCCAAGAAGAATCCCGTGTCTGTGCCAACGCCCGGATTGGCGCTCGCGATCGCGGCGGAATGGGAGTGGCAG------------------------------------------ACCAAATCAGGAATCCGGCCGTTTACCATGCCGCTCATGAAGCTCGCCGCTACTACCATCGATCGACTTCCAGATTTCAGAGAGAATGTCATCGAGAATTTGCTCAAGTATTCTCACGCGGACTCAGTTTACTGCCGTGCTCCAGAGACTGAGCCTCTCTCT------------CACAAACAGGCTCAGCAGTGGGATCCTCTTGTAAAATGGATCGAGGGAAAGATTGGAGCGAAGCCATCCGTGACGTCGAGCATTTTGATCGGCAAACAGCCCAAGGAAGTACTCGACGCATACAAGAAAATTCTCGGCGATTTTAACAACTGGGAACTCTCGGCTGTGGATCAACTGACTGCTTCCGCTCGTTCTCTGGTCATCGCCTTGGCGATTATAGACGGACGCCTCGACGTGGAGAAAGCCATGAAAGCCATTCGCGTGGATGAAGACTTCCAGATTGCCAAATGGGGACTGGTTGAAGGTGGTCACGACATTGATATCTCGGATCTTCGAGTTCGCATCACTGCGGCTTCCATTTTTCACAGGCTACTCAAGATGTAG------------------------------------------------
>Isoetes_andicola
------------------------------------------------------------------------------------------------------------------------------------------------------------------------------------------------------------------------------------------------------------------------------------------------------------------------------------------------------------------------------------------------------------------------------------------------------------------------------------------------------------------------------------------------------------------------------------------------------------------------------------------------------------------------------------------------------------------------------------------------AAGATGTGGGATCACTTGC--GACTGGGCTAAAAT--------------GGCCCATCCCATCTTCAAGTATATTTG--------------------------------------------TTGAAGGAATTTTCTGTCTGGCAGTTGCCCGTGTTTAACY-TGTTGCTTCATCTGCACG-------ATTATGGCCATGGCAATTATGGATAACCAT------------------------------------------------CAGCTWGAAGAATGGGGTYTTGTTGAAGGGGGSCATGATATCGATATCTCGGATCTGCACGTCAAGATTTCAGCAGCTTCTGTATTTTTGAGGTTGCTTCAAGGTTGA------------------------------------------------
>Isoetes_elatior
-------------------------------------------------------------------------------------------------------------------------------------------------------------------------------------------------------------------------------------------------------------------------------------------------------------------------------------------------------------------------------------------------------------------------------------------------------------------------------------------------------------------------------------------------------------------------------------------------------------------------------------------------------------------------------------------------------------------------------------------------------------------------------------------------------------------------------------------------------------------------------------------------------------------------------------------TAATAGCCATGGCAATTATGGACAACCAAGTTAGTCTAGAGGATGCAATGAAAATTATTCGCGTGGATGAAGAATTTCAGCTAGAAGAATGGGGTCTTGTTGAAGGGGGCCATGATRTCRATATYTCKGATYTGCACGWCAAGATTYCAGCAGCGTCTGTATTTTTGAGGATGCTTCAAG-----------------------------------------------------
>Isoetes_coromandelina
-------------------------------------------------------------------------------------------------------------------------------------------------------------------------------------------------------------------------------------------------------------------------------------------------------------------------------------------------------------------------------------------------------------------------------------------------------------------------------------------------------------------------------------------------------------------------------------------------------------------------------------------------------------------------------------------------------------------------------------------------------------------------------------------GAACGAGGCCCATTCCATCTTCGAGTATATTTATTGGTGATCAACCAGAWGGTGTGATAAAAGCAGTTGAAGGRTCCTTGAAAGCAATTACAGACTGGCAATTAGCTGCATTTGATTCTCTTGCTTCATCTGCACGTTCTGTTATAATAGCCATGGCAATCATGGATAACCATATCAGTCTAGAGGATGCATTGAAG--------------------------------------GGGTCTCGTTGAAGGTGGCCACGATATTGACATCTCAGATCTGCACGTGAAGGTTTCAGCGGCTTCTGTATTTTTGAGGTTGCTTCAAG-----------------------------------------------------
