# Supplementary material for: Phylogenomics indicates the “living fossil” Isoetes diversified in the Cenozoic
Source: PLoS One. 2020 Jun 18;15(6):e0227525. doi: 10.1371/journal.pone.0227525 (PMC7302493; doi:10.1371/journal.pone.0227525)
Supplement: S1 File — Folder containing fasta files for each of the individual nuclear alignments. (GZ) [file pone.0227525.s011.gz › 1_Individual_Nuclear_Alignments/Homolog_42325.orthogroup_1.fasta]

>Ceratodon_purpureus
------------ATGGCCTCTTCTGTGTTGCGGTTGTGCAGGCCACCGGTGCACGTT------------TCTGCTTCCCAGAGTGACGTTTGTGGAAAAACTAGTAGCGAGAAACTCCATCCTCAAGTTTTACTTTCTTTGCGATCGAACACATTGTCA------------------------------------------------------------------------------------------------------------------------------------------------------------------------------------------ACTAGGCTAGTTGGCAAACAGTTCAAC---------------------------------AGCAAATCTGACTCGAGATCCTTTTTGTCTCGC------------CGGTCTAGGAAAGCAATGGCGACTCGAGCTGCTGTTTCAACTGGAAGTGAATCGACACTGACTCAGGCGGTGGAT------------------------------------------------TTTAAGAAACTTCAGAATGGCAGTGACATTCGAGGAGTAGCAGTGGATGGTGTTGAAGGCGAATCTGTCAATCTCACGGAAGCTGTTGCGGAGGCTATTGGTGCTGCATTTGCAGCGTGGCTT------------------CTTGACAGGAAGAATGCTGATTTCACTACTAAACCCAGAGTTTCTCTTGGACACGACTCAAGAATATCGGCAAAATCTATTCAGAATGCTGTAGCACGGGGTATCGCTGGGGCTGGCTTGGATGTTATTGAGTATGGATTGGCATCGACGCCAGCGATGTTCAATAGCACCTTAACAGTTCGGGACGATCTTTTCTGCCCCGTTGAAGGAGCGATAATGATTACAGCAAGCCATCTTCCATATAATAGAAATGGGCTGAAGTTCTTCACCAGTGACGGAGGTCTCAACAAGAAGGATATCAGTGACATTTTAACAAGGGCAGACAAGATCTAC---CATGTGATGTCCAAAGAAAGTACTAATACTGCAGAGACTGTAGCAAAGAAA---GTGACACATTCTGTTGATTACATGGAGCAGTATACTGCTGATCTTGTAGATGCTGTTCGCAAAGGGGCTGGA---------GGTGTTGAGCGACCTTTGGAGGGGTTCCACATAGTTGTGGACGCAGGAAATGGAGCAGGCGGCTTCTTTGCAGGACGTGTTCTGGAGCCTTTAGGAGCAGTCACTACTGGGAGTCAATTTCTGGAGCCCGATGGTATGTTCCCAAACCATATCCCCAATCCTGAAGATAAAAAGGCGATGGAGGCTATTACCAAAGCCGTCTTGGACCAGAAAGCAGATCTGGGGATCATATTTGATACAGATGTAGATAGGGCCGCTGCTGTAGATTCGAGT------GGCCGAGAACTGAATCGCAATCGCCTTATTGCTCTATTGTCTGCTATCGTGTTGGAGCAGCATCCAGGAACTACAATTGTTACAGACAGTGTGACTTCAGATGGTCTTACCAAGTTCATTGAACAAAAATTGGGTGGTAAACATCATCGTTTCAAGAGGGGCTACAAGAATGTCATTGATGAAGGCATTCGTCTGAATTCGGTT---GGTGAGGAGACCCACTTGGCTATTGAAACAAGTGGGCATGGTGCTCTCAAGGAAAATCACTGGCTGGATGACGGTGCATATTTGATGGTGAAATTGTTGATTAAGTTGGCTGCCGCCAAAGCTTCA---GGAGAAGGATCTGGGAGCAAGGTTCTCTCCGATCTGATTGCAGACCTGGATGATCCAGCCATTTCTTCAGAGTTGAGGTTTAAGATTGATCAATCTCATCCTGATATCGGATCAGAA------------------GGATTCAAAGCGTAC---------GGACAACAA------------------------------------------------------GTCCTGGACCATTTAGACGGA---------------------------------------GTGGTGGCTTCAGATTCCAACTTAGAGAAAGCAGCTGTTAACCACGAAGGGATCCGTGTTTCTGGA---TATGGAGGATGGTTTCTGCTTCGATTA------TCGCTACATGATCCTGTTCTACCATTGAACATTGAGGGACCATCCCAGGAGGCGACAAAGAAGCTT---------------------------------------------------------------------------------------------------------------------------------------------------------------------------------------------------------------------------------------------------------------------------------------------------------------------------------------------------------------------------------------------------------------------------------------------------------------------------------------------------------------------------------------------------------------------------------------------------------------------------------------------------------------------------------------------------------------------------------------------------------------------------------------------------------------------------------------------------------------------------------------------------------------------------------------------------------------------------------------------------------------------------------------------------------------------------------------GGGGAGTTCGTCCTTACAGCCGTGAAGGATTTTAAGGCTCTGGACACTTCCGCCCTGCAGAAGTACGTTGCA---------------------------------------------------------------------------------------------
>Physcomitrella_patens
------------ATGGCCTCTTCTGTGTGGCAGTTGTGTAAGCCGCCTTCACACGTT------------TTTCTCTGTCAGAGTGACGCATGTATTAAAAACAGTAGTGATAAATATCATCCCCAAGGTTCATATTTCTTGCGGTCGAATATACTATCA------------------------------------------------------------------------------------------------------------------------------------------------------------------------------------------ACGAAGCTTGTTGGGAAGAAGGTCAAT---------------------------------ACCAATATAGATTCGACTTACTTACTATCTCGT------------CGACCAGGAACGGCAATGGAGACTCGAGCCGCTGTTTCTGTCGGAAGTGAATCAACATTGTCTCAGGTCGTGGAC------------------------------------------------TTTAAGAAACTGCAGAATGGCAGTGATATTCGTGGAGTAGCAGTGGATGGTGTGGAAGGTGAACCTGTAAATCTTACGGAAGCTGTTGCTGAGGCTATAGGTGCTGCATTTGCAGCGTGGCTT------------------CTTGATAAGAAGAACGCTGACTTCTCTACGAAACTTAGAGTGTCACTTGGAACCGACTCAAGAGTATCTGCTAAATCAATTCAGAGTGCCGTAGCTCGAGGAATATCTGGAGCTGGATTGGATGTCATTGAATATGGTATGGCATCAACACCAGCGATGTTCAATAGCACCTTAACAGTTCGAGACGACCTTTTTTGTCCTGTTCAAGGGGCGATAATGATTACAGCAAGTCACCTTCCTTACAACAGAAATGGGCTGAAGTTCTTCACTAGTGACGGAGGCCTTGGCAAGAAGGATATTACTGATATTTTATCAAGAGCAGAGAAGATTTAC---CATGTGATGTCTAATGAAAGTACAGAGGCGGCAGCAGCTGTAGCAGACAAA---ATTGTGCATTCTGTTGATTACATGGAGCAGTATACTGCTGATCTTGTAGATGCCGTTCGCAAAGGAGCTGGA---------GGAGTTGAGCGACCATTGGAGGGATTTCACATAGTTGTGGACGCAGGGAATGGGGCAGGCGGCTTCTTCGCAGGGCGTGTCCTGGAGCCTTTGGGGGCAGTTACCACTGGAAGTCAATTCCTGGATCCTGATGGTATGTTCCCAAATCACATCCCAAATCCTGAAGATAAGAAGGCAATGGAGTCTATTACCAAAGCCGTCCTAGACCAAAAAGCAGATTTGGGCATCATATTTGACACTGACGTTGATAGGGCTGCTGCTGTAGATTCCAGT------GGGAAAGAGTTGAATCGCAACCGCCTTATTGCTCTTCTGGCTGCAATTGTGTTGGAGCAGCATCCTGGAACCACTATTGTCACAGACAGTGTGACCTCGGATGGCCTTACGACTTTCATTGAACAGAAACTGGGTGGCAAACATCATCGCTTCAAGAGGGGTTATAAGAATGTCATTGATGAAGGCATTCGGCTGAACACGGTT---GGAGAAGAGACTCATTTGGCTATCGAAACCAGTGGACATGGTGCCCTGAAGGAGAATCACTGGTTGGACGATGGTGCATATTTGATGGTGAAATTATTGATTAAACTGGCTGCCGCAAAGGTGTCG---GGAGAGGCATCTGGAAGTAAAGTGCTCTCCGATCTTATTGCGGATTTGGAAGATCCAGCCATTTCTTCTGAGTTGAGGTTCAAGATTGATCAATCTCATCCTGATATTGGGTCAGGA------------------GGTTTCAAAGCATAT---------GGAGAGCAA------------------------------------------------------GTCCTGGATAAATTGGATCAA---------------------------------------TTGGTTGCCTCAGATGCAAATTTGAAGAAAGCACCTGTTAACCATGAAGGGATTCGTGTCTCTGGG---TATGGAGGATGGTTTCTGCTTCGATTA------TCCCTACATGATCCTGTTCTGCCGTTGAACATCGAGGGCCCGTCTATGGAAGCTACAAAGAAGCTG---------------------------------------------------------------------------------------------------------------------------------------------------------------------------------------------------------------------------------------------------------------------------------------------------------------------------------------------------------------------------------------------------------------------------------------------------------------------------------------------------------------------------------------------------------------------------------------------------------------------------------------------------------------------------------------------------------------------------------------------------------------------------------------------------------------------------------------------------------------------------------------------------------------------------------------------------------------------------------------------------------------------------------------------------------------------------------------GGAGAGTTTGTCCTTTCAGCCGTTAAGGAGTTCGGGGCTTTAGATACTTCCGCCCTGCAGAAGTATGTTGCGTAG------------------------------------------------------------------------------------------
>Arabidopsis_thaliana
------------ATGGAAGGAAAGGTTTTCCAA------------------AACTTTAAT---------GTAGTACAGAGCTGCTACCGACAAAATAAGCAGTTTAAGACACGATACCAAAGAGAACCTGACCTGTTCATG---TCTACTTTACTTCCCTGT------------------------------------------------------------------------------------------------------------------------------------------------------------------------------CCAAGA---GAGAAGATGGCATTTAACCTC---------------------------------------AACTCTTCCATGCGTGCCCACACTTTGTCTAAATACCAGTTTGTTCTTTCAAAGCAAAGAACTTTTTACTGCAATGCTACTTCGTCAAGTGCTACTGTGCCATCTCTTGACAAAAATGAT------------------------------------------------TTTCTGAAGCTCCAAAACGGCAGTGATATTCGGGGTGTAGCGGTCACTGGGGTTGAGGGGGAACCTGTAAGCCTTCCTGAACCAGTGACTGAAGCCATAGCTGCTGCTTTTGGGCAATGGCTG------------------TTACACAAGAAGAAGGCTGAA---TCCCGGCGTTTGAGAGTATCTGTTGGCCATGACTCTCGCATCTCTGCACAAACTTTGCTGGAGGCGGTTTCTCGAGGTCTTGGTGTTTCTGGATTAGATGTTGTTCAGTTTGGATTAGCATCAACACCAGCAATGTTTAATAGCACATTGACTGAAGATGAGTCATTCTTGTGCCCAGCTGATGGGGCTATTATGATAACAGCAAGCCATCTTCCTTACAACAGGAACGGTTTCAAGTTCTTTACCAGTGATGGAGGACTTGGGAAGGTTGATATCAAGAACATTTTGGAGCGAGCTGCAGATATTTAC---AAGAAGCTTTCTGATGAAAATTTGAGGAAATCACAAAGAGAAAGTTCTTCT------ATTACAAAGGTTGACTACATGTCAGTATACACCTCTGGTCTTGTAAAGGCAGTCCGGAAAGCAGCAGGA---------GATTTGGAGAAGCCTCTAGAGGGATTTCATATAGTTGTTGATGCTGGAAATGGAGCTGGAGGATTTTTTGCTGCCAAGGTGCTTGAGCCTTTAGGAGCAATTACTTCTGGCAGTCAATTTCTGGAACCAGATGGTATGTTCCCAAATCATATCCCTAATCCGGAAGATAAGGCGGCAATGGAAGCTATAACCAAGGCTGTTCTTGATAATAAGGCTGATTTGGGTATCATCTTTGATACTGATGTTGATAGGTCTGCTGCTGTGGATTCATCT------GGCCGTGAATTCAACCGTAATCGTCTTATTGCCTTGCTATCAGCCATTGTTCTAGAGGAACACCCTGGCACAACTATAGTTACGGATAGTGTCACTTCGGACGGTCTGACCTCATTTATTGAGAAGAAGCTTGGCGGAAAGCATCACAGGTTCAAAAGAGGTTACAAGAATGTCATTGACGAAGCTATTCGCTTGAACTCGGTT---GGGGAAGAATCACATCTGGCTATAGAAACCAGTGGTCATGGAGCTCTAAAGGAAAACCATTGGCTCGACGATGGGGCCTATCTCATGGTAAAAATCCTGAACAAACTAGCTGCGGCCCGAGCTGCT---GGTCAAGGGAGTGGCAGCAAAGTTTTAACAGATCTTGTTGAAGGTCTGGAAGAGCCCAAAGTGGCTTTAGAACTGAGGCTTAAAATCGACAAGAATCACCCTGACCTTGAAGGAAGT------------------GATTTCCGGGAGTAT---------GGAGAGAAG------------------------------------------------------GTCCTGCAACACGTGTCGAAC---------------------------------------TCAATAGAAACAAATCCAAATCTTATAATAGCTCCAGTTAACTACGAAGGGATCCGCGTTTCGGGC---TTTGGTGGATGGTTTCTTCTCAGACTT------TCTCTCCATGATCCTGTTCTTCCCCTTAACATCGAGGCACAGAGTGAGGATGATGCTGTGAAATTA---------------------------------------------------------------------------------------------------------------------------------------------------------------------------------------------------------------------------------------------------------------------------------------------------------------------------------------------------------------------------------------------------------------------------------------------------------------------------------------------------------------------------------------------------------------------------------------------------------------------------------------------------------------------------------------------------------------------------------------------------------------------------------------------------------------------------------------------------------------------------------------------------------------------------------------------------------------------------------------------------------------------------------------------------------------------------------------GGCCTTGTGGTTGCTACGACAGTGAAGGAGTTCAATGCTTTGGACACCTGTGCCTTGTCCAACCTCACTCACTCCTCCTAA------------------------------------------------------------------------------------
>Theobroma_cacao
---ATGGCAGCAATGTCAGGGAAGGTTGTTCAA------------------AATGTT------------TTTAAAGCACAGTGCTACCAACAGAATAGGCAGTTCGGGACCCAATATCAAAGGGACAGTTGTGCCCCTTAT---ATGCGCACCTTGCCTCCT------------------------------------------------------------------------------------------------------------------------------------------------------------------------------TTCCATGGAGGGAAGTTAGCATGGACTGGC---------------------------------------ATCTCTTCCATGCAAATGCGCAACTTATCGAAATACCAGAGTGGTTTTGTTAGCAGAGGAACCTTTTACTGCAACGCGTCTTCATCTGCTACTGCTGTACCATCTCTGGACAAAGTTGAC------------------------------------------------TTTCTGAAGCTTCAAAATGGCAGTGATATTCGAGGTGTGGCTGTGGCTGGTGTTGAGGGAGAACCAGTAAGCCTCACTGAGCCAGTTACGGAAGCAATAGCTGCTGCTTTTGCTGCATGGTTG------------------TTGGATAAGAAAAAGGTTGATGCATCTCGACGATTGAAAGTTTCAATCGGTCATGATTCTCGTATATCTGCACAAATGTTACAGGATGCTGTTTCTCGAGGGATTTCTGGTGCAGGACTTGATGTTGTTCAATATGGTTTAGCATCTACCCCAGCAATGTTTAACAGTGCTCTTACTGAAGACAAGGCAATTTTATGTCCAGTTGATGGGGCTATTATGATAACAGCTAGTCATCTTCCTTATAACAGGAATGGGTTCAAGTTCTTCACAAATGCTGGAGGCCTTGGGAAAGCTGACATAAAAGACATCTTGGAGCGTGCTGCAGATATATAC---AGTAATTTC------CTAACTGAAGGGTATTCAGGAAAAAAGGCTTCAGCA---TCAGTTCAAAAGGTTGACTATATGGCTGTTTATACATCTGATCTTGTGAAGGCAGTTCGTAAAGCTGCTGGA---------AATAGAGAAAAGCCATTGGAGGGATTCCACATTATTGTTGATGCAGGAAATGGTGCAGGAGGATTTTTTGCATCACAGGTGCTTGAACCTCTTGGTGCTATTACTTCTGGTAGTCAATTCTTGGAGCCAGATGGTATGTTTCCAAATCATATTCCCAACCCTGAGGATAAAGTTGCAATGAAAGCTATTACCCAGGCAGTTCTTGACAACAAGGCTGACTTGGGTATCATCTTTGATACAGATGTTGATAGGTCTGCTGCTGTGGATTCCAGT------GGCCGTGAGTTCAATCGAAATCGTCTAATTGCTTTAGTATCTGCCATTGTGCTTGAGGAACATCCAAGTACAACCATTGTTACAGACAGTGTGACTTCAGATGGGCTGACTTCATTTATTGAAAAGAAACTTGGGGGAAAGCACCATAGATTTAAAAGAGGCTATAAGAATGTCATTGATGAGGCGATGCGCTTGAACTCTGTT---GGAGAAGAATCGCATCTGGCTATAGAGACCAGTGGCCATGGAGCTCTCAAGGAGAATCACTGGCTTGATGATGGGGCATACTTGATGGTCAAACTCCTAAATAAACTTGCTTCAGCCAGGGCTTCT---GGTAGAGATGATGGAAGCAAAGTTTTAACAGATCTGGTTGAGGGTCTGGAGGAACCAGCTATTGCTGTGGAACTGAGACTAAAGATTAATCAGAGTCATCCTGATCTTAAAGGAGGA------------------TCTTTCCGAGATTAT---------GGGGAAGCA------------------------------------------------------GTGCTGAAGCACTTGGAGAAC---------------------------------------TCGATTGCTTCAGATCCGAAGCTTCAGAAAGCACCTGTTAATTATGAAGGGGTCCGAGTTTCTGGC---CTTGGAGGGTGGTTCCTTCTTAGGCTT------TCTCTTCATGATCCCGTCCTTCCTCTTAACATTGAGGCACCAAGCCGTGAAGATGCTGTGAAACTTGGACTTGAAGTAGCTGCTGCTGTGAAGGATTTAGCATCTACACCTGCAATATTTAACAGTACTCTTACTGAAGACGAGGCATTTTTAAGTCCAGTTGATGGGGTTATTATGATAACGGGTAGTTTACGGCTCTATTCTTCTGAGGATGGCATCTTTGAATATGTAAGAGTACACATGCATGAAAATCCTGCTGCACAGTGGAATGGGTTCAGGTTCTTCACAAATGCTGGAGGCCTTGGGAAAACTGACATAAAAGACATCTTGGAGCGTGCTGCAGATATATACAGTAATTTCCTTACAACATCAGTTCAAAAGGTTGACTACATGGCTGTTTATACATCTGATCTTGTGAAGGCAGTCCGTAAAGCTGCTGGAAATGTAGAAAAGCCATTGGAGGGATTCCACATTATTGTTGATGCAGGAAATGGTGCAGGAGAATTTTTTGCAGCAAAGGTGCTTGAACCTCTTGGTGCTATTACTTCTGGTTGTCAGTTCTTGGAGCCAGGATACGTGATTATGGGATCAAGTATGTTTCCAAATCATATTCCCAACCCTGAGGATAAAGTTGCAATGAAAGCTCTATTACCCAGGCAGTTCTTGACAACAAGGCCGACTTGGGGATCATCTTTGATGCAGAGGTCTGCTGCTGTGGATTCCACTGTTCGCGGGGGGAAAGCACCATATAGATTTACAAGAGGCTATAAGAATGTCATCGATGAGGCGATTCGCATGAACTCTGTTGGAGAAGAATCACATCTGGCCATAGAGAGCAGTGGCCAAGGAGCTCTCAAGGAGGATCACTGGCTTGATGATGGGTCATACTTGATGGTCAAACTCCTAAATAAACTTGCTTCAGCCAGGGCTTCTGTGCTGAAGCACTTGGAGAACTCTATTGCTTCAGATCCGAAGCTTCAGAAAGCACCTGTTAACTATGAAGGTGTCCGAGTTTCTGGCTTTGGAGGGTGGTTCCTTCTTTGGCTTCCTCTTCATGATCACGTCCTTCCTCTTAACATTGAGGCACCTAGCTGTGAAGATGCTGTGAAATTTGGACTTGAAGTAGCTGCCGCTGTGAAGGAGTTTCCAGCTTTGGACACATCTGCTTTAGACAAATTTGTCCAAACCCAATATGCTGAGCGGCGATCTCTTTCGGCTTTTGGTTTGCGTTCCAGTGGCTGCCGTCTCTTTCGTGATGAGCTGACCTGCCTAACGTAA
>Littorella_uniflora
---ATGGCAGCAATACCAGGGAAGATTGTCCAA------------------CATGTA------------TTGGTAGCACGTAGCTGCCAGCAGGATAGGCAGTTAAGCACTCAATTCAGAAAGGATTCATGTACCACATTTAGGCATAACTTGCTTCCCTCT------------------------------------------------------------------------------------------------------------------------------------------------------------------------------ATAAGA---GGAAGGCTGACGTGGAATGGA---------------------------------------------ACCATGCAATTCCACACCCCCTCAGAA---------------TGTAACAGACGCATTGTTTACTGCAACGCTACTCCATCTGCAACCTATCTACCATCTCTCGATAAAAGTGCT------------------------------------------------TTTCTTAAGCTTCAAAACGGCAGTGATATACGAGGTGTTGCTGTTGATGGTGTTGAGGGTGAGCCTGTTAACCTCACTGTACCAGTCACTGAAGCTATTGCAGCTGCTTTTGCTGCCTGGTTA------------------AAAGCTAAAAAGAAGTTTGACTTATCAAGGCGGCTAGCAGTTTCAGTTGGCCACGATTCACGAATATCTGCACAGAAATTACAGGATGCAGTGTCTCGAGGTCTAGCTAGTGCTGGGCTTGATGTGGTTCAGTATGGATTAGCGTCCACGCCTGCGATGTTCAATAGTACTCTCACGGAAAATGAGGACTTCCTGTGTCCAGTTGATGGATCTATCATGATAACAGCTAGCCATCTTCCTTACAATCGTAATGGATTTAAGTTCTTTACTAACGATGGTGGACTTGGTAAGCCGGATATCAAAGACATATTGGAGAGAGCCGCTGACATATAC---AAAAGCATC---------ACAGATGGAGGTCCAAGGGATATGGGATCAAAA---TCTGTTAAAAGAGTTGACTACATGTCTGTTTATACTTCCGGTTTGGTAGAAGCAGTTCGTAAAGCAGCTGGA---------AATATAGAGAAACCACTGGAGGGATTCCATATAATTGTTGATGCAGGAAATGGGGCAGGAGGATTTTTCGCTGGAAAGGTGCTCGAGCCTCTGGGAGCCGTTACTTCTGGAAGTCAGTTTCTTGAGCCAGATGGATTATTTCCCAATCATATCCCAAACCCTGAGGATAAGGAAGCAATGAAAGCTATCACTCAGGCTGTACTCAACAACAAAGCCGATCTGGGCATCATCTTTGATACTGATGTTGATAGATCTGCTGCCGTGGACTCCAAT------GGCCGTGAGTTCAACAGAAACCGTTTGATAGCCCTAATGTCTGCCATCGTCTTGGAGGAACACCCAGGAACTACTATTGTCACAGACAGTGTGACATCGGATGGATTAACTGCATTTATTGAAAAGAAATTGGGTGGAAGACACCATAGATTCAAAAGAGGCTACAAGAATGTGATTGATGAAGCTATTCGTTTGAACTCCGTT---GGCGAGGAATCCCACTTCGCCATTGAAACCAGTGGCCATGGAGCTCTCAAGGAGAATCACTGGCTTGATGATGGTGCATATCTCATGGTCAAGCTTTTAAACAAGCTGGCATCAGCCAAGGCTTCT---GGAGTTGTTGGGGGCAGCAAGGTTCTGATGGACTTGGTGGATGGTCTAGAGGAACCGGGTGTTGCAGTTGAACTGAGATTCAAAATTGATCAAAACCATCAGGACCTTAAAGGAGGA------------------TCTTTCCGAGAATAT---------GGAGAGGCA------------------------------------------------------GTGTTGCGACATTTGGAAAAC---------------------------------------GTGACCGATTCAGACCCAAAGCTTCAGAAGGCTCCCGTTAACTATGAAGGGGTAAGGGTGTCTGGT---TATGGTGGATGGTTCCTTTTGAGACTT------TCGCTTCATGATCCCGTCTTGCCTCTTAATATTGAGGCTCCAAGCAATGAAGATGCTGTGAATCTT---------------------------------------------------------------------------------------------------------------------------------------------------------------------------------------------------------------------------------------------------------------------------------------------------------------------------------------------------------------------------------------------------------------------------------------------------------------------------------------------------------------------------------------------------------------------------------------------------------------------------------------------------------------------------------------------------------------------------------------------------------------------------------------------------------------------------------------------------------------------------------------------------------------------------------------------------------------------------------------------------------------------------------------------------------------------------------------GGTCGAGCTGTTATTGCTGCCGTGAGAGAGTTCAAAGCTCTTGATACGTCTGCCTTGGACAAATTTGTTCAAGTGTAG---------------------------------------------------------------------------------------
>Oryza_sativa
------------------------------------------------------------------------------------------------------------------------------------------------------------------------------------------------------------------------------------------------------------------------------------------------------------------------------------------------------------------------------------------------------------------------------------------------------------------------------------------ATGGCAGCTGCTCAAGGTAGCAGCGTTGTCCCATCCTCTGCGAAAGTTGAC------------------------------------------------TTTTTAAAGCTCCAGAATGGCAGTGATATTCGTGGTGTTGCTGTTGGTGGGGTCGAAGGCGAGCCCGTAAATCTCACTGAGCCTGTTACTGAAGCAATAGCTTCTGCATTTGCTGCATGGTTA------------------TTAAACAAGAAGAAAGCGGATGGATGGAGACGTTTAAGAATTTCTGTTGGACATGATTCTCGAATTTCTGCACATAAATTGCAGGATGCAGTTACTCTTGGAATTACCACTGCAGGGCATGATGTTTTACAATTTGGATTGGCTTCAACACCAGCAATGTTCAACAGTACACTTACAGAAGATGAGATAAATCATTGCCCAGTTGATGGAGCCATAATGATAACAGCAAGTCATCTTCCATACAACCGGAATGGTCTCAAATTTTTTACAAGTGCCGGTGGTTTGAATAAGGCTGATATCAAAGATATCTTGGAGCGCGCTTCTAGAATATAT---GAGGACTCTTCTCATGGTAGCACACAAGAATTAGAGCAAGCTTCGAAGGGA---GAAGTGAGTAATGTCGATTACATGTCAATTTATGCATCCGATCTTGTGAAAGCAGTTCGTAAATCTGCTGGA---------AACAAAGAAAAACCACTGGAGGGACTGCACATAGTCGTGGATGCAGGGAATGGAGCAGGTGGCTTTTTTGTGGATAAGGTACTCAAGCCGTTAGGCGCTATTACTACTGGGAGCCAATTCCTAGAGCCTGATGGCATGTTTCCAAATCACATTCCAAATCCTGAGGACAAAACTGCAATGAAAGCCATTACACAAGCTGTGGCCGATAACAAGGCAGACTTGGGCATCATATTTGATACTGATGTTGACAGGTCTGCTGCTGTTGATTCAAGT------GGTCGTGAGTTAAACCGTAACAGATTGATTGCTTTGATGTCTGCCATAGTTCTTGAAGAGCACCCAGGCACTACAATTGTGACAGATAGCGTGACTTCTGATGGGCTGACTACATTTATTGAAAATAAACTTGGAGGGAAGCATCATCGTTTCAAGCGAGGGTACAAGAATGTAATAGATGAGGCTATTCGTCTGAATACTATT---GGTGAGGAGTCACATTTAGCTATGGAAACAAGTGGCCATGGAGCACTGAAAGAGAATCACTGGCTCGATGATGGTGCATATCTTATGGTTAAACTTTTGAATAAGCTTGCTGCAGCTAGAATATTG---AATCCAAACGTTGGTAGTAAAGTTTTGACTGATTTGGTCGAGGGCCTTGAGGAGGCTTCTGTGACAGTGGAGATAAGATTGAAGATTGATCAGAATCATGCAGATTTGAAAGGGGGG------------------TCCTTCCGTGATTAC---------GGAGAAGCT------------------------------------------------------GTCTTGAAACATTTGGAGAAT---------------------------------------GCAATCAGTAAAGATGAATATCTGTGCAAAGCACCGAAGAACTATGAAGGCGTAAGAGTTTCAGGA---TATGGTGGCTGGTTCTTATTGCGGTTA------TCCCTCCATGACCCAGTTCTTCCCCTTAACATCGAGGCGCCGAGCAAGGATGATGCCATTAAGCTT---------------------------------------------------------------------------------------------------------------------------------------------------------------------------------------------------------------------------------------------------------------------------------------------------------------------------------------------------------------------------------------------------------------------------------------------------------------------------------------------------------------------------------------------------------------------------------------------------------------------------------------------------------------------------------------------------------------------------------------------------------------------------------------------------------------------------------------------------------------------------------------------------------------------------------------------------------------------------------------------------------------------------------------------------------------------------------------GGGCTTGCAGTGCTTACTGCCGTAAGTGAATTTCCAGCATTGGACATAACGGCATTGAACAAGTTTTTGCAGCAGTGA---------------------------------------------------------------------------------------
>Ananas_comosus
------------ATGTCCGTTTTTCTCGTCCGT------------------AGTATC------------CGTTCT------------------------------------------------------------------------CGCCCGTTGCCATCG------------------------------------------------------------------------------------------------------------------------------------------------------------------------------CTC------GGATCAGCCTCTGCTTCAGGGAACAGC------------------------------AGAAGCAGCAGCGTAGAGCTTTCTTCGTTA------------------------------------CTTCCAATGGCAGCTACGCAATGTGGAAATGTTGTCTCATCCTTTGAGAAAGTTGAC------------------------------------------------TTTCTCAAGCTCCAAAATGGAAGCGATATTCGTGGTGTTGCTGTTGCTGGTGTTGAAGGGGAGCCTGTTACTCTTACCGAACCTGTTAGTGAAGCTATAGCTGCTGCCTTTGCTGCATGGGTA------------------CTTGAGAAAAAGAAACCAGATGGTTCGAAGCGCCTAAGAATCTCAATAGGTCATGATTCACGGATATCTGCGCAGAAATTACAGGATGCAGTTTCTCGTGGTATTGCCGATGCAGGGGTTGATGTCATCCAGTATGGATTGGCATCAACACCAGCAATGTTCAATAGCACACTTACAGTAGATGAGAACTTTCTTTGTCCAGTTGATGGATCCGTAATGATAACAGCCAGCCATCTTCCCTATAATCGCAATGGCTTCAAGTTTTTCACTAATGACGGTGGACTAGGTAAAGCTGATATCAAAAACATCCTCGATCGCGCATCAAAAATATAT---GAATCATTCTCCGATGCTAGTCTAAAGGCATCAGAACAAGCTGCTGATGCA---GCTGTAAAAAAGGTGGATTACATGGCAGTCTACACTTCTGATCTTGTAGCTGCAGTTCGTAAAGCCGCTGGA---------AACATAGAGAAGCCACTGGAGGGATTTCACATAGTCGTCGATGCAGGAAATGGAGCTGGTGGATTCTTTGCGGGAAAGGTACTCGACCCTTTAGGTGCAGTTACCACTGGGAGCCAATTCTTGGAGCCAGATGGTATGTTTCCAAATCACATTCCTAACCCTGAAGATAAAACTGCAATGAAAGCAATAACACAGGCAGTGCTTGAGAATAAGGCGGATTTAGGTATCATATTTGATACCGATGTTGACAGATCTGCTGCTGTCGATTCAAGT------GGTCGTGAGTTCAATCGAAACCGATTAATTGCTTTATTGTCTGCTATAGTTCTTGAGGAGCATCCAGGAACAACTATTGTCACCGACAGTGTGACTTCAGATGGTCTCACTACATTTATTGAAAAGAAACTAGGTGGGAAACATCACCGGTTCAAAAGGGGCTACAAAAATGTCATTGATGAAGCAATTCGCCTGAATACTGTC---GGTGAGGAGTCACATTTGGCTATTGAAACCAGCGGCCATGGAGCATTGAAAGAAAATCACTGGCTTGATGATGGAGCATACCTTATGGTCAAGGTTTTAAATAAACTTGCCTCCGCCCGAGCTTCA---AATTCAAAAGTTGGTAGCCAAGTTTTGACTGATTTGGTAGAGGGCCTAGAAGAAGCCGCTGTGTCAGTGGAAGTGAGGTTGAAAATTGATCAGAATCATTCAGACCTTAAAGGAGGG------------------TCTTTCCGTGATTAT---------GGCGAAGCA------------------------------------------------------GTGCTAAAGCACTTGGAGAAC---------------------------------------AAAATCAGTTCAGATCCAATGTTCAAGAAAGCGCCGAAGAATTATGAAGGGGTTAGAGTCTCAGGC---TATGGTGGGTGGTTCCTGCTAAGGCTC------TCCCTCCACGATCCCGTTCTTCCCCTCAACATCGAGGCACCGAGCAATGAGGATGCCGTTAAGCTT---------------------------------------------------------------------------------------------------------------------------------------------------------------------------------------------------------------------------------------------------------------------------------------------------------------------------------------------------------------------------------------------------------------------------------------------------------------------------------------------------------------------------------------------------------------------------------------------------------------------------------------------------------------------------------------------------------------------------------------------------------------------------------------------------------------------------------------------------------------------------------------------------------------------------------------------------------------------------------------------------------------------------------------------------------------------------------------GGGCTCGCTGTGCTCTCCGCTGTAAAAGAATTCCCGGCTTTGGACACCTCAGCACTCGACAAGTTCGTGCAGCAATAA---------------------------------------------------------------------------------------
>Amborella_tricopoda
------------------------------------------------------------------------------------------------------ATGGACGCTCAGAACACCAGGGAGTGTTTTGCCCCTACTAAGCTAAACTTGTTGCCG---------------------------------------------------------------------------------------------------------------------------------------------------------------------------------TTGCAGGACAGCAAGTTGGCATGGGCTGGC---------------------------------------AGACCAGCCACACAATGGACTGTCTTTTCCATGTACCAAATTAGTACTGAAAATCGAGCAAGTGTCTATTGCAATGCTGCTGCATCAACTAGTGCCCCCTCTTTCTTGGAAAAGATTGAC------------------------------------------------TTCCGTAAGCTCCAAAATGGCAGTGATATTCGTGGTGTCGCTGTTGGTGGTGTTGAGGGGGAGCTTGTCAATCTCACTGAGGCAGTGGCAGAAGCTATAGCTGCTGCCTTTGCTGCTTGGTTG------------------TCAGACAAAAAGAAAGCAGAGGGAACAAAAAAACTACGTGTTTCTGTGGGGCACGATTCACGTATATCTGCCCAAATGTTACAGGATGCTGTATCCCGAGGAATTGCTGGTGCTGGCCTTGATGTTATTCAATATGGATTGGCATCTACACCAGCCATGTTCAAAAGCACGCTTACAGAAGATGCGAACTTTATGTGTCCAGTGGATGGCTCTATAATGATTACAGCAAGTCATCTTCCTTACAATCGTAATGGGTTCAAATTTTTCACAAGTGCTGAAGGACTAGGAAAAAATGACATTAAGGATATCCTAGAACGTGCTGCAAATATATAT---GATGGTTTTTCTGAAGAGAAATTGAAGGAATCAAGACAGGTGGCTTATGCA---GCTGTGAAAAAGGTGGACTACATGAAGGTTTACACATCGGATCTCGTAAAAGCAGTTCGCAAGGCAGCAGGA---------AATATAGAGAAGCCATTGGAGGGGTTCCATGTTGTCGTGGATGCAGGAAATGGAGCGGGAGGATTTTTTGCTGGAAGCGTGCTTGAACCTTTAGGGGCTATTACTTCTGGAAGTCAGTTCTTGGACCCAGATGGCATGTTTCCAAATCATATCCCTAATCCAGAAGACAAAGCAGCGATGAAAGCTATAACCACAGCTGCGCTTGCAAACAAGGCTGATTTAGGCATCATATTTGATACCGATGTTGACAGATCTGCTGCCGTAGATTCAAGT------GGTCGCGAGTTTAACCGCAACAGATTGATTGCTTTGATGTCTGCTCTTGTTCTGGAAGAGCATCCAGGTACAACAATTGTTACTGATAGCGTGACTTCAGATGGTCTGACTACATTCATTGAGAAGAAACTTGGAGGAAAGCATCATCGGTTTAAAAGAGGATACAAGAATATTATTGATGAGGCCATTCGTTTGAATTCTGTG---GGAGAGGAATCACATTTAGCCATTGAAACCAGCGGTCATGGAGCTCTCAAGGAGAATAATTGGCTTGATGATGGAGCATTTCTCATGGTTAAGCTTTTAAACAAACTTGCTTCAACTAGGGTATCAGGAGGAGCAAATGGAGGCAGTAAAGTTCTTACTGATCTTATTGATGGCTTGGAGGAAGCAGCTGTTGCAGTGGAGCTAAGGCTTAAGATTGATCAGAACCATGCAGATCTCAAAGGAGGA------------------TCTTTCAAGGACTAT---------GGAGAGGCT------------------------------------------------------GTCCTGAAACAGTTGGAGAAA---------------------------------------ATGTCAGATGCTGATCCGAAATTGCTAAAAGCTCCTGTCAATTATGAGGGGGTTAGGGTTTCAGGC---TATGGTGGTTGGTTCCTCCTAAGATTA------TCCCTTCATGACCCTGTTCTGCCTCTCAACATTGAGGCACCAAGCAATGAGGATGCTGTGAAACTT---------------------------------------------------------------------------------------------------------------------------------------------------------------------------------------------------------------------------------------------------------------------------------------------------------------------------------------------------------------------------------------------------------------------------------------------------------------------------------------------------------------------------------------------------------------------------------------------------------------------------------------------------------------------------------------------------------------------------------------------------------------------------------------------------------------------------------------------------------------------------------------------------------------------------------------------------------------------------------------------------------------------------------------------------------------------------------------GGACTTCTTGTGCTGTCCACTGTTAAAGAATTTCCGGCTTTGGACATTTCAGCATTGGAAAAATTCACCCAACCATGA---------------------------------------------------------------------------------------
>Pinus_maritima
------ATGGCTGTTTCCTGGAAGGCTTTTCAT------------------ACTGTG------------GTTGTAGACCATTCATTTCACCGGGTGAGGAAAGATGATGCACCGTACCTTGGGGGCTGTTCTGCTCCTAATGCTAGTAAATTGTTTTCA---------------------------------------------------------------------------------------------------------------------------------------------------------------------------------CTGCAAGAGACAAAGTTGACATGGACTGGC---------------------------------------AAACCAGCCATGTGGCCAGTCTATTTGCAAAAA------------CGTCAAAACCAAGCAAGGGTATTTTGCAGTGCTGCCGTGTCTTCTGGTACAGTCTCAGCATTAGAGAAAATAGAT------------------------------------------------TTCAAAAAACTTCAGAACGGAAGTGACATTCGTGGGGTTGCAGTCGCTGGTGTTGAGGGAGAGCCAGTGAACCTTACAGAGACTGTAACAGAGGCAATTGCTGCAGGTTTTGTAGGATGGCTT------------------TTGGAGAAGAAGAAAGCAGACGGATCAAGACGTTTGAGAGTTTCAGTTGGTCATGATTCCAGGATATCAGCAGACTCTCTTCAGGCTGCTGTAGCTCGTGGCATTGCTGGGGCTGGCTTGGATGTTATTCTATATGGGTTGGCATCTACTCCAGCAATGTTTAACAGTACACTTACTAAGGATGAAGATTCTCTTTGCCCTGTTGATGGCTCCATTATGATCACAGCTAGCCATCTTCCATACAACCGCAATGGGTTTAAATTTTTTACAAGTTCTGGCGGGCTTGGCAAAGCGGATATTACAGACATTCTGTCACGTGCGGCACAAATATAC---AATAATTTTTCTGAAGATATATTGAATGCATCCAAACAAGCTGCTTCTAAT---TTGTTGAGAAGGGTGGATTACATGAATGTTTACACATCAGATCTAGTAAAGGCTGTTCGTAAAGCAGCTGGA---------AATATGGAGAGACCACTTGAAGGATTCCATATCGTTGTAGATGCAGGAAATGGTGCAGGAGGATTCTTCCCGGGAAGTGTTCTTGATCCATTAGGAGCTGTTACTTCAGGAAGCCAATTTTTAGAACCAGATGGCATGTTTCCTAATCACATCCCAAACCCAGAGGATAAATCAGCAATGGCAGCAATCACCAAAGCTGTCCGTGATCATAAGGCTGATCTAGGAATCATATTTGATACTGATGTTGATCGGTCTGCCGCTGTTGATTCAACT------GGTCGTGAGTTTAATCGCAACCGTTTGATTGCTCTGATGTCAGCCATCGTTCTAGAAGAACATCCAGGGACAACAATTGTGACCGACAGTGTAACATCAGATGGGTTGACCGCCTTCATAGAAAATAAGCTAGGAGGAAAGCATCACCGTTTTAAGAGAGGATATAAAAATGTCATTGATGAAGCTATTCGCTTGAACTCAATT---GGAGAAGAATCACATCTAGCCATAGAGACTAGTGGTCATGGTGCCCTCAAGGAAAATCATTGGCTTGATGATGGAGCATATCTCATGGTTAAGCTTCTGAACAAACTTGCTGCATCCAAAGCTACA---GGAGAAAGCCTTGGCAGTTCAGTTCTTACCAAATTGATAGAAGGATTGGAGGAAGCGGAAGTCGCAGTTGAATTGAGACTTAAAATTGATCAAAACCATGATGAAATTATTGGGGGA------------------ACATTCCGTGATTAT---------GGTGAGGCG------------------------------------------------------GTGCTTAAACATTTGGAAAAT---------------------------------------GTTGCAGATTTAGATCCTAACTTGCAGAAGGCACCTGTCAATTACGAAGGGGTTAGAGTATCCGCC---TATGGAGGCTGGTTCCTTCTGAGACTC------TCTCTTCATGATCCTGTTCTCCCCCTAAATATCGAGGCACCAACTAAAGAGGCTGCTTCGAAGCTT---------------------------------------------------------------------------------------------------------------------------------------------------------------------------------------------------------------------------------------------------------------------------------------------------------------------------------------------------------------------------------------------------------------------------------------------------------------------------------------------------------------------------------------------------------------------------------------------------------------------------------------------------------------------------------------------------------------------------------------------------------------------------------------------------------------------------------------------------------------------------------------------------------------------------------------------------------------------------------------------------------------------------------------------------------------------------------------GCATTGGCTGTGTTATCTGCTGTGAAGGAGTTTAATGCACTGGACTTTTCAGCACTGCAGAAGTTAACTGATAGTGTGTAA------------------------------------------------------------------------------------
>Isoetes_lacustris
------------ATGTCTACATTGTTCTTGCAG------------------CATATAGGCAATACATTTCTAGTTTCCAGACATGAAAAGGGTCTGGACAATTTTGGAACTTTTTCTCATCCCATCTCCAGAATTGGACTAAAGCACGCCAGAACCAGC------------------------------------------------------------------------------------------------------------------------------------------------------------------------------------------TGCGGCATTCTTTGGAAGGCTTTT------------------------------------------------AGCTTGAAGCATTTTTCCCGG------------CTATACGACCAGGCAGTTTCTTGCAGTGCATCAATGGCTACGGATGCTGCTTCCCCAATTATCGAGAAGATTGAC------------------------------------------------TTCAAAAAGCTTCAAAATGGCAGTGACATTCGGGGGGTCGCAGTTCCAGGTGTCGAAGGAGAACCAGTTAACCTGACAGAACCTGTGGCGGAGGCTATTGGAGTAGCTTTTGCGGAGTGGCTT------------------CTTGCTAAAAAAGAAGCTGCTGGCTCATTGACTCCTAGAATTTCCATTGGTCATGATTCAAGAATATCGGCTACTTCACTACAGGCTGCTGTTGCAAGAGGCATCAGGCATGCAGGGTTTGAGGTCATTCTTTATGGGCTAGCATCTACACCAGCAATGTTTAATAGCACAATAACTCAGCTAGAGGGCTTATCTTGTCCCACTGATGGTGCAATTATGATAACTGCTAGTCACCTTCCATATAATCGTAATGGTTTCAAGTTTTTCACCAATGCTGGTGGACTGGGAAAAGGTGACATCAGTGATATTCTGTCACGTGCATCAATCATCTATGGAAAGATCATAACCGGAAACAACAAAAAGATTGCTGCATGTGACTCATTTAAG------------GAAGTAGACTACATGGGACATTATGCAAGTGAATTGGTGAAGACTGTACGTGAGGGTTCTGGA---------GGAAAAGAAAAACCTCTAGAGGGTTTCCACATTATTGTAGATGCTGGAAATGGAGCTGGAGGATTTTTCGCGGGGAGTGTCCTCGAGCCACTTGGAGTGACTACAACTGGCAGTCAATTCTTGGAGCCAGATGGCATGTTCCCAAATCATATACCAAATCCGGAAGATAAGAAAGCAATGCAATCAATTACAGAAACGGTTTTGAAGAGTAATGCTGATATGGGTATGATTTTTGACACAGATGTTGACAGGGCTGCTGCTGTAGATTCTAAT------GGTCGTGAATTGAACCGCAATCGTCTAATTGCTCTGTTGTCTGCAATTGTCTTGTCTGAACATCCAGGAACAACCATTGTTACAGATAGTGTGACATCAGATGGTCTGTCTGATTTTATTGAGAAAAGACTTGGTGGCAAGCACCATCGGTTTAAGCGGGGATACAAAAATGTCATTGATGAAGCTATACGTTTAAATTCAGTG---GGCGAAGAAGCACACCTTGCCATAGAAACAAGCGGCCATGGTGCGCTGAAGGAAAACCACTGGCTGGATGATGGTGCTTATCTCATGGTAAAGCTCTTGATTAAATTGGCTTCTGCCAAAACTGCT---GGTGAAGGCCAAGGTAGTTCCGTGCTTACAAACTTGATAGAGGAACTGCAAGAGGCCGAAGTTTCTTCAGAGCTACGATTAAAAATAGATGAGAAGCATCCAGATGTTGGGACGAGG------------------AGCTTTAAAGATTAT---------GGTCAAGAG------------------------------------------------------GTTCTTGAACATTTGGAACAA---------------------------------------ACCATAGAGATGGATTTAAATTTGAAAAAGGCAACAAAGAACTTTGAAGGGGTTCGAGTTTCTGGA---TATGGAGGATGGTTTTTGTTAAGATTG------TCTTTGCACGACCCTGTGCTTCCATTAAATATTGAGGCATCGTCACATGAAGGAGCTAAGAAACTA---------------------------------------------------------------------------------------------------------------------------------------------------------------------------------------------------------------------------------------------------------------------------------------------------------------------------------------------------------------------------------------------------------------------------------------------------------------------------------------------------------------------------------------------------------------------------------------------------------------------------------------------------------------------------------------------------------------------------------------------------------------------------------------------------------------------------------------------------------------------------------------------------------------------------------------------------------------------------------------------------------------------------------------------------------------------------------------GCATCTGTTGTCTTAGAAACAGTACAACGGTTTGGAGCACTAAATTTATCAGCACTTCATAACTACATTAATTCCCCATGA------------------------------------------------------------------------------------
>Isoetes_sinensis
------------ATGTCTACA---------------------------------------------------------------------------------------------------------------------------------------------------------------------------------------------------------------------------------------------------------------------------------------------------------------------------------------------------------------------------------------------------------------------------------------------------------------------------TCAATGGCTACGGATGCTGCTTCCCCAATTATTGAGAAGATTGAC------------------------------------------------TTTAAGAAGCTTCAAAATGGCAGTGACATTCGGGGGGTCGCAGTTCCAGGTGTCGAAGGAGAACCAGTTAACTTGACAGAACCTGTGGCGGAGGCTATTGGAGTAGCTTTTGGGGAGTGGCTT------------------CTTGCTAAAAAAAAAGCTGCTGGCTCATTGACTCCTAGAATTTCTATTGGTCATGATTCAAGAATATCAGCTACTTCACTACAGGCTGCTGTTGCAAGAGGAATCAGACATGCAGGGTTTGAGGTCATACTTTATGGGCTAGCATCTACACCAGCAATGTTTAATAGCACAATAACTCAGCTAGAGGACTTATCTTGTCCCACTGATGGTGCAATTATGATAACTGCTAGTCACCTTCCATATAATCGTAATGGTTTCAAGTTTTTCACCAATACTGGTGGACTGGGAAAAGGTGACATCAGTGACATTCTGTCACGTGCATCAATCATCTATGAAAAGATCATAATTGGAAACAACAAAAAGAATGCTGCATGTGACTCATTTAAG------------GAAGTAGACTACATGGGACATTATGCAAATGAATTGGTGAAGACTGTACGTGAGGGTTCTGGA---------GGAAAAGAAAAACCTCTAGAGGGTTTCCACATTATAGTAGATGCAGGAAATGGAGCTGGAGGATTTTTTGCGGGGAGTGTCCTCGAGCCACTTGGAGTGACTACAACTGGCAGTCAATTCTTGGAGCCAGATGGCATGTTTCCAAATCATATTCCAAATCCCGAAGATAAGAAAGCAATGCAATCAGTTACAGAAACGGTTTTGAAGAGAAATGCTGATATGGGTATTATTTTTGACACAGACGTTGACAGGGCTGCTGCTGTAGATTCTAGT------GGTCGTGAATTGAACCGCAATCGTCTAATTGCTCTCTTGTCTGCAATTGTCTTGTCTGAACATCCAGGAACAACCATTGTTACGGATAGTGTGACATCAGATGGTCTGTCTGATTTTATTGAGAAAAAACTTGGTGGCAAGCACCATCGGTTTAAGCGAGGATACAAAAATGTCATTGATGAAGCTATACGTTTAAATTCAGTG---GGCGAAGAAGCACACCTTGCCATAGAAACAAGTGGCCATGGCGCGCTAAAGGAAAACCACTGGCTGGATGATGGTGCTTATCTTATGGTAAAGCTCTTGATCAAATTGGCTTCTGCCAAAACTTCT---GGCAAATACCAAGGTAGTTCTGTGCTTACAGACTTGATAGAGGAACTGCAAGAGGCCGAAGTTTCCTCGGAGCTACGATTAAAAATAGATGAGAAGCATCCAGATGTTGGGACAAGG------------------AGCTTTAAAGATTAT---------GGCCAAGAG------------------------------------------------------GTTCTTGAACATTTGGAACAG---------------------------------------AACATAGAGCTGGATTTAAATTTGAAAAAGGCATCGAAGAACTTTGAAGGGGTTAGAGTTTCTGGA---TATGGGGGATGGTTTTTGTTAAGATTG------TCTTTGCACGACCCTGTGCTTCCGTTAAATATTGAG------------------------------------------------------------------------------------------------------------------------------------------------------------------------------------------------------------------------------------------------------------------------------------------------------------------------------------------------------------------------------------------------------------------------------------------------------------------------------------------------------------------------------------------------------------------------------------------------------------------------------------------------------------------------------------------------------------------------------------------------------------------------------------------------------------------------------------------------------------------------------------------------------------------------------------------------------------------------------------------------------------------------------------------------------------------------------------------------------------------------------------------------------------------------------------------------------------------------------------------------------------------------------------------
>Selaginella_moellendorffii
---------------------------------------------------------------------------------------------------------------------------------------------------------------------------------------------------------------------------------------------------------------------------------------------------------------------------------------------------------------------------------------------------------------------------------------------------------------------------------------------ATGTTTGCAGGGACATACAACGCATCCACTGTTGTGGAGAAGATTGAC------------------------------------------------TTTAGGAAGCTTCAGAATGGAAGTGACATACGTGGAGTCGCTGTTGCTGGTGGAGAA---GAGGCTGTTAATTTGACAGTGGACGTCGCCAAAGCGATTGGTGCTGCATTTGCGCAATGGCTG------------------GCTGATAAGAAAAAAGAATCCACGTCCAGTGCTTTACGCGTCTCAATCGGCCACGATTCAAGAATATCTGCGAGCTCCCTCGAGCAAGCAATTGCTCAAGGCATCGGTGATACTGGCTTGGACGTTGTTTTGTACGGGCTGGCATCGACCCCGGCAATGTTTAATAGCACAGTGACGGAAAGGGAGGATCTCTTATGCCCAGCTGATGGTGCTATCATGATCACAGCCAGCCACCTTCCTTACAACAGGAATGGTTTCAAGTTTTTCACCAACACCGGTGGTCTTGGGAAGGCTGATATAAGCGACATCCTAAGCCGTGCTGCTCAGATACAC------------------AGCGGAAGCTCCTCGCAAGGAAACGTGACATCCAAG---GACATGAAGAGAGTGAATTACATGGACCACTACGCGAGCGATCTTGTGAAAATTGTT---CAAGCTGCCGGT---------GGAAAAGAACGTCCGCTCGAAGGATTTCACATTCTTGTAGATGCAGGAAACGGTGCTGGTGGTTTCTTTGCGGAGAAAGTGTTGAAGCCTCTTGGAGCAGATACGACCGGAAGTCAGTTTTTGGAGCCGGATGGCATGTTTCCGAATCATATTCCCAATCCTGAGGACAAGAAAGCAATGGAAGCCGTGACAAGTGCTGTTCTCAAGCACAAGGCGGACTTGGGGATCATATTTGACACGGATGTTGACAGATCTGCTGCAGTGGACTCCAGC------GGCAGAGAACTTAATCGTAATCGCTTAATTGCACTTATTTCTGCCATTGTTTTGGCCGAGCATCCCGGGACAACAATTGTGACCGACAGCATCACTTCAGATGGCCTCACAGAATTCATCGAGAAGAAACTGGGGGGAAAGCATCACCGGTTCAAGAGAGGATACAAAAATGTGATTGATGAAGGCATACGCTTGAACTCGGTG---GGTGAGGAGTCCCATCTAGCCATTGAGACGAGCGGGCACGGAGCATTGAAAGAAAATCGCTGGCTGGATGATGGTGCTTATTTGATGGTAAAGCTTCTTATCAAGCTTGCCGCTGGAAAAGCAGCA---GGGGAGGGCGAGGGCAGTGAAGTGCTGACGAGACTGATCGAAAGTCTTGAGGAGGCAGGATTTGCAACGGAGTTCCGGCTAAAAATCAACGAGAGCCATCAAGACGTTGGCTCCAAA------------------ACATTTCGAGAGTAT---------GGAGAGGAA------------------------------------------------------GTTCTGCGTCGCCTGGAGGAG---------------------------------------TCATTGTCTTCCGATAGTAATCTCACCAAGGCCCCAAAGAACTACGAAGGGGTGAGAGTTTCGGGA---CATGGAGGATGGTTTTTACTGAGGCTG------TCTTTGCACGACCCTGTGCTGCCACTGAACATCGAGGCTCCCACGAAAGACGCTGCGCAAAAGCTG---------------------------------------------------------------------------------------------------------------------------------------------------------------------------------------------------------------------------------------------------------------------------------------------------------------------------------------------------------------------------------------------------------------------------------------------------------------------------------------------------------------------------------------------------------------------------------------------------------------------------------------------------------------------------------------------------------------------------------------------------------------------------------------------------------------------------------------------------------------------------------------------------------------------------------------------------------------------------------------------------------------------------------------------------------------------------------------GGATCGTTTGTCATGGAAGTGGTCTCTGGATTCAAGGCATTGGACGTGTCAAGCTTGCAAAAATTTCTTACATAG------------------------------------------------------------------------------------------
>Huperzia_lucidula
---------------------------------------------------------------------------------------------------------------------------------------------------------------------------------------------------------------------------------------------------------------------------------------------------------------------------------------------------------------------------------------------------------------------------------------------------------------------------------------------------------------------------------------------------------------------------------------------------------------------------------------------------------------------------------------------------------------------------------------------------------------------------------------------------------------------------------------------------------------------------------------------------------------------------------------------------------------------------------------------------------------------------------------------------------------------------------------------------------------------------------------------------------------------------------------------------------------------------------------------------------------------------------------------------------------------------------------ACCAACGGAAGCCAATTTTTGGAACCAGATGGCATGTTTCCTAATCATATTCCAAACCCTGAGGACAAGAGAGCAATGGAAGCCATCACAAAGGCAGTGATTAATCAGAAAGCTGATCTCGGAATCATTTTTGATACTGATGTTGACAGGGCTGCTGCGGTTGATTCAAAT------GGTCAAGAACTTAATCGCAATCGGCTCATTGCTCTTTTGTCTGCGATTGTGTTGGCTGAACATCCAGGAACGACAATTGTCACTGATAGTGTCACATCAGATGGTCTAACCTATTTCATTGAAAGCAAGCTTGGAGGAAAGCACCATCGATTCAAGAGAGGCTACAAGAATGTCATTGACGAGGCTATTCGCTTGAATGCAGCC---GGAGAGGAGGCACACTTGGCGATTGAAACAAGTGGCCATGGAGCTTTAAAAGAAAATCATTGGCTGGACGATGGAGCATATCTCATGGTCAAACTTCTCATCAAGCTTGCAGCTGCAAAAGTTTCG---GGTGAAACCAGAGGAAGTTCAGTCCTTTCCAATCTTATTGGAGAACTAAAAGAAGCAGATCTTAGTACAGAATTACGACTTAAAATCAACGAGAGTCACCCTGATATTGGGGCACGA------------------ACTTTTCGGGAATAT---------GGTGAAGAA------------------------------------------------------GTCTTGAAGCAATTAGAGCAA---------------------------------------AGGGTTGTGTCAAATCTAGCTTTAAAATTGACAGGTGCCATTTTT---------------------------------------------------------------------------------------------------------------------------------------------------------------------------------------------------------------------------------------------------------------------------------------------------------------------------------------------------------------------------------------------------------------------------------------------------------------------------------------------------------------------------------------------------------------------------------------------------------------------------------------------------------------------------------------------------------------------------------------------------------------------------------------------------------------------------------------------------------------------------------------------------------------------------------------------------------------------------------------------------------------------------------------------------------------------------------------------------------------------------------------------------------------------------------------------------------------------------------------------------------------------------------------------------------------------------------------------------------------------------------------
>Huperzia_squarrosa
------------------------------------------------------------------------------------------------------------------------------------------------------------------------------------------------------------------------------------------------------------------------------------------------------------------------------------------------------------------------------------------------------------------------------------------------------------------------------------------------------------------------------------------------------------------------------------------------------------------------------------------------------------------------------------------------------------------------------------------------------------------------------------------------------------------------------------------------------------------------------------TTGGCCTCAACGCCGGCCATGTTTAACAGTACCATCACTCAAAGGGAAGACATCTTCTGTCCTGTAGATGGTGCAATTATGATAACAGCAAGCCACCTGCCTTTTAATCGAAATGGTCTGAAATTTTTCACAAATGCTGGCGGACTTGGGAAACAAGACATAACTGATATCTTATCACGTGCTGCAAAGATTTCT------------ACTGAAAAGAGTTTGAAATTCACCTCTGATGCTGCTGAAAAG---GTGACCAAAAGAGTTAATTACATGGAACAGTACACAGCTGATCTTGTTGGTGCTGTCCGCCGAGGGGCTGGA---------GGTGAAGAGCGACCTCTTGAGGGCTTCCATATCATTGTAGATGCAGGAAATGGTTCTGGAGGGTTCTTTCCGGTAAGTGTATTGGAGCCACTGGGAGCTGTCACCAACGGAAGTCAATTTTTGGAAGCAGATGGTATGTTTCCTAATCATATTCCAAACCCTGAGGACAAGAGAGCAATGGAAGCGATCACAAAGGCAGTGATTGAGCAGAAAGCTGATCTTGGAATCATTTTTGATACTGATGTTGACAGGGCTGCTGCGGTTGATTCAAAT------GGTCAAGAACTTAATCGCAATCGGCTCATCGCTCTCCTGTCTGCGATTGTGTTGGCTGAACATCCAGGAACAACAATTGTCACTGATAGTGTCACGTCAGATGGTCTAACCTATTTCATTGAAAGCAAGCTTGGAGGAAAGCACCATCGATTCAAGCGA------------------------------------------------------------------------------------------------------------------------------------------------------------ATAGCCTCGTCAATGACA------------------------------------------------------------------------------------------------------------------------------------------------------------------------------------------------------------------------------------------------------------------------------------------------------------------------------------------------------------------------------TTCTTG---------------------------------------------------------------------------------------------------------------------------------------------------------------------------------------------------------------------------------------------------------------------------------------------------------------------------------------------------------------------------------------------------------------------------------------------------------------------------------------------------------------------------------------------------------------------------------------------------------------------------------------------------------------------------------------------------------------------------------------------------------------------------------------------------------------------------------------------------------------------------------------------------------------------------------------------------------------------------------------------------------------------------------------------------------------------------------------------------------------------------------------------------------------------------------------------------------------------------------------------------------------------------------------------------------------------------------------------
>Pteridium_aquilinium
------------------------------------------------------------------------------------------------------------------------------------------------------------------------------------------------------------------------------------------------------------------------------------------------------------------------------------------------------------------------------------------------------------------------------------------------------------------------------------------------------------------------------------------------------------------------------------------------------------------------------------------------------------------------------------------------------------------------------------------------------------------------------------------------------------------------------------------------------------------------------------------------------------------------------------------------------------------------------------------------------------------------------------------------------------------------------------------------------------------------------------------------------------------------------------------------------------------------------------------------------------------------------------------------------------------------------------------------------------------------ATGTTTCCCAACCACATCCCCAACCCAGAAGACAAAGAAGCTATGGCATCTATTAAAAAGGCTGTTCTTGATAATGGTGCTGACTTAGGCATCATTTTTGATACGGATGTTGACAGAGCTGCTGCAGTGGATTCAAAT------GGGAATGAAATGAATCGAAATGGCTTGATAGCACTTCTATCAGCAATTGTTCTTGAAGAGCATCCAGGAACAACTATTGTTACTGATAGCGTGACTTCAGATGGCTTGACTACCTTCATTGAGAACAAGCTAGGTGGAAAGCACCACCGGTTCAAAAGAGGTTACAAGAATGTCATTGACGAAGGCATCCGCCTTAACTCTATT---GGGCAAGAATGCCACCTTGCAATTGAGACGAGTGGCCATGGGGCCTTGAAGGAGAATCGATGGCTGGACGATGGAGCTTATCTTATGGTGAAATTATTGGTCAAGCTGGCTGCTGCAAAAGCAGCA---GGAGAAGGTAAAGGCAGTAAAGTACTCACTGACTTAATTCAAGAACTTGAAGAACCAAAGGTCTCTTTAGAGTTAAGGCTTAAGATTGATCAAAGTCATCCAGACCTTGGTGCTGGG------------------CATTTCAGAGAGTAT---------GGAGAAAAG------------------------------------------------------GTCTTGAAGCATCTGGAAACT---------------------------------------GTAGGAGAATCCGATGTACATCTGAAGAAGGCACCTGTCAATTATGAGGGGGTCAGAGTGTCTGGT---TATGGAGGCTGGTTTTTGTTAAGACTC------TCGCTCCATGATCCAGTTCTACCTTTAAATATTGAGGCCCCTTCGGTTGAAGCTGCTCAAAAGATT---------------------------------------------------------------------------------------------------------------------------------------------------------------------------------------------------------------------------------------------------------------------------------------------------------------------------------------------------------------------------------------------------------------------------------------------------------------------------------------------------------------------------------------------------------------------------------------------------------------------------------------------------------------------------------------------------------------------------------------------------------------------------------------------------------------------------------------------------------------------------------------------------------------------------------------------------------------------------------------------------------------------------------------------------------------------------------------GGAAGTATCGTGCTGTCTGCTGTCAAGGACTTCAAGGCATTGGATGTTAAAGCCTTGGAGAAGTACCTGGAAGCTACAGAATAA---------------------------------------------------------------------------------
>Isoetes_spp
----------------------------------------------------------------------------------------------------------------------------------------------------------------------------------------------------------------------------------------------------------------------------------------------------------------------------------------------------------------------------------------------------------------------------------------------------------------------------------------------------------------------------------------------------------------------------------------------------------------------------------------------------------------------------------------------------------------------------------------------------------------------------------------------------------------------------------------------------------------------------------------------------------------------------------------------------------------------------------------------------------------------------------------------------------------------------------------------------------------------------CATGTGACTCATTTAAG------------GAAGTAGACTACATGGGACATTATGCAAGTGAATTGGTGAAGACGGTACGTGAGGGTTCTGGA---------GGAA-AGAAAAACCTCTAGAGGGTTTCCACATTAT-----------------------------------------------------------------------------------------AGCCAGATGGCATGTTCCCAAATCATATTCTAAATCCGGAAGATAAGAAAGCAATGCAA----------------------------ATGCTGATATGGGTATTATTTTTTATACAAATGTTGACAGGGCTGCTGCTGTAGATTCTAAT------GGTCGTGAATTGAACCGCAATCGTCTAATTGCTCTCTTGTCTGCAATTGTCTTGTCTGAACATCCARGAACAACCATTGGTACAGATAGTGTGACCTCAGATGGCGTGTCTGATTTTATTGAGAAAAGACTTGGTGGCAAGCACCATCGGTTTAAG------------------------------------------------------------------------------------------------------------------------------------------------------------------------------------------------------------------------------------------------------------------------------------------------------------------------------------------------------------------------------------------------------------------------------------------------------------------------------------------------------------------------------------------------------------------------------------------------------------------------------------------------------------------------------------------------------------------------------------------------------------------------------------------------------------------------------------------------------------------------------------------------------------------------------------------------------------------------------------------------------------------------------------------------------------------------------------------------------------------------------------------------------------------------------------------------------------------------------------------------------------------------------------------------------------------------------------------------------------------------------------------------------------------------------------------------------------------------------------------------------------------------------------------------------------------------------------------------------------------------------------------------------------------------------------------------------------------------------------------------------------------------------------------------------------------------------------------------------------------------------------------------------------------
>Isoetes_andicola
----------------------------------------------------------------------------------------------------------------------------------------------------------------------------------------------------------------------------------------------------------------------------------------------------------------------------------------------------------------------------------------------------------------------------------------------------------------------------------------------------------------------------------------------------------------------------------------------------------------------------------------------------------------------------------------------------------------------------------------------------------------------------------------------------------------------------------------------------------------------------------------------------------------------------------------------------------------------------------------------------------------------------------------------------------------------------------------------------------------------------------------------------------AAGTAGACTACATGGGACATT---M--GK-A----GTGAAGACTGTACGTGAGGATTCTAGA---------GGAAAAG----------------------------------------------------------------GGGGAGTGTCCTCGAGCCACTTGGAGTGACTACAACTGGCAGTCAATTCTTGGAGCCAGATGGCATGTTCCCAAATCATATTCCAAATCCGGAAGATAAGAAAGCAATGCAATCAATCACAGAAACGGTTTTGAAGAGTAATGCTGATATGGGTA---------------------ACAGGGCTGCTGCTGTAGATTCTAAT------GGTCGTGAATTGAA------------------------------------------------------------------------------------------------------------------------------------------------------------------------------------------------------------------------------------------------------AAACCACTGGCTGGATGATGGTGCTTATCTTATGGTAAAGCTCTTGATTAAATTGGCTTCTGCCAAAACTGCT---GGCGAAGACCAAGGTAGTTCCGT-----------------------------------------------------------------------------------------------------------------------------------------------------------------------------------------------------------------------------------------------------------------------------------------------------------------------------------------ATGGAGGAK--TTTTTGTTAAGATTG------TCTTTGCACGACCATGTGCTTCCACTAAATATTGAGGCATTGTCGCATGAAGGAGCTAAGAAGCTA---------------------------------------------------------------------------------------------------------------------------------------------------------------------------------------------------------------------------------------------------------------------------------------------------------------------------------------------------------------------------------------------------------------------------------------------------------------------------------------------------------------------------------------------------------------------------------------------------------------------------------------------------------------------------------------------------------------------------------------------------------------------------------------------------------------------------------------------------------------------------------------------------------------------------------------------------------------------------------------------------------------------------------------------------------------------------------------GCATCTGTTGTCTTAGAAACAGTACAACAGTTTGGAGCACTAAATTTATCAGCACTTTGTAACTACATTAATTCCCCATGA------------------------------------------------------------------------------------
>Isoetes_humilior
-------------------------------------------------------------------------------------------------------------------------------------------------------------------------------------------------------------------------------------------------------------------------------------------------------------------------------------------------------------------------------------------------------------------------------------------------------------------------------------------------------------------------------------------------------------------------------------------------------------------------------------------------------------------------------------------------------------------------------------------------------------------------------------------------------------------------------------------------------------------------------------------------------------------------------------------------------------------------------------------------------------------------------------------------------------------------------------------------------------------------------------------------------------------------------------------------------------------------------------------------------------------------------------------------------------------------------------------------------------------------------------------------------------------------------------------------------------------------------------------------------------------------------------------------------------------------------------------------------------------------------------------------------------GTGGCAAGCACCATCGGTTTAARCGGGGATACRAAAAYGKCATTGATGAAGCTATACGTTTA---------------------------CTTGCCATAGAAACAAGTGGCCATGGTGCGTTAAAGGAAAAACACTGGCTGGATGATGGTGCTTACCTTATGGT----------------------------------------------------------------------------------------------------------------------------------------------------------------------------------------------------------------------------------------------------------------------------------------------------------------------------------------------------------------------------------------------------------------------------------------------------------------------------------------GAAGGAGATAAGAAGCTA---------------------------------------------------------------------------------------------------------------------------------------------------------------------------------------------------------------------------------------------------------------------------------------------------------------------------------------------------------------------------------------------------------------------------------------------------------------------------------------------------------------------------------------------------------------------------------------------------------------------------------------------------------------------------------------------------------------------------------------------------------------------------------------------------------------------------------------------------------------------------------------------------------------------------------------------------------------------------------------------------------------------------------------------------------------------------------------ACATCCGTTGTCTTTGAAACAGTACAACGGTTTGGAGCACTAAATTTATCAGCACTCCATAACTACATTAATTCCCCATGA------------------------------------------------------------------------------------
>Isoetes_elatior
-------------------------------------------------------------------------------------------------------------------------------------------------------------------------------------------------------------------------------------------------------------------------------------------------------------------------------------------------------------------------------------------------------------------------------------------------------------------------------------------------------------------------------------------------------------------------------------------------------------------------------------------------------------------------------------------------------------------------------------------------------------------------------------------------------------------------------------------------------------------------------------------------------------------------------------------------------------------------------------------------------------------------------------------------------------------------------------------------------------------------------------------------------------------------------------------------------------------------------------------------------------------------------------------------------------------------------------------------------------------------------------------------------------------------------------------------------------------------------------------------------------------------------------------------------------------------------------------------------------------------------------------------------------------AGCACCATCGGTTTAAACGGGGATACAAAAACGTCATTGATGAAGCTA--------AATTCAGTG---GGCRARGAAGCACAMCTTGCCATAGAAACAAGYGGCCATGGTGCRYTAAAGRAARACYACTGGCTGGATGATGGCGCTTATCTTATGGT------------------GGCTTCTGCCAAAACTGCT---TGCGAGTACCAAGGTAGGTCCGTGCTTACAGTCTTGATAGAGGAACTGCAAGAGGCCRAAGTTTCTTCRGAGCTACGATTRARWATWGATGAGAAGCATCCAGATATTGGGATGAGG------------------AACTTTAAAGATTAT---------GGTCAAGAG------------------------------------------------------GTTCTTGAACATTTGGAACAA---------------------------------------AACATAGAGCTGG----AAATTTGAAAAAGGCATCGAAGAAC--------GGTTCGAGTTTCTGGA---TATGGAGGATGGTTTTTGTTAAGACTG------TCTTTGCACGACCCTGTGCTTCCGTTAAATATTGAGG---------ATGAAGGAGAYAAGAAGCTA---------------------------------------------------------------------------------------------------------------------------------------------------------------------------------------------------------------------------------------------------------------------------------------------------------------------------------------------------------------------------------------------------------------------------------------------------------------------------------------------------------------------------------------------------------------------------------------------------------------------------------------------------------------------------------------------------------------------------------------------------------------------------------------------------------------------------------------------------------------------------------------------------------------------------------------------------------------------------------------------------------------------------------------------------------------------------------------GCGTCCGTTGTCTTTGAAATAGTACAACGGTTTGGAGCACTAAATTTATCAGCACTCCATAACTACATTAATTCCCCATG-------------------------------------------------------------------------------------
>Isoetes_coromandelina
----------------------------------------------------------------------------------------------------------------------------------------------------------------------------------------------------------------------------------------------------------------------------------------------------------------------------------------------------------------------------------------------------------------------------------------------------------------------------------------------------------------------------------------------------------------------------------------------------------------------------------------------------------------------------------------------------------------------------------------------------------------------------------------------------------------------------------------------------------------------------------------------------------------------------------------------------------------------------------------------------------------------------------------------------------------------------------------------------------------------------------------------------------------------------------------------------------------------------------------AAAAACCTCTAGAGGGCTTCCACATTGTTGTAGATGCAGGA----------------------------GTGTCCTTGAGCCACTTGGAGCAACTACAACTGGCAGTCAATTCCTGGATCCAGATGG-------------------------------------------ATGCAGTCGATTACGGAAGCAGTTTTTAAGAATAAGGCCGATATGGGTATAATTTTTGACACAGATGTTGACAGGGCTGCTGCTGTAGACTCTAAT------GGTCATGAATTGAACCGCAATCGCTTAATTGCTC------------------------------------------------------------------------------------------------------------------------------------------------------------------------------------------------------------------------------------------------------------------------------------------------------------------------------------------------------------------------------------------------------------------------------------------------------------------------------------------------------------------------------------------------------------------------------------------------------------------------------------------------------------------------------------------------------------------------------------------------AGGCATCATCACATGAAGAAGCTAAGAAACTA---------------------------------------------------------------------------------------------------------------------------------------------------------------------------------------------------------------------------------------------------------------------------------------------------------------------------------------------------------------------------------------------------------------------------------------------------------------------------------------------------------------------------------------------------------------------------------------------------------------------------------------------------------------------------------------------------------------------------------------------------------------------------------------------------------------------------------------------------------------------------------------------------------------------------------------------------------------------------------------------------------------------------------------------------------------------------------------GCATCTGTTGTCTTTGAAGCAGW-------TTTGGAGCATTAAATTTATCAACTCTTCATAACTACATT------------------------------------------------------------------------------------------------
