# Supplementary material for: Phylogenomics indicates the “living fossil” Isoetes diversified in the Cenozoic
Source: PLoS One. 2020 Jun 18;15(6):e0227525. doi: 10.1371/journal.pone.0227525 (PMC7302493; doi:10.1371/journal.pone.0227525)
Supplement: S1 File — Folder containing fasta files for each of the individual nuclear alignments. (GZ) [file pone.0227525.s011.gz › 1_Individual_Nuclear_Alignments/Homolog_06959.orthogroup_2.fasta]

>Isoetes_lacustris
------------------------------------------------------------------------------------------------------------------ATATCA---GAAGACAAAGATGTTAATGAC------------------------------------------ACGGTCTCA------------TTAACAGCTGCACCTGATGATGTTACAGCTGACAAAGGAGAGGCAGATAGTCAAGCT---------TTGCCA---CCA---------------------------------------------CCT---------------------------------CAAAAGAAGCCC---------------------------------------------------CGCATTGAAATTACA------------------------------------------------------------------GAGCCCGAA---------------------------------------------------------------------------------GCTGAGCAACCATTG---------------------------------AAAGATGTT------------ATTCCAAATTTGGAC------------------------------------------------------------------GTTCAAAATGGT---------------------------------------------------------------------------------------------------------------------------------CTTTCTGTTCCTGCAGTT---------------------------------ATAAAACCT---------------------GTAGAAGACAGTAATTCCATGCCTACGGCACATGGT------------------------------------------------------------------------------------------------------------------------------------------------------------------------------------------------------------------------------------------------------------------------------------------------------------------------------------------------------------------------------------------------------------------------------------------------------------------------------------------------------------------------------------------------------------------------------------------TCTGTCCAT---------------------------------------------------------------------------------------------------------------------------------------------------------------------------------------------------------------------------------------------------------------------------------------------------------------------------------------------------------------------------------------------------------------------------------------------------------------------------------------------------------------------------------------------------------------------------------------------------------------------------------------------------------------------------------------------------------------------------------------------------------------------------------------------------------------------------------------------------------------------------------------------------------------------------------------------------------------------------------------------------------------------------------------------------------------------------------------------------------------------------------------------------CGTTCAGAGAAAACTCGTAGGATTTCCATCGAGCGGGCTGAGGCACGCAAGTATGCACTTCGGGTTCAACTTCAAAAGCGTCAGTTTTTCCACTCACATACTGCGCAGCTCATGGACATGGAGCAACTTCTAGCTGACAAGGATAGCGAGGATGAGGTTGATGATGTTGTTGCAAGCTTTGAAGATCGGCGGATGCTAGATGAATTCCTAGATGTAACAAAGGATGAGAAGGATGTTATGCATAGATGGAATACTTTTGTCCGCAAGCAACGAGTAGTGGCAGATGGTCACTGCCCATGGGCTGTAGAGGCTTTTGCCAAACTTCATGCTGAGGATTTTTCTAAGAGCGCATCCCTTAGGAGGTGCTTTATGCTGATGCTTGTTAAGTTTTGGAATCATCATCTTATTGACGGGCGAGTGGTCAATAATTGTCTCTCTCTGGTAAATGATCTGGAGAATCAATAA------------------------------------------------------------------
>Selaginella_moellendorffii
------------------------------------------------------------------------------------------------------------------------------------------------------------------------------------------------------------------------------------------------------------------------------------------------------------------------------------------------------------------------------------------------------------------------------------------------------------------------------------------------------------------------------------------------------------------------------------------------------------------------------CAGCCC---------------------------------------------------------------------------------------------------------------------------------------------------------------------------------------------------------------------------------------------------------------------------------------------------------------------------------------------------------------------------------------------------------------------------------------------------------------------------------------------------------------------------------------------------------------------------------------------------------------------------------------------------------------------------------------------------------------------------------------------------------------------------------------------------------------------------------------------------------------------------------------------------------------------------------------------------------------------------------------------------------------------------------------------------------------------------------------------------------------------------------------------------------------------------------------------------------------------------------------------------------------------------------------------------------------------------------------------------------------------------------------------------------------------------------------------------------------------------------------------------------------------------------------------------------------------------------------------------------------------------------------------------------------------------------------------------------------------------------------------------------------------------------------------------------------------------------------------------------------------------------------------------------------------------------------------------------------------------------------------------------------------------------------------------------------------------------------------------------------------------------------------------------------------------------------------------------------------------------------------------------------------------------ATGGCAAGCGAGCAGCTATTGTCTGACAAGGACAGCGAAGACGAGCTCGACGATGCAATTGCGAGTCTGGAAGATTGTCGGATGCTGGACGACTTTGTCGACGTGACGAAGGATGAGAAGGATGTTATGCACCGCTGGAACGATTTTGTTCGTAGACAAAGAGTTATAGCCGATGGTCATTGTCCGTGGGCGTGTCAGGCTTTCGTAAAGCTCCATGCGGAAGAGTTTCGCAAATCTCCTTCTCTGCGCAGGTGCTTCATGTTCCTACTTGTCAAGTTCTGGAACAACCATTTGATCGATGGCCAGGTCATGAATGACTGCCTATCTACAATTGACGTGTTGGGGCATTAA---------------------------------------------------------------------
>Arabidopsis_thaliana
ATGCCAGGCATTCCTCTT---------------------------GTTAGTCGTGAA------ACCTCTTCTTGTTCAAGAAGCACA---------------------GAGCAGATGTGCCATGAAGACTCCCGTCTGCGT------------------------------------------------ATTTCG---------------------------------------------------------------------------------------GAAGAGGAGGAGATTGCTGCTGAAGAGAGCTTGGCTGCCTATTGCAAGCCTGTTGAACTCTACAATATCATTCAACGCCGTGCTATTAGGAATCCCTTGTTTCTTCAGCGATGTTTGCATTATAAGATTGAGGCAAAACATAAAAGGAGAATACAAATGACTGTATTCCTCTCGGGCGCTATAGATGCTGGGGTACAAACTCAA---------------------------------------------------------------------------AAATTATTCCCTCTGTATATTTTGTTGGCAAGACTCGTTTCTCCTAAGCCTGTCGCTGAGTATTCTGCAGTATATAGGTTCAGTCGAGCATGTATC---CTAACTGGTGGATTGGGGGTTGAT------GGAGTTAGTCAAGCCCAAGCCAACTTTCTTCTCCCTGATATGAATAGACTCGCATTGGAGGCAAAATCAGGATCACTCGCTATCTTGTTTATCAGCTTTGCTGGT---------------GCGCAAAATTCTCAATTTGGCATTGATTCAGGCAAGATTCAT---TCAGGAAATATAGGAGGACATTGTTTATGGAGCAAAATACCTCTGCAATCACTGTATGCGTCGTGGCAGAAA------------------TCACCAAACATGGACTTGGGACAGAGAGTAGACACAGTCTCTCTTGTTGAAATGCAGCCTTGCTTCATAAAGCTAAAGTCCATGAGTGAGGAAAAGTGTGTCTCGATTCAGGTGCCCAGCAATCCACTCACCTCGAGCTCTCCGCAGCAAGTGCAAGTCACCATATCTGCAGAAGAAGTTGGGTCAACGGAA------------AAATCTCCTTATAGTTCATTTTCATATAATGACATCTCTTCCTCTTCCTTG---TTGCAAATTATCAGGTTGAGAACAGGAAATGTAGTTTTCAACTACAGATACTATAACAACAAATTGCAG---AAGACTGAAGTAACTGAAGACTTTTCTTGTCCATTCTGCTTAGTAAAATGTGCCAGTTTCAAGGGCCTGAGATATCACTTGCCATCAACCCACGATCTCCTCAATTTCGAGTTTTGGGTAACTGAAGAATTTCAGGCG------GTAAATGTCTCCCTCAAGACTGAGACAATGATATCCAAGGTTAAT---------GAGGATGACGTT---GACCCAAAGCAGCAAACT---------TTCTTTTTT---------------TCACGGAGGAGGCAAAAGAGTCAGGTACGGAGCTCAAGGCAA---------------------------------------------------------------------------------------------------------------------------------------------------------------------------------------------------------------GGGCCTCATCTTGGATTAGGT---TGCGAG------------------------------------------------------------GTGCTAGATAAG------------------------------------------------------------------------------------------------------------------------------------------------------------------------------------------------------------------------------------------------------------------------------------------------------------------------------------------------------------------------ACTGATGATGCTCATTCTGTTAGAAGTGAGAAGAGCCGAATACCA---------------------------------------------------------------------------------------CCTGGAAAG------------------------------------------------------CATTACGAAAGAATTGGGGGTGCT------------------GAGTCTGGTCAAAGAGTTCCT---------------CCTGGCACGAGTCCTGCAGACGTGCAATCATGTGGGGATCCAGATTATGTGCAGTCGATAGCTGGAAGT---------------------------------------------------------------------------------------------ACAATGTTGCAGTTTGCAAAAACGAGGAAAATATCTATAGAACGGTCGGACTTGAGGAAC---------CGAAGCCTCCTTCAGAAGAGACAGTTCTTCCACTCTCATCGAGCTCAGCCCATGGCTCTAGAACAAGTACTTTCGGACCGGGATAGTGAAGATGAAGTTGATGATGATGTGGCAGATTTTGAAGATAGAAGGATGCTCGATGATTTCGTTGATGTGACTAAAGATGAGAAACAGATGATGCACATGTGGAACTCGTTTGTGAGGAAGCAGCGAGTATTAGCAGATGGTCACATTCCATGGGCATGCGAGGCATTCTCAAGATTGCACGGACCCATCATGGTTCGAACACCGCACTTGATTTGGTGCTGGAGAGTGTTTATGGTGAAACTGTGGAACCACGGTCTTCTTGATGCCCGAACCATGAACAACTGTAATACCTTTCTCGAACAGCTCCAAATTTGA---------------------------------------------------------------------
>Theobroma_cacao
------------------------------------------------------------------------------------------------------------------ATGTGCCGAGAAGATTCCCGCCTGCAT------------------------------------------------TTATCT---------------------------------------------------------------------------------------GCAGAAGAGGAACTTGCTGCTGAAGAGAGTCTATCTATTTATTGCAAGCCTGTAGAACTCTATAACATTCTTCAAAGACGTGCTGTGAGAAATCCATCATTTCTTCAAAGATGTCTGCGTTACAAAATTCAGGCAAAACACAAAATGAGAATACAAATGACAGTGTCCGTGTCAGGGATTGTGAATGGAGGTGTACTGACTCAA---------------------------------------------------------------------------AGTCTTTTTCCTCTATACATCCTGTTGGCGAGACTAGTTTCTGATGTTGCGGTTGCAGAGTATTCTGCAGTTTATCGTTTCCGTCGGGCATGTATC---TTGACTAGCTTCACTGGCATTGAG------GGCAGTAATCAAGCTCAAGCTAATTTTATTCTCCCTGAGATTAATAAGCTAGCTATAGAGGCCAAATCTGGCTCACTTGCCATTTTGCTTGTCAGCTTTGCA---------------------------------------------------------------------AATGGTGGAGGATGCTGCCTATGGGGTAGGATACCGTTGGAATCACTATATATGTCATTGGAGAAA------------------TCCCCTAACTTGAGTTTGGGACAAAGAGCTGAGATGACATTGCCCGTTGAGATGCATTCTTGCTCATTGAAGTTGAATTGTTTGAATGAGGACAAATGCATCTTAATCCAAAATTCCAGCAATTCTTTATCC---------------------ATGGTCATCATTTCTGCTGAGGAGGCTGGGGCAAAGGAA------------AAATCTCCCTATAACTCATACACATGCAGTGGCATTTCTTCTTCATCACTG---TCTCATATTATTCGGTTGAGAGCGGGGAATGTCATCTTTAATTACAGATATTACAACAACAAGTTACAG---AGGACTGAAGTAACTGAAGACTTCTCATGCCCTTTCTGCTTGGTAAAATGTGCAAGCTTTAAGGGTCTGAGGCATCACTTGCCAGCATCCCATGATCTCTTTCACTTTGAATTTTGGGTAACTGAAGAGTATCAAGCT------GTCAATGTGTCAGTCAAAACTGACATTTGGAGATCTGAGATTGTT---------GCAGATGGTGTT---GATCCTAAACAACAAACT---------TTCTTCTTTTGCTCAAAGCAATTAAGGCGTAGACGACCAAAGAGCCTAGTT------GCAAGGCATGTGAATCCC------GTT---TTCTTA------------------------------------------------------------------------------------------------------------------------------------------------------------------------------------GAACCAAATCTGCCAGCTGGAGACTGTGAG------------------------------------------------------------CTTCTTGACAAG------------------------------------------------------------------------------------------------------------------------------------------------------------------------------------------------------------------------------------------------------------------------------------------------------------------------------------------------------------------------GTTCATGGTGGAAACATTTTACAAAAT------------------------------------------------------------------------------------------------------------------------------------------------------------------------------GCTAGAATTGGTGAGGTG------------------GAGTGTGTGCAACATGTTCCATCCAGTTTCAATGTTGCAGGGGTTTCAGGTGCTGCAGGACAATCTTATTCTGATTCTGAACGTGTTCAATCAGTGTCTGGAAACAATCTTGGG---CCC---------------------------------------------------------------------------CCTGCCTTGTTGCAATTTGCAAAGACAAGAAAATTATCAATGGAACGTTCTGATCCAAGAAAC---------CGTACACTCCTTCAGAAGCGACAGTTTTTCCACTCACATAGAGCACAGCCAATGGCAATAGATCAAGTAATGTCTGACAGAGACAGCGAGGATGAGGTTGATGATGATGTTGCAGATTTTGAAGATCGAAGGATGCTTGATGATTTCGTAGATGTAACCAAAGATGAGAAGCAAATAATGCATTTGTGGAACTCTTTTGTGAGGAAGCAAAGGGTGTTGGCAGACGGTCACATTTCATGGGCATGTGAAGCATTTTCAAAATTACATGGGCGTGACCTTGTCAAAGCCCCAGCTCTCATCTGGTGTTGGAGATTATTCATGATCAAGCTGTGGAATCACGGCCTGCTTGATGCGCGAACCATGAATAATTGTAATATTATTCTTGAACAATACCAAAAGCAGGGTTCGGATCCTATAAAAGGCTAA---------------------------------------------
>Ananas_comosus
ATGCCGGGCTTACCTTTGGCTGTT---------------CGTGAAACCACGAACCTT------GGCTGCAGTTGCGGCCATTCCCGG---------------ACTGCTGATCAAATGTGTCGTCAGCAGTCTCGTGTTCGT------------------------------------------------TTGACT---------------------------------------------------------------------------------------GCTGAGGAGCAACGTGCAGCTGAAGAAAGTTTTTTATTATATTGCAAGCCGGTTGAACTGTACAATATTCTTCAACGTCGAGCAATAAAAAATCCTTCCTTTCTTCAGAGATCCTTGCTTTACAAGATACAGGCAAAGCGCAAAAGAAGAATTCAGATAACTGTATCACTTTCTGCGAATATAAATGCTGAGCTGCAACCACGG---------------------------------------------------------------------------GATGTATTTCCTCTATATGTGTTGTTGGGCAGACCTGTCACTGATGCTACCCTTCCAGCGCTGTCTGCGATATATCGGCTCAGCCGGGCGTATTTG---CTATCTTCTTTCTGTGAATTTGGG------AATAAAGATCAAACAGAAGCGACTTTTGTAATTCCCGATATTAATAAGCTGGCAACTGGTTTGCGAGTTAGTGATCTGTGCATTATCCTTGTTAGCAGCGGGGAA---TTTCGAGAAGTTTTGAGTGAGAATCACCAATCAGAGAACCATGTGCAACTTGTTCCTTTTCCAAAACTTCAAGGAAAGTACCTTTGTGGAAAAATCCCAATTAGTTCACTTTGCTCATCGCTGGAACAG------------------TGTGTAACATTAAGTTTGGGGCATCAATCTGAGATGGTTCCAACAGTCAGCATGAGCCCGAGCTTCTTGGAGCCAAAATTTCTGGACCAGAACAATTGTTTAACTTTTCATTCG------CATAACATAGGATCTATGGCTTCCTATCAATTGCGAGTAAGCATATGTGCTCAAGAGGTTGGTGCAAGAGAG------------AGGTCTCCTTATCATTCTTACTCGTATGACAATGTTCCAACATCATCATTG---CCCCATATTATACGGTTGAGAGCTGGAAATGTACTTTTCAACTATAGGTACTACAACAATACACTACAA---AAGACTGAAGTTACAGAGGACTTCTGTTGTCCTTTCTGCTTGGTGCAGTGTGCAAGTTATAAGGGTTTAAGATGTCACTTGACTTCCTGCCATGACCTTTTCAACTTTGAGTTTTGGGTAACTGAAGAGTATCAAGCT------GTAAATGTATCTTTGAGGACTGATGTTTGGAGATCTGAGGTTGCA---------ACTGACGGGATT---GATCCAAGGCTGCAGACT---------TTTTTCTATTGCTCGAGCCTCAAGAGGAGATCCAAGAAA------TTTAATCAGAATGTAAACCATGCACACCCGCATTTTCTGGAATCTGAT------------------------------------------------------------------------------------------------------------------------------------------------------------------------------------TCACCTGAGGAAGCCCAAGCAGGGATGGATGTTGAT------------------------------------------------------TATCTTCAAAGGCAAAATGGTAGA------------------------------------------------------------------------------------------------------------------------------------------------------ATACTCATGAATCCGAGA---------------------------------------------------------------------------------------------------------------------------------TTAACTGATGGTCGCACTCATAAA---------------------------GAAGAGGGGAAGCTGCCTCGCAAATCATCAGTCGGTGAATCTCATTTTCTCTCTGTGAGA---------------------------------------------------------------------------------------------------------------------------------------CAAAAATCCGAAAGCTTTGGTTCTGAGAACAATCATGCTGTGGAATGCATGGAGCCTGCCTCATCTAGTCCTGATAGTGCTGGTATA------------GCCCAGGGCTCCATGACTAATGATGGTGCTCAGCAGCTAGCTGGTGGCAATCTCATA---CCG---------------------------------------------------------------------------CCAACTGTGCTTCAGTTTGCAAAGACACGAAAATTATCAATTGAGCGAGCTGATCCTAGGAAT---------CGTGCACTTCTTCAAAAGCGCCAATTCTTTCACTCTCACAGAGCTCAGCCAATGGCTTTGGAGCAAGTGTTTTCTGATCGTGATAGCGAAGATGAGGTCGATGATGATATTGCCGATTTTGAAGATAGAAGGATGCTTGATGATTTTGTTGATGTGACAAAAGATGAGAAGCAGATTATGCATCTTTGGAATTCCTTTGTGAGGAAACAAAGAGTGCTAGCAGATGGTCACATCCCGTGGGCATGCGAGGCATTCTCCAGACTTCATGGAAAAGATCTTAGTCGAGCTCCAGCATTGCTT---------------------------------------TGTCTGTTAGACGCGCGCACCATGGATGCGTGCAGCTTGATTCTTGAAAGATGTCGATGCGAAGGCTCGCATCGTGAGCAAACCTGA---------------------------------------------
>Oryza_sativa
------------------------------------------------------------------------------------------------------------TACCAGATGTGCCGCCACCAGCCAAGGGCTCGG------------------------------------------------CTCTCT---------------------------------------------------------------------------------------CCCGATGAGCAGCTTGCAGCTGAAGAAAGCTTCGCATTATACTGCAAGCCGGTCGAGTTGTATAATATCATTCAGCGCCGATCCATTAAAAATCCTGCTTTTCTTCAAAGATGCCTTCTTTACAAGATTCACGCAAGACGGAAGAAGAGGAGCCTGATAACCATATCACTTTCTGGAGGCACAAATAAAGAACTGCGGGCACAA---------------------------------------------------------------------------AATATCTTTCCTCTTTATGTTCTGTTAGCTAGACCTACTAATAATGTTTCACTTGAAGGGCATTCTCCGATATATCGATTCAGTCGTGCTTGTTTG---TTGACTTCTTTTCATGAATTTGGA------AATAAAGACTACACTGAAGCAACATTCGTCATTCCTGATGTGAAGAACTTAGCAACCTCC---CGAGCTTGCAGCCTTAATATTATCCTTATCAGCTGTGGACGA---GCTGAGCAAACTTTTGATGACAATAACTGTTCTGGGAACCATGTGGAAGGCTCTACTCTCCAAAAGCTTGAAGGGAAGTGTTTCTGGGGTAAAATACCAATCGATCTTCTTGCTTCATCTTTGGGAAAT------------------TGTGTGAGCTTAAGTTTGGGACATACCGTGGAAATGTCTTCCACGGTTGAGATGACCCCAAGCTTCTTAGAGCCAAAATTTCTGGAGGATGACAGTTGCTTGACATTTTGCTCT------CAGAAGGTTGATGCTACTGGTTCATTTCAACTGCAAGTTAGCATATCTGCTCAAGAGGCTGGTGCAAAAGACATG------TCCGAGTCTCCTTATAGTGTTTATTCATATAATGATGTGCCACCTTCGTCATTG---ACACATATTATAAGGTTGAGATCTGGCAATGTGCTTTTTAACTACAAATACTACAATAATACTATGCAA---AAAACCGAAGTCACTGAAGATTTTTCTTGCCCATTTTGCTTGGTACCATGTGGCAGCTTTAAGGGTCTAGGATGTCACCTAAACGCATCGCATGACCTTTTCCATTATGAGTTTTGGATATCTGAAGAGTGCCAGGCT------GTTAATGTTAGTCTGAAGACTGATTCTTGGAGAACAGAGCTTTTG---------GCTGAGGGAGTT---GATCCAAGACATCAAACA---------TTTTCGTACCGCTCAAGATTTAAGAAGCGTAAAAGGGTGGAAATCTCAAGTGATAAAATTAGGCATGTACATCCACATATTGTGGATTCAGGA------------------------------------------------------------------------------------------------------------------------------------------------------------------------------------TCACCTGAAGATGCCCAGGCAGGATCTGAAGACGAT------------------------------------------------------TACGTGCAGAGGGAAAATGGT---------------------------------------------------------------------------------------------------------------------------------------------------------------------------------------------------------------------------------------------------------------------------------------------------------------------------------------------------------------------------------------AGTTCTGTAGCA------------------------------------------------------------------------------------------------------------------------------------------------------------------------------------------------CACGCT------TCTGTTGATCCTGCTAATTCA---------------------------------------------------------------------TTACACGGTAGCAATCTTTCA---GCA---------------------------------------------------------------------------CCAACAGTGTTACAGTTTGGGAAGACAAGAAAGCTGTCTGTTGAACGAGCTGATCCCAGAAAT---------CGGCAGCTCCTACAAAAACGCCAGTTCTTTCATTCTCACAGGGCTCAACCAATGGCATTGGAGCAAGTTTTCTCAGATCGTGATAGTGAAGATGAAGTTGATGATGACATTGCTGATTTTGAAGATAGAAGAATGCTTGATGATTTTGTTGATGTTACAAAAGACGAGAAACTTATTATGCATATGTGGAATTCATTTGTTCGGAAACAAAGGGTACTAGCGGATGGCCATATTCCCTGGGCATGCGAAGCATTCTCGCAGTTTCATGGACAAGAACTTGTACAAAATCCAGCTCTACTATGGTGTTGGAGGTTTTTTATGGTCAAACTCTGGAACCACAGTCTACTGGATGCGCGAGCCATGAATGCCTGCAACACAATTCTTGAAGGCTACCTGAACGGAAGCTCGGATCCAAAGAAAAATTGA---------------------------------------------
>Amborella_tricopoda
ATGGCAAAAATGTCCTACCTTCTCATTTTGAACTTACATCTGCATATAAAAGAGCTA------AATCCAAGCTGCGCTTTTCCCTCTTTCGTGAATCTCGCTCTGTTCATTCCGGTTGCTCAAAGCCCACAAGGCTTAAGG------------------------------------------------CTTGGAGGA------GATATGAGCTTAACGTGTTATCAGACCTATCACAACAAGAATGCCGGG---------------------GTTGCCTTTGCTGAGGAGGCTGCAGCAGCTGAAGAAAGTCTCTCCATTTACTGTAAACCTGTGGAACTATATAATATTCTTCAACGTCGGGCATTGCGTCATCCATCATTTCTCCAACGATGCTTGCATTACAAAATACAAGCAAAACGGCAAAAACGAATAAAAATTACCTGCACCCTTACGGGGCTTTTGACAGATGGAGGACAATCACCG---------------------------------------------------------------------------AATGTATTTCCTCTTTATGTGTTGTTGGCTACGCCTATATCCAATATTGTTGATACAGGGTATTCGGCAGTTTATCGGTTCAATCGGGCATGTATA---CTGACTGCATTTAGTGAATCTGGA------AGGAGAGATGTGGCTTCTGCTAATTTCCTTCTACCGGAGATTGGAAAGCTTGCAGCTGATGCCAAAGCTGGCAATCTTAGTATCATATTTGTTACTTGTGCAGGAGATATTAATCATTCTGCTGATGGTGTTCATATGGGAGTTGATCGAGATATGGCTTCTGTTTCATCTATTCTCGGTGGACACTGTCTTTGGGGAAAACTACCTATGGATTCTCTTAGTTCTTCATGGGAGAAG------------------TCCCCAAGCTTGAGGTTGGGGCATAGATCTGAGATGCAATCATCAATTGAGATGCACTCTAGTTTCTTGGAGCGTGGTGGTTTTGATGGGGAAAATTGTATAAGGTTTCAGATT------CATAATTTAAGC---ACTGTGCAAATGCGAGTGCAAGTGAATGTTTCAGTACAAGAGGTTGGAGCAAAGGAG------------AGATCTCCTTATGATTCATACACATATGATGATATTCCTATTTCATCCTTA---TCTCATATCATTCGGTTACGGGCTGGAAATGTCATATTCAATTATCGGTATTATAACAATACACTGCAG---AAGACTGAAGTTACAGAAGACTTCTCATGCCCATTTTGCTTGGTGCGATGTGCGAGCTTTAAGGGTTTGCGCTATCATTTGAGCTCATCCCATGACTTATTCAATTTTGAATTTTGGGTCACTGAGGAGTATCAGGCA------GTAAATGTTTCTGTCAGAAGTGACAGTTGTAGATCTGAGGCAGTT---------ACAGATGGTGTT---GACCCGAAGCTCCAAACA---------TTCTACTTCTGCTCTAAGCAAAGGCGCCATAGAAAATACAAGTACATTGATGACAATGTGAAACACGTTGAAGCG------GTGAAGTCAGAC------------------------------------------------------------------------------------------------------------------------------------------------------------------------------------TCCCCTGAAATAGCCCGTCCAGATTGC------------------------------------------------------------------TTGGAAAAGGATGCATCC------------------------------------------------------------------------------------------------------------------------------------------------------------------------------------------------------------------------------------------------------------------------------------------------------------------------------ACAAGTTCTTGCCAAATGGCCATTGAAACTCCAGCAAATCAGTCCTCTCTAGAAAGATCCAGCAAGAACTCTAAGAAA---------------------------------------------------------------------------------------GGAGGAAAGAGG------CCTCTTAAAGAACCTAGTAAAGAGAAGAATTTGGACCATTGCGGACATAATTCCCAAAGCGCTGGAGTGGAGAATGGCTTCACTGGAGAGTGTGGAGAACCAGTTATGTCAAGCTCCGATGTAATGGGCGTTTGTGCTGCTAAAGCTCAGGCTTCTCTTGGCAGTGAGTGTGCTCTTCCTGGGAATGGAAGCAACCTTGCT---CCT---------------------------------------------------------------------------------------CAATGTGCAAAAGTGAGGAAGCTCTCAGCTGAAAGAATGGACCCTAAAAAC---------CGTGCACTCCTCCAAAAGCGCCAGTTCTTTCATTCGCATAGAGCACAGCCAATGGCATTGGAGCAAGTATTTTCTGATCGGGATAGTGAGGATGAAGTTGACGATGACATTGCTGATTTCGAAGACCGTAGGATGCTTGATGACTTTGTGGATGTAACCAAGGATGAGAAGCAGATCATGCATCTGTGGAATTCATTTGTGAGGAAGCAAAGGGTGTTAGCAGACGGTCACATTCCATGGGCATGTGAAGCATTTTCAAAGCTACATGGTTGCGACCTTGTACGTGCACCAGCATTGATTTGGTGTTGGAGGTTATTTATGATGAAGCTATGGAACCATTGTCTCCTTGATGCTCGTACCATGAACAATTGTAACATAATTCTTGACAATTTTAAGAAAATGGAGTTAGATCCGCAACAAAATGAAGCTCGGCATCCATGA------------------------------
>Pinus_maritima
ATGCCTGGCTTGGCG---------------TCGATAGATCGAGACACAGTGTATCTTCCACATACTCGTAACCTTTCCAGGAGCTCT---------------------AATCCAATGTGCTACCAGGAGTCCCAAATGTAT------------------------------------------------TTGTCA---------------------------------------------------------------------------------------CCTGAAGAGATAGCTCTTGCAGAAGAAAGCTTCTCAATGTATTGTAAGCCTGTTGAGCTGTACAACATCCTTCAGCACCGAGCTTCAAAACATCCTTTATTTCTTCAAAGAAGTTTAAGTTACAAAATTCAGGAAAAGCGACAAAGGCGAATCAAAATGACCATTAAATTTTCTGGACATGTGAGCGATGAAGTGCCAGGGAAA---------------------------------------------------------------------------AACTTCTGGCCTCTATATGTGTTGTTGTCGAGTCCCATTCATAACTATTTA------GAGGATTCCTCAGTTTATCGGTTGACTCGTGAACGCTTA---CTGAGAATGTCAACTCAACAGGGA------TGCAATGAACTATCTGCAGTTAGTTTTATATTACCTGAGATTGGGAAACTTTCAGTTGATGTAGATGCTCATAATCTTACACTATTATTTGTTAGTTGTGTGGAC---------------------CATAAAATTGTGAGCTGTGGGAAGGCCTCATCGTCTCAGCTAGTTGAGTACACAGGACAAGTTCTGTGGGGCAAAGTGGCCTTGGGTTCACTATGTAGTTCTTGGCAGAAG------------------TCCCCAAACTTGAGATTGGGGGAGAGAGTTGATATAGTTTATCCGGTGGATTTACACTCTAGTAACCTTGAGCATGATGTATTGGATGATGGGAAGTGCATAGTTTTGAGGACACCTACTAATATAAACGGTTTGAACTCAGTGACACGGTTGCAAGTTATAATATCAGCTCAGGAGGTGGGACCAAGAGAC------------AAATCTCCATATGATTCTTATTCTTACAGCGATATCCCTTCATCTTCACGG---CTGCGCATCATTCATTTGAGAGCTGGAAATGTCATTTTTAATTACAAATATCATAACAATAGGTTGCAG---AAGACAGAAGTCACAGAAGATTTTTCCTGCCCATTTTGTTTGGTGCCTTGTGCCAGCTTCAAGGGTTTACGGCTGCATTTGAATTCTTCGCATGATCTATTCAATTTTGAGTTTTGGATTACTGAAGACTATCAGGCA------GTAAATGTGTCTCTTAAGAATGAAATTTGGAGATATGAGGGAAACATTCCAGATGTTGATGGCAGT---GATATACGTTTTAAAGCT---------TACTTTTTCCGGTCAAGGTCTTGTCCACTTAAGAGATGGCACATGGGGATGTGCAATACAATTTCAATACATCATCAA---ACTGAGAAGCAT------------------------------------------------------------------------------------------------------------------------------------------------------------------------------------TCACCTGATTCAAGAAGGTTGGGACTTTCCCAAACG------------------------------------------------------GCTTTGTCAAAGAATACTGCAGTGACTACCCTTGAG---------------------------------------------ACCTCCACTGAAATT------------------TTTCCAATTGGCGCCATTCCATCTAATGAACCCTCTTCGTTA---------------AGTATTGTTTGTAGCCCATCTTCA---------------------------------------------------------------------------------------------------------------------GATAGGATAATCTCAGAAGGAAGAAATCATGGTGAGCAG---------------------GTGCAAGATGGTTACCTCCTGCAGGCATCACCTGCTAGGAAGGCTAATTGCCAGCTTGATAATGCAGTTGAAGGTGTTAATAATGAAGAGAGTAAGAAACTAGAAATGCTT------------------GCCAATGGAGAGATATTATTGCCATGTGAAAGG---------------------------------CATCAAATAGAGAGCTTAGTGGTGGACCGTGCTCGAATTGCAGACTGTTTAGTGACTGGCATCCAAGGCCCTATGGCAAGTGGTCTATCTTTTTCTGCTACTCTGCCATCTGCAACTAATGAATGTGATCCTCAGACATGTACAACCAACCTAGTG---CCA---------------------------------------------------------------------------CCTTCTATGCTTCGTTTTGAGAAAACAAGAAGATTGTCTGCTGAGAGAACTGAATCACGGAAT---------CGTGCACTACTCCAAAAACGACAATTTTTTCATTCACACAGAGCACAGTTAATGGCCTTGGAGCAAGTATTATCCGATAGAGATAGTGAAGATGAAGTTGATGATGACATCGCAGACTTTGAAGACCGGAGGATGCTTGATGATTTTGTGGATGTGACAACTCATGAGAAACAACTCATGCATCTGTGGAATTCATTTGTTAGAAAGCAACGCGTGCTAGCGGATGGCCATATCCCCTGGGCATGTGAGGCATTTTCAAAGCTACATGGTCGTGATCTTTCTCAAAGAAAGGCTCTCCTACGGTGTTGGAGGTTATTTATGGTCAAACTTTGGAATCACAATCTTCTTGATGCGCCCACCATGGACCGTTGCAACTTGATCTTGGAGAACTGTAATAATAGTCAATAG---------------------------------------------------------------
>Huperzia_squarrosa
ATGCCGGGGTTGGCG---------------TCGGCAGACCCACACATAGTCACTACTCTATGTACCACACGGATGAATGGTACAGCA---------AGAGGAGGTCCTAATGCAGCTTCCGCTAAAAGTGATCAGTGTACA------------------------------------ATGGCAGAGCCGTTGGCT------------------------------------------GATGATAGGCTGGGAGAGGATTTGGAT------CCTATTCCT---CACGGAGATAGTAAAGAGGCTGAAGAAAGTTTATCTTGCTACTGTAAACCGGTGGAACTATACAACATAATCCAACGTCGTGCAGTGAGACATCCATTATTCTTGCAAAGATGTTTAAGCTACAAACGAGAAGCTGCTCGACAAAGAAGGATCAAAATGACGGTTTCAGTATTAGGCTATATTGACGATTCCAGTGAACTTTGC------------------TCAAGTACTCCAAAAGCGAATATGAGAAGCTTGATGCAGAATAATAATGGAGAGCAGCACTTTTGGCCTGTATTTGTCATGGTGACAAGTCCTGTTGCAGGCGTTGGTGTGGGACAGTTT------ATTTATCGACTGAATCAGACACGACTAGTTAGGACTACTCTAATCTCATCTTCATGCAATGGCAATGGTGAAGATGGGGTGACATTTATACTGCCTGAAGTTCGGAAGCTCTTTCTTAGTGCTAAGAAGGATGGTCATGTGGTTCTCTTCATTCTTTTTGCTGAT------------------CCTACTGCTGTTTATAAAGGCAGAGAATACCATTCACAACCATTAGAAAAGTGCAATGGCCATGTGTATTGGGGTAAGCTGATGATGACAACATTATGCAATGATTGGCTAAGC------AACTCAAAAAGTGGGGCTTCTGGTCTGAATGGCAGCCGAGTTGACATTGTCTGTGATATTGACCTGTATCATGGAAACCTGCAGCATGGAAATTTTGCAGATGGGCGTGGTGTTATGCTTCAACCTTTATCAAAAAGCAGCCCCTCTAAAAGCATGGTGCAATTGCAAGTATATATAACAGGGGAAGAAATAGGAGAAAGATTAAAGCAAGATGGATTAGTACCGAATGGTACACATAAAATGTCAATAGTTCCACCTTCGGCTAGA---------------AGACCACGTTATGGGAGAGTCATTTTTCATTACCTCTACCACTTCAACACTTTAAGA---AAAACTGAAGTCACAGAGGATTTTTCGTGTCCATTTTGTCTGGTGCTCTGCTAT------------------------------------------------------------------------------------------------------------------------------------------------------------------------------------------------------------------------------------------------------------------------------------------------------------------------------------------------------------------------------------------------------------------------------------------------------------------------------------------------------------------------------------------------------------------------------------------------------------------------------------------------------------------------------------------------------------------------------------------------------------------------------------------------------------------------------------------------------------------------------------------------------------------------------------------------------------------------------------------------------------------------------------------------------------------------------------------------------------------------------------------------------------------------------------------------------------------------------------------------------------------------------------------------------------------------------------------------------------------------------------------------------------------------------------------------------------------------------------------------------------------------------------------------------------------------------------------------------------------------------------------------------------------------------------------------------------------------------------------------------------------------------------------------------------------------------------------------------------------------------------------------------------------------------------------------------------------------
>Physcomitrella_patens
------------------------------------------------------------------------ATGTTGCAATCAACC---------------------ACTGGGATCTCTCCACAGGATGGGGAGCTC---------------------------------------------------GTAGCT------------ATG---GGGGGACCATGTCGGACCGTGGTTGGCAAGGGGGCTGGCCACAACACCAGCATCAAGGATCTCCCC---CCTGTTGATGAACGAGCAGCTACGAAAAGCCTGACTCTTTATCGCAAACCTGTGGAGCTGTACAGCCTTATTCGCTCTCGCCTTGAAAAGCGGCCTGTCTTTCTCCAAAGAAACCTAAATTACAAAATCCAAGCGCTGCGGCAGAGGCGGTTGGAGGTAACGATCAAGCTGAAGGGATTAGTCAACGCACCCTCCCTATCTCAATGGTACAGTCGAAGGGGACAGTTGGAACCTGGTCCGAGTACCGCAGCT---------------------ACGCACCAGTATTTGCCTATATTTGTGATG------------GTTTCCAGCCAGCCAAATCCTCAAAAAGAGATTTTCTTATTGGGCAAAGAAAAAGATATTAAGGTGGTCAAAATACCGCTGCTGGAT---GATGGTGCTTCAAGTGCTCCAGTGACATTTTTGATACCAGAGCTAACGAAGCTTTTTGAGCTTGCCAAGAATGGGCACCTC---ATTCTTTTTTTTGCATTCACTGAT------------CCAGCAGAA------CTTTTCAATGTTGACACGTGGCAGATGCGAGATCTAGATGATTGTAGTGGCGGTGTGGTTTGGAGTAAGCTGAGCATGGCATCGCTCTGCCATCAATGGTTAAAGAATCTCAACGGAAATGTATCGCCACTAGGCCTTAATGGTGTATCTGTTGAGACATCGTGCAGTCTAGACTTTGCGCATGGCAAGCTGCAGCATCGTGACACGGCCCTTGGTCCCATGGTCTATATACAGCCT---TTCAGGGAGCTTTCATCAAACAGTGAGATGAAGCTGCAAGTGCACGCTTGCGCTGTTGAAATCGGAAATGCACAT------------ACAAATCATTGTACATCAAACGGAACTCCTCACAAACGTACTTCTTCCTTGCCCTCTCAGGCATTTAGGAATCCCTTAGGTCTTGTAGAATTTCACTATCTTTATTATTTCAACCGCCGTGAA---AAAACAGAAGTGATGGTGGAGTTTTCATGCCCATTTTGTTTAGTACGATGCTATACCTTTAAGGGGCTGCGTTGTCATTTGAATTGTTCTCATGATTTATTCAATTTTGAATATCTGCCAAATGTAGACGTACCAACT------GTAAATGTTACCTGTCGGACAGACTTGCTAGGGCCTGAGGGCAAT---------ATTCAAGAGTTA---GAACCAGATTTAAGGACAAGAAATTGGATGTTTTGG---------------TCACGTAGGCCCTTTTCAAAGATCTATGGCAGCATTCCTAAAGTCCACCTT------TTACGTGGGGAA------------------------------------------------------------------------------------------------------------------------------------------------------------------------------------GGGGGTTATCTCCCTGGTCCC------------------------------------------------------------------------ATCAGTCAGGACCACTCT------------------------------------------------------------------------------------------------------------------------------------------------------------------------------------------------------------------------------------------------------------------------------------------------------------------------------CATGGA---------------------------GTGAACAGTACTAGTCCCGCAAAGTCAAGTGATGACAATTCACCTGCGTTTCAAAAACAAATT---ATGAAAGGGGAAAGAAGGGATGATTCC------------TTGATGTAT---------GGAGATGCACCTGGTCCTTCA------CCCTTAAAGCGA---------------------------------------CAGAGGCTTGAAGGCCGT------------------GATTCTGCTGAGGAGGAAGATTTTAGA---------ACTGGAGTGTGTGCAGCAGCATCTGCAGCCACTCCTGACGATACTGGTGCACCACTCATGACTGCTACTTCT------------------------------------------------------------------------------------------ATTCGAATTCGTCCTGAGAGGAATCGACAGTTGGCTGCGGAACGTGCAGAAGCTCGCAAT---------CGGCTTCTCCTTCAAAAACGCACATTTTTTCACTCACACACTGCTCAGCCTATGGCACTTGAGGAACTGCTCTCTGACAGAGACAGTGAAGAGGAACTTGACGAGGACGTGGCCACCATAGAAGATCGCCGGATGCTAGAAGATTTTGTGGATGTAACTGCGGATGAGAAGGAAATCATGCATCTATGGAATTCGTTTGTGCGGAAGCAGCGAGTCCTTGCTGATGGTCATTGCGTGTGGGCATGTGAGACATTTGCAACGCTTCACGCAGCGAAGTTTTCAAGCAAACCGTCATTAAGAAGGTGTTTCATCTTGTTTCTTATTAAGCTTTGGAACCATCATCTTGTGGATGGGGCCACAGTTGATAAATGCTTGACAATCGTGGATCGTTGCACTCAGCCAACGGAAAATTAA---------------------------------------------------------
>Isoetes_spp
-----------------------------------------------------------------------------------------------------------------------------------------------------------------------------------------------------------------------------------------------------------------------------------------------------------------------------------------------------------------------------------------------------------------------------------------------------------------------------------------------------------------------------------------------------------------------------------------------------------------------------------------------------------------------------------------------------------------------------------------------------------------------------------------------------------------------------------------------------------------------------------------------------------------------------------------------------------------------------------------------------------------------------------------------------------------------------------------------------------------------------------------------------------------------------------------------------------------------------------------------------------------------------------------------------------------------------------------------------------------------------------------------------------------------------------------------------------------------------------------------------------------------------------------------------------------------------------------------------------------------------------------------------------------------------------------------------------------------------------------------------------------------------------------------------------------------------------------------------------------------------------------------------------------------------------------------------------------------------------------------------------------------------------------------------------------------------------------------------------------------------------------------------------------------------------------------------------------------------------------------------------------------------------------------------------------------------------------------------------------------------------------------------------------------------------------------------------------------------------------------------------------------------------------------------------------------------------------------------------------------------------------------------------------------------------------------------------------------------------------------------------------------------------------------------------------------------------------------------------------------------------------------------------------------------------------------------------------------------------------------------GATGCTAGATGAATTCCTAGATGTAACAAAGGATGAGAAGGATGTTATGCATAGATGGAATACTTTTGTCCGCAAGCAACG-------------------------------------------------------------------------------------------------------------------------------------------------------------------------------------------------------------------------------------------------------------------
>Isoetes_andicola
--------------------------------------------------------------------------------------------------------------------------------------------------------------------------------------------------------------------------------------------------------------------------------------------------------------------------------------------------------------------------------------------------------------------------------------------------------------------------------------------------------------------------------------------------------------------------------------------------------------------------------------------------------------------------------------------------------------------------------------------------------------------------------------------------------------------------------------------------------------------------------------------------------------------------------------------------------------------------------------------------------------------------------------------------------------------------------------------------------------------------------------------------------------------------------------------------------------------------------------------------------------------------------------------------------------------------------------------------------------------------------------------------------------------------------------------------------------------------------------------------------------------------------------------------------------------------------------------------------------------------------------------------------------------------------------------------------------------------------------------------------------------------------------------------------------------------------------------------------------------------------------------------------------------------------------------------------------------------------------------------------------------------------------------------------------------------------------------------------------------------------------------------------------------------------------------------------------------------------------------------------------------------------------------------------------------------------------------------------------------------------------------------------------------------------------------------------------------------------------------------------------------------------------------------------------------------------------------------------------------------------------------------------------------------------------------------------------------------------------------------------------------------------------------------------------------------------------------------------------------------------------------------------------------------------------------TGACAAGGATAGAAAGGATGAGGTTGATGATGTTGTTGCAAGCTCTGAAGATCGGC------------------------------------------------------------------------------------TAGTGGCAGATGGTCACTGCCCATGGGCAGTACAGGY-----CCAAAYTTCATGCTAAGGATTTYTCTAAGAGCGCAKCCCTTAGGAGGTGCTTTATGCTGATGCTTGTTAAGTTTCGGAAT---------------------------------------------------------------------------------------------------------------------------------------
>Isoetes_humilior
-----------------------------------------------------------------------------------------------------------------------------------------------------------------------------------------------------------------------------------------------------------------------------------------------------------------------------------------------------------------------------------------------------------------------------------------------------------------------------------------------------------------------------------------------------------------------------------------------------------------------------------------------------------------------------------------------------------------------------------------------------------------------------------------------------------------------------------------------------------------------------------------------------------------------------------------------------------------------------------------------------------------------------------------------------------------------------------------------------------------------------------------------------------------------------------------------------------------------------------------------------------------------------------------------------------------------------------------------------------------------------------------------------------------------------------------------------------------------------------------------------------------------------------------------------------------------------------------------------------------------------------------------------------------------------------------------------------------------------------------------------------------------------------------------------------------------------------------------------------------------------------------------------------------------------------------------------------------------------------------------------------------------------------------------------------------------------------------------------------------------------------------------------------------------------------------------------------------------------------------------------------------------------------------------------------------------------------------------------------------------------------------------------------------------------------------------------------------------------------------------------------------------------------------------------------------------------------------------------------------------------------------------------------------------------------------------------------------------------------------------------------------------------------------------------------------AACTCGTAGGATTTCCATCGAGCGGGCTGAGGCACGCAAGTATGCACT----------------------------------------------------------------------------------------------------------------------------------------CTAGATGAAATCCTAGATGW--CGAAGGATGAGAAGGATGTTATGCATAGATAGAATACTTTCGTCTGCAAGCA-------------------------------------------------------------------------------------------------------CTGATGCTTCTAAAGTTTTTGA---W-CATCTTATTGATGGGCGAGTGGTCAATAATT---------TGGTGAATGATCTGGAGAATCAATA-------------------------------------------------------------------
>Isoetes_elatior
-----------------------------------------------------------------------------------------------------------------------------------------------------------------------------------------------------------------------------------------------------------------------------------------------------------------------------------------------------------------------------------------------------------------------------------------------------------------------------------------------------------------------------------------------------------------------------------------------------------------------------------------------------------------------------------------------------------------------------------------------------------------------------------------------------------------------------------------------------------------------------------------------------------------------------------------------------------------------------------------------------------------------------------------------------------------------------------------------------------------------------------------------------------------------------------------------------------------------------------------------------------------------------------------------------------------------------------------------------------------------------------------------------------------------------------------------------------------------------------------------------------------------------------------------------------------------------------------------------------------------------------------------------------------------------------------------------------------------------------------------------------------------------------------------------------------------------------------------------------------------------------------------------------------------------------------------------------------------------------------------------------------------------------------------------------------------------------------------------------------------------------------------------------------------------------------------------------------------------------------------------------------------------------------------------------------------------------------------------------------------------------------------------------------------------------------------------------------------------------------------------------------------------------------------------------------------------------------------------------------------------------------------------------------------------------------------------------------------------------------------------------------------------------------------------------------------------------------------------------------------------------------------------------------------------------------------------------------------------------------------------GATGCTAGATGAATTCYTAGATGW--CGAAGGATGARAAGGATGTTATGCATAGATAGAATACTTTCGTCCGCAAGCA----------------------------------------------------------------------------------------------------------------------------------CATCTTATTGATGGGCGAGTGGTCAATAATT---------TGGTAAATGATCTGGAGAATCAATAA------------------------------------------------------------------
>Isoetes_coromandelina
-------------------------------------------------------------------------------------------------------------------------------------------------------------------------------------------------------------------------------------------------------------------------------------------------------------------------------------------------------------------------------------------------------------------------------------------------------------------------------------------------------------------------------------------------------------------------------------------------------------------------------------------------------------------------AAGATGTT------------ACTCCAAATCTGGAT------------------------------------------------------------------ATTCAAAATGCT---------------------------------------------------------------------------------------------------------------------------------GTTTCTGTTTCTACGGTT---------------------------------ATAAAACCT---------------------GTAGAAGAGAGTGATCCCATGCCTACAGCACATGGT------------------------------------------------------------------------------------------------------------------------------------------------------------------------------------------------------------------------------------------------------------------------------------------------------------------------------------------------------------------------------------------------------------------------------------------------------------------------------------------------------------------------------------------------------------------------------------------TCTGTCAAT---------------------------------------------------------------------------------------------------------------------------------------------------------------------------------------------------------------------------------------------------------------------------------------------------------------------------------------------------------------------------------------------------------------------------------------------------------------------------------------------------------------------------------------------------------------------------------------------------------------------------------------------------------------------------------------------------------------------------------------------------------------------------------------------------------------------------------------------------------------------------------------------------------------------------------------------------------------------------------------------------------------------------------------------------------------------------------------------------------------------------------------------------CGTTCAGAGAAAACTCGTAGGATCTCAATCGAGAAGGCTGRGGCACGCAAGTATGC--------------------------------------------------AGCTTATGGAGATGGAGCAACTTCTGTCTGATAAGGATAGTGAGGATGAAGTGGATGATGTTGTTGCGAGCT----------------------------------------AAAGGATGAAAAGGATGTTATGCATAGATGGAATACTTTTGTTCGTAAGCAACG-------------------------------------------------------------------------------------------------------------------------------------------------------------------------------------------------------------------------------------------------------------------
