# Supplementary material for: Phylogenomics indicates the “living fossil” Isoetes diversified in the Cenozoic
Source: PLoS One. 2020 Jun 18;15(6):e0227525. doi: 10.1371/journal.pone.0227525 (PMC7302493; doi:10.1371/journal.pone.0227525)
Supplement: S1 File — Folder containing fasta files for each of the individual nuclear alignments. (GZ) [file pone.0227525.s011.gz › 1_Individual_Nuclear_Alignments/Homolog_39025.orthogroup_2.fasta]

>Arabidopsis_thaliana
ATGGTTCCCGTCTCG---------------------------------------TTCTGCTTCTTCTTTCTCCTTCTCTTGCTCTCTGCTGGA---------------------------GAGAGTTCATCGCAATTA---------GTTTCTGGTCCACACATCACCGATGTTAACATACTCTTACCTCCCAAGATGAAGAATCCGGTTGAGTATCGCCTTCAAGGAAGTGATGGCTGCTTCAAATGGTCATGGGATCATCATGATATTCTATCAGTCACACCTGAGTTTAATTCGAGCAGTCAT---TGTTCGACCAGCGCGCGTCTCAGATCGATTTCTCCGTATAGTGGTAGAAAGGAGACTGCAGTTTATGCCACTGATATACAGACTGGGATGGTGATTCGCTGCAAGGTCTTTATTGACAACTTCTCACGGATTCAGATTTTTCATAATTCTATCAAGCTTGATCTTGATGGTCTTTCCATGCTTAGAGTCCGCGCTTTTGATAATGAAGATAACGAGTTCTCCTCACTGGTGGGTCTACAATTCATTTGGAAGCTAATGCCTGAG---------AGTGGTGGATCAACACATCATCTTGCTCATGTGCCTTTGAAGGAATCTCCGTTGACTGACTGTGGAGGACTGTGTGGCTACTTAGATATCCAGAAAAAGCTTGAAGATAGTGGTGTATTTGCAGATTTGTTTGTTGTGAAGGGAACTAAAATTGGACATGAGAAGGTTTCAGTTCATCTGCTTGAGGCTCCTCTGACCCATATAGCTGATGAAATTGTATTAACGGTTGCAGAAGCCATGTCTCTTGAACCTCGCTCACCTGTCTATGTCCTGATGGGAGCTTCTTTTGGTTACACGTTAAAGGTCATGCGTGGAAATGTTCCTCAAGCCGTGGATCTACCATCACCACATCATAGATGGTCTGTGTTAAACTCTTCTGTTGCTCAAGTGGATTCTTTGATAGGTCTGACTAAAGCGTTAAGCTTGGGGGTAACAACAGTTGTTGTTGAGGATACCCGGGTCGCTGGCCACATTCAAGGATCATCTATTAATGTTGTCACTCCAGATACTCTTATCTTGTACATATCACCTTGG---------------TCAATGTCAGGGGATCTTATTACAGAATCCAAACCTTTTCCATCATCTATGCATTGGTATGTGGTGTCTGGTCGTCAATATCTAATTCAAATGAAGATTTTCTCTGGAAGACCTGATGCACATGAAATCTATATAACTGAGACGGATGACATAAAACTGTATGGAAAAGATTCAGATTATTGGAAAATCGTCTCACTGCCAGATGAACTTTCCTCTGAATATGGTCAGCGAAATTCTAGAATTTTGAACGCAATCTCACCAGGATTAGGAGAGCTGACATCTACATTGACTTACTTCAGTGGGCATCAAGAG---------------------------TCAAAAGAGGTTCTCAAGGTTGTCCAAGAAATTAGGGTTTGTGAAAAAGTGCAGTTCACATTGAACAGTGAAGATGACACACCTAAG---------GTTCTACTCCCATGGACCCCTGCTGTTTATCAGGAGATGGAGCTAATTGTGACAGGAGGTTGTGCAAAAGCATCGAGTGACTACAAGTGGTTTACTTCAGATATAAGCATTTTGTCGGTGTCAGCTTATGGAATTATCCAGGCAAAGAGGCCCGGTATAGCCACTGTGAAGGTGGTGTCGACTTTCGATTCACAAAATTTTGATGAGGTTATT------GTTGAAGTTTCCATTCCATCCTCTATGGTTATGTTGCAAAACTTCCCAGTAGAGACAGTTGTTGGATCACACCTGAAAGCTGCTGTCACAATGAAGGCTTTAAATGGTGCAACGTTCTCTAGATGTGATGCTTTTAATTCATTGATAAAGTGGAAG------ACGGGGAGTGAGTCTTTTGTTATTGTTAATGCAACATCTGAGATGATGATGTTGGAC---------------GAACTAAGAAGCATGGACTCCAGCCCT---------CCTTGTTCACGGGCTTCTATATATACTGCATCTACTGGCCGCACAGTATTACAAGCAACTCTGGCAAAA---GAGTTCCATTAT---TTTGATAAG---------------TCTTTGAGTGAATCAATAGATTTGAAAGCAACTTTAACTATCGGGGCCTATCTGCCACTTTCTGTCAGACAAGATAGTGACGGGAATCATCATGGTGGATATTGGTTTGAT---------------------AAGGCACAAGAGGAAACTGATTTT---------GGTGTTAGTAAGCTATATCTTGTACCTGGTACATATGTTGACGTTATGCTTCTGGGTGGACCTGAAAGGTGGGATGACAATGTTGAGTTCACCGAGACTGTGAAGACATTATATGAAGATGAGGAGGAT------CTTACAAGCAGAGTT------AACGTCCATCATGAGGTTGACCGCCGTGCTAACATGTATAGAATTTCATGCCAGAAGCTTGGCTCCTATAAACTGGTCTTCTTGCGTGGGAATCTGCTGGGTATAGACCATCCTGTACCTGCAGTTGCAGAAGCTTTATTGTCTGTTCATTGCAGCTTACCATCCTCTGTTGTGCTCATTGTTGATGAACCTGTTAACAAGCTTGATGTGATTAGAGCTGCTAGTCAAGCTGACAGGGCACCAGGACGACTTCGTGTAACTCCTGTGACTGTGGCAAATGGGCAAATAATTCGTGTGGCTGCTGTTGGTATTAGCGAGTTTGGAGAAGCTTTTTCAAACTCCTCAACTCTTTCTCTCAGGTGGGAATTGACCAGTTGCAACAATTTGGCATACTGGGACGATGATTATAACTCAAAAATGACA---AAGTCTGGC---TGGGAGAGATTTCTGGCTCTACGCAATGAATCAGGATTGTGCACTGTTCGAGCCACCGTTTCTGGT---ATTGATTATTCTTTCAAAAGC---------------------CAATACTCAACTCTGCTTCCACAAGGTTCTGAAAGTACTCTCACTGATGCTGTACGCTTACAGTTGGTTTCCACACTAAGAGTCACACCAGAGTTCAACCTGGTCTTTTTCAATCCTAATGCCAAGGTAAACTTGTCAATGACTGGAGGGAGCTGTTTGTGGGAAGCAGTTGTGAATAATTCTCGTGTAGCAGAAGTTATTCGACCCCCATCTGGCCTGCAATGCTCGCAAATGATGCTATCTCCAAAAGGGTTGGGGACTACAATCGTGACAGTATACGACATTGGAGTTTCTCCTCCACTTTCAGCTCTTGCGTTGATAAAAGTTGCAGATGTGGACTGGATAAAGATTGCATCTGGGGATGAGATAAGTATAATGGAAGGAAGTACACACTCCATTGATCTCTTGACTGGCATTGACGATGGAATGACCTTTGATTCTTCCCAGTACTCACTTATGGACATTATGGTGCATATTGAGGATGATCTCGTGGAGCATGTCACTGTTGATGAGGATTCACTTTCTGTTGGTGAACACGTGGCAACTTCCTCTTTTAAAATTGCTGCTAGACGACTGGGAATC---ACAACCCTATATGTCAGCGCAAGACAACAATCAGGAGGTAAAGTGCTAAGCCAAACTATTAAAGTCGAAGTTTATTCCCCACCAAGACTTCACCCACAAGGAATATTTCTTGTTCCTGGTGCTTCCTATGTGCTCACTATTGAAGGAGGCCCGACCATGAATGTTTCTGTTGACTACACCACTGTGGATAACGAAGTTGCAAAGATCGAAAAA---TCAGGACGCCTATATGCAACATCTCCCGGCAACACGACAATCTATGCAACAATTTACGGGAGTGAAGGTGCTGTAATTTGTCAGGCAATTGGAAATGCCGAAGTAGGACTTCCTGCTACTGCAATGCTGGTAGCTCAAAGTGACACTGTGGCCGTTGGCCATGAAATGCCTGTATCCCCATCATTTCCTGAG---GGTGACCTTTTATCTTTTTATGAGCTCTGCAGCGCTTACAAATGGACTATTGAAGATGAAAAGGTGTTAATTTTC------------------------------------------ATTGCATCATCCATCAATGTGGAA------------------------GAGAATGCTGGC------------------------------------------------------------------TTTGTTAATGTCGTCCAAGGAAGATCAGCTGGCAAAACCAGAGTTACAATTGCCTTCTCATGTGATTTCGTGTCTCCTGGCTTGTACTCTGAATCTAGAACATATGAAGCGTCAATGATTTTATCTGTTGTGCCTGATCTCCCTCTTTCGCTTGGGGCTCCTATGACTTGGGTTCTTCCGCCTTTTTATACATCATCTGGTCTATTACCTTCATCTTCAGAG---CCACAGAAGCATAGAGATGGACAAAGTCACAGAGGCAATATAGTCTACTCCATATTGAAAGAC---TGCAGCTCTCGGGCTGATTTTGAACGAGATACCATATCAATT---AATGGCGGGAGTGTCAAAACAACTGATAGCAACAATGTTGCATGTATTCAAGCCAAAGACCGCACAAGTGGAAGGATTGAGATTGCTGCTTGCGTGAGAGTTGCAGAGGTTGCTCAAATAAGAATGAAGAGTGAGGGGATC------CCTTTCCAC---GTGATAGATCTTGCTGTTGGCGGTGAACTTGAACTTCCAATAAATTACTATGACACTTTAGGAATCCCTTTTCTCGAAGCACAT------GGTGTTACTACATACAATGTCGAAACCAATCATCGTGATGTTGTATTTATTAAGACTGTCAATGACCAACCA---------------------AGTGCCTACATTAAGGGAATAAAACATGGCAAAGCTCTCATTCGGGTTTCCATTGGTGATAATCTCAGGAAATCAGATTACGTTCTGGTTTCAGTTGGGGCGCATATCTTTCCTCAAAACCCGGTCATTCACACTGGAAATTTGTTAAATTTCAGCATAACAGGG---------------------GCTGATAATGAAGTCACTGGTCAATGGTTTACATCAAACAGAAGTGTCATATCCGTCAATGTGGCATCTGGCCAAGCTAAAGCGATCAGCCAAGGCTCAACTCACGTTACATTTAAAGGTCATGGTTTGAAACTGCAAACAAAAGTCACAGTGCTATTTGGAAACACCATATATGTCGACTCTCCAGGA------GAAACACTGACAAATGTCCACGTCCCTGCAGAAGGATATAAGTTTCCAGTGAAATTC---------AGGGAGAACAAG---------------------------------------------------------------TTTGCAGTCACTGAACATGGAAACAAGGCCACGTTTAACTGCCAAGTAGACCCTCCGTTTATAGGATACACAAAGCCATGGATGGATCTCGATACGGGCAACACTTATTGTCTTTTCTTCCCATACTCACCAGAGCATCTTGTTCACTCCATG---------------------------TCTATAACAAAAGACATGAAACCTCATGTGTCATTC---TCCGTTGATGCTTCACTTAAAGAAGCTCGACGTGTTTCGGGATCTGCATCTGCACTTCTTATAGGAGGGTTTTCTGTAACAGGG------CCAGATAAGCTGAATATAAACCCGGATTCAAACACGACCATCATTTCATTAGTGGGGAACACCGAT---GTTCAAATTCACTGCCGC---------AACAAAGGTAGGTTATCAATCAGCTTGATTAAA---AGA---GACGATTTTGGTATCGCAGGGCATGCACAATACAAGGTAAATGTGTTA---AGATCAGAGCAATTCACAGATAGAATCATCATCACTCTACCTGCTACTGGCCAAATTGTAGAAATCGATGTCTGCTATGACACAGGA------GAGTCACTAGTAGCTTCGTCTAAAGATGGTTACTCTGTTTTGTTGAAGATACTATGGGGCGTTTTGGTGTTGGTTGTATCAGTGATCATCTTGATGAAAGTGATAGAT---------CGACAAGTGCCCACAGGAGCTACTGGAACGGCAACATACAGT---------------------GGAAATGCAGCACAGGGAACACCAGAAAGAAGAAGCGGCACAGTTATA------------------------------------------------------------TACCATGAGGAATCTCCA------------------------------------AGAACACCATCACCATTTATGGAGTATGTGAAGAGAACAGTGGATGAAACTCCCTACTACAGAAGAGAAGGAAGAAGAAGGTTTAATCCTCAAAACACTATGTAG
>Theobroma_cacao
ATGATTCGGCTCAGT------------------------------------------------------TTGTTGCTTATTTTAACTGCTTCGTTAACGGCGGTG------------ACCGGAACGACGTCGCATTCG---------AGCTCCGGTCCTCACATAGCTGACGTCAACATACTTTTACCTCCAAGAATGACAAACCCCGTCGAATATCGGCTTCAAGGTAGCGACGGCTGCTTCAAATGGTCGTGGGATCATCATGAGATTTTATCAGTTTTGCCAGAGTATAATGTGACCAATCAT---TGCTCGACAAGTGCACGGCTGAGATCGATTGCGCCATATTCCGGTAGAAAAGAAACGGCGGTATATGCTAGGGACGTGTACACTGGAATCGTGATTCGCTGCAAAGTTTTCATTGATAATTTTGATAGAATTCAGATATTTCATAATTCTATTAAGCTTGATCTTGATGGCCTCGCTACGCTCCGCGTTCGTGCCTTTGATAGTGAAGACAATGTGTTTTCGTCCTTGGTGGGTTTACAATTCACGTGGCAGCTGATGCCTAAA---------ACCAATGGACCGCAACATCACCTTGCCCATGTTCCTTTGAAGGATTCACCCCTAAGTGACTGTGGTGGATTGTGTGGTGACTTAGATATCCAGATACAACTTGAAGAAAAGGGTGTATTTTCTGATTTATTTGTCGCAAGAGGCATTCATATTGGCCATGAGAATGTTTCGGTGCAGTTGCTTGAGCCACTGTTAGAGGGCATGGGTGATAAGATTGTTCTAACTGTCGCAGAAGCTATGTCACTAGATCCACCATCACCTGTTTTTGTCCTTATTAATGCTACTCTTCGTTATAGTCTTAAGGTTATCCGTGGGACTGTTCCTCAAGAGGTAACTTTTCCATCACCACATCATCAATGGTCTGTCTCAAACTGTTCAGTTGCTCAAGTGGACTCTATGCTGGGTGTCATTAATGCACTAACATTGGGGGAAACAACTGTCATTGTTGAAGATACTAGAGTTGATGGCCATAGTCAACTGTCATCTCTTAACGTGGTCTTGCCAGATACCCTTTCTTTGTACATATCACTGTTA---------------TCTACCTCTGGCGATTCATTAGAAGGAATGGAACCCATTCCATCTGTGGCACATTGGTATGTTGTTTCTGGCAAACAATACCTCATTCAACTGAAGGTTTTTTCTCAGGGACCTTACTCACATGAAATCTACATTACAGAGAATGATGATGTTGAGTTTTATGACAACCAATCTGGGTACTGGAAAATTGTCCCAGTGTTAGAGCCTATTGCTTCTAGATATGGCTGGAGGAATTCTAGAATTTTGAAAGCAACTTCAGAGGGAATGGGGAAATTGACAGCCTCTTTAGTATACTATAATGGGCATCATGAT---------------------------ATTAAGGAGGTTCTCGAGGTTGTGCAAGAAGTTATTGTTTGTGATCCAGTAAAGTTTAGC------TCGGAAAAAATAACTGGTGAATCTCAAATTATTCTTCTTCCCTGGGCACCTGCTGTTTATCAGGAGATGGAGCTAAAGGCTACTGGAGGTTGTGCAAAAGCCTCCAGTGACTACAAATGGTTTTCTTCAGATATGACTGTTGTTTCGATCACTGCTTATGGAGTTGTCCAGGCTAAGAAGCCTGGTAAAGCTACAGTGAAGGTGGTGTCAAGTTTTGATTCATTCAATTATGATGAGGTGGTG------GTTGAAGTTTCAATTCCATCCTCTATGGTTATGTTGCAAAACTTCCCTGTTGAGTCTGCTGTGGGATCACATCTCCCAGCTGCTGTTACAATGAAAGCATCAAATGGTGTCTACTTTTCTAGGTGTGACGCGTTTCATTCCTTTATAAAGTGGAAA------GCTGGAAGTGAGTCTTTCATTGTTACCAATGCAACAAGGGAGGTTCCAGTCTTTGAAAAGCAAGAAATTTTGGAACTTCATGCCCCAGTGTATGGTCCT---------CCATGTTCATGGACTTATGTATATGCTTCTGCATCTGGTCAAGCTATGCTGCATGCAGCATTTTCAAAA---GAATTTCATCAT---TTGGATCCT---------------ACTTTTAGTGGGCCCATTGTTTTAAAAGCAACTTCACGAATTGCAGCATATCAGCCACTTACTCTGCATCAGGCAGGTGATGGGAACCATTTTGGTGGTTACTGGGTTAAT---------------------ACAGCTGGATCAGAAGCTGCTAATCAATTAGAAAACCTGGAGAAGTTATATCTTGTCCCTGGAACACATTTGGATGTTGTGCTTCATGGAGGACCAGAATGGTGGGACAAAGGTGTTGACTTCATGGAAACAGTGGAG---ATTTTTGATGAAGAACGTGCA------CAAGATAATGGGGTT------CATATGCATCAGATTTCTAGCAGCCATGGCATTTTGTACAGAATTTTATGCCGAACAATGGGAACATATAATCTTGTTTTTAAACGTGGAAATTTGATTGGAGATGATCATCCTCTTCCTGCAGTAGCTGAAGTTTCATTGTCTCTTGCTTGCAGCCTTCCTTCCTCGATTGTGGTAATAGTGGATGAACCTGTTAATGATCGAGATGTTATACGGACAGCAATTCAAGCTGACCGTATCCCAGGGCAAATTCATGTTACCCCAGTTACTGTAGCAAATGGACAAACTATAAGAGTGGCTGCAGTCAGCATTAGTACCTCTGGGGAGCCTTTTGCAAACTCTTCTTCACTGTGCTTGAAGTGGGAACTAGGCAATTGTGACAGTCTGGCTTATTGGGATTATGCTTATGATTCGGAGAGCTCTAAAAAGTCTAGT---TGGGAGAGGTTTCTGGTCTTGCAAAATGAATCAGGATCGTGTATTGTTCGTGCCACTGTTACTGGATTTTTGGGTACTTCCACGGCTGAT---------------------CGTTATTCTGCTAAATTGCTAGAAAGTTCCAATAATTTTTTAACAGATGCTGCATGGTTACAGCTCGTTTCTACTCTAAGAGTCAGTCCAGAGTTCAATTTGTTATATTTCAATCCTGATGCTAAGGCAAATTTGTCAATTACTGGAGGGAGCTGTTTCTTGGAAGCAGTTGTGAATGATTCTAGAGTAGTTGAAGTTACTCAGCCCCCCCCTGGTTTACAATGCTTACAAATGATGTTATCACCTAAAGGCCTGGGGACTGCACTTGTCACAGTTTATGATATTGGGCTTGCTCCTAACATTGCAGCTTCTGTCGTGGTCCAAGTTGCAGATGTAGACTGGATTAAGATTATGTCTGGAGAGGAGATAAGCCTTATGGAAGGAAGTTCACAGTCAATTGATCTGATGGCTGGGGTTGATGACGGAAGCACTTTTGACATTTCTCAGTATGCATACATGAATATTCATGTGCATATTGAGGATGATACAGTTGAACTTGTGGACAAGGATGATATCTCAACTCCTGGTGGTGGATATATTGGTGCGCAGAATTTTAAAGTTAGGGCAAAACATCTTGGCATC---ACAACTCTTTATGTCAGTGGTAGAAGACATTCTGGCCATGAAATATTGAGTCAAGTTATAAAGGTTGAAGTTTATGCCCCACCAACAATTCACCCGCATGATATTTTCCTAGTACCAGGTGCCTCTTACATGCTCACAATGAAAGGAGGTCCGACAATTGGTGCCTTTGTGGAGTATACAAGTATTGATGATGGCATCGCAAAAGTCCACAAAACTTCAGGACGACTGACTGCAACTTCACCTGGGAACACTACTTTGGTTGCCACAGTCTATGGCAACGGAGATAGTGTGATTTGTCAAGCATATGGCAGTGTTAAAGTGGGAGTACCATCTTCAGCAATATTGAATGTACAAAGTGAACAGCTTGCTGTTGGCCGTGAGACAACAATTTATCCTTTATTTCCGGAG---GCAAACTTATTTTCTTTCTATGAGCTTTGCAAAGATTATAAGTGGACTATCGAAGATGAAGAGGTGTTGAAGTTTGGGGTC---------------------------------CCACTGGTTAGTTCAGAGGCAGTTCAGCAC---TTGAGTACTGTGGACAAGGAAGAACTTAAA------------------------------------------------------------------TTTATTAATGTCTTTTATGGAAGGGCCCCTGGTAGGACGAATGTTGCAGTTTCATTCTCATGTGACTTCATTTCTTTTGGTTCACACTTGGAGGCAAGGACTTACAGTGCATCTATCTCACTATTGGTGGTGTCTGATCTTCCCCTGGCACTTGGAGCTCCAATCACATGGGTTCTTCCTCCCCATTATACCACGTCTAGCATTTTGCCTTTGTCTACAGAA---TCACATGGGCAAAGAGATAGTCAGAGTCGCAAAGGAAGCATAATCTATTCTTTATTAAGAAAT---TGGGAGGAAGCAACTGAAGTTTCACAGCGTGCTGTTTCCATT---GATGGAGATAAAATTAAAACAAAAGAGAGCAATAATCTTGCTTGCATTCAGGCAAAAGATCGCATCACTGGAAGAACTGAGATTGCTTCGTGTGTCCGGGTAGCTGAGGTGGAGCAAATAAGAATAACAAACAAGGAGTTT------CTGGTCCAT---GCAATTGATCTGGCTGTTGGCGCTGAAACTGAACTTTCAATAAGCTATTTTGATGCTCTAGGAAATGCCTTTTATGAAGCATCT------AATGTTATTCTCCCTTATGCTGAAACTAATTATCCTGATGTAGTCTCTGTTAACACGACCCATGATACCAAT---------------------TCAATTCATCTCAAGGCAATGCGACATGGTAGAGCTCTTCTACGAGTTTCAATTGACAATCGTCCACAGAAGTCAGACTATATGCTGATTTCAGTTGGTGCCCACGTGCATCCCCAAAATCCTGTCCTCCACCAGGGGAGTTCTATTAACTTCAATGTAGTAGGT---------------------TCTGGTGATCAAGCTTCAGGTCACTGGCTTAGTGCCAATGAAAGTGTTATAGTTTTACACATGCAATCTGGACAGGCGGAAGCAGTTGGGGAGGGTTTGACC---------------------------------------------------------------------------------------------------------------------------------------------------------------------------------------------------------------------------------------------------------------------------------------------------------------------------------------------------------------------------------------------------------------------------------------------------------------------------------------------------------------------------------------------------------------------------------------------------------------------------------------------------------------------------------------------------------------------------------------------------------------------------------------------------------------------------------------------------------------------------------------------------------------------------------------------------------------------------------------------------------------------------------------------------------CAGGGTACTAAATAA------------------------------------------------------------------------------------------------------------------------------------------------------------------------------------------------------------------------------------------------
>Ceratodon_purpureus
------------------------------------------------------------------------------------------------------------------------------------------------------------------------------------------------------------------------------------------------------------------------------------------------------------------------------------------------------------------------------------------------------------------------------------------------------------------------------------------------------------------------------------------------------------------------------------------------------------------------------------------------------------------------------------------------------------------------------------------------------------------------------------------------------------------------------------------------------------------------------------------------------------------------------------------------------------------------------------------------------------------------------------------------------------------------------------------------------------------------------------------------------------------------------------------------------------------------------------------------------------------------------------------------------------------------------------------------------------------------------------------------------------------------------------------------------------------------------------------------------------------------------------------------------------------------------------------------------------------------------------------------------------------------------------------------------------------------------------------------------------------------------------------------------------------------------------------------------------------------------------------------------------------------------------------------------------------------------------------------------------------------------------------------------------------------------------------------------------------------------------------------------------------------------------------------------------------------------------------------------------------------------------------------------------------------------------------------------------------------------------------------------------------------------------------------------------------------------------------------------------------------------------------------------------------------------------------------------------------------------------------------------------------------------------------------------------------------------------------------------------------------------------------------------------------------------------------------------------------------------------------------------------------------------------------------------------------------------------------------------------------------------------------------------------------------------------------------------------------------------------------------------------------------------------------------------------------------------------------------------------------------------------------------------------------------------------------------------------------------------------------------------------------------------------------------------------------------------------------------------------------------------------------------------------------------------------------------------------------------------------------------------------------------------------------------------------------------------------------------------------------------------------------------------------------------------------------------------------------------------------------------------ATGCTGGTAGTAGATGGAGGTCCTCAGACAGGTGTTCTCTTCAACTTTGATGCCACCAATCCTGAGGTAGTGAAGATTGATCCTTCAACTGGGCTGCTTGAGGCAAAAGCTCCAGGAAGAGCGACAATTCAATCTCAGGCACGAAGCCAAAGTGGCGAGCTTCTAAGCGAAGCTCAGTTGAACATGACAGTGGAAGTTCCAGTTTCTATGACACTCGATGTGAGGGGAGGTCAGCTCGCTGTTGGTCGAGAAATTACTATTTTCCCTCATGGACTTGGG---GAGAACCTGTTTGCCTTTTATGAGCAATGCAGTAACTACAAGTGGTCTGTTGAGAACGACCAGGTTCTAGCTCTAGCAGGTGTAGATGGTTTCTCTGAAGAGGGAAAGGAGATAGCCACATCCGAAGATAAACGGTTCAAGAGCAATTATTGGGGAAAGCGTGACGAGTCTGCCGGTACT---------------CCATATGGA---------------------------------------TTTTCTGCCAGAGCCATTGGCAAGTCTGCAGGCAGGACGGCCGTCACTTTGTCTTTCAACTGCCAATTCCATTACAATGGGCAGAAA---GTTGAGAAAGAGTTCAAGCCATCAGGCACAGTGTGGGTCATTCCAGATCCACCTTTGGCTCTAGGTATGGGAGCTACATGGGTATTGCCCCCATCTTACATCAGCTCTCCGTTATTACCACAATTGAAAAATCCAGTATCTGAATTCTCACATCCAGGACGCAGTGGAGGCAGCGTCATTTACTCAGTCATGCAAGAG---------------GGATGCAACGATGTAAATGCCATTACTCTTACCGAAAATGGAGTTATTCACACTTCAGAGAAGACAGACTTGGCTTGTATTCATGCCAGAGATCGTAGTTCAGGACGGTCTGAGATTGCAGCATGTGTACGAGTGGCTGAGATCTCCTCTCTCACAGTAGGAGATGGTAAACTTGCAGTCCCT---------GTGACAGAGCTATCGGTAGGTACAGATCAGAAGTTGGCAGTGACCCTACGCGATGGTCTTGGTGTTCCGTTTTTGGAATCTGAA------GTAACAGTTCCGATAATCCTAGACACCAATCGTGCGGATTTGATATCTGTCAAAGTAGCAGATTATGAGAATATTAGTGGCTCCACGAAGGTCACCATTCTTGTACAGGCAATGAAGCAAGGGTCGGCTTTGGTGCGTATAACGTACAGGAACAATCCGCATGTTGTTGACTGGATACTGATCAATGTAGGAGCATATGTATTCCCACGCAGCCCTGTCCTACACATCGGCAACCGTCTGAGCTTCTCTATCTTGGGAAAAGGGCTACAT------GGATTGCCTGCAGGTGAACGTGGAAGCTGGTTTAGTTCCAATGGAAGTGTTGTACGAGTGGATAGCAACACTGGGGAAGCACACGCCATTGCATCGGGCGTGGCAACTGTCAGCTTCAATGGCACGCGATTGACAACATATACAACCGTCGATGTTATTGGGGTTTCTTCTGTACACTTTGAGGTGCCCACCGGC------ATTATCTCCAACGTGCCAACTCCACCTGAGGGCTATGCTTTTCCAGTCAAGTTCAGTGATGCTCATGGTCGCGAT---------------------------------------------------------------ATTGGAATAGTAGGCGAAAATCGGGAAGTATCGTACAGCTGCCGGGTTCAACCAGGTTTTATTGGGGAAGCTAAGGCATGGCGAGAGCCTGGGGGAAGTGTTTTTCAGTGTGTTTTTCTACCCTATCAACCGGCTAAATTAATGGAAGCATATCAGAAGTCGGTTATTAACAAACAA---CCGGCAAGTTCAAAGCTTCTCAATGGGAAATTAGAATTTTCTATGATAGCCAGGGTTGAGGGAGCTTCAGGTATCGAAGGGTCTGCGAAGGCATGGTTTGCCGGTGGTTTTGAGATGGTTGACAGCTTACCTTCCCAGCTCACACTGTCATCGAAAGCGAAAGAATGGGAGTTTGCTGTGGTTGGTTGCGTAAATCCAGATATTGTTCAGCCAAGAATCACCGGAAGGCCAGAAGCCTTCAGCATTCAGCTCCAAAATCCAAAAGCAGAAACTACTGGAGCCGGTGGGCGTGCATCCTACAAGTTGAAGGTTTTGGACGAGAGTAAACCCATCACTGACTCTTTGGTTATCAGTTCGTCTCTGACAGGTCAAGAGCAAGAGCTCCCAATTCATTTCAGGCCCGGAAAAGCGTCTGTGACCTCTATGACAGCGCAGATC------------GTGACGTCTGTGCTCATCATCTTACTTCTGCTGATTCTCCCTCTAGTATTCTGTGCCCGCTTGCTTGATGTGCAA---CGATCATCG---ATAGCCGCAAGGACTCTAGACGTTGTTCCAGTAGAAGAACCTGCCGTAAATGGTGTTCAGTTCGAGACAACTCCACTTCGACACCGG------------------------------------------------------ACAATGGGCTCTCCT---CGGACACCTCAGACTCCACCTTCTGAAGGCTTTGGATATAGA------------AGTCCTCAACAACCATATACGGAGTATGTGAGCCGGACCTTGGATAGCACACCCTATTTCAATCGAGAGGGTTACCGAAAGTACGATCCCTCATATACGTAC---
>Physcomitrella_patens
ATGATGCGCGAGAAACGAGGGATGGTGTGGCCTTGTCAGTCGCGAAAGCGGATTCATCCGTTTGTTGCCTTGCTTGTGTTCCTCCAATTCCTGTGTGCTTGGGAC---------TCGAGTGGGCTCGTTGCGGCAGTTGGAATTGTACAGCATGGTCCACACATAAGCAATTTAAATGTCCTTCTTCCTCCTCGCAGTTCTCGTCCCGTTCATTATCATCTGCAAGGTTATAACGGCTGTTTCACCTGGACCTGGGATCATCATGATATTCTTCAAGTTGACGCCCAATACAATGGCACAGACAAGAATTGCTCCACCAGTGCAGTGCTTACATCGATTGCTCCATTTACTGGACGTAAGACCACTGCTGTGCATGCAACCGACTCCGTGACAGGCCAAATTCTGCGATGTGAGGTTTTTATTGATAAGATATCGCGAATTCAAATTTTCCATCATTCGCTCAAGCTGGATTTGGACGGATTAGCCACACTGCGCATTCGAGCTTTTGATACTGAAGACAATGTATTTTCTGCGTTGGCGGGCTTGCAGTTCATGTGGCAACTTTCACCGCTG---AGTCAGACAGGTGACACGTCCCACCGGCTTTTGCACGTCCCTCTTAAGCATACATCTCTTATTGAT---------------GGCGAGATCGAGGATCAAATTGAATTGGAGCAGAATGGGCTTGGATCGGATTTGTATGTGGTTCGAGGTGTTGGAGCAGGCCAAGAAAAGGTTACTGCACATTTTGTGGAGCCAGGCTTTGAGAACTTATCACATATCATTACTCTTACTGTGGCGGAAGCTGTTTCATTGGGCCCTCCTTCCCCAGTATTCATGATTCCAGGCACTCGACTTCAGTTCACTCTACGAGCACTGCGGCGCAATGAGGTCAAAGTTATTTCATTGCCATCTCCACATCATCGGTGGTCATTAGACAACTCTACTGTTGCAGATATTGACACTGTATCAGGTTTCATAACAGCGCGTACATATGGGTCCACAGTGGTGACGGTGGAGGACTTGAGGTTATCAGGGCATCAACAAACATCAACTATCCACGTTGTCCGTCCAATAAGCCTAGTGTTATCCCTATCTCCTCTTTTGGGGAAG------GAGACAGGTGCAGTGTCCAACGTAAAGCAGTCAGTGGTTCTGTCTGATAGCAATTGGCAAGTTGTGGCAGGGCGCAAGTACGTGGTTCAGGCATTTGCTTTCTCGAAGGAATCCGGAAAGAAACCTCTTTTATTGACAAAAGATAATGACTTAACTATGCCTCGTGCTATTTCTCCTTTCTGGAGGATGTCCAAGGTTCCTGAAGCTGTGGTAGCTGAACAAGGATGGCGTAATTGCTCTCTTCTGGAAGCATTGTCAGAAGGAAATGGCAGATTAGTAGCAAGTCTTGGCCATGGTGTCATGGTCCACGACCCTTTAAGTGGCAGCTGGTTGGAAAGGAATAAAGAGCTTCTCACTACTGAAGAGGAATTAACTGTATGCGCACAAGTAAAAATATTA---------CGGAATCATTTTGGAGAA------TATTTGGGTCTACCCTGGGCACCTGGTTATGAGCAATTACATCATCTATCTGCTGAAGGAGGCTGTGGGACGAAGCCAACGGATTATCAGTGGTCATCCTCAAATCCTGCCGTGGCCACAGTAAATGTTGATGGGGTTGTGCGGACCAAAGGCTTAGGAAGAGCAGTAATTCATGCTACAGCCCTGGGCGATGTTTTGAATGATGACGAGATCATT------GTGGAAGTATCATACCCTACTGCCATTGGTATTGCACCTGGTTTACCCGTAGAGGTAGAAGTTGGATCCTATATTCCTGTAGCTGTTGGTCTGCGGGATTCTTCTGGCATGGAATATGCTAGCTGTGATGTCTTGAAGAATGCTGTTCAGTGGGCCATATTTGGTGGCGATGGACAATTTTCCATGGTGAGTGAAGATGCCCAAATGTTAAGCTCAGCGCAAGAAAAGGCGATTCAATTGATTCACCCC------------------CGCGTCTGTGCATGGGCCTTAATTTCCGCAACCCGAACTGGCAGAGCAACAGTAAGAGCTTCCCTGAATATTGGGGAACTGCTAGTAGGGTTTACCTCATCT------------GAGATTGAACATCCTTTT---CTGGAAGCCTCATGGCCTATTGCTGCCTTTGCTCCTCTCACTTTGGAGCAGGCAAAGAGCGGGGATGGGCACGGGGGCTACTCACATAAGTTGGCGGGCACCAGACTTGTTCCACTGCCTTCACCTGAATCCCGG---------CATCTAAAAGAGCTATTATTGGTACTAAGAAGCAGCATGAAAGTGTTCTTGTGTGGCGGCCCTGAACGGTGGCGCCAAGGAGTTGAGTTCGTAGATACCCATGAAGTTATAAATGAACAAGGCGCAGCG------GGCAAAGAGAACATT------GGAGTGTCTCATGTGCAGGATGGAGGAAATTGGGTTTACAACATTGAATGCAAGAGTTTGGGGAATTCTACAATATTTTTTTACCGTGGAAATCTCGTGGGCGAGGACCACCCAACTAAAAGCGTAGTTAGTGTGTCCCTTTCAGTGACATGCTCAGTTCCATCAGCTATCACCCTTCTCATTGATGAACCAGAGAACAGTATGACCTCAATTAAGTTGGCAGCACACGCTGAGCGGGATAAAACAAACTGCCAAATTGCACCTGTTACGGTGATCAATGATCGATCAATCAGGGTTGCCGTTGTTGCTTTAGATGACGCGAGAAGGCCATTTTCGAATGCTTCATCTTTGAGTGTATCGTGGAAGCTTGTGGGGTGCAAAAATCTTGCCCAATGGGTCGTGGAGGAATCCAACTCAAACGTGGTTTCTAATGGT---TGGGAGCGTAAGCTTGCACTTGGAAATGCTGCAGGA---------------------------------------------------------------------------------------------------------------------------------------GAGCTTGTGGCAGCTTTACGGATTGAGCCTAGTAATTTTCTTCTTTTCCACCATCCAGATTCCAAGGCAAGCTTGTCAATATTGGGCGGAACAAATGAAGTTGAGGCCCGTGCTAATGACTCTCGAGTTGTGGATGTGGTTCTT------------CTTGATACTCGAGGCCTGATTGTGGCTGCCCGAGGATTAGGGAGTGCTCTTATCACCATACGGGATGTAGGTTTAGCAACTCCAGCATCTGCGAGCGCTCTGGTGACCGTGTCAGATGCGGCAGCAGTTAGAATGTTACTTCCTGAGGATACGAGTCTGCAGGTGGGTTCATGCCTTGTGGTGAAGGTGGAAGCAGCAGATAGTTCTGGGCGTGTTTTTGACTCTTCTCAGTTTATATTTATGAACCTGAGAGTTCATCTTCAAGATGGAGTTCTGATTACCAAGCCTCAT------------------ACGAGTGCTCATCTTGCAGCGAATGAGTTCGTCGTTTGTGGGGCCAATGTGGGCCTTACTACAACACTTCATGTTAGCATTCGACAAAGATCCGACAAAGAGGTCTTTTCTGATGTTGCGCGGATTTTGGTTTACGCTCCTCTTTCTATCCGTCCATCTGCTCTGGTGCTTGCACCCGGAGCAAAGTATTTATTGGTGGTGGATGGAGGTCCTCAGACAGGTGTCGTATTTAATTTCGATGCTACTCATCCCGAGGTAGTGAAAATTGATCCTGCTTCTGGGCTTCTTGAGGCCAAAGCTCCAGGAAGAGCGACCGTACAAGCTCAGGCACGCAATCATAATGGGGAGCTCCTTAGTGAAGCTCAGTTGAACGTGACGGTGCAAGTTCCAGTTTCAATGATACTTGATGTGAGGGGAGGCCAGCTTGCTATTGGCCGTGAAATTACTATATTTCCTCATGGGTTTGGG---GAGAACCTGTTTGCCTTCTATGATTTATGCGGTAACTACAAATGGTCTGTCGGAAATGATCAGGTTCTAGGTCTGGCAGGCATAGATGATTTTTCTGGAGAGGAAAAGAATTCCGCTTTATCTGAGGTCGCCAGTTCTAGAACAAAAGGCTGGGGGAAGCTGGACGAGTCTTCTGGTACT---------------CCATATGGG---------------------------------------TTCACTGCTAGAGCCATTGGCAAATCTGCAGGAAGGACGACTGTTACTTTGTCTTTCAACTGCCAATTTCACTACAACGGGCAGAAA---GTGGAGAAAGAGTTCAAGCCGTCTGGCACAGTGTGGGTAGTACCAGATCCGCCTTTATCTCTAGGTATAGGAGCCACATGGGTGCTGCCTCCATCTTACAGCAGCTCTCCTCTGTTACTCCAAAGGGAAAGGCCAGTCCCCGAATTTTCGGATCCAGGACGAGGTGGAGGCAGTGTCACTTACTCAGTCATGCATCAA---------------AGTATCAACGATGCCAATGTAATAACCCTCATGGAAAGTGGAACAATACAAACTTCAGAGAAGACAGAAGTGGCATGTATTCATGCCAGAGATCGTAGCACCGGGCGGTCTGAAGTTGCTGCATGCGTGCGTGTGGCTGAGGTTTTCTCCCTCACGGTAGGAGATGATATACTTGCAGTTCCT---------CTGGCAGAACTATCTGTAGGTACAGATCAAAAATTGGCAGTGACCCTACGCGATGATCTTGGAGTTCCGTTTTTGGAAGCTGGA------ACAACAATACCAATAACTCTTGATACCAATCGTGCCGACCTGATAACTGTCAAAGTGGTCGACGTTGAGATTGTTGGTCGATCAAGCAAGGCCACCATTCTTGTAAAGGCTGTAAGGCAAGGCTCAGCTTTGGTGCGTGTAACATATAAAAATAATCCGCAAATTGTGGATTGGATAATGATCAACGTAGGGGCGTATGTATATCCGCGTAGCCCAGTCCTACACATTGGAAATCGTCTAAGCTTCTCTATCCTCGGTAAAGGGCTACAT------GGACTGCTTACAGGTGAACGTGGAAGCTGGTACAGTTCCAATGCAAGTGTTGTACGAGTTGATAGCCATAGTGGAGAAGCTCAAGCTATTGCAGAGGGCGTAGCAACTGTTAGCTTTAACGGAACGCGGTTGACAACATACACAACGGTCAATGTTGTCAGAGTTGCTTCTGTACACATCGAGGTGCCCACTGGC------ATCATTTCCAATGTGCCTACTGCACGAGAGGGCTACTATTTTCCTGTCAAGTTCAGTGATGCGTATGGTCGTGAT---------------------------------------------------------------ATTGGAATAGTGGGTGAGAATCGGGAGGTGTCATACAGCTGCCAAGTTCAGCCGAGTTTCATCGGGGAAGCCAAGGCGTGGCGAGAGCCTGGTAGTGGTGCTTTCCACTGTGTTTTCCTACCAAATCAGCCGGCCAAATTGAAGGAAGCGTATCAGAAGTCGGTTGCCCAGAAGCAT---ATAGCT---CCCAAGTATCTCAATGGAAAATTAGAGTTTTCTATGATAGTTCAGGTTGAGGGAACATCAGGTATCGAAGGGTCCGTAAAGGCCTGGTTCGCTGGAGGCTTTGAGATTGTTCAGAGCATGCCTTCTCAGCTCACGCTTACATCAAAATCAAAAGAATGGGAATTTGTAGTAGTTGGTTGTGTACATCCAGATATTGTTCGACCTACAATACCCGGACAACCTGAAGCCTTCAGTATTAAGCTTCAGAACCCTAAAGTTGAAACTGATGGAGCCGGCGGGCGTGCATTATACAAGTTGAAAGTTGTGGACGAGAGTAAGCCTATAAGTGACTCTTTGGTCATCAGATCGTCTCTGACAGGTCAAGAGCTAGAACTGCCAGTATGCTTCAAGCCTGGAAAATCGACTATAGCTGGTTTGACAGCACAGATC------------GCGACAACTGTGGTCATCATCGTACTGCTGATGATTCTTCCTCTAGTCTTCTGTGCCCGCTTGCTCGATGTACAG---CGATCGTCA---TTAGCCTCCAGGAATGTAGACACTCTCCCA---TCAGAACCTGCTGCTAATGGTGGTCAGTACGAGACCACTCCTCTCCGTCAACGG------------------------------------------------------ATAGTCGGCTCTCCT---CGAACTCCACAGACTCCTCCATCCGGGGGATTGGGATACAGA------------AGTCCTCAACAACCTTACACGGAGTATGTGAGCAGAACCTTAGAGAACACGCCCTATTACAGTCGAGAAGGCATACGAAAGTATGACCCCTCGTTCACATACTGA
>Huperzia_squarrosa
------------------------------------------------------------------------------------------------------------------------------------------------------------------------------------------------------------------------------------------------------------------------------------------------------------------------------------------------------------------------------------------------------------------------------------------------------------------------------------------------------------------------------------------------------------------------------------------------------------------------------------------------------------------------------------------------------------------------------------------------------------------------------------------------------------------------------------------------------------------------------------------------------------------------------------------------------------------------------------------------------------------------------------------------------------------------------------------------------------------------------------------------------------------------------------------------------------------------------------------------------------------------------------------------------------------------------------------------------------------------------------------------------------------------------------------------------------------------------------------------------------------------------------------------------------------------------------------------------------------------------------------------------------------------------------------------------------------------------------------------------------------------------------------------------------------------------------------------------------------------------------------------------------------------------------------------------------------------------------------------------------------------------------------------------------------------------------------------------------------------------------------------------------------------------------------------------------------------------------------------------------------------------------------------------------------------------------------------------------------------------------------------------------------------------------------------------------------------------------------------------------------------------------------------------------------------------------------------------------------------------------------------------------------------------------------------------------------------------------------------------------------------------------------------------------------------------------------------------------------------------------------------------------------------------------------------------------------------------------------------------------------------------------------------------------------------------------------------------------------------------------------------------------------------------------------------------------------------------------------------------------------------------------------------------------------------------------------------------------------------------------------------------------------------------------------------------------------------------------------------------------------------------------------------------------------------------------------------------------------------------------------------------------------------------------------------------------------------------------------------------------------------------------------------------------------------------------------------------------------------------------------------------------------------------------------------------------------------------------------------------------------------------------------------------------------------------------------------------------------------------GATATG---------------------------------------------------------------GATTTATTTTCATTTTTTGATGTTTGTTCAAGCTACCGGTGGTCAATTGCAGATGAACAGGTACTTGGCTTCCATGGTGTG------------------------AAACTTGGGACATCAAGATCAATGCTAACAACAACCAACATC------------------GAGGATGGAACATATATAGAGAGTTATCCTCATGGGATAATAAATAAAAGAGTAGAGCATGCATCAGATTCAGACTTTTCTGTAAGAGTTTTTGGCAGATCTGCCGGAAGAACAACGGTGACTGTGTCATTTACGTGCAACTTTTACAATGCGGGGAAAACACCAGTTCCAATCAAATATAATGCATTCAATAATATCTGGGTGGTTCCTACCCCACCTTTAGCATTTGGTCTCTGTGCAACTTGGATTCTACCTGTGAATTATACGTCATCTGGGTTGTTGCCACAAAGGACAAATGATCCTTCCTCTGCCAGATTATCAACACGCAATGTAGATAGTGTGATGTACTCTCTGCTCCATGAT---------------AGCAGTAGCAACTCTGGA---ATAAGTATCCTTGAAGGTGGACGGATAAAGACATCAGAAAACACTGAACTAACTTGCGTCCTGGCTAGAGATCGTAACATTGGCAGATCTGAGATCGCGACTTGCATCAAAGTGGCAGAGGTTGCTCAAATGACTGTTGGAGTTGAAAAGCTA------CCATACCATCATGTAGTCGAACTTTCGGTGAACACACAAGAAAATTTAGCAGTCAATCTTCGCGATGAGCTAGGAATTCCCTTCTTTGAAGTAGGAAAGCAAAGCATGCGACAGTTGGTGGTAGACACAAATAGGGCAGACGTCGTTTTAGTGAAAAATACCGATATACATTATCTTGATGCATCAGCAAACATAAGTATTCCTGTGCAGGCTATTAGGCAAGGCACAGCACTTATTCGTGTATGTTACAAAGGAAACAAATTAATTTCGGATTTCATTTTGATTCATATCGGAGCATACGTGTCCCCACAAAATCCTGTTGTTCATCTTGGCAGTTACATCAACTTTTCTGTGATTAGTAAA---------------------------GGTGAGCAGGGAAGCTGGTCAAGCACCAATCCAAATATAGTTGACATTGATAGTTTCACTGGAAAGGCTTTAGCTGTTGGTGAAGGGGTTACTACAGTGAGCTTCATTGGCATCCGCATGGTGACTTACACATATATCACTGTGATAAAAGTTGCTTTGGCTATCATTGAAGCACCTTCTGGAGTGAAAGTTCTGACAAATGTACCTATACCTGAGCATGGATATAAGTTTCGTGTTAGATTCAGTGACTCTCAAGGAGGTGAT---------------------------------------------------------------GTGGGTATTGTTGGAAATCATCGT------------------------------------------------------------------------------------------------------------------------------------------------------------------------------------------------------------------------------------------------------------------------------------------------------------------------------------------------------------------------------------------------------------------------------------------------------------------------------------------------------------------------------------------------------------------------------------------------------------------------------------------------------------------------------------------------------------------------------------------------------------------------------------------------------------------------------------------------------------------------ATGGGA------------------------------------------------------------------------------------------------------------------------------------------------------------------------
>Isoetes_lacustris
------------------------------------------------------------------------------------------------------------------------------------------------------------------------------------------------------------------------------------------------------------------------------------------------------------------------------------------------------------------------------------------------------------------------------------------------------------------------------------------------------------------------------------------------------------------------------------------------------------------------------------------------------------------------------------------------------------------------------------------------------------------------------------------------------------------------------------------------------------------------------------------------------------------------------------------------------------------------------------------------------------------------------------------------------------------------------------------------------------------------------------------------------------------------------------------------------------------------------------------------------------------------------------------------------------------------------------------------------------------------------------------------------------------------------------------------------------------------------------------------------------------------------------------------------------------------------------------------------------------------------------------------------------------------------------------------------------------------------------------------------------------------------------------------------------------------------------------------------------------------------------------------------------------------------------------------------------------------------------------------------------------------------------------------------------------------------------------------------------------------------------------------------------------------------------------------------------------------------------------------------------------------------------------------------------------------------------------------------------------------------------------------------------------------------------------------------------------------------------------------------------------------------------------------------------------------------------------------------------------------------------------------------------------------------------------------------------------------------------------------------------------------------------------------------------------------------------------------------------------------------------------------------------------------------------------------------------------------------------------------------------------------------------------------------------------------------------------------------------------------------------------------------------------------------------------------------------------------------------------------------------------------------CCTGAAGCAAAGGCCAAGTTTTCAGTTATAGGTGGGACAAGGGATATTGAAGCAAGCGTAAACAATTCGAAAGTTGCCATAGCATACCAACAACAGCCTGGTGCCCACATCTCACATATATTGGTGGGTGCAAGAGGTTTGGGATCAACTATGCTGATTGTACGAGATATGGGTTTGGCATCTCCAGCGACTGCACATGCCCTGGTACAAGTTGCAGATGTTGCTTGGATTAGGTTGCTTTTGCCAGACGATTTACAGGTTCCGTTAGGATCCGAGGCAGCTGTTGAAGTACAAGCTGGTGACAGTACAGGGCATACCTTTGATCAATCCCAGCTTGCTTTCATGAACCTTGAACTTCATGTACAAGATGAAGTTGTTGTTGCCGTTAGGAATTATACCTTCATGGAGGATGGC---------CTTCATCAAAGTGCTTTCAGAATACGTGGTACAAATTTAGGATTG---ACGAGTCTACAGGTGAGCGCACAGCAGTCATCTGGTCGTCATATTTTTAGTGATCCTGGAAGGGTTACTGTGCATGCTCCTCTTGTATTTACCTCAGAGAGAGTGCTGCTTGCACCTGGTGCCAAGTATGTGATGGTTACAGAGGGTGGACCAACGACGGGAGCTACTTTACAATTTTCATGCTCTGACTCTTCTGTTGCAATTATGGACGTGAATGCAGGAACTGTGACTGCTAAATCTCCTGGCAAAAGCCTTCTGTTTGCAAAGGCATATAGCCATGCAGGTGTTTTGATGAGTGAAGCTATGGCAGAATTAGAAGTGCGCATACCTTTGTCGATGACAATTGACGTTGGTGGAGGGTATCTTGGTGTTGGCAGAGAAATGTCTGTTTTCCCCGTTGGCACAGATCTGGAAGACTTGCTTTCATTTTTTGAACTATGCAGCAATTACAAGTGGGCTGTCTCAGATGAACAGGTGATTGGTATACGCTTTGTGGAGCCTCTGAAATTGGAAGAACATGCTAAAACCATGAAAGCAGCAGAAAAAAGCAGTTTGCCAGATTCTAGCACAGAAATTGTTGATGCTGGG------------------------------------------------------------------TTCTCTGCGAGGGTTAGTGGAAGGTTTCCTGGAAAGGCTGCCATCTCTTTAACTTTCTCGTGCCACTTTTTGCTTGAAAGTGGGCATTCAAAGCCCATGCATTACACAGCAACAGAATCTATTTCTGTAGTTCGCGATCCGCCTTTATTACTA---------GCAAGCTGGGTTCTTCCTACAGAATATACATCTTCTAGGTTGCTGCCACAGGCTTCA---------GACGAGTCATTTGATGGACTATTATCAAAGCCTGATATTCTGTATTCTATCATGCATGAT---------------TCTCCCAGTGACTCTGGTGGAATAAGCATT---AAAGATGGTCACATCCAGACAAAGGAGAGGACTGGTGTGTCTTGTCTTCAATCAAAAGATCGTGCCACTGGACGTTACGAGGTTGCTGCCTGTATCAGGGTTGCCGAGGTTGCTCAGATGACTGCGGGGGATGACGACTAT------CCTTTCCAT---GTGGCTGAGGTTTCAATAGGAACTCAAGAGCATTTTACTATCACCCTCCGTGATAAGTGGGGCATACCATTTTATGAAGTTGGT---CATGGCAATGTGCCGCTGCAAATAGACACAAATCAGGCTGATGTTGTCTCTTTGAAAGTTACTGAGAAGAAACACCATGGCAGTCCATCCAATTTGTCATTGACAGTCCAGGGCGTCCGTCAAGGTGTTGCACTGATACGCATTTCTCATAAGACAAGACGACATGCAGTTGACTATATTATGGTTATCGTTGGTGCATATATTAATCCGAGAAATCCAACACTTCATATTGGAGGCCATCTGACATTTTCAATTCTGGGAAAA---------------GGTTTGCTGTCTGGGGAGAACGGAAAATGGTCCTCGGGAGATGAGGAAATAATTCGGATTGATGGGCAAACTGGAGAAGCACAAGCATTGGCAGAGGGAACTACTATTGTGAGTTTTAAAGGTCCCCGATTGACGACATATACTCCTGTTTCTGTTGTTGGAGTTTCTGTAATTAGAGTGCAACCACCACCTCGAATCAATCTTCTGACAAACGCACCTCCTCCAGATCAGGGTTACAACTTTCCCGTGCACTTTGGTGATAGCCGTGGACGCAAT---------------------------------------------------------------ATTGGTGTTGTTGGGGATGATGTT---GTATCATATGATTGCAGCGTTGATCCTTCCTTTATAGGTCGTGCTACAGCTTGGAGGTCACCAAACACTGGGGAATTCTATTGCTCCTTTTTCCCATATCCACCAGGAAAGCTGGTTTTTACATTACAACGTGAATTGGAGTCCAAACACCATGTTGCTGACGTTGGAGAAAAGGAAGGGGTCTTAACAATAAGAATTATAGCAACAATATCTGGCTTGTCCAATGTGTCAGGCTATGCAGATGCCAAATTTGCAGGGGGATTTGCAGTTGACAGT------CCACACGAGCTTCATTTATCTTCTAGGGCAAACAAAAGTTACATAACTGTTGTTGGAAGCATTGGAGGATTAGAAGTTTCATGGACA---------CGAGATGATGTCTTGAGTATTAACTGTGTTTCT---AAGGCCGTTGAGTTTGGAGTGGGTGGCCATGCCATTTATGAGGTGAAGATGATTGGAGACCAGGAGTCTTTTTCAGATGTTGTAATATTTTCGCTTTCAAGTACAGGTCAACGCGTGGAGATTCCTGTGAAATGTGAAGCCAACCTTTTCGATTTGGGGACCTCAGTGGCTAATGCG------------TTCAAAGCTATAGTGGTGACTTTGATTGTCATTATCATACCCCTTCTGATCTGTTCTCGTATCCTCGATCATGCT---AGACGGTTC---------------------------------------------------------CGGTCAAAAAGAGGGGGACCTAGCGAGCAGCAAGGGGTGGTTCTT---------------------------------------------AATGGAAACATA---GATGATGTGCATACTCCATTGCATACT---CTGCAGTATAGA---GGATCTCTAACGCCACCACATCCTTACACTGACTACATTGGCAGGACAATTGAGAAAACGCCTTATTACAGCAGGCAGACTTATAGGCGTCCAGATCCCTCCAGGACATATTGA
>Isoetes_sinensis
------------------------------------------------------------------------------------------------------------------------------------------------------------------------------------------------------------------------------------------------------------------------------------------------------------------------------------------------------------------------------------------------------------------------------------------------------------------------------------------------------------------------------------------------------------------------------------------------------------------------------------------------------------------------------------------------------------------------------------------------------------------------------------------------------------------------------------------------------------------------------------------------------------------------------------------------------------------------------------------------------------------------------------------------------------------------------------------------------------------------------------------------------------------------------------------------------------------------------------------------------------------------------------------------------------------------------------------------------------------------------------------------------------------------------------------------------------------------------------------------------------------------------------------------------------------------------------------------------------------------------------------------------------------------------------------------------------------------------------------------------------------------------------------------------------------------------------------------------------------------------------------------------------------------------------------------------------------------------------------------------------------------------------------------------------------------------------------------------------------------------------------------------------------------------------------------------------------------------------------------------------------------------------------------------------------------------------------------------------------------------------------------------------------------------------------------------------------------------------GGCCCTGATCGTTGGAGGCAAGGTATAAAATTTATGGAGTCACATGAGGTGATTCCAGAGGAT---------------ATTGATAACTCCATTGGAGATCTCTCTGTTGGTCCTGCTGAAGAAGCTGGAAGAATTTATTTGGTGACATGCTGTGCACTGGGTAACTATACACTTGTCTTCCACCGAGGGAACTTAGAGGGTGAAGACCACCCATTAAGATCAGTAGCATCTTCAGCAGTCAACGTGCTTTGTTGGATTCCGGCTTCAATAACATTAGTGGTTGAAGAGGCAGAGAACTCATATTCCTATATTAAAGCTGTATCGGAGCTTGAACGTGATCATAATCGTGTTCGTTTATCTCCAATTACGGTTGTCAATAGTCGATCTATTCGTGTTGCAGCTGTAGCTATGTACAAATATGGTATTCCATTTGCAAATGCATCATCCTTGTTTGTGAATTGGCATTTGGAAAGATGTAATGGATTGGCTGAGTGGGAAGACTCTGATGGTGAC------------AAATTTGGTCTTTGGGAAAGGAAGCTAGCACTTCAAAATACCCCAGGATTATGTACGTTAAGAGCAAGTGTGGCCTAC---CTAAAGTCCAGCAAACAGTTGAGTTCTATTACAGTT------ACTAAAACCAACAATTTATTAAGACAAATGGTTGATACCATCACAGATGCTGCACTCTTACAGCTTGTTACAGCACTTCGTTTAGAACCAAATGAATTTCTACTTTTTAACCATCCTGATGCAAAGGCCAAGTTTTCAGTTATAGGCGGGACAAGGGATATTGAAGCAAGCGTAAACAATTCGAAAGTTGCCATGGTATACCAACAACAGCCTGGTGCCCACGTCTCACATATATTGGTGGGTGCAAGAGGTTTGGGATCAACTATGCTGATTGTACGGGATATGGGTTTGGCATCTCCAGCGACTGCACATGCCCTGGTACAAGTTGCAGATGTTACTTGGATTAGGTTGCTTTTGCCAGACGATTTACAAGTTCCGTTAGGATCCGAGGCAGCTGTTGAAGTACAAGCTGGTGACAGTACAGGGCATGCCTTTGATCAATCCCAGCTTGCTTTCATGAACCTTGAACTTCATGTACAAGATGAAGTTGTTGTTGCCATTAGAAATTATACATTCATGGAGGATGGC---------CTTCATCAAAGTGCTTTCAGAATACGTGGTACAAATATAGGATTG---ACGAGCATACAGGTGAGTGCACAGCAGTCATCTGGTCATCATATTTTTAGTGATCCTGGAAGGGTTACTGTGCATGCTCCTCTTGTGTTTACCTCAGAAAAAGTGCTGCTTGCACCAGGTGCCAAGTATGTGATGGTTACTCAGGGTGGACCAACGACGGGAGCTACTTTACAATTTTCGAGCTCTGACTCTTCTGTTGCAACTATGGACGTGAATTCAGGAACTGTGACTGCTAAATCTCCTGGCAAAAGTCTTCTTTTTGCAAAGGCATATAGCCATGCAGGTGTTTTGATGAGTGAAGCTATGGCAGAATTAGAAGTGCGCATGCCTTTGTCGATGACACTTGACGTTGGTGGAGGGCAGCTTGGTGTTGGCAGAGAAATGTCTGTTTTCCCCGTTGGCACAGATCTGGAAGACTTGCTTTCATTTTTTGAACTATGCAGCAATTACAAGTGGGCTGTCTCAGATGAACAGGTGATTGGTATACGGTTTGTGGAGCCTCTGAAATTGGAAGAACACAATAAAACCATGAAAGTAGCAGAAAAAAACAGTTTACTAGATTCTAGCACACAAATTGTCGATGCTGGG------------------------------------------------------------------TTCTCTGCGAGGGTTAATGGAAGGTCTCCTGGAAAGGCCACCATCTCTTTAACATTCTCATGCCACTTTTTGCTTGAAAGTGGGCAGTCAGCACCCATGCATTACACAGCAACAGAATCTATTTCTGTGGTTCGCGATCCGCCTTTATTACTA---------GCAAGTTGGGTGCTTCCTACAGAATATACATCTTCTAGGTTGCTGCCACAGGCTTCA---------GAGGACTCATTTGATGGACTATTGTTAAAGCCTGATATTCTGTATTCTGTAATGCATGAT---------------TCTTCCAGCGACCCTGGTGGAATAAGCATT---AAAGATGGTCACATCCAAACGAAGGAAAGGACTGGTGTGTCTTGTCTCCAATCAAAAGATCGTGCGACTGGACGTTACGAGGTTGCTGCCTGTATCAGGGTTGCCGAGGTTGCTCAGATGACTGCGGGTGATGACGACTAT------CCTTTCCAT---GTGGCTGAGGTTTCAATAGGAACTCAAGAACATTTTACTATCACCCTCCGTGATAAATGGGGCATACCATTTTATGAAGTTGGT---CATGGCAATGTGCCTCTGCAAATAGACACAAATCAGGCTGATGTTGTCTCTTTGAAAGTTACTGAGAAGAAACACCATGGCAGTCCATCCAATTTGTTGTTGACAGTCCAGGGCGTCCGTCAAGGTGTTGCACTGATACGCATTTCTCATAAGACAAGACGACATGCAGTTGACTATATTATGGTTATTGTTGGTGCATACATTAACCCGAGAAATCCAACACTTCATATTGGAGGCCATCTGACATTTTCAATTCTGGGAAAA---------------GGTTTGCTGTCTGGGGAGAACGGAAAATGGTCTACGGGAGATGAGGAAATAATTCGGATCAATGCGCAAACTGGAGATGCACTAGCATTGGCGGAGGGAACCACTATTGTGAGTTTTAAGGGTCCCCGATTGACGACATACACTCCTGTTTCGGTCGTTGGAGTTTCTGTAATCAAAGTGCAACCACCTCCTCGAATCAATCTTCTAACAAATGCACCTCCTCCAGATCAGGGCTACAACTTTCCTGTGCACTTTGGTGATAGCCGTGGGCGCAAT---------------------------------------------------------------ATTGGTGTTGTTGGCGAGGATGTT---GTATCGTATGATTGCAGCGTTGATCCTTCCTTTATAGGTCGTGCTACAGCATGGAGGTCACCAAACACTGGGGAATTCTATTGCTCTTTTTTCCCATATCCACCAGGAAAGCTGGTTTTTACATTACAACGTGAATTGGAGTCCAAACACCATGTTGCTGATGTTGGAGAAAAAGAAGGGGTCTTAACAATAAGAATTATAGCAACAATATCTGGCTTGTCCAATGTGTCAGGCTATGCAGAGGCCAAATTTGCAGGGGGATTTGCAGTTGACAGT------CCACATGAGCTTCATTTATCTTCTAGGACAAACAAAAGTTATATAACTGTTGTTGGAAGCATTGGAGGATTAGAAGTCTCATGGGCG---------CGAGATGATGCCTTGAGTATCAACTGTGTTTCT---CAGGCCGTTGAGTTCGGAGTGGGTGGCCATGCCATATATGAGGTTAAGATGATTGGAGACCAGGAGTCCTTCTCGGATATTGTAATATTTTCACTTCCAACTACAGGTCAACGTGTGGAGATTCCTGTAAAATGTGAAGCCAACCTTTTCTATCTCGGGACCTCAGTGGCTAATGCG------------TTCAAAGCTATAGTGGTGACTTTGATTGTCATTATCATACCCCTTCTGATCTGTTCTCGTATCCTTGATCATGCC---AGACGGTTC---------------------------------------------------------CGGTCAAAACGAGGAGTACCTAGCGAGCAGCAAGGGGTGGTTCTT---------------------------------------------AATGGAAACATA------GATGTGCATACTCCATTGCATACTCCTCTGCAGTATAGA---GGATCTCTAACGCCACCACATCCTTACACTGACTACATTGGTAGGACAATTGAGAAAACGCCTTATTACAGCAGGCAGACTTATAGGCGTCCAGATCCCTCCAGGACATATTGA
>Selaginella_moellendorffii
ATGGCGAATGCCGGG---------------------------------------------ATCAGGAATACACTGCTGCTAGCGTCGGCGATTCTGTTCTTGTTC------------TTGGGATTGCTGCCCGCGCGT---------GGAGGAAGGCCTCACATCAGCAATCTCAATGTTCTTCTTCCGCCGAGGACGACGACTCCAGTGCGCTATCGGCTCCAGGGAACCGATGGCTGCTTCGTTTGGACTTGGGATCATCACGACATTATCTCGCTTGTTCCAGAGTACAACGGCACGTCCAGCGATTGCTCGACCAGCGCTTTGATCACGCCGCTTTCTCCATTCGAGGAGAGGCAAGCGACGGCGGTCCATGCCACCGACACTGTCACGGGGGAAATTCTGCGCTGCGAGGTCTTCATCGATAAGATCTCTCGGATACAAATATTTCATCACTCCGTGAAACTCGATCTCGATGGATGGGCGACGCTGCGCATTCGTGCTTTCGATGCCGAAGAGAATGTGTTTTCATCGCTGGTGGGATTGAAATTCGCGTGGCAGCTATCTTCGTTTGATCCTGCTGGTGAAACGCTTCCTCAAAAATTACTACACGTTCCTCTCAAAGACAGTCCTTTGAGCGACTGCGGCTGTATGTGCGGAGACCTTGGTACTCAAATAGAGTTGGAGGACCAGGGGTTTGGATCTGATTTATACGTTGTCCGAGGAGTGAGTACTGGACAGGAGAGAGTAAAAGCCAGGCTAGTGGAACCGAGAATGGAAGAGCTGGATGATACATTGGTCTTGACTGTTGCCGAGGCGATCTCTCTGGAGCCGCACTCTCCTCTGTATATTATTCCGGGAACGAGCTTTCGGTTCAAGTTGAAGGCTATGCGTAAAAACGTCTTATCAGAGATTCCATTGCCTTCTGTATATCACAAGTGGTCTGTTACAAACGAGGCTGTCGCTTCGGTTGACCAACACAGCGCTCTTATTGCTGCAAAAGTTGTGGGCGTAACGAATGTTATCGTGGAAGACGTCAGAGTGAAAGGGCATCAACAAATGGCTACTGTGCATGTTGTCATTCCCACAAGACTAGAACTTCACCTCCTACCCCTTTACAAAAAGGAAGCGCATTCTCGCAAGCTGGATGTAGAAGGCAGGGTA---------TCAGGGGAAACTTGGTACATCGTGTCTGGCAGGGAGTACGTGGTTAATGTTCGGGCGTTTGCTCTCGACTCC---GCTCGCGCTCTTTACCTGACGCAGAGTAACGATTTGAGACTTCTTTTCACGTACCTGCCGTACTGGGAAGCTGTTGAAGTTCCCGAAGATGTTTCATCCGAACATGGATGGCAAAATGCGACGTTGCTGAAAGCTAATACTGAGGGCGCTGGAACTATAGTGGCTAAACTTGTCTACAACGTT------GATTCT---------------------------GATGTGAAGGTGCTTTGTATTGTTCAAGCAGTTGTTGTGTGCCCCCCTGTTTTAATAGCTCTGGAGCGTGCAACAAGTGTCCGCGCT---------GTATTTCTTCCTTGGAGCCCAGGATCTTCGCAGGAGTACCAGTTAAAAGCTGAAGGAGGCTGCGGAGATATATCTAGCGATTACGTATGGTCCTCAACGAATCCAAGCGTCGCAACTGTGAATGCACTTGGAAAAATTTTGAGCAAAGGACCCGGGAAAACAGTAATTCGCGCGTCGTCGGCAAAAGACTTGCTAAACGTTGATGAGGTAATAATCCACGTGGAGGTGTCTGTTCCATCATCCATCACTGTTGTTCATGGTCTTCCTGTTGAAGTCGAGATAAACACCATTCTTCCAGTCGCCGTGAGCTTGACAACGCCGGCTGGTCACGCTTACTCCAGATGTGACGTCTATAATAGTTTTGTGCAATGGGACCTTTTCGGTGTGGACGGCAACTTCAAGTTTGTGGATTCATCGGGTCCATTTACATTATCGGACATCTCATCTTATTTAAGGCCGGAAGAAAGCTCCTCTCAAGTT---------GTATGTGCATGGAACGCAATCTTGCCATTGCGACCAGGCAGGGCAACCGTCACGGGATCCTTGAAAGTT---TCA------------------------------------ACTGTCGAGGCAGCAGCCGCTTTGGAAACGTCTTGGGCGATAGCTTCGTACGCTCCTCTAGCTCTACAACAGGTCTCGGATGGAAATTCTTGCGGTGGATACAGCTGTAGC------------------GACACTTCCGGTCAAAGTACATGTCAC---------AATTTGAAGGAGCTGCTACTTGTTGTGGGGAGTGGCATCAAGGTCATGCTAGTAGGTGGCCCCGAACGCTGGAGGCAGGAATCACAATTTTTAGAGTTCCACGAAATCGTTTCTTCCGAAGCCGGAGGG---AAAGCGTCAGAGGAAGTT------CTCGTCACTCGCTCAACGGATGGTGGCGGACGAGTCTTCTTCGTTGGCTGTTCCGACTTCGGCAATTACACGCTCATATTTCGTCGTGGCTACCAA---GATCTTGAAGGACCAGTGAACGTTGTGGCCAGTTCTAGTTTACTGGTTGTTTGTGACGTTCCTAGCTCAATCGTTCTCATTATTGACGAGTCAGATAATAGTCAGCATATTATCAAGTCAGTAGTTCAGTTGGAGCGTGATCAGGAAAGAAAGCGTTTGCTGCCAGTTACGGTATTAAACAGTCGCTCTATTCGAGTTGCCGCACTGGGTCTTCACAGTTCTGGAAGGCCATTTGCGAACACATCGTCAATGGCTCTTTCCTGGCATTTGGACGAGTGCGATGCTCTCGCATACTGGGATGATCTCGACATGCCTCCGGACAGA---------------TGGGAGAGGACCCTTGGCCTCCAAAATACCGTGGGACTGTGTGCAGTAAGAGCGACTTTGACACAT---CTGAAACAGTCAAAACTACCAGTGTTAACAGTT---------GTTGCGGCAGCTAGTTTGCTAAAGCAAGCCAAGCCGTTCTTGCATGACGCTGCTCAATTACAACTCGTTGCAGCACTAAGGCTGGAGCCAAAGGAGACTTTACTTTTTGGCCACCCAGACGCCAAGGCGACCTTGCAAGTTCTCGGAGGCACGAACGATATTGAGTCACACGTTAATGACTCTAGAATAGCCGTCGTTATTCATCCACCGACTGGACCTCGTGTATCACACCTCGTAGTTGCTGCAAGAGCCATGGGAATTGCAGTTGTTTCTATACTTGACGTTGGTTTGGCTAGTCCTGCTTCAGCAAATGCTTTGGTGCACGTAGTTGACATATCGTGGATCAAAGTTGTA---CCCGACGTTGTAACCATGGAGTTGGGAACAATGTTGGAGGTTCACCTGCAAGTAGGGGATAGTACTGGGCGTACCTTTGATCCATCACAGTTTGTGCTTTTTAACATCCATGTCCACCTTCAAGACGAAATTATTAGCCTTGTAAACCAG------------------ACGTCAACTCGAGTACCGGGAAATTCCTTTTACATTCAGGGTGCCGACATTGGTTTC---AGCAGTTTCCACGTTACTGCTCAAAAAGCTACCGGTCGTGAAATACATAGTACCGTTGTTAAGGCTGAGGTGTATGCTCCACTGAAAGTTATTCCATCGCCATTACTAATGGCACCTGGGGCACAGTTCATGCTTGTTGTTCATGGAGGCCCAAGGACTGGAAAAGTTGTTGAGTTTTCCAGCTCGGAGTCTTTAATTGCTGTTGTGGATCGCAATTCAGGACTGGTCACGGCAAAATCGGCTGGGAATGAGGTTATTTTAGCAAGAGCATTTGATAACGACGGGAATTTGCTTGGTGAAGCCTTTACTGAGATAACAGTGGCTATACCTGTTTCAATGTATTTGGAGGTTAGAGGAGGGCAGCTTGGAACGGGAAGGGAAATGTCGATTTATCCTTTCTCTAACGAG---GGAAATCTTTTCTCTTTCTTTGAGATGTGTACAAACTATGAATGGCTCGTTGCGGACGAGGAGAGTTTT---TGGAAAGTCAGTTCATTTTTATGCTGT------------------------------------------------TTGAAAAATACTGAC---------------------------------------------------------------------------------------AACTTTATGTGTTTCAGATCTGCTGGTATGACCACTGTTTCTGTGAGCTTTATTTGTCAATTCCATACCCTGGGCGGGCATTCGGTTCCCAAAAATTATTCAGCATCAGGATCGATCTCTGTGATCCCCGATCCTCCATTGGCACTTGGAATGCTGGCGACCTGGGTACTTCCCCCAGGCCACAGATCTTCAAAATTACTGCCT------------------CAGCGGGTGGTAGATGGATTGACAACTCGAGCG---ATTACATATACTCTGATGCATGAC---------------GGAGTTGCCGGCAGCGAAATATTCACTATT---GACGATGGACGTATCAACACAGCTGACAGGATGGATGTTGCCTGTATACATGCGAAAGACAGAGATGCTGGCCGATCCGAGATTGCTGTGTGTGTCAGAGTTGCAGAGGTGGCACAAATGACTGTTGGGGACAGA---------------GTTCAT---GTTTCCGAACTTTCTGTCGGAACACAACATACTTTTATTGTTAATTTGCGCGACAATATAGGAACACCGTTTTTCGAAGTAGAT---TTGGAGTCTTTGCCGCTGTCCCTAGAGACGAACCGTGCTGATGTGGTTTCTTTGAAGGCCACAAAGCTTGAAGCTTCTGGTGGTTCGACG------------------ACTGCCTTGCGGCAAGGTAAAGCATTAATCCGTATATCTCAAAAGCAGAAAGTCGACATTGCCGATTACATCCTGGTTTTTGTGGGTGCATATGTCTATCCACGTAATCCAGTTATGCGTATTGGAGATCGTGTAAACTTTTCCATTGCTGGGAAAGGCTTTCTATCATCTGGTGTTTCTTCACTGGACCGCGGCCAATGGTCTAGTGGAAACGAGCATATTGTTCTTGTGAACAGTCGCACAGGGGAAGCCGAGGCTCTCTCGGAAGGCTCTACT------------GTTGGTAAGGATGTTTTGGTCTTAACTCGCTGGGATGTGGTGGGCATATCCACTGTCACTGTTGAAGCTCCATCA---TTTCCATTCGTCACCAATGCTCCTTTCCCTGACCAAGGCTACAAATTTACTGTCAAATTCAAAGATACGCATGGAGACGAT---------------------------------------------------------------GTCGGTGTGATCGGCGAAAGTAGACCTATTTCTTATGATTGCAAAGTCGATCCATCGTTCATTGGGCGTGCAGCTCCGTGGCATGATCCAGATTCAGGCACGTTCTACTGTTTGTTTTTCCCCTACGCGCCAGAGAAACTTTCATATAACTTGCACCAAGAACTGAAATCAAAGAGAGCTACTAGAGACCGGGGTGATGCAAAAGGACGGATAGGCATGTCAGTAACAGCAGTGCTTTCTCGAACGCCAAGCGTTGCTGGGTCTGCTGATTGTACCTTCGCTGGAGGATTTTCTATAATCGACACA---CCTTCACAGCTTCAATTGTCCGTCACGTCGAACAAGAGCAGGATAGCCGTGGTGGGAACCGTAGCG---ATTGCCGTTTCATGGCAA---------CGTAAGGATGCAGTTGAGGTGAAAAGGCTCACC---AGGACAGAAGAGCCGGGTGTTTGCGGCCATGCGGTTTACGAGGTGCTGCTGCTCGAGGAAGACAAGAGTTTCACAGACAAGTTGGTCTTTTTGCTGACTACTACGGGCCAGCGCGAAGAGATTTCGATGGCTTACGATGCCGGGCAATTTAACGTGGCAGCGCTGTCCCAGCAGATC------------TTCACGGTGGCGGTCATAACTCTGGTGGCGATCGTCCTCCCCGTGTTCCTGTGCACCAAACTCCTGGACCTCCCG---CGATCTCTC---------------------------------------------------------CGAAGCTCGCCGGCGACGCCATCGCCAACGCGAAGGCGGCCGCTGGTCGCGCAAGTCGTCCAGGACGACGGTGCCTCGGGAGTACTGGTGAATGGAGCCGTGGACGACACCATCCAAACTCCCGTC------------CAATACAGAACGTATAGCAGGACTCCGCCGCAGCCTTACACGGAGTACGTGAGTAGAACGATCGAGCAGACGCCGTATTACAGCAGGCAAGGCATGAGACGAACCGATCCTTCCAAGACTTACTGA
>Lygodium_japonicum
---------------------------------------------------------------------------------------------------------------------------------------------------------------------------------------------------------------------------------------GTAGGCTCATTAAATGAGAGGTGG------------------------------------------------------------------------------------------------------------------------------------------------------------------------------------------------------------------------------------------------------------------------------TTCTCACAACTG------------------------------------------------------------------------------CCCATCCAAGAGAGTTTTCTCTCAAAA---------------------------------------------------------------------------------------------------------------------------------------------------------------------------------------------------------------------------------------------------------------------------------------------------------------------------------------------------------------------------------------------------------------------------------------------------------------------------------------------------------------------------------------------------------------------------------------------------------------------------------------------------------------------------------------------------------------------------------------------------------------------------------------------------------------------------------------------------------------------------------------------------------------------------------------------------------------------------------------------------------------------------------------------------------------------------------------------------------------------------------------------------------------------------------------ATGGAACTC---------------------------------------------------------------------------------------------------------------------------------------------------------------------------------------------------------------------------------------------------------------------------------------------------------------------------------------------------------------------------------------------------------------------------------------------------------------------------------------------------------------------------------------------------------------------------------------------------------------------------------------------------------------------------------------------------------------------------------------------------------------------------------------------------------------------------------------------------------------------------------------------------------------------------------------------------------------------------------------------------------------------------------------------------------------------------------------------------------------------------------------------------------------------------------------------------------------------------------------------------------------------------------------------------------------------------------TTAACAGATGCTGTGAAATTACAGGTGGTTACTTCTTTGAGAGTAGACCCAAATTTTGTGCTGCTCTATCACCATTTTAATGCGAAGGCTAACCTGGTTGTCCATGGAGGATCCAGCCTCATTGAAGCGCACAGCAATGACACACGTGTTGCTATTGTACTGGAGCAACCGTTGACGCCAAATTTTGCCTACATGATAATAGGTGCTAGGGGTCTGGGAACTGCTCTCATCACAATATGGGATGTTGGGCTAACGAGTCCTGCGTCTGTGACTGCCTTGGTGCGCGTGTCTGAAGTGGCATGGGTGCGGCTACTTCTTCCTGATGAGGCCACTGTGGAGCTTGGGTCATTGTTAACGGTAAAAGTGCAAGCTGGAGATAGTTTGGGTAATATATTTGATGAGTCACAGCTGGATTTCATGGATATACGGGTTCACATTAAAGATGAGGCGTTAGAACTTGTCTATCGTGATGAATATGGCCAGCCTCCAGCCAATAAAGTGTCTGGATCAAGCTTCATATTGCGTGGTGCCAATGTCGGTATA---ACAGATTTGTATGTGAGTGCAAGGCCACAGCATGGACATGAAATCTTAAGTGAACTGTACAAAGTCGAAGTTTATGCACCACTTTCCATCCATCCAGAGGGTCTAGTTCTTGCTCCCGGTGCACAATACATGGTTTCGGTTCATGGAGGTCCAAGTGTAGGAGTTTTCCTTAGCTTCCTGAGCAGTAACGTGACGATTTTATCAGTGGAAAATGTTGCCGGGTTGATTGCAGCCAATTCTCCAGGCATTGCTTCAATTTATGCACAGGCACAAACTCATGGTGGCACAATTGTTTGTAAAGCTGCGTTGGACGTTAGAGTTCGGATTCCTGTTTCTATGTTGTTAAATGTCCGAGGTGGGCAGCTTGCTATTGGAAGAGAGATGTCTATCTTCCCAACTGGAGCACAG---GAGGACTTGGTTTCCTTTTATGAGCTATGCAGAAACTACACATGGATTGTTGAAGAGCCACAGGTGTTGGCATTGCATTCAGGAGACGGCACAACAGGATGGGTGGACAAGGAAAGCCTGAAGAATGATGAGCTACGTCAA---------------------------------GGC------------------------------------------------AGATCTGTGGATGCAAGATTTTCTACAATGGTGGTAGGAAGGTCTGCAGGGAAAACACAAATCAGTGTGGGGTTTTCTTGCCATTTCCTCTCCAAAACCGGTTTCTCTTCTACACGTTCCTACATTGCTTCAGCATCTATCCATGTTCTTCCAGATCCTCCTTTGGCTTTAGGAATTCCTGCAACCTGGGTATTACCTCCAAACTATAAGACATCAAGCTTGCTGCCTCAGGCTACGGAT------CAAGCTGTTGACTCTCCAGTTCAAGGGAAGCACAACATAGTCTACTCCATATTGCAGGAA---------------TCTGGCAAGGATCTTGGGTGCATAGTTCTG---GAAGGGTCTCACATCAAGACATCAGAAAGAAAAGATACCGCCTGTGTGCAATCAAGGGATCGTAGAACCGGTCGTTGTGAGGTTGCAGTCTGTGTAAGAGTAGCAGAGGTGTCTCAAATGACTGTTGCTAATTTGAAGTTT------TCCAGCCGT---GCAGTAGAGATATCGGTTGGAGCCTCACAGTTGTACTCTGTTATACATAAGGACAACCTTGGTGTACCTTTCTATGAAGTTGGC------AATGCTGTTACTCTTACCGCAGAGACCAATCGCATGGATCTGGTCTCGGTCAAAGTGCTGAATGAGGAGAAT---------------------------------------------------------------------------------------------GGTGATTAC---------------------------------------------------------------------------------------------------------------------------------------------------------------------------------------------------------------------------------------------------------------------------------------------------------------------------------------------------------------------------------------------------------------------------------------------------------------------------------------------------------------------------------------------------------------------------------------------------------------------------------------------------------------------------------------------------------------------------------------------------------------------------------------------------------------------------------------------------------------------------------------------------------------------------------------------------------------------------------------------------------------------------------------------------------------------------------------------------------------------------------------------------------------------------------------------------------------------------------------------------------------------------------------------------------------------------------------------------------------------------------------------------------------------------------------------------------------------------------------------------------------------------------------
>Amborella_tricopoda
------------------------------------------------------ATGTCTTTCTTCAATTTATTGAGCTTTTACTCAGCCATGGGCGGGTTTCTG------------ATAGCTTTGCTTTCACCAGTGGAC---TCAGCCTCTGGACCTCATATAAATGATTTGAATGTGCTTTTGCCTCCTCTGATAACTAAGCCTGTTGAGTATCGCCTTCAAGGAACTGATGGTTGTTTTTCATGGTCATGGGATCACCATGATATCTTATATGTCCAGCCTGAGTATAATGGAACTAGCCAC---TGTTCAACCAGTGCACGGATAATATCAATTGCACCGTATGGTGGTCGGAAGGAGTCTGCTGTTTATGCTACTGATATTCATAGTGGGACCGTCATTAGATGTGAAGTTTTTATTGATAAAATATCTCGAATTCAGATATTTCATCACTCAGTTAAATTGGATCTTGATGGGCTCGCTACTCTCCAAGTTCGTGCATTTGATGATGAAGACAACATATTTTCATCTTTGGCGGGCCTACGATTTATGTGGCATCTAATGCCTAAGGATGCAGAGGTTGATGAGCCACTTCATCGCCTTGTTCATGTTCCATTGAAAGATACCCCCTTGAGTGATTGTGGTGGTTTTTGTGGGGATATAAGTACCCAAATAAAGATTGAAGATAGTGGTGTGGGATCTGATTTATATGTTGTACGAGGAATTGGTATTGGCCATGAGATTGTTGCTGTTCATCTACTTGAACCCCACCTTGAGCACGTTCAAGATACCATTACATTGACCATTGTAGAATCTATGTCTCTGGATCCTCCATCTCCTGTTTTGGTCATTATTGGTGCTTGTGTACACTACAGTCTGCGAGTTCTCCGTAAGAATACTCCTCAAGCAATTCCATTGCCGTCACAATATCATATTTGGTCTGTTGTAAACTCCTCTGTCGCATTGGTTGACCCTCTAATGGGTATAGCTTATGCTCAGAACTTGGGAATCACAAATATCATTGTTGAGGACATAAGGGTCGCTGGACATCAACAGATATCATCGATGCATGTAGTCATGCCAGATAGGATTGTGTTGTTTTTATTGCCAATA---------------ACAATTTCATCTGTCCCACTAGAAGGGAGGGAGGCTATACCATCTTCAGTCCCTTGGTACCTAGTTGTTGGCCAAGATTATGTTGTCCATTTGAAGGTTTTCTCACCTGAATATAGAGAGAGAGCGTTGTACATTACTAAGAATGAAGATTTGAAGCTGGAATATGATAAGCCTGAATATTGGGTTATGTCTGCAGTCCCAGGTGAGATTGCTATTAAACATGGTTGGCTGAATTGCACACGCCTGACAGCTATCTCTGAGGGCATAGGAAAGTTGTCTGCTTCTTTAACGTATCATAGTGGAAATCCAGAA---------------------------GAGTCTAAGGTTCTTTGTGTCATGCAAGAAGTTCAAGTCTGCAATCGTGTCACAATCTTTTTGGGTGAAGTGGATATTGTGCCTTCG------CCCATTCGCATTCCTTGGGCTCCTGGTGTGTACCAGGAGGTCGACTTAAAGGCAATAGGAGGTTGTGCCATATCATCGAGAGATTACCGTTGGTTCTCATCCGACAAGGGTATTGTATCTGTTTCGGCTTCTGGATATGTTCAGGCAAAGCGCCCTGGTCAAGCTATCATTAAAGTGGAATCTGTCTTTGACTCTCTTAACTATGATGAGGTGGTT------ATTGAAGTATTGATTCCTTCATCGATGGTTGTTCTACCAAGTTTGCCTGTCGAGGCTATGATTGGAACCCATCTTCCAGCTGCTGTGACTATGAGAACGCTAAATGGTGAAGGGTACCATAAATGTGATGCTTTTAGTTCTGCCATCAGGTGGCAAGTTTCTAGTGGAGCAGAGGTTTTTCAAATTGTCAATTCATCGAACCATGCACATGTCTTGAGCTTGCTACCATATGTGCAGGATTCCAGTTTTCTTGATGCTTCG---------CTTTGTGCATGGACCCTACTGTATGCTTCCAAACCTGGGAGAGCAACACTTCATGCAATTTTCTCCAAA---GAA------------TTTCAGCCTTCTGAAATTCAGTCTTCCTTGGATAAGCTTCTTAATCTAAAAGCATCAACTATTATCGCTGCATATTCTCCACTTGTTGCTCTACAGGCAGGAGATGGGAACCAATTTGGTGGTTACAAGGTT---------------------------------GAGGATAAAAGCCAG------TCTTCTTTGGATGAGCTTTACCTTGTTCCAGGGACAGGAATCGATATATTTCTTGTTGGAGGGCCTGAAAGGTGGCATCCAGGGATAGATCTCATTGAGTCTGTTGATATCATTACTGAACAGAGCGAAACACCTCCTATAAAAGATGTAGTA------GTTGCTAAGAAGGCATCTAGCCCTGGTCAAAGTTTGTATAGAATTTTCTGCCAAACCCTGGGAAAGTTTAAGCTATTCTTCTCACGTGGGAACTCAGTTGAGGAATATCATCCTTTTCCAGCCTTTGCAAACGTGGAAGTTTCTCTCTTTTGTAGCTTTCCTTCTTCAATCATCTTGATTGTCAATGAACCAGCAAACTTGCCTGACCTTATATGGTCCGCAACTCAGGCTGCTCGTGGTCCTGGCAGAATCCGTGTCTCACCTATCACTGTGATGAATGGCTGCACTATTCGGTTGGCTGCTGTTAGCATTCACAAATCTGGGAAGCCTTTTGCGAACTCATCTTCGCTATCACTGAATTGGGAGCTTAGCAGCTGTGATAAACTGGCATATTGGGAGGAAAATAGTAGCAGTTCAGAAAGATTCAAAACCACT---TGGGAGAGGTTCTTGGTTTTGCAAAATGAGTCTGGATTGTGCATGGTGCGAGCTACTGTGGTTGGT---ATTTCTGAAGCTATTTCTGAAGCCGCAACTGGGATGCTTTTTCTAAAAGTATCTGAACTTCTAGAAAGTGCAGAAAATAGACTTGCAGATGCTGTTCAACTACAGCTGGTTTCTTCACTGAGGATTGTTCCAGAGTCTATCTTGTTGTTTTTTCACCCAGATGCAAAGGTTAGATTGTCTATTTTGGGGGGAACCTGCGATGTGGTTCCTGTTTTGAATGTTAGCAATGTGGTACAAGTTATCCAAGAGGAACAAAGTCCTTCATGCAAGCATTTGATGTTGGGTGCTAGAGGATTGGGCTCTGCAGTCGTCACTGTGAGAGATGTTGGGCTTTCTCCTCCCGTAACAGCTTCTGCCTTGGTTCGTGTCGCGAGTCTGGATTGGATTAAAATTCTTCTACCCGAAGAGATAAGCCTTCTGGTTGGCACTAGAAAGACCATCAATCTTGAGGCTGGGACAGATGATGGAACTGTATTCGACCCTTCACAGTATTCCTACATGAACATCCGTGTGCATCTAGAGGATGGGCTGCTGGAGCTTGTTAGTGATGATGAATTTCCAAGCTCTGATGCAAATAAAATTGTGGGTCCGAGTTTTGTTGTTTATGCTGTCACACTTGGGATG---ACTACTTTACATGTCAGTGCTCGGCTATCATCTGGGCGTGATGTCCTAAGTCAAACTATCAAGGTGGAGGTTTATGCTCCATTGAGGATTAATCCAAGGGATGTGTTTCTTGTTCCCGGTGCATCGTATGTGCTTGCTGTGACAGGGGGCCCAGGGACTGGA---AATGTTGAGTATGCTAGTATGGATGAAACCACTGCAACTGTTCAGAGATCATCTGGACAACTCTTGGCAGTTTCACCAGGAAATACTAGCATACGTGCTGCCATTTATGATAGTGGCAGCGCTTTATTATGTGAAGCATATGGAACAGTGAACGTGGGAATCCCTTCTTCAATGTATATTAATTTTCAAAGTGAACAGCTGGCTGTTGGCCGTGAAATGTCAATATACCCTACGTCATCTTAT---GGTGACTTATTTTCATTCTACGAGCTTTGCAAGGGGTACAAATGGATGATAGAAGATGAGCAGGTACTAGGTTTCCAGATGAGTAAATTGCTACAGAATGATAAGCATGAG---GCTTCTTTTTCAAGTCCCACAGACAAGGGTTTTATTTTCTATTCGGATAGCGATGATATGGGT------------------------------------------------------------------TTTATAAATACAGTATATGGAAGGTTCCCAGGGAGAACAAAGGTCAATGTCTCATTTTCATGTGATTTTGTTTATTCGGGTCATATTTCACATACAGTAAATTATAATGCATCAGAAGTGTTATGGGTCATTGCTGATCCTCCCCTATCTCTTGGAATTCCTATTACCTGGGTCCTTCCACCTTTCTATACATCCTCGACTGAATTGCCTATGTCATCAGAA---GCTTCCTCTCATATGGACTCGCGGAGCCGGAAAGGAAATATTGTGTACTCAGTATTAAAGTCCTGCTGTAAGAAACAGGGTACTATGGAACAGGATTCAATTACTATC---AATAGAGGGCGTGTGGTGACTATGGGCAGTAACGTTATTAACTGCATTCAAGCAAAAGACCGTTTAAGTGGACGAATTGAAATTGCTTCTTGTGTAAGAGTTGCTGAGGTAGCCCAAGTAAGAATAAATATTGAAGAGTTC------CCTTCTCAT---ATCATCAACCTTGCTGTTGGTGCAAGTCAGAAATTAGCAGTAAACTATCATGATTCTCTTGGCATCCCCTTCTTTGAAGCC---------GGTGCTGTTCCATTATCCATTGATACCAATCATCCAGATGTAGTGTCCATTTTAAATCTCAATGAGGAAAACTACACACTCAGTAACATTCAAAGTATTCATTTGAAGGCTTTGCATTATGGGAGAGCACTTGTGCGCATATCAATCAACAACAATCCAAAGGTGTCAGCTTATGTTTTGGTGTCAGTGGGTGCCTACATCAGCCCCCAGAATCCAGTCCTCCAAGTTGGATGTCATGTTAACTTCACCATTATTGGAAAA---------------GAAACTGCTGATGTAGAAGGGGGTCAATGGTTGAGTGCCAATGAAAGCATTATATCAATTGATAGGCTATCTGGGGAAGCACAAGGTGTTGGAGAAGGTGCAACTCAAGTATTTTTCAAAAGCAGAGGCTTCAAATTGCAAATATCAGTCACAGTGAAGAGAGCAGACGCGGTCCTAATTGATGCTCCATCA------GAATTGTTGACGAATGTGCCCTCCCCTGGAAAGGGATATGAGTTTTCTGTAAGATTTAGTGGTACACATGACGAGAAG---------------------------------------------------------------TTTGAAGATGTCGGAAACAATGTGGGGGTCTTGTACGACTGCCATGTTGATCCAGCCTTTATAGGGTACACAAAACCATGGAGAGATCCCGAGTCTGGCAAACATTTTTGCCTCTTTATCCCTTATTCCCCAGAATATTTGGCTCGTACCATACCCCAG---ATGAAAGCCACCAGACCAGATTTGGAGAGTAGGATTAAAGATGGGCTTACGTACATTTCAATTACAGCTTCTCCAAGAGGGTTAAAGCAGATGGCTGGATCAGCTGTTGCTGCCCTTTGTGGAGGATTTGTTATCCTTGAA------AAAACAAAGTTGAATCTGACACCAAATTCTAACACGAGTATTATAACAATTGTGGGGAATACTGAT---ATTCAAATCCATTGGCAC---------GCCAGAGATCTAATGTCAGTTACCTTAATGACC---CTT---GATGAACCAGGAATTGGGGGACGTGCAAAATATGAGATCAAAGTAATA---CACAACCAAAGCTTCACTGATAAGTTGATTGTGACGCTTCCAGCCACAGGGCAGGGAGAGGTGGTTGACATTAGCTATGAGAGTGGAAAAGTTGAAGAGCCTGTCATGCGGAGCAAATTA---------------------TATCTTCTTGCTTCTTTTGCCTGTGTCCTTGCGGTTTTGTTGTTGATCGTGTTACTTAGATGGTGGGGAAGACAA------CAACTTGTTAGGCCATCGAACACTTTGGTG---------------------GGTCCCACAGAGCCCATAACACCAAAGCGACAACCAATTACTCCAATC------------------------------------------------------------AATGGTGTGCATACCCCACCT------------CAG---------CCAGCACTGACAACGCCTGTGCCATTTACTGAGTATGTGAGGCAGACAATGGATGGGACCCCTCACTTGAGAAGGGGTGGGAGAAGGCGTTTCAATCCTCTCTATACATACTAG
>Oryza_sativa
------------------------------------------------------------------------------------------------------------------------------------------------------------------------------------------------------------------------------------------------------------------------------------------------------------------------AGTAGCAATGCT---------------------------------------------------------------------------------------------------------------------------------------------------------------------------------------------------------------------------------------------------------------------------------------------------------------------------------------------------------------------------------------------------------------------------------------------------------------------------------------------------------------------------------------------------------------------------------------------------------------------------------------------------------------------------------------------------------------------------------------------------------------------------------------------------------------------------------------------------------------------------------------------------------------------------------------------------------------------------------------------------------------------------------------------------------------------------------------------------------------------------------------------------------------------------------------------------------------------------------------------------------------------------------------------------------------------------------------------------------------------------------------------------------------------------------------------------------------------------------------------------------------------------------------------------------------------------------------------------------------------------------------------------------------------------------------------------------------------------------------------------------------------------------------------------------------------------------------------------------------------------------------------------------------------------------------------------------------------------------------------------------------------------------------------------------------------------------------------------------------------------------------------------------------------------------------------------------------------------------------------------------------------------------------------------------------------------------------------------------------------------------------------------------------------------------------------------------------------------------------------------------------------------------------------------------------------------------------------------------------------------------------------------------------------------------------------------------------------------------------------------------------------------------------------------------------------------------------------------------------------------------------------------------------------------------------------------------------------------------------------------------------------------------------------------------------------------------------------------------------------------------------------------------------------------------------------------------------------------------------------------------------------------------------------------------------------------------------------------------------------------------------------------------------------------------------------------------------------------------------------------------------------------------------------------------------------------------------------------------------------------------------------------------------------------------------------------------------------------------------------------------------------------------------------------------------------------------------------------------------------------------------------------------------------------------------------------------------------------------------------------------------------------------------------------------------------------------------------------------------TTTATTAATCATGTGATTGGAAGATCTGCTGGGAAAACCAAAATTTCTGTGTCAATTACTTGTGATTTCTTGATGACTGGC---AGTTCTGGGTCCATAGCTTACAGTGCATCCAAGACAATTCTTGTTGTGCCAGATCCTCCTCTCGCACTTGGACTTCCTATAACATGGTTATTCCCACCCTTTTATACTACTACGGACCTTTTACCTAGATCAGTTGAC---------------CCAGACTCAGATGACCTGGAGAGTACTATTGGATATTCTCTGCTAAGGAAC---ATTGGTAAAAGTGATCTTGTTTTGCAAAATGCTAACATTATT---GATGGAAGTAAAATTAGGACTGGAGAAAGCAATGCGATTGATTGCATTCAGGCAAAGGATCACTCAACTGGTAGAACAGAAATTGCATCGTGCCTACGAGTTGCTGAGGTTGCACAAGCACAGATAGCAGCTGCAGAATCA------TCAATCCAT---ATAGCCTATCTTTCTGTACATGATAAAGTTGAGTTGGATATAAAATACAGTGATGAATTAGGTTATACCTTCAGTGAAGCACTT------GGAATAGTCCCTGTAAAGATTGAGACGAATCATCCTGATGTCGTGTCAATTCTTATGCCAAAAGAAGGCAATGGTACACATGGTACCCATGAACGTTTTGTGTTACAGGCAAGAAGTCATGGAACTGCTCTTGTAAGGTTGCAAATCAGCCATATTCCCAAGAAAGCCGATTTCATAATGGTATCTGTTGGTGCACAGATGTATCCCAGGGATGTGGTCCTTCGTTCTGGGCAGCAACTGAACTTCACCATTATTGGAGAC---------------CGGATGGATGTGCGTGGATCCAGTCAGTGGTTAAGTAGCAATGAAAAAGTTGTGCATATTAATAGAATAACCGGTGAAGCACAAGCACGTGGTGAAGGTATAGCAGAAGTAATATTCAAAGGTCCAAATACAAAACTGCACACAACTGTCACCGTGCTGAAGGTGAACCAGATAGTAGTTAATGCTCCTGCG------GAGACGCTGACAAATGCTGCTGGACCACCTGGTGGATACAAGTTCTCTGTAAAATTAAGTGATTCAACTGGACACAGC---------------------------------------------------------------GCAGACTCCTCTATCAATCACATTAACGTCCCATTTGACTGCAAGGTTGAACCTTCTTTTGTTGGGTTTGTTGAGCCGTGGAGTGATGATGCTGCTAAAAAATCTTACTGCTTATTTCATCCATATTCACCTGCGCAACTGTTG------------------------------------CCTGTTAAGTTAAACCTGAAGGAAGGATTTTTACACATTGTTGTTCATGCAAATCTAAAAGAAGATCCAAAGGTGACAGGATCTGCTCACGCCCTCTTTGTCAAAGGGTTCTACATTAAAGAA------CCTAGGAAGTTAAATCTGACTCCAAGCTGCAACCATAGCATCATCACTATTGGTGGGAATACTGAT---GTTGAGTTATTCTGGAAT---------GCTAAAGATTTACTGTCAGCCAGTCGTGTTGAT------ACAAATGGAAGAGGTGTTCCAAGTCAAATTAGTTATCAGGTTGAAGCACTT---AAAAGGCAATCATTCTATGACAAGATCACTATAATTCTTCCAGCCACCGGCCAGACTGAAGAAATAGAAGTTATCTATGACACTGGAGAAAGAAGAGAGCCATCGACATCAGGCTTGACAACA---------TTGGCTGCAATCGTGACATGCATTGTTGTTCCAATCGCTACGATTGCGCTCTTCATGAAGTTGCTGGAGAAGAAA------------------------------------------------------CCGATCAGAGAGGCACCACCAAGACACGCGACTCCTGCGCCTGCGTCAGCACCAGCAGCCGCGATG------------------------------------------------------GCTGACCCAGCGTCCCCAGCTACTGGTGAGTTGTCACCTCGT---------------ACGCCTCAGCCGTTCATGGAGTACGTGAGGAGGACCATCGACGACACGCCCTACTACAAGCGCGACGCCAGGAGGCGATTCAACCCCCAGAACACGTACTGA
>Isoetes_spp
-------------------------------------------------------------------------------------------------------------------------------------------------------------------------------------------------------------------------------------------------------------------------------------------------------------------------------------------------------------------------------------------------------------------------------------------------------------------------------------------------------------------------------------------------------------------------------------------------------------------------------------------------------------------------------------------------------------------------------------------------------------------------------------------------------------------------------------------------------------------------------------------------------------------------------------------------------------------------------------------------------------------------------------------------------------------------------------------------------------------------------------------------------------------------------------------------------------------------------------------------------------------------------------------------------------------------------------------------------------------------------------------------------------------------------------------------------------------------------------------------------------------------------------------------------------------------------------------------------------------------------------------------------------------------------------------------------------------------------------------------------------------------------------------------------------------------------------------------------------------------------------------------------------------------------------------------------------------------------------------------------------------------------------------------------------------------------------------------------------------------------------------------------------------------------------------------------------------------------------------------------------------------------------------------------------------------------------------------------------------------------------------------------------------------------------------------------------------------------------------------------------------------------------------------------------------------------------------------------------------------------------------------------------------------------------------------------------------------------------------------------------------------------------------------------------------------------------------------------------------------------------------------------------------------------------------------------------------------------------------------------------------------------------------------------------------------------------------------------------------------------------------------------------------------------------------------------------------------------------------------------------------------------------------------------------------------------------------------------------------------------------------------------------------------------------------------------------------------------------------------------------------------------------------------------------------------------------------------------------------------------------------------------------------------------------------------------------------------------------------------------------------------------------------------------------------------------------------------------------------------------------------------------------------------------------------------------------------------------------------------------------------------------------------------------------------------------------------------------------------------------------------------------------------------------------------------------------------------------------------------------------AGGTGATTGGTATAYGCTTYGTGGAGCCTCTGAAATTGGAAGAACATACTAAAACCATGAGAGCAGCAGAAAAAAGCAGTTTGCCAGATTCTAGCACAGAAATTGTTGATGCTGGG------------------------------------------------------------------TTC-CTG--------------------------------------------------------------------------------------------------------------------------------------------------------------------------------------------------------------------------------------------------------------------------------------------------------------------------------------------------------------------------------------------------------------------------------------------------------------------------------------------------------------------------------------------------------------------------------------------------------------------------------------------------------------------------------------------------------------------------------------------------------------------------------------------------------------------------------------------------------------------AAA---------------GGTTTGCTGTCCGGGGAGAACGGAAAATGGTCCTCGGGAGATGAGGAAATAATTCGGATTGA-------------------------------------------------------------------------------------------------------------------------------------------------------------------------------------------------------------------------------------------------------------------------------------------------------------------------------------------------------------------------------------------------------------------------------------------------------------------------------------------------------------------------------------------------------------------------------------------------------------------------------------------------------------------------------------------------------------------------------------------------------------------------------------------------------------------------------------------------------------------------------------------------------------------------------------------------------------------------------------------------------------------------------------------------------------------------------------------------------------------------------------------------------------------------------------------------------------------------------------------------------------------------------------------------------------------------------------------------------------------
>Isoetes_andicola
------------------------------------------------------------------------------------------------------------------------------------------------------------------------------------------------------------------------------------------------------------------------------------------------------------------------------------------------------------------------------------------------------------------------------------------------------------------------------------------------------------------------------------------------------------------------------------------------------------------------------------------------------------------------------------------------------------------------------------------------------------------------------------------------------------------------------------------------------------------------------------------------------------------------------------------------------------------------------------------------------------------------------------------------------------------------------------------------------------------------------------------------------------------------------------------------------------------------------------------------------------------------------------------------------------------------------------------------------------------------------------------------------------------------------------------------------------------------------------------------------------------------------------------------------------------------------------------------------------------------------------------------------------------------------------------------------------------------------------------------------------------------------------------------------------------------------------------------------------------------------------------------------------------------------------------------------------------------------------------------------------------------------------------------------------------------------------------------------------------------------------------------------------------------------------------------------------------------------------------------------------------------------------------------------------------------------------------------------------------------------------------------------------------------------------------------------------------------------------------------------------------------------------------------------------------------------------------------------------------------------------------------------------------------------------------------------------------------------------------------------------------------------------------------------------------------------------------------------------------------------------------------------------------------------------------------------------------------------------------------------------------------------------------------------------------------------------------------------------------------------------------------------------------------------------------------------------------------------------------------------------------------------------------------------------------------------------------------------------------------------------------------------------------------------------------------------------------------------------------------------------------------------------------------------------------------------------------------------------------------CAGCTTGCTTTCATGAACCTTGAACTTCATGTACAAGATGAAGTTGTTGTTGCCGTTAGGAATTATACCTTCATGGAGGATGGC---------CTTCA------------------------------------------------------------------------------------------------------------------------------------------------------------------------------GATGGTTACAGAGGGTGGACCAACGACGGGAGCTACTTTACAATTTTCAAGCTCTGACTCTTCTGTTGCAATTATGGACGTGAATGCAGGAACTGTGACTGCTAAATCTCCTGGCAAAAGC-TTCTGTTTGCAAAGTCATATAGCCATGCAGGTGTTTTGATGAGTGAAGCTATGGCAGAATTAGAAGTGCGCATACCTTTGTCGATGACACTTGACGTTGGTGGAGGGTATCTTGGTGTTGGCAGAGAAATGTCTGTTTTCCCCG-----------CTGGAAGACTTGCTTTCATTTTTTGAACTATGCAGCAA--------------------------AGGTGATTGGTATACGCTTTRTGGAGCCTCTGAAATTGGAAGAACATACTAAAASYATGAGAGCAGCARAAAAAAGCAGTTTGCCAGATTCTAGCACAGAMATTGTTGATGCTGGG------------------------------------------------------------------TT-TCTGCGAGGGTTAGTGGAAGGTTTCCTGGAAAGGCTACCATCTCTTTAACATTCTCATGCCACTTTTTGCTTGAAAGTGGGCATTCAAAGCCCATGCATTACACAGCAACAGAATCTATTTCTGTAGTTCGCGATCCGCCTTTATTACTA---------GCAAGCTGGGTTCTTCCTACAGAATATACATCTTCTARGTTGCTGCCACAGGCTTCA---------GACGAGTCATTTGATGGACTATTGTCAAAGCCTGATATTCTGTATTCTATCATGCATG----------------------------------------------------------------------------------------------------------------------------------------------------------------------------------------------------------------------------------------------------------------------------------------------AGTTGGT---CATGGCAATGTGCCGCTGCAAATAGACACAAATCAGTCTGATGTTGTCTCTTTR-----TACTGAGAAGAAACACCATGGCAGTCCATCCAATTTGTCATTGACAATCCAGG-------------------------------------------------------------------------TATTGTTGGTGMATATWTTAACWCGAGAAATCCAACACTTCATATTGGAGGCCATCTGACATTTTCAATTCTGGGAAAA---------------GGTTTG-TGTCTKKGGAAAACRGAAAATGGTCCTYGGGAGATGAGGAAATAATTCGGATTGATGGGCAAACT-GAGAAGCACAAGCATTGGCAGAGGGAACTACTATTGTGAGTTTTAAGGGTCCCCAATTGACGACATATACTCCTACTTCTGTTGTTGGAGTTTCTGTAATTAGAGTGCAACCA---------------------------------------------------------------------------------------------------------------------------------------------------------------------------------------------------------------------------------------------------------------------------------------------------------------------------------------------------------------------------------------------------------------------------------------------------------------------------------------------------------------------------------------------------------------------------------------------------------------------------------------------------------------------------------------------------------------------------------------------------------------------------------------------------------------------------------------------------------------------------------------------------------------------------------------------------------------------------------------------------------------------------------------------------------------------------------------------------------------------------------------------------------------------------------------------------------------------------------------
>Isoetes_humilior
------------------------------------------------------------------------------------------------------------------------------------------------------------------------------------------------------------------------------------------------------------------------------------------------------------------------------------------------------------------------------------------------------------------------------------------------------------------------------------------------------------------------------------------------------------------------------------------------------------------------------------------------------------------------------------------------------------------------------------------------------------------------------------------------------------------------------------------------------------------------------------------------------------------------------------------------------------------------------------------------------------------------------------------------------------------------------------------------------------------------------------------------------------------------------------------------------------------------------------------------------------------------------------------------------------------------------------------------------------------------------------------------------------------------------------------------------------------------------------------------------------------------------------------------------------------------------------------------------------------------------------------------------------------------------------------------------------------------------------------------------------------------------------------------------------------------------------------------------------------------------------------------------------------------------------------------------------------------------------------------------------------------------------------------------------------------------------------------------------------------------------------------------------------------------------------------------------------------------------------------------------------------------------------------------------------------------------------------------------------------------------------------------------------------------------------------------------------------------------------------------------------------------------------------------------------------------------------------------------------------------------------------------------------------------------------------------------------------------------------------------------------------------------------------------------------------------------------------------------------------------------------------------------------------------------------------------------------------------------------------------------------------------------------------------------------------------------------------------------------------------------------------------------------------------------------------------------------------------------------------------------------------------------------------------------------------------------------------------------------------------------------------------------------------------------------------------------------------------------------------------------------------------------------------------------------------------------------------------------------------------------------------------------------------------------------------------------------------------------------------------------------------------------------------------------------------------------------------------------------------------------------------------------------------------------GGAGCTACTTTACAATTTTCAAGCTCTGACTCTTCTGTCGGAACTATGGACGTGAATTCAGGAACTGTGACTGCTAAATCTCCTGGCAAAAG---------------------------------------------------------------------------------------------------------------------------------------------------------------------------------------------------------------------------ACAGGTGATTGGTATACGATTTGTGGAGCCTCTGAAATTGGAGGAACATAATAAAACCATGAAAGTAGCAGAAAAAAGCAGTTTGCCAGATTCTAGCACACAAATTGTTGATGCTGGG------------------------------------------------------------------TTCTCTGCGAGGGTTAATGGAAGGTCTCCTGR-----------TCTCTTTAATATTTTCATGCCACTTTTTGCTTGAAAGTGGGCAGTCAGCACCCATGCATTACACAGCAACAGAATCTATTTCTGTAGTTCGCGATCCG----------------------------------------CAGAATATACATCTTCTAGGTTGCCGCCACAGGCTTCA---------GAGGACTAGTTTGATGGATTATTGTTAATGCCTGATATTCTGTATTTTGTAATGCATG------------------------------------------------------------------------------------------------------------------------------------------------------------------------------------------------------------------------------------------------------------------------------------------------------------------------------------------------------------------------------------------------------------------------------------------------------------------------------------------------------------------------------------------------------------------------------AA---------------GGTTTTCTGTCTGGGGAGAACGGAAAATGGTCCTCGGGAGATGAGGAGATAATTCGGATTAATGGGCAAACTGGAGATGCACAAGCATTGATGGAGGGAACTACTATTG-----------------------ACGACATATACTCCTGTTTCTGTCGTTGGAGTT-CTGTCATTAAAGTGCAACCACCTCCTCGAATCAATCTTCTAACAAATGCACCTCCTCCAGATCAGGGTTACAACTTTCCTGTGCACTTTGG----------------------------------------------------------------------------------------------------------------------------------------------------------------------------------------------------------------------------------------------------------------------------------------------------------------------------------------------------------------------------------------------------------------------------------------------------------------------------------------------------------------------------------------------------------------------------------------------------------------------------------------------------------------------------------------------------------------------------------------------------------------------------------------------------------------------------------------------------------------------------------------------------------------------------------------------------------------------------------------------------------------------------------------------------------------------------------------------------------------------------------------------------------------
>Isoetes_elatior
--------------------------------------------------------------------------------------------------------------------------------------------------------------------------------------------------------------------------------------------------------------------------------------------------------------------------------------------------------------------------------------------------------------------------------------------------------------------------------------------------------------------------------------------------------------------------------------------------------------------------------------------------------------------------------------------------------------------------------------------------------------------------------------------------------------------------------------------------------------------------------------------------------------------------------------------------------------------------------------------------------------------------------------------------------------------------------------------------------------------------------------------------------------------------------------------------------------------------------------------------------------------------------------------------------------------------------------------------------------------------------------------------------------------------------------------------------------------------------------------------------------------------------------------------------------------------------------------------------------------------------------------------------------------------------------------------------------------------------------------------------------------------------------------------------------------------------------------------------------------------------------------------------------------------------------------------------------------------------------------------------------------------------------------------------------------------------------------------------------------------------------------------------------------------------------------------------------------------------------------------------------------------------------------------------------------------------------------------------------------------------------------------------------------------------------------------------------------------------------------------------------------------------------------------------------------------------------------------------------------------------------------------------------------------------------------------------------------------------------------------------------------------------------------------------------------------------------------------------------------------------------------------------------------------------------------------------------------------------------------------------------------------------------------------------------------------------------------------------------------------------------------------------------------------------------------------------------------------------------------------------------------------------------------------------------------------------------------------------------------------------------------------------------------------------------------------------------------------------------------------------------------------------------------------------------------------------------------------------------------------------------------------------------------------------------TTATACCTTCATGGAGGATGGC---------CTTCATCAAAGTGCTTTCAGAATACGTGGTACAAATTTAGGATTG---ACGAGCATACAGGT----------------------------------------------------------------------------------------------------------------------ATGGTTACTCAGGGTGGACCAACGACGGGAGCTACTTTACAATTTTCAAGCTCTGACTCTTCTGTCGCAAATATGGACGTGAATACAGGAACTGTGACTGCTAAATCTCCTGGCAAAAG-------------------------------------------------------------------------------------------------------------------------------------------------------------CTGGAAGACTTGCTTTCATTTTTTGAACTATGCAGCAATTACAAGTRGGCTGTCTCAGATGAACAGGTGA-----------TTTGTGGAGCCTCTGAAATTGGAAGGACATAATAAAACCATGAAAGTAGCAGAAAGAGGAAGTTTACCAGATTCTAGCACACAAATTGTCGATGCTGGG------------------------------------------------------------------TTCTCTGCAAGGGTTGATGGAAGGT-TCCTGGAAAGGYYACCRTCTCTTTAACRTWCTCATGCCAMTTYTTGCTTGAAAGTGGGMAGTCAGYACCCAWGCATTAYACARCAACAGAATSWATYTSTRWA-TTCGCGATCCGCMTTTATTACTA---------G-AAGTTGGGTGCTTCCTACAGAATATACAYCTTCTAGGTTGCTGCCACAGGCTTCA---------RAGGACTCATWTGATGGACTATTRTTAAAGCCYGATMTTCTGTATTCTGTTATGCATGAT---------------TCTTCCAGCGACCCTGGTGGAATAAGCATT---AAAGATGGTCACATCCAGACAAAGGAAAGGACYGGTGTGTCTTGTCTCCAATCAAAAGATCRTGCCACTGGACGTTRCGAGGTTGCTGCCTGTATCAGGGTTGCCGAGGTTGCTCAGATGACTRCGGGTGATGRCGAMTAT------CCTTTCCAT---GTGGSTGAGGKTTCAATAGGAACTCAAGAACAWTTTACTATCAC-CTCCKTGATAAATGGGGCATACCATTTTATRAAGTTGGT---CATGGCAATGTGCTTCTGCAAATAAATAYAAATTAGGCTGATSTTSTATCTTCRAAAGTTACTGAGAAGAAACAYYAYGGCAGTCCATYCWATTTGT-RTTGRCAGTCCAGGGYGTCTGTCAAGGTGTTGCACWGATATGSATCTCTTATAAGACAAGACGACATGCAG-TGAY-W-ATTATGGTTATTGTTGGTGCATAYWTTAACCYGAYAAATCCAACACTTCATATTGGAGGCSATCTGACATTTTCAATTCTGGGAAAA---------------GGTTTGYTGTCTGGGGAGAAYGGAAAATGGTCCTYGGGAGATGAGGAAATAATTCGGATTAATGGRCAAACTGGAGATGCACAAGCATTGGCRGAGGGAACTACYATTG------------------------------------------------------------------------------------GAATCAATCTTCTRACAAAYGYACCTCCYYCAGATCAGGGTTACAACTTTCCCKTGCACTTTG-----------------------------------------------------------------------------------------------------------------------------------------------------------------------------------------------------------------------------------------------------------------------------------------------------------------------------------------------------------------------------------------------------------------------------------------------------------------------------------------------------------------------------------------------------------------------------------------------------------------------------------------------------------------------------------------------------------------------------------------------------------------------------------------------------------------------------------------------------------------------------------------------------------------------------------------------------------------------------------------------------------------------------------------------------------------------------------------------------------------------------------------------------------------
>Isoetes_coromandelina
-------------------------------------------------------------------------------------------------------------------------------------------------------------------------------------------------------------------------------------------------------------------------------------------------------------------------------------------------------------------------------------------------------------------------------------------------------------------------------------------------------------------------------------------------------------------------------------------------------------------------------------------------------------------------------------------------------------------------------------------------------------------------------------------------------------------------------------------------------------------------------------------------------------------------------------------------------------------------------------------------------------------------------------------------------------------------------------------------------------------------------------------------------------------------------------------------------------------------------------------------------------------------------------------------------------------------------------------------------------------------------------------------------------------------------------------------------------------------------------------------------------------------------------------------------------------------------------------------------------------------------------------------------------------------------------------------------------------------------------------------------------------------------------------------------------------------------------------------------------------------------------------------------------------------------------------------------------------------------------------------------------------------------------------------------------------------------------------------------------------------------------------------------------------------------------------------------------------------------------------------------------------------------------------------------------------------------------------------------------------------------------------------------------------------------------------------------------------------------------------------------------------------------------------------------------------------------------------------------------------------------------------------------------------------------------------------------------------------------------------------------------------------------------------------------------------------------------------------------------------------------------------------------------------------------------------------------------------------------------------------------------------------------------------------------------------------------------------------------------------------------------------------------------------------------------------------------------------------------------------------------------------------------------------------------------------------------------------------------------------------------------------------------------------------------------------------------------------------------------------------------------------------------------------------------------------------------------------------------------------------AGCTTGCTTTCATGAACCTTGAACTTCATGTCCAAGATGAAG----------------------------------------------------------------------------------------------------------------------------------------------------------------------------------------------------------------------------------------------------------------------------------------------------------------------------------------------------------------------------------------------------GATGAGCGAAGCTATGGCGGAGTTAGAAGTACGTATACCATTATCARTGACGCTCGATGTTGGTGGAGGGCAGCTTGGTGTTGGCAGAGAAATGTCTGTTTTTCCCATTGGTACAGA-------------------------------------------------------------------------------------------------------------------------------------------------------------------------------------------------------------------------------------------------------------------------------------------------------------------------------------------------------------------------------------------------------------------------------------------------------------------------------------------------------------------------------------------------------------------------------------------------------------------------------------------------------------------------------------------------------------------------------------------------------------------------------------------------------------------------------------------------------------------------------------------------------------------------------------------------------------------------------------------------------------------------------------------------------------------------------------------------------------------------------------------------------------------------------TGGTCCTCAGGGGATGAGCACATAATCCGAATTGATGGTCAGACTGGAGAAGCCCAGGCATTGGCAGAGGGAACTACTAT----------------------------------------------------------------------------------------------------------------------------------------------------------------------------------------------------------------------------------------------------------------------------------------------------------------------------------------------------------------------------------------------------------------------------------------------------------------------------------------------------------------------------------------------------------------------------------------------------------------------------------------------------------------------------------------------------------------------------------------------------------------------------------------------------------------------------------------------------------------------------------------------------------------------------------------------------------------------------------------------------------------------------------------------------------------------------------------------------------------------------------------------------------------------------------------------------------------------------------------------------------------------------------------------------------------------
