# Supplementary material for: Phylogenomics indicates the “living fossil” Isoetes diversified in the Cenozoic
Source: PLoS One. 2020 Jun 18;15(6):e0227525. doi: 10.1371/journal.pone.0227525 (PMC7302493; doi:10.1371/journal.pone.0227525)
Supplement: S1 File — Folder containing fasta files for each of the individual nuclear alignments. (GZ) [file pone.0227525.s011.gz › 1_Individual_Nuclear_Alignments/Homolog_30356.orthogroup_1.fasta]

>Isoetes_lacustris
ATGCATAGATCCGGAATGTTTTCCACGATGTCGATCAAGTGTTTG------------------------CATACTGCGAGTTCT---TTTGTCTTTGCCTTGCTAATGCTAGCTATCAAAATTGCAGCTGAT------------GATATACAAGGCTGTGGTGGCTTCGTCGAGGCCAGCGCATCATTGACAAGGTTGAGGAAACCATCAGATCCAAAACTTGACTATTCAGATATTACGGTT---------------------------------------GAGCTTCATACTCTA---------------------------------------------------------------------------------------GATGGTCTTGTTAAAGATAAGATACAATGTGCTCCTAATGGTTATTACTTCCTTCCTGTCTATGATAAGGGATCATTTTTGCTGAAGATTGATGGGCCTAAGGGCTGGTCTTTTGATCCCGAACAGGTTCCTGTGATTGTTGATAGCATAGGCTGCAATGGGAATGAAGATATTAACTTCCATTACACAGGGTTCACTTTGTCTGGAAGGGTACTAGGTGCAGCTGGAGGAGATAGCTGCGCAGCTATTGGAGAAGGTCCTGCAGGAGTGAAGGTC---ATATTAACGCCAGTGCATGCCGCTGGATTTGGTGATCCCATTGAT---GTAACAACAGTTGCGGGGGGCACTTTTGCATTTTCCAACCTACCAATAGGAAACTATCGATTGGAAGCCACTCACCCAATACTCAATGTTACAGCAACAAGGTCACAAGAGGTGACATTAGGCTGGGACAATGCTAACGTTGATGATCTTTTCTATGTTCCTGGTTATAAAGTTGAAGGATCAGTGTTGTCACAGGGGAATCCAGTTTTAGGTGTCCATATTTATCTTCATTCAAATGACGTTAAATCAATTTATTGTCCTCAAGGAGCAGGGAACTCC---CCTTGGAATATACAATCTCTCTGTCATACTATTTCCGATGCTGATGGAAGGTTTCGGTTTTCTAACGTCCCTTGTGGTAAATATACACTTGTTCCATATTACAAAGGAGAAAATACAGTATTTGACGTGTTTCCTTCATCCATTGATGTATCTGTGATCCATGAATCAATGTCTCTGAAGCAGGCATTCCAGGTAACAGGCTTTTCAGTTGGTGGTCGGGTGATAGATAGCAACGGGGATGGAATAGAAAATGTAAGTTTGTTTGTGGATGATGTGGAGCGCGCAACAACTGGGTCAAACGGCTACTATAAGTTGGACCAG------------------------------------------------------------------------------------------GTCACATCTACAAGATACGATATAAAAGCATCAAAGCCTCATTATAAATTCAGTTCCTTATCCAAATTTATGGTTCTTCCCAACATGGAGCTGATTCCTGACATTGTAGCAACTACCTATGAAGTGTGTGGTACTATCAATGCTTTAAGCTCTGCCCATGTTGTTAAGCGTCAGGTGGCTTTAACACATGGATTTCCAAGTGTGAAGCCTCAAACCAAATATGTGAATGCCACAGGAGGATTCTGCTTTGAGGTAACTCCAGGGGAGTACCGGCTTTCTCCTTTGGCAATGCCCTCGGACACCCGAGCTGGAGTAATATTTTCTCCTGCTTACTTGGATCTTGTAGTATCTGGGCCTATTCTTGATGCTGTTTTCAACCAGGCACAAGTTACTATTTCTGGATATGTCAAATGCAAGGTGGAGTGTGGTTCTGTTGTGACCGTATCACTTATACCAATCGTTTCCACAAAAGATACAGAAACTCTTGCCACAAGCCAAGTGTTTCATTTATCTAATGAAGACACTCAATTCAGTTTTTCCAAAGTATTCCCTGGAAAGTACAAAATTGAGGTGGAACACAAGAGT---------TCA---GTTTCA---GAGGATGACTGGTGTTGGGAAACGAAATCAGTTATTATTGACGTGGGAGCCACTGATATTTCAGGCATCTCATTTGTTCAACGGGGGTACTGGTTACGCATTGAATCTACTCATGATTCAAGTGCTTTTACATTGCAACAGGGGAAGGATGCTATTCCCTTACAAATTATGAAAGGATGGCAGAATGTTTGCATTGAATCACCAGGTGTACATGAACTGGGATTTCTTTGGCCATGTGTTTTCTTTGGATCTCTATCTTTCCAATTTGACACCTCAAAGCCCAGTGTAATCCATCTGGTTGGACAAAAATATGTCCTGACTGGATATATTCATATTGACTCAAGAATTTACCCCCACTCAAATAATTTGGAAAATGCGATATTAGTGGACATCAGACGT---GAAGAAAATGGTGCGATAGTAGATGGGCAAAATTATGCTCGTCTTATATCACATGCAAACAAAACAAATCCTATTGCCATATATGAATATGCGCATTGGGCGCAGCTTAATGACAAACTTATCTTCGCCCCAAGGCATATA------------------------AGGATAACAGAGGAGGCCAATGTGACTGCAGCAGCGGGAAGTCAGCACATCTTGTTCTATCCCAGAGAACATCATGTGTATGTGGAGAGCGATGGATGTCAACCTGCAATTCCTGAATTTATTGGCCGCCCTGGTACATATATAACGGGCAGTGTTTCACCTTCTCTTCCTGGGGTTGGGATAATAATCACAGCCCAGGAAGCTAGTGTTTCTTCC---CTAAAGGCAGGTGAGATTGCTGCAACGGCAGTAACTGGAGAAGATGGTACTTATATTGCTGGTCCACTTTACGATGATACAACATATTCTGTTCAAGCGGAGAAGAACGGTTATCATCTCAAATCTGTGGGCAACAATTCATTTTCCTGTCAGAAGTTGGGTCAAATTGTCGTCCTCATTTCACCTGGAGAAGGAGCAGAAGATTTGTTACCTTCTCTCCTCCTTTCACTCAGCGGAGATGATGGCTATAGGAAAAATGCAGTTGCTTTGCCGGGGGAGAATTTCACATTTGATGGCTTATTTCCAGGAAGCTTTTATCTCCGGCCAGTGCTTAAGGAATACAGTTTTTCACCGGCAGCACAATCACTTGAACTTGGTTCTGGGGAAAGGCTTGAGGTTATGTTTCTTGCTAGACGTGTAGCTTACAGTGTGCATGGTGTTGTAACCTCTCTTTCTGGAAAGCCTGAACCCGGGATTTCAATGGAAGCTCGTAGTGACTCAAGAGGTTATTATGAGGAGACCATCACTGATACTGACGGTAAGTATCGACTTAGAGGGCTCCTCCCACACACATCCTATGTGATAAAGGTTATTATAAAAGATGAACCTCAGGTGTCATTTAAGCTGGAACGTGCTTCACCTGGTCATGTCAACATTGAGATATCAGAAACTGACATTACGGGACTTGACTTTGTCATCTTTGAGCAACTTCCAATGACCATTCTTACCGGCAGCGTTGAG---GGAGATGATCTTGAAAGGTGGCAACCATACATTACAGTTGAAGTAATTTCAGTTCTTGAACAGGGAAAGGTTGAACGAGCAATTCCAATGCCATTATCCTACTTTTTTGAAATACAAGGTCTCCAAAAAGGAAAATATCTGTTGCGACTGGTCTTCAGATTACCTTCTAAAACCCACATATTCAACTCAAGTGAAATTGAAGTGGATCTGGAGGGAAAAGGTTATGCTCATGTGGGACCGTTGGGATTTTATGCAGAAGAATTTCATCATAAGCAGGACTTAACTCCTACACCATTTCTCCCTGTCGTGGTTGGAGTGTCCGTAATAGCAGTCTTTGCCACTATGCCAAGATTGAAGGATGGGTATCAATGGTTGATAGGT---AGTGGAATCGCCTCTGTTGCCTCCCTTGCTCCAAAGAGGGAAATACGAAAGGCCAGCACCAAG---AAACGGACCTATTGA
>Isoetes_sinensis
ATGCATAGATCCGGAATGCTTTCAACGATGTCGATCAAGTGTTTG------------------------CATACTGCGGGTTCT---TTTGTGTTGACCTTGCTAATGCTAGCTATCAAAATTGCAGCTGAT------------GATATACAAGGCTGTGGTGGCTTCGTCGAGGCCAGCGCATCATTGACAAGGTTGAGGAAACCATCGGATCCAAAACTTGACTATTCAGATATTACTGTT---------------------------------------GAGCTTCATACTCTA---------------------------------------------------------------------------------------GATGGTCTTGTTAAAGATAAGATACAATGTGCTCCTAATGGTTATTACTTCCTTCCTGTCTATGATAAGGGATCTTTCTTGCTGAAGATTGATGGGCCTACAGGCTGGTCTTTTGATCCTGAACAGGTTCCTGTGATTGTTGATAGCACTGGCTGCAACGGAAATGAAGATATTAACTTCCATTACACAGGGTTCACTTTGTCTGGAAAGGTAGTAGGTGCAGCTGGAGGAGATAGCTGTGCAGCTATTGGAGAAGGTCCTGCAGGAGTGAAGGTC---ATATTAACGCCAGTGCATGCAGCTGGATTTGGTGACCCCATTCAT---GTAACAACAGTTGCGGGGGGCACTTTTGCGTTCTCCAACCTACCAATAGGAAACTATAGATTGGAAGCCACTCACCCAATACTCAATGTTACAGCAACAAGACCACAAGAGGTGACATTAGGCTGGGACAATGCTAACGTTGATGATCTTTTCCATGTTCCTGGTTATAAAGTTGAAGGATCAGTGTTGTCACAGGGGAATCCAGTTTTAGGTGTCCACATTTACCTTCATTCAAATGACGTTAATTCAGTTTATTGCCCTCAAGGAGCAGGGAACTCC---CCTTGGAATATGCAATCTCTCTGTCATACTGTTTCTGATGCTGATGGAAGGTTTCAGTTTTCTAACGTCCCTTGTGGTAAATATACACTTGTTCCATATTACAAAGGAGAAAATACAATATTTGACGTATTTCCTTCATCCATTGATGTATCTGTGGTCCATGAATCATTGTCTCTGCAGCAGGCATTCCAGGTAACAGGCTTTTCAGTTGGTGGTCGGGTGATAGATAGCAAGGGGGATGGAATAGAAAATGTAAGGTTGTTTGTGGATGATGTGGAGCGCGCAACAACTGGGCCAAACGGCCACTATAAGTTGGACCAG------------------------------------------------------------------------------------------GTCACGTCTACAAGATACGACATAAAAGCATCAAAGCCTCATTACAAATTCAGTTCCTTATCCAAATTTATGGTTCTTCCCAACATGGAGCTGATTCCTGACATTATAGCGACTAGCTATGAAGTGTGTGGTACTATCAATGCTTTAAGTTCT---------------------------------------------------------------------------------------------------------------------------------------------------------------------------------------------------------------------------------------------------------------------------------------------------------------------------------------------------------------------------------------------------------------------------------------------------------------------------------------------------------------------------------------------------------------------------------------------------------------------------------------------------------------------------------------------------------------------------------------------------------------------------------------------------------------------------------------------------------------------------------------------------------------------------------------------------------------------------------------------------------------------------------------------------------------------------------------------------------------------------------------------------------------------------------------------------------------------------------------------------------------------------------------------------------------------------------------------------------------------------------------------------------------------------------------------------------------------------------------------------------------------------------------------------------------------------------------------------------------------------------------------------------------------------------------------------------------------------------------------------------------------------------------------------------------------------------------------------------------------------------------------------------------------------------------------------------------------------------------------------------------------------------------------------------------------------------------------------------------------------------------------------------------------------------------------------------------------------------------------------------------------------------------------------------------------------------------------------------------------------------------------------------------------------------------------------------------------------------------------------------------------------------------------------
>Ceratodon_purpureus
---------------------------ATGGGGATC------ATG---------TCGCGGCCGGTG---CTACTTGCGCTCCTCGCGTCCTTTTTGTTTCTGGCATCGCTTCTGCAAGCAGCTTCTTCGGAT------------TCCATCCTTGGTTGCGGTGGATTTGTTGAGGCTAGTGCAGCTCTGGCCAAATTGAGGAAGCCATCCGCCCCTAAGCTCGACTATTCTCACATTACGGTA---------------------------------------GAGCTCCGAACAGTT---------------------------------------------------------------------------------------GATGGTCTTGTGAAAGATAGCACTCAATGCGCTCCTAATGGATACTATTTTGTGCCTGTCTACGACAAGGGCACTCTATCTGTCCAGATTCGGGGTCCAGAAGGGTGGTCTTTCGAACCTTCTCAGGTGACAGTAACCGTTGACGAGAACGGCTGCAATGGCAATGAAGATATCAATTTTCGCTACACTGGTTTCACATTATCAGGAAAAGTTCTTGGTGGAGTTGGAGGCCCAAGTTGTGCTGGCCAGGAAGAAGGACCCACAGGCGTGAAGTTAACCTTGACTCCTGTGGAAGGC------------GGCGAGCCCGTTGCGTCGGTGTTGACAAGCGCAGGTGGCAGCTATATGTTTGAGAATCTTCAGACAGGGAGGTACAAGATAGTGGCTTCTCATCCGGACTTAATAGTGGAAGCAAAGGGCTCTCAGGAGGTAGAGTTGGGGTGGGGTAATGGAGAAGTGGAGGACATATTTTTTGTTTCTGGATATAATCTGGAAGGATCTGTTGAATCTCAGGGCAATCCCGTGCTTGGCGTTCAAGTGTATCTTTATTCTGATGACGTTCGTGAAATGTTTTGTCCCCAAGGAGCTGGCAGCGCTACTCCTTTACCTAAACCAGCCTTGTGCCGTGCTATATCAGATGCCGAGGGGAAATTTGTCTTTTCTGGAGTTCCATGCGGGATGTTTACTTTGGTGCCGTATTACCGAGGAGAGAACACCTTATTCGACGTTTCGCCTTCGTCTGTGAATGCCACTGTTGGTCATAATTCTATTAAGATATCGGAGCCTTTCCAGGTTACAGGTTTTTCTGTTGGGGGTCGTGTCGTTGACCATGAAGGTACTGGTCTTGAAGGTGTGAAAATTGAAATTGGTGACACTGAGCGTGCAACCACAGACGCCGAAGGCTATTATAAGCTTGACCAG------------------------------------------------------------------------------------------GTGACATTGACATATTACACAATACAAGCTAGGAAGGAGAACTACAAGTTTACTTCACTACAGAACTTTCAGGTGCTCCCAAATATGGCGTCAATTCCAGAGATAAAAGCGACTCACTATCAAGTTTGTGGATCAGTTCATGCTGTTAATCCGGTTCATGCCCGCAAGCGTCAAGTTGCACTTACCCATGGGCCAGATGGTGCGAAGCCTCAAACTACACGTACTGACGATTCTGGTTCATTTTGCTTTGAGGTACCGCCCGGAGATTACAGGATTTCGCCTGTTACTACCATCGCTGAGAATGTATCTGCGTTGATCTTTTCTCCAGTGCACATGGACGTGACTGTCACGAAACCTCTTCTTGATGCTATTTTCACTCAGGCTCAAGTGAGCATTTCAGGTGTGGTGAGGTGTAAGGAAGCTTGCTCTTCGCATGTGAAAATTACTCTTTCTTCTGTTGGATCTTTGGATGGGAAGGCGACTTCGAAGCAAGAGCTG------------AATTTGTCGAGCAACAAGTTTTCTTTTGAGAATGTTCTTCCTGGAAAGTATAAGCTTGAGGTTCAACACAAGGCAAAAGACAGC---------GTTAGGGAGGATGATTGGTGTTGG---------------------------------------------------------------------------------------------------------------------------------------------------GTGGAAAAACCTTGGAAGTTGATG------------------------------------------------------------------------------------------------------------------------------------------------------------------------------------------------------------------------------------------------------------------------------------------------------------------------------------------------------------------------------------------------------------------------------------------------------------------------------------------------------------------------------------------------------------------------------------------------------------------------------------------------------------------------------------------------------------------------------------------------------------------------------------------------------------------------------------------------------------------------------------------------------------------------------------------------------------------------------------------------------------------------------------------------------------------------------------------------------------------------------------------------------------------------------------------------------------------------------------------------------------------------------------------------------------------------------------------------------------------------------------------------------------------------------------------------------------------------------------------------------------------------------------------------------------------------------------------------------------------------------------------------------------------------------------------------------------------------------------------------------------------------------------------------------------------------------------------------------------------------------
>Physcomitrella_patens
------------------------ATGAAGACCGCG------TTG---------GAGGGAGGGGTT---CTACTGTCCTTATTA---------------TTGGCATCATTTCTTCAAGGGGCTTTTGCTGAT------------GCTATTCTAGGATGCGGTGGATTCGTTGAGGCCGGCGCAGCTCTTGCGAAGTTGAGGAAACCATCTGACCCAAAGATTGACTATTCTCACATCACAGTA---------------------------------------GAGCTCCGGACATTA---------------------------------------------------------------------------------------GACGGACTTGTGAAGGATAGCACTCAATGTGCCCCTAATGGGTACTATTTTGTACCAGTTTATGACAAGGGTACTCTGATAGTACAGATTCAGGGGCCAGAAGGGTGGTTTTTTGAACCTTCTCAGGTCTCAGTAACTGTGGATCAGAATGGCTGCAACAACAACGAAGACATTAATTTCCGTTATACTGGTTTCACCCTAGCAGGGAAGATTCTTGGTGGCGTTGGAGGTCAAAGCTGCGCAGGT---GAGGAAGGACCTGCTGGTGTGAAGGTAACCCTTACTACGTTGGAAGGA------------GGAAACCCAATTGCGTCCGTATTAACAACTCCAGGAGGCAGCTATAAATTTGAGAATCTTCTTACAGGGAGTTACAAGATAGAGGCTTCTCATCCAGACTTGAAAGTCGAAGCAAAGGGCTCTGAGCAGGTAGAGTTAGGGTGGGGGAATGGGAAGGTGGCCGACATATTTTTTGTAGCTGGATATCATCTGGAAGGATCTGTTGTATCTCAGGGCAATCCCGTGCTTGGCGTTCAAGTATATCTTTACTCCGATGAAGTTCCTGAACTGTTTTGTCCACAAGGGCCTGGCAGCGCTACTCCTTTATCCAAACCTGCTTTATGTCATGCTGTTTCAGATGCTGAGGGGAAATTTTCCTTTTCTGGTGTTTCATGCGGACAGTATACCTTAGTGCCTTATTACCGGGGGGAAAATACCCTCTTTGATGTTTCGCCTTCATCCAAGGATATTTCTGTGGGTCACGAATCCGTGAAGCTATTGGAGGCCTTTCAGGTGACAGGTTTTTCTGTAGGGGGTCGTGTTGTAGACAGTGAAGGTAATGGTCTCATGGGGGTGAAAATTGAGATTGACGATACGGAAAGAGCTACGACAGATTCCGACGGTTACTATAAGCTTGACCAG------------------------------------------------------------------------------------------GTGACTTTAACACACTATACAATTCAAGCCAGGAAGGAGAACTACAAGTTTAGCTCCCTTCAAAACTTTAAGGTCCTCCCAAACATGGCATTCATTCCAGAAATTAAAGCAACTCACTACCGAGTGTGTGGATCAGTTCATGCTGTCAATCCGATTCATGCTCAAAAGCGGCAAATTGCACTTACCCATGGTCCAGACGGAGTGAGGCCTCAGACTACCCCCACTGACGATTCTGGTTCTTTTTGCTTTGAGGTGCCACCCGGTGACTACAGGTTATCACCTGTTACCACAGCTGCTGAGAATGCATCTGGTCTGATCTTTTCTCCCATGCACATGGACTTGACTGTCACGAAACCCGTTCTGGATGCTGTTTTCACTCAGGCTCAAGTGAGCGTTTCAGGTGTGGTGAAGTGTAAGGGTGCATGCTCTTCCCATGTGAAAATTTCTCTTTCTCCATCTGGGTCATTGAAGAATGAAGTCAGTTTGAAGCAAGTAATT------------AGCTTGTCTAGTAACAAGTTCTCTTTTGAAAAGGTTCTACCCGGAAAGTATACACTGGAGATTCAACATAAGACAAAGGGCACT---------GTTGAAGACGATGATTGGTGTTGGGAGCACAAAACTCTGGAAATTCTCGTGGGGACAGAGGATGTAACAGGACTTGAGTTTTTGCAAAAGGGATTCTGGATGAGTGTCAAATCTACTCATGCAGTCGATGCTTTCCTTTTACAACCTCACAATGAGGGACTAAATTTGAAGATTCAGAAAGGATGGCAGCAGATTTGTCTGGGGACACCTGGGGTTCACGAACTTCACTTTACAGATCCTTACGTTTTCTTTGGTGCTCATGCCTTCTACTTCGACACTGCAAAACCATCTCCTTTGGAGTTGGTTGGTCAGAAGTATTTGCTCTCTGGTGAGATCCATATCGATTCCGCTTTGTATGGTGCCGCACATTTGTTAGATGACTCTTTGATCGTCAAAGTTCAAACT---CATGATGGTCAACTGGTA---AACCTCGACAATCATCCCCGTCTTGTTTCTGAACCCAATGACATGAATTCGTATGCGGCGTATGCGTATTCTCATTGGGCGGCGGTGGGGGAGCAACTGACCTTCTCTGCTCACCATAGA------------------------AGAGAGGAGGAGAGCTCA---------------------TTGCCACAAATACTATTCTACCCTAGGAAACATCATGTTCATGTGACAGTGGAGGGAAAACAGCCGCAAATTCCATTATTTCAAGGGCGTCCTGGAATATATGTGAAGGGCAGCGTTACTCCTGCTTTGGATGATGTTAAAATTACTGTTGTGTCTGAAAAACATAGTCTAGCTGGAGGATTGAAAGCAGGGGAAGTTGCAGTATCTACTGTTACTGGTTCGGATGGGACATACGTGGCAGGACCTCTTTATGACGATACTACATATATTACTCGGGCTGCTTTGGCTGGTTTCCACCTCAAATCACTTGGGGACAATTCGTTCTCTTGCCAAAAACTTGGTCAACTTCTTGTAACAATTACCCCTGGCGAGGGCGCTGAAGAGATTCTTCCATCTGCTTTACTCTCATTAAGTGGGGAAGATGGATATCGGAAAAACGCGGCAACCACCCCTTCGGAGGCTTATGCATTCACAAACCTGTTCCCTGGGAGTTTTTACCTACGCCCACTACTGAAGGAATATAGTTTCACACCATCAGCATTAGCAATTGAACTGGGTTCGGGAGAGACCAAACACATATCATTCAGCGCTCGTCGTATTGCTCACAGTGTCTTCGGAACAGTTACTTCGTTATCAGGAAAGCCAGAGGAGGGAATCACCTTGGAAGCCCGGTCTGTATCTCGTGGATACTACGAAGAAACTGTCACAGATTCAGAGGGAAAATATAGGCTTCGCGGTCTTCTACCCAGTACCCAATACATCATTAAAGCTGCTCTTAAAGTGGATAGACCAGGTCTGAACAAGATTGAGCGCTCCTCTCCAAATGGGACTCTTGTTGAGGTAAATTTTTCTGATATTAGAGGAGTAGATTTTGTTGTATTTGAGGAGCTGCCAACTACGATAGTCACAGGTGTGGTTGAA---GGCGCACAGTTGGAGAGGTTGCAACCAAACTTGAGAGTGGAGTTTTCATCAACCACTGAACCACGTAGAGTAGAACGAACAATCAGCCTATCTCTTTCTTTCTTCTTTGAAGTCCAAGGACTCCCAAGGGGAAAATATATTGCTAGGCTTCTATTCGATCGTAACGAGCGATCACATAAGTTTGTTACAGACGCAATTGAAGTAGATTTGGAGACCTACAGTACAGCACACATCGGACCTCTTCGTTATACTGCGGAAGAGCAATTCAACAAACAGGAATTGGCCGCTGCGCCTGTGGTGCCGGTTGTGGTGGGAGTTGCGGTTATTGCACTCTTCGCAAGCATGCCAAGATTGAAAGATGGGTATCAATGGGCCATTGGTGGTGGGGCTGCTGCTGGCATGAGTGCTGTGAAGAAAGAGGCAACAGTCCGCAAACCTAACGCACGGACTCGCAGAACTTTTTAG
>Pteridium_aquilinium
------------------------------------------------------------------------------------------------------------------------------------------------------------------------------------------------------------------------------------------------------------------------------------------------------------------------------------------------------------------------------------------------------------------------------------------------------------------------------------------------------------------------------------------------------------------------------------------------------------------------------------------------------------------------------------------------------------------------------------------------------------------------------------------------------------------------------------------------------------------------------------------------------------------------------------------------------------------------------------------------------------------------------------------------------------------------------------------------------------------------------------------------------------------------------------------------------------------------------------------------------------------------------------------------------------------------------------------------------------------------------------------------------------------------------------------------------------------------------------------------------------------------------------------------------------------------------------------------------------------------------------------------------------------------------------------------------------------------------------------------------------------------------------------------------------------------------------------------------------------------------------------------------------------------------------------------------------------------------------------------------------------------------------------------------------------------------------------------------------------------------------------------------------------------------------------------------------------------------------------------------------------------------------------------------------------------------------------------------------------------------------------------------------------------------------------------------------------------------------------------------------------------------------------------------------------------------------------------------------------------------------------------------------------------------------------------------------------------------------------------CCGCGCAGG------------------------------------------------------------------------------------------------------------------------------------------------------------------------------------------------------------------------------------------------------------------------------------------------------------------------------------------------------------------------------------------------------------------------------------------------------------------------------------------------------------------------------------------------------------------------TTCTCTGCTTCTCGCATCCCGCGCAGGTCTCATGGAATGGTGATGTCCTTGACTGGAAGACCTGAGGAGGGCATTTCGCTTGAGGCTCGGTCAGAAACAAAGGGTTACTATGAAGAGACAGTCACAGATTCTGAAGGAAAGTATCGTTTGCGAGGATTGTTACCAGATACAGCATACAACATAAAAGTAGTGTTGAAGGATGTCAAAGAGGGCCTCTCAAAGATTGAGCGAGCCTCACCATCTTCTTACAGTCTACAAGTGGGCGCAAATGACACAACTGCAGTGGATTTTGTGGTCTTTCACCAGCCACACATGACAATCATTACAGGAACTGCCGAG---GGTGCTGGTCTTGCAAAATGGCAGCAACATTTGAGAGTGCGGGTTGTGTCTATTGGTGATAATGCCAAAATAGAACGAACCATTCCACTCCCCTTGTCACATTTCTTTGAAATTCAGGGTCTTCCAAGAGGCAAGTATTCTGTACAATTGATGCTGGGGTTCTCTGGGAGAACACACAAGTTTGAGTCAGAGTCTACAGATGTTGATCTTGAGCAAAGTCCTCAGATCCATGTGGCGCTTTTGCATTTCTCAGTAGAAGAACGGCAACAGAAGCAGGATTTGGCATCAGCCCAGTTT------------------------------------------------------------------------------------------------------------------------------------------------------------------------
>Lygodium_japonicum
---------------------------------------------------------------------------------------------------------------------------------------------------------------------------------------------------------------------------------------------------------------------------------------------------------------------------------------------------------------------------------------------------------------------------------------------TACTTCCTCCCTGTCTACGACAAAGGCACCTTCGTCCTCGAGGTGAAAGGCCCCTCTGGCTGGTCCTGGGACCCTAGCCAAGTCACTGTTGTGGCTGATCATGCCGGATGCAACCGCAATGAGGATATCAATTTTCGATACACTGGCTTTACCCTCTCCGGCAAGGTTGCCGGTGCGGTTGGTGGTGACAGCTGTAGCAGGAAAGGGGGTGGCCCATCTGGGGTTATGGTTCAGTTGGTCTCTGTCAAAAAT---CTTGACAACCCACATGAGTTTGTGACAGCTTCTACCAAGTCTGACGGCAGCTTCAGGTTTGTTAATCTGATTCCAGACACTTACAAGCTGTCTGCCCATCAGCCAAAACTGACCGTTGACTCGAAAGGCCCCCCTGCAGTCACCCTGGGATTTGGCAACCTAGACATCGGGGAAGCTTTTTTCATTCCAGGGTACCGTGTGGAGGGACTGGTGGTATCTCAGGGGAACCCTGTTTTGGGTGTCCATGTCTACCTGTATTCAGATGATGTCCTGGCGGTGCCATGTCCGGAAGGTCATGATGATTCA---CCATTTGATGAGAAAGCCTTGTGTCGTGCCATATCAGATGCAAATGGGAAGTTTATTTTCGGTTCACTGCCTTGTGGAAAGTACAGGCTTGTGCCTTATTACAAGGGAGAAATCACAGTCTTTGATGTTTCACCTGCTTCCATTGAAGTAGCTGTTGGCCATGACAATGTTGTTATCACTGAGCCATTTCAAGTAACTGGGTTCTCGGTTGGTGGTCGAGTTATAGACAGTCAAGGCAGCGGTGTGGAGGGAGTGCAGATATTTGTCAATGATGCTCAGAAAGCCACGACTGATGTGAAGGGATATTACAAACTTGATCAG------------------------------------------------------------------------------------------GTTACTTCAACTCACTATACTATCAAGGCTCAGAAGCCTCACTACAAATTCAGTACATTGAGCAATTTCATGGTGCTCCCAAACATTGCTTTGTTACCAGACATTGTTGCAACCCAATATGACTTGTGTGGAACCATTGTGGTTGATAGGACTACTCATCATGGCAAACGCCAAGTAGCTTTAACACATGGACCGGCAAATGTGAAGGCACAAACAAAACTTGTGGATGAAAAGGGTGCTTTCTGTTTTGAGGTGCCTCCTGGGGAATATAGACTATCTCCAATAACTAGTCAAGCTGAGCAGCTGAGTGGTCTGGTGTTTGCTCCTCCATACATAGATGTTGTTGTTAATGGACCTGTTCTTGATGCCCTCCTCACACAGGCTTTAGTCACAGTCTCAGGTCATGTGACATGTATTAATCAGTGTGATTCCAGCGTGACTGTCTCCCTTACTCCATTCAAACCTGGGACAAGTAATGTGGATTCAAGCATGACAAGGGTCACAATGATTACAAGTGAAAGGAACAATTTTGCTTTTGATAAAGTTTTGCCAGGGAAATATCAACTGGATGTCAAGCATCCTCCCAGTCCCCAAAAT---GCAGGCTGGGACGATGAGTGGTGTTGGCAGGAAAGGGTGCTTGTCAAAGATGTTGGAACAACAGATGTTACAGATATTAATTTCATACAGAGAGGATTCTCACTGGTCATTCATTCGACACATCCTGCAGAAACTTCAATCATACAGCCAAACGGTAAGGTTATTGAAACTAGCATCAGAAAAGGATGGCAACAGATTTGCTCAGAAGTTCCAGGTGTTCATGAGTTACACTTCTCCAAAGCATGTGTATCTTTTGGATTATTTCCAGTTCAGTATGACACATCAGATCCAAAACCTATTCACTTGGTCGGTCAGAAATATCTTCTCACTGGGAAAATATCTTTTCCGGAAACAGGAATTGCAAACCAGGAGGAACTGGTGGAGAACACTGTGGTTTTAGTATGGACT---GAAGATGAAGCCTTTGTA---GACTCGAATAACCGTCTTCAGCTTGCAAGCAGTGAAAGTGAA------GGACAAGTCACCCTGGAGTATAAGCATTGGGCTCAGCTAGGTGATAAGTTGATATTTGTTCCAAAAGATGTGAGAGCGCTGAATACCATTGGTTTGGACAAGTCCTCTGAGACA---------GCGACTGAACTGGCCAAGGAATATCTCTTCTATCCTAAAGAGCATCATGTTCATGTACAACTAGATGGTTGTCAGCCAGAGATTCCAGTATTTACTGGTCGTACAGGGATGTATATTGAGGGTACTGTTATCCCTCCACTGGCAGCTGTCAATATAACCATCCTTGCAAAAGCAGATAGTCCTGATGGAATTGTGAAAAAGGGTGATGTGGTCAGGACGGTACTCACAGACGATAGGGGCGTTTATGTGGCTGGACCTCTTTATGACAACTTAGAATATGCTGTTGAAGCTGCCAAGTCTGGGTACTATCTTAAATCAACTGGTGACCACTCTTTTTCATGTCAAAAACTTGGCCAGATTGTTGTTCGCATCATTCCCGGTGATCAAGCCGAGGATCATTTACCTTCTGTGTTGCTTTCACTTAGTGGGGACCATGGCTTCCGAAAGAATGCAATAACAAGCTCAGGTGGAGCTTATGTTTTTGACAGTCTTTTCCCTGGGAGCTTCTTCCTGCGTCCTCTTTTGAAAGAGTACAGCTTTTCACCTGCAACGCAGTCAATCAATTTAGAGTCAGGAAGCAATATGGAAGTTGACTTTACTGCATCTCGTATTTCTTATAGTGCCCTTGGAACCGTGGCCTCATTAACGGGAAGGCCAGAGGAAGGTGTTACTGTGGAAGCACGTTCAGAATCAAGGGGCTATTATGAGGAATCGGTGACGGATGTAGAGGGAAGGTTCCGTCTCCGAGGGTTACTTCCACATACTTCATATGTAGTCAAAGTCGCTCTGAAGGAAGATGCTAATGGCCTGTCAAGAATTGAGCGAGCATCACCAACATCATATACCGTGCAGGTAGGAACCAATGATACTACAAGTCTGGATTTTGTGGTCTTTGACCAACCCTCTACAACTATAATCACTGGGACTGCCGAA---GGTAATGGACTTCAGACTTGGCAGCAGCATCTAGCTGTACGAGTTGTCTCTGCTGATGATGATTCAAAGTTAGAGAGGGTTATCCCTCTGCCTTTGTCAACCTTTTTTGAGGTTCAGGGGCTCCCAAAAGGGAAATATTCCGTGCAGTTGATGCTGGGGCTGTCAGAGAGGACCCACAAGTTTGAATCTCATCCTGTGATAGTTGACTTGGAGAGGCATCCACAAATCCACATCGGGCCGTTGCAATTCCTGGTAGAAGAACAGCGTCAGAAGCAGGAGCTGACGCCAGCACCGGTTTTGCCTATCATCCTTGGTTTGATGGTTATAGTTATGTTTGCTAGCCTGCCAAGGTTGAAGGATGCTTATCAGTGGGCTGCTGGT---TCAGGATTATCCAACACAGCTACTGTGCAACCAAAAAAAGATACCCGAAAGCTAGGTCTCAGG---AAGAGAACATATTAA
>Ananas_comosus
---------------------------ATGGCGATCGGATCCCTAGTCCCCGGATCGAGAATAGTGGCGATCACTGCTCTCTTC---TTCTACCTCGCGATCGTTCTTTTCGCCTCCTCTGCTGCAGCTGAT------------GATATCCATGGCTGCGGCGGATTCGTCGAGGCGAGTTCACATTTGGTTAAGTCGAGGAAGGCTTCT---GTGAAGTTGGACTACTCAGACATCACGGTTTGCCATGCTGCCGGTGCGGGGCATACTGGTCCGCCACTGGCACGGCACACCATTCAGCATATCTTGGCAGTTGGCATAGACCCTCTTTATATGTCAGCTCCGGATGAGCAGCCCGTTTTCATTGGCACGGGCTACATGGGTGATGGATTGGTAAAGGAGAGGACTCAGTGTGCTCCTAATGGTTATTACTTTATCCCAGTATATGACAAGGGTTCTTTTATTCTTAGAGTGAAGGGGCCTAATGGGTGGTCATGGGAGCCAAATAATGTTCCTGTTGTTGTTGATCACAATGGATGCAATGGAAATGCAGATATAAATTTCCGGTTCACAGGGTTCATGATATCAGGAAAGGTTGTGGGAGCTGTTGGCGGTGAGAGTTGCTCCTTAAAGGATAGAGGGCCTTCTGGTGTTAAAGTGGAGCTATTATCCCCCTCT---------------GATGATGTTATTGCATCTGTTCTCACGTCAGCAAGAGGGGATTATTCATTCACAAATATACTTCCAGGAAAATACAAATTACAGGCTTCCCATCCAGATTTAGAAATTAAGCTTGGAGGGTCACCGGAGGTAAATTTGGGCTTTGGAAATGTAGTGGTAGATGATGTCTTCTTTGCAGCTGGCTATGATCTTCATGGTTTTGTAGTTGCACAGGGGAACCCAATTTTAGGAGTACATATGTATTTGTATTCTGATGATGTGTCAGAGGTGCATTGTCCACAAGGTTCTGGTAATGCC---CCTAGGCAAGGT---GTTCTTTGTCATGCAGTTACTGATGCGGATGGGAAGTTTACATTTAGATCGATACCTTGTGGCGTCTACGAACTTTTGCCTTACTACAAAGGGGAGAATACAATTTTTGATGTCTCGCCTCCTTTAGCAGTCGTTTCAGTAGAGCACAGTCACTTAAAGGTCCCTCAAAAATTTCAGGTTACTGGATTTTCTGTTGGGGGTCGTGTTGTTGACACCAGCGGTACTGGGGTGGAGGGCGTCAAAATTAGGGTTGATGGCCAGCTCAGAGCAATGACAGATAATCTAGGATATTACAAGCTTGATCAG------------------------------------------------------------------------------------------GTTACATCCAAGGAGTACTCCATTACAGCTGAGAAGGACCATTACAAGTTCAATAGTCTGGAGAATTTCTTGGTGCTGCCAAACATGGCTTCCATTGATGACATAAAGGCGGCTTACTATGATTTATGTGGTTCTGTTCGAATTGTTACAGCAAATTCA------AAAGCAATGGTGACATTGACACATGGGCCTGAAAATGTCAAGCCTCAGAAGAAACTAGTAAATGAGAATGGAAGTTTTTGCTTTGAGGTTCCAGCTGGTGAATATCGATTGTCTGCATTAGCAGTGGATTCTGAGAGTTCTGGTATGATGATGTTTTCTCCATCATTTGTTGATGTAAAGGTGAATAGCCCTTTGCTTGATGTGGAATTTTTCCAGTCTCAGGTCAATATTGATGGTAAAGTAATTTGCAAGGAGAAATGCAACCCAAATATTTCCCTTTCACTTGTGAGAGTAGCAGGTGAAATCAATCAAGAAAGCAAGACAACCACCTTG------------AGTCATGAGAGTAGTGACTTTATGTTTACAAAAGTCTTTCCTGGAAAATATCAGCTTGAGATCAAGCAA---ACTCCATCATCC------ACAAAATCTGAGGATAACTGGTGCTGGGATCAGAAGTCTATTGATTTAGATGTTGGCAGTGAGGATGTGACCGGAATTGTTTTTGTCCAGAAAGGTTATTGGATAGACATAATCTCAACACATGACACAGATGCTTACATTCGCCAATCTGATTCTTCCCAATATGGCTTGCTGATAAAGCAAGGACCACAAAGAATTTGCGTAGAGAATCCTGGGAAGCATGAGCTTCATTTTGTTCACTCTTGCATTTCCTTTGGTACGCCGTCAATAGAATTTGATACCTTGAATCAAATGCCTATTTATCTCAGTGGAAAGAAATATCTTGTTAAAGGAGAAATTCATGTGGATTCTAGCTTGCATCGTGACGCAGTTGACTTATCCGAATATGTTGTTGTTGATGCATTTAAG---AGAGACGGAAGTTTTATA---GAGACAATCTCT---ACTAGGTTTGCTTTGGATAAGAGCGACCAAAATGGCATGGTCGTATATGAATACTCAACCTGGGCTGATCTTGGAGGAGACTTCATTTTTGTCCCACGGGATTCC------------------------AGTACTAGAAGGGAGAAG---------------------------AAGATCCTATTTTATCCTACACAGCGCCAGTCGTCGGTTACCATCAGCGGATGTCAGGATACCATCCCTGCTATTGTTGGTAGAGTTGGTTTATACCTTGAAGGTTCTGTGTCTCCAGCCCTATCTGGCGTCAGTATCAGGGTTATAGCAACAGAAAAAAGCACTTACGCTCCTTTAGATAAAGGAGGCTTAGCACTTCAGATGGAGACTAGCTCTGATGGTTCATTTTCTGCCGGCCCTTTATATGATGATATAAGTTACAATATTGAAGCTTCCAAGCCAGGTTATCATATCAAACAAGCAGGGCCGAATTCTTTTACTTGTCAGAAACTTGGTCAGATTTTGGTTCGCATCTATGGTGAAAAAGAAGGT---GATTTACTTCCATCTGTATTGTTATCCTTGAGTGGTGAAGATGGTTACAGGAAGAACTCAGTTAGTGGTGCCAGTGGCCCTTTCTCATTTGATAACTTATTTCCTGGAAGTTTCTATCTCCGCCCACTACTAAAGGAGTATTCCTTTTCCCCGGCAGCAGTTGCAATAGATTTAGAATCTGGAGAGTCTAGAGTTGTTGATTTCCGAGCAACTCGTGTTGCTTACAGTGCCATGGGCTCTGTGACATTACTTTCTGGTGTACCAAAGGAAGGTGTATTTGTTGAAGCACGGTCAGAAACCAAAGGATTTTATGAGGAGGCAACAACTGATAATTTAGGAAACTTTCGTCTCAGAGGACTTCTCCCTGATACAACTTATTTAATTAGAGCTGTGGCTAAGGAAAACCTTGGAGCT---GTGGCCATTGAACGTGCTTCTCCAGAATATGTTGCTGTCAATGTTGGTTCTGAAGATATCAAAGGTGTGGACTTCGTTGTGTTTGAGCAACCGGAAATTACCATTTTAAGTGGCCATGTTGAA---GGAAGCGACCTTGATGTATTGCGGCCACATTTATCCGTTGAAATCCGATCATCCAATGACCCATCTAAGATACAGTCGGTCATTCCTTTGCCACTGTCATCCTACTTCGAA---------------------------------------------------------------------------------------------------------------------------------------------------------------------GAATTGACACCTGCACCAGTTTTCCCTCTTATCGTAGGAGTTTCTGTTATCCTTCTCTTCCTCAGTATGCCAAGATTGAAGGACTTGTACCAAGTGGCCGTAGGA---ATGGCTCCATTAGGTTCAAATACCATCCCTGGTAAAAAGGAGCCACGGAAGATGGTTTTGCGA---AAGAGAGCATAG---
>Oryza_sativa
---------------------------------------------------------------------------------------------------------------------------------------------------------------------------------------------------------------------------------------------------------------------------------------------------------------------------------------------------------------------------------------------------------------------------------------------------------------------------------------------------------------------------------------------------------------------------------------------------------------------------------------------------------------------------------------------------------------------------------------------------------------------------------------------------------------------------------------------------------------------------------------------------------------------------------------------------------------------------------------------------------------------------------------------------------------------------------------------------------------------------------------------------------------------------------------------------------------------------------------------------------------------------------------------------------------------------------------------------------------------------------------------------------------------------------------------------------------------------------------------------------------------------------------------------------------------------------------------------------------------------------------------------------------------------------------------------------------------------------------------------------------------------------------------------------------------------------------------------------------------------------------------------------------------------------------------------------------------------------------------------------------------------------------------------------------------------------------------------------------------------------------------------------------------------------------------------------------------------------------------------------------------------------------------------------------------------------------------------------------------------------------------------------------------------------------------------------------------------------------------------------------------------------------------------------------------------------------------------------------------------------------------------------------------------------------------------------------------------------------------------------------------------------------------------------------------------------------------------------------GATGTTGACATCAAGATCCTAGCAGCAGGGAAGAGCAAGTATGCATCTCTGAAGGAAAGGGACATAGCAATGGAGACAAAGACAAATTCTGAGGGATCATTCTTTGCAGGTCCCCTGTATGATGATATTGGATATACGGTGGAAGCTTCAAAGGCTGGCTATCATCTAAAGCAAACTGGCCCGTACACCTTTTCTTGTCAGAAGCTTGGTCAGATATTGGTACGGATTTATGGTGAACAAGATGCC---GAGCTTTTACCTTCTGTATTGCTGTCTTTGAGTGGTGAAGAAGGCTACAGAAATAATTCTATTAGTGGTTCTGGTGGAACTTTCAGCTTTGGTAACTTATTTCCAGGAAGTTTCTATCTCCGACCTCTTCTCAAGGAATATAAATTCACTCCATCAGCAGTTGCTATTGATCTCAATTCTGGTGAGTCTAGAGAGGTTGAATTCCGTGCAACTCGTGTTGCCTACAGTGCCATGGGTTCTGTAACCCTGCTGACTGGCCAACCAAAAGAGGGAGTATTTGTTGAAGCAAGATCTGAATCAAGAGGTTATTATGAGGAAGCTACTACTGATTCTTTTGGTAGGTTTCGCCTTAGAGGACTCGTCCCTGGCTCAATTTATTCTGTAAGAGTGGTTGCAAAAGATGATCACAGGTTT---GCAGCAGTTGAGCGTGCTTCACCTGAATATGTGTCAATTGATGTTGGTCAGGATGACATCTCTGGTATTGATTTTGTTGTTTTTGAAAGACCGGAATCAACAATTTTGAGTGGCCATGTGGAA---GGAGATGATCTTGACATGTTGCAACCACAACTGTCTGTTGAAATTAGATCAGCTGCAGACCCTTCTAGAATAGAATCTGTACTCCCTGTTCCTCTCTCGTACTACTTCGAAGTACAGAATTTGCCAAAAGGAAAGCATCTTGTTCAGCTTCGTTCTGGTCTTCCATCACATACCCATAGATTTGAGTCAGAGATAGTTGAAGTTGACTTGGACAAGCAACCTCAGATTCATGTTGGTCCTCTTAAATATAAAACCGAAGAGCGACATCACAAACAGGAATTAACTCCAGCCCCTGTATTTCCTCTTATTGTCGGAGTTTCCGTGATTGCATTGGTCATCAGCATGCCAAGGCTAAAAGACTTGTACCAAAGTGCTGTGGGA---ATGACTACCCTAGGTTCTGCGGCTGCGCCGATAAAAAAGGAGCCAAGAAAGACAATCATGAGA---AAGAGGGCGTGA---
>Arabidopsis_thaliana
---------------------------ATGGCGGCC------------------AGTAGGAAGATT---TGTCATTCTCTGATC---GTTTTCCTCATAGCGATTTCTACAGTCTACGGTGTTTCCGCGGAT------------TCGATAAAAGGCTGCGGTGGTTTTGTCGAGGCGAGTTCGTCTTTGGTCAGGTCTCGGAAAGGATCCGATGGGAAACTGGATTTTTCTCATATCACAGTT---------------------------------------GAGCTTCAAACAGTA---------------------------------------------------------------------------------------GATGGATTGGTAAAAGACAGTACACAGTGTGCCCCAAATGGTTACTATTTCATCCCAGTATATGACAAGGGCTCATTCATTCTCAAGATAAATGGACCTGACGGATGGTCATGGAATCCAGATAAGGTAACTGTTGTTGTTGACGACTCTAGTTGCAACAACAATGATGATATTAACTTCCACTTCACGGGTTTTACATTATCCGGTAAAGTCTTGGGAGCTGTTGGTGGGGAGAGTTGTCTGATTAAGAATGGAGGCCCAGCAGATGTCAATGTTGAATTGTTGTCTTCTGATGGA---------TCAGAAGATCCTGTCGCTTCTGTTCTCACATCGTCAGATGGGAGCTACTTATTCAAGAATATTATTCCAGGAACATACAATATCCGTGCATCCCATCCAGAGCTGCAAGTTGAAGTTCGCGGTTCAACAGAGGTGGAACTTGGATTTGCAAATGGCATGGTTGATGACATATTCTTCGTCCTTGGTTATGATCTTAAGGGGTCGGTTGTTGCTCAGGGGAATCCAATCCTGGGTGTCCATATATATTTGCATTCAGATGATGTTTCCATGGTAGATTGTCCCCAAGGATCTGGTGACGCT---GCTGGAGAAAGGAAATCTCTTTGCCATGCTGTATCCGATGCAGAAGGAATTTTCAGTTTCAAGTCCATCCCTTGTGGAAAATACGAATTGGTGCCGCATTATAAGGGTGAGAATACGGTCTTTGATGTTTCACCTCCTGTTATGCCTGTATCTGTAGAGCATCAACATGTCACTGTTCCCCAAAAATTTCAGGTAACAGGATTCTCCATTGGGGGTCGCGTAGTTGACGGTAATTCAGTGGGAGTTGAGGGCGTTAAAATCTTAGTAGATGGTAGTCTAAGATCTGTCACAGACAAGGAAGGCTATTACAAGCTTGACCAGCCTGCTAAATTGGTTGTTACTCAACCTCTCCTAGTGAATTTTTTGAGGCTTCTAGAGTCTAGAGTAAAGAATATGGCTAGATTTCTGAAGGTTACCTCAAACCAGTATACAATTGATGCAGTCAAGGAGCATTACAAGTTCGACAAACTGAAGAAGTTCATGGTTTTACCAAATATGGCTTCACTTCCAGACATCAATGCTGTATCCTATGATATCTGTGGTGTGGTGCGAATGTTTGGTTCTCGTCAC------AAAGCAAAGGTAGCTTTGACTCATGGACCCACAAATGTCAAACCACAAATGAAGCTAACAGATGAGACCGGAGCTTTCTGCTTTGAGGTTCCACCAGGCGAATATAGGCTGTCTGCTTTGGCTGCTACACCAAAGGGTGCTTCTGAGCTTCTGTTTTTGCCAGCTTATGTTGATGTTGCCGTTAAAAGTCCTTTGTTGAACATAGAATTCTCTCAGGCCAGAGTCAATGTGCATGGTTCTGTTACTTGCAAGGAGAAATGTGGTCCTTCTGTCTCAGTGGTGCTTGTGGGAGCTGCTGGT------GATCGTGACAAGAAGACAGTTGTTTTA------------ACCGACGAGAGCAGTCAATTTCTATTTTCAGACATATTGCCTGGAAAATATAGAGTTGAGGTGAAAAGTATTTCACCGGAAGCC------GCATCTGATGAAGACAGTTGGTGCTGGGACCGTAGCTCCATTGATGTGAATGTCGGAACTGAGGATATCAAAGGGATTGAATTTGTCCAGAAAGGTTACTGGATTAATATTATCTCCACTCATGAGGTGGACGCTAGAATCGCTCATCCTGATGGATCGCCTACTAGTTTGAAAATCAAGAAAGGTTCACAGAAAATATGCATTGAGTCACCTGGAGGGCATGAGCTTCAGCTTTCTGACTCATGCATGTCCTTTGGGAGCAATTCAATAAAGATAGATGTCTCAAATCCACAGCCTATTCATCTGAAAGCAGAGAAGTACCTCCTCAAAGGTCTGATAAATGTGGAGTCTAGTTCAACTATT---GAGTCGGAATTGCAAGAGAATTTCATTGTTGACATTCAAGAC---AAGAAAGGGAATGTTATC---AACACTATTGCT---GCCAAACTTGCATCTGAT---------------GGAAGTGGCGTTTATGAGTACTACACCTGGGCTAGTCTTGGTGAAAAGATTAGCTTTGTTCCTCAAGATTCT------------------------AGGGGTAATGTAGAGAAG---------------------------AAGATGTTGTTTTACCCTAAAGAGATTCATGCTGTAGTGTCAAAAGATGGATGTCAAGCTTCTGTTTCTCCATTTACTGGTCGGCTTGGTCTTTACATACAAGGATCAGTCTCTCCTCCTCTTCCTGGTGTTAATATTAAGATTTTTGCGGCAAAGGACAGCCTTATTTCTTCACTTAAGAAAGGGGAAATAGCTATTGAAACAAGCACTTTATCAGCTGGTTCATTTGTTGCTGGGCCTTTGTATGACGATATACCATATGCCACTGAAGCTTCAAAGCCTGGCTACCATATTAAAAGGTTAGGACCATATTCCTTCTCCTGCCAGAAGCTTGGTCAGATCTCTGTGCGTGTAAACTCAAAGGACAATGCTGAGACATCAATACCTCCACTGTTGTTATCATTAAGTGGCGATCATGGTTACAGAAATAATTCCATATCTGGCGCTGGTGGACTCTTTGTGTTTGATAGCTTATTCCCTGGAAATTTCTACTTGCGTCCCCTTCTTAAGGAATATTCTTTCAAACCTTCAACACTGGCTATAGAACTGAATTCTGGGGAATCCAGTGAAGCTGTCTTTGAGGCTACTCGTGTTGCCTACAGTGCAATGGGTAGAGTCGCTCTTCTATCGGGCCAGCCACAAGAAGGTGTTGCAATTGAAGCTCGCTCTGACTCCAAAGGATACTATGAGGAGACTACAAGCGATATTAATGGAAATTATCGACTGAGAGGGTTACATCCAGATACAGCATATGTAATTAAAGTGTCGAAGAAAATTGGTTCAGCCAAC---AATCAAATTGAACGTGCATCTCCAGAGTCGGTTTCTCTTCAGATTGGTTATGAAGATATCAATGGGCTCGACTTTTTGGTATTTGAACAACCAGAAACGACCATATTGACATGCCATGTCGAA---GGAAAACAAAACGAAGATCTAAACTCGAATCTGCTAGTGGAGATCAAATCAGCCATTGATAAATCTAAGATAGAGAATGTCTTTCCACTACCACTCTCCAACTTCTTCCAAGTAAAAGGCTTACCCAAAGGTAAGCACCTTGTGCAGCTTAAATCCAGTCGTCCTTTGATCTCCCACAAAGTAGAATCAGAGATTATTGAAGTTGATTTCGAGACCAATGCCCAAATCCATATTGGTCCACTTCGATACAGCATTGTGGCAGATCATCAGAGTCAGGAAGTGACACCTGCAGCTATATTGCCACTGGTTATTGGAGTTTCGGCAATTGCTCTATTCCTCAGCATCCCCAGGTTGAAAGACATCTACCAAGCCACGGTTGGA---ATTTCGTCTCCCGGGTTCACTACATCTGCC---AAGAGAGAACCTCGAAAAGCTGTTGCTAGA---AAGAAGACGTTCTGA
>Theobroma_cacao
---------------------------------------------------------ATGAAGATC---AGTGACGCTTTACTT---TACTTCTTGATCGTATTTTACTCAATCTCATCTGCCTCCGCCAAT------------TCCGTCCACGGATGTGGCGGCTTCGTTGAGGCGAGCTCATCTCTGATCAAATCGAGGAGGGCAACTGATGCGAAATTAGATTATTCTCATATCACGGTT---------------------------------------GAGCTTCGTACTGTA---------------------------------------------------------------------------------------GATGGATTGGTAAAGGAAAGAACTCAGTGCGCTCCAAATGGATACTACTTCATTCCAGTGTATGATAAGGGTTCTTTTGTTATTAAAATCAGTGGACCAGAAGGATGGTCTTGGGACCCAGATAAGGTTTCTGTTGTTATTGATGACACTGGTTGCAACAATAATGAAGATATTAATTTTCGGTTTACAGGATTTACCCTATCTGGTAGGGTTGCAGGAGCCGTTGGTGGACAGAGCTGCTCAGTTAAAAATGGAGGTCCTTCAAATGTGAATGTGGAGCTTTTATCTCCTGAT---------------GATGATCTCGTTTCTTCTGAATTAACATTGTCAAATGGAAGGTACTTGTTCAAAAATATCATTCCAGGAAAGTACAAATTACGTGCTTCACATCCTGATTTGAAAATTGAAGTTAGAGGTTCTACAGAGGTGGACCTGGGATTTCAAAATGGTGTAGTTGAAGACATTTTCTTTGTTCCTGGGTACGACATCCAGGGTTCTGTGGTTGCCCAGGGAAATCCCATCTTGGGAGTTCATATATATTTATATTCTGATGATGTCATTGAGGTAGATTGTCCCCAAGGTGCTGGTAATACC---CCTGGACAAAGAAAAGCTCTTTGTGATGCTGTATCAGATGCTGATGGGATGTTCTCATTCAAATCAGTACCTTGTGGCCTTTATAGACTCATACCATACTACAAGGGTGAAAACACAGTATTTGATGTCTCACCTTCTGTTGTGTCAGTGTTGGTTGAGCATCAACATGTAACAGTTCCCCAAAAGTTTGAGGTTACTGGTTTCTCTGTTGGGGGACGTGTTATTGATGCAAATGACATTGGGGTGGAGGGTGTTAAAATTCTAGTTGATGGTCAAGAAAGGTCTATCACCGATAAAGAAGGTTATTACAAGCTTGACCAG------------------------------------------------------------------------------------------GTTACATCAAATCGCTATACAATAGAGGCCTTAAAGGAGCATTACAAGTTCAACCAGTTGAAGGATTACTTGGTTAAGCCGAATATGGCTTCAGTTGCAGACATTAAAGCAGTTTCTTACGATGTTTGTGGCATAGTCCGGACAATTAACTCAGGTTAC------AAGGCGAAGGTAGCCTTGACCCATGGACCAGAGAATGTCAAGCCACAAGTGAAACAGACAGATGAAAGTGGAAATTTCTGCTTTGAGGTTCCACCAGGAGAATATCGCTTATCTGCTTTGGTTGCCACACCTGAGAGTGCCCCTGAACTTCTGTTCTTGCCTCCTTATACTGATCTTGTGGTCAAGAGTCCACTATTTAATGTAGAATTTTCACAGGCACTAGTCAATGTCCTTGGTCGAGTAGTTTGCAAGGAGAAATGTGGTGCTTCTGTTTCTGTTACCCTTGTGAGATTAGCTGGACAACATAATGAGCAGAGAAAAACAGTGAGTTTG------------ACTGATCAGAGCAGCCAATTTCTGTTTCCTGATGTTTTGCCAGGAAAGTACAGGCTTGAGATCAAACACTCCTCTCCAGAAGCT------GTGTCCAAGGCAGATAACTGGTGCTGGGAGCAAAGCTTCATTGATGTGGTTGTTGGTGCAGAGGATGTTAAAGGAATTGAATTTGTTCAAAAGGGTTATTGGGTCAATGTTATATCTACCCATGATGTAGATGCTTTAATGACTCAGCAAGATGGTTCACCTGTTGATTTGAACATTAAGAAAAGTTCCCAATATATTTGTGTCGAATCCCCTGGAGTGCATGAACTTCACTTTGTTAACTCATGTATTTTCTTTGGGAGCTCATCAATGAAGATTGATACATCTAACCCATTGCCCATCTATCTGAAAGGAGAGAAGTATCTCCTTGGAGGACAAATCAATGTCAATTCAAGTTCATCT---------GATGAATTGCCTGTGAGTATCGTTTTGGACATTCTGAAT---GGTGAAGGCATGGTTATG---CATAGCACGAAT---GCCAACCTTGCATCCAGTGTAAATGATCAAATAAGGACTGCTGTATACGAGTATTCTGTGTGGGCTAATCTTGGAGAAAAGCTTACTTTTCTTCCTAGGGACCCT------------------------AGGAATAATGGTGAAAAA---------------------------AAGATTTTGTTTTATCCTAGACTACACCATGTTTTGGTGACAAATGATGGTTGCCAAGCTTCAGTGCCTCCCTTCTCTGGTCGACCAGGGTTATACTTGGAGGGATCAGTTTCTCCCCCTATTTCCGGTGTTCATGTAAGGGTTAATGCTGGTGAGGATGGTAGCATTTCTCCGGTCAAGAAAGGAGAACTTGTGCTTGAAACGGCCACAGAGGAAGATGGTTCTTTTTTTGCAGGACCTCTATATGATGATATAACTTATGATATCAAGGCTTCAAAGCCTGGCTTTCATCTTAAACAAGTAGGCCCGTATGCTTTTTCTTGTCAGAAGCTTAGTCAAATATCTGTGAAAATATATTCCAAGGATGATGCCAATGAACCTATCCCTCCTCTTCTGTTGTCATTGAGTGGGGATGATGGGTATAGGAACAACTCAATATCAGGGACTGGTGGAATCTTCGTCTTTGAGAATTTATTTCCTGGAAGCTTCTATCTGCGGCCTCTGCTAAAGGAGTATGCCTTCTCACCTTCAGCGCAGGCAATAGAACTTGGTTCTGGAGAATCTAGAGAAGTTGTTTTCCATGCCACACGTGTTGCCTACAGTGCAATGGGTTCAGTGACTCTGCTGTCTGGCCAACCAAAAGAAGGGGTTTCAATTGAGGCCCGTTCAGAGTCAAAAGGCTACTATGAGGAGACGGTGACTGATTCATCTGGGAGGTATCGTCTGCGAGGACTTGTTCCTGACACAACATATTCAATCAAAGTTGTGCAGAAGGATGGCTTCGGTAGT---GCTAAAATTGAGCGTGCATCTCCTGAATCGGTAGCTGTAAAGGTTGGAAACAAGGATATCAAGGGATTGGACTTTTTGGTCTTTGAACAGCCAGAAATGACCATCTTAAGTGGCCATGTTGAAGTGAATAGGATTGGGGAACTACGTACTTCTCATTTATTGGTAGAAATTAAGTCAGCTGGTGACACGTCTAAAATTGAGTCTGTCTTCCAACTGCCATTATCCAACTTCTTCCAGGTCAAGGACTTGCCTAGAGGCAAGCATATCTTGCAGCTCAAATCCAATCTCCCTTCAACCACTCATAAATTTGAGTCTGAGATTATTGAGGTTGACCTAGAGAAGAATGCCCAAATTCATGTGGGTCCCCTCAGATACAGGGTGGAGGAGGATCATCGCAAACAGGAATTAACTCCTGCACCAGTATTCCCCCTAATTGTCGGAGTTTCAGTGATTACTCTCTTTCTCAGCATTCCAAGACTAAAGGACATTTACCAAGCCGCTACGGGA---ATACCGACACCAGGTTTTATGACAACTGCG---AAAAAAGAAGTGCGGAAACCGGTTGTGAGA---AAAAAGACTTACTGA
>Littorella_uniflora
---------------------------ATGGCTTTC------------------TCCAGA------------TACTGTTTCCTT---CTCCTAACTATACTCCTCCACACTTCTCGCCTCGCTGTTGCTGAT------------CCAATTCAAGGATGCGGTGGTTTTGTTGAGGCGAGTCGTGAGTTGATTAAGACGAGGAAGCAAAGTGATGGGAAATTTGATTACTCTCACATCACTGTT---------------------------------------GAGCTAAGGACATTG---------------------------------------------------------------------------------------GATGGTTTGGTGAAGGACCAGACTCAGTGTGCTCCAAATGGTTACTATTTCATGCCGGTTTATGATAAGGGTTCTTTTATGATTAAAATCAAGGGACCTGAAGGATGGTCATGTGCTCCAGAACAAGTCCCTGTAGTTGTTGACCACACGGGTTGCAACTCCAATGAAGATATAAACTTTCAGTTTACAGGGTTCACCTTAACAGGAAGAATTGTAGGAGCAGTTGGTGGTGATAGCTGCCCACATAAAAATGGCGGTCCATCAGACGTCACTGTTGAGCTTCTGTCACTCTCT---------------GGGGTGGTTGTTTCTTCAGCATTAACATCATCAACTGGGATTTACTCATTTAAAAACATCAAGCCAGGAAAGTATAAAATAAGTGCTTCGCGTGGTGATCTAAATATCCAGAGCAAGGGTTCGGGAGAGGTGGAATTAGGGTTTGATAACGGTGTGGTAGATGATATTTTCTTTGCATCTGGCTATGATATTCGTGGAACTGTGGCTGCTCAGGGAAATCCAATATTGGGAGTTCACTTTTATCTATATTCGGATGATGTCTTGGAGTTGGATTGCCCCCATGACTCCGGCAATGCA---CCTGGACTAGGGAAAGCTTTATGTCATGCTGTATCTGATCCTGATGGGGTGTTCACATTCAAATCAATTCCATGTGGTACATATAAGCTTGTACCTTTCTACAAGGGTGAAAATACGGTTTTTGATGTTTCACCTCCTTCCTTGTCGGTATCTGTTCAGCACGATCACACCATAGTTCCTCAAAAGTTTCAGGTTACTGGGTTTTCTGTTGGTGGTCGTGTTGTTGATAGTGCTGGCACTGGAGTGGATGCTGCAAAAATTATAGTTGATGGTCATGAAAGGTCGATAACTGATAAAGAGGGATATTACAAACTTGACCAG------------------------------------------------------------------------------------------GTTACATCTAAAAGATACAGTATCGAAGCGAAGAAGGAGCACTATAAGTTTGAGAGGCTGAATGACTTTTTGGTTCTACCGAACATGGCTTCGATTGCTGATATTAAAGCTGTATCATATGACATTTGCGGAGTTGCTCATACACTCAATCCTGATTAC------AAAGCAAAGGTAGCTTTGACTCATGGACCAGAGAATGTCAAACCCCAGGTGAAGCATAGTGATGAGAGTGGCAACTTTTGCTTTGAGGTCCCACCTGGTGAATATCGCATATCTGCTTTTGCTGCCACACCTGAGAGTGCTCCAGAACTTCTGTTTTCTCCGGCTTACATTGATGTTGTTGTACATAAACCACTACTAAATGTCAGGTTTAGTCAGGCACAAGTCAGTGTCCGTGGATCAGTAGTCTGCAAAGATAAGTGCGGGTCTTCTCTTTCCGTCAAGCTTGTGAGGTTGGATGGTAAA---AGTAAAGAAGAGAGGACAGTTGATTTG------------ACTGATCATAGTGATGAGTTTTTCTTTGCTGATGTACTTCCTGGAAAGCATAGGGTTGAGGTCAAACACCATTCACCA---------------TCAGGAGAAGATCTCTGGTGCTGGGAACAGAGCTTTGCAAATGTGGATGTTGGTTCGGAGGATGTTAACGGGATTACATTTGTTCAGAAAGGCTATTGGATTAATGTGATTTCCAGCCATAATGTGGATGCATACCTGTTACAAGCAGACGGTTCTCGAGTTGACTTGAAAATTAAGACTGGCACCCAACAGATCTGCGTAGAATCTCCCGGTGTGCATGAACTTCATGTTGTTAACTCATGTATTTCCTTTGGCAGTGCCACATTGAAGTTTGATACTTCAAATCCTTTGCCTATTTATCTAAAAGGCGAGAAATATCTTCTCAAAGGACATATACATGTTGAATTAGGA---------------GAAAATTTACCGGAAAATGTGCCTGTTGACATCTCAGAC---AACGAAGGAAATGTTTTT---GAATCTACCACT---GCCAGACTCGTTCCCAGTGAAATTGACCAATCAAGGAATGCTGTGTACGAGTATTCTTTTTGGGCTAATTATGGACAAGAACTCGTCTTTGTTCCCCGAGACTCG------------------------CGACAGGATGGGGGAAAG---------------------------AAAATCTTATTCTACCCGAGGCGACAGCATGTTTTAGTGGCAAAAGATGGCTGCCAAGTTCCAATGGCTCCATTTAGCGGTCGATTGGGTTTATACATTGAAGGATCAGTTTCACCCCCTCTTTCTGATGTTCATATAAGGGTATTTGCCGAGGGTGATAGTCATAATACTCCTATTAAGCAAGGCGAAATTGCAGTTGAAACCACCACTGGTGCAGATGGTTTATTTGTTGCAGGACCTCTGTATGACGACACTGGTTACACCATTGAGGCATCAAAGGCTGGTTATTACGTAAAACAAGTTGGAAAAAATTCGTTCTCCTGTCAGAAGCTGGGTCAAATTTCTATCCGATTATATTCTAGAGAAGACAGCAATGAGCCTTTTCCCTCCGTTCTCTTGTCATTGAGTGGTGAAGATGGATATAGAAACAATTCTGTGTCTGGTGTTGGTGGAAGTTTCATAGTTGATAACTTGTTCCCTGGGAGTTTCTATCTCCGACCTTTGCTGAAGGAATATGCGTTCTCTCCTCCTGCACAGGCAATTGACCTTGGCTCCGGGGAATCCAAGGAAGTCATATTCCATGCTACTCGTGTTGCTTTTAGTGCCTTGGGGAGAGTAACTCTGTTGTCTGGTCAGCCAAAAGAAGGTGTGTCAGTTGAGGCTCGAGCTGAGTCAAAAGGCTTTTATGAAGAAACAGTAACGGATTCATCAGGTAGTTACCGTTTAAGGGGACTGCAACCTGATACTACCTATGTTATAAAAATAACAAGGAAAGATAAACTTGATACT---TCACGAATCGAGCGTGCATCTCCGGAATCTTCGGCTGTTGAGGTTGGTCATGAAGATATTAAGAATCTAGATTTTGTTGTCTTTGAGCAACCAGATATGACGATTTTAAGTGGTCATGTTGAC---CGAAAAAGTTTGAAGGAGCTGCATTCACATATCAGGGTGGAAATCAGGTCCGCCAGTGATCCATCAAAAGTAGAGTCT---TTTCCCTTGCCAATTTCGAACTTCTTTCAGGTGAAGGACCTGCCTAAGGGTAAGCACCTCGTCACGCTACGATTTGCCGTGCCATCTATTACCGGTAAATTTGAGTCGGAGGTTATTGAGGTTGACCTAGAGAAGCAACCTATAACTCATGTTGGACCGCTGAACTTTACGATTGAAGAGGACATCTTCAAACAGGAATTGACTATTGCACCTGTATATCCTCTGGTCGCTGGCCTTTCAGTGGTTGCACTGTTCATATGTATGCCAAGATTAAAGGATCTATATCAAGCAGCGGTAGGA---ATGGCG------GGGTCGTCCACAACCGCG---AAGAAGGATGTGAAGAAGGCAGCTATCAGA---AAAAAGACCTTCTAA
>Amborella_tricopoda
------------------------------------------------------------------------------------------------------ATGTGCTCAAGCCGTTCTTCAATTGCTGATGAATGGATCTATTCTATCCAAGGATGTGGTGGATTTGTCGAGGCGCATTCTTCATTGATAAAGTCGAGGAAGCTATCTGATGGGAAATTGGATTATTCACATATCACTGTT---------------------------------------GAGCTTCTCACTATT---------------------------------------------------------------------------------------GATGGATTAGTAAAGGACAGGACACAATGTGCTCCAAATGGTTATTATTTCATCCCAGTTTATGACAAGGGTAATTTTGTCATCAATATAAAAGGGCCCGATGGATGGTCTTGGGAGCCAGATAAAGTCCCTGTTGTTGTCGATCATAATGGCTGCAATTCAAATGTTGATATCAATTTCCAGCTCACAGGGTTTACCCTTTCTGGAAGAGTGGTTGGAGCTGTGGGAGGAGAAAGCTGCTCGTCAAAAAATGGGGCACCTTCTAATGTGAAAGTTGAACTGCTATCGCCTGAT---------------GGTGATACTGTATCTGTTGCTTTCACATCATCAACAGGAGGGTACTGTTTCACAAATATCACTCCAGGAAATTATCAACTCCGTGCTTCTCATCCAGATTTGGAGCTTGAAGTCAGAGGATCTGCAGAGGTAGAGTTGGGGTTTGGAAATGGGAAAGTCGATGATATCTTCTTTGCTCGTGGATATGTTTTAAATGGTTTTGTTGTTGCTCAGGGTAATCCAATTTTAGGAGTACACATTTATTTACATTCAGATGATGTTTTGGAGGTGAGTTGTCCCCAGGGTTCTGGTGATGCT---CCTTGGCCAAAGAATGCACTCTGCCATGCTGTATCTGATAAAAATGGCAGGTTCACATTTAATTTTTTACCTTGTGGGGTTTACAAGCTTTTGCCCTACTACAAGGGAGAGAATACAGTGTTTGCTGTCTCGCCTCCTTCCATAGATGTAACTGTTGATCATTTTCATGTTACTGTTCCCCAAAAATTCCAGGTTACTGGATTTTCAATTGGTGGACGTGTTGTGGATCACAAGGGAATTGGGGTTGAAGCTGTCAAAATAATTGTTGATGGTCATGAAAAGTGTATCACAGATGCTCAGGGCTATTATAAACTTGATCAG------------------------------------------------------------------------------------------GTTACATCTACGCATTACACAATTACAGCAGAAAAGAATCACTGCAAGTTCAATGGTTTGGAGAGTATCAAGGTTTTGCCAAATATGGCATCACTTCCAGATATCAAAGCAACCCACTATGATCTATGCGGCATGGTTAGATTGGTTAATGCAGATTAC------AAAGCAAAGGTGGCATTGACACATGGGCCAGCAAATGTCAAGCCTCAAGTCAAACAAATGGATGAGAATGGAAATTTTTGCTTTGAGGTTCTGCCTGGTGAATATCGGCTATCTGCGCTGGCGATTGCATCAGAAAGTAGTTCTGGAATTCATTTTGTGCCTCCTCACATTGATGTTGTGGTTGATATGCCTTTGCTTGACGTTGAATTTTCCCAGGCACAGGTCAACATTCATGGCACTGTGGTTTGCAAAGAGAAATGCAGGCCAAGAGTTTTTATTTCACTTGTAAGCGTGGGAGGTAGAAATTCAGGCGAAAGAAAGACAATATTCTTG------------GGTGATGAGAGTAGCAATTTCATGTTCCCCAAAGTTTTGCCTGGCAAGTATCATCTTGAGGTAAAACATGAATCTTCATCTGAT------ATGCAAAAGGAGGATGATTGGTGCTGGGATCAGCAAACTATTGATGTGGAAGTGGGAACTGAAGATCAGAAAGGCATTGTGTTTGTCCAGAAAGGTTACCTGATAAATATAATGTCCACCCATGAAGTTGATTCCTACATACTCCAGCCTGAAACTTCCCCACTAAATTTACACATCCAGAAAGGTTCACAGCAGATTTGTGTAGAATCTCCCGGGCTGCATGAGCTTCATTTTGTTAACTCGTGCATTCATTTTGGGATCTCATCATTGAAGTTTGACACATTGAAACCGTTGCCTATATATCTAACAGCGCAGAAGTACCTTGTAAGAGGAGAGATCCAAGTTGATCCAACTTTGTGCCCTGGGGCTTTTGAGTTAAGTGAAAGATTCATTGTGGACATATTGAGA---AGGGATGATGCAGTTGTT---GATGTTAGTCAT---GTTAGGCATGTATCTAATGAAGATGAATCTGGGAGTTATGCACTGTATGAATACTCAGTGTGGGCTAATCTTGGGGACGAGCTTATCTTTTCTCCACGGGATGCA------------------------AGCAACAACATCGAAAAG---------------------------AAATTCTTGTTTTATCCGAGAAAAAGCCATGTTACTGTTGCAACTGATGGTTGTCAAACGGCTATTGCTCCTTTTGTGGGTCGGTTGGGTTTATACATTGAAGGATCAGTTTCTCCCCCTATTCTTGGGGTTAATATCAGAATAATAGCATCAGGTGATAGCAGCAATACTCCTCTTCAGAAGGGGGAGTTAGCTCTTGAAACTTCAACAGGATCAGATGGTTTGTTCTCTGCAGGGCCTTTATATGATGATACAAGTTATGTCATTGAGGCTTCAAGGTCTGGTTATCATCTTAAACAAGTTGGACCACACTCATTTTCATGTCAGAAGCTCAGTCAAATTGTTGTCCATATAAATTCTGGGGAAGAAAATACAGAGCTATTCCCACCTGTTCTGTTGTCGTTGAGCGGGGAAGATGGTTACAGGAACAATTCAATTTCTGGTGCTGGCGGCCTGTTCATCTTTGAGAACCTGTTTCCTGGAAGTTTTTACTTGCGACCATTATTAAAGGAGTATTCCTTTTCACCTGCAGCACAAGCCATAGAACTTGGATCTGGTGAGTCTAGGGAGGTGTTCTTTCATGCTAACCGTGTTGCATACAGTGCAATGGGTACTGTTTCATTCCTCTCTGGCCAGCCGAAGGAAGGAGTTTTTGTTGAAGCCAAATCTCAGTCAAAAGGCTATTATGAAGTAACATCATCAGACTCCTTGGGGTTTTATCGTCTTAGAGGACTTCTCCCCAACACCACCTATATGATTAAGGTAGTGGCAAAAGAAGATCCCGGGGGC---ATTAGAATCGAGCGTGCATCTCCAGATGGTGTTGCTATCGAGGTTGGATATGAGGATGTCAAGGGTGTGGATTTTATCATCTTTGAACAACCGGAAATGACTATCTTAAGTGGCCATGTAAAA---GGAGTCGGCCTTGAGGAGTTACAACCTCATCTTTCTGTGCAAGTGAAGTCAGCCACTGATCCTTCTGTGGTTGTGGCAGTACTCCCCTTGCCGCTTTCCTTCTACTTCCAAATACGTGATTTGCCAAAGGGAAGGCATCTTGTGCAGCTTATCTCTGGACTTTCATCGAGTGCTTATGTGTTCAAATCAGAGATTTTTGAATTTGACTTGGAAAAACATACCCAAATCCATGTTGGCCCACTAACCTATAAACTGGATGAACGTAATTACAAAACAGAAGTAACACCAGCTCCTGCATTCCCTCTCATTGTTGGGATGGCTGTAATTGCTCTCTTTATTAGCATGCCAAGATTGAAGGATCTTTACCAGTGGGCAGCAGGA---ATAGCACCTTCAGGATCTTTAGCTACTGCACCAAAGAAGGAAGTGCGAAAGCCAATTATTAGA---AAGAGGACTTACTGA
>Pinus_maritima
------------------------------------------------------------------------------------------------------------------------------------------------------------------------------------------------------------------------------------------ATGACCTCA---------------------------------------TTAATGCTGTGTTTA---------------------------------------------------------------------------------------------CTTCGCAGGGAGGCAGTTACATGT---------------------------------------------------------------------------------------------------------------------------------------------------------------------------------------------------------------------------------------------------------------------------------------------------------------------------------------TTACAAATATTACTCCAGGGAAATATAGAATGTGTTGCTTCCCATCCAATGTTAACAATTGTGCAAAGAGGCTCTCCAGAGATAGAGTTGGGCTTTGGAAATCTGGTAGTAGATGACATCTTTTATGTCCCTGGTTATGATATGGATGGTTTGGTTGTTTCTCAGGGTAACCCTGTTTTAGGTGTTCATGTATACCTTTATTCAGATGATGTCCATGAGGTGAAGTGCCCTCAGGGTTCTGGAGCAGCT---CCTTGGCCAAATCAAGCACTTTGTCATGCAATATCTGATGCAAATGGGAAATTTGCTTTTACTTTTATTCCATGTGGAAAATACAGGTTGTTGCCATTCTACAAGGGTGAGAATACAATATTTGATGTTTCACCTCCCTCTATGGAGGTTCTGGTTGAGCACAGTCATGTTAATATATCTCAGCCATTTCAGGTCACAGGTTTCTCAGTTGGAGGACGTGTTGTGACTTCTGAAGGTGTTGGTGTTGAAGGAGTTAAGATATTACTTGATGGACGAGAAAGAGCTACAACAGATGTTCAGGGATATTACAAACTTGATCAG------------------------------------------------------------------------------------------GTAACATCAACACGCTACACAATCAAGGCTGAGAAGGATCACTTTGACTTTAGCAGTTTGGAGAATTTCATGGTTCTGCCAAACATGGCTTCAATCCCAGAGATAAAAGCAACACATTATAATATTTGTGGTTCCCTAAAATTAGTGACAGATGGCTATTCTGGAAAGCGTCAGGTTGGCTTGACACACGGGCCAGAGAATGTTAAGCCTCAAGTAAAGAGGATCGATGATATGGGAAACTTCTGCTTCAAGGTTCAACCAGGTGAATATCGAATATCCCCAGTGACCACAACAGCAGAAGGTGATTCTGGTCTTCAATTTTCACCATCATATATTGATGTGACAGTAACTGGACCAATGCTTGGCATTGAATTTGTACAGGCCCTTGTTGATATCCGTGGATCGGTGATATGCAAGGAAGGATGTGACTCCTCGGTTTCTATATCACTTAGTTCTCTGGCTGTCAGGGGTTCAGAGAAGTTGAACTCTTTAAGTTCA------------ACAAATGAGAGCAGTGACTTCATATTTGAGAAAGTCTTACCTGGTCCATGGCGTCTTGAGGTAAAACAT---GGACCTTCATCTGATTTGTTAGACTGGGATGATGACTGGTGTTGGGAGAGAAAGGTTATTGATGTCAATGTTGGTGTTTCTGATCATACGGAGATAGTGTTTATCCAAAAAGGCTATTGGTTGCGTATTATGTCTACTCATCCTGTGGCTTCTTACATCATACAGCCAAACAAAGAACCCATTAATTTGTTGATTGAGAAAGGATGGCAGCAAATCTGCTTAGAAGCGCCTGGTGTGCACATGCTTCATTTCTTGAACTCATGCATTTTCTTTGGAATGTCTTCATTAGAATTCAATGTATTGAACCTTAAGCCTATATATTTGACTGGTGAAAAATATCTACTTAGTGGTGAAATTCATGTTGATTCAAGTTCTTATCCTGAAGCAAATGAGTTGTCTGGAAGCATTACTGTAGACATATGGCAA---AAGGAGGGTGCATTTATA---GATATGATCAATGATGTCAAACTTGTTAAAAGTGCTAATGGACCAAGCAACATTGCTGTATATCAGTACACTCACTGGGCCAATCTTGAAGATGAACTGGTCTTTGTTCCCAGAGATAAA------------------------AGGAATGCTAGTGAGAAAAAC---------------AATTTTGAAAAGGTCTTGTTTTATCCAAGAAGTCAGCACGTTGCTGTTAAAGCTGATGGGTGCCAACCTGCTATTCCTGCTTTTGTGGGGCGCCCAGGAAAGTACATTCAGGGGTCAGTGCTGCCAGCAATCCCAGGTGTTGACATTAAAATTATTGCTCAAAATGACAGTAGCAATGGCCTTCTGAAAAAGGGTGACTTGGTTCTTCAAACTTCGACAGGACCAGATGGTCTATTTTTGGGTGGTCCTCTGTATGATGATACTGAGTACTATGTTGAAGCTTCCAAGATGGGATATCATTTAAAAGCTCTTGAGGAATATTCATTCTCTTGCCAGAAGCTCAGCCAAATTGTTGTTCATATTCATGCGGGAGAAGGAGCTGAGAAGTCTTTACCATCCGTTCTTTTATCACTTAGTGGTGAAGATGGTTATAGAAACAATGCTATAACTATTGCTGGCGAAGCATTCAATTTTGACAATCTGTTTCCTGGAATTTTCTACCTTCGTCCACTCATAAAGGAATATTCATTTTTACCATCAGCACAGGCGATAGAACTAGAATCTGGAGAAGTTAAAGAAGTGACATTTGTTGCTCATCGCGTTGCTTACAGTGTTCTGGGAACTGTAACATCGCTTTCAGGGCAGTCCAGGGAAGGCATTTCTTTGGAGGCAAGATCACTCTCAAAAGGATATTATGAAGAAACAACAACAGATAGTTCAGGGAAATATCGACTTAGGGGCCTTCTACCCAACACAAGCTATTCTATAAAAGTTGTAGTGAAGGAAGACTCTGGAAGCCAATCAAGAATTGAACGGGCATCTCCAAGTTTTGTTGACATACAGGTTGGCTTTACAGATATCAACAATTTGGATTTTGTTGTCTTTGACCAACCAGAAACAACCATTATAACTGGTCATGTTGAA---GGAATCGGCCTTGACAAACTTCATCCTCATTTGGAAGTTCAAATCAAATCAATGAGTGAACCTTTTAAAATAGAGTCCATCATTCCATTGCCAATGACATATTTTTTCGAAGTTCAAAATTTGCCAAAGGGAAGATACCTGGTGCAACTTCTATCTGGACTTTCATCTCGGACACACAAATTTAAATCTAATATTGTGGAGGTTGACCTAGAGAAACACACACAAATACATGTTGGACCTTTAAGTTACGAAGTAGAGGAGCATCATCAGAAGCAGGATTTGACACCAGCACCTGCTTTTCCTCTGATTGTTGGAGTTTTAGTGATAGCTGTTTTTGCAAGCATGCCTAGGCTTAGGGATGCATATCAATGGGCAGTAGGA---TTGGCACCCTCGGGAATGACTGCTATTGCATCCAAGAAGGATATTCGCAAATTGACTGTGAGA---AAGAGGACATACTAA
>Huperzia_lucidula
------------------------------------------------------------------------------------------------------------------------------------------------------------------------------------GCAACTTTGGCAAAATTGAGAAAATCATCTGATCCGAAGCTTGACTACTCACAAATGACGGTT---------------------------------------GAGCTCCGGACTTTG---------------------------------------------------------------------------------------GATGGTCTTGTTAGAGATCAAACACAATGTGCACCAAATGGCTATTATTTTTTACCTGTTTACGACAAGGGCACATTTTTGATAAAGATCAAGGGTCCCTCTGGTTGGTCTTTTGATCCTGAGCAGGTGATAGCTGTGGTTGATCAGAATGGATGCAACGGGAATGAGGACATCAATTTTCGTTACACAGGGTTCACTCTTTCTGGAAAGGTAGTTGGTGCAGTAGGTGGTCCTAGTTGTAAAAATGTTGGAGAAGGTCCCTCAGGCGTAAAAGTT---TACTTAACCCCTGAAAATGACATTTCATTTGTTGATAAAATATCA---GTGACAACAATGCCAGGGGGTACCTTCGAGTTCAGAAATCTTCTCATAGGAAAGTACAAGGTAGAAGCTTCACATCCAAAGTTGAATGTAACCGTAAAAAGAACTCCAGAGGTGGAGCTTGGTTGGGGCAATGCTCTGCTGGATGATATTTTTTTTGTTAAGGGCTACACTGTAGAAGGGACAGTTGTGTCTCAGGGCAATCCAGTATTGGGTGTTCAAGTTTTTCTGCAATCGGCTGACGTTTCCAACGTTTATTGTCCACAAGGACCAGGGAATTCT---CCCTGGTCAGAAAGTGCACTGTGTCATGTTAATTCAGATGCAGATGGACGGTTCAAATTTTGGAGCATCCCATGTGGGTTGTATACCCTCATTCCATACTATAAGGGGGAAAACACAGTGTTTGACGTGTCCCCGGCCTCTATTGACGTTGCAGTTCACCATGAGGCTGTGGTAATTGCAAAGCCTTTTCAGGTGACTGGATTTTCAGTTGGTGGACGTGTGGTGGATAGTTATGGTCGCGGCATAGGCAATGTGAAGGTATTTATTGATGAGACCGAAAGGACGACAACTGATGCAGAAGGATTTTACAAGCTTGATCAG------------------------------------------------------------------------------------------GTGACTTCAACTCAGTACACAATTCAAGCAAAAAAGGAGCATTATACTTTTAGCTCTCTGAAAGATTTCATGGTTCTTCCTAATATGGCATCAATTCCCGAGCTTAGAGCTATTCAGTACCATGTTTGTGGAACTCTTCACACCATCACTATC---GATGTTGCAAAGAGGCAAGTTGCTCTCACTCACGGGCCAGAGAATGTGAAGCCACAAACAAAGCGAATGGATGAAACTGGCCATTTTTGTTTTGAGGTCCCTCCTGGTGAATATCGAGTTTCTCCCGTCACAACTTCAGCAGAAAGCCAAGCAGGAATAGTTTTTTCGCCCTCTCATATGGATATCACGGTCACTGAGCCTGTTCTTGATATCCTCTTTTCACAGGCTCATGTTAGCATTTTTGGTTCAGTAATATGCAAAGAGCAGTGCAGCACCGGATTGAGTATTTCTCTTACATCAAATGCTCTCAAGAATTCAAATGAGACGCGCTGGACCAAACTG---------------AACCAAAGAGGAGAGTTTGTTATAGAGCAAGTTTTTCCTGGAAAGTATATCCTTCAGATACACCACAAAACCCTAATGGAAGAT---GTCTCTTGGGAGGAGAACTGGTGCTGGAAACAAGACTCACTTGATATTGAAGTCGCCACTACCAACATGACAGGTTTAACCTTTGAACAAAAGGGTTTCTGGCTGCATATTGAGTCAAGCCATTCAACAAAGGCTTTTCTCCTATCAAATCATGGAAAGGAGGTCCCACTGCAGATAACTAAAGGATGGCAGCACATATGTGTGGAAGAGCCAGGTACACATGAATTGCACTTTGTACAACCGTGTGTTTTCTTTGGAGATTCAACATTCTTCTTTGAATCTTCAAATCCTAAGCCAATAAAGCTGGTTGGTAGAAAATTTCTGTTGACGGGTCACATTCACATTGACTCGACAATGTATGGCAATGCAAACGAACTGGGAAACGCCATACTAGTGGATGTAAGACAA---CAAAAAAACGACGACTTA---GAGCAGATCAGTTTTGGGAAACTTGTGAAAGAAGCGAACGATACAAGTCCTATCGCCATCTATGCATATGAACACTGGGCTCGATTTGGGGACAAACTTATTTTTACTCCACGCCACACAAGCAGCAAGGAAGATATGATCAGTGAAATTGCTCACCAGAAAGAAGTAAATGCTGCT------TCTCCTATCATTTTGTTCTATCCCAGGGAACAACAGGTCCAAGTTGTAGTGGATGGTTGTCAACAAAATATTGGAAACTTTGATGGCCGTCCTGGTATCTACATCAACGGCCATGTTACACCAGCCCTTGAGGGGGTGAATATTGATGTCATCTCTCAAAGTGGCAGTACAGCTGGACATTTGAGCAAAGGACAAGTTGCTTTCAAAACAGAAACACTTGAGGATGGTTCATACACAGCTGGTCCTCTTTTTGATGATACTACCTACAGCGTGCAAGCTGAGAAGTTGGGATATCATCTCAAACCAGCAGAAACCTATTCCTTCTCCTGTGAAAAACTTGGTCGAATAATTGTCAAAGTTTCTCCAGGAGAGGAAGTTGAGGAGTTTATACCAGCTGTTCTCCTCTCTCTCAGTGGTGAAAGGGGTTATCGAAAGAATGCAATAACTGTACCTGAAAAGCTCTTTAGTTTTGATGATCTCTTTCCAGGGACTTTCTATCTTCGGCCACTTCTCAAGGAATACACTTTCATGCCTCCAACTCAGGCAGTAGAAATTGGATCAGGTGATCATATTGAAGTGAAGTTCATTGCAAAGAGAGTTGCATACAGTGTTTTAGGAAAAGTTACCTCTCTTTCTGGAAAACCTGAAGAAGGCATTCCAATGGAAGCTCGTTCAGAATCCAGAGGGTACTATGATGAGACAGTCACAGATGTTGATGGAAAATATCGGTTAAGAGGTCTACTGCCAGATACAAGCTATATTGTAAAAGTTGTCATAAAAAATGATGCTGAG---GGATTACGAATTGAGCGAACTTCACCTCCATATGCTGCTATTCGGGTCACTTCAAATGACACAACAGGGATAGACTTCGTTGTTTTTGATTACCCAACTTCAAGTTATGTAACAGGAGAAGTCGAA---GGGCCAAATCTTGAAAGATGGCAGCCTTTTATAACGGTCGAAATAGCCTCTGCTTTGGAACCACACACAATAGAACGATCCATTCCATTGCCATTGTCTTACTTTTTTGAAATACAAGGTCTTCCAAAAGGAAAGTACATTGTGCGACTTGCATTCGGATTATCAAGTAGGACACACAAGTTTGAATCAGATGTCCTTGATCTGGACTTGGAGACAAAAGCTCATGTGCATATGGGCCCTATCAAATTTCATGTGGAAGAGCACCAGCACAAACAGGATCTGACAACTGCCCCTGTCTTTCCATTAATCGTAGGAGTGGCAGTTATTGCTTTATTTGCCAGCATGCCAAGGATCAAAGATGGATATCAATGGGTGACTGGT---ATCGCCAATATAGCTGCAGCTCCCATAGGTACAAAAAAAGACATGCGAAAAGTGAACCTTAGA---AAGAGAACCTACTAA
>Huperzia_squarrosa
---------------------------------------------------------------------------------------------------------------------------------------------------------------------------------------------------------------------------------------------------------------------------------------------------------------------------------------------------------------------------------------------------------------------------------------------------------------------------------------------------------------------------------------------------------------------------------------------------------------------------------------------------------------------------------------------------------------------------------------------------------------------------------------------------------------------------------------------------------------------------------------------------------------------------------------------------------------------------------------------------------------------------------------------------------------------------------------------------------------------------------------------------------------------------------------------------------------------------------------------------------------------------------------------------------------------------------------------------------------------------------------------------------------------------------------------------------------------------------------------------------------------------------------------------------------------------------------------------------------------------------------------------------------------------------------------------------------------------------------------------------------------------------------------------------------------------------------------------------------------------------------------------------------------------------------------------------------------------------------------------------------------------------------------------------------------------------------------------------------------------------------------------------------------------------------------------------------------------------------------------------------------------------------------------------------------------------------------------------------------------------------------------------------------------------------------------------------------------------------------------------------------------------------------------------------------------------------------------------------------------------------------------------------------------------------------------------------------------------------------------------------------------------------------------------------------------------------------------------------------------------------------------------------------------------------------------------------------------------------------------------------------------------------------------------------------------------------------------------------------------------------------------------------------------AAGAATGCAATAACTGTACCCGAAAAGCTCTTTAGTTTTGATGATCTTTTTCCAGGGACATTTTATCTTCGGCCACTTCTTAAGGAATACGCTTTCATACCTCCAACTCAGGCAGTAGAAATTGGATCGGGTGATTATATTGAAGTGAAGTTCATTGCAAAGAGAGTTGCATACAGTGTTTTAGGAAAAGTTACCTCTCTTTCTGGAAAACCTGAAGAAGGCATTCCAATGGAAGCTCGCTCAGAATCCAGAGGGTACTATGATGAGACAGTCACAGATGCTGATGGAAAATATCGTTTGAGAGGTCTATTGCCAGATACAAGCTATACTGTAAAAGTTGTCTTAAAAAATGATGCCCAG---GGATTACGAATTGAGCGAACTTCACCTCCATATGCTGCTATTCAGGTCACTTCAAATGACACAACAGGGATAGACTTCGTTGTTTTTGATTATCCAACTTCAAGTTATGTAACAGGAGAAGTCGAA---GGGCCAAATCTTGAAAGATGGCAGCCTTTTATAACGGTTGAAATAGCCTCTGCTCTGGAACCACACACAATTGAACGTTCCATTCCGTTGCCATTGTCTTACTTTTTTGAAATTCAAGGTCTTCCAAAAGGAAAGTACACTGCGCGGCTTGTATTTGGATTATCAAGTAGGACACACAAGTTCGAATCAGATGTCCTTGATCTGGACTTGGAGACAAAAGCTCATGCGCATGTTGGTCCTATCAGATATAATGTGGAAGAGCATCACTACAAACAGGATCTGACAACGGCTCCTGTCTTTCCATTAATCGTAGGAGTGGCTGTTATTGCTTTATTTGCCAGCATGCCAAGGGTCAAAGATGGG------------------------------------GCGGCTTGCATTTGGATTATCAAGTAG---------------------------------------
>Selaginella_moellendorffii
---------------------------ATGGCGCTC------CTC------------------------GCGATCGAGGCGCTC---CTCCTGCTCGTGCCTGCGCTCATCCATCTGGCAGCTGCTACCGAC------------GACATTGTTGGCTGTGGTGGATTCGTCGAGGCAAGTCCCGCATTGGCAAGATTGCGCAAAGCGTCAGATCCCAAGCTCGACTATTCGCACATAACCCTT---------------------------------------AAGCTTCACACACTA---------------------------------------------------------------------------------------GAAGGACTCGTCAAAGATCAGACTCAGTGTGCTCCAAATGGCTACTACTTCCTTCCAATCTACGAGAAGGGCTCGTACCTTCTTAAGGTTCAAGGCCCTACTGGATGGTCATTTACTCCCTCACAGGTGCCAGTTCTTGTTGATCAGCATGGTTGCAACGGAAATGCGGACATAAATTTCCACTATACTGGCTTCACGCTTGCTGGTAAAGTTGTGGGAGCT---GGGGGTCCAAGCTGCAAGGAAAATGGGGCTGGTCCTGCTGGAGTAACAGTGTCTGTGATTGGACCTGGTGAT------------TCTCCCAGCAATCACTCGGTGACGACAGGAATCGGTGGTGCCTACGAGTTTAACAACCTTTTGATAGGCACTTACAGACTAGAAGCACACCATCCCCGTCTTGATATCAACGTGATTGGATCAAACGAAGTTCAACTCGGATGGGGCATGGGAGAGGTGGACAATATTTTTATGATCCCTGGCTACGACGTTGAAGGTCGTGTGATGTCTAAGGGAATTCCGGTTTTGGGTGTGCAAGTTTTCTTGCACTCCAGTGACGTTAAGGATATGGAATGTCCTCAAGGGCCTGGTAGATCT---CCGTTGTCTGAGCAAGCGCTTTGCCATGCTACATCCGACGTCGAAGGGAGATTCAAGTTTGCGCACGTTCCTTGTGGCTCGTACAATCTTGTGCCATTCTACAAGGGAGAAAACACAATCTTTGGTGTTTCTCCTGCTGCTCTTGATATATCAGTCGCTCATCAGTCAATTTTGGTTGAAGAAGGTTTTCAGGTTACGGGATTTTCTGTTGGCGGACGAGTTATTGACAGCAATGGGCATGGCATCGCAAAAGTCAAAATATATATTGACAGCGTGGAGCGGGCTATTACTGATGCAAATGGTTTCTACAAGCTTGATCAA------------------------------------------------------------------------------------------GTAACTTCAACTAGGTACAACATCACAGCCGCAAAAGAGCACTACCAGTTTACGTCACTGAAGGATTTTATGGTTTTACCCAACATGGCGGCGATTCCCAGTATTCAGGCATCACAGTATCAACTTTGCGGCTCAGTTCGTGTTGCTGGCCAATACGGA------AGACGGCAAGTCGCTCTGACTCATGGACCCTCTGACGTGAAGCCTCAGACCAAGCGTGTTGATGAAGATGGAAACTTCTGCTTTGAGGTCCCGCCTGGTGAATATCGTCTTTCGCCCATTGCTACCGCTGCTGAGCAGAAAACAGGACTATTATTTTCTCCACAGCACTTGGATGTTGTCGTTTCTGCGCCAGTATTTGATATTGTCTTCTTACAGGCTCAAGTCAGTATCTCTGGACACGTGAAGTGCAAATCCCAATGCAGCCCTGGGATATCCATTGTGCTCGTCGATACTCAGGGA---------GGCGACAAAATAGTATTTCAACTG------------ACTGATACCCAGAACCATTTCAAATTTGAGAATGTTCTTCCGGGACAATATAAGCTCGAAGTGACCAAAGAAGGGGGACTTGGA---------------GACGATGAATGGTGCTGGGAACAAAAGGTAGTCAGTGTGGATGTCACTTCTAGCGATATCGAAGACATCGTACTTGTTCAAAAAGGATACTGGCTTCGCATCAAGGCTACTCATCCAACCAAAGCGTTTATTGTTCACGACAACAAAGACCCGGTTCCCTTGGAAATCACGAGCGGGTGGCAGAAAGTATGCGTAGAAAGTCCTGGAATACACGAATTGCACTTTCTCTGGGCTTGTGTTTCTTTTGGTGCTCCCATTTTCTCATTTGACACATCCAATCCAAGGCGTATCAATTTGGTTGCCGAGAAATATCTTTTGAGCGGACACATTGACGTATACTCTCCCTTATGTCCTGGAGCAAACAAACTGGAACAGAAGTTGCTGGTCGAGGTTTGGAACGCTAAAGACGGGAAGCCTATT---GCCAATATCCAC---GCTCACCTTTTCTCTGAAGCCAACGAAACAAGTCCCATTGCAGTCTATGAGTATGTCTATTGGGCCCGTCTCGGGGATGCTCTTAGTTTCGTCCCACGATATGCC---------AGAGAC---------CAAAATCAATCGGAGCAA---------------------------ATTCTTCTATTCTATCCTCGAGAGCAAAACGCCACTGTGGCTGTGGATGGCTGTCAACCGCAAGTACCTAGTTTTGCTGGACGACCGGCTGTGTACGTAACCGGGAGCATTGTTCCTGCACTGGAGGCAGTGAACATTGTGATAACTGCAGAAAAAGAAAGCAAAATCGGCCGTTTAAAAGCAGGAGAAGTGGCTATGAAAGTACTAACAGGAGACGATGGCGTTTTCGCAGCTGGTCCTCTTTATGACGACACCCAGTACATGGTTCATGCGGACAAGCAAGGATACCACTTCAAGCCCTTTGGAAAGAACTCTTTTCAATGCCAGAAGCTTGCTCAGATCCTCGTAAACATCATTGCTGGGGACGGCGCTGAGGAGATTCTTCCGTCCGTTCTTCTTTCGCTGAGCGGAGACGATGGATACAGGAAGAACGCTGTCGCGCCGCCGGGAGGCAAGTTTGCTTTCGACGGCATGTTTCCTGGCAGTTTTTACCTGCGACCTCTGCTTAAGGAGTATAGTTTTAGTCCGCCTGCTCAAGCCTTGGAACTCTTGTCTGGTGCAACTTTAGAGACAACCTTTATTGCCCGGAGAACTGCTTACAGCATTTATGGAAGAGTCTCCTCCCTAACTGGGAAACCAGAAGAAGGCGTCACTGTGGAGGCACGTTCGGTCTCTGGTCTTTATTATGAAGAAACCGCAACCGATGCTGATGGAAAATACCGACTAAGAGGACTTGTGCCCAATACAACGTATAACGTCAAGGTGGTCGTGAAAGAGGAAGTAGACGGTCCTCCCAGACTTGAACGTGCGTCTCCAAGCGTTTATCCAGTAGAGATCTCCACCAAGGACACCAGCTCAATCAACTTCGTGGCTTTTGAGCACAGCTTGGCGACTGTGCTCTCTGGCCTCGTCGAG---GGAAGTGATCTTGAGAAATGGCAACCGCACATATCGGTGGAGGTGGCCAGCATCTCAGAACCAGCGAAGATTGAAAGGGAGGTACCTTTGCCGCTTTCCAGCTTCTTTGAGATTCAAGGTCTTCCGAGGGGAAAGTACAGGTTGCGGCTTGTTTCCAAGATGGTCGTGCAGACGCACAAGTTTCACTCGGATGTTCTCGAGGTTGATTTTGCCAAGCGCAACGATATATTCTTAAACTCCGTCAAGTTTTATGCGGAGGAATACCATCACAAGCAGGATTTAAATGCTCCTCCAGTACTTCCCGTGCTCATTGGCGTCTGTGTGATTGGTCTCTTCACTGCAATGCCAAGCCTGAAAGATGGATACCAACGACTTCTC---------------------------------------GCCAAAGACTTGCGACGAACAAGCCAAAGA---AAAAGAAACTAA---
>Isoetes_spp
---------------------------------------------------------------------------------------------------------------------------------------------------------------------------------------------------------------------------------------------------------------------------------------------------------------------------------------------------------------------------------------------------------------------------------------------------------------------------------------------------------------------------------------------------------------------------------------------------------------------------------------------------------------------------------------------------------------------------------------------------------------------------------------------------------------------------------------------------------------------------------------------------------------------------------------------------------------------------------------------------------------------------------------------------------------------------------------------------------------------------------------------------------------------------------------------------------------------------------------------------------------------------------------------------------------------------------------------------------------CAG------------------------------------------------------------------------------------------GTCACATCTACAAGATACGATATAAAAGCATCAAAGCCTCATTATAAATTCAGT----------------------------------------------------------------------TGTGTGGTACTATCAAYGCTTTAAGCTCTGCCCATGTTGTTAAG-------------------------------------------------------------------------------------TAACCCCR----AGTACCGGCTCTCTCCTTAGGCAATGCCCTCGGACACATGAGCTGGAGTAATATTTTCTCCTGCTTACTTGGATCTTGTAGTATCTGGACCTATTCT----------------------------------------------------------------------------------------------------------------------------------------------------------------------------------------------------------------------------------------------------------------------------------------------------------------------------------------------------------------------------------------------------------------------------------------------------------------------------------------------------------------------------------------------------------------------------------------------------------------------------------------------------------------------------------------------------------------------------------------------------------------------------------------------------------------------------------------------------------------------------------------------------------------------------------------------------------------------------------------------------------------------------------------------------------------------------------------------------------------------------------------------------------------------------------------------------------------------------------------------------------------------------------------------------------------------------------------------------------------AATTTCACATTTGATGGCTTATTTCCAGGAAGCTTTTATCTCCGGCCAGTGCTTAA------------------GGCAACACAATCACTTGAACTTGGTTCTGGGAAAAGGCTTGAGGTTATGTTTCTTGCTAGACGTGTAGCTTA----------------------------------------------------------------------------------------------------------------------------------------------------------------------------------------------------------------------------------------------------------------------------------------------------------------------------------------------------------------------------------------------------------------------------------------------------------------------------------------------------------------------------------------------------------------------------------------------------------------------------------------------------------------------------------------------------------------------------------------------------------------------------------------------------------------
>Isoetes_andicola
----------------------------------------------------------------------------------------------------------------------------------------------------------------------------AGGCYAGCGCATCATTGACAAGGTTGAGGAAACCATCAGATCCAAAACTTGACTATTCAGATATTACGGTT---------------------------------------GAGCTTCATACTCTA---------------------------------------------------------------------------------------GATGGTCTTGTTAAAGATAAGATACAATG----------------------------------------------------------------------------------------------------------------------------------------------------------------------------------------------------------------------------------------------------------------------------------------------------------------------------------------------------------------------------------------------------------------------------------------------------------------------------------------------------------------------------------------------------------------------------------------------------------------------------------------------------------------------------------------------------------------------------------------------------------------------------------------------------------------------------------------------------------------------------------------------------------------------------------CAG------------------------------------------------------------------------------------------GTCACATCTACAAGATACGATATAAAAGCATCAAAGCCTCATTATAAATTCAGTTCCTTATCCAAATTTATGGT-------------------------------------------------------------------------------------------------CAGGTGGCTTTAACACATGGATTTTCAAGTGTGAAGCCTCAAACCAAATATGTGACTGCCACAGGAGGATACTGCCTTGAGGTAACCCCAGGGGAGTACCGGCTTTCTCCTTTGGCAATGCCCTTGGACACCCGAGCTGGAGTAATATTTTCTCCTGCTTACTTGGATTTTGTAGTATCTGGACCTATTCTTGATGCTGTTTTCAACCAGGCACAAGTTACTATTTCTGAATATGTCAAATGCAAGGTGGAGTGTGGTTCTGTTGTGACCGTATCACTTACACCAATCGTTTACACAAAAGATACAG--------------------------------------------------------------------------------------------------------------------------------------------------------------------------------------------------------------------------------TTACGCATTGAATCTACTCATGATTCAAGTGCTTTTACGTTGCAACAGGGGAGGGATGCTGTTCCTTTACAAATCATGAAAGGATGGCAGAATGTTTGCATTGAATCACCAGGTGTACATGAACTGGGATTTCTTTGGCCATGTGTTTTC------------------------------------------GTAATCCATCTGGTTGGACAAAAATATGTCCTGACTGGATATATCCATATTGACTCAAGAATTTA---------------------------------------------------------AAATGGTGCAATAGTAGATGGGCAAAATTATGCTCGT-------------------------------------------------------------------------------------------------------------------------------------------------------------------------------------------------------------------------------------------------------------------------------------------------------------------------------------------------------------------------------------------------------------TTGCTGGTCCACTTTATGATGATACAACATATTCTGTTCAAGCGGAGAAGAAYGGTTATCATCTMAAATCTGTGGGCAACAATTCRTTTTCCTRTCARAARTTGGGTCAAATTGTCGTCCTCAYTTCACCTGGAGAAGGAGCAGAAGATTTGTTACCTTCTCTCCTCCTTTCACTCAGCGGAGATGATGGCTATAGGAAAAA----------------------AATTTCACATTTGATGGCTTATTTCCAGGAAGCTTTTATCTCCGGCCAGTGCTTAAGGAATACAATTTCTTGCTGGCARCACAATCACTTGAACTTGGTTCTGGGAAAAGGCTTGAGGTTATGTTTCTTGCTAGACGTGTAGCTTACA--------------------------------------------------------------------------------------------------------------------------------------------------------------------------------------------TCATTTACGTTGGAACGTGCTTCACCTGGTCACGTCAACATTG--ATATCAGAAACTGACATTACGGGACTTGACTTTGTCATCTTTGAGCAACTTCCAATGGCTATTCTTACCGGCAGCGTCGAG---GGAGATGATCKTGAAWGGTGGCAACCATRCATCACAATTGCAGTAATTTYWGTTCTTGAACAGGGAAAGGTTAAACCAACAATTCCTCTGCCATTATCCCACTTTTTTGAAGTACAAGGTCTCCAAATTGGAAAATATCTATTGCGACCAGTCTTCAGGTTACCTTCTAAAACCCACATATTCAACTCAAGTGAAATTGAAGTAGATCTGGAGGTAAAAAGTTATGCTC--------------------------------------------------------------------------------------------------------------------------------------------------------------------------------------------------------------------------------------------
>Isoetes_humilior
-----------------------------------------------------------------------------------------------------------------------------------------------------------------------------------------------------------------------------------------------GGTT---------------------------------------GAGCTTCATACTCTA---------------------------------------------------------------------------------------GATGGTCTTGTTAAAGATAAGATACAATGTGCTCCTAATGGTTATTACTTCCTTCCTGTCTATGATAAGG---------------------------------------------------------------------------------------ATGGGAATGAAGATATTAACTTCCATTACACAGG-TTCCCTTTGTCTGRAAGGGTAGTAGGTGCAGCKGGAGGAGATAGCTGCACAGCTATTGGAGAAGGTCCTGCAGGAGTGAAGGTC---ATATTAACGCCAGTGCATGCAGCTGGATTTGGTGACCCCATT----------------------------------------------------------------------------------------------------------------------------------------------------------------------------------------------------------------------------------------------------------------------------------------------------------------------------------------------------------------------------------------------------------------------------------------------------------------------------------------------AGGTAACAGGATTTTCAGTTGGTGGTCGGGTGATAGATAGCAAAGGGGATGGAATAGAAAATGTAAGGTTG-----------------------------------------------------------------------------------------------------------------------------------------------------------------------------------------------------------------------------------------------------------------------------------------------------------------------------------------------------------------------------------------------------------------GGTAAGCCCAGGGGAGTACCG-CTTTC-CCTTTGGCAATGCCCTCGGACACCAGAGTTGGAGTTATATTTTCTCCTGCTTACTTGGACCTTGTAGTATTTGGACCTATTCTTGATGCCGTTTTCAACCAG-------------------------------------------------------------------------------------------------------------------------------------------------------------------------------------------------------------------------------------------------------------------------------------------ATATTTCAGGCATCTCATTTGTTCAACGGGGGTACTGGTTACACATTGAATCAACTCATGATTCACGTGCTTTCACATTGCAACAGGGGAAGGATGCTATTCCTTTACAAATCAT------------------------------------------------------------------------------------------------------------------------------------------------------------------------------------------------------------------------------------------------------------------------------------------------------------------------------------------------------------------------------------------------------------------------------------------------------------------------------------------------------------------------------------------------------------------------------------------------------------------------------------------------------------------------------------------------------------------------------------------------GAATGGTTATCATCTGAAATCTGTGGGCAACAATTCGTTTTCCTGTCAGAAGTTGGGTCAAATTGTCGTCCTCATTTCACCTGCAGAAGGACCAGAAGATTTGTTACCTTCTCTCCTCCTTTCACTCAGCGGGGATGA---CTATAGGAAACGTCCAGTTGTTTTTCCTGGGGACAATCTCACATTTGATGGTTTATTCCCAGRAAGCTTTTATCTCCGGCCAGTGCTTAAGGAATAC--T-TCTCACCAGC--CACA-TCACTTGAACTTGGTTCTGGAGGAAGGCTTGAGGTTATGTTTCTTGCTAGACGTGTTGCTTACAGTGTGCATGGTGTTGTAACCTCTCTTTCTGGAAAGCCTGAACCTGGGATTTCAATGGAAGCTCGTAACGACTCAAGAGGTTATTATGAGGAGACCATCA---------------------------------------------------------------------TAAAAGATGAACCTCAGGCGTCATTTAAGCTGGAACGTGCTTCACCTGGTCATGTCAACATTGAG-------------------------------------------------------------------------------------------------------------------------------------------------------------AACGAGCAATTCCGCTGCCCTTATCCTACTTTTTTGAAATACAAGTCCTTCAAAAAGGGAAATATCTGTTGCGTCTGGTCTTCAGATTACCTGCTAAAACCCACGTATTCAACTCAAGTGAAGTTGAAGTAGATCTTGAGG-GAAAGGYTATGCTCATGTGGGACCGTTGGGGTTTTATGGAGAAGAATTTGATCATAAGCAG---------------------------------------------------------------------------------------------------------------------------------------------------------------------------------------------
>Isoetes_elatior
-----------------------------------------TTTG------------------------CATACTGCGGGTTCT---TTTGTCTTGACCTTGCTAATGCTAGCTATCAAAATTGCAGCTGAT------------RATATACAAGGCTGTGGTGGCTTCGTCGAGGCCAGCGCATCATTGACAAGGTTGAGGAAACCATCGGATCCAAAACTTGACTACTCAGATATTACGGTT---------------------------------------GAGCTTCATACTCTA---------------------------------------------------------------------------------------GATGGTCTTGTTAAAGATAAGATACAATGTGCTCCTAATGGTTATTACTTCCTTCCTGTCTATGATAAGGGATCWTTTTTGCTGAARATTGATGGGCCTACWGGCTGGWCTTTTGATCCTGAASAGGTTCCTGTGATTGTTKAKAGCACKGGCTGSAACRRGAATGAAGATATTAACTTCCAYTATACAGGGTTSACTTTGTCTGRAAGGGTAGTASGTGSARCTGGAGGAGAKAGCTGMAYAGCTATTGGAGAAGGTCCTGCAGGASTGAAGGTC---ATATTAACGCCAGTGCATGCAGCTGGATTTGGTGACCCCATTCAT---GTAACAATAGTGGTGGAGGGCAC-------------------------------------------------------------------------------------------------------------------------------------------------------------------------------------------------------------------------------------------------------------------------------------------------------------------------------------------------------------------------------------------------------------------------------------------------------------------------------------------------------------GGGGATGGAATAGAAAATGTAAGGTTGTTTGTGGATGATGTGGAGCGCGCAACAACTGGGCCAAACGGCCACTATAAGTTGGACCAG------------------------------------------------------------------------------------------GT--------------------------------------------------------------------------------------AGCTGATTCCGGACATTATAGCAACTAGCTATGAAGTGTGTGGTACTATCAATGCTTTAAGTTCTGCCCATGTTGTAAAGCGTCAGGTGGCTTTAACACATGGATTTCCAAG---------------------------------------------------GGTAM-TCCAGGGGAKTAYCGGCTTTCTCCTTTGGCAATGCCCTCRRACACCYGAGTTGGARTAATATTTTCTMCT-CTTACTTGGATCTTSTAGTATCTGGACCTATTCTTGATGCYGTTTTCAAMCAGG------------------------------------TGGAGTGTGGTTTTGATGTGACCGTATCACTTACACCAATTGTTTCCACAAAAGATACAGAAACTCTTGCCACAAGCCAAGTGTTTCATCTATCTAATGAAGACCCTCAATTCAGTTTTTCC-AA-------------------------AGGTAGAACACAAGAGT---------TCA---GGTTCA---GAGGATGACTGGTGTTGGATAACGAAATCAGTTACTATTGACGTGGGAGCCACTGATATTTCAGGCATCTCATTYRTTCAACGGGGCTACTAGTTACGTATTGAATCGACTCATGATTCGCGTGCTTTTACATTGCAACAGGGAAAGGA----------------------------------AATGTTTGCATTGAATCACCAGGTGTACATGAACTGGGATTTCTTTGGCCATGTGTTTTCTTTGGATCTCTATCTTTM---TTTGACACCTCAAAGCCCAGTGTAACCCATCTGGTTGGACAAAAATATATCCTGATTGGATATAT----------------------------------------------------------------------------------------------------------------------------------------------------------------------------------------------------------------------------------------------------------------------------------------------------------------------------------------------------------------------------------------------------------------------------------ATAATAATTACAGCCCAGGAAGCCAGTATTTCTTCC---CTAAAGGCCGGTGAGATTGCTGCAACTGCTGTAACTGGAGAAGATGGTACTTATGTTGCTGGTCCACTTTATGATGATACAACATATTCTGTGCAAGCGGAGAAGAATGGTTATCATCTGAAATCTGTGKGCAACAWTTCRTT-TCCTGTYAGAAGTTGGRTSRAATTGTCGTCCTCATTTCAC--GSAGAAGGASCA-AAGATTTGWTACCTTCTCTCSTCCWTTCACTCARCKSRGATGATGGCTATAGRRAAMATSCARTTGCTTTGCCTGGGGARAATCTCW-RTTTGATGGKTTATTYCCMGRAAGCTTTTATCTCCGGCCAGTGCTTAAGGAATACAGTTTCTCACCGGCAGCACAATCACTTGAACTTGGTTCTARAGAAAAGCTTGAGGTTATGTTTCTWRCTAGACGTG---------GTGTGCATGGTGTTGTGAGCTCTCTTTCTGGAAAGCCTGAACCTGGGATTTCAATGGAAGCTCGTAGCGACTCAAGAGGTTATTATGAGGAGACCATCACTGATGCTGA------------------------------------------------------------------------------GTCATTTAAACTGGA-CGTGCTTCACCTGGTCATGTC----------------------------------------------------------------------------------------------------------------------------------------------------------------------------------------------------TTTTTGAAATACAAGGTCTCCAAAAAGAAAAATATATGTTGCATCTGGTTTTCAGGTTACCTACT--------------------------------------------------AGGTTATGCTCATGTGGGACCGTTGGGGTTTTATKSAGAAGAATTTSATCATAAGCAGGACTTAACTCCTACACCTTTTCTCCCTGTCGTGGTTGGAGTGTCTGTAATAGCAGTCTTTGCCACTATGCCAAG-------------------------------------------------------------------------------------------------------------------
>Isoetes_coromandelina
------------------------------------------------------------------------------------------------------------------------------------------------------------------------------------------------------------------------------------------------------------------------------------------------------------------------------------------------------------------------------------------------------------------------------------------------------------------------------------------------------------------------------------------------------------------------------------------------TTCACTTTGTTCGGCAAGGTAGTTGGCGCGGCTGGAGGAGATGGCTGCACAAATATTGGAGAAGGTCCTGCAGGAGTGAAGGTC---ACCTTAACACCTGTGCATGCAGTTGGATTT--------------------------------------------------------------------------------------------------------------------------------GGTGACAATAGGTTG-GGTAATGCCAATGTTGATGATATTTTCTATGTTCCTGGTTATAAAATTGAAGGATCAGTGGTGTCACAGG-----------------------------------------------------------------------------------------------------------------------------------------------------------------------------------------------------------------------------------------------------------------------------------------------------------------------------------------------------------------------------------------------------------------------------------------------------------------------------------------------------------------------------------------------------------------------------------------------------------------------------------------------------------------------------------------------------------------------------------------------------------------------------------------------------------------------------------------------------------------------------------------------------------------------------------------------------------------------------------------------------------------------------------------------------------------------------------------------------------------------------------------------------GATGATTGGTGTTGGGAAACAAAGAGAGTCACTGTTGATGTGGGAGCTAATGATATTTCAGGCATCACATTTGTTCAGCGAGGATATTGGTTACGCATTGAATCCACTCA---------------------------------------------------------GAAAGGGTGGCAAAACGTTTGCATTGAATCACCAGGTGTACATGAACTGGGATTCCTTTGGCCTTGTGTCTTTTTCGGATC---------------------------------------------------------------------------------------------------------------------------------------------------------------------------------------------------------------------------------------------------------------------------------------------------------------------------------------------------------------------------------------------------------------------------------------------------------------------------------------------------------------------------------------------------------------------------------------------------------------------------------------------------------------------TTATCATCTGAAATCTGTGGGCAACAATTCCTTTTCTTGTCAAAAGTTGGGTCAAATTGTTGTCTTCATTTCACCAGGAGAAGGAGCAGAAGATTTGTTGCCTTCTTTACTTCTTTCACTCAGTGGAGAT-A--------------------------------------------------------------------------------------------------------------------------------------------------------------------------------------------------------------------------------------------------------------------------------------------------CTGAAGGTAAGTATCGACTGGGAGGGCTCCTGCCACACACATCCTATGTGATAAAGGTTGTTCTAAAAAATGAATCTCAGGK-TCATTT---------------------------------------------------------------------------------------------------------------------------------------------------------------------------------------------------------------------------TCCTACTTTTTTGAAATACAAGGTCTTCAGAAAGGAAAATATCTGTTGCGCCTTGTCTTCAAGTTACCTGCCAAAACACACAAATTTAACTCGAGTGAAGTTGAAGT----------------------------------------------------------------------------------------------------------------------------------------------------------------------------------------------------------------------------------------------------------------------
