# Supplementary material for: Phylogenomics indicates the “living fossil” Isoetes diversified in the Cenozoic
Source: PLoS One. 2020 Jun 18;15(6):e0227525. doi: 10.1371/journal.pone.0227525 (PMC7302493; doi:10.1371/journal.pone.0227525)
Supplement: S1 File — Folder containing fasta files for each of the individual nuclear alignments. (GZ) [file pone.0227525.s011.gz › 1_Individual_Nuclear_Alignments/Homolog_42487.orthogroup_3.fasta]

>Oryza_sativa
---------------------------------------------------------------------------------------------------------------------------------------------------------------------------------------------------------------------------------------------------------------------------------------------------------------------------------------------------------------------------------------------------------------------------------------------------------------------------------------------------------------------------------------------------------------------------------------------------------------------------------------------------------------------------------------------------------------------------------------------------------------------------------------------------------------------------------------------------------------------------------------------------------------------------------------------------------------------------------------------------------------------------------------------------------------------------------------------------------------------------------------------------------------------------------------------------------------------------------------------------------------------------------------------------------------------------------------------------------------------------------------------------------------------------------------------------------------------------------------------------------------------------------------------------------------------------------------------------------------------------------------------------------------------------------------------------------------------------------------------------------------------------------------------------------------------------------------------------------------------------------------------------------------------------------------------------------------------------------------------------------------------------------------------------------------------------------------------------------------------------------------------------------------------------------------------------------------------------------------------------------------------------------------------------------------------------------------------------------------------------------------------------------------------------------------------------------------------------------------------------------------------------------------------------------------------------------------------------------------------------------------------------------------------------------------------------------------------------------------------------------------------------------------------------------------------------------------------------------------------------------------------------------------------------------------------------------------------------------------------------------------------------------------------------------------------------------------------------------------------------------------------------------------------------------------------------------------------------------------------------------------------------------------------------------------------------------------------------------------------------------------------------------------------------------------------------------------------------------------------------------------------------------------------------------------------------------------------------------------------------------------------------------------------------------------------------------------------------------------------------------------------------------------------------------------------------------------------------------------------------------------------------------------------------------------------------------------------------------------------------------------------------------------------------------------------------------------------------------------------------------------------------------------------------------------------------------------------------------------------------------------------------------------------------------------------------------------------------------------------------------------------------------------------------------------------------------------------------------------------------------------------------------------------------------------------------------------------------------------------------------------------------------------------------------------------------------------------------------------------------------------------------------------------------------------------------------------------------------------------------------------------------------------------------------------------------------------------------------------------------------------------------------------------------------------------------------------------------------------------------------------------------------------------------------------------------------------------------------------------------------------------------------------------------------------------------------------------------------------------------------------------------------------------------------------------------------------------------------------------------------------------------------------------------------------------------------------------------------------------------------------------------------------------------------------------------------------------------------------------------------------------------------------------------------------------------------------------------------------------------------------------------------------------------------------------------------------------------------------------------------------------------------------------------------------------------------------------------------------------------------------------------------------------------------------------------------------------------------------------------------------------TGCATGCTTCTATCA---------------------------------------TTTGGGGTGGATTGTTCTACACGGGATCATGATGGAAAATCTGCATTAGGTTGGGCAGAACAAGGGAATCAGCAAGAGGTTTGCGAAGTTATTAAG---------AAACATATGGAATGTGGTTCAGCAAAGTTAACTGAAGAGAATGAG---------CTGCTCAATAAATACTTGGCAACCATCAATCCTGAGCACATCGAT---ACTGTGCTAATAGAACGGTTGCTCAGAAAAATTTGT------------------------GTTGATTCCAAT---------GAA---------------------------------------------------------------------------------------------------GGAGCTATCTTGGTGTTTCTTCCTGGGTGGGAAGATATAAATCAAACACGGGAAAGGTTGCTTGCTTCTCCC------------------------------------------------------------------------------------------------------------------------------------------------------------------------------------------------------------------------------------------------------------------------------------------------------------------TTCTTT------------------------------------------------------------------------------------------------------------------------------------------------------------------------------------------------------------------------------------------------------------------------------------------------------------------------------CAG------GATTCGTCAAAG------TTTCTTGTGTTGTCACTCCATTCCATGATCCCATCTTCGGAGCAGAAAAAAGTTTTCAAGCGTCCACCAGCAGGATCT---------------------CGT---------------------------------------AAAATAATTCTCTCAACCAACATAGCA---GAGACTGCTGTGACAATTGATGACGTCGTATTTGTCATAGATAGTGGGAGAATGAAAGAGAAAAGTTATGATCCATATAATAATGTCTCAACACTTCATTCTTCCTGGGTTTCAAAAGCTAATGCCAGACAACGTCAA---------------GGGCGTGCGGGTCGTTGTCAGCCAGGAACGTGCTACCATCTCTACTCTAGATTTCGAGCA---------GCCTCATTACTGGAA---TACCAAATC------------CCTGAAATAAAGAGGATGCCTATTGAGGAACTATGTTTACAGGTCAAACTGCTTGATCCGAAC------------------------------------------------------------------------------TGCAGA---------ATTGCAGACTTTTTAAGGAAAACTTTGGACCCTCCAATTCCA---------GAAACTGTAAGAAATGCTATCACCGTACTTCAGGATCTTGGTGCTTTGACT---CAAGAT---------GAACAACTGACAGAG---TTAGGGGAA---AAGTTGGGCTCCCTTCCGGTCCATCCATCTACAAGCAAGATGCTCTTGTTTGGTATATTAATGAAT---------------------------------TGCCTAGATCCGGCGTTGACATTGGCATGTGCAGCAGATTATAGAGAT---CCTTTCCTC---------------------------------------------------------------------------------------------------------------------------------------------------------------------------------------------------CTTCCAATGGCT------CCAGATGAGAGGAAAAGGGCTGCTGCAGCCAAA---GTTGAGCTT------------------------------------------GCTTCATTGTATGGTGGATACAGTGATCAGCTTGCAGTTGTAGCAGCAATGGACTGT------------------------------------------------TGGAGACGTGCCAAAGATAGGGGCCAA------------------------------GAAGCTCAATTTTGTTCTAAGTATTTTGTGTCTTCTAACACCATGAATATGCTTTCAAACATGAGGAAACAGCTTCAGAATGAACTAGCCCAAAGAGGATTTGTTCCTGTAGAT------------------------------------------------------------------------------------------GCATCTGCATGCAGCTTAAATGCT---------------------AGAGATCCAGGT---------------------------------------------------------------------------ATCATTCGTGCTGTCCTTATG---------------------------------------------------------------------------------------------------------------------------------------------------------GCCGGTGCTTATCCAATGGTAGGGAGATTGCTTCCCCCT------------------------------------------CGCAAA---AATACTAGAAGAGCAGTCATT------------GAAACAGCAAGT---------------------------------------GGTGCCAAA------GTTCGA------CTGCATCCACATTCT------------------------------TGCAACTTTAACTTG------------TCTTTC---CGTAAGACTTCTGGGAACCCATTAGTG---ATATATGATGAGATCACTCGAGGC---GATGGTGGAATGTACATAAAAAACTCTTCGGTTGTTGGGTCCTATCCTTTAATTATTCTTGCTACGGAAATGGTTGTTGCTCCA---CCTGAG------------------------------------------------------GACGATGATAGTGATGAAGAGGATGGG------GATTCTAGTGAGGATGAAACTGAGAAAGTCACTTTGGGA---------------------------------CAACATAAAGAGATAATGTCTTCTCCTGATAACTCTGTTTCAGTTGTTATTGATCGATGGCTTCGGTTTGATGCTACAGCTCTTGATGTTGCTCAAATATACTGCCTTAGGGAGCGC------------------------------------------------------------------------------------------------------------------------------------------------------------------------------------------------------------------------------------------CTAGCATCAGCTATTCTTTTCAAAGTCAAACAT---------------------------------------------------------------------------------------------------------------------------------------------------------------------------------------------------------------------------------------------------------------------------------------------------CCACAGGATGTCCTCCCACCTGATCTTGGAGCA------------------------------------------------------------------------------------------------------------------------------------------------------------------------------------------------------------------------------------------------------------------------------------------------------------------------------------------------------------------------------------------------------------------------------------------------------------------------------------------------------------------------------------------------------------------------------------------------------------------------------------------------------------------------------------------------------------------------------------------------------------------------------ACTATGTATGCT------------------------------------------------------------------------------------------------------------------------------------------------ATTGCGTGCATCCTATCATACGATGGCTTGCCTGCTATGATTACA---------------------------------------------------------------------------TCTGATGATGTTGCTACAAGTCAG---------------------------------------------------------------------------GGT------------------------------------------------------------------------------------------------------TCAAACCAAAGTTCAGCTGAATCAAGCAGATTCTCTCAGGGTCGTAGAGTCGGTTATATTCCACCT------------------------------------------------------------------------------------------------------------------GGCGGTTTCCTCATGTCTTTGTTATCGGATAAACCTCTTAATGCGCCTCATTTTCAGAAGTCCTTTAATCAT---------CCA---------------------------GATGGAGCTTCAGGG---------------------------------------------------------------------------------------------------------------------------------------------------------------------------------------------------------------------------------------------------------------------------------------------------------------------------------------------------------------------------------------------------------------------------------------------------------------------------------------------------------------------------------------------------------------------------------------------------------------------------------------------------------------------------------------CATATTCGGTCATCGAGGACC---------------------------------------------------------------------------------------------------------------------------------------------------------------------------------------------------------------------------------------------------------------TCCGTCGGTAGA---TTTGATCAGTCTCGC---------------------------------------------------------------------------------------------------------------------------------------------------------------------------CATCCTCAA------------------------------------------------------------------------------------------------------------------------------------------------------CGTAATAATTCTGGACCT---------------------------------------------------------------------------------------GGGAGTTCAGCAGCACGG------------------------------------------------------------------------------------------------------------------------------------------------------------------------------------------------------------------------------------------------------------------------------------------------------------------------------------------------------------------------------------------------------------------------------------------------------------------------------------------------------------------------------------ACTTTCAAAAGACAGCGCAACGGTGCACAGTGA------------------------------------------------------------------------------------------------------------------------------------------------------------------------------------------------------------------------------------------------------------------------------------------------------------------------------------------------------------------------------------------------------------------------------------------------------------------------------------------------------------------------------------------------------------------------------------------------------------------------------------------------------------------------------------------------------------------------------------------------------------
>Ananas_comosus
------------------------------------------------------------------------------------------------------------------------------------------------------------------------------------------------------------------------------------------------------------------------------------------------------------------------------------------------------------------------------------------------------------------------------------------------------------------------------------------------------------------------------------------------------------------------------------------------------------------------------------------------------------------------------------------------------------------------------------------------------------------------------------------------------------------------------------------------------------------------------------------------------------------------------------------------------------------------------------------------------------------------------------------------------------------------------------------------------------------------------------------------------------------------------------------------------------------------------------------------------------------------------------------------------------------------------------------------------------------------------------------------------------------------------------------------ATGGGGAAG---------------------------------------------------------------------------------------------------------------------------------------------------AAG---GGGCAGAGGAAGGGGAAAGTC------------------------------------------------------------------------------------------------------------------------------------------------------------------------------------------------------------------------------------------------------------------------------------------------------------------------------------------------------------------------------------------------------------------------------------------------------------------------------------------------------------------------------------------------------------------------------------------GCGGCGGCGGCGGCGGGGCCGGCGCCGCAGCAGACG---------------------------------------------------------------GGGGTCGTCACCGAG---GCGACGCTCGTGCGAATCGGCAAGGTCTTGGAGGAGTTTCGCATCTCCGATGCCCAAGTTCACACTTTT------------------------------GAACCTGGTCTGTCTAAACAAGAA------------------------------------------------------------------------------------------------------------------------------------------------------------------------------------------------------------------------------------------------------------------------------------------------------------------------------------------------------------------------------------------------------------------------------------------------------------------------------------------------------------------------------------------------------------------------------------------------------------CGAGCTGCAATTCATGAAATGTGCAGAAAAATG---------------------------------------------------------------------------GGTATGATATCA------------------------------------------------------------------------------------------AAAAGTTCTGGAAATGGACAACGGCGGAGA------------------CTATCTGTCTACAAA------------------------------------------------------------------------------------ACTAAAAAGCAGCAGGGA---------------------------------------------------------------------------------------------------------------------------------------------CCTACTAAG---------------------AAGGAC---------------------------------GAAGATAGTGTTACTTATTTGAAG---------------TTTTCTGAGGAGACAAGAAATGTTCTACGGGATTTATTTACA---------------------------------------------------------------------------------------------------------------CGCTATCCCCCAGATGATGGA---------------------------------------------------------GAGTTGGGTGGAGAT---------------------------------------------------------------------------------------------------------------------------------------------------------------------------------------------------GCACTAACTAAT------------------------------AGTTCAAGCGAGAAAGTTGGT---------------------------------------------------------AAGGTACAGTGGAAGCAAGATAATAGCTTTTGCAAACCTTCG---------------------------------------------------------------------------------------------------------------------------------------------------------------------------------------------------------------------------------------------------------------------------------------------------------------------------------------ATGCGCAAGTCTGATATAGCAAAGAAGTTGGAGCTGCTTGCTTCTAAAGTAAACGAGTCAGCACAGCTGAAAAAGGTTATGGAAGACAGAAGTAAACTTCCTATTGCATCTTTCAAGGATGCTATCACTTCATCATTGGAAAAGCACCAGGTGGTGCTGATATCTGGTGAG------------------ACGGGTTGCGGTAAAACCACTCAGGTTGCCAGCTCTTTGCTTTATGTTCTT------------TCTGCTCAGAGCTATGACACCTCCTATCTGTCATCTCTTTCTTACTTGTCTAAGTACTTTATTACTGTTAAATTTCAGGTCCCTCAGTATATCTTGGACTGT---------------------ATGTGG------GGAAAGGGT---GAGACATGTAAAATTGTTTGCACACAACCAAGACGCATATCA---------------GCAATTTCAGTTGCTGAGAGAATATCATTTGAG---AGAGGAGAA------------CCTGTCGGGGAAGATGTAGGATATAAGATTCGTTTGGAATCCAAAGGTGGGAAA---AAC---TCATCAATTATGTTTTGCACAAATGGTGTTCTCTTGAGATTGTTGATTGGTAGAGGTGCAAATATTTCAAAGTCAGAGGTTACAAAGCGCTCAAAGGAGGACAGTATTATGGGGATA------ACCCATATTATTGTGGATGAAATTCATGAAAGGGATAGGTTTTCTGATTTTATG------TTGGCAATTCTCAGAGACCTCCTGCCTGCCTATCCT---------------------------------------------------------------------------------------------------------------------------------------------------------------CATTTACACATG---------------------------GTATTGATGAGTGCTACAATCGATGCTGAGAGATTT---------TCACAATACTTC------------GATGGCTGTCCT------------------------------------------------------ATTATTCAAGTCCCAGGATTTACATATCCCGTAAAAACTTTCTATTTGGAGGACGTACTTTCCATTTTAAAAGCTGGTGATGAGAACCATCTTACTCCTATGGTTGAAAATGATACAAAAGATGATACC---------------------------CCATTGACAGAAGATTACCGCAATGCTCTTGATGAATCAATCAATCTGGCTTTGTCAACTGATGAATTTGATCCTCTCCTCGAACTCATCTCTACTGAACAGAACCCAAAAATCTAC------AACTACCAGCATTCACTCACTGGTGTATCACCTCTTATG---GTTTTTGCCGGAAAGGGCAGAGTAGGCGAT------------GTTTGCATGCTTTTATCA---------------------------------------TTTGGTGTTGATGCCTCTCTTCGAGATAATGAAGGAAGATCTGCATTGGATTGGGCTCAGAAAGAGAATCAGCAAGAAATTTATGAAATTGTCAAG---------AAGCATACAGAAAATGATGCATCAAATTCAGCAGAAGAGGAAGAG---------CTATTAAACAAATATTTAGCAAGCATCAATCCAGAACACATTGAC---ACTGTTCTTATAGAGCGACTCTTAAGAAAAATATGT------------------------ACCGATTCTGAC---------GAA---------------------------------------------------------------------------------------------------GGAGCCATTTTAGTATTTCTCCCTGGATGGGATGACATAAATCAAACAAGAGAGAGATTGCTTGCTTCTCCT------------------------------------------------------------------------------------------------------------------------------------------------------------------------------------------------------------------------------------------------------------------------------------------------------------------TTTTTC------------------------------------------------------------------------------------------------------------------------------------------------------------------------------------------------------------------------------------------------------------------------------------------------------------------------------CGA------GATGCATCAGAA------TTCTTGATTCTCTCTCTTCATTCTCTGATTCCTTCTTCGGAGCAGAAAAAGGTCTTCAAACGACCGCCGGGTGGGGTC---------------------CGC---------------------------------------AAAATAATTCTCTCTACCAATATTGCA---GAGACTGCCATCACCATTGATGATGTGGTGTATGTTATAGATAGTGGTCGCATGAAGGAGAAAAGCTATGATCCTTATAACAATGTATCAACTCTTCAGTCTTCTTGGATTTCAAAGGCAAGTGCGAGGCAGCGTGAA---------------GGACGAGCAGGCAGGTGCCAGCCTGGCACTTGCTACCACCTATACTCGAAGTTCCGTGCG---------GCATCTTTGCCAGAG---TATCAAGTT------------CCCGAAATAAAGAGGATGCCAATTGAGGAACTCTGCTTGCAGGTGAAACTCCTTGATCCAACG------------------------------------------------------------------------------TGTAGA---------ATTGCCAACTTCCTACAGAAAACTCTAGATCCTCCAGTCCCA---------GAAACTGTACGCAATGCAATAATAGTTCTCCAAGATCTCGGTGCTTTAACT---CAAGAT---------GAACAACTCACTGAC---CTTGGTGAA---AAAATAGGGTCCCTTCCTGTTCACCCCTCCACAAGCAAGATGCTGCTATTCGCCATCTTAATGAAC---------------------------------TGCTTGGACCCCGCCCTAACCCTAGCCTGTGCCGCTGATTACAGAGAT---CCCTTTATT---------------------------------------------------------------------------------------------------------------------------------------------------------------------------------------------------CTTCCGATGGCC------CCAGATGAGAGAAAGAAAGCTGCCATGGCAAAA---GTTGAACTA------------------------------------------GCTTCGTTATTTGGTGGGTACAGTGATCAATTAGCAGTTGTTGCTGCTTTTGAATGT------------------------------------------------TGGAGGAGAGCGAGAGAAAGAGGTCAA------------------------------GAATCCCAGTTTTGTTCAAGGTACTTTGTTTCTTCGAACACCATGAATATGCTATTCAGTATGAGGAAGCAACTATTAAGCGAGCTTGCAAAGAATGGGTTCATTCCCCAGGAT------------------------------------------------------------------------------------------ATATCCAATTTTAGTCTAAATTCT---------------------CAAGATCCAGGT---------------------------------------------------------------------------ATTCTACGAGCAGTTCTAATG---------------------------------------------------------------------------------------------------------------------------------------------------------GCGGGTTTATACCCGATGGTGGGGAAATTGCTTCCAAGG------------------------------------------AGAAAA---AATGGTAAAAGAGCGATTGTA------------GAGACAGCTAGT---------------------------------------GGGGCCAAA------GTTAGG------TTACATCCGCATTCA------------------------------TCGAACTTCAATTTA------------TCTTTT---AATAAAAATTGTGGTGGGCCACTTATC---ATTTATGATGAGATTACTCGTGGG---GACGGTGGGATGTATATAAAAAATTGTTCTCTTGTTGGTCCGTATCCATTATTGTTGCTTGCAATGGAAATGGTTGTTGCTCCTTTGGAAGAG------------------------------------------------------AATGATGAGGGTGATGATGAGACTGGT------GACGATGATGATGATGAGGGTTCAAGTGATGAGGATGGTGAT---GTGGCCATGAATGCAGATTCTGGGCCTCGGGGTGAGGAGATTATGTCTTATCCAGATAACACTGTTTCAGTTGTCGTTGATCGATGGCTGAGATTCGAGTCGACCGCACTTGATGTTGCTCAGATGTACTGCTTAAGGGAGCGA------------------------------------------------------------------------------------------------------------------------------------------------------------------------------------------------------------------------------------------TTATCTGCTGCAGTCCTGTTCAAAGTCAAAAAT---------------------------------------------------------------------------------------------------------------------------------------------------------------------------------------------------------------------------------------------------------------------------------------------------CCGCTGGCCGTTCTCCCTCCCATGCTTGGAGCA------------------------------------------------------------------------------------------------------------------------------------------------------------------------------------------------------------------------------------------------------------------------------------------------------------------------------------------------------------------------------------------------------------------------------------------------------------------------------------------------------------------------------------------------------------------------------------------------------------------------------------------------------------------------------------------------------------------------------------------------------------------------------TCAATGTACGCA------------------------------------------------------------------------------------------------------------------------------------------------ATAGCATGTATTCTCTCGTATGATGGCTTGCCCACTATCGTCCCT---------------------------------------------------------------------------TCTGATGATTTTATCGAATCAAAA------------------------------------------------------------------------------------------------------------------------------------------------------------------------------------------TCCGACATGGGTGAACCGAGCAAATGGGGCGGAAGAAGAGGAGCAGGTTACGTCTCTCCA------------------------------------------------------------------------------------------------------------------AGCGGTTTCTTGAAATCCTTGATGTCCGAAAAACCAAGGAATAATACGATGCATAGAAGTAGCGTCTCTGCTCAATCTCTTCCC---------------------------CAACCTGCG------------------------------------------------------------------------------------------------------------------------------------------------------------------------------------------------------------------------------------------------------------------------------------------------------------------------------------------------------------------------------------------------------------------------------------------------------------------------------------------------------------------------------------------------------------------------------------------------------------------------------------------------------------------------------------------------------------------------------------------------------------------------------------------------------------------------------------------------------------------------------------------------------------------------------------------------------------------------------------GTTCAAAGGCCTTTTCACCAAGAAAAGCCTTTT------------------------------------------------------------------------------------------------------------------------------------------------------------------TTACACGGTAAC------------------------------------------------------------------------------------------------------------------------------------------------------CGCGCTGTTAGT---------------------------------------------------------------------------------------------GCCACCCCAAGGATTAGG------------------------------------------------------------------------------------------------------------------------------------------------------------------------------------------------------------------------------------------------------------------------------------------------------------------------------------------------------------------------------------------------------------------------------------------------------------------------------------------------------------------------------------TCGTTTAAACGGCAGCGTGGAAGTGTTTCTCGATGA---------------------------------------------------------------------------------------------------------------------------------------------------------------------------------------------------------------------------------------------------------------------------------------------------------------------------------------------------------------------------------------------------------------------------------------------------------------------------------------------------------------------------------------------------------------------------------------------------------------------------------------------------------------------------------------------------------------------------------------------------------
>Theobroma_cacao
------------------------------------------------------------------------------------------------------------------------------------------------------------------------------------------------------------------------------------------------------------------------------------------------------------------------------------------------------------------------------------------------------------------------------------------------------------------------------------------------------------------------------------------------------------------------------------------------------------------------------------------------------------------------------------------------------------------------------------------------------------------------------------------------------------------------------------------------------------------------------------------------------------------------------------------------------------------------------------------------------------------------------------------------------------------------------------------------------------------------------------------------------------------------------------------------------------------------------------------------------------------------------------------------------------------------------------------------------------------------------------------------------------------------------------------------------------------------------------------------------------------------------------------------------------------------------------------------------------ATG---GGAAAGAAGAAAAGC---------------------------------------------------------------------------------------------------------------------------------------------------------------------------------------------------------------------------------------------------------------------------------------------------------------------------------------------------------------------------------------------------------------------------------------------------------------------------------------------------------------------------------------------------------------------------------------------------------------------------------------------------------------------------------------------------------GTCGCTGAA---TCCACGAGGATCCAATTGGCCCAAACACTTGAGAAGTTTCGTGAATCGAAAGATGAAGTGTATACCTTT------------------------------GATTCCACCCTTTCAAACAAAGAA------------------------------------------------------------------------------------------------------------------------------------------------------------------------------------------------------------------------------------------------------------------------------------------------------------------------------------------------------------------------------------------------------------------------------------------------------------------------------------------------------------------------------------------------------------------------------------------------------------CGAGCACTCGTGCACAGGGCATGCCGGAAAATG---------------------------------------------------------------------------GGTATGAAATCC------------------------------------------------------------------------------------------AAAAGTTCTGGGCGTGGGAGCCAGAGACGT------------------ATCTCTGTCTACAAA------------------------------------------------------------------------------------ATTAGAGGGAAAGTC------------------------------------------------------------------------------------------------------------------------------------------------GACAATATG---------------------AAAGGG---------------------------------ATGGAAAGTCTCACGAATATGACA---------------TTTTCAGGGGGGGCACAAGTGGTTTTGCAGGACTTATTTACA---------------------------------------------------------------------------------------------------------------CATTATCCACCTGATGATGGA---------------------------------------------------------GAGCTTGGAGAGAAA------------------------------------------------------------------------------------------------------------------------------------------------------------------------------------------------------TTAGTTGGA------------------------------AAATATAGTGGAAAAACTGCT---------------------------------------------------------AAAGTACGAAAGAAGAAAGATGATATTTTCTCCAAGCCA---------------------------------------------------------------------------------------------------------------------------------------------------------------------------------------------------------------------------------------------------------------------------------------------------------------------------------------TTGATGAGTGACACTGAGATTGCAGAGAAGGTTAAAACACTTGCATCTACGATAGAAAAGGATCCTAATTTGAGACAGATTAATGAAGAGATGTCGAAGCTGCCAATTGCTTCATTTAGGGATGTGATTACGTCCACAGTAGAATCTCATCAGGTTGTGCTCATTTCTGGTGAG------------------ACTGGATGTGGAAAGACCACA---------------------------------------------------------------------------------------------------------------------CAGGTCCCGCAATATCTATTGGACTAT---------------------ATGTGG------GGAAAAGGC---AAGGCTTGTAAAGTAGTGTGTACTCAGCCTCGGCGTATATCA---------------GCTACATCAGTGTCTGAGAGAATATCTAATGAA---AGAGGAGAA------------AATGTTGGGAATGATGTTGGATACAAGATTCGCTTGGAAAGGAAAGGTGGTCGG---CAC---TCATCAATTGTCTTCTGCACGAATGGGGTATTATTGAGGGTGCTGGTTTCGAACAGTAGG---TCGAAGAGAGAAGACATTTCT---------------------------------GACATGACTCACATTATTATGGATGAAATTCATGAAAGGGACTGCTTCTGTGATTTCATG------CTGGCAATTATCAGGGACATACTTCCTTCATATCCT---------------------------------------------------------------------------------------------------------------------------------------------------------------CACCTACGGCTG---------------------------GTATTAATGAGTGCTACTCTTGATGCTGAACGCTTT---------TCGCAGTATTTT------------GGTGGTTGCCCA------------------------------------------------------ATTATCCATGTCCCTGGGTTTACATATCCTGTAAAAGCTTTCTATTTGGAGGATGTGCTTTCCATCTTGAAATCTGCAGACAATAATCATCTTATTTCAGCTAGTGCAAGTTTCCCAAATGAAGACCCA---------------------------GAATTAACAGAAGAAGATAAGATTGCATTAGATGAAGCTATT---TTGGCTTGTTCAACTGATGAGTTTGATCCCCTTCTCGAGTTGGTT------TCTGTTGAAGGAGGGTCAAAGGTTCATAATTATCAGCATTCTTTGACTGGACTAACACCTTTAATG---GTGTTTGCTGGAAAGGGTAGGGTGGCGGAT------------GTTTGCATGCTCCTCTCA---------------------------------------TTTGGTGTGGACTGCCATCTAAGGTCCAAGGATGGGAAAAGAGCTTTGGAGTGGGCCGAGCAGGAAAACCAGCAGGAAGCTGCTGAAATAATAAAA---------AAACATATGCAAAGTCTCCTTTCCAATTCTGGGGAACAACAACAG---------TTACTGGATAAGTATATAGAGGCAGTTGATCCAGAAATTATTGAT---GTTGTTCTTATTGAGCAGTTATTAAGGAAGATATGC------------------------ATCGATACAAAT---------GAA---------------------------------------------------------------------------------------------------GGAGCTATCCTTGTTTTCCTTCCTGGGTGGGAGGATATAAATAGAACCCGAGAGAAATTACTTGCCAACCCC------------------------------------------------------------------------------------------------------------------------------------------------------------------------------------------------------------------------------------------------------------------------------------------------------------------TTTTTC------------------------------------------------------------------------------------------------------------------------------------------------------------------------------------------------------------------------------------------------------------------------------------------------------------------------------AAA------GATTCTTCCAGA------TTTATTATAATATCTCTGCACTCAATGGTTCCATCTGCAGAGCAAAAGAAGGTTTTTAAACGTCCACCCTTTGGTTGC---------------------CGC---------------------------------------AAAATTGTCCTTTCAACCAATATTGCT---GAAAGTTCCATTACGATTGATGACGTTGTCTATGTTATAGATAGTGGTCGAATGAAAGAGAAAAGCTATGATCCTTATAATAATGTATCAACTCTTCAGTCTTCTTGGGTCTCCAAAGCAAATGCCAAGCAACGAGAG---------------GGGCGTGCAGGCCGATGTCAGCCTGGAACTTGTTATCATCTTTATTCAAAGCTTCGAGCA---------GCTTCTATGCCAGAC---TTTCAAGTT------------CCAGAAATTAAGAGAATGCCGATTGAGGAGCTTTGTTTGCAGGTGAAGTTGCTTGACCCAAAT------------------------------------------------------------------------------TGCAAA---------GTAGAGAATTTCTTGCAAAAGACATTGGACCCTCCTGTTTCT---------GAAGCTATACGTAATGCAGTTAGTGTTCTTCAAGATATTGGGGCTTTCTCA---TATGAT---------GAGGAACTGACTGAA---CTTGGAGAG---AAGCTTGGTTATCTTCCTGTTCATCCATTGACAAGCAAGATGCTTTTCTTTGCCATATTGATGAAC---------------------------------TGCCTTGATCCGGCTTTAACCCTAGCATGTGCCTCAGACTTCAGGGAT---CCATTTGTA---------------------------------------------------------------------------------------------------------------------------------------------------------------------------------------------------CTTCCCATGTTT------CCTAACGATAAGAAGAAGGCTGCCGCTGCTAGG---GAAGAGCTT------------------------------------------GCATCATTGTATGGTGGGCAAAGTGATCAGCTGGCAGTCATAGCTGCTTTTGAGTGC------------------------------------------------TGGAAGCATGCAAAAGAAAGGGGTCAA------------------------------GAAGGACGTTTTTGTTCGAAATACTTCGTCTCTTCAAGCACCATGAATATGCTGTTTGGCATGCGGAAGCAGCTCCAGGCTGAACTGATGCGGTTTGGGTTTATTCCAGATGAT------------------------------------------------------------------------------------------GTCTCAAGTTGTAGTCTGAATGCA---------------------CATGATCCTGGG---------------------------------------------------------------------------ATACTTCACGCAGTCCTTGTG---------------------------------------------------------------------------------------------------------------------------------------------------------GCTGGTTTGTATCCAATGGTGGGGAGGTTGCTCCCT---------------------------------------------TTAAGA---CAGGGTAAACGATTTGTTGTA------------GAGACTGCTGGT---------------------------------------GGCAGTAAA------GTTCGG------TTACACACTCACTCA------------------------------ATTAATTCTAAGTTA------------TCACTT---AAGCAATCCAACGATTGCCCTTTGATA---ATGTATGATGAAATAACCCGTGGA---GATGGGGGTATGCACATTAGGAACTGTACTGTCATTGGGCCACTTCCATTGTTACTGCTTGCAACAGAGATCGCTGTGGCTCCTGCTAAAGGGAAT---GATGACAAC---------------------------------------GAAGATGATGATGATGACGACGACGAT---GATGATGGAAGTGATGATGCTGATGAGTGTGACACCGATGGAGATGAAATGTTGATGGTTAGTAAGTCAGGTGGAAATGAAGAGAAGGTCATGTCCTCTCCTGATAATTCTGTTATGGTAGTTGTTGATCGGTGGCTTTCATTCAGATCAACAGCATTTGATGTTGCTCAAATCTACTGCTTGAGAGAGCGA------------------------------------------------------------------------------------------------------------------------------------------------------------------------------------------------------------------------------------------TTATCTGCAGCAATCTTATCCAAGGTTTTGCAT---------------------------------------------------------------------------------------------------------------------------------------------------------------------------------------------------------------------------------------------------------------------------------------------------CCACACCAAGTTCTTACTCCTGTTCTTGGGGCT------------------------------------------------------------------------------------------------------------------------------------------------------------------------------------------------------------------------------------------------------------------------------------------------------------------------------------------------------------------------------------------------------------------------------------------------------------------------------------------------------------------------------------------------------------------------------------------------------------------------------------------------------------------------------------------------------------------------------------------------------------------------------TCTATATATGCA------------------------------------------------------------------------------------------------------------------------------------------------ATAGCCTGCATTCTGTCTTATGATGGGCTATCAGGTATCTCAACCCGAGCA------------------------GAATCTGTGGATTCACTGACTTTGAAGGTACGTGCTACTGAGATTGACAAACCCTTGCCAGGGAGGAGA---------------------------------------------------------------------------GGTTCGGGT------------------------------------------------------------------------------------------CCAAATACAAATAGGTTACCAGTTGACAGGTCAAGTTACTGGAAA---------------------------------------------------------------------------------------------------------------------------------------------------------GCTGAAGTCCATGCATATGAGGCTGTAACAGATGGAACTGAGCCGTCAAGCTGCAACAAACAGGCA---CCA---------------------------GTAATGTCA------------------------------------------------------------------------------------------------------------------------------------------------------------------------------------------------------------------------------------------------------------------------------------------------------------------------------------------------------------------------------------------------------------------------------------------------------------------------------------------------------------------------------------------------------------------------------------------------------------------------------------------------------------------------------------------------ATTGGGACGAGC------------------------------------------------------------------------------------------------------------------------------------------------------------------------------------------------------------------------------------------------------------------------CTACAGCAGGCTTCATCCCAA---------------------------------------------------------------------------------------------------------------------------------------------------------------------------------GGCCCCATT------------------------------------------------------------------------------------------------------------------------------------------------------TCAGTTGCTTCTGGTTCA---------------------------------------------------------------------------------------GGCGTGTCTAAATTACAGGGTCAG------------------------------------------------------------------------------------------------------------------------------------------------------------------------------------------------------------------------------------------------------------------------------------------------------------------------------------------------------------------------------------------------------------------------------------------------------------------------------------------------------GGTCCCAGG---GAAGAG------TCTTGCAAGCGGCGACGTGGGAGCGGGAAGAGGTCGAAATAG---------------------------------------------------------------------------------------------------------------------------------------------------------------------------------------------------------------------------------------------------------------------------------------------------------------------------------------------------------------------------------------------------------------------------------------------------------------------------------------------------------------------------------------------------------------------------------------------------------------------------------------------------------------------------------------------------------------------------------------------------
>Arabidopsis_thaliana
------------------------------------------------------------------------------------------------------------------------------------------------------------------------------------------------------------------------------------------------------------------------------------------------------------------------------------------------------------------------------------------------------------------------------------------------------------------------------------------------------------------------------------------------------------------------------------------------------------------------------------------------------------------------------------------------------------------------------------------------------------------------------------------------------------------------------------------------------------------------------------------------------------------------------------------------------------------------------------------------------------------------------------------------------------------------------------------------------------------------------------------------------------------------------------------------------------------------------------------------------------------------------------------------------------------------------------------------------------------------------------------------------------------------------------------------------------------------------------------------------------------------------------------------------------------------------------------------------------ATG---GCGAAGAAGAAGAAGGATACG------------------------------------------------------------------------------------------------------------------------------------------------------------------------------------------------------------------------------------------------------------------------------------------------------------------------------------------------------------------------------------------------------------------------------------------------------------------------------------------------------------------------------------------------------------------------------------------------------------------------AAGCAT---------------------------------------------------------------ACTCGTCTCTGCGAA---GCCACTGGGGCTTGGGCCACCAAGGTCCTTGAGGATTTTCGCGCCTCCGGGAACGATTCTTACGTCTTT------------------------------GAGCAGCAACTTACAAATAGCGAA------------------------------------------------------------------------------------------------------------------------------------------------------------------------------------------------------------------------------------------------------------------------------------------------------------------------------------------------------------------------------------------------------------------------------------------------------------------------------------------------------------------------------------------------------------------------------------------------------------CGTGGCATTATTCATCAGATGTGCCGAACTATG---------------------------------------------------------------------------GGTCTCCGATCA------------------------------------------------------------------------------------------AAAAGTAACGGGAGTGGGGAAGAAAGGCGT------------------CTTTCTCTTTTCAAAGGAGATGGCATTTCAAAGTCAGAC---------------------------------AAGAGGCGTATGTATGAAGCCAGAAATCAGAAAGAAAAAGAAGGAGATGGGATT------------------------------------TCAAAGTCATACAGC---------AAGCATCGCTATGAA---------------ACCAGATTTCAGAAAGCAGGC------------GGTATAAGAAAGACGAGA---------------------ATATCT---------------------------------CCAAAGAAGCTCAAATGTGTGTCA---------------TTTCCACCAGAGGCTAAAGCTGTTCTGCACGACTTATTTACT---------------------------------------------------------------------------------------------------------------CGCTATCCACCTTGTGACGGC---------------------------------------------------------GATACTACAGGGACA---------------------------------------------------------------------------------------------------------------------------------------------------------------------------------------------------TCACTGGGTATA------------------------------TATACTACGGGAAACGTCAAC---------------------------------------------------------AGT------AATTGGAAAGATGATTTCTTCAAGAAACCT---------------------------------------------------------------------------------------------------------------------------------------------------------------------------------------------------------------------------------------------------------------------------------------------------------------------------------------CATATGACAAAACACGATATTGAAAATAACGTGGTATCTCTGAGTTCTAGACTGAAAAAAGAAAGACATTTTCGAGAGATCTTTGAAGCACGATCAAAGCTTCCCATCGCATCTTTTCGCGATGCCATTATATCTGCAGTGGAATCCAATCAGGTTGTTCTTATTGCTGGTGAA------------------ACTGGTTGTGGGAAAACTACT---------------------------------------------------------------------------------------------------------------------CAGGTGCCTCAATATCTTCTAGATCAT---------------------ATGTGGCAT---AGTAAGAAA---GAAGCATGCAAAATCATTTGCACCCAACCACGTCGTATCTCA---------------GCTATTTCAGTTTCTGATCGAATATCTTGGGAA---AGAGGTGAA------------ACTATTGGGAGAACTGTCGGCTACAAGGTTCGGCTGCAAAGTGAAGGTGGAAGA---GAG---TCATCAGTTGTTTTCTGCACGAATGGCATTCTATTGAGGGTGCTTATAGGCAAAGGCGTTAACAGCTCTGTTCCT------------------------------------------GATATAACTCACATTATTGTGGACGAAATCCATGAAAGGGACTCCTACTCTGATTTCATG------TTAATGATTTTAAGGGACTTGCTTCCGTCTAATCCT---------------------------------------------------------------------------------------------------------------------------------------------------------------CATCTCCGACTG---------------------------ATTCTGATGAGTGCTACTCTTGATGCTGAGAGGTTT---------TCTGAATATTTT------------GGAGGTTGTCCA------------------------------------------------------GTTGTCCGAGTACCTGGATTCACTTATCCAGTGAGAACCTTTTTTCTGGATGATGCGCTCTCTGTCCTGAATTCAGACAAGAATAGTCATCTACTTTCTGCTGTCAAACGT---------------------------------------------GATTTTAAAGATGAAGATAAAGTTTCTTTGGATGAAGCAATCGACTTGGCATGGACAAATGATGAGTTTGATTGTCTCGTAGATCTAGTT------TCATCTGAAGGAAGTCATGAGGCTTACAATTACCAGAACTCAACGACAGGCCTAACACCACTTATG---GTCTTTGCTGGAAAGGGCAGGGTTAGCGAT------------GTCTGTAAGCTCCTTTCA---------------------------------------GTCGGCGCTGACTGTACACTGAAGTCCAAAGAAGGTATAACAGCATTAGAATTAGCTGAAAAGGAGAATCAATTTGAAACTGCTCAAATAATCAGG---------GAACATGCGGGTAACATCCAGTCCAATTCTCAGCAAGCACAAGAC---------TTACTTGATAAGTATATGGCGACAATCAAACCAGAAGAAGTAGAT---GTGGGTCTTATAGTGAAGTTAATGAAGAAAATATGC------------------------AGCGATTCAAAA---------GAT---------------------------------------------------------------------------------------------------GGTGCCATTCTTGTTTTTCTACCTGGGTGGGAGGAAATAAGCAAAACAAAAGAGAAATTGCTTGATGATCGG------------------------------------------------------------------------------------------------------------------------------------------------------------------------------------------------------------------------------------------------------------------------------------------------------------------TTTTTT------------------------------------------------------------------------------------------------------------------------------------------------------------------------------------------------------------------------------------------------------------------------------------------------------------------------------GCA------CATAGTGCTAAA------TTCATCATTCTATGTCTTCACTCAAGGGTTCCAGCTGAGGAACAGAAGAAAGTTTTTAATCGCCCCCCTCGTGGTTGT---------------------CGC---------------------------------------AAAATTGTACTTGCAACAAATATTGCT---GAATCAGCAGTTACCATCGATGATGTGGTTTATGTGATAGATAGTGGTCGGATGAAGGAAAAGAGTTATGATCCCTATAATGACGTGTCAACGCTCCAATCTTCTTGGGTATCAAAAGCAAATGCAAAACAGAGGGCA---------------GGCCGAGCAGGCCGTTGCCAAGCTGGCATCTGTTATCATCTATATTCTAAACTCCGGGCA---------GCGTCTTTGCCCGAA---TATAGAGTT------------CCTGAAGTTATGAGAATGCCAGTGGATGAACTCTGCTTGCAGGTTAAGATGCTGGATCCGAAT------------------------------------------------------------------------------TGCAAC---------GTAAATGATTTCCTTCAGAAATTGATGGACCCGCCTGTTGCT---------CAAAGTATTGAAAATGCATTAATCATCCTTAAAGATATTGGAGCTTTGACT---CCTGAA---------GAAGAGCTGACTGAA---CTTGGACAG---AAATTTGGTCAGCTTCCAGTTCATCCTCGGATTAGCAAGATGATTTATTTCGCCATATTAGTGAAC---------------------------------TGTTTGGATCCAGCACTTATTCTGGCATGTGCAGCTGACGAGAAGGAT---CCGTTTACC---------------------------------------------------------------------------------------------------------------------------------------------------------------------------------------------------ATGCCCTTGTCG------CCAGGTGATAGAAAAAAGGCTGCTGCCGCAAAA---CATGAACTT------------------------------------------GCATCGCTTTATGGAGACCACAGTGATCATCTTGCCACTGTCGCGGCTTTTCAGTGC------------------------------------------------TGGAAAAATGCAAAAGCAAGTGGTCAA------------------------------GCTAAGGAGTTTTGTTCTAAGTACTTCATCTCCCAAGTTGTCATGAAGAGGCTGGATGATCTGTGTCGCAAGCTTCAGGGAGAACTTAATAGACATGGGGTCATACCTAGCAGC------------------------------------------------------------------------------------------AGCTCAAACTGTAGCCTGAATGCT---------------------CATGATCCGGGT---------------------------------------------------------------------------ATTCTCCGTGCTGTTATAGCA---------------------------------------------------------------------------------------------------------------------------------------------------------GTTGGATTGTACCCTATGTTGGGAAGGATGTGCCCACTT------------------------------------------TCCAAG---AATCGGACAAGGTCTGTAATA------------GAGACTATTGCT---------------------------------------GGAGCCAAA------GTCCGT------GTGCCCTCGCTATCA------------------------------AACAATGTTGACATG---------------------TCCTCTACCAAGTTTGACGAAGCTTTAATTGTTTTTGATGAGATCACTCGAGGA---GATTGGGGTGTGGTGATAAGGAGCTGCACTGTTCTTCCCACTATACCTGTGTTACTGTTTTCAAGAGAGATAGCCGTTTCTACTACAGAGAGCTAT---------------------------------------GATGCTGTTAAGAGTGATGACGAGGAAGACCACAAAGTA------GGAAATGTAGGAGACGCGATGGACATAGATAAAGAAGTT---------------------------GGTAGGCCTGGAGAGAAAATAATGCTTGGGCCGGAAAATTCAGTAAAAGTAGTAGTGGATCGGTGGCTGCCTTTCAAGGTTACAGCTTTTGAAATTGCTCAAATGTACATCTTGAGAGAGAGA------------------------------------------------------------------------------------------------------------------------------------------------------------------------------------------------------------------------------------------CTAATGGCGTCCATTTTGTTCAAGGTTAAACAT---------------------------------------------------------------------------------------------------------------------------------------------------------------------------------------------------------------------------------------------------------------------------------------------------CCAAAGGAAAATTTGCCGCCTCATCTCGGTGCT------------------------------------------------------------------------------------------------------------------------------------------------------------------------------------------------------------------------------------------------------------------------------------------------------------------------------------------------------------------------------------------------------------------------------------------------------------------------------------------------------------------------------------------------------------------------------------------------------------------------------------------------------------------------------------------------------------------------------------------------------------------------------TCTATGTATGCA------------------------------------------------------------------------------------------------------------------------------------------------ATAGCTTCTGTTCTCTCATATGATAGCCTCGCACAATCTTCAGTTCAAACT------------------------GTAGCTGTGCAACCTATTACTTCAGTGGTAGATGCAACGAGTCCCAGAGATGACATACCTTCCACTAACCCCAATGAGCTTCGGGAGCATGACCCGAACACTACTCCAATGGGGTCAAAGCTCGAA---TTAGCCAACAAGTTGGGTTTGGGTAATATGGAAGAGAGCTTGCCTTCAAATTTCGCTGATGGGAATGAGCAACCTGACCCAAACACTTCTCCAGTGGAAGATGTTTCGGCGGCTACAAAACAAAAGAAGATGCAGTCAGAGTCCAAAAGGTGCAAGTCGCTCAACAACGTGGATTTG------------------------------------------------------------------------------------------------------------------------------GGGAACATTGAAGAGAATTTCGGGAACATGGAAGAGAACCCACCTTCTGATCTGGCTATTGGGAATGAGCAAACATTGCCG---------------------------AAGTTAGCTAGCAACTTGGACATG------------------------------------GGGAAC------ATGGAAGAGAACACGCCTTCTGAT------CTGGCCAAT---GGGAATGAGAAAACAGAGCCTAACTCAGCCAACAGCATGGATTTA---------------------------------------------------GGGAACATGGAAGAGAACACGCCTTCTGATTTG------------------------------------------------------------------------------------------------------------------------------------------------------------------------------------------------GCAAATGGGAATAAGAAA---AAAGAGCCTAAG---------TCAGTCAGCAAGTTG------------------------------------------------------------------------------------------------------------------------------------------------------------------------------------------GATCTGGGTAGCGAGAAAGTGAGCATT------------------------------------------------------------------------------------------------CCTTCTAATCTCGTCAATGGAAATGAG------------------------------------------------------CAACATGACCTAAACATTGCTCCAGGTGAAGAT------------------GCTTCAGCGGCTAAGCAACCAGAAAAGAAGCGATCCAGGTCTAAAAAGCGCAAATCAGGCAACAAC------------CTGGATTTG------------------------------------------------------------GGGAAGATGGAAAAGAGCAAGCCTTCC---------------------GATCTGGCAAATGAGAATGAGCAAACAGAGCCCAAG------------------------------------------------------------------------------------------------------------------------------------------------------TCAGCCAACAACTTGGAT---------------------------------------------------------------------------------------TTAGGGAATATGAAAGAGAACACGCCTTCG------------GATCTGGCTAATGAGAATGAGCAAACAGAG---------------------------------------------------------------------------------------------------------------------------------------------------------------------------------------------------------------------------------------------------------------------------CTTAGGCTACCTAACAACTCGGATTATGGTAACATGGAAGAGAGCTTGCCTTTGAATCTTGCT------------------------AATGGGGATGAACAACCTGACCCA------------------------------------------------------ACCACTGCTCCAATG---GAAGCTGCTAAGCAACCAAAAAAGAAGCGATCAAGGTCCAAAAAGTGCAAATCAGTCAACAACCTGGACTTGGGGAACATG------------------GAAGAAAACAAGCCTTCTGATCTGGCAAACGGAAATGAGCAA------------------------------------------------AAAGATCCTGAGTCAGTCAACAGG------------------------------------------------------------------------------TTGGATCCGGGTAAGGAGAAAGAGAGCATTCCTTCGAATCTT---------GTCAGTGGGAATGAGCAACCTGACTCAAACACTGCTCCAGCTAAGAAACCAAAAAAGAAAAAGCGCAAA---------TTAGCTAACAACTTT------------------------------------------------------------------------------------------------GATTCGGTTAACAATATGGAAGAGAAAATGCCTTCCACTAATGTATTGAGCCAGGGAAACAAGTCAGGTTTGATTGAGGAAAAACCGAGCATACCTTCCGATCAATGA------------------------------------------------------------------------------------------------------------------------------------------
>Amborella_tricopoda
------------------------------------------------------------------------------------------------------------------------------------------------------------------------------------------------------------------------------------------------------------------------------------------------------------------------------------------------------------------------------------------------------------------------------------------------------------------------------------------------------------------------------------------------------------------------------------------------------------------------------------------------------------------------------------------------------------------------------------------------------------------------------------------------------------------------------------------------------------------------------------------------------------------------------------------------------------------------------------------------------------------------------------------------------------------------------------------------------------------------------------------------------------------------------------------------------------------------------------------------------------------------------------------------------------------------------------------------------------------------------------------------------------------------------------------------------------------------------------------------------------------------------------------------------------------------------------------------------------ATG---GGGAAGAGAAAAGGG---------------------------------------------------------------------------------------------------------------------------------------------------------------------------------------------------------------------------------------------------------------------------------------------------------------------------------------------------------------------------------------------------------------------------------------------------------------------------------------------------------------------------------------------------------------------------------------------------GCCTGGCAGGGGGGCAAAAGAAAT------------------------------------------------------------------------------GTGGGAGAA---GAGAGCCGCATTAAAATTTTGAGAACTTTGGAGGAGTTTTGTGCTGGAAATGATATTGTATACACTTTT------------------------------GATGCTGACTTAGATAAGGAGGAA------------------------------------------------------------------------------------------------------------------------------------------------------------------------------------------------------------------------------------------------------------------------------------------------------------------------------------------------------------------------------------------------------------------------------------------------------------------------------------------------------------------------------------------------------------------------------------------------------------AGAGCTGAGGTGCATTTTGTGTCCAGAAGGATG---------------------------------------------------------------------------GGCTTGGTTTCG------------------------------------------------------------------------------------------AAGAGTTCTGGACATGGAGACCGGCGATGT------------------GTATCTGTTCACAAA------------------------------------------------------------------------------------CAGTCCAACGGGAAGGCA------------------------------------------------------------------------------------------------------------------------------------------CAGATGAAGAAG---------------------AAAGAA---------------------------------AATATTGAAATTGAACATTTAACA---------------TTTTCGGATGAAACAAAACTGATTTTACAGAACTTATTTACC---------------------------------------------------------------------------------------------------------------CAGTATCCTCCTTTTGAG------------------------------------------------------------GAGGTGAGTCAAAAA------------------------------------------------------------------------------------------------------------------------------------------------------------------------------------------------------ATCAACATG------------------------------CATGCCAATGAGTGTGCCATG---------------------------------------------------------GGTGTAGATAGAAAGAATGATTCTACCTTTTCGAAACCC---------------------------------------------------------------------------------------------------------------------------------------------------------------------------------------------------------------------------------------------------------------------------------------------------------------------------------------TCAATGTTGAAAGTTGAAATAGCCAAGCGGGTGGAATTACTTGCTTCCAGACTGAGGGAGTCTCGACACCTGCAAGAGATCAGTGAGCAAAGGTCTAAACTTCCGATTGCATCTTTCAAGGATGCCATTACTTCTGCAGTTGAAAAACATCAGGTGGTTCTTATTGCTGGTGAG------------------ACTGGCTGTGGGAAGACTACT---------------------------------------------------------------------------------------------------------------------CAGGTTCCTCAATTTCTTTTGGATCAC---------------------ATGTGG------GGAAAA------------------------------------------------------------------------GTTGCCGAGAGAATTGCCTCTGAG---AGGGGAGAA------------AATGTTGGAGAAAGTGTTGGTTACAAGATAAGATTGGAATCCAGTGGTGGTAAG---CAC---TCCTCCATTATGTTTTGTACGAATGGAGTTCTTTTGAGGCTGTTGGTTGGCCGTGGAGCTCTCGAGGCATCAAAGACAGGTGGA---GAGTGTAAAGCCAAGAAAGCTGGTGGACTCGAACTTACCCACATAATAGTGGATGAAATTCATGAAAGGGACCGATATGCTGACTTTATG------CTTACAATTATTAGAGACATGCTTCCTTTGTGCCCT---------------------------------------------------------------------------------------------------------------------------------------------------------------CATCTGCGACTG---------------------------ATAATGATGAGTGCCACTTTTGATGCTGAACGATTT---------TCGCAATATTTC------------GGCGGCTGCCCA------------------------------------------------------ATAATTCAAGTCCCTGGGTTTACATATCCGGTCAAAAGTTACTATTTAGAGGACGTACTTTGTATCTTGAGGTCGGCTGCAAATAATCACCTAGAGGGAGCAATATTCAATGGCAATAAAGAACTCACC---------------------------AATTTGAACGACGAACATAGAGTTGCCTTGGATGAAGCACTTGGCTTGGCATGGTCAAGTGATGATTTTGATCCCCTTTTGGAACTGATT------TCTACACAACCAACTCCTGAAACTTATAATTATCAACACTCAGAATCTGGCATGACCCCTTTGATG---ATTTGTGCTGGAAAAGGCAGAGTTGATGAT------------ATTTGTTTGCTACTTTCA---------------------------------------TTTGGTGTGGCTTGCTATCTAAAAGCAAAAGATGGAAGTACAGCGTTGGACTGGGCTCAGCGAGAAAACCAGACAGAGTCAGTAGAAATCATCAAA---------GCCCACATGAATATGGAAATCTCAGAGTCCCTAGATGAGAAACAA---------CTTCTCGAAAGGTACCAGTCAACTATTAGTTCAGACCATGTCGAC---ACAGTTCTCATTGAGAAATTGTTGATAAAAATTTGT------------------------AGCGATTCCAAC---------AAG---------------------------------------------------------------------------------------------------GGAGCCATCCTCGTCTTTCTGCCAGGTTGGGAAGATATAAATGAGACTAGAGAACGATTACTTTCTTCCCCA------------------------------------------------------------------------------------------------------------------------------------------------------------------------------------------------------------------------------------------------------------------------------------------------------------------ATATTC------------------------------------------------------------------------------------------------------------------------------------------------------------------------------------------------------------------------------------------------------------------------------------------------------------------------------AGT------GATCCCTCTAAG------TGTTTGATTCTAGCACTTCACTCTTTGATTCCATCTGAAGATCAAAAACAAGTATTCAAAAGGCCTCGTCATGGTATT---------------------CGA---------------------------------------AAGATTATCCTTTCCACCAATATTGCG---GAGACCTCAGTCACTATAGATGATATTGTATATGTTATAGATTGTGGTCGGATGAAAGAGAAAAGCTATGATCCTTATAACAATGTGTCCACTTTTCAATCTTCTTGGGTTTCAAAGGCCAGTGCTAAGCAGCGACGG---------------GGGCGTGCAGGCCGTTGCCAACCGGGTTTCTGTTACCATCTATATTCGAAAGCCCGCGCA---------ATGTCTCTGCTGGAC---TACCAAGTT------------CCTGAAATCAAGCGAATGCCCATTGACGAACTCTGCTTACAGTTGAAAATGCTCAACCCAGAG------------------------------------------------------------------------------TCTCGA---------ATTGTTGAATTCCTACAAAAGACTCCTGACCCACCAGTCTTT---------GAAGCAGTTCGCAATGCCATCATAGTTCTCCAAGACCTCGGGGCATTATCG---AAGGAC---------GAATCCCTAACTGAG---CTGGGAGAG---AAAATTGGCTCCCTTCCTGTTCGGCCTTCAACTAGCAAGATGCTTCTCTTTGCCATTTTAGTGAAC---------------------------------TGTCTTGACCCCGCCCTAACTTTTGCATGCGCATCAGAATATCGAGAT---CCCTTTGTT---------------------------------------------------------------------------------------------------------------------------------------------------------------------------------------------------CTTCCTGTGGCT------CCTGATGCAAAGAAGAAAGCTAATGCTGCCAAA---GCCAAGTTG------------------------------------------TCCTCATTGTATGGTGGCAAAAGTGATCAGCTCACTGTTATAGCTGCATTCGAAAGC------------------------------------------------TGGATGCAAGCAAAGGCCAAAGGGAAGAAA------------------------TCCGAATCTGAATTTTGCTCTTATTACTTCATCTCACCTGGCATCATGTATATGATATTGAACATGCGGAAGAAGCTAAGGAGCGAATTAGTTCAGCTTGGTTTTATTCCTCAAGAT------------------------------------------------------------------------------------------GTCTCTAGTTATAGCTTGAATTCT---------------------AAAGACCCAGGC---------------------------------------------------------------------------ATTCTTCGTGCTGTTCTGGCA---------------------------------------------------------------------------------------------------------------------------------------------------------GCTGGTATGTATCCGATGGTGGGGAGGTTGTTACCGCCT------------------------------------------CTTGGG---GGTGCTCAAAGGGCTGTCGTA------------GAAACATCAAGT---------------------------------------GGTGCTAAG------GTTCGT------TTGCACTATCACTCT------------------------------TGTAATTATAGAGCAGCTAAT---------------AATTTGACTACTGAGCGTCCCTTGCTT---GTGTATGATGAAATTACTCGTGGC---GATATGGGTATGTATGTGAAAAACTGTACCATTGTAGGGCCCTACCCATTGTTGTTCTGGGCCACTGAATTAGCGGTAGCCCCTTTGAATAATGAG------------------------------------------------GCAGAGAGTGATTTGGAGGATGATAGCTCT------GATAGTGAGGAGGATGAAATGGATATTGAG------------------------GGCTCAGTTGGTCGAAGGCATGGAGAAAGGCTTCTTTCTTCACCTGATAATCCTGTATTGGTTGTGGTGGATCGGTGGATTAAGTTTCAGTCCACTGCACTGGATGTTGCTCAGATATACTGCTTAAGGGAGCAG------------------------------------------------------------------------------------------------------------------------------------------------------------------------------------------------------------------------------------------CTATCAGCGGCTATCTTGTTTAAAGTGAAGGAG---------------------------------------------------------------------------------------------------------------------------------------------------------------------------------------------------------------------------------------------------------------------------------------------------TCTCACAAAGCGCTCCCACCGGCTCTCGCAGCA------------------------------------------------------------------------------------------------------------------------------------------------------------------------------------------------------------------------------------------------------------------------------------------------------------------------------------------------------------------------------------------------------------------------------------------------------------------------------------------------------------------------------------------------------------------------------------------------------------------------------------------------------------------------------------------------------------------------------------------------------------------------------TCCATGCATGCA------------------------------------------------------------------------------------------------------------------------------------------------ATTGCTGGCATTCTCTCTAATTCCAATATTTCAGAAATGCCCTCAGCTAAA------------------------GAGTCAATAGACACCTTGACCACCATGGTT---AGCACTGCCAGAATCGATCCTCGAAACTCATCAAAT---------------------------------------------------------------------------GGCATG---------------------------------------------------------------------------------------------------------CACTTAGCTGGAGCTCGCCATTCTTGCAACACACGAAGCAGG------------------------------------------------------------------------------------------------------------------------------------------------------------GCACTTCCTAAACACAACCGCAGTAGAAATAGGAGGGGCATACCAAATGTTCAAATGCCC---------------------------ATGGAACCT------------------------------------------------------------------------------------------------------------------------------------------------------------------------------------------------------------------------------------------------------------------------------------------------------------------------------------------------------------------------------------------------------------------------------------------------------------------------------------------------------------------------------------------------------------------------------------------------------------------------------------------------------------------------------------------------TTGGGTACCGACTCG---------------------------------------------------------------------------------------------------------------------------------------------------------------------------------------------------------------------------------------------------------------------ATGAACCCATATCTATCTCATAAGCAT---------------------------------------------------------------------------------------------------------------------------------------------------------------------------CAACCAGCC------------------------------------------------------------------------------------------------------------------------------------------------------ATGTTGTCTGCCTCGGAT---------------------------------------------------------------------------------------CAAGGGCTCCTGTTGGATGGT---------------------------------------------------------------------------------------------------------------------------------------------------------------------------------------------------------------------------------------------------------------------------------------------------------------------------------------------------------------------------------------------------------------------------------------------------------------------------------------------------------GGGCCC------------------CCCTTCAAAAGA---CGTGGGTCTTTAAAACGAAATTGGAGA------------------------------------------------------------------------------------------------------------------------------------------------------------------------------------------------------------------------------------------------------------------------------------------------------------------------------------------AAGAAGCCCTGA---------------------------------------------------------------------------------------------------------------------------------------------------------------------------------------------------------------------------------------------------------------------------------------------------------------------------------------------------------------------------------------------
>Isoetes_lacustris
---------------------------------------------------------------------------------------------------------------------------------------------------------------------------------------------------------------------------------------------------------------------------------------------------------------------------------------------------------------------------------------------------------------------------------------------------------------------------------------------------------------------------------------------------------------------------------------------------------------------------------------------------------------------------------------------------------------------------------------------------------------------------------------------------------------------------------------------------------------------------------------------------ATGGCGGGC------------------------------------------------------------------------------------------------------------------------------------------------------------------------------------------------------------------------------------------------------------------------------------------------------------------------------------------------------------------------------------------------------------------------------------------------------------------------------------------------------------------------------------AGAGGAAGG------------------------------------------------------------------------------------------------------------------------------------------------GATTCC---GGCAGGGGCCGAGGT---------------------------------------------------------------------------------------------------------------------------------------------------------------------------------------------------------------------------------------------------------------------------------------------------------------------------------------------------------------------------------------------------------------------------------------------------------------------------------------------------------------------------------------------------------------------------------------------------GGAATGGCTCCAGGCTTGCGCCCC------------------------------------------------------------------------------GTTTCTGAG---GCTGATCGCATCGACCTTATGGAGAGGCTTCAAAAATTCCGTGATAGTCCTGAAGAACAAATGACATTT------------------------------GAAGCCGGACTAAGCAATCATGAC------------------------------------------------------------------------------------------------------------------------------------------------------------------------------------------------------------------------------------------------------------------------------------------------------------------------------------------------------------------------------------------------------------------------------------------------------------------------------------------------------------------------------------------------------------------------------------------------------------CGGGCAGTAGTTCATGATTTCTGTAAGAAAATG---------------------------------------------------------------------------GGCTTCAAATCA------------------------------------------------------------------------------------------AAGAGTCATGGTAAGGGGAATGAAAGACGT------------------TTATCAGTGTACAAG------------------------------------------------------------------------------------TCAAGTTCAAACCAATCC---------------------------------------------------------------------------------------------------------------------------------------------------------------------------AAAACT---------------------------------CAATCCAAAGCTGCAGAGCTTTCT---------------TTTTCGTCTCACAGTCAGCAAGCGATACTTGAATTGTTCTTG---------------------------------------------------------------------------------------------------------------AAGTTTCCTCCTGTTGAGGAT---------------------------------------------------------GAA---------------------------------------------------------------------------------------------------------------------------------------------------------------------------------------------------------------------GAGGAT------------------------------AGTACATTCAACATTCCTGCA---------------------------------------------------------AAGATTTTCAGAAAACCTGATTCGGGGATTGTTAATAAATCTGGTATG------------------------------------------------------------------------------------------------------------------------------------------------------------------------------------------------------------------------------------------------------------------------------------------------------------------------------ATAATGTCTTCTGAGGAAATATCCAAGCAAGTCACTCTACTTTCTGCACGCATGGAGAAGATGCCAGCTGTTCGGAAGATTTCTGAAGATCGAGCCAAGCTTCCAATAACAGCTTTTAAAAACGTGATTACATCTGCCGTAGAGAAACATCAGGTTGTACTGATTGCTGGTGAA------------------ACAGGATGTGGAAAGACAACT---------------------------------------------------------------------------------------------------------------------CAGGTTCCCCAGTTTATCCTTGATACA---------------------ATGTGG------AGTCAGAGT---AAACCATGCAAAGTTATATGTACACAACCACGAAGAATTTCA---------------GCTATTTCAGTGGCTGACCGTATTGCTACAGAA---CGTGGAGAG------------TCTGTTGGTGAAAGCATAGGCTATCAGATAAGGCTAGAAGCAAAAGTTGGGCCT---CGG---TGTTCTTTGCTTCTTTGTACAAATGGTATTTTACTCCGCAAGTTGGTT---------------------------------------ACACCAGATGATGCGAGTGCAGATGGTCTTGATGCTACTCATGTTATTGTGGATGAAATTCATGAACGCGACTGCAATGCAGACTTCTTG------CTGGTTGTTCTCAAGGATCTTCTATCATTAAGGCCA---------------------------------------------------------------------------------------------------------------------------------------------------------------AATTTACGTGTG---------------------------ATATTAATGAGTGCCACGCTAGATACAGCAATATTC---------TCTGCCTACTTC------------GATAACTGCCCC------------------------------------------------------GTTATCCAAGTTCCAGGTTTTACATTTCCTGTTCAAGTTTATTATTTGGAGGACATTCTTGCAATGACAAATTCC------AAGGACGGCACAACCACCAGTATAGATAAGATGGCTGAAGATTCCAGG------------------------ATTAGCATTATGAAGGAAGATGCTGAGAAAATGGATGCTGCACTGATGTGCGCCTGGTCAGAGGATGACTTTGAACCACTAATGGAAATTTTA------GCAGAGGGTGGTGGTCCTCTGGTGGTAAATTATCAACATTCTCTAACAGGTGTAACTGCCCTGATT---ATAGCTGCTGGAAAGGGTAGGGTTGATGAT------------GTTGCATTGCTTTTGTCT---------------------------------------CTTGGGGCAGACTGGTCTTTGGTTTCAAAGGACAATTATGATGCCTTGGGCTGGGCAAAGGAGCATAGGCAGGATGAAGTTATTGCACTTATTACC---------GAGCAC------------CAAAGTAAATCTTTGGCTGATAAAGAA---GCTGCCTTACTTGGTGATTATCATAAATCTATTGACCAAGAAGAGGTTGAT---ATTTTATTGATACAACGCCTTCTGTGTAAGCTTTGTACAACA------------------CTTGACTCAGCA------ACAAAT---------------------------------------------------------------------------------------------------GGAGCAATTCTAATATTTTTCCCAGGTTGGGAAGACATTACTAGGTGCAAAGATCTTTTGCTGTCTTCCCAC------------------------------------------------------------------------------------------------------------------------------------------------------------------------------------------------------------------------------------------------------------------------------------------------------------------GTTTTT------------------------------------------------------------------------------------------------------------------------------------------------------------------------------------------------------------------------------------------------------------------------------------------------------------------------------GGT------GACCCATCAAAG------TATCTTATATTACCGTTACATTCTATGATCCCCATGATTGAACAAAAAAAAATATTCCATAGACCACCTCACGGTGTT---------------------CGC---------------------------------------AAGATTATTTTAGCCACCAATATTGCA---GAAACAGCAATTACGATTGATGACATTGTCTATGTCATTGATAGTGGAAGAATCAAAGAAAAAAGTTACGATCCATATACAAATGTATCAACATTCCAGACTGCATGGATCTCAAAGGCCAGTTCAAAACAACGCGAA---------------GGTCGTGCTGGTAGATGTCAGCCGGGAGTTTGCTACCATATGTTTTCTAAAGTTCGAGCT---------GCCGCATTGCCGGAG---TATCAAGTT------------CCTGAAATGAAAAGAACTCCTCTTGAAGAAATCTGTCTGAAGGTCAAACTTCTGCAACCTAAT------------------------------------------------------------------------------GCAAAA---------ATCAGAGATTTCTTAAGCAGAGCTCTTGATCCTCCAGTAGAT---------ATTGCAATTCAAAATGCTATTCAGTTGCTTGTGGATCTTAAAGCTCTTACT---GATAAA---------GAAGAACTTACAGAA---ATTGGGCAG---CGGCTTGGTCCTTTGCCTGTGCATCCTGCAACAGCCAAAATGTTGTTGCTTGCCATTTTACTTAAT---------------------------------TGCCTTGATCCAGCCCTCACACTTGCTGCTGCTGAAGGTTGTCGTGAG---CCCTTTGTG---------------------------------------------------------------------------------------------------------------------------------------------------------------------------------------------------TTGCCTATGGCC------CCAGATCGGAGGAAATATGCAGTTGGTGCAAAA---CAAAAGCTT------------------------------------------GCATCTAGATATGGTGGTTACAGTGACCATTTTGCAGTAATTGCTGCCTTTGACTGT------------------------------------------------TGGAGAGAAGCAAAACGAGATGGTCAG------------------------------GAGCAGCGTTTTTGTTCAGACAATTTTATTTCCTCGGGCATTATGATGATGCTGGATGGAGTAAGGCGCCAATTGCGTCGCGAACTTCTCGAGAGAGGATTTTTACCTGCCAAT---------------------------------------------------------------------------------------------GATGCTTGCAATGTCAATGCA---------------------CATAATGCTGGC---------------------------------------------------------------------------ATTATACGAGCCGTCCTTACA---------------------------------------------------------------------------------------------------------------------------------------------------------GCGCGTTTATATCCATTGGTGGGCATTATTCTGCCCCCC------------------------------------------CTTTCT---AATGGGCGTAAAGGGGTGGTG------------CAAACTGCAAGA---------------------------------------GGTGAAAAG------GTCCGT------ATACATCCACAGTCT------------------------------TCCAACTTCCGTCTTATTCATTATGGCTCCCAGAAGAGTGAGACATATGCGAACCATCTGTTA---GCATTTGATGAGATTACCCGAGGA---GAAGCCCAAGTCTATGTTCGGAACAGCACCCTCGTGAAGCCACATCCATTGCTATTTATCTGCAGTGAATTAGTTGCTGCACCCCTTGATTGCAGA---------------------------------------------------GAAGATTCA---GATGATGATGAAGCTGAAGATGATGACCCTGATGATTCGTTGACCTTCAAGGAAAAACCT------------------------------TCGAAGGAGAAGCAACTCATGGATTCTCCTGATAACGCAATTGCAGTTGTATTGGACCGGTGGCTTCGCTTTAGGTCTACATCTATCCTGGTTGCACAAGTTTACTGCTTGCGCCAGCGG------------------------------------------------------------------------------------------------------------------------------------------------------------------------------------------------------------------------------------------CTGATGGCTGCACTTGCATATAAGATAAAACAT---------------------------------------------------------------------------------------------------------------------------------------------------------------------------------------------------------------------------------------------------------------------------------------------------CCACATAGAAGATTACCAGATATGCTCGCAGAA------------------------------------------------------------------------------------------------------------------------------------------------------------------------------------------------------------------------------------------------------------------------------------------------------------------------------------------------------------------------------------------------------------------------------------------------------------------------------------------------------------------------------------------------------------------------------------------------------------------------------------------------------------------------------------------------------------------------------------------------------------------------------TCTGTTCATACC------------------------------------------------------------------------------------------------------------------------------------------------CTTGCTTATGTTCTATCATGTGAAGGCGTGCTGGATGTT---------------------------------------------------------------------------------GAAGATCCATTTGCAGGCTCTTCA---------------------------------------------------------------------------GGCTTTAGC------------------------------------------------------------------------------------------AGACGAACGCCAAGACTTGATGGTGAAAGATCAAGGTTTGAA------------------------------------------------------------------------------------------------------------------------------------------------------------------------GCACAACCTCCACGTAATGGTTATCGTGAAGTTGCATCAACTCAGCAGCAATATGTGCCG---------------------------GTTAGAGAC------------------------------------------------------------------------------------------------------------------------------------------------------------------------------------------------------------------------------------------------------------------------------------------------------------------------------------------------------------------------------------------------------------------------------------------------------------------------------------------------------------------------------------------------------------------------------------------------------------------------------------------------------------------------------------------------CTCAGAACTACAAGA---------------------------------------------------------------------------------------------------------------------------------------------------------------------------------------------------------------------------------------------------------------------ATACAG------------------------------------------------------------------------------------------------------------------------------------------------------------------------------------------------CAGCCCAAT------------------------------------------------------------------------------------------------------------------------------------------------------GCAAGCACCTCT------------------------------------------------------------------------------------------------------CGCTACCGTGGTGAG---------------------------------------------------------------------------------------------------------------------------------------------------------------------------------------------------------------------------------------------------------------------------------------------------------------------------------------------------------------------------------------------------------------------------------------------------------------------------------------------------------TATAAG---GAATCTTGCATGCCTGTAAAACGCTCTCGAAGAGATGGTGGAAGATAA---------------------------------------------------------------------------------------------------------------------------------------------------------------------------------------------------------------------------------------------------------------------------------------------------------------------------------------------------------------------------------------------------------------------------------------------------------------------------------------------------------------------------------------------------------------------------------------------------------------------------------------------------------------------------------------------------------------------------------------------------------
>Isoetes_sinensis
---------------------------------------------------------------------------------------------------------------------------------------------------------------------------------------------------------------------------------------------------------------------------------------------------------------------------------------------------------------------------------------------------------------------------------------------------------------------------------------------------------------------------------------------------------------------------------------------------------------------------------------------------------------------------------------------------------------------------------------------------------------------------------------------------------------------------------------------------------------------------------------------------------------------------------------------------------------------------------------------------------------------------------------------------------------------------------------------------------------------------------------------------------------------------------------------------------------------------------------------------------------------------------------------------------------------------------------------------------------------------------------------------------------------------------------------------------------------------------------------------------------------------------------------------------------------------------------------------------------------------------------------------------------------------------------------------------------------------------------------------------------------------------------------------------------------------------------------------------------------------------------------------------------------------------------------------------------------------------------------------------------------------------------------------------------------------------------------------------------------------------------------------------------------------------------------------------------------------------------------------------------------------------------------------------------------------------------------------------------------------------------------------------------------------------------------------------------------------------------------------------------------------------------------------------------------------------------------------------------------------------------------------------------------------------------------------------------------------------------------------------------------------------------------------------------------------------------------------------------------------------------------------------------------------------------------------------------------------------------------------------------------------------------------------------------------------------------------------------------------------------------------------------------------------------------------------------------------------------------------------------------------------------------------------------------------------------------------------------------------------------------------------------------------------------------------------------------------------------------------------------------------------------------------------------------------------------------------------------------------------------------------------------------------------------------------------------------------------------------------------------------------------------------------------------------------------------------------------------------------------------------------------------------------------------------------------------------------------------------------------------------------------------------------------------------------------------------------------------------------------------------------------------------------------------------------------------------------------------------------------------------------------------------------------------------------------------------------------------------------------------------------------------------------------------------------------------------------------------------------------------------------------------------------------------------------------------------------------------------------------------------------------------------------------------------------------------------------------------------------------------------------AAGATGCCAGCTGTTCGGAAGATTTCTGAAGATCGGGCCAAGCTTCCAATAACGGCTTTTAAAAATACGATTACATCTGCTGTAGAGAAACATCAGGTGGTATTAATTGCTGGCGAA------------------ACAGGATGTGGAAAGACAACT---------------------------------------------------------------------------------------------------------------------CAGGTTCCCCAATTTATCCTTGATACA---------------------ATGTGG------AGTCAGGGT---AAACCATGCAAAGTTATTTGCACACAACCCCGGAGAATTTCA---------------GCTATTTCAGTGGCTGATCGTATTGCTACAGAA---CGTGGAGAG------------TCTGTTGGCGAAAGCATAGGCTATCAGATAAGGCTAGAAGCAAAAGTTGGACCT---CGG---TGTTCTTTGCTTCTTTGTACAAATGGTATTTTACTCCGCAAGTTGGTT---------------------------------------ACGCCAGATGATGCAAGTGCAGATGGTCTTGATGCTACTCATGTTATTGTGGATGAAATTCATGAACGCGACTGCAATGCAGACTTCTTG------CTGGTTGTGCTCAAGGATCTTCTATCATTAAGGCCA---------------------------------------------------------------------------------------------------------------------------------------------------------------GATTTACATGTG---------------------------ATTTTAATGAGTGCCACGCTAGATACAGCAATATTT---------TCTGCCTACTTT------------GGTAACTGTCCC------------------------------------------------------GTTATCCAAGTTCCAGGTTTTACATTTCCTGTTCAAGTTTATTATTTGGAGGACATTCTTACAATGACAAATTCC------AAGGATGACACAACCACAAGTATAGATAAGATGGCTGAAGATGCCAGG------------------------ATTAGCATTACGAAGGAAGATGCTGAGAAAATGGATGCTGCACTAATGTGTGCCTGGTCAGAGGATGACTTTGAACCACTAATGGAAGTTTTA------GCAGAGGGTGGTGGTCCTCTGGTGGTAAATTATCAACATTCTCTAACAGGTGCAACTGCCCTGATG---ATAGCTGCTGGAAAGGGTAGGGTTGATGAT------------GTTGCATTGCTTTTGTCT---------------------------------------CTTGGGGCAGACTGGTCTTTGGTTTCAAAGAACAATTATGATGTCTTAGGCTGGGCGAAGGAGCATAGGCAAGATGAAGTTATTGCACTTATTACC---------GAGCAC------------CAAAGTAAATCTTTGGCTGACAAAGAA---GCTGCCTTACTTGGCGATTATCATAAATCTATTGACCAAGAAGAGGTTGAT---ATTTTATTGATACAACGCCTTCTGTGTAAGCTTTGTACAACA------------------CTTGACTCAGCA------ACAAAT---------------------------------------------------------------------------------------------------GGAGCAATTTTAATATTTTTCCCAGGTTGGGAAGACATCACTAGGTGCAAAGATCTTTTGCTGTCTTCCCAT------------------------------------------------------------------------------------------------------------------------------------------------------------------------------------------------------------------------------------------------------------------------------------------------------------------ATTTTT------------------------------------------------------------------------------------------------------------------------------------------------------------------------------------------------------------------------------------------------------------------------------------------------------------------------------GGT------GACCCATCAAAG------TATCTTATATTACCACTACATTCTATGATCCCCATGATTGAACAAAAGAAAATATTCCATAGACCACCTCACGGTGTT---------------------CGC---------------------------------------AAGATTATTTTAGCCACCAACATTGCA---GAAACAGCAATTACCATTGATGACATTGTCTATGTCATTGATAGTGGAAGAATCAAAGAAAAAAGTTATGATCCATACACAAACGTATCAACATTCCAGACTGCATGGATCTCAAAGGCCAGTTCAAAACAACGTGAA---------------GGTCGTGCTGGTAGATGTCAGCCAGGAGTTTGCTATCATATGTTTTCTAAAGTTCGAGCT---------GCTGCATTGCCGGAG---TATCAAGTT------------CCTGAAATGAAAAGAACTCCCCTTGAAGAAATCTGTCTGAAGGTCAAACTTCTGCAACCTAAT------------------------------------------------------------------------------GCGAAA---------ATCAGAGATTTCTTAAGCAGGGCTCTTGATCCTCCAGTAGAT---------ATTGCAATTCAGAATGCTATTCAGTTGCTTGTGGATCTTAAAGCTCTTACT---GATAAA---------GAAGAACTTACAGAA---ATTGGGCAG---CGGCTTGGTCCTTTGCCAGTGCATCCTGCAACAGCCAAAATGTTGATGCTTGCCATTTTACTTAAT---------------------------------TGCCTTGATCCAGCCCTCACACTTGCCGCTGCTGAAGGTTGTCGCGAG---CCCTTTGTG---------------------------------------------------------------------------------------------------------------------------------------------------------------------------------------------------TTGCCTATGGCC------CCAGACCGGAGGAAATACGCAGTTGGTGCAAAA---CAAAAGCTT------------------------------------------GCATCTAGATATGGTGGTTATAGTGACCATTTTGCAGTAATTGCTGCCTTTGACTGT------------------------------------------------TGGAGAGAAGCGAAACGAGATGGTCAC------------------------------GAGCAGCGCTTTTGTTCAGACAATTTTATTTCCTCGGGCATTATGATAATGCTGGATGGAGTAAGGCGCCAATTGCGTCGCGAACTTCTAGAGAGAGGATTTTTACCTGCCAAT---------------------------------------------------------------------------------------------GATGCTTGCAATGTCAATGCA---------------------CATGATGCTGGC---------------------------------------------------------------------------ATTATACGAGCTGTCCTTACA---------------------------------------------------------------------------------------------------------------------------------------------------------GCGCGTTTATATCCATTGGTGGGCATTATTCTGCCCCCT------------------------------------------CTTTCT---AATGGACGCAAAGGGGTGGTG------------CAAACTGCAAGA---------------------------------------GGAGAAAAG------GTCCGT------ATACATCCACAGTCC------------------------------TCCAACTTCCGTCTTATTCATTATGGCTCCCAGAAAAGTGAGACATATGTGAACCATCTGTTA---GCATTTGATGAGATTACCCGAGGA---GAAGCCCAAGTCTATGTTCGGAACAGCACCCTCGTGAAGCCACATCCATTGCTATTTATCTGCAGTGAATTAGTTGCTGCACCCCTTGATTCCAGA---------------------------------------------------GAAGATTCAGATGATGATGATGAAGCTGAAGATGATGACCCTGATGATCCTTTGACCTTCAAGGAAAAGCCC------------------------------CCTAAGGAGAAGCAACTCATGGATTCTCCTGATAATGCAATTGCAGTTGTATTGGACCGGTGGCTTCGATTTAGGTCCACATCTATCATGGTTGCACAAGTTTACTGCTTGCGCCAGCGG------------------------------------------------------------------------------------------------------------------------------------------------------------------------------------------------------------------------------------------CTGATGGCTGCACTTGCATATAAGATAAAACAT---------------------------------------------------------------------------------------------------------------------------------------------------------------------------------------------------------------------------------------------------------------------------------------------------CCACATAGAAGATTACCAGATATGCTCGCAGAA------------------------------------------------------------------------------------------------------------------------------------------------------------------------------------------------------------------------------------------------------------------------------------------------------------------------------------------------------------------------------------------------------------------------------------------------------------------------------------------------------------------------------------------------------------------------------------------------------------------------------------------------------------------------------------------------------------------------------------------------------------------------------TCTGTTCATACC------------------------------------------------------------------------------------------------------------------------------------------------CTTGCTTATGTTCTATCATGTGAAGGCGTACTGGATGTT---------------------------------------------------------------------------------GAAGATCCATTTGCAGGCTCTTCA---------------------------------------------------------------------------GGATTTAGC------------------------------------------------------------------------------------------AGACGAATGCCAAGAGTTGATGGTGAAAGAACAAGGTTTGAA------------------------------------------------------------------------------------------------------------------------------------------------------------------------GCACAACCT---------------CGTGAAGTTGCATCAACTCAGCAGCAATATGTGCCT---------------------------GTGAGAGAC------------------------------------------------------------------------------------------------------------------------------------------------------------------------------------------------------------------------------------------------------------------------------------------------------------------------------------------------------------------------------------------------------------------------------------------------------------------------------------------------------------------------------------------------------------------------------------------------------------------------------------------------------------------------------------------------CTCAGAACTACAAGA---------------------------------------------------------------------------------------------------------------------------------------------------------------------------------------------------------------------------------------------------------------------ATACAG------------------------------------------------------------------------------------------------------------------------------------------------------------------------------------------------CAGCCTAAT------------------------------------------------------------------------------------------------------------------------------------------------------GCAAGCAACTCT------------------------------------------------------------------------------------------------------CGCTATCGT------------------------------------------------------------------------------------------------------------------------------------------------------------------------------------------------------------------------------------------------------------------------------------------------------------------------------------------------------------------------------------------------------------------------------------------------------------------------------------------------------------------------------------------GAGCGGTCCACGTGA------------------------------------------------------------------------------------------------------------------------------------------------------------------------------------------------------------------------------------------------------------------------------------------------------------------------------------------------------------------------------------------------------------------------------------------------------------------------------------------------------------------------------------------------------------------------------------------------------------------------------------------------------------------------------------------------------------------------------------------------------------------------
>Selaginella_moellendorffii
------------------------------------------------------------------------------------------------------------------------------------------------------------------------------------------------------------------------------------------------------------------------------------------------------------------------------------------------------------------------------------------------------------------------------------------------------------------------------------------------------------------------------------------------------------------------------------------------------------------------------------------------------------------------------------------------------------------------------------------------------------------------------------------------------------------------------------------------------------------------------------------------------------------------------------------------------------------------------------------------------------------------------------------------------------------------------------------------------------------------------------------------------------------------------------------------------------------------------------------------------------------------------------------------------------------------------------------------------------------------------------------------------------------------------------------------------------------------------------------------------------------------------------------------------------------------------------------------------------------------------------------------------------------------------------------------------------------------------------------------------------------------------------------------------------------------------------------------------------------------------------------------------------------------------------------------------------------------------------------------------------------------------------------------------------------------------------------------------------------------------------------------------------------------------------------------------------------------------------------------------------------------------------------------------------------------------------------------------------------------------------------------------------------------------------------------------------------TTGTCTAACGAG---------------------------------------------------------------------------------------------------------------------------------------------------------------------------------------------------------------------------------------------------------------------------------------------------------------------------------------------------------------------------------------------------------------------------------------------------------------------------------------------------------------------------------------------------------------------------------------------------------------------------------------------------------------------------------------------------------------------------------------------------------------------------------------------------------------------------------------------------------------------------------------------------------------------------------------------------------------------------------------------------------------------------------------------------------------------------------------------------------------------------------------------------CCTCAC---------------------------------------------------------------------------------------------------------------------------------------------------------------------------------------------------------------------------------------------------------------------------------------------------------------------------------------------------------------------------------------------------------------------------------------------------------------------------------------------------------------------------------------------------------------------------------------------------------------------------------------------------------------------------------------------------------------------------------------------------------------------------------------------------------------------------------------------------------------------------------------------------------------------------------------------------------------------------------------------------------------------------------------------------------------------TCAATG---------------------------------------------------------------------CAGCTGACAGAGACGACGCAAAAGCTTCCGATTTGGAAGTTTCGAGATGTTATCACGACTACTGTGGATCAAAACAAGGTTGTCATTATAGCGGGTGAA------------------ACAGGCTGCGGCAAATCAACA---------------------------------------------------------------------------------------------------------------------CAAGTCCCTCAGTACTTACTTGATCAT---------------------ATGTGG------GGGCAAGGG---AAATCGTGCCGGGTGGTATGTACTCAACCTCGTCGAATTTCT---------------GCTACTTCAGTTGCGGATCGTATCGCGACTGAG---CGTGGAGAG------------GCTATTGGTGAAACGGTTGGCTATCAGATCCGACTAGAAAGCAGAGGTGGTCCT---CAT---AGCTCCTTAATGTTTTGTACCAATGGGGTACTTCTCCGGAAGCTCGTA---------------ACGGCGAAAGAA---------------------------------GCTGGAGTTTCAGCAACGCATATCATTGTGGACGAAATTCATGAACGAGATTGTAATGCGGACTTCTTG------CTTATCGTTCTAAAAGGATTGTTATTGGCTCAGCCA---------------------------------------------------------------------------------------------------------------------------------------------------------------GACCTCCGATTG---------------------------GTTCTCATGAGTGCCACTCTTGATGCGGAACTGTTC---------TCTTCGTATTTT------------AACAACTGTCCG------------------------------------------------------GTTTTGAAGATACCGGGTTTTACTCATCCAGTGACCGTGTACTACTTGGAGGACGTTCTCTCCATAACCAATTTC------GAGGCCAATGCTAGAAAGCTCACTGCGGAGCCTGCGGCAGATAGC---------------------------CTTTTGCTCAGCGAGGAAGATGCAGATGAGATGGACAACGCGTTGACATGTGCTTGGTTAGATGATGACTTTGAGCAACTTCTGAGCTTGGTG------ACCGAGAATCCAAGACCTGAAGTCGTAGATTACCAGCATTCGTCGACAGGTATTACGGCCTTAATG---GTTGCAGCTGGGAAAGGAAGGGTCGAAGAC------------GTCGGCGTGCTTCTATTA---------------------------------------TTGGGAAGTAGCTGCTCGCTTGTGTCACAAGAGGGACAGACAGCTTTAGACATGGCCGAAAGTAACGGGGAAGAGGAGGCTGCAGAAACGATAAGG---------GAACACATCAAACAGGCAACAGAAGTCCAAACTGCAGAAAAGGAA---GCCGAAATTCTTGGGAAGTACCACGGCTCTGTGGATCAAGAAGAAGTAGAC---ATTCTTCTGATCGAGCGTCTACTCCATACTATCTGT------------------------AGTGATCCTGGG---------GAC---------------------------------------------------------------------------------------------------GGAGCTGTTTTAGTGTTTCTTCCTGGCTGGGAGGATATTACGAGATGCAGAGACCAGCTGATGGCGTCACCA------------------------------------------------------------------------------------------------------------------------------------------------------------------------------------------------------------------------------------------------------------------------------------------------------------------TTTTAC------------------------------------------------------------------------------------------------------------------------------------------------------------------------------------------------------------------------------------------------------------------------------------------------------------------------------AGC------GACGAAACCAGG------TTCCTCATATTACCTCTGCATTCGATGATTCCTATGAGCGACCAAAAGAAGATTTTTACGAAGCCACCGCCCGGCGCG---------------------AGA---------------------------------------AAGATTGTCTTGGCAACCAACATTGCT---GAGAGCGCCATCACCATTGACGACGTTGTCTACGTGATTGATAGCGGGAGGATGAAGGAGAAAAGCTATGATCCTTATACAAACGTCTCTACTTTCCAGACAACGTGGGTTTCAAAGGCAAGTGCACGACAACGGCAG---------------GGACGCGCAGGTCGCTGCCGTGCGGGCTTCTGCTATCATTTGTTCTCCAAAGTACGTGCT---------GCATCCTTGGCCGAC---TTTCAACTT------------CCTGAGATGAAACGAACTCCTCTGGAAGAAGTTTGTTTGAAGGTAAAGCTTCTCCAGCCGCGT------------------------------------------------------------------------------GGTGAT---------GTAAGGGATTTCTTGTCGAGTGCTTTGGATCCACCACTCGAC---------ATATCCATCCAGAACGCTATGTCACTACTCCAAGACATTGGTGCACTTACA---CCTGCG---------GGAGAGCTTAGTGAA---CTTGGACAA---CAACTTGGCTCGTTGCCTGTTCATCCAGCTACGAGCAAGATGCTGCTGCTGTCGATACTACTCAAC---------------------------------TGCCTGGATCCAGCACTTACTATCGCCTGTGCAGCCGGATACCGAGAC---CCTTTTGTG---------------------------------------------------------------------------------------------------------------------------------------------------------------------------------------------------CTACCTATGGCT------CCGCACCTGAAGAGAGAGGCTTTTGCTGCAAAA---AATCATCTG------------------------------------------GCTTCAAAGTACGGGGGATACAGTGATCATTTAGCAGTCGTTGCTGCGTTCGACGGA------------------------------------------------TGGGAAGCGGCGAGAAAAAGGGGTCAG------------------------------GAGTATAGTTTCTGCTCGCAGTACAGTTTATCACCAGGTGTTATGAACATGCTGGACGGAATGAGAAAGCAACTACTCAGAGAGCTGACGTTGAAGGGGTTCGTCAAGAGAGAT------------------------------------------------------------------------------------------CCGCGGCCATGCAGCTTGAATGCA---------------------AAGGATCCAGGC---------------------------------------------------------------------------ATTGTCCGAGCAATACTCTCC---------------------------------------------------------------------------------------------------------------------------------------------------------GCTTGCTTATATCCGTCCGTGGCAAGAATTCTGCCCCCT------------------------------------------GATGAA---AGTGGTCGGAAGGTTATTGCT------------CAGATAGCCAGG---------------------------------------GGCGAGAAG------GTTCGG------ATCCATCCTCAGTCA------------------------------TCGAACTTTCGACTGTTGGTTCAGCAGCAGTTCCCGGATCTTAACGTTTACAACGACCACCTTCTTGTTTTTGAAGAAGTCACTCGCGGA---GAATCTCAGGTGTATATCAGAAACAACACTTGCGTCAAGCCTCATCCACTTTTGTTTTTCTGCACCGAGCTGTCCGTGGCGCCTCTTAGATCTTAC------------------------------------------------------------------------------------------CGAGAGGAAGAGTATGAGATG------------------------------------GCTGGTCCTGCCGAGAGGGAGCTTATGGAGGCTGCGGACGACACACTGGCAATGGTGATAGATCGATGGCTAAAGTATCAGACGTCGTCGGTCATGGCGGCACAGGTTTATTGTCTGCGCGAACGG------------------------------------------------------------------------------------------------------------------------------------------------------------------------------------------------------------------------------------------CTTTTATCGGCTTTGCTCTTTAAGGTGAAGAAT---------------------------------------------------------------------------------------------------------------------------------------------------------------------------------------------------------------------------------------------------------------------------------------------------CCGAGTGCCAACTTACCGGATATGCTCGCTGCG------------------------------------------------------------------------------------------------------------------------------------------------------------------------------------------------------------------------------------------------------------------------------------------------------------------------------------------------------------------------------------------------------------------------------------------------------------------------------------------------------------------------------------------------------------------------------------------------------------------------------------------------------------------------------------------------------------------------------------------------------------------------------TCCGTGCATGCA------------------------------------------------------------------------------------------------------------------------------------------------CTCGCCTGCGTTTTCTCATACGAA---------------------------------------------------------------------------------------------------------------------------------------------------------------------------------------------------------------------------------------------------------------------------------------------------------------------------------------------------------------------------------------------------------------------------------------------------------------------------------------------------------------------------------------------------------------------------------------------------------------------------------------------------------------------------------------------------------------------------------------------------------------------------------------------------------------------------------------------------------------------------------------------------------------------------------------------------------------------------------------------------------------------------------------------------------------------------------------------------------------------------------------------------------------------------------------------------------------------------------------------------------------------------------------------------------------------------------------------------------------------------------------------------------------------------------------------------------------------------------------------------------------------------------------------------------------------------------------------------------------------------------------------------------------------------------------------------------------------------------------------------------------------------------------------------------------------------------------------------------------------------------------------------------------------------------------------------------------------------------------------------------------------------------------------------------------------------------------------------------------------------------------------------------------------------------------------------------------------------------------------------------------------------------------------------------------------------------------------------------------------------------------------------------------------------------------------------------------------------------------------------------------------------------------------------------------------------------------------------------------------------------------------------------------------------------------------------------------------------------------------------------------------------------------------------------------------------------------------------------------------------------------------------------------------------------------------------------------------------------------------------------------------------------------------------------------------------------------------------------------------------------------------------------------------------------------------------------------------------------------------------------------------------------------------------------------------------------------------------------------------------------------------------------------------------------------------
>Huperzia_squarrosa
------------------------------------------------------------------------------------------------------------------------------------------------------------------------------------------------------------------------------------------------------------------------------------------------------------------------------------------------------------------------------------------------------------------------------------------------------------------------------------------------------------------------------------------------------------------------------------------------------------------------------------------------------------------------------------------------------------------------------------------------------------------------------------------------------------------------------------------------------------------------------------------------------------------------------------------------------------------------------------------------------------------------------------------------------------------------------------------------------------------------------------------------------------------------------------------------------------------------------------------------------------------------------------------------------------------------------------------------------------------------------------------------------------------------------------------------------------------------------------------------------------------------------------------------------------------------------------------------------------------------------------------------------------------------------------------------------------------------------------------------------------------------------------------------------------------------------------------------------------------------------------------------------------------------------------------------------------------------------------------------------------------------------------------------------------------------------------------------------------------------------------------------------------------------------------------------------------------------------------------------------------------------------------------------------------------------------------------------------------------------------------------------------------------------------------------------------------------------------------------------------------------------------------------------------------------------------------------------------------------------------------------------------------------------------------------------------------------------------------------------------------------------------------------------------------------------------------------------------------------------------------------------------------------------------------------------------------------------------------------------------------------------------------------------------------------------------------------------------------------------------------------------------------------------------------------------------------------------------------------------------------------------------------------------------------------------------------------------------------------------------------------------------------------------------------------------------------------------------------------------------------------------------------------------------------------------------------------------------------------------------------------------------------------------------------------------------------------------------------------------------------------------------------------------------------------------------------------------------------------------------------------------------------------------------------------------------------------------------------------------------------------------------------------------------------------------------------------------------------------------------------------------------------------------------------------------------------------------------------------------------------------------------------------------------------------------------------------------------------------------------------------------------------------------------------------------------------------------------------------------------------------------------------------------------------------------------------------------------------------------------------------------------------------------------------------------------------------------------------------------------------------------------------AGAAAGAAAAATATTGAT---------------------------------------------------------------------------------------------------------------------------------------------------------------------------------------------------------------------------------------------------------------------------------------------------------------------------------------------------------------------------------------------------------------------------------------------------------------------------------------------------CAC---TGTTCG---------------------------------------------------------------------------------------------------------------------------------------------------------------------------------------------------------------------------------------------------------------------------------------------------------------------------------------------------------------------------------------------------------------------------------------------CTAGATGCAGCAATAAGG---------GAGCCATTT------------------------------------------------------------------------------------------------------------------------------------------------------------------------------------------------------------------------------------------------CTGCTTAAAGAGGACACAGATGCTATGGATGAAGCTTTGACCTCTGCTTGGTTGAATAATGAATTTGAGGGACTTATGGACATGCTA------ACAGAAAACCCAAATGCCAGAGTTCTCAACTACCAACATTCTTTAACAGGTGTTACTGCTTTAATG---GTCGTTGCTGGTAAAGGAAGAGTAGATGAT------------GTTTCAACTCTTCTCTCA---------------------------------------CTTAGTGCAGATTCTTCATTGATAGCCAAGGATGGGAGCACAGCTCTTGACTGGGCCGTGAAGTACAAAGAAAAAAAGATTGCAGAGCTTATTCAATGTTATGGAAAAGAA------------AGGAACAAATCGCAGTCAAGTGAGGAG---ATCGAATTGCTAGAAATGTACCACAAACAATCAGATCAAGAAGAGGTGGAC---ATGTTATTGATTGAAAACCTGCTTATCAAAATTTGTACAGCTCCT---------------TTGGACCCTAGTGAACGGGAGAAT---------------------------------------------------------------------------------------------------GGAGCCATTTTAATATTTTTTCCTGGATGGGAAGATATTATGCAATGTAGGGAAAGGCTATCGGCTTCTAAT------------------------------------------------------------------------------------------------------------------------------------------------------------------------------------------------------------------------------------------------------------------------------------------------------------------ATATTC------------------------------------------------------------------------------------------------------------------------------------------------------------------------------------------------------------------------------------------------------------------------------------------------------------------------------AGC------AATGGCTCGAAA------TATCTGCTTCTACCCTTGCATTCCATGGTTCCATCTGCAGAGCAGAAAAGGGTCTTCAAGCGTCCACCTTCGGGTGTT---------------------CGA---------------------------------------AAAATTATACTGGCTACTAATATTGCG---GAAACAGCCATTACCATTGACGACGTTGTGTGCGTAATTGATAGCGGACGACTTAAAGAGAAAAGCTATGACCCTTATACGAATGTCTCCACCTTACAAACGTCATGGATTTCGAAGGCAAGCGCAAAACAACGTGAA---------------GGGCGTGCTGGTAGATGCCAGCCTGGAGTTTGCTACCATCTTTTTTCCAAAGTTAGGGCA---------GCTTCGCTTCCCGAA---TTTCAAACA------------CCAGAAATGAAAAGGACTCCTCTTGAAGAATTGTGCTTGAAGGTGAAGCTGTTGCAGCCAGAT------------------------------------------------------------------------------AGGAAG---------ATCAAAGATTTTCTTGGTAAAGCTGTGGATCCTCCCCTTGAT---------TTGGCTGTAAGCAACGCAGTGACATTGCTTCAAGATATTGGGGCCCTTACT---GAAGAT---------GAAAAACTGACAAAG---------------------------------------------------------------------------------------------------------------------------------------------------------------------------------------------------------------------------------------------------------------------------------------------------------------------------------------------------------------------------------------------------------------------------------------------------------------------------------------------------------------------------------------------------------------------------------------------------------------------------------------------------------------------------------------------------------------------------------------------------------------------------------------------------------------------------------------------------------------------------------------------------------------------------------------------------------------------------------------------------------------------------------------------------------------------------------------------------------------------------------------------------------------------------------------------------------------------------------------------------------------------------------------------------------------------------------------------------------------------------------------------------------------------------------------------------------------------------------------------------------------------------------------------------------------------------------------------------------------------------------------------------------------------------------------------------------------------------------------------------------------------------------------------------------------------------------------------------------------GAGTGG---------------------------------------------------------------------------------------------------------------------------------------------------------------------------------------------------------------------------------------------------------------------------------------------------------------------------------------------------------------------------------------------------------------------------------------------------------------------------------------------------------------------------------------------------------------------------------------------------------------------------------------------------------------------------------------------------------------------------------------------------------------------------------------------------------------------------------------------------------------------------------------------------------------------------------------------------------------------------------------------------------------------------------------------------------------------------------------------------------------------------------------------------------------------------------------------------------------------------------------------------------------------------------------------------------------------------------------------------------------------------------------------------------------------------------------------------------------------------------------------------------------------------------------------------------------------------------------------------------------------------------------------------------------------------------------------------------------------------------------------------------------------------------------------------------------------------------------------------------------------------------------------------------------------------------------------------------------------------------------------------------------------------------------------------------------------------------------------------------------------------------------------------------------------------------------------------------------------------------------------------------------------------------------------------------------------------------------------------------------------------------------------------------------------------------------------------------------------------------------------------------------------------------------------------------------------------------------------------------------------------------------------------------------------------------------------------------------------------------------------------------------------------------------------------------------------------------------------------------------------------------------------------------------------------------------------------------------------------------------------------------------------------------------------------------------------------------------------------------------------------------------------------------------------------------------------------------------------------------------------------------------------------------------------------------------------------------------------------------------------------------------------------------------------------------------------------------------------------------------------------------------------------------------------------------------------------------------------------------------------------------------------------------------------------------------------------------------------------------------------------------------------------------------------------------------------------------------------------------------------------------------------------------------------------------------------------------------------------------------------------------------------------------------------------------------------------------------------------------------------------------------------------------------------------------------------------------------------------------------------------------------------------------------------------------------------------------------------------------------------------------------------------------------------------------------------------------------------------------------------------------------------------------------------------------------------------------------------------------------------------------------------------------------------------------------------------------------------------------------------------------------------------------------------------------------------------------------------------------------------------------------------------------------------------------------------------------------------------------------------------------------------------------------------------------------------------------------
>Ceratodon_purpureus
------------------------------------------------------------------------------------------------------------------------------------------------------------------------------------------------------------------------------------------------------------------------------------------------------------------------------------------------------------------------------------------------------------------------------------------------------------------------------------------------------------------------------------------------------------------------------------------------------------------------------------------------------------------------------------------------------------------------------------------------------------------------------------------------------------------------------------------------------------------------------------------------------------------------------------------------------------------------------------------------------------------------------------------------------------------------------------------------------------------------------------------------------------------------------------------------------------------------------------------------------------------------------------------------------------------------------------------------------------------------------------------------------------------------------------------------------------------------------------------------------------------------------------------------------------------------------------------------------------------------------------------------------------------------------------------------------------------------------------------------------------------------------------------------------------------------------------------------------------------------------------------------------------------------------------------------------------------------------------------------------------------------------------------------------------------------------------------------------------------------------------------------------------------------------------------------------------------------------------------------------------------------------------------------------------------------------------------------------------------------------------------------------------------------------------------------------------------------------------------------------------------------------------------------------------------------------------------------------------------------------------------------------------------------------------------------------------------------------------------------------------------------------------------------------------------------------------------------------------------------------------------------------------------------------------------------------------------------------------------------------------------------------------------------------------------------------------------------------------------------------------------------------------------------------------------------------------------------------------------------------------------------------------------------------------------------------------------------------------------------------------------------------------------------------------------------------------------------------------------------------------------------------------------------------------------------------------------------------------------------------------------------------------------------------------------------------------------------------------------------------------------------------------------------------------------------------------------------------------------------------------------------------------------------------------------------------------------------------------------------------------------------------------------------------------------------------------------------------------------------------------------------------------------------------------------------------------------------------------------------------------------------------------------------------------------------------------------------------------------------------------------------------------------------------------------------------------------------------------------------------------------------------------------------------------------------------------------------------------------------------------------------------------------------------------------------------------------------------------------------------------------------------------------------------------------------------------------------------------------------------------------------------------------------------------------------------------------------------------------------------------------------------------------------------------------------------------------------------------------------------------------------------------------------------------------------------------------------------------------------------------------------------------------------------------------------ATGTTCTGCACAAATGGTGTGCTTTTACGGAAACTTGTTGGATCAGGACGTCTTATGATGAAGGAAACTGGAGTTGCGTCAGATGAGACGGATGAATTTACTGGACTTGATGCTACTCATGTTATAGTTGATGAAATTCATGAGCGTGATCGGAATGCCGATTTCTTG------CTGATTGTGCTGAGGGATCTACTTGCGTCAAAGCCG---------------------------------------------------------------------------------------------------------------------------------------------------------------AACTTACGCTTG---------------------------ATCTTGATGAGTGCCACTTTAGATGCCGGACTATTT---------TCAAGTTACTTT------------AACGGCTGCCCA------------------------------------------------------GTGGTTCGCGTACCGGGCTTCACGTTTCCAGTGCAGACATTCTACCTTGAAGATGTGCTCGCC------------------------------------CTAACGGAGAATCAGCAGTCCAGTAATAACAATGGACGGAGTAGAGGAAAGCAAATAACTCTTACTGAAGAAGATACAAAGAGTATGGATGAAGCAATACAATTAGCATGGTTAGAGGATGATTTTGAAACACTTATGGATACGATT------GAGGAATTTCCAAGATTGGGCCTTTGCAATTACAAGCATTCTCAAACTGGAGCGACTGCATTAATG---GTAACTGCTGGGAAGGGACGAGTTGAGGAT------------GTCAAGCTCCTGCTATCT---------------------------------------ATTGGGGCGGACTTATCTGCCGCTGCTAATAATGGAGACACGGCACTTGACTGGGCAACCAAAAATGGTCAAGAAGAAGTTGTCTCAGAATTAAAA---------GCTCACTTGGAAAATGTGCAGCAGTCACAAGCTCAGGCAGCTGAA---ACGGAATTGCTAAATAATTATCAGATGTCAGTGGATCAGGATGAAGTTGAT---GTAGCCTTGATTGAAAGGTTGCTGCATAAGCTT------TACTGGGCAGCAGGGGAGAGACTAGATCTCAAA---------------------------------------------------------------------------------------------------------------GGGTCCGTTTTAGTCTTCTTACCTGGGTGGGAGGATATTACGAGACTTCGCGAGTGTCTACAGGCCTCCCCC------------------------------------------------------------------------------------------------------------------------------------------------------------------------------------------------------------------------------------------------------------------------------------------------------------------TTGTTT------------------------------------------------------------------------------------------------------------------------------------------------------------------------------------------------------------------------------------------------------------------------------------------------------------------------------GGT------GATTCGGCTAGA------TTCTTGTTATTGCCTTTACATTCACTGGTGCCTTCAAGTGAACAGAGGAAAGTGTTTCAGTCTCCACCCAGCGGAATC---------------------TGC---------------------------------------AAAATTGTGCTGGCCACTAACATTGCT---GAGACTGCAATTACTATCGATGATGTTGTGTATGTGATTGATAGTGGGCGAATGAAGGAGAAAAGTTATGATCCCTACAGCAACGTGTCTACTTTGCAGACAGTCTGGATATCAAAAGCCAGTGCTAAACAACGTGAA---------------GGACGAGCAGGACGTTGCCAACCAGGCTTCTGCTATCATTTATTTTCGAGGTTGAGGATG---------GAGGCTCTCCCTGAG---TTTCAGCTC------------CCTGAAATTAAGCGAACTCCTCTTGAAGAACTGTGTCTGCAGGTGAAACTTTATGAACCTCAC------------------------------------------------------------------------------GGACGA---------ATTGCGGACTTTATCTTAAAGGCACTTGATCCACCTCTAGAA---------TTAGCAGTAAGAAATGCAGTAACACTTTTACAAGACATTGGTGCTCTCACC---TCAGAC---------GAGTTACTTACGGAC---ATGGGAAAG---CAGCTGGGTTCACTCCCAGTGCATCCCTCCACAAGCAGGATGATTCTCCTGGCTATTCTTCTCAAC---------------------------------TGTCTCGATCCCGCTCTTACAGTTGCTTGTGCCGCTGGTTTCCGAGAA---CCCTTTGTT---------------------------------------------------------------------------------------------------------------------------------------------------------------------------------------------------CTTCCACTGCAT------CCCTATCAGAAGAAGCAGGCTCAGGCTGCACGG---CAAGAACTC------------------------------------------GCTGGAATGTATGGCGGCTACAGTGACCATTTATCTATTGTGGCCGCCTTCGATAGG------------------------------------------------TGGGAGTCTGCGAGAGCAAATGGCCAG------------------------------GAGCATCAATTCTGCTCGAGATACTTTGTGTCAGGTGGGACTATGGCCCAACTCGCTGGTATGAGGCAGCAATTGCAAGGTGAGCTTGCACAGAAAGGTTTCATTAAAATGGAG------------------------------------------------------------------------------------------TCACATCCATGTAGCCTGAATGGT---------------------CGGGATCCTGGT---------------------------------------------------------------------------ATTGTGAGAGCAGTGCTGGCA---------------------------------------------------------------------------------------------------------------------------------------------------------GCTGGAATGTATCCGATGGTTGGTAATTTGTTACCTCCC------------------------------------------GTATCT---GGTAGTTCGAAAGCTATTGTG------------CAAACAGCAAGG---------------------------------------GGCGAGAAA------GTCCGG------ATTCATCCTCATTCA------------------------------ACTAGTATCCGGGCAGACGAGCTCTCTCGGCTG---GACCAGACTACCCTGAATCAGCTGCTTGTTGTTTTTGACGAAGTTACTCGCGGA---GAAGCTCAGGTTTACATTAGGAAGTGCACGCTAGTAACTCCACATCCATTGGTCCTTTTGTCCACTGAAATGGTTGTGGCCCCT---CCCGAGGGTGCATCCGAGGATCCA------------ATGGTAGAACCAAGTACAGTGGGTGAAGACATACTTAGTGATGATGATGTG------GGTAGTGGTGAAGATGAAGTAGAGGTTATGGAGCGGCCC------------------AGTAACGAAGAACAAGCACAGCATCGTCTAATGAATGCTGCAGATGGGATCGTTTCTATTGTGGTAGACCGGCGATTCTACTTCAGTTCAACGGCAGTAGATGGAGCCCAGCTTTTT---------------------------------------------------------------------------------------------------------------------------------------------------------------------------------------------------------------------------------------------------------------------------------GTTTGCGAT---------------------------------------------------------------------------------------------------------------------------------------------------------------------------------------------------------------------------------------------------------------------------------------------------CCAGGC------------------------------------------------------------------------------------------------------------------------------------------------------------------------------------------------------------------------------------------------------------------------------------------------------------------------------------------------------------------------------------------------------------------------------------------------------------------------------------------------------------------------------------------------------------------------------------------------------------------------------------------------------------------------------------------------------------------------------------------------------------------------------------------------------------------------------------------------------------------------------------------------------------------------------------------------------------------------------------------------------------------------------------------------------------------------------------------------------------------------------------------------------------------------------------------------------------------------------------------------------------------------------------------------------------------------------------------------------------------------------------------------------------------------------------------------------------------------------------------------------------------------------------------------------------------------------------------------------------------------------------------------------------------------------------------------------------------------------------------------------------------------------------------------------------------------------------------------------------------------------------------------------------------------------------------------------------------------------------------------------------------------------------------------------------------------------------------------------------------------------------------------------------------------------------------------------------------------------------------------------------------------------------------------------------------------------------------------------------------------------------------------------------------------------------------------------------------------------------------------------------------------------------------------------------------------------------------------------------------------------------------------------------------------------------------------------------------------------------------------------------------------------------------------------------------------------------------------------------------------------------------------------------------------------------------------------------------------------------------------------------------------------------------------------------------------------------------------------------------------------------------------------------------------------------------------------------------------------------------------------------------------------------------------------------------------------------------------------------------------------------------------------------------------------------------------------------------------------------------------------------------------------------------------------------------------------------------------------------------------------------------------------------------------------------------------------------------------------------------------------------------------------------------------------------------------------------------------------------------------------------------------------------------------------------------------------------------------------------------------------------------------------------------------------------------------------------------------------------------------------------------------------------------------------------------------------------------------------------------------------------------------------------------------------------------------------------------------------------------------------------------------------------------------------------------
>Physcomitrella_patens
---------------------------------------------------------------------------------------------------------------------------------------------------------------------------------------------------------------------------------------------------------------------------------------------------------------------------------------------------------------------------------------------------------------------------------------ATGGAGCCGTGGCGA------------------------------------------------------------------------------------------------------------------------------------------------------------------------------------------------------------------------------------------------------------------------------------------------------------------------------------------------------------------------------------------------------------------------------------------GAGAGAAGAGGT------------------------------------------------------------------------------------------------------------------------------------------------------------------------------------------------------------------------------------------------------------------------------------------------------------------------------------------------------------------------------------------------------------------------------------------------------------------------------------------------------------------------------------GGAGGGAGG---------------------------------------------------------------------------------------------------------------------------------------------------GGA---GGGGGTGGGAGAGGG---------------------------------------------------------------------------------------------------------------------------------------------------------------------------------------------------------------------------------------------------------------------------------------------------------------------------------------------------------------------------------------------------------------------------------------------------------------------------------------------------------------------------------------------------------------------------------------------------ACTCATCATGCTGGTCGACGTCCG------------------------------------------------------------------------------GTCGCTGAG---GCTGATCGGATCAGTATCGTGGACAGGCTTAACCAATTCAAGGCTAGCAACGAGGAAGAGCTAATTTTT------------------------------GAGGCGGATCTTAGCAATCATGAC------------------------------------------------------------------------------------------------------------------------------------------------------------------------------------------------------------------------------------------------------------------------------------------------------------------------------------------------------------------------------------------------------------------------------------------------------------------------------------------------------------------------------------------------------------------------------------------------------------AGAGCTGTGGTGCACGACACTTGCAAAAAGCTG---------------------------------------------------------------------------GGATTAAAGTCC------------------------------------------------------------------------------------------AAGAGTCGCGGAAAGGGAGACGATCGACGT------------------GTTGCAGTTTTTAAA------------------------------------------------------------------------------------CCATCACAGCGAACAGGAATC---------------------------------------------------------------------------------------------------------------------------------------AAACCTGCA---------------------------------------------------------------------TCGGCAACTCCCTTGACC---------------TTCTCACCAGCGTCCTATGAAATTTTAGCGGATCTATTTCAA---------------------------------------------------------------------------------------------------------------CGACACCCTCCTGTGGAAGAT---------------------------------------------------------GAACTACTTGCAAATAAA------------------------------------------------------------------------------------------------------------------------------------------TGG------------------------------------------GAACCTCCAGCAATTACTTCA------------------------------ACATCGAGTAGTGCCGTGAGT---------------------------------------------------------AAGAAGGAATCTAATCGTCACTACAATCGTGGAAAGGCTAGCAAGCAG---------------------------------------------------------------------------------------------------------------------------------------------------------------------------------------------------------------------------------------------------------------------------------------------------------------------------TGGACAATGAATCCAGGTGACGTTGTTCGACAAGCAGCTGCACTAGCTTCACGAATACAGAAGCAACCAGCTCTTCAAAAGATTGCTGAAAAGAGGTCGACACTACCAATCGCTTCCTTCAAGGATGAAATTACAGCTGTTGTGGATAAACATCAGGTAGTTCTCATCGCAGGAGAA------------------ACTGGCTGTGGAAAAACTACC---------------------------------------------------------------------------------------------------------------------CAGGTTCCACAATATATTCTTGATCAC---------------------ATGTGG------TCTCAAAAC---AAGCCCTGCAGGATTATTTGCACTCAACCTCGACGTATTTCA---------------GCCACTTCAGTTGCTGAGCGAATCGCTGCCGAG---CGTGGGGAA------------AATGTTGGTAATACAGTTGGTTACCAGATTCGTTTGGAATCAAAAGGAGGCAGG---CAC---TCCTCTCTCATGTTCTGTACAAACGGTGTGCTTTTAAGGAAGCTTGTTGGATCCGGTCGTCTTAAGTTGAAGGAAAATGAATCTGTTTTGGATGAATCAGAGGAATTCAGTGGACTTGATGCCACTCATGTCATAGTCGATGAAATCCATGAACGTGATCGAAACGCTGATTTCTTG------TTGATTGTGCTTAGGGACCTGCTTGCTTTGAAGCCG---------------------------------------------------------------------------------------------------------------------------------------------------------------AACTTGCGCTTG---------------------------ATTTTAATGAGTGCCACGCTGGACGCTGACCTTTTT---------TCAAGTTACTTC------------AACAATTGCCCA------------------------------------------------------GTAGTTCGAGTACCAGGTTTTACATTTCCAGTGCAGACCTACTACCTTGAAGATGTGCTGGCC------------------------------------CTGACCGAGAACCAGCAATCTAGTAATCAAAATGGTCGGAATAGTGAAAAAAAATTATCCCTTACTGAGGAGGACGTGCAGAGTATGGATGAAGCGATTCAATTAGCATGGCTGGAAGATGATTTTGAAACACTCATGGATACAATT------GAGGAATTCCCGAGGTTAAACCTTTGTAATTACAAGCATTCACTAACTGGAGCAACTGCACTAATG---GTTAGTGCTGGAAAGGGACGAGTTGAGGAT------------GTTAAGCTGCTATTATCT---------------------------------------CTTGGGGCTGACATATCTGCTGCTGCAAATAATGGTCACACAGCTTTTGATTGGGCTAAAAACAATGGTCAAGAAGAGGTTGTCTCAATTTTGACC---------GAACACATGGTGAAAGTGCAGCAAGCACAGTTTCAGGCGGCAGAA---ACTGCTCTGTTGCAAAATTATCAGATGTCAGCGGATCAGGATGAGATTGAC---GTGGCCTTGATTGAACGCTTGCTACATAGACTT------CACGAGGCAGCCGGAGAAAGATTGGATACCCAA---------------------------------------------------------------------------------------------------------------GGGGCTGTGTTGGTCTTCTTACCTGGGTGGGAGGATATTTCTAGGCTTCGTGAGTGTCTACAGGTCTCCCCT------------------------------------------------------------------------------------------------------------------------------------------------------------------------------------------------------------------------------------------------------------------------------------------------------------------ATCTTT------------------------------------------------------------------------------------------------------------------------------------------------------------------------------------------------------------------------------------------------------------------------------------------------------------------------------GGT------AATCCCTCCAGA------TTTTTATTATTGCCTTTACATTCGCTGGTGCCTTCAAGCGAACAAAGGAAAGTGTTCCAGTCTCCACCCAGCGGAGTT---------------------TGC---------------------------------------AAGATTGTTCTAGCTACCAACATTGCT---GAGACTGCAATTACTATCGATGATATTGTCTATGTAATTGATACTGGTCGAATGAAAGAGAAGAGTTACGATCCGTATAGCAACGTGTCTACTTTGCAGACCGTCTGGATATCAAAAGCTAGTGCTAAGCAACGTGAA---------------GGGAGAGCGGGACGGTGTCAACCAGGTGTCTGCTATCATTTGTTTTCCAGATTGAGAATG---------CAGGCTCTGCCTGAG---TTTCAACTT------------CCTGAAATCAAGCGAACACCTCTTGAGGAACTTTGCCTGCAGGTAAAACTGTATGAACCTCAT------------------------------------------------------------------------------GGACGA---------ATTGCGGAGTTTATTTTAAGAGCGCTTGATCCACCTCTAGAA---------ATAGCAGTACGGAATGCGGTGACACTGCTACAAGACATTGGTGCTCTCACC---TCTGAT---------GAGTTGCTTACGGAG---ATGGGAAAG---CAGCTGGGATCACTTCCAGTCCATCCTTCCACAAGCAGGATGATTCTCCTAGCTATCCTGCTTAAT---------------------------------TGTCTTGATCCTGCTCTGACGGTTGCTTGTGCCGCTGGTTTTCGAGAT---CCCTTTGTC---------------------------------------------------------------------------------------------------------------------------------------------------------------------------------------------------CTTCCCCTACAC------CCTTATCAAAAGAAGCAGGCTCAGCATGCACGG---CAGGAACTC------------------------------------------GCTGCGATGTATGGGGGCTCTAGTGACCATCTATCCATTGTGGCAGCTTTTGATAGA------------------------------------------------TGGGAGAATGCACGAGTCAACGGCCAG------------------------------GAGAGTAATTTCTGTTCAAGATACTTTGTGTCAGGTGGGACAATGTTTCAGCTCGCTGGTATGAGGCAACAGCTGCAAGGCGAGCTTGTACAGAAAGGTTTTATCAAAATGGAG------------------------------------------------------------------------------------------CCGCATCCATGCAGTTTGAATGCG---------------------CGAGATCCTGGC---------------------------------------------------------------------------ATTGTAAGAGCAGTACTGGCT---------------------------------------------------------------------------------------------------------------------------------------------------------GCAGGAATGTATCCAATGGTTGGCAATTTGCTACCTCCT------------------------------------------TTACCT---GGCAGTGCGAAGGCCATTGTG------------CAAACAGCAAGG---------------------------------------GGCGAGAAA------GTACGG------ATTCATCCACATTCA------------------------------ATAAGTATTCAACCAAATGAGCTCGCTTCCATG---GACCAGACCAAGCTGAATCAGCTACTTGTCGTTTTTGATGAAGTCACTCGCGGA---GAAGCTCAGGTGTACGTTCGGAAGTGCACACTTATTACTCCACATCCCTTGATTCTTTTATCTACTGAGATGGTAATTACTTTT---CCTGACGGG---AAAGAAAGTGCC------------GCGTTAGAACCAAGTAGTGTTGGGGACGACATA---AGCGATGATGATTAT------GACAGTGATGAAGATGAAGGGGCGGTAAAAGAGCGACCC------------------AGTAGGGAGGTGCCTGCACAGCATCGTCTAATGTCTTCTGCAGATGCGCTTGTTTCTGTTGTGGTTGATCGGCGGTTCTACTTCAGTTCTACAGCTTTAGATGGAGCTCAACTTTTTGTTCTGCGATCAAGG------------------------------------------------------------------------------------------------------------------------------------------------------------------------------------------------------------------------------------------ATGAACGCAGCTCTGAATTTCAAGGTGACTCAA---------------------------------------------------------------------------------------------------------------------------------------------------------------------------------------------------------------------------------------------------------------------------------------------------CCGCGGTTGTATCTTCCGGCTGTCCTGGCTGAC------------------------------------------------------------------------------------------------------------------------------------------------------------------------------------------------------------------------------------------------------------------------------------------------------------------------------------------------------------------------------------------------------------------------------------------------------------------------------------------------------------------------------------------------------------------------------------------------------------------------------------------------------------------------------------------------------------------------------------------------------------------------------TCTGTGCACGCC------------------------------------------------------------------------------------------------------------------------------------------------ATTGCATGCATACTGTCTTTTGATGCAATGCCTGCCATG------------------------------------------------------------------------------------------------------------------------------------------------------------------------------------------------------------------------------------------------------------------------------------------------------------------------------------------------------------------------------------------------------------------------------------------------------------------------------------------------------------------------------------------------------------GCCTTGCCA---------------------------TCCACAAGT------------------------------------------------------------------------------------------------------------------------------------------------------------------------------------------------------------------------------------------------------------------------------------------------------------------------------------------------------------------------------------------------------------------------------------------------------------------------------------------------------------------------------------------------------------------------------------------------------------------------------------------------------------------------------------------------------------------------------------------------------------------------------------------------------------------------------------------------------------------------------------------------------------------------------------------------------------------------------------------------------------------------------------------------------------------------------------------------------------------------------------------------------------------------------------------CAC------------------------------------------------------------------------------------------------------------------------------------------------------------CGCGGGTCCTCG------------------------------------------------------------------------------------------------------------------------------------------------------------------------------------------------------------------------------------------------------------------------------------------------------------------------------------------------------------------------------------------------------------------------------------------------------------------------------------------------------------------------------------------------------------------------------------------------------------------------------------------------------------AGATCAAGGGGAGCACACCATCGGTTCTAG------------------------------------------------------------------------------------------------------------------------------------------------------------------------------------------------------------------------------------------------------------------------------------------------------------------------------------------------------------------------------------------------------------------------------------------------------------------------------------------------------------------------------------------------------------------------------------------------------------------------------------------------------------------------------------------------------------------------------------------------------
>Lygodium_japonicum
---------------------------------------------------------------------------------------------------------------------------------------------------------------------------------------------------------------------------------------------------------------------------------------------------------------------------------------------------------------------------------------------------------------------------------------------------------------------------------------------------------------------------------------------------------------------------------------------------------------------------------------------------------------------------------------------------------------------------------------------------------------------------------------------------------------------------------------------------------------------------------------------------------------------------------------------------------------------------------------------------------------------------------------------------------------------------------------------------------------------------------------------------------------------------------------------------------------------------------------------------------------------------------------------------------------------------------------------------------------------------------------------------------------------------------------------------------------------------------------------------------------------------------------------------------------------------------------------------------------------------------------------------------------------------------------------------------------------------------------------------------------------------------------------------------------------------------------------------------------------------------------------------------------------------------------------------------------------------------------------------------------------------------------------------------------------------------------------------------------------------------------------------------------------------------------------------------------------------------------------------------------------------------------------------------------------------------------------------------------------------------------------------------------------------------------------------------------------------------------------------------------------------------------------------------------------------------------------------------------------------------------------------------------------------------------------------------------------------------------------------------------------------------------------------------------------------------------------------------------------------------------------------------------------------------------------------------------------------------------------------------------------------------------------------------------------------------------------------------------------------------------------------------------------------------------------------------------------------------------------------------------------------------------------------------------------------------------------------------------------------------------------------------------------------------------------------------------------------------------------------------------------------------------------------------------------------------------------------------------------------------------------------------------------------------------------------------------------------------------------------------------------------------------------------------------------------------------------------------------------------------------------------------------------------------------------------------------------------------------------------------------------------------------------------------------------------------------------------------------------------------------------------------------------------------------------------------------------------------------------------------------------------------------------------------------------------------------------------------------------------------------------------------------------------------------------------------------------------------------------------------------------------------------------------------------------------------------------------------------------------------------------------------------------------------------------------------------------------------------------------------------------------------------------------------------------------------------------------------------------------------------------------------------------------------------------------------------------------------------------------------------------------------------------------------------------------------------------------------------------------------------------------------------------------------------------------------------------------------------------------------------------------------------------------------------------------------------------------------------------------------------------------------------------------------------------------------------------------------------------------------------------------------------------------------------------------------------------------------------------------------------------------------------------------------------------------------------------------------------------------------------------------------------------------------------------------------------------------------------------------------------------------------------------------------------------------------------------------------------------------------------------------------------------------------------------------------------------------------------------------------------------------------------------------------------------------------------------------------------------------------------------------------------------------------------------------------------------------------------------------------------------------------------------------------------------------------------------CAAAAGGCTGAA---------CTACTTGAAAATAATCTTAGTAGTATTGATCAGGAAGAGGTTGAC---ACAGAGCTGATTGAGCGACTTCTGCGAAAAATTTGTACCACTACTACTGCTGGTTTTCCTCCTGATCAAAAT---------------------------------------------------------------------------------------------------------------GGAGCTGTCCTTGTTTTCTTACCTGGATGGGAAGACATCACACGTTTAAGGGAGCGGCTGCAAGCATCCCCT------------------------------------------------------------------------------------------------------------------------------------------------------------------------------------------------------------------------------------------------------------------------------------------------------------------CTGTTT------------------------------------------------------------------------------------------------------------------------------------------------------------------------------------------------------------------------------------------------------------------------------------------------------------------------------GGT------GACACCAGGAAA------TTTTTACTTCTCCCTTTACACTCCATGATTCCTTCTATTGAGCAGAAGCAAGTATTTAAGAATCCACCAGCAGGTGTC---------------------CGC---------------------------------------AAGATCGTTTTGGCTACAAATATTGCA---GAGACTGCCATTACAATCAATGATATTGTATTTGTTATCGACAGTGGCCGTGTGAAAGAGAAAAGTTATGACCCCTATAACAACGTTGCAACTCTTCAGACATCTTGGATCTCAAAAGCTAGTGCTAGACAGCGAGAA---------------GGACGGGCAGGCCGCTGTCAATCTGGCGTATGCTATCATCTATATTCCAAAACTCGGGCA---------GATGCACTACCTGAT---TTCCAGGTG------------CCTGAAATAAAAAGAACACCTCTTGAAGAACTTTGCTTGCAGGTGAAGCTCTTGGATTCAAGT------------------------------------------------------------------------------TTTATT---------ATTAAAGATTTTCTTTCCAAGGCAGTTGACCCTCCAAATGAG---------CTATCTATTCGCAATGCTATTAGTCTGCTTTGTGATATTGGAGCTTTGACA---CCTGAT---------GAAAAGCTCACAGAA---TTGGGGAGG---CAACTTGGATCATTGCCTGTACATCCATCTACGAGCAAAATGCTGCTTCTAGGAATTTTGCTTAAT---------------------------------TGCCTTGATCCTGCTTTGACCATTGCTTGTGCAGCAGGGTACCGGGAC---CCATTTATT---------------------------------------------------------------------------------------------------------------------------------------------------------------------------------------------------TTACCAACGGGT------CCAGACCAAAGGAGGAGGGCGTTTGCGGCTAAA---AAGGAACTA------------------------------------------GCATCTGAATATGGGGGTTATAGTGATCACTTGGCCATAGTTTCTGCATTTGACCAT------------------------------------------------TGGGAACAAGCTAAATCAAGGGGCTTT------------------------------GAGAAGAGATTTTGTGAGCAGAAGTTTTTATCTGCAGGAACAATGACTATGCTTGCTGGTATGCGCCAGCAACTTCAGAGGGAGCTTGCACGAAAAGGTTTAATACCTCAAGGG------------------------------------------------------------------------------------------CCTCATCCTTGCAGTCTGAATGCC---------------------CGAGATCCTGGA---------------------------------------------------------------------------ATTGTACGGGCACTGCTTGTT---------------------------------------------------------------------------------------------------------------------------------------------------------GCTGGGCTCTATCCGATGGTTGGATGTCTCTTGCCACCC------------------------------------------TTC---------------------------------------------------------------------------------------------------------------------------------------------------------------------------------------------CAAATA---GACAGAAATCTGTTGTTCAAACTGCTCAGGGTTTGA------------------------------------------------------------------------------------------------------------------------------------------------------------------------------------------------------------------------------------------------------------------------------------------------------------------------------------------------------------------------------------------------------------------------------------------------------------------------------------------------------------------------------------------------------------------------------------------------------------------------------------------------------------------------------------------------------------------------------------------------------------------------------------------------------------------------------------------------------------------------------------------------------------------------------------------------------------------------------------------------------------------------------------------------------------------------------------------------------------------------------------------------------------------------------------------------------------------------------------------------------------------------------------------------------------------------------------------------------------------------------------------------------------------------------------------------------------------------------------------------------------------------------------------------------------------------------------------------------------------------------------------------------------------------------------------------------------------------------------------------------------------------------------------------------------------------------------------------------------------------------------------------------------------------------------------------------------------------------------------------------------------------------------------------------------------------------------------------------------------------------------------------------------------------------------------------------------------------------------------------------------------------------------------------------------------------------------------------------------------------------------------------------------------------------------------------------------------------------------------------------------------------------------------------------------------------------------------------------------------------------------------------------------------------------------------------------------------------------------------------------------------------------------------------------------------------------------------------------------------------------------------------------------------------------------------------------------------------------------------------------------------------------------------------------------------------------------------------------------------------------------------------------------------------------------------------------------------------------------------------------------------------------------------------------------------------------------------------------------------------------------------------------------------------------------------------------------------------------------------------------------------------------------------------------------------------------------------------------------------------------------------------------------------------------------------------------------------------------------------------------------------------------------------------------------------------------------------------------------------------------------------------------------------------------------------------------------------------------------------------------------------------------------------------------------------------------------------------------------------------------------------------------------------------------------------------------------------------------------------------------------------------------------------------------------------------------------------------------------------------------------------------------------------------------------------------------------------------------------------------------------------------------------------------------------------------------------------------------------------------------------------------------------------------------------------------------------------------------------------------------------------------------------------------------------------------------------------------------------------------------------------------------------------------------------------------------------------------------------------------------------------------------------------------------------------------------------------------------------------------------------------------------------------------------------------------------------------------------------------------------------------------------------------------------------------------------------------------------------------------------------------------------------------------------------
>Isoetes_andicola
----------------------------------------------------------------------------------------------------------------------------------------------------------------------------------------------------------------------------------------------------------------------------------------------------------------------------------------------------------------------------------------------------------------------------------------------------------------------------------------------------------------------------------------------------------------------------------------------------------------------------------------------------------------------------------------------------------------------------------------------------------------------------------------------------------------------------------------------------------------------------------------------------------------------------------------------------------------------------------------------------------------------------------------------------------------------------------------------------------------------------------------------------------------------------------------------------------------------------------------------------------------------------------------------------------------------------------------------------------------------------------------------------------------------------------------------------------------------------------------------------------------------------------------------------------------------------------------------------------------------------------------------------------------------------------------------------------------------------------------------------------------------------------------------------------------------------------------------------------------------------------------------------------------------------------------------------------------------------------------------------------------------------------------------------------------------------------------------------------------------------------------------------------------------------------------------------------------------------------------------------------------------------------------------------------------------------------------------------------------------------------------------------------------------------------------------------------------------------------------------------------------------------------------------------------------------------------------------------------------------------------------------------------------------------------------------------------------------------------------------------------------------------------------------------------------------------------------------------------------------------------------------------------------------------------------------------------------------------------------------------------------------------------------------------------------------------------------------------------------------------------------------------------------------------------------------------------------------------------------------------------------------------------------------------------------------------------------------------------------------------------------------------------------------------------------------------------------------------------------------------------------------------------------------------------------------------------------------------------------------------------------------------------------------------------------------------------------------------------------------------------------------------------------------------------------------------------------------------------------------------------------------------------------------------------------------------------------------------------------------------------------------------------------------------------------------------------------------------------------------------------------------------------------------------------------------------------------------------------------------------------------------------------------------------------------------------------------------------------------------------------------------------------------------------------------------------------------------------------------------------------------------------------------------------------------------------------------------------------------------------------------------------------------------------------------------------------------------------------------------------------------------------------------AGATTTCTGAAGAACGAGCCAAGCTTCCAATAACAGCTTTTAAAGACGTGATTACATCTGCTGTAGAGAAACATCA-------------------------------------------------------------------------------------------------------------------------------------------------------------------------------------------------------------------------------------------------------------------------------------------------------------------------------------------------------------------------------------------------------------------------------------------------------------------------------------------------------------------------------------------------------------------------------------------------------------------------------------------------------------------------------------------------------------------------------------------------------------------------------------------------------------------------------------------------------------------------------------------------------------------------------------------------------------------------------------------------------------------------------------------------------------------------------------------------------------------------------------------------------------------------------------------------------------------------------------------------------------------------------------------------------------------------------------------------------------------------------------------------------------------------------------------------------------------------------------------------------------------------------------------------------------------------------------------------------------------------------------------------------------------------------------------------------------------------------------------------------------------------------------------------------------------------------------------------------------------------------------------------------------------------------------------------------------------------------------------------------------------------------------------------------------------------------------------------------------------------------------------------------------------------------------------------------------------------------------------------------------------------------------------------------------------------------------------------------------------------------------------------------------------------------------------------------------------------------------------------------------------------------------------------------------------------------------------------------------------------------------------------------------------------------------------------------------------------------------------------------------------------------------------------------------------------------------------------------------------------------------------------------------------------------------------------------------------------------------------------------------------------------------------------------------------------------------------------------------------------------------------------------------------------------------------------------------------------------------------------------------------------------------------------------------------------------------------------------------------------------------------------------------------------------------------------------------------------------------------------------------------------------------------------------------------------------------------------------------------------------------------------------------------------------------------------------------------------------------------------------------------------------------------------------------------------------------------------------------------------------------------------------------------------------------------------------------------------------------------------------------------------------------------------------------------------------------------------------------------------------------------------------------------------------------------------------------------------------------------------------------------------------------------------------------------------------------------------------------------------------------------------------------------------------------------------------------------------------------------------------------------------------------------------------------------------------------------------------------------------------------------------------------------------------------------------------------------------------------------------------------------------------------------------------------------------------------------------------------------------------------------------------------------------------------------------------------------------------------------------------------------------------------------------------------------------------------------------------------------------------------------------------------------------------------------------------------------------------------------------------------------------------------------------------------------------------------------------------------------------------------------------------------------------------------------------------------------------------------------------------------------------------------------------------------------------------------------------------------------------------------------------------------------------------------------------------------------------------------------------------------------------------------------------------------------------------------------------------------------------------------------------------------------------------------------------------------------------------------------------------------------------------------------------------------------------------------------------------------------------------------------------------------------------------------------------------------------------------------------------------------------------------------------------------------------------------------------------------------------------------------------------------------------------------------------------------------------------------------------------------------------------------------------------------------------------------------------------------------------------------------------------------------------------------------------------------------------------------------------------------------------------------------------------------------------------------------------------------------------------------------------------------------------------------------------------------------------------------------------------------------------------------------------------------------------------------------------------------------------------------------------------------------------------------------------------------------------------------------------------------------------------------------------------------------------------------------------------------------------------------------------------------------------------------------------------------------------------------------------------------------------------------------------------------------------------------------------------------------------------------------------------------------------------------------------------------------------------------------------------------------------------------------------------------------------------------------------------------------------------------------------------------------------------------------------------------------------------------------------------------------------------------------------------------------------------------------------------------------------------------------------------------------------------------------------------------------------------------------------------------------------------------------------------------------------------------------------------------------------------------------------------------------------------------------------------------------------------------------------------------------------------------------------------------------------------------------------------------------------------------------------------------------------------------------------------------------------------------------------------------------------------------------------------------------------------------------------------------------------------------------------------------------------------------------------------------------------------------------------------------------------------------------------------------------------------------------------------------------------------------------------------------------------------------------------------------------------------------------------------------------------------------------------------------------------------------------------------------------------------------------------------------------------------------------------------------------------------------------------------------------------------------------------------------------------------------------------------------------------------------------------------------------------------------------------------------------------------------------------------------------------------------------------------------------------------------------------------------------------------------------------------------------------------------------------------------------------------------------------------------------------------------------------------------------------------------------------------------------------------------------------------------------------------------------------------------------------------------------------------------------------------------------------------------------------------------------
>Isoetes_humilior
--------------------------------------------------------------------------------------------------------------------------------------------------------------------------------------------------------------------------------------------------------------------------------------------------------------------------------------------------------------------------------------------------------------------------------------------------------------------------------------------------------------------------------------------------------------------------------------------------------------------------------------------------------------------------------------------------------------------------------------------------------------------------------------------------------------------------------------------------------------------------------------------------------------------------------------------------------------------------------------------------------------------------------------------------------------------------------------------------------------------------------------------------------------------------------------------------------------------------------------------------------------------------------------------------------------------------------------------------------------------------------------------------------------------------------------------------------------------------------------------------------------------------------------------------------------------------------------------------------------------------------------------------------------------------------------------------------------------------------------------------------------------------------------------------------------------------------------------------------------------------------------------------------------------------------------------------------------------------------------------------------------------------------------------------------------------------------------------------------------------------------------------------------------------------------------------------------------------------------------------------------------------------------------------------------------------------------------------------------------------------------------------------------------------------------------------------------------------------------------------------------------------------------------------------------------------------------------------------------------------------------------------------------------------------------------------------------------------------------------------------------------------------------------------------------------------------------------------------------------------------------------------------------------------------------------------------------------------------------------------------------------------------------------------------------------------------------------------------------------------------------------------------------------------------------------------------------------------------------------------------------------------------------------------------------------------------------------------------------------------------------------------------------------------------------------------------------------------------------------------------------------------------------------------------------------------------------------------------------------------------------------------------------------------------------------------------------------------------------------------------------------------GATACATGAATTGTTCTTG---------------------------------------------------------------------------------------------------------------AARTTTCCTCCTRTYGAGAAC---------------------------------------------------------RAA---------------------------------------------------------------------------------------------------------------------------------------------------------------------------------------------------------------------GAGGAT------------------------------AGTACATWYAACATTCCTRCA---------------------------------------------------------AAGATYYTGAGAAAACCTGATTCGKGGATTKTTAATRAAKMTGGTATS------------------------------------------------------------------------------------------------------------------------------------------------------------------------------------------------------------------------------------------------------------------------------------------------------------------------------RTAATGTCTTCTKAGRRAAYAT-CAAGCAAGTYACTCTACTTTCTGCAYKYATAGAGAASATGCCAGCTGTTCGGAAGATTTYTGAAGATCGAGCCAAGCTTCCAATAACRRCWTTTAAARATAYGATTACATMTRCYGTAGAGAAACATYAGGTTGTATTGATTGCTGGTGAA------------------ACAGGATGTGGAAAGACAACT---------------------------------------------------------------------------------------------------------------------CAGGT----------------------------------------------------------------------------------------------------------------------------------------------------------------------------------------------------------------------------------------------------------------------------------------------------------------------------------------------------------------------------------------------------------------------------------------------------------------------------------------------------------------------------------------------------------------------------------------------------------------------------------------------------------------------------------------------------------------------------------------------------------------------------------------------------------------------------------------------------------------------------------------------------------------------------------------------------------------------------------------------------------------------------------------------------------------------------------------------------------------------------------------------------------------------------------------------------------------------------------------------------------------------------------------------------------------------------------------------------------------------------------------------------------------------------------------------------------------------------------------------------------------------------------------------------------------------------------------------------------------------------------------------------------------------------------------------------------------------------------------------------------------------------------------------------------------------------------------------------------------------------------------------------------------------------------------------------------------------------------------------------------------------------------------------------------------------------------------------------------------------------------------------------------------------------------------------------------------------------------------------------------------------------------------------------------------------------------------------------------------------------------------------------------------------------------------------------------------------------------------------------------------------------------------------------------------------------------------------------------------------------------------------------------------------------------------------------------------------------------------------------------------------------------------------------------------------------------------------------------------------------------------------------------------------------------------------------------------------------------------------------------------------------------------------------------------------------------------------------------------------------------------------------------------------------------------------------------------------------------------------------------------------------------------------------------------------------------------------------------------------------------------------------------------------------------------------------------------------------------------------------------------------------------------------------------------------------------------------------------------------------------------------------------------------------------------------------------------------------------------------------------------------------------------------------------------------------------------------------------------------------------------------------------------------------------------------------------------------------------------------------------------------------------------------------------------------------------------------------------------------------------------------------------------------------------------------------------------------------------------------------------------------------------------------------------------------------------------------------------------------------------------------------------------------------------------------------------------------------------------------------------------------------------------------------------------------------------------------------------------------------------------------------------------------------------------------------------------------------------------------------------------------------------------------------------------------------------------------------------------------------------------------------------------------------------------------------------------------------------------------------------------------------------------------------------------------------------------------------------------------------------------------------------------------------------------------------------------------------------------------------------------------------------------------------------------------------------------------------------------------------------------------------------------------------------------------------------------------------------------------------------------------------------------------------------------------------------------------------------------------------------------------------------------------------------------------------------------------------------------------------------------------------------------------------------------------------------------------------------------------------------------------------------------------------------------------------------------------------------------------------------------------------------------------------------------------------------------------------------------------------------------------------------------------------------------------------------------------------------------------------------------------------------------------------------------------------------------------------------------------------------------------------------------------------------------------------------------------------------------------------------------------------------------------------------------------------------------------------------------------------------------------------------------------------------------------------------------------------------------------------------------------------------------------------------------------------------------------------------------------------------------------------------------------------------------------------------------------------------------------------------------------------------------------------------------------------------------------------------------------------------------------------------------------------------------------------------------------------------------------------------------------------------------------------------------------------------------------------------------------------------------------------------------------------------------------------------------------------------------------------------------------------------------------------------------------------------------------------------------------------------------------------------------------------------------------------------------------------------------------------------------------------------------------------------------------------------------------------------------------------------------------------------------------------------------------------------------------------------------------------------------------------------------------------------------------------------------------------------------------------------------------------------------------------------------------------------------------------------------------------------------------------------------------------------------------------------------------------------------------------------------------------------------------------------------------------------------------------------------------------------------------------------------------------------------------------------------------------------------------------------------------------------------------------------------------------------------------------------------------------------------------------------------------------------------------------------------------------------------------------------------------------------------------------------------------------------------------------------------------------------------------------------------------------------------------------------------------------------------------------------------------------------------------------------------------------------------------------------------------------------------------------------------------------------------------------------------------------------------------------------------------------------------------------------------------------------------------------------------------------------------------------------------------------------------------------------------------------------------------------------------------------------------------------------------------------------------------------------------------------------------------------------------------------------------------------------------------------------------------------------------------------------------------------------------------------------------------------------------------------------------------------------------------------------------------------------------------------------------------------------------------
>Isoetes_elatior
---------------------------------------------------------------------------------------------------------------------------------------------------------------------------------------------------------------------------------------------------------------------------------------------------------------------------------------------------------------------------------------------------------------------------------------------------------------------------------------------------------------------------------------------------------------------------------------------------------------------------------------------------------------------------------------------------------------------------------------------------------------------------------------------------------------------------------------------------------------------------------------------------------------------------------------------------------------------------------------------------------------------------------------------------------------------------------------------------------------------------------------------------------------------------------------------------------------------------------------------------------------------------------------------------------------------------------------------------------------------------------------------------------------------------------------------------------------------------------------------------------------------------------------------------------------------------------------------------------GATTCC---GGCAGAGGCCGAGGT---------------------------------------------------------------------------------------------------------------------------------------------------------------------------------------------------------------------------------------------------------------------------------------------------------------------------------------------------------------------------------------------------------------------------------------------------------------------------------------------------------------------------------------------------------------------------------------------------GGAATGGCTCCAGGCTTGCGCCCC------------------------------------------------------------------------------GTTTCTGAG---GCCGATCGCATCGACCTTATGGAGAGGCTTCAAAAATTCCGTGATAGTCCTGAAGAAC---TGACATTT------------------------------GAAGCCGGACTAAGCAATCATGAC------------------------------------------------------------------------------------------------------------------------------------------------------------------------------------------------------------------------------------------------------------------------------------------------------------------------------------------------------------------------------------------------------------------------------------------------------------------------------------------------------------------------------------------------------------------------------------------------------------CGGGCGGTAGTTCATGATTTCTGTAAGAAAATG---------------------------------------------------------------------------GGCTTCAAATCA------------------------------------------------------------------------------------------AAGAGTCAT-GTAAGGGGAAKGAAGCACGT------------------TTMTMAGTGTACAAG------------------------------------------------------------------------------------TCAAGTTCRAA-MAA-YC---------------------------------------------------------------------------------------------------------------------------------------------------------------------------AAA------------------------------------CAATCCAAARCTGCAAAGCTTTCY---------------TTTTCATCTCAYAGTGAGCAAA-GATACTTGAAATGCTCTTG---------------------------------------------------------------------------------------------------------------AAATTTCCWCCTATTGAGAAY---------------------------------------------------------GAA---------------------------------------------------------------------------------------------------------------------------------------------------------------------------------------------------------------------GAGGAT------------------------------AGTACAYTCAACATTSYTGCA---------------------------------------------------------AWSATTTTGARRAWRCMTGRTTCRRGGATTGTT-ATAAAKMTGGTATG------------------------------------------------------------------------------------------------------------------------------------------------------------------------------------------------------------------------------------------------------------------------------------------------------------------------------ATAATGTCTTCTGRGRAAATATCCAWG-AAGTCASTCTACTTTCTGMRYKYATRGARAAGATGYCAGYTGTTCGGAAGATTTCTGAAGATCGAGCCAAGCTTCCAATAACGGCTTTTAAAAATACGATTACAACTGCTGTAGAGAAACATCAGGTTGTATTGATTGCTGGTGAA------------------ACAGGATGTGGAAAGACAACT---------------------------------------------------------------------------------------------------------------------CAGG-----------------------------------------------------------------------------------------------------------------------------------------------------------------------------------------------------------------------------------------------------------------------------------------------------------------------------------------------------------------------------------------------------------------------------------------------------------------------------------------------------------------------------------------------------------------------------------------------------------------------------------------------------------------------------------------------------------------------------------------------------------------------------------------------------------------------------------------------------------------------------------------------------------------------------------------------------------------------------------------------------------------------------------------------------------------------------------------------------------------------------------------------------------------------------------------------------------------------------------------------------------------------------------------------------------------------------------------------------------------------------------------------------------------------------------------------------------------------------------------------------------------------------------------------------------------------------------------------------------------------------------------------------------------------------------------------------------------------------------------------------------------------------------------------------------------------------------------------------------------------------------------------------------------------------------------------------------------------------------------------------------------------------------------------------------------------------------------------------------------------------------------------------------------------------------------------------------------------------------------------------------------------------------------------------------------------------------------------------------------------------------------------------------------------------------------------------------------------------------------------------------------------------------------------------------------------------------------------------------------------------------------------------------------------------------------------------------------------------------------------------------------------------------------------------------------------------------------------------------------------------------------------------------------------------------------------------------------------------------------------------------------------------------------------------------------------------------------------------------------------------------------------------------------------------------------------------------------------------------------------------------------------------------------------------------------------------------------------------------------------------------------------------------------------------------------------------------------------------------------------------------------------------------------------------------------------------------------------------------------------------------------------------------------------------------------------------------------------------------------------------------------------------------------------------------------------------------------------------------------------------------------------------------------------------------------------------------------------------------------------------------------------------------------------------------------------------------------------------------------------------------------------------------------------------------------------------------------------------------------------------------------------------------------------------------------------------------------------------------------------------------------------------------------------------------------------------------------------------------------------------------------------------------------------------------------------------------------------------------------------------------------------------------------------------------------------------------------------------------------------------------------------------------------------------------------------------------------------------------------------------------------------------------------------------------------------------------------------------------------------------------------------------------------------------------------------------------------------------------------------------------------------------------------------------------------------------------------------------------------------------------------------------------------------------------------------------------------------------------------------------------------------------------------------------------------------------------------------------------------------------------------------------------------------------------------------------------------------------------------------------------------------------------------------------------------------------------------------------------------------------------------------------------------------------------------------------------------------------------------------------------------------------------------------------------------------------------------------------------------------------------------------------------------------------------------------------------------------------------------------------------------------------------------------------------------------------------------------------------------------------------------------------------------------------------------------------------------------------------------------------------------------------------------------------------------------------------------------------------------------------------------------------------------------------------------------------------------------------------------------------------------------------------------------------------------------------------------------------------------------------------------------------------------------------------------------------------------------------------------------------------------------------------------------------------------------------------------------------------------------------------------------------------------------------------------------------------------------------------------------------------------------------------------------------------------------------------------------------------------------------------------------------------------------------------------------------------------------------------------------------------------------------------------------------------------------------------------------------------------------------------------------------------------------------------------------------------------------------------------------------------------------------------------------------------------------------------------------------------------------------------------------------------------------------------------------------------------------------------------------------------------------------------------------------------------------------------------------------------------------------------------------------------------------------------------------------------------------------------------------------------------------------------------------------------------------------------------------------------------------------------------------------------------------------------------------------------------------------------------------------------------------------------------------------------------------------------------------------------------------------------------------------------------------------------------------------------------------------------------------------------------------------------------------------------------------------------------------------------------------------------------------------------------------------------------------------------------------------------------------------------------------------------------------------------------------------------------------------------------------------------------------------------------------------------------------------------------------------------------------------------------------------------------------------------------------------------------------------------------------------------------------------------------------------------------------------------------------------------------------------------------------------------------------------------------------------------------------------------------------------------------------------------------------------------------------------------------------------------------------------------------------------------------------------------------------------------------------------------------------------------------------------------------------------------------------------------------------------------------------------------------------------------------------------------------------------------------------------------------------------------------------------------------------------------------------------------------------------------------------------------------------
>Isoetes_coromandelina
------------------------------------------------------------------------------------------------------------------------------------------------------------------------------------------------------------------------------------------------------------------------------------------------------------------------------------------------------------------------------------------------------------------------------------------------------------------------------------------------------------------------------------------------------------------------------------------------------------------------------------------------------------------------------------------------------------------------------------------------------------------------------------------------------------------------------------------------------------------------------------------------------------------------------------------------------------------------------------------------------------------------------------------------------------------------------------------------------------------------------------------------------------------------------------------------------------------------------------------------------------------------------------------------------------------------------------------------------------------------------------------------------------------------------------------------------------------------------------------------------------------------------------------------------------------------------------------------------------------------------------------------------------------------------------------------------------------------------------------------------------------------------------------------------------------------------------------------------------------------------------------------------------------------------------------------------------------------------------------------------------------------------------------------------------------------------------------------------------------------------------------------------------------------------------------------------------------------------------------------------CGCCCC------------------------------------------------------------------------------GTTTCTGAA---GCTG-TCGTATCGACCTTATGG-GAGGCTTCAAAAATTCCGTGACAGTCCTGAAGA-C-----------------------------------------------------------------------------------------------------------------------------------------------------------------------------------------------------------------------------------------------------------------------------------------------------------------------------------------------------------------------------------------------------------------------------------------------------------------------------------------------------------------------------------------------------------------------------------------------------------------------------------------------------------------------------------------------------------------------------------------------------------------------------------------------------------------------------------------------------------------------------------------------------------------------------------------------------------------------------------------------------------------------------------------------------------------------------------------------------------------------------------------------------------------------------------------------------------------------------------------------------------------------------------------------------------------------------------------------------------------------------------------------------------------------------------------------------------------------------------------------------------------------------------------------------------------------------------------------------------------------------------------------------------------------------------------------------------------------------------------------------------------------------------------------------------------------------------------------------------------------------------------------------------------------------------------------------------------------------------------------------------------------------------------------------------------------------------------------------------------------------------------------------------------------------------------------------------------------------------------------------------------------------------------------------------------------------------------------------------------------------------------------------------------------------------------------------------------------------------------------------------------------------------------------------------------------------------------------------------------------------------------------------------------------------------------------------------------------------------------------------------------------------------------------------------------------------------------------------------------------------------------------------------------------------------------------------------------------------------------------------------------------------------------------------------------------------------------------------------------------------------------------------------------------------------------------------------------------------------------------------------------------------------------------------------------------------------------------------------------------------------------------------------------------------------------------------------------------------------------------------------------------------------------------------------------------------------------------------------------------------------------------------------------------------------------------------------------------------------------------------------------------------------------------------------------------------------------------------------------------------------------------------------------------------------------------------------------------------------------------------------------------------------------------------------------------------------------------------------------------------------------------------------------------------------------------------------------------------------------------------------------------------------------------------------------------------------------------------------------------------------------------------------------------------------------------------------------------------------------------------------------------------------------------------------------------------------------------------------------------------------------------------------------------------------------------------------------------------------------------------------------------------------------------------------------------------------------------------------------------------------------------------------------------------------------------------------------------------------------------------------------------------------------------------------------------------------------------------------------------------------------------------------------------------------------------------------------------------------------------------------------------------------------------------------------------------------------------------------------------------------------------------------------------------------------------------------------------------------------------------------------------------------------------------------------------------------------------------------------------------------------------------------------------------------------------------------------------------------------------------------------------------------------------------------------------------------------------------------------------------------------------------------------------------------------------------------------------------------------------------------------------------------------------------------------------------------------------------------------------------------------------------------------------------------------------------------------------------------------------------------------------------------------------------------------------------------------------------------------------------------------------------------------------------------------------------------------------------------------------------------------------------------------------------------------------------------------------------------------------------------------------------------------------------------------------------------------------------------------------------------------------------------------------------------------------------------------------------------------------------------------------------------------------------------------------------------------------------------------------------------------------------------------------------------------------------------------------------------------------------------------------------------------------------------------------------------------------------------------------------------------------------------------------------------------------------------------------------------------------------------------------------------------------------------------------------------------------------------------------------------------------------------------------------------------------------------------------------------------------------------------------------------------------------------------------------------------------------------------------------------------------------------------------------------------------------------------------------------------------------------------------------------------------------------------------------------------------------------------------------------------------------------------------------------------------------------------------------------------------------------------------------------------------------------------------------------------------------------------------------------------------------------------------------------------------------------------------------------------------------------------------------------------------------------------------------------------------------------------------------------------------------------------------------------------------------------------------------------------------------------------------------------------------------------------------------------------------------------------------------------------------------------------------------------------------------------------------------------------------------------------------------------------------------------------------------------------------------------------------------------------------------------------------------------------------------------------------------------------------------------------------------------------------------------------------------------------------------------------------------------------------------------------------------------------------------------------------------------------------------------------------------------------------------------------------------------------------------------------------------------------------------------------------------------------------------------------------------------------------------------------------------------------------------------------------------------------------------------------------------------------------------------------------------------------------------------------------------------------------------------------------------------------------------------------------------------------------------------------------------------------------------------------------------------------------------------------------------------------------------------------------------------------------------------------------------------------------------------------------------------------------------------------------------------------------------------------------------------------------------------------------------------------------------------------------------------------------------------------------------------------------------------------------------------------------------------------------------------------------------------------------------------------------------------------------------------------------------------------------------------------------------------------------------------------------------------------------------------------------------------------------------------------------------------------------------------------------------------------------------------------------------------------------------------------------------------------------------------------------------------------------------------------------------------------------------------------------------------------------------------------------------------------------------------------------------------------------------------------------------------------------------------------------------------------------------------------------------------------------------------------------------------------------------------------------------------------------------------------------------------------------------------------------------------------------------------------------------------------------------------------------------------------------------------------------------------------------------------------------------------------------------------------------------------------------------------------------------------------------------------------------------------------------------------------------------------------------------------------------------------------------------------------------------------------------------------------------------------------------------------------------------------------------------------------------------------------------------------------------------------------------------------------------------------------------------------------------------------------------------------------------------------------------------------------------------------------------------------------------------------------------------------------------------------------------------------------------------------------------------------------------------------------
