# Supplementary material for: Phylogenomics indicates the “living fossil” Isoetes diversified in the Cenozoic
Source: PLoS One. 2020 Jun 18;15(6):e0227525. doi: 10.1371/journal.pone.0227525 (PMC7302493; doi:10.1371/journal.pone.0227525)
Supplement: S1 File — Folder containing fasta files for each of the individual nuclear alignments. (GZ) [file pone.0227525.s011.gz › 1_Individual_Nuclear_Alignments/Homolog_15218.orthogroup_10.fasta]

>Selaginella_moellendorffii
---------------------------------------------------------------------------------------------------------------------------------------------------------------------------------------------------------ATGGCCAAGGATTCG------------------TCGTCCGAGCAGAAGGCGAGCAAGGCGGCC---------------AAGGGCGAGAAGCAGCCACCCAAG---------------------------------------------------------------------------------------------------------------------------------------------------------------------CTCAAGCCGGAGAAGAAGCCAGCGCTC------------------------------------------------AATCTCAAGGAGGGATCGGGGGCAGGAGGAGGAGGCGGCGGCGGCGGAGGATCGAGCAAG---------------AAGAAGCGCGCCAAACGA------------------AATGCCGAGAGCTACAAGACGTACATCTTCAAGGTGCTCAAGCAG------------------------------------------------------------------------------------GAGGCGTCGCGGCTGGCGCTCTACAACAAGAAGCCCACCGTCACCTCTCGCGAGATCCAGACCGGGGTGAGGTTGATTCTCCCGGGAGAGCTCGCCAAGCACGCCGTGTCCGAGGGGACCAAGGCCGTCACCAAGTACACGAGTTCTTGA------------------------
>Isoetes_lacustris
---------------------------------------GAAGAGGCCACACAATTCCATTTTTCTCTTCCA------------------------------------------------------------GATCTGTTCAGTTTGATTCAT---------------------------------------CCTTTTGCAATGGCTCCTAAGTCCGGC---------------GATGGCGAGCAGAAGGCCGGAAAAGCCCCC---------------AAGGCCGAGAAGAAGCCCTCTTCAGTA------------------------------------------------------------------------------------------------------------------------------------------------------GCCGCTAAGGGCAAAAAGGCCGAGAAGAAGCCTGCCAAGGAGGGCGATAAG---------------------------------------------------------------------------------------------AAG---------------AAGAAGAGGACCAAAAGA------------------AGTGTGGAAAGCTACAAAATTTACATCTTCAAGGTGCTCAAGCAGGTCCATCCTGATACAGGTATTTCTTCTAAGGCCATGGGGATTATGAATTCTTTTATCAACGACATTTTTGAGAAGCTGGCTCAGGAAGCTTCAAGGCTTGCCCGTTACAATAAGAAGCCCACTATTACTTCTCGGGAGATTCAGACTGCTGTTAGGTTGATTCTTCCTGGTGAGCTTGCAAAACATGCTGTTTCTGAAGGTACCAAGGCTGTCACAAAGTTCACGAGTGCATAG------------------------
>Theobroma_cacao
---------------------------------------------------------------------------------------------------------------------------------------------------------------------------------------------------------ATGGCACCAAAAGCA------------------------GAGAAAAAG------------------------------CCGGCAGAGAAGAAGCCCGCAGAG------------------GAGAAGAAGATG---------------------------------------------------------------------------------------------------------------------------------------ACGGTAGCGGAGAAAGCTCCG---------GCGGAGAAGAAGCCGAAGGCTGGCAAAAAGCTTCCC---------------AAGGAAGGCGGAGCAGCG---------------------GCCGGAGACAAGAAG---------------AAGAAGAGGGTTAAGAAG------------------AGCACTGAGACCTACAAGATCTACATCTTCAAGGTCCTCAAGCAAGTCCACCCAGACATCGGGATCTCAAGCAAAGCTATGGGAATTATGAACAGTTTTATCAACGATATCTTCGAGAAGCTTGCTCAAGAGGCTTCAAGACTCGCGAGGTACAACAAGAAGCCGACTATTACTTCCAGGGAAATCCAGACCGCTGTTAGACTTGTACTTCCCGGTGAGCTTGCTAAGCACGCCGTTTCAGAAGGGACCAAAGCCGTGACCAAGTTTACTTCTTCTTGA------------------------
>Arabidopsis_thaliana
---------------------------------------------------------------------------------------------------------------------------------------------------------------------------------------------------------ATGGCACCAAGAGCC------------------------GAGAAGAAG------------------------------CCCGCCGAGAAAAAAACCGCCGCT------------------GAGAGACCGGTGGAA------------------------------------------------------------------------------------------------------------------------------GAGAACAAGGCTGCTGAAAAGGCTCCG---------GCGGAGAAGAAACCCAAGGCGGGGAAGAAATTGCCACCA------------AAGGAAGCCGGT---------------------------------GACAAGAAG---------------AAGAAGCGATCTAAGAAA------------------AACGTCGAAACCTACAAGATCTACATCTTCAAGGTGCTGAAGCAGGTTCATCCAGATATCGGAATTTCAAGCAAAGCCATGGGGATTATGAACAGTTTCATCAACGACATATTCGAGAAGCTAGCTCAGGAATCTTCGAAACTCGCTAGGTACAACAAGAAGCCGACCATTACATCTCGCGAGATCCAGACGGCTGTGAGACTCGTCCTCCCCGGTGAACTCGCTAAACACGCCGTCTCTGAAGGTACCAAGGCGGTTACCAAGTTTACTAGCTCTTGA------------------------
>Pinus_maritima
---------------------------------------------------GGGGGCATAGACGCTTCTCCTTTT---------------------------CACAGATATAGC---AACACCGAGTCTTTT---------------------------------CTGTGTTGTGAGGTTCGAGTCACGATAGTGACATCAATGGCCCCGAAGGCA------------------------GAGAAGAGGCCC---------------------------ATGGCTGGGAAAAAGCCCTTGACATCAATGGTC------------------------------------------------------------------------------------------------------------------------------------------------------------TCAAAGGCAGAGGAGAGGCCCATGGCT---GCTGGGAAAAGGCCTTTGGCGGGGAATTCTCCTTCA---------------ACAGAAAAGATGTCTTCG------------AAGTTGGAGAAAGGAGACAAAAAG---------------AGCAAGAAGCACAAGAAA------------------AGTGTGGAGACGTACAAGATCTATCTCTTCAAGGTTCTGAAGCAGGTCCATCCGGAAATGGGTATTTCCAGCAACGCCATGGGAATCATGAACAGTTTTATCAATGATTTATTTGAGAAATTGGCGAACGAGGCATCCAGACTCTCTCGCCTCAACAAGAAACCAACTATTACTTCCCGGGAGATCCAGACAGCCGCAAGACTCGTTCTTCCAGGGGAGCTCGCCAAGCACGCTGTGTCTGAGGGTACCAAGGCCGTTACAAAATTCACCTGCGCTTAG------------------------
>Amborella_tricopoda
---------------------------------------------------------------------------------------------------------------------------------------------------------------------------------------------------------ATGGCGCCCAAGGCT------------------------GGTAAGAAG------------------------------CCCGCTGAGAAGAAACCA---------------------------------------------------------------------------------------------------------------------------------------------------------------------------------GCAGAGAAAGCCCCA---------GCTGAAAAGAAGCCAAAGGCTGAGAAAACC---CCC---------------AAAGAAGGTGGC------------------------------CCAGAGAAGAAG---------------AAGAAGAGGTCTAAGAAA------------------GTTACAGAGACCTATAAGATCTATATCTTCAAGGTCCTGAAGCAGGTCCACCCTGATATCGGTATTTCCAGTAAGGCCATGGGGATCATGAATAGCTTCATCAATGATATCTTTGAGAAATTGGCTCAGGAGGCTTCAAGGCTGGCTCGATACAACAAGAAACCCACCATTACTTCGAGGGAGATACAGACGGCGGTGAGATTGACGTTGCCTGGCGAGCTTGCTAAGCATGCTGTTTCTGAGGGGACTAAGGCGGTTACCAAGTTTACCAGTGGTTAG------------------------
>Huperzia_squarrosa
---------------------------------------------------------CGATCTTCTCTTCCTCTC---------------------------------------------TTCGAGTCGTTTAGCTTCCTTTCTCTATTACGT---------------------------------------AAAGCTGCAATGGCTCCCAAAGCA------------------------GAAAAGAAGCCCGTAGAAAAACCCGTA---------GAGAAGACAGTTGAGAAACCTGTGGAG---------------------------------------------------------------------------------------------------------------------------------------------------------------------AAGCCTGCTGAGAAGAAACCAGCAGAAAAGGCCGAGAAGAAGCCGAAAGCAGTGAAAGCCACTGTC---------------AAG---------------------------------------GATGGCGTCAAG---------------AAAAAGCGCACCAAACGC------------------AGCGTTGAGACTTACAAGATCTACATCTTCAAGGTTCTCAAGCAAGTGCATCCGGACACAGGTATCTCCAGCAAAGCAATGGGCATAATGAATAGCTTCATCAATGATATATTTGAGAAGCTTGCGCAGGAAGCATCTAGACTTGCTCGCTACAACAAGAAGCCCACCATCACTTCTCGGGAGATTCAAACTGCTGTCAGACTTATCCTACCCGGGGAGCTTGCCAAGCATGCAGTTTCAGAAGGAACCAAGGCTGTGACTAAGTTTACCAGTGCTTAG------------------------
>Ceratodon_purpureus
---------------------------------------------------------------------------------------------------------------------------------------------------------------------------------------------------------ATGGCTCCCAAGACGCCG---------------GAG---GAGCAGAAGGCCGGAAAGAGC------------------AAGGCCGAGAAGAAGCCCGTCAAG---------------------------------------------------------------------------------------------------------------------------------------------------------------------TCGAAGGCTGAGAAGATGCCTGTCAAGGAAGGGGGCAAG---------------------------------------------------------------------------------------------CAG---------------AAGAAGAAGAGCAAGAAG------------------TCGATCGAGACATACAAGATTTATATTTACAAGGTGTTGAAGCAGGTGCATCCGGACACTGGAATTTCGTCCAAGGCGATGGGCATCATGAATTCCTTCATCAACGACATTTTTGAGAAGCTTGCGCAGGAAGCTGCCAGGCTCGCTAGGTACAACAAGAAGCCGACCATCACATCCCGTGAGATTCAGACCGCTGTGCGTTTGATCTTACCTGGGGAGCTGGCCAAGCATGCCGTATCGGAAGGCACCAAGGCGGTGACGAAGTTTACTAGTGCT---------------------------
>Physcomitrella_patens
---------------------------------------------------------------------------------------------------------------------------------------------------------------------------------------------------------ATGGCGCCCAAGACT------------------GAT---GAGCAGAAGGCTGGTAAGAGC------------------AAGGCCGAGAAGAAGCCCATGAAG---------------------------------------------------------------------------------------------------------------------------------------------------------------------AAGGCGGAGAAGAAAATCAAGAGCGACGTCAAGAGCGAT---------------------------------------------------------------------------------------------GTG---------------AAGAAGAAGTCGAAGAAG------------------AGCGTCGAGACCTACAAGATTTATATCTATAAAGTGTTGAAGCAGGTGCATCCCGATACCGGTATTTCATCCAAGGCCATGGGTATCATGAACTCGTTTATTAACGACATTTTCGAGAAGCTGGCCCAGGAGGCTGCCAGGCTTGCCCGATACAATAAGAAGCCCACCATCACTTCGCGTGAGATCCAGATTGCTGTGCGTTTAATCCTGCCCGGAGAGCTGGCTAAGCACGCTGTGTCCGAGGGGACCAAGGCTGTCACCAAGTTGACAAGCGCCTAA------------------------
>Isoetes_humilior
--------------------------------------------------------------------------------------------------------------------------------------------------------------------------------------------------------------------------------------------------------------------------------------------------------------------------------------------------------------------------------------------------------------------------------------------------------------------------------------------------------------------------------------------------------------------------------------------------------------------------------------------------------------------------------------------------------------------------------------------------------------------------------------------------------------------------------------------------------------------------------------------------------------------TGCTGTCTCTGAAGGTACCAAGGCTGTCACAAAGTTTACTAGTGCATAG------------------------
>Isoetes_coromandelina
------------------------------------------------------------------------------------------------------------------------------------------------------------------------------------------------------------------------------------------------------------------------------------------------------------------------------------------------------------------------------------------------------------------------------------------------------------------------------------------------------------------------------------------------------------------------------------------------------------------------------------------------------------------------------------------------------------------------------------------------------------------------------TTTATC-ATGATATTTTTGAGAAGCTGGCTC-AG-GGCTTCC-AGCTTGC-AGGT-TAATAAG-AGCCTACTATTA-TTCTCGGG-GATTCAGACCGCTGTTAGGCTCW-TCTTCCTGGTGAGCTTGCTAAGCATGCTGTTTCTGAAGGTACCAAGGCCGTCACAAAATTCACCAGTACA---------------------------
