# Supplementary material for: Phylogenomics indicates the “living fossil” Isoetes diversified in the Cenozoic
Source: PLoS One. 2020 Jun 18;15(6):e0227525. doi: 10.1371/journal.pone.0227525 (PMC7302493; doi:10.1371/journal.pone.0227525)
Supplement: S1 File — Folder containing fasta files for each of the individual nuclear alignments. (GZ) [file pone.0227525.s011.gz › 1_Individual_Nuclear_Alignments/Homolog_18357.orthogroup_1.fasta]

>Oryza_sativa
------------------------------------------------------------------------ATGCCACCGAAGCGGAAGAGGGCT------------------------GCAGCCATGGAGACGGCGGGAGGGGACGCC------------------------------------------------------GCGCCGCCGCCGCAGCAGCAGCGTCGGAACAAATCCTCGGCGGCCAACAAGGGGAAGAAGGGCGGCGCTTCCGGCGGCGGAGGCGGCGGGAGGTGGCCACCGGTCAAGCCGAAGAAGGATCTCCAGGTCAATCGCCTCAAGGGCACCCACCTCCTC---ACCGTGCCAAACTTCTTCACTTCCGCTGAGGCGAAGGCCTTTGTCGACATTGCTGAGAATATTGGCTTCACGCACCAGGGCAGCCTCGGACCCCTGAAGGGTGAAGCTTATAGAGATAATGACCGGATATCTGTGACAGATCCTTTGCTTGCTCAGACCATTTGGGAATCTGGGATAAACAAAATATTTGAGGACATCAGCATCTCT---GGCAAAGTAGCAACCAGCTTGAATCCAAATATCAGGTTCTACAGGTACACTGAAGGTCAGCGATTCGGTAGGCATATTGATGAGAGTGTCGACCTTGGAGATGGTTCAAGAACATTGTATACTTTGCTAATATACCTCTCTGGC------------------------------AAAGGAAGTGCAAAGGAATCATCAGGG---------CAAGCTCTTGTTGGAGGGGAGACTGTTTTTTATGATCATCGTGGAGGAGTTGTCGCTGAGGTTGCTCCAGTGCAAGGACTGGCTCTACTCCATCTTCATGGTGCCAAATGCATGCTGCATGAAGCACGGGTTGTGAAAAAGAATATCAAGTATGTGCTTCGTTCTGATGTTGTATTTGCTTAG------------
>Ananas_comosus
---------------------------------------------------------------------------------------------ATG------------------------GCGACTCGCGCCGCGGGTGGGGGAGACGGG---------------------------------------------------------------------GAGCAGCGGAGGAAGAAGACGAAAACGAAGACGAAGACGAGTAGGGCAAAGGAGATG------------GGAGGGAGATGGCCCGCCATTAAACCCAAGAAGGATCTCCAAATCGATCGCCTCCGTGGTACCCTCCTCTTC---ACGGTACCGAATTTCTTCAGCGCTGCTGAAGCAAGTGCTTTCGTTGAAGCCGCAGAGGCAATTGGCTTCACCCACCAGGGAAGCTTGGGACCAGCTAGAGGCCAAGCGTATAGAGACAACGATCGTATATCCATGACCGACCCATCGCTAGCTGAAGTCATCTGGGAGTCGGGCCTAAAGAAAATATTTGGCGATATCAAACTTCCA---GGCGAAGTAGCTGTGGGTCTAAATCCAAATATTAGATTCTACAGGTATACAGTGGGTCAGCGGTTTGGTCGCCACATTGATGAGAGCGTTGATCTTGGAGAGGGTCGCATAACGAAGTACACCCTTTTAATATATCTCAGTGGC------------------------------AAAGGCAACAACAAAGATTCATCGGCA---------GAGTCTCTTGTCGGAGGAGAAACTGTCTTTTATGATCAAAGAGGACGAGTTGTAGCTGAGGTCGCTCCGGTTCCAGGAATGGCGCTGCTTCATATTCATGGAGACGACTGCATGCTACATGAAGCTCGTGTTGTTACCAAAAACATTAAATATGTTCTCCGTTCGGATGTCTCTTTTGCTTGA------------
>Littorella_uniflora
---------------------------------------------------------------------------------------AGAAAAATG------------------------GCAGACAGAAAAAAATCAAGC------------------------------------------------------------------------------AACAAAGGAAACAAGAAATCGAAATCAGAT------------------------------------------------TGGCCTTGTGTCAAATCCAAGTCCAATCTCCAAGTTAATCGCCTCAAAGACGACGATTTGTTT---ACTATTGGGAGCTATCTTACGGCTGCTGAATCGAAAGCCTTTATTGATGTTGCGGAATCCATTGGCTTCACTCACCAAGGGAGCCTTGGTCCTACATACGGAGAAGCTTACAGGGATAACCATAGGATATCTGTTACTGATCCTGTTTTAGCACAGAATTTATGGGAGTGTGGACTTAATAGAATCTTTTCTGAATTCAAGATTCGG---GGGAGGGTTGCCGTTGGATTGAATCCCAATATAAGATTTTACAGGTACACTACTGGCCAACGATTTGGAAGACATATTGATGAAAGCGTTCATCTTGATGATGGAGTAAGAACACATTATACTTTGTTGATCTATCTTAGTGGTAATCCTGCTAACAGTAACGCTAAAGCAAAGTCAAAGGATGATAGCAATTCTGAAAGTACT---TTAGATCCCCTGGTTGGAGGAGAGACCGTTTTCTATGGACCGAGAAATTCTCTGGTAGCTGAGGTAGCGCCTGCGGAAGGAATGGCTCTGCTGCACATCCATGGTGATAAGTGCATGCTTCATGAAGCTCGGAACGTTAGTAAAGGGGCCAAGTATGTCTTACGATCTGATGTAGTATTTGCCTGA------------
>Arabidopsis_thaliana
---------------------------------------------------------------------------------------------ATG------------------------AATTTAACAAATTTAATTTCCCTGAATCTG------------------------------------------------------ATCTTAAATCCTCCTCAGAAACCCAGAAACGCGAAGATGGGAGACAAT------------------------------GGAGAATCAATAAAATGGCCAAAGATCAAACTCAAGTCGAATCTCAATGTCTCTTATCTTAAGAATCATGATCTCTTC---ACCGTGGAGAACTGTCTCACTTCTGATGAATCAAAGGCTTTTGTTAAAATAGCAGAGTCTCTTGGTTTTACTCATCAAGGAAGTCGTGGTCCAGCCTATGGTGAAGCTTATAGGGATAACCATCGGATCTCAGTGAACGATCCTGTCCTTGCTGATACGCTATGGCAATCAGGGCTTTCGAATTTGTTTACTGATATCAAGATTAGG---AGGAAGGTTGCTGTTGGCTTGAATCCAAACATTAGATTTTACAGGTATAGTGCTGGTCAACATTTTGGTCGTCACATCGATGAAAGTGCTGATCTTGAAGATGGAAACCGGACCTATTACACATTGTTGATATATCTAAGCGGGAACAGCACAAAATCAAAATCCAAGAGCAGTTCAAGCAAGACGAACGATTCTTCTTCGGCT------GAGCCTTTAGTAGGTGGAGAAACCGTTTTTTATGGTTCAAGGAACAGTATTGTAGCTGAGGTAGCTCCAGTGGAAGGTATGGCTCTCTTTCACATCCATGGAGACAAGTGCATGTTGCACGAAGGGAGGAATGTCTCCAAAGGCGTCAAGTATGTGTTCCGTTCTGATGTTGTTTTTGCATGA------------
>Theobroma_cacao
---------------------------------------------------------------ATGGAAGAGGCAGGAACAAAGAAGAGAAAAATG------------------------GGGGAGAGAAGAGCAGCAGAT------------------------------------------------------------------------------AACAAG---AAAGCAGCAACAACGGCAAAG------------------------------------------------TGGCCTGTTGTTAAACCCAAACTGAACCTCCAGATTAGGCGCCTTAAAGACACCGATCTCTTC---ACCGTGCAGAATTTCTTCTCATCTGTAGAATCAAGGGCATTTATTAAAGCTGCAGAGTCAATTGGTTTTGAACACCAAGGAAGTCTTGGTCCAACAAGAGGTGAAGCGTACCGAGACAATGACCGAATATCTGTCAATGATCCTGCTCTTGCGGATGCTATATGGCAGTCTGGACTCAGCAAATTATTTTCTGATATTAAAATTAGG---GGGAAGGTTGCTGTTGGCTTGAATCCAAATATAAGATTTTACAGGTATAAGGTTGGGCAACGCTTTGGGCGGCATATTGATGAAAGTGTTGATCTTGGAGCGGGAAAGTGCACCCATTATACTTTGTTAATATATTTAAGTGGTGGT---TCCAAAACCAATGGTAAAAGTGATTCAAGCAACCAAAAGGATTCTGTATCA---------GAGCCTCTAGTTGGAGGGGAGACTGTCTTCTATGGTTCAAGGAATGGTGTTGTAGCAGAGGTAGCTCCTGCTGAAGGAATGGCTCTCCTACACATTCATGGTGACAAATGTATGCTGCATGAAGCTCGAAATGTGTCCAAGGGCATCAAGTATGTTTTCCGTTCAGATGTGGTGTTTGCTTGA------------
>Amborella_tricopoda
---------------------------------------------------------------------------------------------ATG------------------------GAAGAGAGAGGAGCCGGTGGA------------------------------------------------------------------------------AAGCAGTCTAAGAAGAAATCAACA------------------------------------------------------TGGCCTGCTATCAAATCTAAACACAACGTTCAAATAAACCAACTTAAGAATTTGGATCTTTTC---ACGATACCAGATATTTTGACCGCTGCAGAATCAAGGGCCTTTATTACAGTTGCGGAGTCCATGGGTTTTTCGCATCAGGGCAGCCTGGGTCCTGCAAAGGGAGAAGCATACAGAGACAACGATCGCATCTCTGTGAATGATCCCATTCTTGCAGAAACTTTGTGGCATTGTGGCCTCCAAAATATGTTTACTGATATCAAAATTCGA---GGAAAAGTTGCTGTTGGGTTGAACCCAAGTATCAGATTTTACAGGTACAATATTGGTCAGAGATTTGGAAGGCACATTGATGAAAGCGTTGAGCTTGGAGATGGCCGTACTACCAAATACACACTACTGATTTATCTAAATGGGTCT---CCAAGATCTAAAGTTAGTAGCAATTCAAGTAGCGACCGTAATTCTTCTGCT---------CGATCTCTTGTTGGAGGGGAAACTGTGTTTTATAATAATCGTGGAGGCATCGTGGCTGAGGTATCACCTGTGGAAGGAATGGCTCTTCTTCACTTGCATGGGGATAAATGTATGTTGCATGAAGCCCGGGTGGTCTCAAGAAATGCTAAGTATGTGCTTCGCTCGGATGTAGTATTTATGTAA------------
>Physcomitrella_patens
---------ATGACTGCAGTGAGATTAATATCTGTGCAGCCGTTC------CATGCGGGTCTGGAATCAGGTTGTGTGAAAGGAAAACGGGACGTGTCTTGCAGAATGGTGGGCGCTGCGGCGAAAACCGGCACGAGCGGG------------------------------------------------------------------------------AAGAAACAGAATAAGAAGAAATCGTTGAAATCGCAAGATCTGATGGCT------------------------------TGGCCAACTGTGTCTCCAAAACCTTCTCTCAAGCGCGACCTCAGCCACTCCATTCACCTCTTC---ACAGTGCCGGATTTTTTGAGTCAGAATGAGTGCGAAGCTTTCATACGGTGTGCAGATGCTCGCGGATTGGAACACCAAGGCAGCGGGGGTCCTGCTAAGGGCGAAGCTTTTCGCGACAATGAGCGGCTAGCGGATTACAATCCCGACCTTGCAAATATGCTATGGCAAGCCGGATTGCGGGAGAGTTTCCACGACATCGTTCTCCCAGGAGGCAGAGTTGCTGTGGGATTAAACCCCAATATTCGCTTGTACAGGTATGGACTGGGCCAGCGTTTTGGCCCGCACTACGACGAGAGTGTGGATATGGATGGAGGCGGCGCCACTGAATTCACGTTGCTTATTTATTTGACTGGGGGT---------------------------------------------------------------------TTGAGTGGCGGTGAGACGGTCTTCTAT---GAAAGGCGAAAAGTTGTCGCGGAGGTTGCACCAGTGGCAGGGTTGGCGCTCTTCCATATTCACGGTGCTCGCTGTTTATTGCACGAAGCCAAGCCTGTCCTCAAGGGCGTTAAGTACGTGTTGCGCTCCGATGTGGTGTTCGCATGA------------
>Pinus_maritima
TATGTATATATAGCTGTC------TTTATACTGAAACACGATTTCGACGTTCTAAAGCATTTGGGAGTTCTGATTGGCAAGGGCTCAGCGAGAATG------------------------GCGGACAGAGCT---------------------------------------------------------------------------------------AAGCAGTCGGACAAAGCCTTTAAT------------------------------------------------------TGGCCTGAAATTAAACCCAAACCCAATCTTACAGCCAACAAGCTCAAGGGAATCCATCTCTTT---ACGGTTCCAGATATTTTAACTCCTTCTGAATGCGAAGCTTTTATCAAGAGAGCAGAAACCTGTGGTTTTGTGCATCAAGGCAGCCTTGGGCCAACTAGGGGAGAAGCGTTTAGAGACAATGATCGCATCTCTGTGCATGATGCCATTCTTGCAGAAAAGCTCTGGAAAGCTGGTCTATGCAACTTTTTTCTTGACATTAGAGTTCGA---GGAAAAGCTGCAGTGGGGTTGAGCCCTAATATCAGATTCTATAAGTACAAAATTGGTCAGCGTTTTGGTCAGCATATTGATGAGAGTGTTGATCTTGGAGGGGGAAATACAACAGAATATACATTATTGATTTATTTGAATGGTGGC---TTGAGATCTAAAGGGAAAAAAATCCTTGACAGTTCACAAAGTTCTGCTAGA---------GAGGCTCTTATTGGTGGGGAAACTGTTTTCTATGCTCCTCGCAAGGGGATCGTAGCAGAGGTGGCTCCAATAGCAGGAATGACACTTTTCCACATCCATGGGTCTCAATGTATGTTGCATGAGGCTCGTGTGGTTTCTAAAGGTGTGAAATATATTTTACGCTCCGATGTAGTCTTTGCTTGA------------
>Isoetes_lacustris
------------------------------------------------------------ATGCACGTCATCACAAAAGATCCTGCCCAGCGTACTCCATGT------------CCATGGGCCCAGGCGCACACCCTGTCCATGCCAAAA------GCGAAACTTCTCTATGCTCTGGAGCACGAATCACGAGCCCTAATTGTTTGCGAAAGCATGGCGAGAAAGGGCGACAAGAAAATTAAT------------------------------------------------------TGGCCTCTGGTGAAACGAAAGCCCGATCTTCGACTAACCGAACTCAAAGGCTTGCATCTGTTT---ACGATTCCCAATTTTCTTACACCAGCTGAATCTCAAGCATTTGTTGACACGGCAGAAATGTATGGTTTCGAGTATCAAAGCAGCCAGGGACCGGCTAAAGGAGAAGCATTCAGAGATAATCATAGAATTTCTGTGCAGAATGAGGCCTTTGCACAAAATCTTTGGAATGCAGGGCTTTCTACTCTATTCAAGAACATTACAGTTGAT---GGAAAACGAGCAATTGGATTGAATTCTAACGTAAGATTGTATAGGTATACAGAAGGCCAACGATTTGGACAGCATATAGATGAAAGTGTTGATCTTGGGCAGGGTTGTACCACTGAGTACACTTTGCTAGTATACTTGAATTCTGGT------GCAAAGCCTGCTAAGAATCGGAATTCTAAGAACAGCACC---AGCTCC---------TCACAACTTGTTGGTGGGGAAACAGTTTTCTATTCATCACGAGGGCGCATCATAGCGGAGGTTGTGCCTGTAGGTGGAATGGCCCTCTTTCACATGCATGGCGAAAAATGCATGGTACATGAAGCTCGAGTGGTATCTAAAGGGGCCAAATATGTCCTGCGCTCCGATGTGGTCTTTGCATAG------------
>Isoetes_sinensis
---------TTGGCATGTCTTGGTTTTGTTTTGTCT---------------TTGGTTTGTTTGCAAGTGGAATGCTCCCAGCCGTTCCGTTCCGGC------------------------TCGCAAAAACATTCCAGTTCCGGGCCGGGTAAGTATGAGAAACCCCTCTTTGCTTTGCAGCACGAATCACAAGCCCTAAACTTTTGCGAGAACATGGCGGAAAAGGGCGACAAGAAGGTTAAA------------------------------------------------------TGGCCTCTGGTGAAACGGAAGCCGGATCTTCGACTAACCGAACTCAAAGGCTTGCATCTGTTC---ACGATTCCCAATTTTCTTACACCAGCTGAATCTCAAGCATTTGTTGACACGGCAGAAGTGTATGGTTTCGAATATCAAAGTAGCCAGGGACCAGCTAAAGGAGAAGCATTTAGAGACAATCATAGAATTTCTCTGCAGAATGAGGCCTTTGCGCAAAATCTTTGGAATGCAGGGCTTTCTGCTTTATTCAAGAACATTACAGTTGAT---GGCAAACGAGCAATTGGATTAAATTCTAACATAAGATTGTATAGGTATACAGAAGGCCAACGATTTGGACAACATATAGATGAAAGTGTTGATCTTGGGCAGGGTTGTACCACTGAGTACACTTTGCTAGTATACTTGAATTCTGGT------GCAAAGCCTGCTAAGAATCGGAATTCTAAGACCAGCACCAGCTCCTCA---------TCTCAACTTTTTGGTGGGGAAACAGTTTTCTATTCATCACGGGGGCGCATCATAGCTGAGGTTGTGCCTGTAGGTGGAATGGCTCTCTTTCACATGCATGGCGAAAAATGCATGGTACATGAAGCTCGAGTGGTGTCTAAAGGGGCCAAATATGTC---------------------------------------
>Selaginella_moellendorffii
---------------------------------------------------------------------------------------------ATG------------------------TCT------------------------------------------------------------------------------------------------------------------------------------------------------------------------------TGGCCCGCCGTGAGCTCCAAGCGCGGGTTGCGACGCCGCGAGCTCAAGGGAATCCATCTCTTC---ACGATCGATGATCTCTTGAGCACGGCCGAGGTGGATGCGTTCGTCGCGGCGGCGGAGAAGCTAGGGTTCCAGCACCAGGGAAGCCTTGGCCCCAGCAAGGGAGAGGCATTCAGGGACAACGATCGAATTTCGCTCCACAGCCAGGCCTTGGCCGATCAGCTCTGGAATGCGGACCTAGCGGCGCTGTTTGATGGCATTGAATCGAAT---GGAAGGATCGCCACAGGGCTAAACCCCAACATCAGATTCTACAGGTATAACCAAGGCCAGCGGTTTGGTCAGCACGTAGACGAGAGCGTAGAAATTGATGCCGATCATGCCACCGAGTACACGCTTTTGATCTACTTAAACTCGGGG------------------------ATGGCTATCAAATCCAAAAAGGGAGCGCGGGAC------TCTCAACTTGTTGGCGGAGAAACGGTGTTTTACACTGGCCGAAACAAAGCAATAGGG---GTTGTTCCTGTTTCAGGGATGGCTTTGCTGCACCTGCATGGCGATGAATGCATGCTACACGAAGCTAAGACTGTCCGTAGAGGAGTGAAGTATGTGCTACGATCGGATGTAGTCTTCTCCAAGAGAAGAGAATGA
>Pteridium_aquilinium
---------------------------------------------------------------------------------------------------------------------------TCCACTGCTACGACTTCCCCGCCCACC---------------------------------------------------------------------CGTCTACCTTCAAACCCGATTTGC---------------------------------------------------AAGTGGAGAAGCTCAAATCCTTCT------------------------------------CTCTTTTCCACGGTGCCGAATGCTCTCACTGCCTCTGAATGCGATACGTTCATTAAGTACGCAGAAGAATTAGGCTTCTCTCACCAAGGCAGCCTTGGACCTGCCAAAGGAGAAGCTTTCAGAGACAATGATAGAATATCCGTGCAAGATAGCGTCCTTGCAGAGAACTTGTGGTCGTCAGGTTTATCACAAGTATTTAATAACATCAACATGAAG---GGCAAATTTGCGTCTGGGTTAAACCCTAACATAAGATTTTATAGATATAAAGAAGGTCAAAGGTTTGGACCACATATAGATGAAAACGTGCAATTGGGTAGAGGACGAAGAACAGAGTATACACTTCTCGTTTATCTAAATGGAAGT---------------GGGAAAACAAGCAAAAAGAGTAGCAGTAAAGGTGGAAAAGACATAGTGCAGCAGTTACAAGGGGGCGAAACAGTCTTTTATTCCGATCGTAGAGGTGATTCTATGGAGGTTGCACCAGTTTCAGGCATGGCCCTCTTTCACATACATGGCGAAAAGTGCATGTTGCACGAGGCACGGGCGGTGTCCAAGGGGGTGAAGTATATTCTACGTTCTGATGTTGTTTTCGGCTAA------------
>Isoetes_coromandelina
-----------------------------------------------------------------------------------------------------------------------------------------------------------------------------------------------------------------------------------------------------------------------------------------------------------------------------------------------------------------------------GATTGCCAATTTTCTTACACCAGCTGAATGTCAAGCATTTATTGAAACTGCAGAAGCCTATGGGTTTGAACATCAAAGTAGCCAAGGACCAGCTAAAGGAGAAGCATTTAGAGACAATCATAGAATTTCTGTGCAGAATGAGGCCCTCGCACAAAATCTATGGAATGCAGGGCTTTCTGTTCTGTTTAATAAAATTATGGTAGAT---GGAAAACAAGCAATCGGATTAAATCCCAACATAAGAT--------------------------------------------------------------------------------------------------------------------------------------------------------------------------------------------------------------------------------------------------------------------------------------------------------------------------------------------------------------------------------
