# Supplementary material for: Phylogenomics indicates the “living fossil” Isoetes diversified in the Cenozoic
Source: PLoS One. 2020 Jun 18;15(6):e0227525. doi: 10.1371/journal.pone.0227525 (PMC7302493; doi:10.1371/journal.pone.0227525)
Supplement: S1 File — Folder containing fasta files for each of the individual nuclear alignments. (GZ) [file pone.0227525.s011.gz › 1_Individual_Nuclear_Alignments/Homolog_09038.orthogroup_1.fasta]

>Arabidopsis_thaliana
ATGTCAAATCGACCTGAGTTACTCGCACCGCCGGAGATATTCTATGACGATACCGAAGCTCGGAAGTATACTTCTTCCTCTCGTATCGTCGAAATTCAGGCGAAGTTATCAGAGAGAGCTTTGGAGCTTCTGGCTTTACCCGAGGATGGTGTTCCTAGATTCTTACTCGACATTGGTTGTGGATCTGGATTGAGTGGAGAAACACTTTCTGAAGACGGGCATCATTGGATTGGTTTAGACATTTCAGCCTCAATGCTTCATGTTGCTGTGGAGCGAGAAGTTGAGGGTGATCTTTTACTTGGTGACATGGGGCAGGGCTTAGGTCTTCGTTCTGGAGTTATTGACGGAGCCATCAGTATATCGGCTGTTCAGTGGTTATGCAATGCGGATAAGTCATCGCATGAACCTCGTTTGAGGCTAAAGGCTTTCTTTGGTTCACTATACCGCTGCTTATCAAGAGGAGCAAGAGCAGTTTTTCAAGTGTACCCTGAAAATATTGCTCAGCGTGAATTGATTCTTCGCCAGGCCTTACAAGCTGGATTTGGCGGTGGACTTGTTGTTGACTATCCACACAGTACTAAGAAAAGAAAAGAGTTCTTGGTCCTCACATGTGGC------ACTGTTCAGACGAGTATTCAGACCAGTAAAAATGAGTATGATGAGAGTTGCTCAGAAGATGACAACAGC------------GACGATGAAGAG---AGT------------GAAGAGGTGGGTGTATCAGATAGGAATAGGCCAAGGAAAAGGCAGAGAACGAACACGAAA------GTGAAAGGAAGAGAATGGGTTCTGAGGAAGAAAGAGCAAAGTAGAAGAAAAGGAAAAAAT---GTTCCTGCTGACTCCAAGTTCACCAGTAGAAAACGCAGG---------------------------------------------------------------------------------ACGCGTTTCTAG---------------
>Littorella_uniflora
ATGTCTTCCCGGCCGGAACTGCAAGCGCCGCCGGAGATTTTCTACAACGACGACGAAGCTCGTAAATACACTTCATCCTCCCGTATAATCGGGATTCAGGCGGAACTTTCAGAGCGAGCACTGGAGCTTCTAGCATTGCCTGATGATGGAGTTCCCAGATTACTGCTTGATATTGGTTGTGGATCAGGACTCAGTGGGGAGACGTTGACGGAGAATGGGCATCAGTGGGTTGGCCTCGATATATCTGGATCAATGCTTAATATTGCTTTGGAGCGCGAAGTTGAGGGTGATCTTCTACTTGGTGATATGGGACAGGGCCTAGGTTTGCGACCTGGTGTAATTGATGGTGCTATAAGTATCTCAGCTGTTCAGTGGTTGTGCAATGCTGACAAATCTTCTCATGAGCCACGTATCAGATTGAAAGCCTTCTTCGGGTCACTATACAGATCGTTGGCACGGGGAGCAAGGGCCGTTTTGCAAGTGTATCCTGAAAATATAGCTCAGCGTGAGCTGATTCTGAGTTTTGCCATGCGAGCTGGATTCTCTGGGGGCGTAGTTGTCGATTATCCACACAGTACCAAGAAGAGAAAGGAATACCTTGTGCTTACCTGTGGGGCACCATCACTAAGTAGTGCCACTCCTAAGGGAAAAGCTGAAGATGGAGAGAGTTGCTCTGATGAAGACAGCAGC------------GGGGATGGAGAA---AAC------------CAGCAGGTTTGCGTAGCCGACAGGAACAGACCTAAGAAAAAGCGAAAACTGAACAAGAAA------ACGAAGGGACGAGATTGGGTTCTGCAGAAGAAGGAACAAATGCGAAGGAAGGGGAATGTT---GTTCCAGCTGACACAAAATACACTGCACGCAAAAGAAAA---------------------------------------------------------------------------------ACTCGGTTCTGA---------------
>Theobroma_cacao
------------------------------------------------------------------------------------------------------------------------------------------------------------------------------------------------------------------------------------------------------------ATGCTGAATGTTGCGTTGGAAAAAGAGGTAGAGGGTGACTTATTACTTGGTGATATGGGTCAGGGTTTAGGACTTCGTCCTGGAGTTATCGATGGGGCTATAAGTATCTCCGCTGTTCAGTGGTTATGCAATGCTGACAAGTCCTCTCATGAGCCAAGATTGAGATTAAAA------------------------TGCTTAGCGAGGGGAGCAAGAGCAGTGCTCCAAGTATATCCTGAAAATCTAGCCCAACGTGAGCTGATTTTGAGTTATGCAATGCGTGCTGGATTTGCTGGTGGTGTGGTTGTTGATTTCCCACACAGTACCAAAAGTAGAAAAGAATACCTTGTCCTCACTTGTGGTCCACCATCCCTCAGCACAACCATTCCTAATGGAAAAGGTGAAGATGGAGAAAGTTGCTCTGATGATGAGAGCAGC------------GGAGATGAAGAA---AAT------------CAGACGGTTTGCATTTCAGACAGGCACAGACCGAGGAAAAAGCAGAAAATAAACAAGAGA------GGCAAGGCCAGAGAATGGGTGTTGAGGAAGAAGGAACAGATGAGAAGGAAAGGTAATGTT---GTGCCCCCAGACACCAAATACACAGCTCGGAAACGGAAG---------------------------------------------------------------------------------TCTCGCTTCTGA---------------
>Ananas_comosus
---ATGCCGCGGCCGGAGCTTCAGGCCCCGCCGGAGATCTTCTACAACGAGTCGGAGGCGCGCAAGTACACCACATCCTCTCGCATGATCGAGATCCAAGCGAAGATCTCCGAGAGAGCGCTCGAGCTTCTCGCCCTCCCGAACGATGGAATTCCCCGGCTTCTGCTTGATATAGGGTGTGGGTCTGGACTTAGTGGTGAGACCTTGTCTGAGCATGGGCACCACTGGATTGGTTATGACATCTCGCAGTCAATGCTAGACGTCGCATTGGAGCGTGAAGCAGAGGGGGATCTCCTACTTGCTGATATGGGCCAGGGATTAGGCTTGCGGCCAGGAGTTATTGATGGCGCAATCAGTATTTCAGCTGTTCAGTGGTTATGCTATGCTGACAAGTCTTCTCATGAACCAAGAATGCGACTGAAGGCATTCTTTGGATCATTGTATCGATGCCTAGCGAGGGGCGCAAGAGCAGTTTTACAGCTTTATGCTGAAAATATGGACCAGAGTGAGATGATCATGACTTATGCCATGCGTGCTGGATTCGCTGGTGGTGTGGTAGTTGATTGGCCTCACAGCTCAAAAGCAAGGAAAGCCTACCTTGTTCTTACTTGTGGTCCGCCATCTGTGCAAACATCTCTTCCCAAGGGCAAAGGCGAAAATGGTGAGCTGTGTAGCGATGACGATGAGAGTGAT---------GGTGAGGAA------AGC------------CAAACGGTTGGCATCTTCGAGCGCAATCGGCCGAGGAAGAAGTTTAGGGTGAACAAAAAG------GGCAAAGGAAGGGAATGGGTGTTGAAGAAAAAGGAACAGATGCGAAGAAAAGGTCATGCT---GTACCCCCAGACACGAAGTACACGGCGCGAAAACGAAAA---------------------------------------------------------------------------------GCCCACTTCTAA---------------
>Oryza_sativa
------------------------------------ATATTCTACAACGAGTCGGAGGCCCGCAAGTACACCACCTCCTCTCGCATCATCGAAATCCAGTCGAGGATTACCGAGAGGGCGCTCGAGTTGCTTGCGCTACCCAACGATGGCGTCCCCAAGTTGCTTCTCGACATCGGGTGCGGTTCTGGACTTAGTGGCGAGACATTGACAGAGCAGGGCCATCACTGGATTGGTTATGATATTTCGAAGTCCATGCTTGATGTTGCTCTGGAGCGTGAAGCGGAGGGTGATCTCCTTCTTGCAGATATGGGCCAGGGTTTAGGCTTGCGGCCTGGAGTTATTGATGGAGCAATCAGTATTTCAGCAGTTCAGTGGTTATGCAATGCTGACAAGTCTTGTCACAACCCAAGATTGCGGTTAAAGGCTTTCTTTGGATCATTATATAGATGCCTAGCAAGGGGAGCAAGAGCCGTTTTGCAATTTTATGCTGATAATGTGAAGCAGAGTGAAATGATCGTGACTGCTGCCATGCGTGCTGGATTTGCAGGTGGAGTGGTTGTTGACTGGCCTCACAGTTCAAAAGCAAAGAAATCCTACCTTGTCCTCACTTGTGGACCACCTTCTCTAAATTCATCGCTTCCGAAGGGTAAAGGTCAAGATGGTGCCATGTGTAGTGATGATGATGAGAGCGATGATGGAAGTGGTGATGAAGATGGAGCC------------CAAACAGTCGGCATATATGAAAGAAATAGGCCAAAGAAGAGGCAGAAGACGAAGAAGAAC------GGCAAGGGCAAGGCTTGGCTCTTGAACAAAAAGGAGCAGCTGAGAAGGCGAGGACGGGAG---GTGCCCGCGGACACCAAATACACAGGGCGGAAGCGGAAA---------------------------------------------------------------------------------AGCTACTTCTAG---------------
>Huperzia_squarrosa
ATGTCACTTCGGCCCGAGCGTCAAGCTCCACCAGAGATTTTCTACAATGAATCGGAAGCTCGCAAATACACAACGTCGTCACGAATTATAGAAATACAAGAAAAGCTGACGAAAAGGGCATTGGAACTTCTAGCATTACCAGAGGATGGAGTGCCGAGGTTGTTGTTAGACATTGGATGTGGCTCCGGCCTCAGTGGAGAAACTTTAGCGGAAAACGGGCATCACTGGATTGGATTTGATATATCAGACTCTATGCTTGACATTGCTCTGGAACGAGAAGCAGAAGGTGACCTCCTTCTTAGTGATATCGGGCAGGGCCTTGGTATGCGACCTGGCGTCATTGATGGCGCAATTAGTATTTCTGCTATTCAGTGGTTGTGCAATGCCGACAAGTCCTGTAACGATCCACGCAAGCGACTCAAATGCTTTTTCACTTCACTGTATAGGTGTTTAGCAAGAGGATCACGGGCAGTTCTTCAAGTCTACCCTGAAAACGGGGCACAATTGGAGATGATATCGACAGCCGCCATGCGGTCTGGATTTTCAGGCGGTCTAGTTGTAGATTATCCTCACAGCACGCGAGCAAAGAAATATTTTCTTTGTTTGTTATGCGGTCCACCAATCGCAAACTCAGCCCTTCCTAAAGCAAAAGGAGAAGCTGGAGGCAGCGAAAGTGATGATAGTGACATT---------------GAAGAGGAT---CAC------------GAAACAGTTGACTTGTTGGAGAGACGAAGACCAAGCAAGAAGAAAAAATCAGAGAAGAAG------ATCAAAGGACGGTCCTGGGTTCTGAAGAAAAAAGAGCAACAAAGAAATCGTGGATCGACTAACGTACCTCGTGATACAAAGTATACTGGGCGCAAAAGGAAA---------------------------------------------------------------------------------GCACGATTCTAG---------------
>Huperzia_lucidula
---------------------------------------------------------------------------------------------------------------------------------------------------------------------------------------------------------------------------------------------------------------------------------------------------------------------------------------------------------------------------------------------------------------AACGATCCACGTAAGCGACTCAAG------------------------TGCTTAACAAGAGGATCACGGGCTGTTCTTCAAGTCTATCCCGAAAATGGGGCACAGTTGGAGATGATATCTAAAGCCGCCATGCGTTCTGGATTTTCAGGAGGCCTAGTTGTAGATTATCCTCACAGTACGAGAGCGAAGAAATATTTTCTCTGTTTATTATGTGGTCCACCGAGCACAAACTCACCCGTACCTAAAGCAAAAGGGGAAGATGGAGGAAGTGAAAATGATGAAAGCGACATT---------------GACAAGGAT---CAT------------GAAACAGTTGACTTGTTGGAGAGAAGAAGACCTAGCAAGAAGAAAAAATTGGAGAAAAAG------ATTAAAGGTCGGTCCTGGGTTTTAAAGAAAAAAGAACAACGAAGAAATCGTGGATCAACTAATGTACCTCGTGATACGAAGTATACTGGGCGC---------------------------------------------------------------------------------------------------------------------
>Isoetes_lacustris
ATGGCCTTACGGCCCGAGCACCAAGCACCGCCGGAGATATTTTACAACGATTCAGAGGCTCGCAAGTATACTTCCTCTTCCCGAATCATAGAAATTCAGTCAAAGCTTACTCAAAGAGCCCTTGAATTGCTTGCTTTGCCCAACGATGAAGTCCCGAGAATACTTATGGACATCGGTTGTGGATCAGGACTTAGCGGAGAAACACTTACGGAAAATGGGCATCATTGGATTGGCATTGACATCTCTCAGTCCATGCTTGACATCGCATTGGAACGTGATGTAGAAGGGGATTTACTACTTGGTGACATTGGACAGGGGCTAGGTATTCGGCCTGGAGTCATTGACGGGGCAATTAGCATATCTGCACTTCAGTGGTTGTGCAACGCCGATAAATCTTGCAATGATCCTCGAAGACGATTAAAATGTTTTTTTGGCTCTCTTTACAAGTGTTTAGCAAGAGGGGCACGTGCGGTGCTGCAAATTTATCCAGAGTCTAATGTCCAGGCAGAGATGATATCATCTGCAGCAATGCGATGTGGATTTTCAGGGGGGCTTTTAGTTGATTATCCGCACAGCACACGAGCAAAGAAATATTTTTTATGTTTGCTTTGTGGCTCCCCTGGTTCAGTATATTCACTTCCAAAAGCTAAAGGTGGGGAGGGTGGAAGTGAAAGTGAGAAT---------GATGAA------GATGACGATGAG---GAA------------AAGACGATTGCATTTGCCGGGAGACAGAGGCCTAAAAAAAGGCAGAAGATTGAAAAGAAA------CAGAGAGGCCGTGATTGGATTTTAAGGAAGAAAGAACAGCGGAGAAATTGA---------------------------------------------------------------------------------------------------------------------------------------------------------------
>Isoetes_sinensis
---------------------------------------------------------------------------------------------------------------------------------------------------------------------------------------------CTTAGCGGAGAAACACTTACGGAAAATGGGCATCATTGGATTGGCATTGACATCTCTCAGTCTATGCTTGACATTGCATTGGAACGTGATGTAGAAGGTGATTTACTACTTGGGGACATTGGACAGGGGCTAGGTATTCGGCCTGGAGTCATTGACGGGGCAATTAGCATATCTGCACTTCAGTGGTTGTGCAACGCCGATAAATCTTGCAATGATCCTCGAAGACGGCTAAAATGTTTTTTTGGATCTCTTTACAAGTCTTTAGCAAGAGGGGCACGTGCTGTGCTGCAAATTTACCCAGAGTCTAATGTCCAGGCAGAGATGATATCTTCTGCAGCAATGCGTTGTGGATTTTCAGGGGGGCTTTTGGTTGATTATCCACACAGCACACGAGCAAAGAAGTATTTTTTATGTTTGCTTTGTGGTTCCCCTGGTTCAGTATATTCACTTCCAAGAGCTAGAGGTGAGGAGGGTGGAAGTGAAAGCGAAAAT---------GATGAA------GATGACGATGAG---GAA------------AAGACGATTGCATTCGCTGGGAGACAGAGACCTAAAAAAAGGCAGAAGACTGAAAAGAAA------CAGAGAGGCCGTGATTGGATTATAAGGAAGAAAGAACAGCGGAGA---------------------------------------------------------------------------------------------------------------------------------------------------------------------
>Selaginella_moellendorffii
ATGGCG---CGGCCAGAGCGCCAGGCGCCTCCGGAGCTCTTCTACAATGAATCCGAGTCGCGAAAATACACGACGTCGTCTCGGATCATCCATATCCAGGCAAAGCTGACAGAGAGGGCTATGGAGCTTCTCGCTTTGCCTGATGACAAA---CCAAAGCTTCTTCTTGACATTGGTTGTGGATCGGGCTTGAGTGGAGAAACTTTGAGCGAGAAAGGTCATCACTGGATAGGAATGGACATTTCACAATCGATGCTAGAAGTTGCTCTAGAACGGGAAGCGGACGGTGATTTACTTCTAGGAGACATAGGACAGGGATTAGGACTACGGCCAGGAGTGTTTGATGGAGCGATCAGCATTTCTGCTGTCCAGTGGCTGTGCAACGCCGATAAGTCGTGCAATGATCCGCGGAAGAGGCTGAAATGTTTCTTTACGGCGCTCTTCCATTGTCTAGCGAGAGGTGCCAGAGCAGTGCTCCAGATCTATCCCGAGAACACTGCGCAGCTTGAGTTGATCACATCCGCAGCTATGCGCTGTGGCTTCTCGGGCGGTCTTGTGGTGGATTATCCTCACAGCTCTCGCGCGAAGAAGTATTTTCTCTGTCTGGTATCTGGGCCTCCCAGC---------GTACTTCCAAAACCCAAGGGCGAGGACGGAGGAAGCGAAAGTGAAGACAACGAGATTGACGAG------GATGATGAAGAA---GAAGAAGACAATGCAAGAACGGTGAAATTCTCCGGGAGGGAAAGACCCGCAAAGAGAAGCAAGCTCGAGAAGAAG---AACAAAAAAGGACGCGATTGGATTCTCCGCAAGAAAGAACAACGCCGAAAAGCCGGGCATGAA---GTTCCCAGAGACACCAAATACACTGGAAGAAAGCGCAAA---------------------------------------------------------------------------------GCTCGGTTCTAG---------------
>Lygodium_japonicum
ATGGCTTCCCGGCCTGAGCTTCAGGCGCCCCCCGAGATTTTCTACAACGAGTCAGAAGCTCGCAAATATACCACCTCCTCTCGTGTCATCGAAATCCAGGCAAAGCTAGCTGAGAGGGCCGTAGAGCTTCTGGCCATACCTAATGATGGACTGCCAAGACTTCTGCTAGACATTGGATGTGGATCTGGGCTCAGTGGTGAAACACTTACAGAAAATGGACATCATTGGATTGGGCTTGACATCTCGCAGGCAATGCTTGATGTTGCATGTGAACGTGAAGCAGAAGGGGATTTATTGTTAAGTGACATTGGTCAAGGATTGTGCCTTCGTCCAGGAATCATTGATGGTGTAATCAGCATATCTGCACTCCAGTGGTTGTGCAATGCGGATAAGACTTGCAATGATCCTAGGCGACGGCTCAAGACGTTCTTTACTTCCTTATACCGGTGCTTAGCCAGGGGAGCAAGGGCTGCTTTGCAAATCTATCCCCAAAATGCAGCACAGTTAGAGATGATCTCCTCGGCCGCCATGCGATCTGGATTTTCTGGTGGTTTGGTTGTGGATTATCCTCACAGCACACGAGCAAAGAAGTATTTTCTTTGCTTGGTATGTGGTCCATCTAGTGTCAATTCAGCACTTCCAAAGGCCAAAGGAGAAATGGGTGGAAGTGATAGT---GAAAGTGAGGTTGACAGT------GGCGATGAAGAT---GAA------------CAAACTGTGGCATTTGCAGGGAGGCAACGGCCTGCTAAGAAGCGTAAGATAGGCAGCAAG------ATGAAAGGAAGAGCTTGGGTTTTGAAGAAAAAGGAACAAAGAAGAAACCATGGATTCACAGATGTGCCAAGAGACACCAAGTATACTGGTCGGAAAAGGAAG---------------------------------------------------------------------------------GCTCGATTTTAG---------------
>Pteridium_aquilinium
---------------------------------------------------------------------------------------------------------------------------------------------------------CCGCGCAGGTTA---------GGATGTGGGTCTGGGCTTAGTGGGGAGACCTTATCGGAAAAGGGGCATGTTTGGATTGGGCTTGACATTTCTGAAGCAATGCTTGATGTTGCACTTGAGCGCGAAACTGAGGGAGACCTGCTCTTGAGCGACATTGGACAGGGCTTGGGATTTCGACCTGGAACATTAGATGGTGCCATCAGCATTTCAGCATTGCAGTGGCTATGCAATGCTGATAAGAGCTGCAATGATCCGAGGCAAAGGCTTAAGGCATTTTTCAACTCTTTGTATCGATCACTTGCAAGGGGGGCAAGAGCTGCTTTGCAAATTTATCCTCAGAACGCAGCCCAGCTGGAGATGATCTCCACAGCTGCTATGCGCTGTGGATTCTCTGGTGGCCTGGTTGTGGATTATCCCCACAGTACGCGAGCAAAAAAGTATTTTCTCTGCTTGGTATGTGGGTCAGCAAGTATAAACTCAGTTATCCCAAAAGCCAAAGATGGGATGGATGTGGATGATAGT---GGAAGTGAGGTGGATAGT------GGTGATGAAGAA---CAG------------CAAACGGTCACAGTCTCAGAGAGGCAAAGGCCAGCGAAAAAACGTAAGCTGGAAAGCAAG------CCCAAAGGACGGGCTTGGGTGTTGAAGAAGAAAGAGCAAAGGAGGAATCATGGGTTCAATAATGTACCAAAAGACTCCAAGTACACAGGCCGGAAAAGGAAA---------------------------------------------------------------------------------GCCCATTTTTGA---------------
>Physcomitrella_patens
ATGTCGATTCGGCCAGAAAGGCAAGCGCCGCCCGAGATTTTCTACAACGACACAGAAGCTAGGAAGTATACGACCTCGTCGCGAATTGTAAATATTCAGGCCAAGCTGTCGGAGCGAGCGCTGGAGCTTCTGGCGCTTCCTGACGATGGCGTGTCACGTCTGCTTCTGGACATCGGGTGCGGGTCTGGTCTGAGCGGAGAGACTTTGAGTGAGAATGGGCATCACTGGATCGGAATGGATATATCGGAGGCTATGCTGGATGTTGCGTTGGAGCGTGAGACGGAGGGAGATCTTTTGCTGAGTGATATTGGCCAGGGTATGCCTTTCCGGCCTGGCACTTTGGACGGGGCTATCAGTATCTCCGCCGTGCAGTGGCTTTGTAACGCTGATAAGTCGTGCAACAATCCGCGGTTACGGCTGAAAGCTTTCTTTGGCACCTTATATAAGTGTTTGGCGAGAGGAGCCAGGGCAGTTTTGCAAATTTACCCGGAGAGTCCGCAGCAGTTGGAGATGATCTCATCTGCAGCAATGAAATCAGGGTTTTCGGGCGGTTTAGTTGTAGATTATCCTCACAGTACCCGAGCAAAGAAATACTTTCTTGTTCTCAGTTGTGGCCCACCTAGTACGGCCACCGCGCTCCCCAGGGCCAAAGAGGGCAATGAGATGAGTGAGGATGAAGAGAGTGGCAGCGAGTGT---------GATGAAGATGGAGGC------------ACTACTGTGAATGTATCTGAGAGACAACGACCTTCTAAGAAACAGAGGAAGGATAGCAAGAAGAGTGGAAAGGGTCGTTCTTGGATTTTAAAGAAGAAAGAGCAACGTAGGCATAGAGGGTACACGAATGTCCCAGATGATTCCAAATATACAGGCCGAAAAAGGAAA---------------------------------------------------------------------------------GCTCATTTCTGA---------------
>Pinus_maritima
ATGGCCACCCGACCAGAGAATCAGGCGCCCCCTGAGATTTTTTACAATGACTCAGAGGCTCGCAAGTATACTACATCTTCTCGGATTATCGAAATCCAGGCAAAGTTGGCTGAGAGAGCTTTGGAGCTTCTTGCTTTACCAGATGATGGGATTCCTAAACTTCTGCTTGATATTGGTTGTGGATCAGGACTCAGTGGAGAAACATTATCAGAGAATGGGCATCATTGGATTGGGTTAGATATTTCCTCATCAATGCTTGATATTGCATTGGAGCGTGAAGTAGATGGTGATCTGTTACTATCAGACATTGGCCAGGGATTGTGTTTGCGGCCAGGAACTGTAGATGGTGCTATCAGTATCTCAGCTGTTCAGTGGCTTTGCAATGCTGACAAGTCGTGCAATGAACCAAGGTTGAGATTGAAGGCTTTCTTTGGAACACTTTATAGATGTTTATCAAGAGGTGCACGAGCTGTATTGCAGTTATATCCTGAAAATCCAGCTCAGCTTGAAATGATCACTGCTGCTGCAATGCGTTCTGGGTTTTCAGGTGGTCTGGTCGTGGATTTTCCTCACAGTACTCGTGCAAAGAAATATTTCCTGTGTCTAATTTGTGGGCCCCCAAGTGTAAACACAACACTTCCAAAGGCCAGAGGGGAACAAGGAGGGAGTGAGACTGATGAGAGTAGTGAC---------------GATGAAGAA---AAC------------AGTACTGTGGACTTTTCAGAGAGGCGAAGACCAAGAAAGAAGCTGAAGGTTGCAAAAAAG------GGCAAAGGTCGTGAGTGGGTTTTCAAGAAAAAAGAGCAGAGGAGGAGTAAAGGTTTTGTT---GTTCCTCAAGATACCAAATATACTGCTCGGAAGAGAAAA---------------------------------------------------------------------------------ACGCGTTTCTGA---------------
>Amborella_tricopoda
ATGCCTTCAAGGCCTGAGAAACAGGCTCCTCCAGAGTTCTTCTATGATGAAACTGAAGCTCGAAAGTATACGACTTCATCTCGTATAATCGAAATCCAGGCTAAGCTTTCTGAAAGGGCATTGGAGCTTCTTGCCTTGCCTGATGATGGAGTTTCTAGACTTTTGCTTGATATTGGTTGTGGATCTGGGCTTAGTGGAGAAACACTCTCAGAGAATGGACATCAATGGATTGGGCTGGATATATCACATTCCATGCTTGATATTGCATTGGAGCGTGAAGCAGAGGGTGACCTCATACTTTCAGATATTGGCCAGGGCTTGGGCCTCCGTCCTGGATGTATTGATGGGGCAATTAGTATCTCAGCTGTTCAGTGGTTATGCAATGCTGATAAGAGTTCTAATGACCCCAAGCTGAGATTGAGGGCTTTCTTTGGATCATTGTATAGATGTTTAGCAAGGGGAGCAAGAGTTGTGTTACAACTTTATCCGGAAAATCATGCTCAACTTGAGATGATCACTTCTGCTGCAATGAGATCTGGATTTTCGGGTGGTTTGGTTGTTGATTACCCACACAGTACCCGAGCAAAGAAGTATTTTCTCTGCCTCATATGTGGTCCCCCAAATTTAAGCACAACCCTTCCAAGGGCCAAAGGTGAAGATGGGGGGAGTTGCTCAGAAGAGAGTGACAGC---------------GATGGAGAA---AAT------------CAAACAGTACGAGTTCAAGAGAGGCAGCGTCCTAGGAAGAAGCAAAAGATGCTTCAATTA------------------ACGCAAGTTCATTTACGCACTGAACCCTTCCTTGGCAATGGTTATGGT---GAGCCAAAGGTGTATATTTATTCCTCTATTGCAGTATCAATTTTGGAAATCAATCTGAGGTGGATGGACCTTCACACCACTTGGGTATGGTGCTCAAATCTCTCTACTTTGGATCCCATGACAGGTTTTTGGGGTTTCTGCAGTTGA
>Isoetes_spp
------------------------------------------------------------------------------------------------------------------------------------------------------------------------------GGTTGTGGATCAGGAY--AGCGGAGAAACACTTACGGAAAATGGGCATCATTGGATTGG-------------------------------------------------------------------------------------------------------------------------------------------------------------------------------------------------------------------------------------------------------ATTTATCCAGAGTCTAATGTCCAGGTAGAGATGTTACCTTCTGCAGCAACGCGATGTGGAGTTTCTGCGGCGCTTTTAGTTGATTATCCGCA--GCACACGAGCAAAGAAATATTTTTTATGTTTGCTTTGTGGCTCCCCTGGTTCAGTA------------------------------------------------------------------------------------------------------------------------------------------------------------------------------------------------------------------------------------------------------------------------------------------------------------------------------------------------------------------------------------------
>Isoetes_andicola
------------------------------------------------------------------------------------------------CAGTCAAAGCTTACTCAAAGAGCCCTTGAATTGCTTGCTTTGCCCAACGATGAAGTCCCGAGAATACTTATGGACATCGGTTGTG----------------AGAAACAC--ACGGAAAATGGGCATCATTGGATTGGCATTGACATCTCTCAGTCCATGCT--ACATCGCATTGGAACGTGATGTAGAAGGGGGTTTACTACTTGGTGACATTGGACAGG--------------------------------------------------------------------------------------------------------------------------------------------------------------------------------------------------------------------------------------------------------------------------------------------------------------------------------CTTCCAAGAGCTAAAGGTGGGGAGGGCGGAAGTGAAAGTGAGAAT---------GATGAA------GATGACGACGAG---GAA------------AAGACG-TTGCATTTGCCGGGAGACAGAGGCCTAAAAAAAGGCAGAAGATTGAAAAGAAA------CAGAGAGGCCGTGATTGGATTTTAAGGAAGAAAGAACAGCGGAGAAAT------------------------------------------------------------------------------------------------------------------------------------------------------------------
>Isoetes_humilior
------------------------------------------------------------------------------------------------------------------------------------------------------------------------------------------------------------------------------------------------------------------------------------------------------------------------------------------------------------------------------------------------------------------------------------------------------------------------------------------------------------TCTAATGTCCAGGCAGAGATGATATCTTCTGCAGCAATGCGTTGTGGATTTTCAGGGGGGCTTTTAGTTGATTATCCGCACAG-------------------------------------------------------------------------------------------------------------------------------------------------------------------------------------------------------------------------------------------------------------------------------------------------------------------------------------------------------------------------------------------------------------------------------------------------
>Isoetes_elatior
-------------------------------------------------------------------------------------------------AGTCAAAGCTTACTC--AGA-CCCTTGAATTGCTTGTTTTGCCCA-CGATGGAGTCCCGA-AATACTTATGGA----GGTTGTGGATCAGGACTTAGCGGAGAAACACTTACGGAAAATGGGCATCATTGGATTGGCATTGACATCTCTCAGTCTATGCTTG------------------------------------------------------AGGGGCT-GGTATTCGGCCTGGAGTCATTGATGGGGCGATCAGCATATCTGCACTTCAGTGGTTGTGCAACGCCGATAAATCTTGCAATGATCCTCGGAGACG-------TGTTTTTTTGGATCTCTTTACAAGTCTTTAGCAAGAGGGGCACGTGCTGTGCTGCAAATTTATCCAGAGTCTAATGTCCAGGCAGAGATGATMTCTTCTGCAGCAATGCGTTGTGGATTTTCAGGGGGGCTTTTAGTTGATTATCCACACAG----------------------------------------------------------------------------------GAGGGTGGAAGTGAAAGTGAAAAT---------GATGAA------GATGACGATGAG---GAA------------AAGACG------------------------------------------------------------------------------------------------------------------------------------------------------------------------------------------------------------------------------------------------------------------------------
>Isoetes_coromandelina
-------------------------------------------------------------------------------------------------AGTCAAAGCTTACTCAAAGAGCCCTTGAATTGCTTGCTTTGCCCGATGATGGCGTTCCCAGACTGCTTATGGACATCGGTTGTGGATCAGGACTAAGTGGAGAAGCACTTAGTGAAAATGGGCATCATTGGATTGGCATAGACATCTCTCAGTCTATGCTTG-----------------------------------------------------CAGGGGTTAGGTATTCGTCCTGGAGTAATTGATGGGGCAATTAGCATATCTGCACTTCAGTGGTTGTGCAATGCTGATAAATCTTGCAATGACCCTCGGAGACG----------------------------------------------------------------------------------------------------------------------------------------------------------------------------------------------------------------------------------------------------------------------------------------------------------------------------------ATTGCATTTGCTGGGCGGCAGAGGCCCAAGAAAAGGCAGAAGATTGAAAAGAAA------GTGAAAGGCCGTAATTGGATTCTCAGAAAGAAGGAACAGCGGAGAAA-------------------------------------------------------------------------------------------------------------------------------------------------------------------
