# Supplementary material for: Phylogenomics indicates the “living fossil” Isoetes diversified in the Cenozoic
Source: PLoS One. 2020 Jun 18;15(6):e0227525. doi: 10.1371/journal.pone.0227525 (PMC7302493; doi:10.1371/journal.pone.0227525)
Supplement: S1 File — Folder containing fasta files for each of the individual nuclear alignments. (GZ) [file pone.0227525.s011.gz › 1_Individual_Nuclear_Alignments/Homolog_27638.orthogroup_18.fasta]

>Oryza_sativa
------------------------------------------------------------------------------------------------------------------------------------------------------------------------------------------------------------------------------------------------------------------------------------------------------------------------------------------------------ATGGAC------------------------------------------------------------------------------------------------------------------------------------------------------------------------------------------------------------------------------------TGGGCGGCGGCGGGGTACACGGCGGCGGCGCTGGTGTGCGCCGCGGCGGCCACCGTCATCGCGCTCGTGCACATCTACCGCCACCTCCTCCACTACGCGGAGCCC---------------------------------------------------------------------------------ATCTACCAGCGATTCATCGTCCGCCTCATCTTCATGGTCCCGGTCTATGCCGTGATGTCG---------TTCCTTTCCCTTATCTTACCAGATAATTCA------------ATATATTTTAATTCTATTCGAGAGATTTATGATGCTTGGGTCATCTACAATTTCTTTTCACTTTGCTTGGCATGGGTTGGA---------GGTCCTGGTGCTGTGGTGGTAAGTTTG---------------------------------------------------------------AATGGGCGAACCCTGAAGCCATCGTGGTTTCTGATGACTTGCTGTTTTCCAGCTATTCCTCTAGATGGGCGTTTTATTCGGAGATGCAAACAAGGCTGTTTGCAGTTTGTGATTCTTAAGCCTATTTTGGTGGTTATTACCTTCATACTTTATGCGAAAGGAAAATACGCAGATGGAAACTTTAGTGTCAAGCAATCCTATCTA------TACATTACTATCATATATACAGTCTCA---TACTCAATGGCACTATATGCTCTTGCGGTGTTCTATGCGGCATGCAGAGATCTGCTTCGGCCATATAATCCTGTCCCAAAATTCATCATGATCAAATCAGTAGTGTTTCTCACATATTGGCAGGGTGTCCTGGTTTTCCTTGCTGCAAAATCTCGGTTTATCAAAAATGCT---------------------------------------------------------GAAAAAGCTGCTGATCTCCAGAACTTCGTATTGTGTGTTGAAATGCTCATAGCAGCTATTGGCCACCTATTTGCATTTCCTTACAACGAGTATGCTGGTCCCAAT---GGTCGACCTTCTGGTGATTTCAAG------------------------------------------------------------------GGAAGCCTTCTGCATGCTCTGAAGTTCAATGATTTCTACCATGATACTGTTCATCAGTTTGCACCTACCTATAACGAATATGTGCTGTACAATCACAATGAG---GGAGACAGCACTCAAAGGAAGTATCCTTCAGTGAGTACCGTGCCATCC------GGGCGGGAT------------------------------------------------------------------------------------------------------GTAGAATTGTCTGGCATCTCTGTGATGCCT---------------------------GCGAACAGTGCGGTGACATCAAGCGTATCGTCA---------------AACCAGGCAGATCAGGAAGAAACAATGAGCACCCCA------------------------ATCAAGGACAGAGTTGATAATGTAGGG---CTTTACGACCTGACA---------------------------------------------------------------------------GACTTGCTTGAT------------------------------------------------------GTGGATTTGTCTAACTACCCAGCC---------------------------------------------------------------------------------------------------------------------------------------------------------------------------AAGGTTCCTGCAATCTCTGATGTAAGAAAACAATGA---------------------------------------------------------------------------------------------------------------------------------------------------------------
>Ananas_comosus
------------------------------------------------------------------------------------------------------------------------------------------------------------------------------------------------------------------------------------------------------------------------------------------------------------------------------------------------------ATGGCG------------------------------------------------------------------------------------------------------------------------------------------------------------------------------------------------------------------------------------------TATATTCTGTTTGTCGCAGTTGCCTTCCCGTGCGCGGCCGGAGCCATAGTTCTAGCACTGCATCATATCTACAGGCACCTCTTGAATTACACCGAGCCC---------------------------------------------------------------------------------ACTTACCAGCGTTTTATTGTGCGTATTATCTTCATGGTCCCGGTTTACGCTGTGATGTCT---------TTTTTGGCCCTTGTTCTACGCGATAGCTCA------------ATATACTTCGATTCAATCCGAGAAGTCTATGATGCTTGGGTCATCTATAATTTCCTTTCACTCTGCTTGGCATGGGTGGGA---------GGTCCTGGTGCTGTAGTATCAAATTTG---------------------------------------------------------------ACTGGTCGAGTTCTGAAGCCATCCTGGTTACTGATGACTTGCTGTTTTCCAGCTATTCCTCTTGACGGGCGTTTTATACGGAGGTGCAAGCAAGGTTGTTTACAGTTTGTTATTCTTAAGCCTATTCTGGTTGTCATTACCTTCATACTCTATGCAAAGGGAAAATATGAAGACGGGAACTTCAGTGTCAACCAAGCCTATTTG------TATATCACAATCATCTACACTGTCTCA---TATTCAACGGCATTGTATGCTCTTGCCCTGTTCTATGTGGCATGCAGAGATCTACTTCTGCCATTCAACCCAGTCCCAAAATTTATTATGATTAAATCAGTTGTTTTCCTCACATATTGGCAGGGCGTGCTGGTTTTTCTTGCTGCCAAGTCTGGCTTTATAAAGAATGCT---------------------------------------------------------GAAGAAGCTGCTGATTTTCAGAACTTTGTGTTATGCATTGAAATGCTTGTAGCGGCTGTAGGACATCTGTATGCCTTCCCCTATAAGGAGTATGCAGGGGCCAAT---ATTGGTGCATCTGGTGGTTTTAGG------------------------------------------------------------------GGAAGCCTTGCCCATGCTTTGAAGTTTAACGACTTCTACCACGACACAGTTCACCAGTTTGCCCCTACTTATCATGATTATGTACTCTACAATAACACCGAG---AGTGATGATGGTGCAAGAAAGTATAGATCACGCACATTCGTGCCCACT------GGGCAGGAGATGGATTCGGTGCGGAAGAATAAGAACATGTATGGCGGCAAGATTAATGAC---------------------------------------------------ATACAGTTGTCTAGCATGCCCACCTCAGGT---------------------------ACAAATAGTCCAATGACATCGAGCTCCTTGATC---------------AATCAGGCAGACTTGGAAGCTATCAAGTCCTCTTTG------------------------CTCAAGGAAAGTGCTACTGCTGTACAA---CCATATGATCTTTCC---------------------------------------------------------------------------CTCTTGATTGAT------------------------------------------------------GCGGATCTATCTAATTACCCTGCT---------------------------------------------------------------------------------------------------------------------------------------------------------------------------GAGGTTCCCGCAGTTGATGACTCAAGCAAACAATGA---------------------------------------------------------------------------------------------------------------------------------------------------------------
>Arabidopsis_thaliana
------------------------------------------------------------------------------------------------------------------------------------------------------------------------------------------------------------------------------------------------------------------------------------------------------------------------------------------------------ATGGCG---------------------------------------------------------------------------------------------------------------------------------------------------------------------------------------------------------------------------------GATTTGTTACCCATTTACCTCATTATTTTGGCATTTCTATGCACTGTCGGAGCCATTGCTTTGGCTTTATTCCATATCTACAAGCACCTATTGAACTATACGGAACCC---------------------------------------------------------------------------------ATTTATCAGAGATATATTGTGCGCATTGTCTTCATGGTCCCGGTTTATGCCTTGATGTCA---------TTCTTGGCTCTCGTTTTGCCCAAGAGCTCT------------ATATATTTTAACTCTATCCGTGAAGTTTACGAAGCATGGGTGATATATAATTTTCTATCGCTGTGTTTGGCCTGGGTTGGA---------GGCCCAGGTTCGGTAGTTATAAGTTTA---------------------------------------------------------------ACTGGTCGCTCTCTGAAGCCATCTTGGCATCTCATGACGTGTTGCATCCCACCACTACCATTAGACGGGCGTTTTATTAGACGATGCAAGCAAGGTTGTCTGCAATTTGTTATTCTAAAGCCAATCCTAGTTGCTGTCACACTTGTGCTTTATGCAAAAGGGAAATACAAGGATGGAAATTTTAGCCCTGATCAATCCTATCTC------TATCTTACCATCATCTATACAATATCA---TACACTGTAGCTCTGTACGCGCTGGTCCTCTTTTATGTGGCATGCAAAGATCTGCTTCAGCCATTCAATCCAGTCCCAAAATTTGTGATTATAAAGTCTGTTGTCTTTCTAACCTATTGGCAGGGTGTTCTAGTTTTCCTTTTTGCTAAATCTGGATTTATAAGGGATGAA---------------------------------------------------------GAAGAAGCAGCCCTCTTCCAAAATTTTATAATATGTGTGGAAATGCTTATTGCTGCAGCTGCTCATTTCTATGCATTTCCGTACAAGGAATATGCAGAGGCCAAT---GTTGGAGGAGCTCGCAGTTTCTCA------------------------------------------------------------------GGAAGTCTGGCACATGCTCTTATGCTAAACGATTTCTACCATGATACTGTTCACCAGTTTGCACCAACATATCACGATTATGTGCTCTATAATCATAATGATGGGGGTGAGGAAGGGACAAGGAAGTACCGAGCACGAACATTTGTGCCAACT------GGTCAGGAAATGGATGCTGTTAGAAAGAACAAACACATGTTTGGAAACAAGATAGATGGT---------------------------------------------------GTTTCGGTCTCCAGT---CAATCTTCAGAA---------------------------ACAAGCACACCCAAAACCTCTGGTGTAACTTAT---------------GATCCTGCACGCCCTGAGAGCATGAAATCTTCCTTG------------------------CTGGTAGATGCCTCGGACTCTGTTTCCACAATGTATGACATGTCG------------------------------------------------------------------------------CTCATTGAC------------------------------------------------------ATTGATATATCGAGCTACCCTAGC---------------------------------------------------------------------------------------------------------------------------------------------------------------------------AAGGTACCTTCTGCAAATATAAGTGGAGGACCTAAATAG------------------------------------------------------------------------------------------------------------------------------------------------------------
>Theobroma_cacao
------------------------------------------------------------------------------------------------------------------------------------------------------------------------------------------------------------------------------------------------------------------------------------------------------------------------------------------------------ATGGGT---------------------------------------------------------------------------------------------------------------------------------------------------------------------------------------------------------------------------------GATTCCCTTCCTATTTACCTCAACATTGTGGCCTTTTTGTGTACTGCTGGAGCCATTGCTTTGGCAATTCTTCACATCTACAGGCACCTTTTGAATTACACCGAACCT---------------------------------------------------------------------------------ATTTTTCAGAGATACATCGTGCGCATCATCTTTATGGTTCCGGTTTATGCGTTGATGTCT---------TTCTTGTCCCTTGTTCTACCACAGAGTTCA------------ATCTATTTCAATTCTATCCGGGAAGTTTATGAAGCTTGGGTCATCTATAATTTTTTGTCTCTGTGCCTAGCATGGGTTGGT---------GGTCCTGGAGCAGTTGTGCTCAGTTTG---------------------------------------------------------------AGTGGTCGAGTTTTAAAGCCATCTTGGTATCTGATGACATGCTGCTTCCCTCCCATGCCACTAGATGGGCGTTTTATACGGAGATGCAAGCAAGGGTGTCTTCAATTTGTCATTCTGAAGCCCATTTTAGTTGCTGTTACACTCATATTATATGCGAGAGGAAAATATAAAGATGGAAATTTTAGTCCCAGACAAGCATATCTA------TATCTTACTATCATCTACACAATATCA---TACACAATGGCTCTATATGCTTTGGTGTTGTTTTACATGGCATGCAAAGATCTTCTTCAGCCATTCAATCCAGTTCCGAAGTTCATCATAATAAAATCTGTGGTTTTCTTAACCTATTGGCAGGGTGTTCTGGTTTTTCTCGCTGCTAAGTCTGGATTCATAAAGGATGCA---------------------------------------------------------GAAGCAGCTGCTCAATTTCAAAACTTTATTATATGTGTTGAGATGCTTATAGCTGCCGTGGGTCATCTTTATGCATTTCCATATAAAGAGTATGCTGGTGCAAAT---ATTGGTGGGTCTCGTGGTTTGACA------------------------------------------------------------------GGAAGCCTTGCACATGCCTTGAAGTTAAATGACTTCTATCATGATACTGTTCACCAGTTTGCACCAACATATCATGATTATGTATTGTACAATCATAATGAT---GGTGATGAGGGAACAAGAAAGTACCGGTCGAGGACCTTTGTGCCAACT------GGGCCAGAGATGGATGCTGTGAGAAGAAACAAACTCATGTTTGGAAACAAACTGGATGAC---------------------------------------------------ATTCAGCTATCCAGTCTCTCATCGTCTGGT---------------------------ACAAGCACTCCCCAAAACCCTGGCTCTGTACCA---------------GATTCTGCACGTGGTGATGCAATAAAATCATCACTG------------------------CTTGTGGACCCCTCAAATTCTTATACAGTGCCATATGATATGTCA------------------------------------------------------------------------------CTTATAGAC------------------------------------------------------ATGGATTTATCAAATTACCCTCAA---------------------------------------------------------------------------------------------------------------------------------------------------------------------------AAAGTTCCTGCAGCAAAAGAAACTGAGACTAGGTGA---------------------------------------------------------------------------------------------------------------------------------------------------------------
>Littorella_uniflora
------------------------------------------------------------------------------------------------------------------------------------------------------------------------------------------------------------------------------------------------------------------------------------------------------------------------------------------------------ATGGGG------------------------------------------------------------------------------------------------------------------------------------------------------------------------------------------------------------------------------------------CCGATATTCTACATATTGATAGCATTGCCTTGTACAATTGGTGCAATGGCATTGGCTATTATTCACATATACAGGCACCTATTGAACTATACGGAGCCT---------------------------------------------------------------------------------GTGTTTCAGAGATACATTGTCCGGATTGTCTTTATGGTTCCTGTTTATGCGTTAATGTCT---------TTCTTATCCCTGGTCCTAAACAAACATGCA------------ATCTACTTCAATTCGATCAGAGAAATATATGAAGCTTGGGTCATTTATAATTTCTTATCACTGTGCTTAGCATGGGTTGGT---------GGTCCAGGAGCTGTTGTTTTAAGCCTG---------------------------------------------------------------TCTGGCAAAACTCTGAAGCCAAGTTGGTGTTTGATGACATGTTGCTTTCCCCCAATGCCATTAGATGGGCGCTTTATCAGATGGTGCAAACAGGGATGCTTGCAGTTTGTGTTCCTCAAGCCAATTCTAGCTGTATTTACTATTATTCTTTACGCAAAAGGAAAATATGAAGATGGGAATTTCAACCCAATGCAGTCCTATCTG------TACCTCACAATCATCTACACAATCTCC---TACTCAATGGCACTTTATGCCCTGGCCTTATTTTACGTGGCTTGCCGAGATCTGCTTCAACCATTCAATCCAGTTCCGAAGTTTATTATAATCAAATCTGTAGTTTTCCTTACATACTGGCAGGGTGTTTTGGTGTTCCTTGCTGCCAAGTCTGGATTTATAAGAGATACG---------------------------------------------------------GAGCAGGCAGCTGAATTTCAAAATTTCATAATTTGTGTTGAG---------------------------------------------------------------------------------------------------------------------------------------------------------------------------------------------------------------------------------------------------------------------------------------------------------------------------------------------------------------------------------------------------------------------------------------------------------------------------------------------------------------------------------------------------------------------------------------------------------------------------------------------------------------------------------------------------------------------------------------------------------------------------------------------------------------------------------------------------------------------------------------------------------------------------------------------------------------------------------------------------------------------------------------------------------------------------------------------------------------------------------------------------------------------------------------------------------------
>Amborella_tricopoda
---------------------------------------------------------------------------------------------------------------------------------------------------------------------------------------------------------------------------------------------------------------------------------------------------------------------------------------------------------------------------------------------------------------------------------------------------------------------------------------------------------------------------------------------------------------------------------------------------------------------------------------------------------------ATGCTGCATATATACAGGCACCTTTTGAATTACACAGAACCC---------------------------------------------------------------------------------ACATATCAGAGATATATTGTCCGTATCGTTTTCATGGTTCCGGTATACGCCATGATGTCT---------TTTTTGTCTCTTGTGCTGAATGACAAAGCA------------ATTTACTTTAATTCCATCCGTGAAGTGTATGAAGCTTGGGTCATATATAATTTTCTTTCTTTGTGCCTTGCATGGGTTGGA---------GGTCCCGGTGCCGTTGTGTTGAGCTTA---------------------------------------------------------------AGTGGTCGGGTTTTGAAACCGTCATGGTATCTGATGACTTGCTGCTTTCCTGCTATGCCACTTGATGGGCGCTTTATACGAAGGTGCAAGCAAGGGGGTTTGCAGTTTGTGATTTTGAAACCCATCCTGGTCGCAGTTACATTCATATTGTATGCTAAAGGAAAATACGAGGATGGAAACTTCAGTGCAAAACAAGCTTATCTC------TATGTGACAATCATCTACACCATCTCA---TATTCAATGGCTTTGTATGCCTTGGTCTTGTTCTATGTAGCATGCAGAGACCTGCTTCGCCCATTCAATCCTGTTCCAAAGTTCATAATGATCAAATCTGTAGTCTTCCTTACATATTGGCAGGGTGTTCTGGTGTTTCTTGCTGCAAAGTCTAGGATCATAAAGAATGCA---------------------------------------------------------GAAGAGGCTGCTGATTTCCAAAACTTCATCATCTGTGTTGAGATGCTTTTTGCTGCAGTTGGTCATTTCTATGCATTCCCATACAAAGAATATGCCGGTGCAAAT---ATTGGTGCATCTGGTGGCCTAACT------------------------------------------------------------------GGAAGCCTTGCCCATGCACTCAAGTTCAATGACTTCTACCATGATACAGTACACCAGTTTGCTCCCACATATCATGATTACGTGCTTTACAATAATGAG------AGTGAAGATGGAACAAGAAAATACAGATCCCGAACATTTGTTCCTACT------GGTCAAGAAATGGATACTGTGAGAAGGCACAAGCACATGTTTGGGAACAAGATTGAAGAT---------------------------------------------------ATACAGTTATCCAGCGTGTCGTCCTCTGAA---------------------------GCTAGCAGTCCTTCCAATGTAGACAGTGTACAA------------AAGGCTAAAGGAGATCCGGAAGCCATGAAAAATTCTCTC------------------------CTTCTTGACCCATCCAATCCCCTTTCGCAACCTTATGATCTCTCC------------------------------------------------------------------------------TTGATTGAT------------------------------------------------------ATGGACTTGTCTGGTTACCCAACG---------------------------------------------------------------------------------------------------------------------------------------------------------------------------AAAGTTCCTCCAGCT---------------------------------------------------------------------------GGTCATTGA------------------------------------------------------------------------------------------------
>Huperzia_squarrosa
------------------------------------------------------------------------------------------------------------------------------------------------------------------------------------------------------------------------------------------------------------------------------------------------------------------------------------------------------ATGGAT------------------------------------------------------------------------------------------------------------------------------------------------------------CTGTCACAG------------------------------------------------------------TTCGATGCAAGGACGCTGACGCTGCTGGGAGCAGGAGCGTGCACGATGCTGTCGATGCACTTCACGATGCAGCTGCTGTCGCAGCACCTCTACTTCTGGAAAAACCCT---------------------------------------------------------------------------------AAACAGCAAACAGCCATTCTCATCATCATTCTCATGGCGCCCATTTACGCCATCGATTCT---------TTCTTCGGCCTCGTGGAGATCCAAGGCAGCACCGTCTTCTTCACCTTTCTGGATGCCATCAAGGAGTGCTACGAGGCTCTTGTGATTTCAAAATTCTTAAGCTTGATGTATAGTTATGTGGGGATCTCAATCAGCAAGAATATAATACCAGATAATATC---------------------------------------------------------------AAAGGGCGCAAAATTCATCATTCTTTTCCTCTAACCCTGTTTATGCCACATGAGGTTCCCTTGAACCAACAATCACTACTACTTTTGAAGTGGTGGACTTGGCAATTTGTAATAATAAGGCCAATGCTATCAATTTTGATGATAGTCTTGCAGCTGCTGGGCTTGTATGGG------------------------AGTGTAATCTCATGGATTGTGACATTCATACTAAATGCCTCT---GTATCCTTGGCCATGTACTCTTTGCTCAACTTCTATCATTTGTTTAGCAACGAGCTGGCTCCTCACAAGCCC---------------------------------------------------------------------------------------------------------------------------------------------------------------------------------------------------------------------------------------------------------------------------------------------------------------------------------------------------------------------------------------------------------------------------------------------------------------------------------------------------------------------------------------------------------------------------------------------------------------------------------------------------------------------------------------------------------------------------------------------------------------------------------------------------------------------------------------------------------------------------------------------------------------------------------------------------------------------------------------------------------------------------------------------------------------------------------------------------------------------------------------------------------------------------------------------------------------------------------------------------------------------------------------------------------------------------------------------------------------------------------------------------------------------
>Huperzia_lucidula
------------------------------ACAACAAAAAAAAGAGAGAGAGAGAGAGAGAGAGCGCGCGAGCGAGCGAGAGGGAGGACGAGG------------------------------------------------------------------------------------------------------------------------------------------------------AGAAGGATCGCG---------------------------------------------------AGAGAGGAAGGGAAGGGGTTG------------GCGATGGAT------------------------------------------------------------------------------------------------------------------------------------------------------------CTGTCACAG------------------------------------------------------------TTCGATGCGAGGACGCTGACGCTGCTGGGAGCAGGAGCGTGTACCATGCTGTCCATGCACTTCACCATGCAGCTGCTGTCGCAGCATCTCTACTTCTGGAAAAACCCT---------------------------------------------------------------------------------AAGCAGCAAACAGCGATCGTCATAATCATTCTCATGGCTCCCATTTACGCCATCGATTCT---------TTCTTCGGCCTCGTGGAGATTCAAGGCAGCACCGTCTTCTTCACGTTTCTGGATGCCATCAAGGAGTGCTACGAAGCTCTTGTGATTTCGAAATTTTTAAGCTTAATGTATAGCTACGTGGGGATATCAATCAGCAAGAATATCATACCAGATAATATC---------------------------------------------------------------AAAGGGCGCAAAATTCATCATTCTTTTCCTTTGACTCTGTTTGTGCCACATGAAGTTCCCTTGAACCAACAGTCATTACTACTTTTGAAGTGGTGGACTTGGCAATTTGTAATAATAAGGCCAATATTATCAATTTTGATGATAGTCCTGCAGCTGCTGGGCTTGTATGGG------------------------GTTGTAGTCTCATGGATTGTGACTTTCATACTAAATGCCTCT---ATATCTCTGGCCATGTATTCTTTGCTCAATTTCTATCATTTGTTTAGCAAGGAGCTGGCTCCTCACAAGCCTCTTCCAAAGTTCCTATGCATCAAAGGTGTTGTGTTTTTCTCGTTTTGGCAGGGAATGGTTTTGAAACTTCTAGCTGCTGGTGGAGTCATACGCACTGAG---------------------------CATAGG---TGGTTGGAAATTGAGCAAATTGAGGAAGCA------TACCAAAATCTTTTAATATGTGTTGAAATGGTAGTTTTTGCAGTACTTCAGCAATATGCTTTTCATGTT---------------------------------------------------------------------------------------------------------------------------------------------------------------------------------------------------------------------------------------------------------------------------------------------------------------------------------------------------------------------------------------------------------------------------------------------------------------------------------------------------------------------------------------------------------------------------------------------------------------------------------------------------------------------------------------------------------------------------------------------------------------------------------------------------------------------------------------------------------------------------------------------------------------------------------------------------------------------------------------------------------------------------------------------------------------------------------------------------------------------------------------------------------------------
>Physcomitrella_patens
------------------------------------------------------------------------------------------------------------------------------------------------------------------------------------------------------------------------------------------------------------------------------------------------------------------------------------------------------ATGGAT------------------------------------------------------------------------------------------------------------------------------------------------------------TTCAAGTCA------------------------------------------------------------ATGGATGTGCGAACCCTAACGCTGCTGGGAGCAGGGATGTGCACGATAGCGTCGATGCATTTCACGTCGCAGCTGGTTGGACAGCATCTTTTTTACTGGAACAATCGG---------------------------------------------------------------------------------GCTCAGCAGAAGCTCATCATTATCATTATCTTGATGGCGCCTATCTATGCCGTGACGTCT---------TTCTTCGGCCTGGCGCAAATTCAAGGCAGCGAGATTTTTTTCACTTTTCTGGAGTCGATCAAAGAGTGTTATGAAGCTCTTGTAATTGCGTCATTTTTGAACCTGATGTATGAATATGTGGGTATATCTACATCCAAGCGTGTTGTTCCAGATGAGATC---------------------------------------------------------------AAAGGACGCGCCATCCACCACAGCTTTCCAATGACATTGTTTGTGTCAAAAGAAGAGAAGTGTGATGTGAAATCATTGAAACGGCTTCAAGATTGGACGTGGCAGTTTGTCATTCTGCGGCCACTGTTGTCTGTTCTTGTCATATTCTTGGAGTGGATGGGTTTGTATGAG------------------------GGCCTCATCTCATGGACTGTAACACTCGTCCTGAATGTCTCA---GTATCTCTGGCGATGTACTCGCTTGTTGTATTTTATCATTTGTTTCATGCCGAGCTAGCCCCCCACAATCCCCTTGCCAAAATTCTGTGCATCAAAGGTGTCGTTTTCTTCTCTTTCTGGCAGGGAGTGGCATTGCAGTTGCTAGCAGCAGCAGGTATAATTCGGGCCGAG---------------------------CACATT---TGGCTGGAAATCAACCAAATAGAGGAAGCC------TATCAAAATATTTTTGTATGCGTGGAGATGGTGGGATTCGCGATTTTGCAGCAGTACGCATTTAGTGTCCAAGAGTACTCAGGAAATTAT---------------------------------------------------------------------------------------------GACAAAATACTACAGGATGCT------------------------------------------------------------------------------------CAGAGGAGGAGAGAGAAGAAAGATTGA---------------------------------------------------------------------------------------------------------------------------------------------------------------------------------------------------------------------------------------------------------------------------------------------------------------------------------------------------------------------------------------------------------------------------------------------------------------------------------------------------------------------------------------------------------------------------------------------------------------------------------------------------------------------------------------------------------------------------------------------------------------------------------------------------------------------------------------------------------------------------------------------------------------
>Isoetes_lacustris
------------------------------------------------------------------------------------------------------------------------------------------------------------------------------------------------------------------------------------------------------------------------------------------------------------------------------------------------------ATGGAT------------------------------------------------------------------------------------------------------------------------------------------------------------CTCTCTCAG------------------------------------------------------------TTCGACATGAAGAGCTTGACTTTGATGGGCGCAGGAAGTTGTGCTGTACTGTCATTACATCTGAGTCTTTCCCTTATCAGCCAACATCTTTTCTACTGGAAAAATCCC---------------------------------------------------------------------------------AAGGAGCAAAAAGCTATAATCATTATTCTGCTTATGGCACCTCTATATGCCGTTAATTCC---------TTTTTTGGTTTAGTAAAGATTGATGGGAACGAAGTCTATTTCACATTTCTGGAGGCAATTAAAGAATGCTACGAAGCTCTTGTCATAGCTAAGTTTTTGAGTCTGATGTATAGTTACGTGGGAATATCCATGAGCAAAAACGTCATTCCAGACAGCATT---------------------------------------------------------------AAAGGACGCACTCTGCATTTTTCATTTCCAATAACACTCTTTATGCCACATGAAGCGCCATTGAATCAGAAAAATCTTCAAATGTTGAAGTGGTGGACATGGCAATTTGTAATTTTAAGGCCATTCCTATCTGTCTTGATGATTATTCTACAATTATTTGGCATATATGAA------------------------GGACCTATCACTTGGATTGTTTCCCTTATCTTAAATGCATCT---GTCACATTGGCTATGTATTCCTTAATAAACTTCTACCATGCCTTTGGCAAAGAGCTGGCCCCTCATAACCCACTTGCAAAATTTATATGCATCAAGGGCGTTGTGTTCTTCTCGTTCTGGCAGGGAATGGTACTGCAAATGTTGGCATAT---------------------------------------------------------------------------------------------------------------------------------------------------------------------------------------------------------------------------------------------------------------------------------------------------------------------------------------------------------------------------------------------------------------------------------------------------------------------------------------------------------------------------------------------------------------------------------------------------------------------------------------------------------------------------------------------------------------------------------------------------------------------------------------------------------------------------------------------------------------------------------------------------------------------------------------------------------------------------------------------------------------------------------------------------------------------------------------------------------------------------------------------------------------------------------------------------------------------------------------------------------------------------------------------------------------------------------------
>Isoetes_sinensis
------------------------------------------------------------------------------------------------------------------------------------------------------------------------------------------------------------------------------------------------------------------------------------------------------------------------------------------------------ATGGAT------------------------------------------------------------------------------------------------------------------------------------------------------------CTCTCTCAG------------------------------------------------------------TTCGATATGAAGAGCTTGACTTTGATGGGCGCGGGAGCCTGTGCTGTACTGTCATTACATCTAAGTCTTTCCCTTATCAGCCAACATCTTTTCTACTGGAAAAATCCG---------------------------------------------------------------------------------AAGGAGCAAAAGGCTATAATCATTATCCTGCTTATGGCACCTCTATACGCCGTTGATTCA---------TTCTTTGGTTTAGTAAAGATTGATGGGAATGAAGTCTATTTCACATTCCTGGATGCAATTAAAGAATGTTACGAAGCTCTTGTCATAGCTAAGTTTCTGAGTCTGATGTATAGTTACGTGGGAATATCCATGAGCAAAAACGTCATTCCAGACAGCATT---------------------------------------------------------------AAAGGACGCACTCTGCATTTTTCATATCCAATAACACTCTTTATGCCACATGAAGTACCATTAAATCAGAAAAATCTTCAAATGTTGAAGTGGTGGACTTGGCAATTTGTAATTATAAGGCCATCTCTATCTATCTTAATGATTGTTCTACAATTATTTGGCATATATGAA------------------------GGACCTATCACTTGGCTTGTTTCGCTTATCTTAAACGCATCT---GTGACATTGGCTATGTACTCCTTAATAAACTTCTACCATGCTTTCGGCAAAGAACTGGCCCCTCATAACCCACTTGCAAAATTTGTATGCATCAAGGGCGTTGTGTTCTTCTCGTTCTGGCAGGGAATAGTGCTGCAAATGTTGGCATATGTTGGCATTGTACATTCTGTA---------------------------CATCAA---TGGTTAAACATTGAACAGGTAGAAGAAGCC------TACCAAAATCTCTTGATCTGCGTTGAGATGGTTGCATTCTCCTTCCTCCAAAAGTATGCTTTCAGTGTGTCAGAATATTCCAAGGAAACA---------------------------------------------------------------------------------------------GAGGCAAAAATGAAA---------------------------------------------------------------------------------------------------AGAGAGAAGAAAGATGACTAA------------------------------------------------------------------------------------------------------------------------------------------------------------------------------------------------------------------------------------------------------------------------------------------------------------------------------------------------------------------------------------------------------------------------------------------------------------------------------------------------------------------------------------------------------------------------------------------------------------------------------------------------------------------------------------------------------------------------------------------------------------------------------------------------------------------------------------------------------------------------------------------------------------
>Selaginella_moellendorffii
------------------------------------------------------------------------------------------------------------------------------------------------------------------------------------------------------------------------------------------------------------------------------------------------------------------------------------------------------ATGGAT------------------------------------------------------------------------------------------------------------------------------------------------------------CTCACGCAA------------------------------------------------------------ATGGATGCCAGGACGCTGTCGCTGCTGATGGCGGGGGGATGCGCGATGCTGGCGATGCATTTCACATTCAAGCTTGTGTCGGAGCATCTCTTCTACTGGAAGAACCCT---------------------------------------------------------------------------------AAGGAGCAGAAGGCGATCCTCATCATCGTCCTCATGGCGCCGCTCTATGCCATCGATTCT---------TTCTTCGGCCTTGTCCAGATCACAGGCAGCGAGGCGCTCTTCACGTTCTTGGATGCGATCAAGGAGTGCTACGAGGCACTGGTGATCGCGAAATTCTTGAGCCTCATGTATAGCTACATGGGGATCTCGATGAGCAACAATGTGATTCCCGACGAGATC---------------------------------------------------------------AAGGGCCGGAAAATTCACAATTCTTTTCCAATGACGCTGTTCTTGCCTCACGAAGTTCCGCTCAACCAACACACTCTTAAGCTTCTCAAATCCTGGACATGGCAATTCGTGATCATTCGTCCGGTGCTATCCATCCTCATGATCTCGCTCCAACTTCTCGGCATGTACGAG------------------------GGGCCGATCACTTGGATCATCTCGCTCGTCCTCAACTCCTCG---GTCACACTGGCAATGTATTCGCTGATCCAATTCTACCATCTCTTCGCCAAGGAGTTGGCTTCTCACAAGCCTCTCGCGAAGTTCCTGTGCATCAAGGGAGTGGTCTTTTTCTCCTTCTGGCAGGGCATTGTCATGCAAATTCTCGCATCCGCAGGCGTGATCCAGAGGCAA---------------------------AAGAAA------CTCAACGTCAACCAGATCGAGGAAGCG------TACCAAAATCTCTTGGTTTGCTTGGAAATGGTGGCCTTCGCGGCGATCCAGCAGTACGCTTTCAGTGCCGAGGAGTACGCGGGAGAAGCC---------------------------------------------------------------------------------------------CAAGCCAAGCTCAAGGCA------------------------------------------------------------------------------------------GCAGCAGCCGAAAAGAAAGACGATTGA------------------------------------------------------------------------------------------------------------------------------------------------------------------------------------------------------------------------------------------------------------------------------------------------------------------------------------------------------------------------------------------------------------------------------------------------------------------------------------------------------------------------------------------------------------------------------------------------------------------------------------------------------------------------------------------------------------------------------------------------------------------------------------------------------------------------------------------------------------------------------------------------------------
>Isoetes_spp
----------------------------------------------------------------------------------------------------------------------------------------------------------------------------------------------------------------------------------------------------------------------------------------------------------------------------------------------------------------------------------------------------------------------------------------------------------------------------------------------------------------------------------------------------------------------------------------------------------------------------------------------------------------------------------------------------------------------------------------------------------------------------------------------------------------------------------------------------------------------------------------------------------------------------------------------------------------------------------------------------------------------------------------------------------------------------------------------------------------------------------------------------------------------------------------------------------------------------------------------------------------------------------------------------------CTTGGATTGTTTCCCTTATCTTAAACGCATAT---GTGACATTGGCTATGTATTCCTTAATAAACTTCTACCATGCCTTCGGCAAAGAGCTGGCCCCTC-----------------------------------------------------------------------------------------------------------------------------------------------------------------------------------------------------------------------------------------------------------------------------------------------------------------------------------------------------------------------------------------------------------------------------------------------------------------------------------------------------------------------------------------------------------------------------------------------------------------------------------------------------------------------------------------------------------------------------------------------------------------------------------------------------------------------------------------------------------------------------------------------------------------------------------------------------------------------------------------------------------------------------------------------------------------------------------------------------------------------------------------------------------------------------------------------------------------------------------------------------------------------------------------------------------------------------------------------------------------------------------------------------------------------------
>Isoetes_andicola
---------------------------------------------------------------------------------------------------------------------------------------------------------------------------------------------------------------------------------------------------------------------------------------------------------------------------------------------------------------------------------------------------------------------------------------------------------------------------------------------------------------------------------------------------------------------------------------------------------------------------------------------------------------------------------------------------------------------------------------------------------------------------------------------------------------------------------------------------------------------------------------------------------------------------------------------------------------------------------------------------------------------------------------------------------------------------------------------------------------------------------------------------------------------------------------------------------------------------------------------------------------------------------------------------------------------------------------------------------------------------------------------------------------------------------------------------------------------CAGGGAATGGTACTGCAAATGTTGGCATAT---------------------------------------------------------------------------------------------------------------------------------------------------------------------------------------------------------------------------------------------------------------------------------------------------------------------------------------------------------------------------------------------------------------------------------------------------------------------------------------------------------------------------------------------------------------------------------------------------------------------------------------------------------------------------------------------------------------------------------------------------------------------------------------------------------------------------------------------------------------------------------------------------------------------------------------------------------------------------------------------------------------------------------------------------------------------------------------------------------------------------------------------------------------------------------------------------------------------------------------------------------------------------------------------------------------------------------------
>Isoetes_elatior
-----------------------------------------------------------------------------------------------------------------------------------------------------------------------------------------------------------------------------------------------------------------------------------------------------------------------------------------------------------------------------------------------------------------------------------------------------------------------------------------------------------------------------------------------------------------------------------------------------------------------------------------------------------------------------------------------------------------------------------------------------------------------------------------------------------------------------------------------------------------------------------------------------------------------------------------------------------------------------------------------------------------------------------------------------------------------------------------------------------------------------------------GCCACATGAAGTACCATTAAATCAGGAAAATCTTCAATTGTTGAAGTGGTGGACTTGGCAATTTGTAATTATAAGGCCATCTCTATCTATCTTAATGATTATTCTACAATTATTTGGCATATATGAA------------------------GGACCTATCACTTGGCTTGTTTCCCTCATCTTAAATGCATCT---GTGACATTGGCTATGTACTCCTTAATAAACTTCTACCATGCTTTCGGCAAAGAGCTGGCCCCTCATAATCCACTTGCAAAATTTGTATGCATCAAGGGCGTTGTGTTCTTCTCGTTCTGGCAGG-----------------------------------------------------------------------------------------------------------------------------------------------------------------------------------------------------------------------------------------------------------------------------------------------------------------------------------------------------------------------------------------------------------------------------------------------------------------------------------------------------------------------------------------------------------------------------------------------------------------------------------------------------------------------------------------------------------------------------------------------------------------------------------------------------------------------------------------------------------------------------------------------------------------------------------------------------------------------------------------------------------------------------------------------------------------------------------------------------------------------------------------------------------------------------------------------------------------------------------------------------------------------------------------------------------------------------------------------------------------
>Isoetes_coromandelina
-------------------------------------------------------------------------------------------------------------------------------------------------------------------------------------------------------------------------------------------------------------------------------------------------------------------------------------------------------------------------------------------------------------------------------------------------------------------------------------------------------------------------------------------------------------------------------------------------------------------------------------------------------------------------------------------------------------------------------------------------------------------------------------------------------------------------------------------------------------------------------------------------------------------------------------------------TCATAGCTAAGTTTTTGAGTCTGATGTACAGTTATGCGGGAATATCGATGAGCAAAAAGATTATTCCAGACAGCATC---------------------------------------------------------------AAAGGCCGCAC-------------------------------------------------------------------------------------------------------------------------------------------------------------------------------------------------------------------------------------------------------------------------------------------------------------CTTGCAAAATTTATATGCATCAAGGGCGTTGTATTCTTCTCATTCTGGCAGG-----------------------------------------------------------------------------------------------------------------------------------------------------------------------------------------------------------------------------------------------------------------------------------------------------------------------------------------------------------------------------------------------------------------------------------------------------------------------------------------------------------------------------------------------------------------------------------------------------------------------------------------------------------------------------------------------------------------------------------------------------------------------------------------------------------------------------------------------------------------------------------------------------------------------------------------------------------------------------------------------------------------------------------------------------------------------------------------------------------------------------------------------------------------------------------------------------------------------------------------------------------------------------------------------------------------------------------------------------------------
