# Supplementary material for: Phylogenomics indicates the “living fossil” Isoetes diversified in the Cenozoic
Source: PLoS One. 2020 Jun 18;15(6):e0227525. doi: 10.1371/journal.pone.0227525 (PMC7302493; doi:10.1371/journal.pone.0227525)
Supplement: S1 File — Folder containing fasta files for each of the individual nuclear alignments. (GZ) [file pone.0227525.s011.gz › 1_Individual_Nuclear_Alignments/Homolog_08041.orthogroup_1.fasta]

>Pteridium_aquilinium
---ATGCGGGAGAAG------------------------------------------------------------------------------------------------------------------------------------------------------------------------------------CACGAG---------------------------------GAAGAAGATGAAGATGAAGAGCTCAACTTTGAAGACATGGGGATAGACCCTCGCCTTCTGCGTGCCGTCACCAAACAAGGCCTCTCCAAGCCCACTCCTATTCAACAAAAGGCGATCCCTCTAATTCTGGAAGGTAAAGATATTGTTGCTCGAGCACGAACAGGTTCTGGTAAAACACTG------------------GCATACCTGCTTCCTCTGCTTCAGAAGTGTATG---AGCAATCAG---AAAGCTGCACTG---CCTGGACCATCTGCCTTGGTTCTAGTCCCCACCCGGGAA------CTCTGCCAGCAGGTGCATTCAGAAGTCATGACTTTGTTGGAGCATTGTGGAGGGACATGGAAAGCAGTACAGCTGACTAGTAGCATGGCTGCTTCCTCTCTGAGAGCTGTGCTAGCTGGAGCCCCAGATATTATCATATCCACACCAGCTTGTCTGGTCATGTGCATTGCGGAAAAAGTACTTCGAGCATCTACC------------------TTGCATGACAGCCTGTTAACTTTGGTG---CTAGATGAGGCAGATCTTCTTCTCTCCTATGGCTATGAAG-TGACATT------------------------------------------------------------------------------------------------------------------------------------------------------------------------------------------------------------------------------------------------------------------------------------------------------------------------------------------------------------------------------------------------------------------------------------------------------------------------------------------------------------------------------------------------------------------------------------------------------------------------------------------------------------------------------------------------------------------------------------------------------------------------------------------------------------------------------------------------------------------------------------------------------------------------------------------------------------------------------------------------------------------------------------------------------------------------------------------------------------------------------------------------------------------------------------------------------------------------------------------------------------------------------------------------------------------------------------------------------------------------------------------------------------------------------------------------------------------------------------------------------
>Lygodium_japonicum
------------------------------------------------------------------------------------------------------------------------------------------------------------------------------------------------------------------------------------------------------------------------------------------------------------------------------------------------------------------------------------------------------------------------------------------------------------------------------------------------------------------------------------------------------------------------------------------------------------------------------------------------------------------------------------CTGCCTGACATCATCATAACGACACCGACATGCCTAGCAATGTGCATTTTGGAGAATCTTATTCAAGCATCAACT------------------TTGCAGAGCAGTTTATCCATGCTTATA---TTAGACGAGGCGGATCTTCTTCTTTCATATGGCTATGAAGAAGACATTCGAAATCTTGCACCACACATACCACGAAAA---------------------------------------------------TGTCAGTGTCTTTTAATGTCA---GCCACTTCCAGTGCAGATGTAGAGAAGCTAAAAAAGCTGGTACTTCACAATCCAGTGACGTTGACACTTACA---GATGTGGAGGGGACTGATATGGGTGGCATCGTTCCAAAGACAGTAGAACAATTCTCGATTCACTGTAAGGCAGAAGACAAGCTGCTGGATATATTAGCCTTACTGCACCTTGAT------CTGGTCCAGAAAAAGGTTCTGATCTTTGTAAATACAATTGAGACTGGTTTCAGGTTAAAGCTTTTTCTTGAGCAGTTTGGTATAAAATCAGCAATATTGAATGCTGAGCTGCCACAGAATTCACGGCTTCACATATTACAGGAATTCAATCTTGGCTTATTTGATTACCTAATTGCAACTGATGAT---GGGACTGGCTTT---AAAGAGAGCGAGGGTATGGATACAAAATCTGTAAAAGGCAAGGCTAAACAAGGTATTAAAGTCAAAGGTGAA------------AAGAGAAGCAGCAAACAGCTTCACGTTGATGCAGAATTCGGAGTTGTACGTGGGATCGACTTCAAGAATGTGCGAACGGTGATCAATTTTGACATGCCTAAACTAATCTCTAATTATGTCCATCGAATTGGACGAACAGGTCGTGCCCATAGTGCAGGTGCATCTATTTCTCTTGTGTCTCCAGAAGAAGAAAGCTTAATGAAAAATATTGAAGACTATTTCAATGGGGGCATTGATACTGGAACTTCACAT---------TGCATTGGGCATTTTCCACTGCTGACCAAGGAGGCTGTTGAATCTTTGAGATATAGGGCTGAGGATGTGGCCAGAGGTGTGACTAAAGTTGCCATTAGGGAAGCACGAGCCAAGGAGTTATGGATGGAGATTTTGAACTCTGAAAGGTTAAAAGCTCATTTCGAAGATCATCCTACTGATCTAGATCTTCTGAAACATGACAAGGTTCTCAGCAAAAAGCAACCGATGGCACATTTGAAGACTGTTCCTGAGTATATGCGAGATCCTACAACTGAGGCTGCCAGCAAGGCCGTCAAACTTGCAAGAGCTGCC------ATTGGGCAGACA---------------GCATCTAGACACAAA---------------AGGAGAAAAAGGTTCAGGACAGATGATCCTCTGAAGACCTTTGCAGTCAATGCCAAGAAA------------------------GGAAAGTCAGAAAATGGTGGCATTAAAAGT------------GCTCTGTGGGGTCGCAAGAAAGAAAAAGGAAAGGCTTCCAAACATAAA---------------AAGAAG------CATAGACGTCACAAGTAG---
>Isoetes_lacustris
---CTAAACCACAGCGGAATGGCGAGTGCC---------------------CAGCCGGACAGTCGTGAAGAAGCA------------------------------------------------------------------------------------------------------------------CAACCTAACGAT---------------------------------AAACAGGAAGAAGAAGTGGCATGTGGGTTCGAGGATTTGGGCCTGGAACCTCGTCTTCTAAGAGCAATCTCCAAACTTAACCTTGTCAAGCCCACACCGATCCAACTCAAGGCTATTCCTTTAATACTAGAAGGAAAGGACGTTGTTGCTAGGGCCAAGACTGGTTCCGGTAAAACGCTA------------------GCTTATCTTCTGCCGGTGTTGCAAAAGCTCCTA---GGAGGGAAATTAGCCGAGTCTCAT---GCTGCTCCAGCGGCCTTGGTGCTTGTTCCTACTCGGGAA------CTTTGTCAGCAGGTGTTTGATCAGATCTCATCTCTGTTAAAGTACTGCGGGGGTGATTTGAAGGCTGTGCAATTAACGAGCAGCATGTCACCTGCTGTTTTGAGGGCTGCCATAGCTGGCCACTCTGACATAATGGTTTCAACCCCAGGGTGTCTGGCTTCTTGTGTTTCTAAGAAAATGCTTCTTTCATCTGCC------------------ATGGAAGAATGCCTTTCTAGTTTAGTA---CTTGATGAGGCTGATTTGCTTCTGTCATACGGATATGAAGATGACTTACAGTGTTTAGCTGCTCATATTCCTCGTCGT---------------------------------------------------TGCCAATGTCTTCTCATGTCT---GCAACAACCAGTGCAGATCTTGAGAAATTGAAGAAACTTGTTCTCCACAATCCAGTGACCTTAACTCTTACA---GAGGTGGATGGAACAGAGGATGGAAAGCTAGTACCTGGCACTATACAGCAGTTTATAGTTTCTTGTAGATCGGAGGATAAGCTTCTTCACTTGCTTGCCATGTTGCATTTTGAG------TTAGTCCAGAAGAAAGCCATTATATTCGTAAACTCTATTGATGCAAGTTTTAAAATCAAGCTGTTTCTAGAACAGTTTAGCATTAAGTCAGCGGTTTTAAATGCTGAGCTCCCACAAAATTCGCGCCTTCATATCCTCAAGGAATTCAACCTAGGTCTGTTTGACTACTTGATAGCTGTTGATGAT---GGCAAGCCAGCTGGAATGTACAAGGATGAAGCTAATGAAACCAATCAGAAAAAGGAAGATAATGGGAAC------------------------------AAAAGCAGG---AAGAAGAAACAGAAGGACGAGGAATTTGGTGTAATTAGAGGGGTTGATTTCAGGAATGTGTACACGGTAATAAACTTTGAAATGCCAAACAGTCCTGTGGCCTACATACACCGCGTTGGTCGAACAGGACGTGCTGGGAGAACTGGTGTTGCCATATCTATAGCATCTAAAGAAGAAGGTGGAATTCTTGAAGGCATACTAGAAATGTTGGATGGGGAGGATTCTCAATCATCATCAAGC------------ATAATGCCTTTTCCTTTGCTTACAGCATCAGCAGTAGAATCTCTCCGATACAGAGCTGAGGATGTTATGAGGGGAGTGACCAGAATTGCGATACGCGAAGCACGTGCAAAGGAGTTGCGTATTGAGCTTCTAAATTCAGAGAGGTTGAAGGCACATTTTGAAGACAATCCGCTTGATCTAGAACTGTTAAAGCATGACAAAGTTCTAAGCAAACAACAACCTGCACCACATCTTCGTACTATACCTGAGTATCTGCGTGATCCTACGGTGGAAGCTAATAGCAGAGCAGTGAAGATGGCTGGAGCTGCA------ATGGCACAGGGCAAGAAAGCT------CAGTATACGAAGAGG---------------AAGCGTAGTAGATCAGGCGGAGATGATCCCCTTAAGAACATCAGTTCCAAGAAAAGGAAG------GGAAAGCACGAGGCTATTGGAGCGACACTTTGGTCACGCAAAAGAAAT------------GAACGGATGTCACGGGAATCCAACAAGGGTTCATCTGGGTCACATCAT---------------AAAAATAAATTGCACAGAAGGCGGAAGAGGTGA
>Selaginella_moellendorffii
---ATGTCTCACGGC---------------------------------------------------------------------------------------------------------------------------------------------------------------------------------------GAT---------------------------------GGCGAGGACGAGGAGGAAGCGCTTGGTTTCGAGGAGCTCGGCTTGGATCCAAGGCTACTGCGAGCCATCGCCAAGCGCGGATTGCCCAAGCCGACGCTGATCCAGCAGACGGCCATTCCACGCATTCTGGAGGGGAAGGATGTTGTGGGAAGAGCCAAGACCGGCTCCGGGAAGACGTTC------------------GCATATTTACTGCCAATGATCCACAAACTTCTA---GCGCAT------ACGGAGAATGCT---ACCGGTCTAAAGGCTCTTGTTCTTGTTCCAACGAGAGAG------CTTTGCCAACAGGTCTTTGACGAGCTAGAGTCTCTATTAAATTTTTCTGGAGGAGTTCTTACGGCAGTCCAACTTACAACAAGTATGTCGTCAGCTGTAGTGAAAGGGGCAGTGACCAGACGTCCAAACATTGTTGTTTCTACACCTGGTTGCGTTGCTTCGTGCATAGCGGATGGCACAATCTCGGCACCATCT------------------TTAAAGGAGTCACTTGCTACTTTGGTG---CTTGACGAGGCGGACTTGCTACTATCATATGGTTATGAGGAGGATCTGCAGAAGCTTGTTTTGCATGTTCCTCCTCGG---------------------------------------------------TGCCAGTGCATTTTGATGTCC---GCTACGACGAGTGCAGACGTTGATAAGTTGAAGAAGCTCGTTCTTCATGATCCGGTTACACTGACGCTCACG---GAAGTGGATGGTTCTACGAAGGACGATGTCGTCCCCAGTACTGTCCAGCAATTTATGGTTCGCTGCGAAGCTGAGGACAAGCTCTTGCATCTGCTCACACTCGTACGCTTTGAG------TTAATTCAGAAGAAGGCCTTGATATTTGTAAATGCTATCGATACAAGCTTCAAGATCAAACTGTTCCTCGAGCAGTTCGGCATCAAATCCGCAGTTTTGAATGCCGAGCTTCCTCAAAATTCTCGTTTACACATATTGAAGGAATTTAACTTGGGATTATTTGACTACATGATAGCCACCGACGAT---GGCAAG---------------TCTGATAAGCTAGAAACCGAGGATCAAGCTGGTGGAAAACTGAAAAAC------------------------------AGAAAGAAACTCAAGAAGAGGATTATGGATGCGGAATTTGGAGTTGTTAGGGGCGTGGATTTTAAAAACGTTTATACGGTTGTGAATTTCGATTTGCCAAGAACTGTAACCGGTTATATTCACCGTATTGGTCGAACTGGTCGAGCTGGAAATGCTGGAGTAGCTGTGTCATTCGTCTGTGAAGGCGATGAAGGGCTATTATCGTCTCTGGAGGATGTTCTATCTGGTGACAGTGGAAATGCAGGCGAGAAA---------CGAATTTTGCCGTTTCCTACAATTACAAGCGGCGCCGTGGAGTCTTTGCGCTACAGAGCTGAGGACGTTGCGCGGGGTGTAACAAAAATATCGATTAGGGAAGCGCGTGCGAAGGAGCTGAAAATGGAAATTCTGAACTCGGAAAGGTTGAAAGCACACTTCGAAGACAATCCAGCTGATCTGAAGCTGCTAAAGCACGACAAGCCTCTGAGCAAGCGTCAGCCTCCTCAGCATCTTCGCTCGGTACCCGAGTACTTACGCGACGCAGAGGTCATGGCAGCGGGGAAAGCGATGAAAGCCGCCAATGCGGCC------ATTGGTCGA---CCTTCAGTG------AGCTATACCAAG------------------AAGAGGAAGCAGAACTGGGAACAGGACCCTTTGAAGTCAATT------------------------GGTGTAAGGCTCCTTGTTGGTGTCATATTG---------------------------------------------GTTGCATTTTCACCTCTGGCTTGTTGCCACTCT---------------GTCTAA---------------------------
>Huperzia_squarrosa
------------------------------------------------------------------------------------------------------------------------------------------------------------------------------------------------------------------------------------------------------------------------------------------------------------------------------------------------------------------------------------------------------------------------------------------------------------------------------------------------------------------------------------------------------------------------------------------------------------------------------------------------------------------------------------------------------------------------------------------------------------------------------------------------------------------------------------------------------------------------------------------------------------------------------------------------------------------------------------------------------------------------------------------------------------------------------------------------------------------------------------------------------------------------------------------------------------------------------------------------------------------------------------------------------------------------------------------------------------------------------------------------------------------------------------------------------------------------------------------------------------------------------------------------------------------------ATGCCACGTTCAATCTCTGGATACATTCATAGAGTGGGCAGGACCGGGCGTGCTGGCAACTTGGGTGTTGCTATTTCTTTTGTATCTCCTGAGGAAGGAGAGTTTCTTAGATCTTTGGAGGGTTATCTATCCGAAAATGCGAGCTCAAAAAGCTCTCCC---------CAGCTAGCAGCTTTTCCATTACTTTCCGAGAAAGCTATTGAATCATTACGATACCGAGCAGAGGATGTTGCTAGGGGTGTCACCAAAATAGCTGTGAGAGAGGCTCGAGCAAAGGAGCTGCGAATGGAGATTCTAAATTCAGATCGTCTAAAGGCTCACTTTGAGGACAATCCCGCGGATTTGGAACTATTGAAACATGATAAGGTCTTGAGCAAGCAACATCCTTCATCACATTTGCGCACTGTACCAGAATATCTTCGTGATGCAACAACAGAGGCTGCCAGCAGGATGGTTAAAGCATCGAGAGCAGCA------ATGGGTCGAAATAGTTCAAGC------TTCTACAATAACAGG---------------AAAAAGAGGAAATTTCAGAATGAGGATCCTCTTAAACAATTTTCAGCTAGCTCAAAGAAATGG------------------AAAGGAAGGAAAAATGATTCAAAT---------------------------------------------------------------------------------------------------------------------
>Huperzia_lucidula
---------------------------------------------------------------------------------------------------------------------------------------------------------------------------------------------------------------------------------------------------------------------------------------------------------------------------------------------------------------------------------------------------------------------------------------------------------------------------------------------------------------------------------------------------------------------------------------------------------------------------------------------------------------------------------------------------------------------------------------------------------------------------------------------------------------------------------------------------------------------------------------------------------------------------------------------------------------------------------------------------------------------------------------------------------------------GACCAAAATGCTTTACCTAATTCTGTTCAACAGTATAATGTATCTTGTAAAGCTCAAGATAAGCTTTTGTACATGCTGGTGTTGCTCAAATTTGAA------CTAATTCAAAAGAAAGCCCTTGTGTTTGTGAATTCAATTGACACAAGCTTTAGGCTGAAGCTTTTCCTTGAGCAATTTGGAATCAAGTCTGCGGTCTTGAATGCGGAGCTTCCACAGAACTCGCGGCTTCATATACTCAAGGCCTTCAATGCAGGCCTTTTTGACTATTTGCTAGCAACAGATGAT------------------TGTAGAGCAGATGAGCATCACGGAGAGCCTAGCAATGAAGTAAAAACTTTGAAAAAATTGGAAAAAGGCGAAAGTTTATCTGGAAAAAAAGAC---AAAAGACTCATCAATGATTCAGAGTTTGGAGTTGTAAGAGGGATTGATTTTAAGAATGTGCATACAGTGGTGAATTATGACATGCCCCATACAATCCCTGGATACATTCATAGGGTGGGTAGGACTGGGCGCGCCGGGAACATGGGCGTTGCTATTTCTTTTGTATCTCCTGAGGAAGGAGGGTTTCTTAGATCTTTGGAGGGTTTTTTATCAGAAAATGCGAGCTCGAAAAGCTCAGCG---------CAGCTAGCAGCCTTTCCATTACTTTCTGAGAAAGCTATTGAATCATTACGATACCGAGCAGAGGATGTTGCTAGGGGTGTCACCAAAATAGCTGTGAGAGAGGCTCGTGCGAAGGAGCTGCGAATGGAGATTCTAAACTCCGATCGTCTGAAGGCTCACTTTGAGGACAATCCCGCGGATTTGGAATTATTGAAACATGATAAGGTCTTGAGCAAGCAACATCCTTCATCACATTTGCGCACTGTACCGGAATATCTTCGTGATGCAACAACAGAGGCTGCCAGCAGGTTGGTTAAAGCATCAAGAGCAGCG------ATGGGTCGAAATAGTTCAAGC------TTCTACAATAACAGG---------------AAAAAGAGGAAATTTCGGAATGACGATCCTCTCAAAGAATTTTCAGCTAGCTCAAAGAAATGG------------------AAAGGAAGAAAAAATGATTCAAATGGGCTACCTGGGACGCTATGGGCCCGTAAGAAGGGGGAAAAAAGAAGCGTATCAGCTGGACCCTCCAAGTCCATCAATGGTTCTAGAAAGAAATTACATAGGAGGAGGAAAAGATGA
>Physcomitrella_patens
---ATGGAGAGGGGCGATGGCGAGAGTGGG------------------------GAGGAAATGCAGGAGAGGCTGAGTACCATCGCGGAGCTTAAGCTGGCCGCTGAAGGAGGCCAG------------------------------------------------------------------------GCGGCGCACCCG------------GGGGGCACGAAGGGGCCTCACGATGACGACGAGGAGGAAGACGTGGGGTTTGAGGAGATGGGACTCGACGCTCGGCTGCTGCGAGCGCTCTCGAAAAAGGGATTATCATATCCTACTCCTGTGCAGGCCAAAGCCATGCCTCTCATCCTTGAAGGTAAGGATGTAGTTGCTCGGGCCAAGACTGGCTCCGGGAAGACGTTG------------------TCGTATTTGTTGCCGTTGGTGCACAAGCTGCTT---GCGGAAGGCGGTTCGAAGAAA---------GGGCCTCGTGCAATGGTGCTCGTGCCTACACGGGAG------CTTTGCCAGCAGGTGTACGACGAGGCGACTTCGTTGGCGGAATATTGCGGTGCCACGCTTAGGGTGGTGCAATTGGCGACCACTATGTCGACCGCGACTATGAAAATGTCGTTGGCCAGGGTGCCTGACATTTTGGTTGCGACGCCAGCCCGAATCGCTGCTTGCATCAGCCAAAACGTGATACAACCCGCTGTG------------------CTTGAGGAGTCCTTGGCGATGCTCGTG---TTGGATGAGGCGGACTTGTTGTTTTCGTATGGCTATGAAGAGGATTTGCGGAGCCTTGCTGTATATGTTCCTCGGAAG---------------------------------------------------TGCCAGTGTTTGCTTATGTCT---GCCACCGCCTCTCCGGATGTGGATAAGTTGAAGAAGTTGGTTCTTCATAATCCTGTTACTCTCACACTCACCGAGGAGGTGGATGGCTCTGGTGATACCAGCGTTGTCCCTAAGTCGGTTCAACAATTTTCAGTTCATTGCAAGAGTAAGGACAAGCTGCTGTATATGTTATCAATTCTGAAGTACGAC------CTCATTCAAAAGAAGGCTATCATATTTGTGAACACGATTGATACGGGATTTAGGCTGAAACTTTTTTTGGAGCAGTTTGGAATAAAGTCTGCTGTCTTGAACGGAGAGCTACCACAGAACTCCCGTCTGCACATACTTCAGCAGTTCAATGTTGGTTTATTTGAGCACTTGATAGCTACTGATGAT---GGGAAGTCCCTT---CAACCCGTTAGCTCTACAAGCAAGGAAAGTAGCAGTACTAAGGATTCTGAG---------------GCAGAGCCAGTGGAG---TCGAAGTCGTCCAAGAAAGCTGTTCGCGACACTGAATTTGGAGTAGTTAGAGGTATCGACTTTAAAAACGTGCGCACAGTAGTAAATTATGATATGCCTGAAACTGTAGCTGGATACATCCATCGTATTGGGCGAACTGGGCGCGCAGGAAATGCCGGTATATCCCTTTCCCTTGTTCCTCCTGAAGATGAGGAAATTCTGAAGCAAATCAAGGTTGAGTTAAGT---GGGGTTGATGAAGGCCAACAAAATAACAAAGCGCTCATTTCTCCTTTTCCTTTATTGTCAAAAACTGCTGTAGAGTCCCTGCGTTACAGAGCAGAGGATGTTATGAGGAGTGTCACGAAAATTGCTGTTAGGGAAGCTCGTGCCAAGGAGTTGCGAATAGAGATATTAAATTCTGAGCGCTTGAAAGCTCATTTTGAGGACAACCCAACCGATTTGGAGTTATTGAAACATGACAAGGTTTTGAGTAAGGTAGCGCCTGCAGCACATTTGAAAACCGTACCAGAATATTTGCGAGATCCAACAACCGAAGCAGCCAGCCGGGCTGTCAATTTAGCAAGAGCAGCAATGAATCTTGCCCAATCA---------------AGCTTCGTCAAGAGG---------------AAGAACAAAAGAGTGCGCGTTCAAGATGCTCCTACCGCCTTCACGAAGAGTGCAAAGAGGCTGAAGAGGGATGGCAGGAAAGGAGGCAAAAGTGAAGATGGG---------------------------------------AAGAGTAGATCTCGGAATGCTAGCAAGCACAAA---------------AGACGA------AAGAGGTAG------------
>Ceratodon_purpureus
------------------------------------------------------------------------------------------------------------------------------------------------------------------------------------------------------------------------------------------------------------------------------------------------------------------------------------------------------------------------------------------------------------------------------------------------------------------------------------------------------------------------------------------------------------------------------------------------------------------------------------------------ATGTCGACTCCGGCTCTGAAAATGGCCCTGGCTAGGGTTCCTGATGTGCTTGTCGCGACGCCGGCGCGGATTGCCGCTTGCATTAGTCAGAATGTGATATTGCCTGCAGTT------------------CTTCAGGAGTGTTTGTCGATGCTGGTG---CTCGACGAGGCGGATTTGTTGTTTTCATATGGGTATGAGGAGGATTTGAGGAGTTTGGCAGTTCATATCCCGCGGCGG---------------------------------------------------TGTCAGTGTTTGCTCATGTCG---GCTACCGCGTCTCCGGATGTTGATAAGTTGAAGAAATTAGTGCTTCATAATCCTGTGACTCTAACCCTTACTGAGGAGGTGGATGGCTCGGGTGATAACAGCATTGTGCCGAAGTCCGTTCAGCAATTCTCTGTCAGTTGCAAGAGCAAGGACAAGCTTTTGTATACGCTGGCAATTTTGAAGTATGAC------TTGATTCAGAAGAAGGCTATAATTTTTGTCAATTCGATCGATGTAGGGTTTCGGTTGAAGCTCTTCTTGGAGCAGTTTGGGATCAAGTCTGCTGTTCTGAATGCAGAGTTACCACAGAATTCCCGTCTTCACATACTCCAGCAATTTAACGTTGGTTTGTTTGAGCACTTGATAGCTACTGATGAT---GGGAAGTCCCTC---CAACCCGTGAGTTCTGCGAGTAAGGGAGGTGATGATGGGCAGGATGCCGAAGAT------GAGTCTGGGGAGCCGAAGGAACCGAAGAAGAAATCTAAGAAAGCCGTAGGTGATGCTGAGTTTGGAGTAGTTAGAGGGATA------------------------------------------------------------------------------------------------------------------------------------------------------------------------------------------------------------------------------------------------------------------------------------------------------------------------------------------------------------------------------------------------------------------------GTACTT---------------------------------------------------------------------------------------------------------------------------------------------------------------------------------------------------------------------------------------------------------------------------------------------------------------------------------------------------------------------------------------------------
>Oryza_sativa
---------------------------------------------------------------------------------------------------------------------------------------------------------------------------------------------------------------------------------------------------------------------------------------------------------------------------------------------------------------------------------------------------------------------------------------------------------------------------------------------------------------------------------------------------------------------------------------------------------------------------------------------------------------------------------------------------------------------------------------------------------------------------------------------------------------------------------------------------------------------------------------------------------------------------------------------------------------------------------------------------------------------------------------------------------------------------------------------------------------------------------------------------------------------------------------------------------------------------------------------------------------------------------------------------------------------------------------------------------------------------------------------------------------------------------------------------------------------------------------------------------------------------------------------------------------------------------------------TATGTTCACAGAGTAGGAAGGACAGGGAGAGCAAATAAAACTGGTGCATCCATATCGCTTGTTTCACCAAAGGAGAATGGCATTTTTGAAGATATTGAAAATATGTTGAAAGATGTTGAAAATAGA---GACACCAGT---------TGCATTTCACCTTTCCCATTACTTACAAAAAATGCCGTTGAGTCTTTACGCTATAGAGCTCAGGATGTTGCCAGGAGTGTGACAACCCGTGATATAAAAGAAGCACGTCGCCAAGACATAAAGAATGAAATCCTCAACTCTGAGAAGTTGAAGGCTCATTTTGATGAGAATCCGAGAGACCTTGATTTGCTCAAACATGATAAGTTATTGAGCAACAAGGAAATCCCTGCACACCTACGTGATGTCCCTGAGTACCTTATTGATCCCACAACAAAAGAAGCAAGCAATGTAGTCAAACTTTCAAGGGCTGCTATGGATATCGATAAGCCACGGAGGAGG---------------AAAAGA------ATGGGATTCAAGGGAGGATCTGGCAGAAGTAGTGATCCCCTTAAGACTTTCTCTGCTGAGGGGAAATCA---------------CGGAGGCGAGGGAGGAAGGAAAGAGACGGAGAACAGGAT------------------------AGAAGAAAGAGGAAGAAGGTGGAAAGCTAA------------------------------------------------------
>Amborella_tricopoda
---ATGGCTACCAGCCCTGAGAAACCACGC---------------------------GATATGAATCAA---------------------------------------------------------------------------------------------------------------------------------------------------------------------GAAGAAGAAGAAGAGGAAGATTTGAGCTTTGAAGAGTTGGGTTTGGACGCTCGCCTCGTTCAAGCTCTCTCCAAGAAACGAATCACCAAGCCAACCCATATTCAACGAGCGGCCATCCCTCTCATCCTGCAAGGCGAGGATATTGTTGCTATGGCTCAAACTGGGTCGGGTAAAACCTTT------------------GCTTACCTTCTTCCTATGATTCAGAAGTTATTT---GCAGAGACAAATTCA---AACAAG---GCGGCTCCTTCTGGTTTTGTGCTTGTTCCGACGAGGGAG------TTATGCCAACAAGTGTATTCGGAAATTTCATCTCTATTTGAGCTTTGCAGACTTAAAAAGAAAGTTGTACAACTCTCAAGCAGCATGCCTGTACCTGATTTGAGAGCTGCATTGGCAGGACCTCCTGATATTGTGGTAACAACTCCAGCTTGCATTTCAACGTGCTTGTCAAAAGATGTTCTTCAAGCATCAGAT------------------CTACAGTGTTCCCTTTCTACATTAGTT---TTGGATGAGGCAGATCTCCTCCTTTCATACGGCTACGAAGAAGATTTGAAATCTCTTGTTTTCCATGTTCCTAGGCAT---------------------------------------------------TGTCAGTGCCTTCTGATGTCT---GCAACATTAAGTGCAGATGTTGAGAAACTGAGGAAGCTTGTGCTGCATAACCCATCCATATTGACACTTGTG---TCAGAGGATGGAGAAACAACTGATAGCATCATTCCAAGTAGTGTGCAGCAATTTTATATCTCATGTGATGCTCATGACAAGTTACTTCACATTCTTGCTCTTCTGAAGCTGGAA------CTTGTTCAGAAGAAAGTGCTCATTTTTGTCAATGCCATTGACACTGGTTACAAGTTGAAACTGTTTCTAGAACAGTTTGGCATCAGATCTGCTGTTCTAAATGCTGAATTGCCACAAAATTCTCGTGATCATATTCTTAAGGAGTTCAATGCAGGACTATTTGATTATCTGATAGCAACTGATGTT---GGCAAATAC------CTGAAGAATGAAGAGTCTCCTGGGAAAATTTCTGCTGTA---------AAATCC------------------------------AAAAAACAT---CGGAAGCCACTTTTGGATGCAGAGTTTGGGGTGGCCAGAGGAATTGATTTCAAAAATGTCTATACGGTTATAAATTTTGACATGCCTCGAAATTCTTCTGGATATGTTCATCGGGTTGGACGGACAGGAAGAGCACTCAACACTGGGGCATCTGTTTCTCTTGTTTCTGAAAATGAAGAGGAGGTTTTTGAAGAAATCAAGTCAATGATGGGTGACAATTCATACCAGGCGGCTTCAAAG---------TTTATTGCACCGTTCCCCTTACTTACAGAGAATGCTGTAGAGTCACTACGCTACAGGGCTGAGGATGTTGCCAAATCTGTAACAAAAATTGCTATCAGGGAATCACGAGCTCAAGATCTGAGGAGCGAAATTATTAACTCTGAGAAGTTGAAGGCTCATTTCGAAGACAATCCTCGGGACTTGGAACTACTGAAGCATGACAAGGTGCTTACCAAGAAGCCTATCTCATCGCATCTGCGCTCTGTGCCCGACTATCTAGTGGACCCTACAACACATGAAGCTAGCAAGATTGTTAAGCTCTCAAGGGCAGCA------ATGGGCCAGAGTGAC---------TTAGGCCACAAGAGGCGGGGTAAGAAAATAATCAGGGGAAAA---------AGTAGAGATCCTCTCAAAACCTTCTCTGCGCAGATTCGCAAG------CAGGGTTTGGCAGGAAAGGGGGAGAAGAGGGAAAGAAAAGGAGCTGAC------------CAGCAAAGACAGAAGATGTCAAGGAAAGCTGATTGA------------------------------------------------------------
>Theobroma_cacao
ATGGCTAAAAAGAACAAACAAAAACCTCCT------------------------CAAGACCCCAAACCCAAC---------------------------------------------------------------------CAAGAAGAAGAAGAGCAAAAACAACATGAAAAAGAC---------------AAGGAAGAA---------------------------------GAAGCAGAAGAGCAAGAAGAGAAAAGCTTCGAAGAATTAGGCCTCGACCATCGATTAATCCGCGCTCTTCTTAAGAAAGGGGTCGACAAGCCTTTTCCGATACAACGTGTTGCAATCCCTCTTGTTCTGCAAGGCAAAGACGTGGTAGCTCAAGCCCGAACAGGTACTGGCAAAACCTTT------------------GCCTATCTTCTCCCTTTGCTTCACAAGCTGTTCCCTTCGGATTCCGGTTCCAAGGCTCGG---CTTGCTCCAGCCGGGTTCATTCTCGTCCCTTCACGTGAA------TTATGTCAACAGGTTTATAAAGAAGCTGTTTCATTGATTGAGTTATGTAGAGTTCAATTGAAAATAGTGCAGTTGACTAGCGGCATGCCAACTTCTGATTTGCGAGCTGCATTGGCAGGGCCTCCGGATGTTTTGGTAACTACACCAAAGTGCATAAGGGATTGCTTGTCTGCTGGATTACTTCAGCTGACTTCC------------------ATCAGTGAATCACTTGAAACTCTTGTC---CTAGATGAGGCAGATCTTTTATTGCAATTTGGCTTTGGAGATGATCTTAAAGCTCTTACACCTGTCATTCCTAGACGT---------------------------------------------------TGTCAATGCCTTCTTATGTCT---GCAACCTCAAGCCCTGATGTTGACCAACTGAAGAAGCTGATTTTGCACAATCCATTTGTTTTGACATTG------TCAGAGGTAGAAGATGTCAAGGATGAGGTTATTTCAAAAAATGTTCAACAATTTTGGATTTCGTGCAGTGCGAGTGACAAGTTACTTTATATTCTTGCTCTCCTAAAGTTAGAG------TTGGTGCTGAAGAAAGTTTTGATTTTTACTAATACTATTGATGCTGGTTTCAGATTGAAACTATTCTTTGAAAAGTTTGGAATCAAGTCTGCTATCTTGAATGCTGAGTTGCCCCATAACTCTCGTATCCATATCCTGGAGGAATTCAATGCTGGGCTTTTTGATTATTTGATTGCGACTGATGAC---AGCCAAACA------AAAGAGAAGGAACAAGCCAATGGGGACAAACATGTGGCC---TCAAGGAAGTCT------------------------------AGAAAGCAT---CTTAAGCCAAAACTAGACTCTGAGTTTGGTGTTGTGAGGGGAATTGACTTCAAAAATGTGCACACGGTTATAAATTTTGATATGCCTTCAAGTGCTTCAGGATATGTTCATCGTATTGGACGCACTGGAAGAGCATACAGTGCCGGTGCTTCTGTATCTCTTGTTTCTCCAGATGAGATGGAAATTTTTGATGAAATTAAATCCTTATTGGGTGATGAAGAAAATGAT---GACACAAAT---------ATTATTGCGCCATTTTTATTGTTGACCAAGGATGCGGTGGAGTCTTTACGATATAGGGCTGAGGATGTGGCAAGGAGTGTGACAAGAATTGCTGTTAGAGAATCACGAGCTCAGGATTTAAGGAATGAAATTCTCAACTCCGAAAAGTTGAAGGCTCATTTTGAAGTAAATCCAAGAGACCTAGATTTATTGAAACATGACAAGGTTCTGAGCAAGGACCCCCCTGCTCCTCATCTTCGTGATGTGCCTGACTATCTATTAGACCAAAAGACACGTGATGCCAGCAAAATGGTCAAGCTTGCTAGAGCTGCA------ATGGGAGATAATAAATCTGCT---------------CGTCGC------CAGGGATCCAAGAGAAAATTCAGAAAAAGCAGAGATCCTCTCAAGACTTTCTCTGCTGAGGCACCCAAG------AGAGGT---CGCAAAGATGGGATGAAGGGTGAGGGAAAAGGCACCGAT------------TTTACCCATCACCGCAAAAAGCAAAAATCTGTCTGA------------------------------------------------------------
>Arabidopsis_thaliana
---ATGGGTAAGACGAAGTTAAAACCTGTG------------------------GAGGATGTGAACTCGGAAGTG---GTGGACGAAGTT------------------------------------------GAGAAAGCAGAGGAAGTTGAGGAACAGAGAAACGACAGAGAACAA---------------GAAGAAGAG---------------------------------CAAAAAGAAGAAGAGGCACCTAAAAGTTTCGAAGAGCTAGGGCTTGATTCTCGTCTAATTCGTGCCCTAACTAAAAAGGGTATAGAGAAACCAACCCTTATTCAGCAATCAGCCATTCCTTACATTCTGGAAGGAAAAGATGTGGTTGCTAGGGCAAAGACTGGTTCAGGTAAGACTTTG------------------GCTTACCTTTTGCCATTGCTCCAGAAGCTATTTTCAGCAGATTCTGTGAGCAAGAAGAAG---CTTGCTCCTTCTGCATTTATTCTTGTTCCATCTCGAGAA------CTATGTCAGCAGGTTTACACAGAGGTTTCATCGCTTATTGAGCTGTGTAGAGTTCAGCTAAAAGCAGTGCAGTTGACTAGTAGCATGTCTGCATCTGATATGCGTAATGCATTGGCTGGACTGCCTGAGATTCTTGTCTCCACACCTGCTTGTATTCCGAAATGTTTTGCTGCCGGAGTTTTAGAGCCCACTGCT------------------GTCAGTGAATCACTTTCAATTCTGGTT---CTTGATGAGGCAGATCTTTTGTTGTCATATGGATATGAAGATAATCTAAGGTCGGTAACATCAATAATCCCAAGGCGT---------------------------------------------------TGCCAATGCCTTCTTATGTCG---GCTACCACAAGCTCTGATGTCGAAAAATTGAAGAAATTGATTCTGCACAACCCAATCGTTTTGACCTTG------ACAGAAGATAATGAC---AAGGAAGAGGCCGTCCCAAGTAATGTTCAGCAGTTTTGGATCTCTTGCAGTGCTCAGGATAAACTGCTTCACATTCTTGCTCTCTTGAAGCTAGAG------GTTGTTCAGAAGAAAATTCTGATTTTCATCAATACAATTGACATGGGATTCAGGTTGAAATTATTCTTGGAAAAGTTTGGAATCAAGTCTGCAATTTTAAACGGGGAATTGCCTCAGAATTCTCGACTTCATATCCTTGAGCAATTCAATGCAGGACTTTTCGATTACTTGATTGCAACGGATGATAATAGCCAGACTAAA---AAACAAAAGGAAGAGGCTAAAGGTGAGGCTAACAAGGAG---AACAAGAAAAAT------------------------------AATAAGCGT---AGCAAACCAAAGCTAGATGCTGAGTTCGGTGTAGTTAGGGGAATTGATTTCAAAAAAGTTCACACGGTTATAAACTTTGATATGCCTCAAAGTGTTACTGGATATATCCATCGAATTGGGCGTACAGGGAGAGCATATAGCAGCGGATCTTCCGTTTCTCTTATTTCTCCTGATGAGATGGAAGGGTTTGAAGATATAAAGTCCTTCTTAGCAAGCGACAAGAACAAG---GATATTGAT---------ATTATCACACCCTTTCCTTTGTTGACCGAAAATGCTGTCGAGTCTCTTAGATATAGAGCTGAGGATGTGGCAAAGAGTGTTACAAAGATTGCGGTTCGAGAGTCTCGAGCTCAGGATTTGAGGAATGAGATAATCAACTCTGAAAAGTTAAAAGCTCATTTTGAAGCTAATCCAAGAGACTTAGATCTGTTGAGACATGACAAGCCTCTGAGTAAGACTGCACCTGCACCACATCTAAAGGACATCCCCGAGTATCTAGTGGACGCAAAGACTCAAGAAGCAAGCAAGATGGTAAAGCTAGCTAGAGCCGCA------ATGGGCAACACTAGGAGATCTGGTGGAGGCGGTGGTCGCAAC------AACAAAAACAAGAAACGGTCTAGAAAAGGCAGCGACCCACTCAAAACCTTCAACCCTAATGGGTCTAAG------AGA---------------GGAGCCGTTGGCCAGAAGGATGGCAAAGAT---------------TCTAGCTCGACCAAAAAACAGAAGACAGTTTAA------------------------------------------------------------
>Ananas_comosus
------------------------------------------------------------------------------------------------------------------------------------------------------------------------------------------------------------------------------------------------------------------------------------------------------------------------------------------ATGGTCGAGCGACGACGGAGGCCTCTGATCCTTGCCTCCACCCGCGCCATTCTCGACTCCGTCCTCAACTCTGCCAAATCCATCGGCGCAGCGGAGGACGACGGCGTTCTCCGTCCTCGTAGGTTTCGCTTCGCCGACGAAGATGAGGGCTCCGCCTCCGCCTCGCTCCGGCTCAAGGCCTGGATCCTCCGCGTCGTTCACGAAGGGGGCGGCGCAAATGAGGAGTTTAACCAGTTGTCATCCTTCGTAGGAGTCTTTGCCGACGTTCTCAGGGGACTAGCGATTACT------TTTGGGTCTGCGAGTGTTAATGATGAGTTGATAAGA------GATGTTATTGCACAAACATCGGGTTTCATGCCGAGGGATATACTTGCCTTGGTTGCTGATGCCGGGGCATCATTTGTACAAAGAGTTCTTCAGCGAGGTCCTTATTTACTCGTGTTTCTTTTCCAGGCTGATCTTCTCCTTTCTCATGGACATGAGGCTGACTTGAAAGCTCTAATCCCTCATATTCCAAGAAGCTATGGATTTCAAATTATTGTCTTTCCTTTCGATTATTTTGTCACTGTTATTAGTGCATTCTTATTGATGGTGTTGTTGTCTGGCAGTCCTGATGTTGATAAACTGAAGAAGCTCATGTTGCACGAGCCTGTAATTCTGACTCTC------TCTGAAGAAGGCCAATCTAATAGTGATCTAATTCCTAGAAATATTGAACAATATTGGATCTCTTGCAGCGCTCATGATAAGCTACTCTACATATATGCTCTCTTAAAGCCAAAGCCCAGGCTTCTTGCAGGAAAAGTTTTGATATTTGTCAACTCAATTGATATCGCATTTAGACTAAGGTTGTTCCTTGAGAAGTTCAAAATAAGATCTGTTGTCTTAAATGCTGAATTGCCACAAAATTCACGGCTTCATATTCTTGAGGAATTCAATGCAGGGCTATTTGGTATTCTAATAGCAACAGATGAT---AATCAAACT------AAGGAGAAGGATCATACAAGTAGAGAAAGTCAAGTGCAA---TCTAGAAGTACC------------------------------AAGAAGAAG---TTCCAGCAAAATTTAGATGCCGAATTTGGAGTCGTCAGAGGAATCGATTTCAAAAATATCTTCACGGTAATCAATTTTGACATCCCTCGAAGCCTTGCTGGATATGTTCATAGAATTGGCCGCACTGGAAGGGGCCGTAACACTGGTACTGCTGTGTCACTTGTAACA------------------------------------------------------------------------------------------------------------------CTGGTTTCTAAGATGAACTAT------------------------------------------------------------------------------------------------------------------------------------------------------------------------------------------------------------------------------------------GTTGTAAAGATTATTTATGCTCTTCTTAACATTTAA---------------------------------------------------------------------------------------------------------------------------------------------------------------------------------------------------------------------------------------------------------------------------------
>Littorella_uniflora
---ATGGGAAAGGACAATGGCAAGCCTCGTCGTAAGAAGAGTAGAGCAGAAAAGAAGGATAAGGAACAAGAATTAAAATCAGATGAAACACTGGTTGTTTCAGCTGAAGGAGGAGAAGTAATACCAGATGATGAAATGGCTGTTTCAGCTGAAGAACAAGTAAAATCAGATGATAACATTGTTGTTTCAGCTGAAGAACAAGTGAAATCAGATGATAAAACGGTTGTTACAGCTGAAGAAGAGGATGAAGAAATTCAGAGCTTTGAAGAATTAGGGCTGGAACAGCGTTTACTCCATGCCCTATCGAAGAAATCAATCGAAAAGCCAACCCCAATCCAGCGTGTTGCTATTCCTCTAATCCTAGAAGGCAAAGACGTAGTTGCCCGAGCGAAAACGGGGTCTGGAAAAACCTTA------------------TCTTACCTGCTTCCCCTGCTTCATAAGTTACTT---GCTGATTCCACCTCAAAGACGAAT---GTTGCTCCTTCTGCGATTATTCTTGTCCCAACTCGTGAA------TTATGCCAACAGGTTTATTCTGAGGTGGCTTCGTTGATTGAGTTGTGCAGAGTGCAATCGAAAGCTGTTCAGCTGACGAGCACCATGTCTGCGTCTGACATGAAAACTGCTCTTGCCGGATCCCCGGACATAGTCATATCAACACCTGCTTGTGTACAAACATGCCTTTCAAAAGGGATGCTTCAAGCTAAAGCT------------------CTTCAGGAATCACTATCGACCCTAGTA---CTCGACGAGGCTGATCTTCTCTTGTCATATGGATATGAAGATGATTTAAAAGCTCTCACAACTCATATTCCAAAGCGT---------------------------------------------------TGCCAATGCCTTCTGATGTCG---GCTACATCAAGTGCTGATGTTGAAAAGCTAAAAAAGCTAATTCTACATAATCCCTACATTTTAACTTTG------CCTGAAGTGGGAGAGCTGAAAGATGATATTGTCCCAAGAAGTGTTCAGCAATTTTATATCTCATGTGATGCTCGAGACAAGCTTCTCTACACCCTCGCCCTGTTGAAGTTGAAG------CTTGTTCAGAAGAAAGTGCTGATTTTTACCAACTCTATTGATATGAGTTTCAGGCTGAGGCTATTCCTTGAACAGTTTGGGATTAAATCTGCAGTTTTAAATGCCGAGCTACCACAGAATTCTCGTCAACATATCCTTGAGGCATTTGGTGCTGGTCTATTTGATTACCTGATTGCAACTGATGAC---AATCAA------------TCAGCAGAAGAGAAGGATGATAAAGCAAGTCGTACCCCTAAAAAACGATCT------------------------------AAAAAGCAT---CCCAAGCGGAAATTAGATGCAGAATTCGGTGTTGTAAGAGGAATAGACTTCAAAAATGTGTACACGGTTTTAAATGTTGAGATGCCACAAACTGCTGAAGGATATGTGCATCGAATTGGACGTACTGGAAGGGCATATAACACTGGTGCTTCTGTTTCTCTGGTATCTCCGGAGGAGTTGGAAGTTTTTGAAGAGATAAAATCTCTTATCGGTGAAACGGACTCGGAA---GAATCCAAG---------TTTATTGCTCCATTCCCTTTGCTTAGTAAGGGTGCTGTCGAGGCCTTGCGTTACAGAGCCGAGGATGTTGCTAGGAGCATTACTAAAATTGCAGTCAGGGAATCACGTGCACAGGATCTAAGAAATGAGATTCTCAATTCTGAAAAGTTGAAAGCTCATTTCAAAGAGAACCCTAAAGACTTAGACTTGTTGAAACATGACAAAGTTCTGAGCAAGAAGGCACCGTCACGCCACCTGCGAATCGTACCAGACTACTTATTGGATCCCACAACACAAGAAGCTAGCAAAATTGTAGAACATGCTAGAGCCGCC------ATGGGAAATACT---------------GGTCCTAAGCGCCGA------AAAGGATTGAAAGGAAAACTGAAAAGAAGCAAAGATCCTCTCAAAACATTCTCTGCCGAGGCTCCAAAA------CGCGGT---------------------------------------------------------AAAAAGGCTGGAATGAAGAGAAAAGGAGATGACAGATGA------------------------------------------------------
>Isoetes_spp
-----------------------------------------------------------------------------------------------------------------------------------------------------------------------------------------------------------------------------------------------------------------------------------------------------------------------------------------------------------------------------------------------------------------------------------------------------------------------------------------------------------------------------------------------------------------------------------------------------------------TGATTTTAAGGCTGTGCAACTTACGAATAGCATGTCACCTGCTGTTTT-------------------------------------------------------------------------------------------------------------------------------------------------GATCAGGCTGATTTGCTTCTGTCATACGGATATGAAGATGACTTACAGTGTTTAGCGGCTCATATTCCTCGT---------------------------------------------------------------------------------------------------------------------------------------------------------------------------------------------------------------------------------------------------------------------------------------------------------------------------------------------------------------------------------------------------------------------------------------------------------------------------------------------------------------------------------------------------------------------------------------------------------------------------------------------------------------------------------------------------------------------------------------------------------------------------------------------------------------------------------------------------------------------------------------------------------------------------------------------------------------------------------------------------------------------------------------------------------------------------------------------------------------------------------------------------------------------------------------------------------------------------------------------------------------------------------------------------------------------------------------------------------------------------------------------------------------------------------------------------------------------------
>Isoetes_andicola
-----------------------------------------------------------------------------------------------------------------------------------------------------------------------------------------------------------------------------------------------------------------------------------------------------------------------------------------------------------------------------------GGACGTTGTTGTTAGGGCCAAGACTGGTTCCGGTAAAACGCTA------------------GCTTATCTTCTGCCGGTGTTGCAAAGGCTCCTA---GGAGGGAAATTAGCCGAGTCTCAT---GCTGCTCCAGCAGCCTTGGTGCTTGTTCCTACTC---------------------AGGTGTTTGATCAGATCTCATCTCTGTTAAAGTACTGCGGGGGTRATTTGAARGCTGTGSAACTAACGAACACCATGTCACYCGCTGTTTTGAGGGCTGCCATAGCTGGCCACTCTGATATAATGGTTTYAACCCCAAGATGTCK---TTCTTGTG---------------------------------------------------------------------------------------------------TGTCATACGGATATGAAGATGACTTACAATGTTTAGCTGCTCATATTCCTCGTCGT---------------------------------------------------TGCCCATGTCTTCTCATGTCT---GCAACAACCAGTGCAGATCTTGAGAAATTGAAGAAACTTGTTCTCCACAATCCAGTGACCTTAACTCTTACA---GAAGTGGATGGAACAGAGGATGGAAAGCTAGTACCTGGCACTATCCAGCAGTTTATAG--------------------------------------------------------------------------------------------------------------------------------------CAGTTTAGCATTAAGTCAGCAGTTTTAAATGCTGAGCTCCCACAAAATTCGCGCCTTCATATCCTCAAGG-------CCTAGGTCTGTTTGACTACTTGATAGCTGTTGATGAT---GGCAAGCCAGCTGGAATGTACAAGGAAAAAGCTGATGAAACCAATCAGAAAAAGGAAGATAAAGGGAAC------------------------------AAAAGCAGG---AAGAAGAAACAGAAGGACGAGGAATT--------------------------------------------------------------------------------------------------------------------------------------------------------------------------------------------------------------------------------------------------------------------------------------------AGGATGTTCTGAGGGGAGTGACCAAAATTGCAATACGCGAAGCGCGTGCAAAGGAGTTGCGTATTGAGCTTCTAAATTCAGAGAGG------------------------------------------------------------------------------------CATCTTCGTACTATTCCTGAGTATCTGCGTGATCCTATGGTCGAAGCTAATAGCAGAGCAGTGAAGATGGCTGGAGCTGCA------ATGGCACAGGGCAAGAAAGCT------CAGTATACGAAGAGG---------------AAGCGTAGTAGATCAGG-----------------------------CCAAGAAAAGGAAG------GGAAAGCACGAGGCTATTGGAGCGACACTTTGGTCACGCAAAAGAATT------------GAACGGATGTCACGGGAATCCAACAAGGGTTCATCTGG----------------------------------------------------------
>Isoetes_humilior
--------------------------------------------------------------------------------------------------------------------------------------------------------------------------------------------------------------------------------------------------------AGTAGCATGTGGGTTCGAGAATTTAGGCCTGGAACCTCGTCTTTTAAGAGCAATTTCCAAAATTAACCTTGTCAAGCCCACACCGATCCAACTCAAGGCTATTCCTCTAATACTAGAAGGAAAGGACGTTGTTGCTAGGGCCAAGACTGGTTCCGGGAAAACGTTA------------------GCTTATCTTCTGCTGGKGTTGCAAAAGCTCCTA---GGAGGGAAATTAGMTGAGTCTCAT---GCTGCTYYRGYGGCCTTGGTGCTTGTTCCTACTCGGGAA------CTTTGTCAGCAGGTKTTTGATCAGATCTCATCTCTGTTAAAGTAYTGYGGGGGTGAYTTRAAGGYTGTG-AACTAACTAGCAKCATGTCACCTGCTGT----------------------------------------------------------------------------------------------------------------------------------------------------------------------------------------------------TGTTTAGCTGCTCATATTCCTCGTCGT---------------------------------------------------TGCCAATGTSTTCTCATGTCT---GCCACAA----TGCAGATCTTGACAAATTGAAGAAACTTGTTCTACACAATCCAGCGACCT--------------------------------------------------------------------------------------------------------------------------------------------------------------------------------------------------------------------------------------------------------------------------------------------------------------------------------------------------------------------------------------------------------------------------------------------------------------------------------------------------------------------------------------------------------------------------------------------------------------------GCATCTAAAGAAGAAGGTGGAATTCTCGAAGGCATATTGGAAATGTTGGATGGAGAGG-TTCTCAATCATCATCAAGC------------ATAATG------------------------------------------------------------------------------------------------------------------------------------------------------------------------------------------------------------------------------------------------------------------------------------------------------------------------------------------------------------------------------------------------------------------------------------------------------------------------------------------------------------------------------------------------------------------------------------------------------------
>Isoetes_elatior
---------------------------------------------------------------------------------------------------------------------------------------------------------------------------------------------------------------------------------------------------------------------------------------------------------------------Y--AACCTTGTCAAGCCCATTCCGATCCAACTCAAGGCTATTCCTCCAATACTA-AAGGAAAGGACRTTGTTGCTARGGCCAAGACTGGTTCCRGRAAAACRTTA------------------GCTTATCTTCTGCYGGTGTTGCAAAAGCTCCTA---GGAGGRAAA-TAGCTGAGTCTCAT---GCTGCTCCAGCGGCCTTGGTGCTTRTTYCTACTCGKGRA------MTTTRTYAGMAGGTGTTTGATC-RATCTCATCTCTGTTAAAGTACTGSGGGGGTGATTTGAAGGCTGTGCAACTAAMKAGCARCATGTCACCTGCTGTTTTGAGGGCTGCCATAGCTGGCCAYTCTGATATAATGGTTYCAACCCCAGGGTGTCTGGCTTCTTGTATTWC-AARAAAATGMTTCTTTCATYTGCC------------------ATARACGAATSCCTTTCYAGTTTAGTR---CTTGATGAGGCTGATTTGCTTCTGTMATACKGATATGAAGATGATTTGCAATGTTTARCTGCTCATATTYCTCGTCGT---------------------------------------------------TGCCARTGTKTTCTCATGTCT---GCCACAAC--GTGCRGAYCTTGAGAAA-TGAAGAAACTTGTTYTACACAATCYAGTGACCTTAACTCTTACA---GAAGTGGWGGGAACAGAGGATGGAAAACTAGTAC-----------------------GTTTCTTGTAGATCGGAGGATAAGCTTTTTCACTTGCTTGCCATGTTGCATTTCGAG------TTAG---AGAAGA-AGCCATTATATTTGTAAACTCWATTGATGCAAGTTTCMAAATCAAGCTGTTTCTAGAACAGTTTAGCATAAAGTCAGCAGTTTTAAATGCTGAGCTCCCACAAAATTCGCGCCTTCATATCCTCAAGG--TTCAACCYAGGTCTGTTTGACTACTTGTTTGMTGTTCATGAT---GGCAAGCCAACTGGAATSTGCAAGGAAGAAGCTGATGAAACCRATCAGAAAAAGGAAGGTAATGGGAAC------------------------------AAAAGCAGG---AAGAAGAGMCACAAGGACGAGGAATTTGGGGTAATTAGGGGGGTT------AGGAATGTATACAC------------------------------------------------------------------------------------------------------------------------------------------------------------------------------------------------GCCTTTTCCTTTGCTTACAGCATCAGCAGTAGAGTCTCTCCGATACAAAGGTGAGGATGTTATGAGGGGAGTGACCAGAATYGCGATACGCGAAGCRCGTGCAAAGGAGTTG-------------------------------------------------------------TAGAACTGTTAAAGCATGACAAAGTTTTAAGCAAACAACAACCTGCACCGCATCTTCGTACTATACCTGAATATCTGCGTGATCCTACGGTCGAAGCTAATAGCAGAG--------------------------------------------------------------------------------------------------------------------------------------------------------------------------------------------------------------------------------------------------------------------------------------------------------------------
>Isoetes_coromandelina
----------------------------------------------------------------------------------------------------------------------------------------------------------------------------------------------------------------------------------------------------------------------------------------------------------------------------------------------------------------------------------------------------------------------------------------------------------------------------------------------------------------------------------------------------------------------------------------------------------------------------------------------------------------------------------------------------------------------------------------------------------------------------------------------------------------------------------------------------------------------------------------------------------------------------------------------------------------------------------------------------------------------------------------------------------------------------------------------------------------------------------------------------------------------------------------------------------------------------------------------------------------------------------------------------------------------------------TAGGTCTGTTTGACTACTTGATAGCTGTTGATGAT---GGCAAGTCAGCTGAAAGTTACAAGGAAGGAGCTGATGAAATTGATCAGGAAAAGGAAAATAA----------------------------------------------------------------------------------------------------------------------------------------------------------------------------------------------------------------------TCTAAAGAAGAAGGTGGAATACTTGAAGACATAATAGAAATGTTGG-----GA----TCCCAATCATCATCAACC------------ATCGTGCCTTTTCCTTTGCTCACTGCATCAGCTCTAGAGTCTCTCTGTTACAGAGCTGAGGATGTTATGAGAGGAGTRACGAAAATTGCAATACGGGAAGCACGCGCAAAGGAGTTGCGTATTGAGCTTCTAAATTCAGAGAGG------------------------------------------------------------------------------------------------------------------------------------------------------------------------------------------------------------------------------------------------------------------------------------------------------------------------------------------------------------------------------------------------------------------------------------------------------------------
