# Supplementary material for: Phylogenomics indicates the “living fossil” Isoetes diversified in the Cenozoic
Source: PLoS One. 2020 Jun 18;15(6):e0227525. doi: 10.1371/journal.pone.0227525 (PMC7302493; doi:10.1371/journal.pone.0227525)
Supplement: S1 File — Folder containing fasta files for each of the individual nuclear alignments. (GZ) [file pone.0227525.s011.gz › 1_Individual_Nuclear_Alignments/Homolog_34166.orthogroup_1.fasta]

>Lygodium_japonicum
ATGACGACGGTGGCGGCAAGATACTGCAGTCGAAGGTCGGGC---------------------------------------------------------GCATTCATCAGAAACTGGAGATCCTTCCATTATCGG------------------------GCAGCTACGCTTGGTTCTAGAATACCGATGCACGAGCAGAAAGAAAGAGTTGTGGGTGATACCATGTACATCAAATCACAAGTTCACACAGCTAGCCAAACAGTG------TTGGAGGAGGAGCAAGAAAGACTA---------GTTGGTGATGCCAAGCGCGCCGAATCACAGGCT---CATCACACAGCTAGCTTTGGGTTCAGAGAAGTGCCTGAAGAGGAGAAAGGAAGACTTGTCGGTGATGTGTTCAAAAGTGTGGCTTCCAACTATGACCTTATGAATGATATCATGAGTGCAGGCCTGCATCGTCTTTGGAAAGATAGATTAGTGTCGAAACTATCGCCATTTCCTGGTATGCAGCATCTGGATGTGGCTGGTGGTACA---------------------------------------------------------------------------------------------------------------------GGTGATGTTGCGTTTCGTGTTCTAGAAGCAATACATTCTCGTGAACGTATGGGCATGCCTGCACAG---TCTTCTGATGTGGAGGCAAAGGATGATACACGCGTCTACATATGTGATATCAATCCAGCTATGCTCAATATTGGGAAAAAGAGGGCCCAAGAGAGA------------------------------------------------------------GGACTTGGGGGTGCACAATCATTAGCGTGGGTGGAAGGAGATGCAGAGGCCCTTAGTTTCCAAGATAATAGTATGGATGGATATACGATTGCATTTGGCATAAGGAATGTGACCCATATTGACAAGGCACTAAAAGAGGCATACAGAGTATTGAAACGTGGAGGTCACTTT---------------------------------TTGTGTTTGGAGCTCAGTCATGTAGAAAACCCAATCTTTAAACAAATGTACGATTTTTACTCGTTTTCTATTATTCCAAGAATTGGAAGTTTCGTAGCTGGAGATCGAGCCTCTTATCAATATCTTGTGGAGTCCATACGAAGATTTCCTTCTCAGGAGAAGTTTGCTGCTATGATTCAGGAGGCCGGTTTTCAAAATGTGGAGTATGAAAATCTGGTTGGAGGTGTTGTAGCCATTCATTCTGGCTATAAATTATGA------------
>Pteridium_aquilinium
---------------------------------------------------------------------------------------------------------------------------------------------------------------------------------------------------------------------------------------------------------------------------------------------------------------------------------------------------------------------------------------------------------------------------------------------------CTTATGAATGACATCATGAGTGCGGGACTACATCGTCTTTGGAAAGACAGATTGGTGTCAAAGCTTAGGCCT---TCCTGTTTGCAGCATCTAGATGTGGCTGGCGGTACA---------------------------------------------------------------------------------------------------------------------GGTGATGTTGCGTTTCGTGTTCTAGATGCCATTTATTCTCGTGAGAAGATGGGTATGCTCAAGAAG---ACCCCTGATTTAGAGGCAGATGATGATACACGAGTGCATATTTGTGACATCAATCCAGCTATGCTTGAGGTTGGCCAACGAAGGGCCCAAGAGAAA------------------------------------------------------------GGGCTTGGCAAAGCAAAATCATTGGTGTGGGTTAAAGGGGATGCAGAGGCTTTAGATTTCAAGGATGACACTTTTGATAGCTACACCATTGCATTTGGTATCAGGAATGTGACCCATATCGACAAGGTTTTGAAAGAGGCATATAGAGTATTACGAGGAGGAGGCCGGTTC---------------------------------TTGTGTTTGGAACTTAGTCACGTCGAGACTCCAATTTTCAAGCAGTTTTATGACTTCTACTCCTTTTCAATCATTCCAAGCATTGGAGATCTTGTTACAAGTGATAGGAGCTCCTACCAGTACCTTGTGGAAAGTGTTCGGAAGTTCCCTAGACAGGAAACCTTTGCTCTCATGATCCAGCAAGCTGGGTTTCAGAAGGTGGAGTATGAGAATCTTGTTGGTGGCGTGGTTGCGATCCACTCTGGGTACAAGCTGTAA------------
>Arabidopsis_thaliana
---------------------------------------ATG---------------------------------------------------------GCACTACGATCAGTAAGCAGG---------------------------------------------AGGCTCGGGAGCAGA---------------------------------------------ATTTTG---------------AATCAACGTTCCTTTGTTGCTTCGCTTCACTCT---------------------------------------------------------------CATGCCACAAGTTTCGGGTTTCAAGAAGTAAAGGAAGAAGAGAAAAGCAAATTGGTTGGTAATGTATTCACCAATGTAGCTTCGAGTTATGATATTATGAATGATGTGATGAGTGGTGGTTTGCATAGGCTATGGAAGGAAAGACTCGTTGGGAAGCTAAGTCCATTTGCAGGGATGAAGCATCTTGATGTGGCCGGAGGAACA---------------------------------------------------------------------------------------------------------------------GGTGATGTTGCTTTTAGGATCTATGATGCTGTTTACAGTGTCAAACGAAGAGCATTGCAGAAAGTT------GATGAG---GCTTCTCTTGAGGAAACTCAGATATACGTATGTGACATTAATCCTAACATGTTAAACGTTGGGAAACAACGAGCTGCTGAGAGA------------------------------------------------------------GGTCTAAGAGATAACAAGTCACTCGTATGGGTCGAAGGAGATGCAGAGGCCTTGAGTTTCGATGACAATTCAATGGATGGATACACCATTGCATTTGGAATAAGGAATGTCACACACATCGAAAAGGCTCTAGCTGAGGCTTATAGGGTACTCAAACGGGGAGGAAGATTT---------------------------------TTGTGCCTTGAGCTCAGCCATGTAGAAATTCCGGTTTTCAAAAATCTATACGATTTGTATTCTTTCCAGGTCATTCCAAACTTAGGGGAACTAATCGCCGGGGACAGGGAATCTTATCAGTACTTGGTTGAGAGCGTTCGTCGGTTTCCCCCTCAGGAGCGATTTGCATCAATGATCGCAGATGCAGGATTTGAGAAGGTGGAGTACGAGAACCTTGTTGGTGGAGTTGTCGCCATTCACTCTGCCATAAAGCTCTGA------------
>Littorella_uniflora
---------------------------------------ATG---------------------------------------------------------GCGCTGAGATCGATTTATCGCGGC---------------------------------------TTGAGGAAGAACAGTAAT---------------------------------------------TTCCTTCGACCA---CTCTACAATCCGGCCTCCTAC---------TTGCATTCT---------------------------------------------------------------CACTCCACCAGCTTCGGATTTAAGGAAGTTAGGGAGGAGGAAAAGAGTCGATTAGTTGGTAACGTTTTCACGAGCGTGGCCTCCAGTTATGATGTCATGAATGATTTGATGAGTGCTGGCCTGCATAGGCTATGGAAAGAAAGATTGGTCTCTAAGTTAAATCCATTTCCGGGAATGAAGCATCTGGATGTAGCTGGTGGAACA---------------------------------------------------------------------------------------------------------------------GGAGATGTTGCTTTCAGGATCCTGGAAAGTATAAACAGCGTTGGCAGTAGGGCCACCCGAGATATT---AGTGATGAT---AATTTGCTCAGAGAAACTCAAATTTTTGTCTGTGATATCAACCCAAATATGTTAAATGTTGGAAAAAAGAGAGCACAAGAGAGA------------------------------------------------------------GGTATTGGAGATGATAAATCTCTCATTTGGGTTGAAGGAGATGCAGAAGCATTAAACTTTGAAGATGAATCCATGGATGGCTATACAATTGCATTTGGCATAAGAAATGTAACACATATTGATAAAGCTCTTGCAGAAGCACACAGGGTACTTAAGCGGGGAGGAAGGTTT---------------------------------CTCTGCCTTGAACTGAGTCATGTCGAGCTTCCACTATTTAAGGAGTTGTATGATTATTACTCGTTTAAAGTCATCCCCACTGTAGGAGAGCTCGTAGCAGGTGATCGTGCATCTTATCAGTATCTGGTTGAGAGCATTCGCCGCTTCCCTCCACAGGAGAAATTTGCCTCAATGATAGCGGATGCTGGATTTCAGAAGGTCGAGTATGAAAACCTTGTTGGTGGAGTTGTTGCCATTCATTCTGGGCTGAAGATTTAG------------
>Theobroma_cacao
------------------------------ATGAAAATTTTG---------------------------------------------------------CTACTCAAGGACACATTGTCA---------------------------------------TGGAGATTGTTGAGCGGGAAGTTGAGGAGA------------------------------------AATTTTGTGCCT---CTGCCTTCTTCCACTTCTCTA---------TTGCATTCA---------------------------------------------------------------CATGCCACAAGTTTTGGATTTAAAGAGGTAAGCGAAGAACAGAAAAGTCAGATGGTTGGTCATGTCTTTGACAGTGTTGCTTCGAAGTATGATCTCATGAACGATATCATGAGTGCTGGATTACATAGGTTATGGAAAGATAGATTGGCTTCCAAACTGAATCCATTTCCAGGAATCAAACATATTGACATGGCCGGTGGAACAGGTCAGACTAGGTTATGCCGTAATCCTGTTAAACCTCTTGATGTACATAGTCTAGAAAACCTTGTGAAGGACACATTTAACAACCCATTGTCATCTTTAGTTGACAGTCAGCTTGCAGGGGATGTTGCTTTCAGGATCTTAGATGCAATAAATAGAATCAAAAGTTGGCCAATGCATCAACTC---CATGATGAT------TTGCTGGAAGAAGCTCAGATATATGTCTGTGATATCAACCCAAACATGTTAGATGTTGGTAAAAAAAGGGCAATGGAGAGA------------------------------------------------------------GGTTTTGGGGAAGACAAATCTCTTCTATGGTTGGAGGAAGATGCAGAAGCCTTGCATTTTGGGGATATTTCGATGGATAGTTATACAATTGCTTGTGGAATTAGAAATGTGACGCACATGGAGAAAGCTCTAGCTGAAGCTTATAGGGTGTTGAACCTGGGAGGAAGATTC---------------------------------CTCTGCCTTGAACTGACACGCATGGAAATTCCTGTAATTAAAGAATTGTATGATTTTTATTCATTCACTGTTGTTCCAGCAGTAGGAAAGCTAGTTACAGGTGATCGAGATTCATACCAGTATTTAGTTGAGAGTATCGGCAGTTTTCCACCGCAGGAAACATTTGCTTCAATGCTAGCAGAAGCAGGGTTTAAGAAGGTTGAGTTTGAAAATTTACTTGGAGGAGTTGTCGCAATTCATTCTGGGTTAGAATTATGA------------
>Oryza_sativa
---------------------------------------ATG---------------------------------------------------------GCTCTGCGATCGGCGGCCGGT---------------------------------------------AGGCTGGCGTCGTCCAGCCGCCGC---------------------------------CGCCTCCTCTCTCCGCCCACCAGCATCCACACGGCCTTC---------CTCCACTCC---------------------------------------------------------------CACGCCACCAGCTTCGGATACAAGCAAGTAGCTGAAGAGGACAAAAGCAAATTGGTCGGTAACGTCTTCAGCAGCGTCGCCTCCAGTTACGATCTCATGAACGATCTTATGAGCGTTGGACTACATAGGTTGTGGAAGGACAGGCTCATCTCAAAGCTTAATCCTTTTCCTGGGATGAAGCATCTAGATGTGGCTGGTGGAACA---------------------------------------------------------------------------------------------------------------------GGGGATGTTGCCTTCCGTGCGCTCGAGAGAATCAATAGCGTGAGCCATAGAGCTATGCAGGGTACT---CTTACTGAT------ATTGAAGAAGAAACACAAATCTATGTTTGTGACATTAATCCAAATATGCTGAATGTTGGAAAGAAACGTGCTTCAGAAAGA------------------------------------------------------------GGATACAAAGAAGGCCATTGCCTTAGCTGGATACAAGGAGATGCTGAAGCTCTGAGTTTTGAGGATGGATCTATGGATGGCTATACTATTGCGTTTGGGATCAGAAATGTGACACACATTGAAAAAGCTCTATCAGAAGCTTATAGAGTCCTAAAGCGAGGGGGAAGGTTC---------------------------------CTATGCTTGGAATTGAGTCATGTGGATGTTCCGCTTTTTAAAGAGATTTATGATGTTTATTCATTTTCTGTGATTCCGGCTGTGGGAGAACTAGTGGCCGGTGATCGCCAGTCATACCAATACTTGGTTGAGAGTATCCGCCGGTTTCCAAATCAGGAAAAGTTTGCTCAGATGATCCAAGAAGCCGGATTTGAGAGGGTAGAATACGAAAATCTGGTGGGTGGTGTGGTTGCCATTCACTCTGGACTGAAACTGTAG------------
>Ananas_comosus
---------------------------------------ATG---------------------------------------------------------GCTTTGAGGCGGAGTGCAAGC---------------------------------------------AAACTGGTCGGAGAT------------------------------------------------CTCCCGGCTGTTCTTTCTCGTAGTGCTGCTTTC---------CTCCATTCC---------------------------------------------------------------CATGCCACTAGCTTTGGGTTCAAGGAAGTAGGAGAGGATGAGAAGAGCAAGTTGGTTGGTAATGTTTTTAGCAGTGTTGCTTCAAATTATGATCTCATGAATGATATGATGAGTGTCGGACTGCATAGGTTGTGGAAGGACAGGTTGGTTTCAAAGCTGAATCCCTTTCCTGGAATGAAGCATCTGGATGTGGCTGGTGGAACA---------------------------------------------------------------------------------------------------------------------GGTGACGTAGCTTTTCGTGTTCTAGAAAGTATAAAAAATGTGGGCCGTAGAGCCATGCAAGATGGT---CTAACTGAA------ATAGAAGAAGATACACAGATATACATTTGTGACATAAATCCGCATATGTTGAACGTTGGCAAGAAGCGAGCTGTTGAACTA------------------------------------------------------------GGTCTTGGCGAGGAGCGTTGCCTTCATTGGGTAGAGGGAGATGCTGAAGCTTTGAGTTTTGAGGACAGGTCTATGGATGGATACACGATTGCTTTTGGGATTAGAAATGTGACCCACATTGAGAAAGTCCTTGCTGAAGCTTACAGGGTATTAAAGAGAGGAGGCAGGTTC---------------------------------TTGTGCTTGGAGTTGAGTCATGTGGACATCCCTATTTTCAAGCAGATCTATGATTATTATTCATTCTCGATCATTCCAGCAATCGGCGAGCTAGTTGCGGGCGATAGAGAATCTTACCAATACTTGGTCGAGAGTATCCGACGGTTCCCTAATCAGGAGACATTCGCGCGAATGATAGCCGATGCAGGTTTTCAGAAAGTTGAGTACGAGAATCTTGTTGGCGGAGTGGTCGCCATTCACTCTGGATTGAAGTTGTGA------------
>Amborella_tricopoda
---------------------------------------ATG---------------------------------------------------------GCCATAAGAACCCGGGCCAGG---------------------------------------------ATCTTAACAAACAGGCTCCAGTCA---------------------------------ATGTTTCTT------------------AGTTCTTCTTTT---------CTCCATGAT---------------------------------------------------------------CACGCTACAAGCTTCGGATATAAAGAAGTGGGGGAAGAGGAAAAGAGTAAACTGGTTGGGAATGTTTTTAGTAGTGTTGCTCCCAACTATGACCTTATGAATGATTTGATGAGTGTCGGCCTACATCGATTGTGGAAAGACAGGTTAGTCTCCAAACTGGCTCCTTTTCCAGGGATGAAGCATCTCGATGTGGCCGGTGGAACA---------------------------------------------------------------------------------------------------------------------GGTGATATTGCATTTCGAGTTTTGGAGTCCATCAATGGTGTTAAAAGGAGAGCCCTGCAAGATGGC---TTAGAAGAT---AATTCTGAGGATGAGACTCGTGTATTTGTCTGCGACATCAACCCTGCCATGTTGAGTGTCGGCAAAAAGCATGCCATAGAGAGA------------------------------------------------------------GGTCTTGGAGAAGCTCAATCACTTGTATGGGTGGAAGGTGATGCAGAAGCTCTCACTTTTGATGATGACTCAATGGATGGTTACACAATAGCATTTGGGATCAGGAATGTAACACATATAGAACGTGCACTTGCAGAAGCTTACAGAGTGCTCAAACGAGGTGGCAGATTT---------------------------------CTCTGTCTTGAGCTGAGTCATGTGGAAGTCCCAGTATTCAAGCAAATATATGATCTTTATTCATTTTCAATCATTCCTGCAATTGGAGAGTTCGTAGCGGGTGATCGAGATTCTTATCAGTATTTGGTCGAAAGCATTCGCCGATTCCCCTCGCAGGAAAAGTTTGCACAGATGATTGCAGATGCGAGATTTCAAAAGGTTGAATATGAAAATCTTATTGGTGGGGTGGTTGCAATTCATTCTGGAGTGAAACTATAA------------
>Pinus_maritima
---------------------------------------ATG---------------------------------------------------------GCGTTGAGGTCCAATATCCGCAAATACACATATTTA------------------------CTTCCTCGCCTCGCCTGCCGC---CCAATG------------------------------------------------------CCCACGACCTCCCCAGCGTGC------TTGCATTCT---------------------------------------------------------------CATGCCACCAGCTTTGGCTTTAAAGATGTGCCCGAAGAGGAGAAGAGCAGAATGGTTGGTGATGTTTTCAGTAATGTTGCCTCAAAATATGACATCATGAATGACATAATGAGTGTTGGTCTTCACCGGCTTTGGAAGGATAGACTTGTCTCAAAATTGAGTCCATTTCCAGGAATGCAGCATCTTGATGTAGCTGGTGGGACA---------------------------------------------------------------------------------------------------------------------GGAGATGTAGCATTTCGTGTTTTAGAAGCTCTCCATTCCCTTGAACGTCAAAAGATCTCAGATGCT---GCAGTGGATGAAGATGTTGAAAATGAGACTCGAGTCTTTATCTGTGATATCAACCCTGCAATGCTGGATGTTGGTAGAAGACGTGCAAATGCTAAA------------------------------------------------------------GGGCTGGGAGAGGCCCGTTCACTAATATGGATGGAAGGAGATGCAGAAGCCCTTAAATTTGAAGATGCGTCAATGGATGGTTACACCATTGCTTTTGGAATAAGAAATGTAACACATATAGAAAAAGCTCTGAGCGAAGCATACAGAGTCTTAAGGCCGGGTGGAAGATTT---------------------------------CTGTGTCTTGAGTTGAGCCATGTCAACATCCCTGGTTTCCGAGAATTATATGATTTTTACTCATTTTCAGTTATTCCATCTATTGGAGAAATTGTTGCTGGCGATCGTGCATCTTACCAATATTTAGTGGAGAGCATACGCAAGTTTCCATCTCAGGAAAAGTTCGCTGCAATGATTAAGGAAGCAGGCTTTGAGAAAGTTGAATATGAGAACCTTTCAGGCGGAGTAGTTGCAATTCATTCTGGATTCAAATTATAA------------
>Huperzia_squarrosa
---------------------------------------------------------------------------------------------------------------------------------------------------------------------------------------------------------------------------------------------------------------------------------------------------------------------------------------------------------------------------------------------------------------------------------------------------------------------------------------------------------------------------------------------------------------------------------------------------------------------------------------------------------------------------------------GGTGATGTGGCATTTCGTGTTGTTGAAGCAATTCATGCTTATGAACAACAAGGTATCCAAAAGTTT---TCAGGAAGTACACATGCTAGGGATGAGACACGTGTGTATGTATGTGATATCAATGCTGCAATGTTGGAAGTTGGACAAAAGAGAGCAAGAGATCGA------------------------------------------------------------GGGCTTGCAGAATGTCCCATGCTGGTCTGGTTGCAAGGAGATGCAGAAGCTCTTACTTTTGACAATGAGAGTATGGATGGCTACACAATAGCTTTTGGAATCAGAAACGTGACACATATTGACAAGGTTCTCAAAGAAGCACATAGGGTCTTAAAGCGTGGCGGACGCTTC---------------------------------TTGTGTTTAGAGCTAAACCATGTCCAATCTCCTTTACTCAAGTATATGTACGATTTCTATTCTTTTTCAGTCATACCTTCCCTTGGTGAGTTTGTGGCTGGAGACCGACATTCGTATCAATATCTAGTAGAAAGCATCCGTAAATTTCCATCACAGGAAAAGTTTGCAAGGATGATAGCAGATGCTGGCTTCGTGGATGTGGAGTATGAAAATTTTGTGGGAGGAGTGGTTGCAGTACACTCTGCATTCAAATATTAG------------
>Huperzia_lucidula
------------------------------------------------------------------------------------------------------TTTTTTCACAAGTATCGTTCG---------------------------------------------------------------------------------------------------------------------------------------------------ATTCATGTG---------------------------------GCTGTAAACCTATTGTCACAATCT------AAGGTGACAAGCTTTGGTTTCAAAGAAGTATCAGAAGAGGAGAAGACACAGATGGTTGGTGAAGTATTTAGGAGTGTTTCTTTGAAATACGACCTTATGAATGACATAATGAGTGGTGGCTTACACAGACTGTGGAAGGACAGGTTAGTGTCAAAGCTTAGACCTTTCTCAGGAATGCAGCATTTGGATGTGGCTGGTGGAACA---------------------------------------------------------------------------------------------------------------------GGTGATGTGGCATTTCGTGTTGCTGAAGCAATATATGCTTATGAACAGCAAAGTATCCAAAAGTTT---TCAGGAAGTACACAAGCTAGGGATGAGACACGTGTGTATGTATGTGACATCAATGCTGCAATGTTGGAAGTTGGACAGAAGAGAGCAAGAGATCGA------------------------------------------------------------GGGCTTGCAGAATGTCCCATGCTGGTCTGGTTGCAAGGAGATGCAGAAGCTCTTAGTTTTGACAATGAGAGTATGGATGGCTACACAATAGCTTTTGGTATTAGAAATGTGACACATATTGACAAGGTTCTCAAAGAAGCGCATAGGGTCTTAAAGCGCGGTGGACGCTTC---------------------------------TTGTGTTTAGAGCTAAACCATGTCCAATCTCCTTTTTTCAAGTATATGTACGATTTCTACTCTTTTTCAGTCATACCTTCCCTTGGTGAGTTGGTGGCTGGAGATCGACATTCGTATCAGTATCTAGTAGAAAGCATCCGCAAATTTCCGTCACAGGAAAAGTTTGCAAGGATGATAGCAGATGCTGGCTTTGTGGATGTGGAGTATGAAAATTTTGTGGGAGGAGTGGTTGCAATACACTCTGCATTCAAATATTAG------------
>Isoetes_lacustris
---------------------------------------------------------------------------------------------------ATGTTGCGATCTGTCTTAGCAAAA------------------------------------CCTTGGAGGCTGTTTGGACGG---------------------------------------------------------------------------------------ACAATGCATTATGAG------------------------ACTAGGGCATGCTTAGCAGAAGCACAAGCT------AATTTTACATCTTTTGGATTTCAGGAAGTTCCAGAGGAAGACAAATCACGTTTGGTTGGTGACGTGTTCAAAAATGTGGCCTCAAATTACGACCTCATGAATGATATTATGAGTGCTGGATTGCATCGGCTTTGGAAAGATAGGTTGGTGTCAAAGCTTTGCCCATTCCCTGGAATGCAACATCTTGATGTTGCAGGTGGAACA---------------------------------------------------------------------------------------------------------------------GGAGACATTGCCTTCAGAGTACTAGAAGCTTTATATTCTAAAGAGCAAAGCGCAATTGAAAGGGCA---TCAAAGGATCCCGAAGAAGGAGACAGAACACATATTTATGTGTGTGACATTAATCCAGCTATGCTTGATGTTGGAAGGCAGCGTGCAAGCAAGCGA------------------------------------------------------------GGACTTGCAGAGTTCCCTTCCTTGGTTTGGCTAGAAGGAGATGCTGAGGCCCTTCCTTTTAATGATAATAGTATGGATGGTTATACTATAGCCTTTGGCATCAGAAATGTGACTCATGTGCAAAAGGCGCTTAATGAAGCGTACAGGGTACTTAAGCGTGGTGGCCGTTTC---------------------------------CTGTGTTTAGAACTAAGTCACGTGAGGACCCCTGTCCTTAAGCAAATATATGACACCTATTCATTTTCAATTATACCTGCAATCGGAGAAATAGTTGCTGGAGACCGCAATTCATACCAGTATTTGGTCGAAAGTATAAGGAAGTTTCCAAAGCAGGAAGAATTTGCCAAAATGATATCG------------------------------------------------------------------------------------------
>Isoetes_sinensis
---------------------------------------------------------------------------------------------------ATGTTGCGATCTGTCTTAGCAAAA------------------------------------CCTTGGAGACTTTTTGGACGG---------------------------------------------------------------------------------------GCAATACATTGTGAG---------------------------AGGGCATGCTTAGCAGAAGCACAAGCT------AATTTTACATCCTTTGGATTTCAGGAAGTTCCAGAGGAAGACAAGTCACGTATGGTTGGTGACGTGTTCAAGAATGTGGCCTCAAATTACGATCTCATGAATGATATTATGAGTGCTGGATTGCATCGGCTTTGGAAAGATAGGTTGGTGTCAAAGCTTTGCCCATTCCCTGGAATGCAGCATCTTGATGTCGCAGGTGGAACA---------------------------------------------------------------------------------------------------------------------GGAGACATTGCATTCCGCGTACTAGAGGCTTTATATTCTAAAGAACAAAGCGCGATTGAAAGGGCA---TCAAAGGATCCCGAAGAAGGAGACAGAACACATATTTATGTATGTGACATTAATCCAGCTATGCTTGATGTAGGAAAGCAGCGGGCAAGCAAGCAA------------------------------------------------------------GGACTTGCAGAGTTCCCTTCCTTAATTTGGCTGGAAGGAGACGCTGAGGCTCTTCCTTTTAATGATAATAGTATGGATGGATATACTATAGCCTTTGGCATCAGGAATGTGACTCATGTGCAAAAGGCGCTCAATGAAGCATACAGGGTACTGAAACGTGGTGGCCGTTTC---------------------------------CTGTGTTTAGAACTGAGTCACGTGAGGACACCTGTCCTTAAGCAAATATATGACACCTATTCATTTTCGCTTATACCTGCAATTGGAGAAATAGTTGCTGGAGACCGCAATTCATACCAATATTTGGTTGAAAGTATAAGAAAGTTTCCAAAGCAGGAAGAATTTGCCGAAATGATATCGCTAGCTGGATTTTCAAACGTTGAGTATGAAAATTTAACTGCTGGGGTGGTTGCGATTCATTCAGGATTTAAATTCTAG------------
>Selaginella_moellendorffii
------------------------------ATGAGGGGGGCG---------------------------------------------------------CTCCTGCGAGCTGCCACCGGGAAG------------------------------------------GCGTTGCGCGCTCGC---------------------------------------------------------------------------------------TGGATCCACAGCGAG------------------------------------------AGATCCAGCTCT------GGCGTCGCGAATTTCGGATTTAGGGAAGTTCCAGAGGATGAGAAGGCGGGGATGGTTGGGGCGGTTTTCAGCAGCGTAGCTTCCAATTATGATCTCATGAATGATATCATGAGTGGAGGGCTTCATCGGCTCTGGAAGGACAGATTAGTCTCGGAGCTTCAACCATTTCCGGGCATGCAACACCTCGATGTTGCTGGTGGAACA---------------------------------------------------------------------------------------------------------------------GGAGACATTGCGTTTCGCGTCTTAGACACGATTTATTCCAAGGAACAACGCAGTCCACAGAAAAAGGAAGTAAACGAGAAAGAAGTGGTCGACGAAACGCGAGTCTACGTGTGTGATATCAATGCATCGATGCTCGATGTGGGAAGGCAGCGAGCCAAAACAAGGGGTGAGCCAGGAATTTCCGTTTGTGGACAAATCCGATTTAAGTTCGTGATGGTGAAAGCAGGTCTTGGAGAGCTGCCATCGCTTGTATGGGTCGAAGGCGATGCGGAGGCTCTCACTTTCGCTGACGACTCCATGGATGGCTACACCATCGCATTCGGTATTAGAAACGTGACTCACATTGACAAGGCTCTCAGGGAAGCTCATAGGGTGCTAAAACGCGGTGGAAGATTT---------------------------------CTCTGCCTGGAGCTCAGCCATGTCGAGACGCCAATCTTCAAACAAATCTACGACTTCTACTCGTTCTCAGTAATACCGGCAATCGGGCAAATGGTTGCGAAGGACCGGAACTCGTATCAATACCTGGTTGAGAGCATTAGAAAGTTCCCAAAACAGGATGACTTTGCGAGAATGATCATCAACGCGGGCTTCTCCAACGTGCAATACGAGAACTTAGTGCAGGGAGTTGTGGCAATACACTCTGGATTCAAGCTTTGA------------
>Physcomitrella_patens
---------------------------------------ATG---------------------------------------------------------GCGATGGCGCTGCGGTGGCGAGGATGCGCGCGTCTC------------------------TGGCATCGCGGTGTCTACAGA---------------------------------------GGTCTCCATTTGGGTCCT---------------------------------CTGGAACAG---------------------------CCGGAATCC------CCACAACCGAGTCCTGATTCCAAATTCACCAATTTCGGGTTTAGGGAAGTACCTGAGCAAGAGAAATCGAAGCTGGTTGGGGAGGTATTTTCGAACGTGGCTTCAAACTATGACCTCATGAATGATCTTATGAGTGGAGGCTTGCACCGCCTCTGGAAAGACAGACTGGTGTCTCAGTTAGCTCCGTTTCCTGGCATGCAGCATTTGGATGTGGCTGGGGGTACA---------------------------------------------------------------------------------------------------------------------GGCGATGTTGCGTTCCGTGTTGTTAATGCAATTCAGAAGGCCGAGCAACGTGTTCCTGGCAATACA---CTAGGTAGTGTTGATGAAGAGGATCGGACAAAAGTTTATGTGTGTGATATCAATCCTAACATGCTCGAGGTTGGGAAAAAACGAGCCAAAGAGAGG------------------------------------------------------------GGACTGGGAAATGCTGCATGCTTAGTCTGGATGCAAGGAGATGCTGAAGCACTTACATTGAACGACGAAAGCATGGATGGCTACACCATCGCCTTTGGCATTCGGAATGTAACACATATTGATCGTGCTTTGAAAGAAGCCTACAGAGTATTGAGACGAGGTGGACGATTT---------------------------------CTGTGCCTTGAACTGAGCCATGTATCTACACCTGGATTTAGAGAAGTGTACGATGCCTATTCTTTTAATGTCATTCCTAGGATAGGTGAGGTGGTGTCAGGTGATCGAGCATCGTATCAATATCTGGTGGAGAGTGTTCGCAAGTTTCCAAACCAAGAAAAATTTGCATCTATGATTGCTGATGCAGGTTTCAAAGATGTGCAATATGAGAATTTGGTGGGTGGAGTAGTCGCTATACATTCTGGTTTTAAATTGTAG------------
>Ceratodon_purpureus
---------------------------------------ATG---------------------------------------------------------GCGATGGCGCTGCGGTGGCGAGGATGCGCCCGACTC---------------------GTCTTCCACCGCTCTGGCTCGCGC---------------------------------------GCGCTTCATCTGGGTCCC---------------------------------CTGGAGCAG---------------------------CCTGATTCGTCCCAGGCGCAGTCCCAGCCCGAATCCAAGTTTACCAATTTCGGGTTCAGGGAAGTACCCGAGCAAGAGAAATCGAAGCTTGTTGGGGAGGTGTTTTCGAACGTAGCTTCGAACTATGACCTCATGAATGATCTTATGAGTGGGGGTTTACACAGGCTCTGGAAAGATAGATTGGTGTCTAAGTTGGCTCCGTTCCCAGGCATGCAACATCTAGACGTGGCTGGGGGTACA---------------------------------------------------------------------------------------------------------------------GGCGATGTTGCATTCCGCGTGGTGGACGCTATTCAGAAGGCAGAGCAACGCGTCCCTGGCACTACA---TTAGCTGATGCTGATGAAGAGGATCAGACCCGCGTTTATGTTTGTGACATCAACCCCAACATGCTTGAAGTTGGAAAGAAACGAGCTAAGGAGAGA------------------------------------------------------------GGACTTGGGAATGCCGCTTGTTTAGTCTGGATGGAAGGAGATGCAGAAGCACTCACCTTGAAAGACGAGAGCGTGGATGGCTACACAATTGCCTTCGGGATTCGTAATGTAACACATATTGATCGGGCTCTGAAAGAGGCTTACAGAGTATTGAGACGAGGTGGGAGATTT---------------------------------TTGTGTCTTGAATTGAGCCATGTATCTACACCTGGATTCAAGGAAATGTATGATGCGTATTCTTTTAATGTCATTCCTAGGATGGGTGAAGTGGTTTCAGGTGATAGAGCATCGTATCAATACCTAGTGGAGAGTGTTCGCAAGTTTCCGAACCAGGAAAGATTTGGATCTATGATTGCGGATGCAGGGTTTAAAGAAGTGGAATATGAGAACTTGGTTGGTGGAGTTGTTGCCATACATTCTGGGTTCAAGTTG---------------
>Isoetes_andicola
-------------------------------------------------------------------------------------------------------------------------------------------------------------------------------------------------------------------------------------------------------------------------------------------------------------------------------------------------------------------------------------------------------------------------------------------------------------------------------------------------------------CAAAGCTTTGTCCATTCCCTGGAATGCAACATCTTGATGT-------------------------------------------------------------------------------------------------------------------------------------------------------------------------------------------------------------------------------------------------------------------------------------------------------------------------------------------------------------------------------------------------------------------------------------------------------------------------------------------------------------------------------------------------------------------------------------------------------------------------------------------------------------------------------------------------------------------------------------------------------------------------------------------------------------------------------------------------------------
>Isoetes_coromandelina
------------------------------------------------------------------------------------------------------------------------------------------------------------------------------------------------------------------------------------------------------------------------------------------------------------------------------------------------------------------------------------------------------------------------------------------------------------------------------------------------------TTGGTGGCAAAGCTTTGCCCATTCCCTGGAATGCAACACCTTGATGTAGCAGGGGGGACA---------------------------------------------------------------------------------------------------------------------GG-------------------------------------------------------------------------------------------------------------------------------------------------------------------------------------------------------------------------------------------------------------------------------------------------------------------------------------------------------------------------------------------------------------------------------------------------------------------------------------------------------------------------------------------------------------------------------------------------------------------------------------------------------------------------------------------------------------------------
