# Supplementary material for: Phylogenomics indicates the “living fossil” Isoetes diversified in the Cenozoic
Source: PLoS One. 2020 Jun 18;15(6):e0227525. doi: 10.1371/journal.pone.0227525 (PMC7302493; doi:10.1371/journal.pone.0227525)
Supplement: S1 File — Folder containing fasta files for each of the individual nuclear alignments. (GZ) [file pone.0227525.s011.gz › 1_Individual_Nuclear_Alignments/Homolog_04526.orthogroup_1.fasta]

>Ceratodon_purpureus
------------------ATGGGAAGCTCCAGGCGCTCTTTG------------------------------------------------------------------------------------------------------GGCCTGCTTCGAAATGCGGTAGCAAGGGGAGGAAGAGCATGGTGTTCTTCCAGTCGTCGTCTTCTA---GCTTCGGTTTCGGATTCTGAGTTTTCTGGGCTTGACGTC---ACGGGTGAT---------------------CGGAATGTGGATATTTTTGATCGGGCGCTGAAGAGCAAGCAGAGAGACAGGGCTGCATGGCTGATGCGCGAT---AGTGACCCAGTTTTGGACACTGTGACAGAGAATCTTATAGATAGGTTACAAGATTGTAAACGAACGTTTCCTAAAGCATTGAATCTTGGTGGGGCTTTTGACGCTGTTCGGCGATTGCTCCAAGGACGTGGTGGAATCCAGGAGTTGATCTCCATGGATATATCTGAGGATATGATTAGAAGGTCCATGATTAAAGCAGCTGAA------GATGAGACTGCAGGCAGAATGGGCTCAATGCAGAACTTTCACTTAGTAGGTGATGAGGAGTACTTACCTTTACAGCCAAACTCGTTAGACCTCGTGATAAGCTCGCTAGGCCTCCACTGGGTCAATGATCTCCCAGGTGCCATGTCGCAGTGCAGGACTGCGTTGAAGCCTGATGGATTGTTTTTGGCCACCATGTTTGGAGGTGAAACGTTGAGGGAGCTCAGGATCTCGTGCACTGTAGCACAGATGGAGCTTGAAGGGGGTGTGAGTCCCAGAGTCTCCCCCCTTGCTCAGGTTCGAGATGCGGGGAATCTTTTGACAAGAGCAGGGTTTGCACTCCCAACTGTCGATGTGGATGAGATCACTGTCCGGTACCCTAGTGCGACTGAGTTGATTGAACATTTGCGGTCCATGGGAGAAACCAATGCTGTTCGCGAAAGGATGTTGACCGTGAAACGAGATACAGCTTTGCGAACTGCTGCAGTTTATCAAGAAATGTTTGGAGAGTCTGATGGCACCATTCCAGCTACATACCAGGTGATCTACATGGCAGGTTGGAGTCCAGATGTTTCCCAACAACGGCCAAAGCGTAGAGGGTCAGCAACTGTCTCGTTTGATGATCTGCATAAGGCTTTCACTCCGGAGGCTTCAAAGAAGTCCCCCGATGATGGACCTGGAGGTAATCTAAAGCAGGAAGTTCCTACAGAGGACAAAGAGGAACCAGGAACAGGCGATAGTAAACCA---GAAACAGATGGTACTACTACGCGACTGCCATCCGGCACATGGTACAAAATT------
>Physcomitrella_patens
---------ATGCAATCCAGACACGCCTCGCAACGCAGCACCCAACACTCGAATCCTCACTCTGAGTCGCAGCAGCACTGCCGAGCTCGCGCAGTGCGGCATCGGGACGCCCCCACAATGAGCTCCTCAGGTGTTCTTCGAAAGGGGTTGCTGGTTTCCCGAGCACGATCCGGAGGCAGACCAGAATTCAACCTCGCCATTCGTTTCCTGTCTTCTTCGGTTTCGGATTCTCACGTTGCGGGGCTGGATGTG---CCGGGTGAT---------------------CGTAACGTGGACATTTTCGATCGGGTGCTGAAGAGCAAGCAGAGAGATAGGGCCGCATGGCTGATGAGCGAT---AGCGACCCTATTCTGGACACTGTCACGGAGAGTCTTCTCGATCGGCTGCAAGATTGTAAGCGAACGTTCCCTAAAGCATTGAATCTTGGTGGAGCATTTGACCATGTACGTCGATTGCTTCAAGGACGTGGTGGTGTTCAGGAGTTGATATCCATGGACATCTCCGAGGATATGATAAGAAGGTCCATGATCAAAGCAGCTGAG------GATGAAGCTACAGGCAGAGGGCCAGCGTTGCGGAACCTGCATCTGGTCGGTGATGAAGAGTACATACCATTGCAACCAAACTCCCTGGATCTTGTAATAAGCTCTCTTGGCCTTCACTGGGTCAATGATCTTCCAGGCGCCATGTCGCAGTGCAGGACTGCGCTGAAGCCTGATGGATTGTTCTTAGCCACCATGTTCGGAGGTGAAACGTTGAGGGAGCTCCGAATTTCTTGTACTGTAGCACAAATGGAGCGCGAAAGTGGTGTGAGTCCTAGAGTTTCTCCCCTTGCTCAGGTTCGAGATGCAGGGAATCTCTTAACAAGGGCAGGCTTTGCACTCCCAACAGTCGACGTAGACGAGATAACTGTCCGTTATCCCAGTGCACTTGAATTGATTGATCACTTACGGTCTATGGGTGAGACCAATGCTGTTCGCCAGAGGCTCTTGACCGTGAATCGGGACACAGCTCTGGCAACTGCTGCAGTTTATCAAGAGTTGTTTGGAGAATCCGATGGCACCATTCCAGCCACATTTCAGGTAATCTACATGGCCGGGTGGAGCCCAGATGTCTCACAGCAGCGTCCAAAGCGTAGAGGCTCAGCAACTGTCTCGTTTGAGGATCTGCACAAAGCTTTCACCCCA------------AAGGAGTCCTCTGATGGATCTGGTAGCCAGAAGCAGGATGCGGTTCCTGTAGAG---AGTGAAGAGCCAAAGAAAGACGATGGCAAATCAGGAACTACAGATGGTACTACTACACGACTGCCTTCTGGCACATGGTACAAAATCGAGTAG
>Huperzia_lucidula
---------------------------------------------------------------------------------------------------------------------------------------------------------------------------------------------------------------------------------------------------------------------------------------------------------------------------------------------------------------------------------------------------------------------------------------------------------------------------------------------------------------------------------------------------------------------------------------------------------------------------------------ATTGGCGATGAGGAGTTTTTGCCTTTCAAAGCAGGGTCGCTGGATCTAATTATTAGCTGCCTGGGGCTTCACTGGGTTAATGATCTTCCTGGTGCCATGACACAGTGTAGGATGGCATTGAAGCCTGATGGGTTGTTTCTAGCATCAATGTATGGTGGAGAAACATTAAGGGAGTTGAGGATAGCATGCACAACAGCACAATTGGAACGTGAAGGGGGCGTTAGCCCTCGTATATCCCCTCTTGCTCAAATACGTGACGCTGGGAATCTTCTGACTAGAGCAGGCTTAGCATTACCCACTGTTGATGTTGATGAATATACTATCAACTACCCCAATGCATTTGAATTGATCGAGCATTTGAGGTGCATGGGTGAGACAAATGCGGTTCTTCAAAGGAACCAGATTTTGAGAAAAGATACAGCATTGGCAGCTGCTGCAATCTATGAGTCAATGTTTGGAGCAACTGATGGGACCATTCCGGCCACATTTCAGATTATATACATGGCAGGGTGGAGTCCACATGAATCACAACAGAAACCAAAAAGAAGAGGCTCAGCTACAGCTTCTTTTACAGATATTCAGAAG------------------------------------------------------------------------------------------------------------------------------------------------------------------------------
>Huperzia_squarrosa
------------------------------------------------------------------------------------------------------------------------------------------------------------------------------------------------------------------------------------------------------------------GGAGAC---------------------CGCCATGTCCATATCTTCGATCGTGCTCTCAAGAGAAAACATAGGGACAGGGCAGCTTGGTTGAACCTTACG---CAAGATCCACTTCTCAATTTGGTCTCGGAAAACCTTCTGGATCGTCTAGAAGATTGCACCCACAAGTTTCCTGTAGCCTTGAATTTAGGTGGTGCTATTGACCATGTGAAGCGAACGCTTAGAGGACGAGGTGGCATTGAACGACTTATCACCATGGATATGTCTCAAGATATGATCAAGAAGACCATGAATTCTTCTTTGTCCAATGGGGACAAATCAAAGGAGGAT---------ATAGAAACTATGCACCTAATTGGTGATGAGGAGTTTTTGCCTTTCAAAGCAGGGTCGTTGGATCTAATTATTAGCTGTCTGGGGCTTCATTGGGTTAATGATCTTCCAGGTGCCATGACACAGTGCCGGATAGCATTGAAGCCTGATGGGTTGTTTCTAGCATCAATGTATGGTGGAGAAACGTTAAGGGAGCTGAGGATAGCATGCACAACAGCACAATTGGAACGTGAAGGAGGCATTAGCCCTCGTATATCCCCTCTTGCTCAAATACGTGATGCTGGGAATCTGCTAACTAGAGCAGGCTTAGCACTACCCACTGTTGATGTTGATGAATATACTATCAATTACCCCAATGCATTTGAATTGGTCGAGCACTTGAGGTGTATGGGTGAGACAAATGCGATTATGCAAAGGAACCAGATTTTGAAAAAAGATACAGCATTGGCAACTGCTGCAATCTATGACTCAATGTTTGGAGCAACTGATGGGACCATTCCGGCGACATTTCAGATTATATATATGGCAGGGTGGAGTCCACATGAATCACAACAGAAACCAAAAAGAAGAGGCTCAGCTACAGCTTCTTTTACAGATATTCAGAAGGCTTTT---------------------------------GGAGGTGGAGATTAG------------------------------------------------------------------------------------------------------------------------
>Isoetes_sinensis
---------------------------------------------------------------------------------------------------------------------ATGGCC---------------------AGGTTGCTC---------ACAAGACCAGATGGACGG---------CATCTTCTGATCCGCATGTTA------------------------TTCAGGCCCTTCTCTTCG---CAGGGTGATTCT---TTA---------GAGAGGAATGTTTTGATTTTTGATCGGGTTCTTAAGGGCAAGCAGAGGGAAAGAGCAGCATGGCTAAGAAACGCG---CAGGATCCGCTTCTCAGCTCTGTAGCTGAAAATTTATTGGATCGCCTAGACGATTGCAGACGGAAGTTCCCAACTGCCCTGAATTTAGGTGGTGCTTTGGATTTTACAAAACAACTTCTCAAGAACCGGGGTGGGATTGAAATGCTTCTTATGATGGACATGTCTGAAAATATGCTTAGGAGATCATTGGAAATG---------------GATCCATGCAAAGAGAACAGG------TGTTCTTATATGCCTATTATTGCGGATGAGGAATTTCTTCCCCTCAAGCCCCAATCATTGGACCTGGTCTTGAGCTGTTTAGGATTGCACTGGGTCAATGATTTAGCTGGTATGATGATACAATGCAGAATGGCCATGAAACCTGATGGGTTGTTTTTGGCATCAATGTTTGGTGGCGAAACACTACGGGAACTGAGGATTGCATGTACACTTGCACAATTGGAGAGAGAAGGAGGGATCAGCCCACGGGTTTCTCCATTTGCGCAAGTACGTGATGCTGGTAACCTCCTTATACGAGCAGGTCTAGCACTGCCAGCTGTGGATGTTGAGGAGTACACCATGAGATATCCAAGTGCACTTGCCCTTATTGAACATTTGCGCTCCATGGGTGAGACAAATGCACTACTTAAAAGGACTGAGATTTTGAAAAAGGAAACAGCTATTGCAGCAGCAGCAATTTATGAATCAATGTTTGGAGAGCCTGATGGAACTGTCCCGGCTACGTTTGAGGTAATATACATGGCTGGGTGGAGTCCCGATCCTTCACAACCAAGACCAAAGAAACGAGGATCTGGGACAGTCTCTTTCGACGAATTGCATAAAGTTTTT---------------------------------GGAGAAAATAGTTCTTAG---------------------------------------------------------------------------------------------------------------------
>Isoetes_lacustris
---------------------GGGCAACCCAAAAAAACCAAAGACTCGTCGGCACCT---------------------TGT---------------------------TTCCCTCGGATGGCC---------------------GGGTTGCTC---------ACAAGACCAGATGGACGG---------CATCTTCTGATCCGCATGTTA------------------------TTCAGGCCCTTCTCTTCG---CAGGGTGATTCT---TTA---------GAGAGGAATGTCGAGATTTTTGATCGGGTTCTTAAGGGCAAGCAGAGGGAAAGAGCAGCATGGCTAAGAAACGCG---CAGGATCCGCTTCTCAGCTCTGTAGCTGACAATCTATTGGATCGCCTAGACGACTGCAGACGGAAGTTCCCAACTGCCCTGAATTTAGGTGGGGCTTTGGATTTTACAAAACAGCTGCTCAAGAACCGGGGTGGGATTGAAATGCTTCTTATGATGGACATGTCTGAGAATATGCTTAAGAGATCATTGAAAATG---------------GATCCATGCAATGAGAACAGGTTTACATGTTCTTATATGCCTATTATTGCCGATGAGGAATTTCTTCCCCTCAAGCCTCAATCATTGGACCTGATCTTGAGCTGTTTAGGATTGCACTGGGTCAATGATTTAGCTGGTATGATGATACAATGCAGAATGGCAATGAAACCTGATGGATTGTTTTTGGCTTCAATGTTTGGTGGCGAAACATTGCGGGAACTGAGGATTGCATGTACGCTTGCACAATTGGAGAGAGAAGGAGGGATCAGTCCACGGGTTTCTCCATTTGCGCAAGTACGAGATGCTGGTAACCTCCTTATACGAGCAGGTCTAGCACTGCCAGCTGTGGATGTTGAGGAGTACACCATGAAATATCCAAGTGCACTTGCCCTTATTGAACATTTGCGCTCCATGGGTGAGACGAATGCACTACTTAAAAGAAGTGAGATTTTGAAAAAGGAAACAGCTATTGCAGCAGCAGCAATTTATGAGTCAATGTTTGGAGAGTCTGATGGGACTGTCCCGGCTACATTTGAGGTAATATACATGGCTGGGTGGAGTCCTGATCCTTCACAACCAAGGCCAAAGAGACGAGGATCTGGGACAGTCTCTTTTGACGAGTTGCATAAAGTTTTT---------------------------------GGAGATCATAGTTCTTAG---------------------------------------------------------------------------------------------------------------------
>Selaginella_moellendorffii
---------------------------------------------------------------------------------------------------------------------------------------------------------------------------------------------------------------------------------------------------------------------------------------------------ATGAATATCTTCGATCGCAAGCTTAAGCGCAGCCAGAGGGACAGGGCAGCGGTGCTGCGCGCGGAT---GATAATTCTTTGATGGAATCCGTCACTGAGACTCTTCTCGATCGGCTCCTGGATTGTAAGCGACAATTTCCAGTTGCTCTCAATGTAGGTGGAGCTCTGGACTATGTCCAAAAACTTCTCAAAGGAAGAGGCGGCGTGGAGAAACTTTTCATGATGGATCTATCACTCCCAATGCTGAACAAATGCGCGGAATCAAGCGCCTCT------------------------------GAAATGGAGTGCGTCCATCTCGTTGCCGACGAGGAGTTTCTTCCCATCAAACCAGGCTCCCTGGACTTGGTTGTTTCTTGCTTGGGACTACACTGGGTAAACAACGTTCCTGGTGCAATGACACAGTTTCGACAAGCCTTGAAACCGGACGGCTTCTTTCTGGCATCAATCTTTGGCGGAGACACTCTCCGAGAGCTCAGAATCTCGTGTCATTTGGCTCAGCTGGAAAGAGAAGGTGGAATCAGTCCACGAGTTTCTCCATTCTCTCGTGTCAGTGATGCTGGAAATCTCTTAACACGGGCAGGCTTTGCAATTCCAGCTGTGGACATCCAGGACTACGTTATGAAATATTCTAGTGCTATGGACTTAATCGATCACATCCGACAAATGGGTGAGATGAACTGCCTGATTCAGCGAAACCCGATCTTGAAGCGAGACACTGCGTTGGCTGCGGCCGCCATTTACGAGTCCATGTTTCGAGAGGAAGATGGATCAATCCCCGCGACTTTTCAGGTTATTTATATGGGAGGATGGAGTCCACATTCCTCTCAACAAAAACCCGCAAGAAGAGGCTCCGGAACCGTTTCCTTTGCAGACATTGAGAAGGCTCTC---------------------------------GGAGACAAAAAATAG------------------------------------------------------------------------------------------------------------------------
>Lygodium_japonicum
------------------------ATGGCAATCAGGAGAGTG------------------------------------TGCTCA---------------------------------------------------TTG------AAGCTCGCT------------------------------------------------------------CATTCTCCAAGTCGGACAAATTTCGCGAGGTTTTCAACACTCCCTCGGGACGAG---GCCCCTGAAATGAAGGAGCAAACAGACATTTTTGATCGTGCCTATAAACGAAAGCAGAGAGACAGGGCGGCATGGCTTATGTCTGCG---GATGATCCACTACTTGATCTTGTGACAGAGAATCTTCTGGATCGCTTGGAGGATTGTAAAAGGACTTTTCACACAGCATTGAACATGGGTGGTGCAGTTGCGTTCACCAAGAAACTCCTCAAAGGACGAGGTGGTGTAGAGAAGCTCATCACCATGGATACATCTCATGATATGTTGAAGAAGTCTATGGAGATCGAA------------ACAACTACTAACCCCAAC---------CTAGAGAACTTTTATGTTGTGGGTGATGAAGAGTTTCTACCTTTCAAGGAAGGATCTCTGGATCTGATTATTAGCTCCTTGGGAATGCATTGGATCAATGACTTGCCGAGAGCCATGACCCAATGCAGGAATGCACTTAAACCTGATGGATTGTTTCTGGCAAGCATGTTGGGAGGAGAAACACTAAGGGAGCTGAGAATTGCATGCACAGTAGCTCAATTAGAACGTGAAGGTGGCATAAGCCCTCGAATGTCACCTTTGGTCCAAGTCCGGGATGCTGGCAATCTTCTGACTGGAGCAGGATTTGCACTTCCAACAGTAGATGTTGATAAGTATATTATGCGATATCCCAGTGCAATGGAATTGATTGACCATTTAAGAAGCATGGGTGAAAATAATGCTGTTTCACAGAGAGTCAAGTCATTACGAAGAGACACTGCAATAGCAGCAGCTGCAGCTTATGGTGCAATGTTTGGAGACAGCGATGGC---ATCACTGCAACATTTCAGGTAATTTACATGGCAGGCTGGCGCCCACATCCTTCACAGCAGGGTGCTAAGAAGAGAGGCTCAGCAACTGTTTCATTTGAAGATATTCAGAAAGTGTTT---------------------------------GGAAGCCAAGAAGGGCAAAACACATGA------------------------------------------------------------------------------------------------------------
>Amborella_tricopoda
---------------ATGGTTGGCGCGTTGTTAAGG------------------------------------------TGT------TTGGGAAGCAGAAGA------------------------------------------AGTTTATTTGTGGAT------------GGTGGGAAATGGGGAAAACAGTTTGCCTTCTCTCTCTTC---------TCTTCTTCACTCTCCTTTTCCACT------------AATGGAGAAGAA---ACTGGGGTTCAGGGCTCAAGCTTCAAAGTATTCGATAGAGATCTCAAGAGAAAACAGAGGGACAGGGCTGCATGGCTTGCGGATCCT---AGCGACAGCTTCGTTGATTCTGTGACCGACAATCTCTTGGACCGTCTCCAGGATTGTAGAAGGACATTTCCTACCGCGCTTTGCTTGGGGGGTTCCTTGACATCTGTGAAACGTTTATTGCGTGGAAGAGGTGCAATTGAGACGCTCATTATGATGGATACATCTCATGATATGATAAAACGATGTATGGAGGTTGAGGTA---------GATTCATCTCACAGTAAC---------TTGGAAACATTCTATGTCATTGGTGATGAAGAGTTCTTACCTGTGAAGGAATGCTCTTTAGATTTGATTGTCAGTTGCTTGGGTCTTCACTGGACAAATGATCTTCCTGGAGCCATGATACAAGGAAGACTTGCCTTGAAGCCTGATGGCCTGTTTTTAGCAGCTGTTCTTGGAGGAGAGACCTTAAAGGAGCTAAGAATCGCTTGTACCGTGGCTCAAATGGAGCGTGAGGGGGGTATCAGTCCTCGAATGTCTCCTCTTGCACAAGTGCGAGATGCAGGTAATCTGCTGACTAGGGCAGGCTTCACCCTACCAGGTGTTGATGTTGATGATTTTACAGTGAAATACAACAGTGATTATACATAG---------------------------------------------------------------------------------------------------------------------------------------------------------------------------------------------------------------------------------------------------------------------------------------------------------------------------------------------------------------------------------------------------------------------------
>Littorella_uniflora
---------ATGAGAGCTGCCGTTGCAAGCCGGAGATGGCTA------------------------------------TGCAACGAGATATGGAAGAGA---------------------------------------------------------------------------------------------------------------------------AGCAGTAGTCATTATTGTACG---------------------------------GATCAAAGCTCCAAACTAAAGATCTTCGACCGCCATCTCAAACGAAAACAACGGGATAGAGCCGCATGGCTAATGCGTCCG---AACAATTCTTTACTGGATGCCGTGGCCGAAAATTTACTTGATCGTTTCGAGGATTGTAAAAAGACGTTTCCTTCAGCATTATGTATGGGAGGTACCATGGAAGCAATCACGCGTTTGTTGCCTGGTCGTGGTGGCATTGAGAAACTAATAATGATGGATACATCATATGACATGCTGAAATTATGTAAAAATGCTGAAAAG---------GATTTGCCATACAAAAAT---------ATCGAGACATCATATGTTGTCGGTGATGAAGAATATCTGCCTGTGAAAGAAAGCTCTGTGGACCTGATTATTAGCAGCTTAGGACTCCATTGGACGAATGATCTTCCTGGTGCCATGATCCAGAGTAAATTGGCTCTAAAACCCGACGGCCTATTTCTGGCTGCTATTTTTGGTGGAGAAACATTAAGGGAGTTAAGGATAGCGTGTACTGTAGCACAAATGGAGCGGGAAGGAGGCATCAGTCCGAGGTTGTCACCTTTAGCACAAGTACGCGATGCTGGCAATTTGCTTACCAGGGCTGGTTTTAGTCTTCCTGGTGTTGATGTTGATGAATATACTGTGAGATATGACAGTGCTCTGGAGTTGATAGAGCATCTACGATCAATGGGTGAAACCAATGCTCTATTACAGGGGAGAAACATGTTAAAGAGAGAAACAGCCCTTGCAACAGCAGCTGTTTATGAATCGATGTTTGCTGCGGAAGATGGTAGCATTCCCGCAACATTCCAGGTTATATACATGACCGGATGGAGAGAGCACCATTCCCAACAACAACCTAAGAGGAGAGGATCTGCCACGGTATCATTCCAGGACATCCAGAAGCAGTTT------------------------------------AGTGGATAG---------------------------------------------------------------------------------------------------------------------------
>Theobroma_cacao
ATGCTCATTGTTCGACAAATTGTCTGCGAGAGAAGAAGAATGAGGAGCTCCCTTTTCTAT---------CATACAACTTGTTCC---CTGTGGAGAAGAAGA------------------------------------------GGACTAACA------------------------------------GCCAAACCCTACCGTTGTTTC---------CTATCCTCCGCTTCCTTCTCTACTGCGGACTATGACAATGGAGACGCC---TTTCAAAGCAATTCTTCTAAAGTCAAGATCTTCGACCGCCACCTCAAACGCAAACAACGTGATCGAGCTGCGTGGTTGCTGCGTCCC---AATGATTCCTTTGTAGATGCCGTAGCTGAGAATCTGTTAGATCGCTTGGAGGACTGTAAGAAAACATTTCCTACGGCATTGTGTCTGGGAGGCTCTTTGCAGGCTGTGAGGCGATTGCTGCGGGGTCGTGGTGAAATTGATAAGTTAATTATGATGGATACGTCATATGATATGGTAAAGCGGTGCGAAAGTTCTCGACCA---------GATTCCTATAATGAAAAT---------ATTGAAACATCATATGTGGTTGGTGATGAGGAGTTTCTGCCCATTAAAGAAAGTTCGGTAGAGCTGGTAATCAGTTGCCTAGGGCTCCATTGGACAAATGATCTTCCAGGTTCCATGATACAGTGTAAACTGGCATTGAAGCCGGATGGCCTATTCTTAGCAGCTATTCTTGGAGGCGAAACCTTAAAGGAGCTTCGCATAGCATGCACCGTGGCACAAATGGAGCGTGAAGGAGGCATTAGTCCTCGGATATCACCTTTGGCGCAGGTCAGGGATGCAGGCAACCTTTTGACCAGGGCAGGGTTTGCACTTCCTGGTGTTGATGTTGATGAATATGTGGTTAGATATAAAAGTGCCTTGGATCTAATAGAACATCTGCGAGAAATGGGTGAAACTAATGCTCTGCTGGAAAGGAGCAATATCCTGAAGAGGGAAACAGCTGTAGCAACTGCAGCCATCTATGATGCATTGTTTGCGGCTGAAGATGGCACCATCCCTGCAACTTTCCAGGTGATCTACATGACAGGGTGGAGAGAACATCCTTCTCAACAGAAGGCCAAACGGAGGGGTTCCGCCACTGTATCCTTCAAAGACATCCAGAAACAGTTT---------------------------------GGAAGTGGGGGTTGA------------------------------------------------------------------------------------------------------------------------
>Oryza_sativa
ATGGCCACGGGGCTCGCCGCGGCGGCGGCCCGCCGCCGCCTCCTCCAC---------------------------------------CTTCCTCGCCACCGCTGG------------------------------------------------------------------------------------------------------------GCCCACCTCTCCTCCTCCGCTGCTCCCGCGGGAGGGCTGGACGGCGGGGACGGG------AGCGGTGGCGGCGGCCGCGTCAAGATCTTCGACCGCGACCTGAAGCGGCGGCACCGGGACCGGGCGGCGTGGGCCATGGGGGAG---ACCGACGCGCTCGCCGACGCCGTCGCCGACAACCTCCTCGACCGCCTCGAGGACTGCAGGAAGGCGTTCCCCTCCGCGCTCTGCCTCGGCGGCTCCGCCGGCGCCGTCCGCCGCTCGCTCCGCGGCCGCGGTGGAATTGAGAAGCTGATCATGATGGACATGTCGGCCGACATGGTGAGAAAGTGGCGAGAGATG---------------GATAATGCTACCGATGAC------GTCCTCGAGACGCAGTTTGTCGTCGGAGATGAAGAATACCTTCCAATCAAAGAAAGCTCGCAGGATACGATAATAAGTTGTCTTGGGCTTCATTGGACAAATGATCTACCTGGAGCAATGATACAGGTT---------------------------------------------------------------------------------------------------------------------------------------------GTCGTTGAAGCCTGA---------------------------------------------------------------------------------------------------------------------------------------------------------------------------------------------------------------------------------------------------------------------------------------------------------------------------------------------------------------------------------------------------------------------------------------------------------------------------------------------------------------
>Arabidopsis_thaliana
------------------------------ATGCGGAGGATCAATTCA---------------------------------------CTGTACGGAAGAATT------------------------------------------GGTCTCCTAAAACGAGTACCCGAGAAATCTACGAAG------------CAAGCTCATACATTTCTC------------GCATCTCTCTCCTTCTCTACGGAAGGTGCTTATGGCGGTGACGGTGAGTTTCAGCAGAACAGCTCCAAAGTCAAGATCTTTGACCGAGACCTCAAGCGAATACATCGTGATCGAGCGGCGTGGCTTTCTCGCCAAAAAAACGATTCTTTTGTTGACGCTGTTGCAGATAATCTACTTGATCGCTTAGAGGATTGTAAGAAGAGTTTTCCCACTGCATTTTGTTTGGGAGGATCTCTTGGTGCTGTTAAGAGATTACTACGTGGTCGCGGTGGGATTGAGAAGCTTATCATGATGGATACTTCATATGACATGATTAAGTCATGTAGAGATGCTCAA------------GACGATTCACTCGATAAC------TCCATTGAAACCTCTTACTTTGTTGGTGATGAAGAGTTTCTGCCAGTCAAAGAGAGTTCGGTTGATTTGATCATTAGTTCGTTGGGGCTTCACTGGACAAATGATCTTCCTGGATCCATGATACAGTGCAAGCTAGCACTGAAGCCGGATGGCTTATTTTTAGCAGCAATTCTTGGTGGAGAAACCTTAAAGGAGCTGAGAATAGCATGCACTTTGGCTCACATGGAGCGGGAAGGAGGGATTAGTCCTCGGCTATCACCTTTGGCACAGGTTAGGGACGCAGGGAATCTGTTGACCAGGGCGGGTTTTAGTCTTCCTGGTGTTGATGTTGATGAATATGTAGTTAAATACAAGAGAGCGATGGATCTTATAGAGCATCTTCGTGCGATGGGTGAAACCAATGCTCTTCTCGAGAGAAACAAGATTTTGAATCGTGAAACTGCTGTTGCCACGGCAGCCATATATGACTCCATGTTTGCCACAGAGGACGGCACTATACCCGCTACTTTTCAGGTGATTTACATGACAGGATGGAGAGAACATTCGTCTCACCCGCAGGCCAAACGAAGAGGTTCAGCCACCGTATCCTTCACGGATCTCCAAAAGCAATTT---------------------------------GGCGGACAATCTTGA------------------------------------------------------------------------------------------------------------------------
>Isoetes_andicola
------------------------------------------------------------------------------------------------------------------------------------------------GGGTTGCTC---------ACAGGACCATATGGACGG---------CATCTTCTGATCCGCATGTTG------------------------TTCAGGCCCTTCTCTTCG---CAGGGTGATTCT---TTA---------GAGAGGAATGTCGAGATTTTTGATCGGGTTCTTAAGGGCAAGCA----------------------------------------------------------------------------------------------------------------------------------------------------------------------------------------------------------------------------------------------------------------------------------------------------------------------------------------------------------------------------------------------------------------------------------------------------------------------------------------------------------------------------------------------------------------------------------------------------------------------------------------------------------------------------------------------------------------------------------------------------------------------------------------------------------------------------------------------------------------------------------------------------------------------------------------------------------------------------------------------------------------------------------------------------------------------------------------
>Isoetes_elatior
-----------------------------------------------------------------------------------------------------------------------------------------------------------------------------------------------------------------------------------------------------------------------------------------------------------------------------------------------------------------CGCG---CAGGATCCGCTTCTCAGCTCTGTAGCTGAAAATCTACTGGATCGCCTAGAC--------------------------------------------------------------------------------------------------------------------------------------------------------------------------------------TACATGTTCTTATATGCCTATTATTGCTSATGAGGAATTTCTTCCCCTCAAGCC-------------------------------------------------------------------------------------------------------------------------------------------------------------------------------------------------------------------------------------------------------------------------------------------------------------------------------------------------------------------------------------------------------------------------------------------------------------------------------------------------------------------------------------------------------------------------------------------------------------------------------------------------------------------------------------------------------------------------------------------------------
>Isoetes_coromandelina
--------------------------------------------------------------------------------------------------------------------------------------------------------------------------------------------------------------------------------------------------------------------------------------------------------------------------------------------------------------------------------------------------------------------------------------------------------------------------------------------------------------GATTGAAGTGCTTCTTATGATGGACATGTCAGAAAATATGC-----------------------------------------------------------------------------------------------------------------------------------------------------------------------------------------------------------------------------------------------------------------------------------------------------------------------------------------------------------------------------------------------------------------------------------------------------------------------------------------------------------------------------------------------------------------------------------------------------------------------------------------------------------------------------------------------------------------------------------------------------------------------------------------------------------------------------------------------------------------------
