# Supplementary material for: Phylogenomics indicates the “living fossil” Isoetes diversified in the Cenozoic
Source: PLoS One. 2020 Jun 18;15(6):e0227525. doi: 10.1371/journal.pone.0227525 (PMC7302493; doi:10.1371/journal.pone.0227525)
Supplement: S1 File — Folder containing fasta files for each of the individual nuclear alignments. (GZ) [file pone.0227525.s011.gz › 1_Individual_Nuclear_Alignments/Homolog_17021.orthogroup_5.fasta]

>Arabidopsis_thaliana
------------------------------------------------------------------------------------------------------------------------------------------------------------------------------------------------------------------------------------------------------------------------------------------------------------------------------------------------------------------------------------------------------------------------------------------------------------------------------------------------------------------------------------------------------------------------------------------------------------------------------------------------------------------------------------------------------------------------------------------------------------------------------------------------------------------------------------------------------------------------------------------------------------------------------------------------------------------------------------------------------------------------------------------------------------------------------------------------------------------------------------------------------------------------------------------------------------------------------------------------------------------------------------------------------------------------------------------------------------------------------------------------------------------------------------------------------------------------------------------------------------------------------------------------------------------------------------------------------------------------------------------------------------------------------------------------------------------------------------------------------------------------------------------------------------------------------------------------------------------------------------------------------------------------------------------------------------------------------------------------------------------------------------------------------------------------------------------------------------------------------------------------------------------------------------------------------------------------------------------------------------------------------------------------------------------------------------------------------------------------------------------------------------------------------ATGGCAGTGAGAGCAACGGTGTCGCGTTTTCCGATCGATTCAGACGCTCAAGAGGCGTCAGGACTTCCTTGGGGACTGACAGTAACACCATTCGCG---GCCAAAGACGAGAACGGAATCGGACCAGCGTGCGGATCTAACGGTCATCTTCTTCCTCGTTGCGAA------AACTGCTACGCTTACTTCAATACCTATTGTGAGCTTGATCAATGGGCT------TGGAATTGCTCGCTTTGTGGAACTCTCAATGGACTTCCTTCTGATGCTATTGCTCGTTAC------------------TCTAATCCTCACTCTATACCTGAAATGACTTCCTCCTTCATTGATCTTGAGATGCCTCTGGATGGATCGGAG------GAAGAGATGACGCAAGCACGACCTGTGTATGTTGCGGCGATTGATATCTCTTCTTCT---------GAGGAATTTTTGGAGCTTACAAAAAGTGCATTGCTAGCCGCTCTGGAAGCTCTAAGT---------CCAGGGGCTCTTTTTGGTCTTGTTACGTTCAGTCACAAAATAGGACTGTATGATGTTCAAGGACCT------------------------ATACCAGTTGTAAAGAATGTATTCATTCCCCCTGATGGGGAGAGCAGC---TTATCGCTAGAACTTGAGGATGTCATGCCCTTGTTACAATTTTTGGCTCCGGTAGAAACTTGCAAGGATCGTATTGCTGCTGCACTTGAGACACTCAGACCAATTACTTCTTGGGAGAGATCAGCTGGAGCAGGTCAAGGGATGGATAGTGTGTTGATGGGTGGTAGGGGCTTTGGTACAGCTATGGAAGCTCTATTCAACTATCTAGGATCTGAATTTGGGAATACATTTGCATTAGCTAGGGTGTTTGCTTTCCTATCTGGTCCTCCTGATTATGGACGTGGACAATTGGATACAAGTAGATATGGTGAACAATATGCA---AGTAAAAGGGTAGATGCTGATCGTGCTCTACTTCCTGAACAAACACCATTCTACAAAGACCTAGCCACCATTGCTGTCCAATCAGGTGTATGTGTAGATTTATTTGCAGTTACAAATGAGTACACAGATTTAGCATCCCTGAAGTTCCTTAGCATTGAAAGTGGCGGTTCACTGTTTTTGTAT------------TCAAGCACTGATGATTCAACTCTTCCCCAAGACATGTTTCGAATGCTTAACCGGCCGTATGCATTCAATTGTGTCTTGAGATTGAGGACGTCAACTGAATTCAAACCTGGCAACTCTTTTGGTCACTTCTTTCCAGATCCACAGTACGAGAACCTTCAGCATATCATCTGCTGTGATTCATATGCAACATATGCATATGACTTTGAATTTGCAGATAACACTGGATTTTCCAGGCATTCTGGAGAGCAACCAGTGGTGCAAATTGCATTTCAGTACACAGTTGTTGTACCT---------------------------CCCGAGGGACTGTCAAATTCAGAAATGTCATCTTCAAGTAGAGGCAAGCACACACTTCAGAGACGATTAAGGATCAGAACCATGCAATTTGGAACTGCCCACAATATCAATGAAATTTACGACAGTGTGGATCATGAAGTTGTTCTCTCATTGCTCGTTCACAAGGTAATTTTAGCCTCTCTGGAAGATGGAGTCAGAGAAGGGAGGGCATTG---CTGCATGATTGGCTAGTAATTCTAACAGCACAATACAACGATGCCTTTAACCTTGTCCAATACAAAAACGGAAATAAGTCAATGAGTTCTCAGATTGATATCACGTTTTCACAATGTCCTCAACTTGAGCCTTTGCCTCGTTTAGTCTTTGCCTTACTCCGTAATCCCCTTCTCCGGTTTCATGAAGAAGGTGTTCATCCTGATTACAGAATCTACTTGCAATGCCTTTTCAGTGTGTTGGACCCGAGCTCTCTTCATTGCGGCATTTACCCAGCACTAATGTCATATTCAACACCGGATACACTGGCATATCCGCGTCAT---------------------------------------TCGTTGAGCCGTGCAGCATTGATAACAAGTGGTAGTCCGATATTTTTCCTAGATGCATATACCACTTTGATAGTCTTCTACTCATCAACAGCAGACCCGTCAATA---------------------------------------------------------------CCTTTCCCTCCACCTCAAGACTGTTTATTGAGGCAGACCATAAATAAAGTGAAGCAAGAAAGGAGCATC---ACACCAAAACTAGTGTTTATCCGAGGAGGACGA---GACGATGCTACTGTCTTT---GAGAACTATCTTATAGAAGAACAAGATGTGGACGGTAATGGTTTTGCTAGCGCCATGGGTTTCGTGTCTTTCCTCGATGATATTTCGCAGCGTGTCACTGAATACATGAAGTGA------------------
>Theobroma_cacao
------------------------------------------------------------------------------------------------------------------------------------------------------------------------------------------------------------------------------------------------------------------------------------------------------------------------------------------------------------------------------------------------------------------------------------------------------------------------------------------------------------------------------------------------------------------------------------------------------------------------------------------------------------------------------------------------------------------------------------------------------------------------------------------------------------------------------------------------------------------------------------------------------------------------------------------------------------------------------------------------------------------------------------------------------------------------------------------------------------------------------------------------------------------------------------------------------------------------------------------------------------------------------------------------------------------------------------------------------------------------------------------------------------------------------------------------------------------------------------------------------------------------------------------------------------------------------------------------------------------------------------------------------------------------------------------------------------------------------------------------------------------------------------------------------------------------------------------------------------------------------------------------------------------------------------------------------------------------------------------------------------------------------------------------------------------------------------------------------------------------------------------------------------------------------------------------------------------------------------------------------------------------------------------------------------------------------------------------------------------------------------------------------------------------------ATGGCGGTCCGGGCGACGGTGTCACGGTTTCCGGTCGACTCCGACGCTCAAGAAGCTTCTGGCGTTCCATGGGGAATAACCTTAACGCCGTTCACC---GCCAAAGACGAGAACGGTCAATCGCCGGTCTACGGATCGGACGGCCATCTTTTACCTCGATGCGAG------AATTGCTACGCTTACTTCAACACCTATTGCGAGCTCGACCAATGGGCC------TGGAATTGCTCTCTTTGCGGCACACTCAACGGCCTCTCTTCTCAAGCCATCGCCAGATAC------------------TCTCATCCTCAGTCCTGTGCTGAAATGATGTCGTCGTTTATCGATCTCGAGTTGCCTTTGGAAGGATCGGAT------GAGGAAATGTTGCATGCTCGTCCGGTGTATGTTGCGGCCGTTGATTTATCGTCTTCC---------GAAGAATTTTTGGAGCTTACTAAAAGTGCACTGCAAGCAGCATTGGAAGCCCTTGCA---------CCTGGGTCACTGTTTGGCCTCGCTACTTTTAGCCACAAATTAGGGTTATATGATGTTCAAGGGCCT------------------------ATACCTGTTGTAAAGAATGTTTTTATCCCTCAAGATACAGAGGGCACC---ATGCCAATTGAGCTTGAAGATGTCATGCCTTTGTTACAGTTCTTGGCTCCGGTTGAAACTTGCAAGGACCGTATCACATCTGCACTTGAAACTCTGAGACCAACCACTTCATGGGAGAGAACCCCAGGGGCAGGTGAAGGGTTAGATGGCGTGTTGATGGGTGGTCGGGGTTTTGGTGCGGCAATGGAAGCTCTTTGCAATTACCTTGGGTCAGAATATGGAAATACATTTGCATTAGCTAGAGTCTTTGCCTTTCTCTCTGGTCCTCCTGATTATGGACCTGGGCAGCTAGATACAAGAAGGTATGGTGAGCAATATGCT---AGTAAAGGAGAGGATGCTGACCGTGCTTTACTTCCTGAGCAGACACCATTCTACAAAGATCTGGCTGCTGTGGCTGTTCAAGCAGGTGTATGTGTGGACATTTTTGCTGTCACAAATGAGTATACAGATTTGGCTTCTCTTAAATTTCTTAGCATAGAAAGTGGAGGCTCTTTGTTCTTGTAT------------ACAAATGCAGATGATTCAACACTTCCTCAGGACATGTATCGAATGCTAAGTCGACCATATGCTTTTAACTGTGTACTACGATTGAGGACGTCTACTGAATTCAAGCCTGGCCATTCTTACGGTCACTTCTTCCCAGATCCGCAATATGAAAATGTTCAACACATTATTTGTTGTGATTCTTATGCAACATATGCTTATGACTTTGATTTTGCTAATAATGTTGGATTTTCCAGACATGCATCTGAGCAACCTATGGTGCAGATTGCCTTTCAATACACTGTTGTCGTGCCT---------------------------CCTGAGGAGCTCTCTACTTCTGGATTGGTTTCTTCTACTAGAGGAAAGCATTCTCTTAAACGGCGACTAAGGATACGAACTCTGCAATATGGAACTGCCCAAAATCCTAATGAACTCTATGATGGCGTTGATCCTGAAGCGGTTCTATCATTACTTGTTCACAAGGTCATATTAGCCTCTTTGGAGCAAGGAGTTAGAGAGGGCAGGATGTTG---CTTCATGATTGGCTAGTAATTCTCACAGCTCAATATAATGAGGCTTTTAAACTTATCCAGTACAAGAGTGGAAGTAGTTCGATCACTGCTCAGATCGATGTTGCATTCTCACAATGCCCACAACTGCAACCTTTTCCTCGCTTGGTTTTTGCTTTGCTTCGAAATCCTCTTCTCCGCTTCCATGAAGAAGGTGTTCATCCTGACTACCGGATATATGTGCAATGTCTTTTC---------------------GTTTATTGCGGGCTA------------------------------------------------------------------------------------------------------------------------------------------------------------------------------------------------------------------------------------------------------------------------------------------------------CAATTAACAAATTGA---------------------------------------------------------------------------------------------------------------------------------------------------------------------------------------------------------------------
>Ceratodon_purpureus
------------------------------------------------------------------------------------------------------------------------------------------------------------------------------------------------------------------------------------------------------------------------------------------------------------------------------------------------------------------------------------------------------------------------------------------------------------------------------------------------------------------------------------------------------------------------------------------------------------------------------------------------------------------------------------------------------------------------------------------------------------------------------------------------------------------------------------------------------------------------------------------------------------------------------------------------------------------------------------------------------------------------------------------------------------------------------------------------------------------------------------------------------------------------------------------------------------------------------------------------------------------------------------------------------------------------------------------------------------------------------------------------------------------------------------------------------------------------------------------------------------------------------------------------------------------------------------------------------------------------------------------------------------------------------------------------------------------------------------------------------------------------------------------------------------------------------------------------------------------------------------------------------------------------------------------------------------------------------------------------------------------------------------------------------------------------------------------------------------------------------------------------------------------------------------------------------------------------------------------------------------------------------------------------------------------------------------------------------------------------------------------------------------------------------ATGTCCGTCAGGAGGACGGTGGCGCGGTGCCCCGCGGACACCGAAGCGCAGGAGGGATGCGGCATCCCCTGGGGCGCCACGGTCGCGCCGTTCGCC---GCGACCGACGAGCTCCGGCGCCCCCCGGAGCTTGGCGACCGCGGGGAGGCGCTGCCGCGCTGCGAC------AGCTGCTACGCGTATCTCAACTCGTTCTGCGATATCGAGAAGTGGGCC------TGGACTTGCGCCTTGTGCGGGCAGCTGATTGCGTTCAGCGAGGAGCAGGCCGCGCGGTACCAG---------AACTCGTCGCATCCGCAT------CCGGAGGTTGTGTCGTCGTTTATCGACCTAGAGTTCGACGACGTTGAGGAGGACAATGCTGACGACAATTTCCAGGCTAGACCCGTCTTTGTAGCTGCAGTGGATTTGTCAGCTTCC---------GAGGAGTTTTTGGAGCTTGTGAAGAGCTCACTTCTTGCTGCCCTTGAAGCTATAAAT---------CCAGGGGCCCTGTTTGGACTGATCACCTTTAGTCACAAGATAGGGCTGTACGATGTACAAGGGCCC------------------------ATTCCAGTTGTGAAGTATGTTAGCATTCCTCCCGACATGGATGGCAAG---CTTCCTGTAGACCTCGACATGGCGATGCCTTTGCCTGCATTTCTTGCCACAGTGGAAGACAACAAGGAACATATTGCTGCAGCTTTAGAGACGTTGAGACCTACGAGCTCTTGGGAGCGGGCCACAGCAGCAGGGCAAGGTGTAGAGGGTGTTTCTATGGGTGGACGTGGATTTGGCGTTGCCATGGATGCTCTCATCAAGTATTTGGGGCCTGAATATGGCGTAACGTTTGCCATGGCACGAGTTTTTGCATTCTTATCCGGCCCGCCTGATTACGGTGCCGGGCAGTTGGACACGAGACGTTACGGAGAGCAGTATTCT---AGCAAGGGTGAGGATGCAGACAAGGCTCTTCTTCCCGCGCAAACATCTTACTACAAAGATCTGGCCGCACAAGCAGTGCTAGCAGGTGTTTGCGTCGACCTCTTTGCTGTGACAAACGAGTACACCGATCTGGCGTCGCTCAAGTACTTGAGTATAGAAAGTGGCGGAGGCCTGCTGTTATAT------------TCAAGTACTGAAGAAGCGACTCTTCCACAAGACCTATACCGCATGCTTAGTAGACCTTATGCTTTTGGGTGTATACTACGTATTCGAACGTCAACAGAGTTCAAGGCTGCTACTGTTTACGGACATTATTTTCCGGATCCTGAGTACGACAATGTTCAGCGTATTATTTGTTGCGATCAATTTGCAACGTATGCCATTGATTTTGAATTTAGTTCTTCGTCAGGCTTCACAAGGCACATGGAATCTCCACCTGTTTTGCAAATGGCCTTTCAATATTCCATTCTTGTTCCTCAAGATGAGGACACTAAGCATTCATACTCGAATGGGAATTCTGCCAATAGCTCAGTGTCGTCTCACAGTCCAGGTTATGTGGTGAAGAGGCGCCTTAGAATACGGACTTTGCAAATGAATGTAGCTGCTAATTTTACACAGTTGTATGAAAGTGCGGACACTGAAGTCATCTTGACTGTTCTGACACACAAGATTATTCGAGCATCTCTGGACGATGGTGTGAAGGAAGCCCGCGCCCTC---CTGCATGACTGGTTGGTCATCCTCACTGCCCAATACAATGACTACTATAAGCTAGCTCAATTT------GCAGCGCCCACCACTATCAACAAGTTGGATGTGGCATTCTCAAGATGCCCCCAACTACAAGCCTTACCCCGGCACGTCTTTGCACTTCTTCGTAACCCGTTGTTGAGAACCCACGATGAAGGAGTGCATCCGGATCACAGAATATATCTTCAGTGCTTATTCAGCGCATTGGAGCCTTCATATCTCTTGAGAGCTGTATATCCTGTATTGTCATCATTTGAGACACCAGACAAGCAAGCATACCCTCGTCAT---------------------------------------TCACTCAGCCGAGCAGCTTTGATCACGAGTGGCAGCCCCATCTTCTTTTTGGACGCCTTCACCACGCTTATTGTTTATTATTCTCCAACAGCTGATCCTGCCTTG---------------------------------------------------------------CCGTTTCCTCCACCACAAAACTGTGGACTGCGGTCAGTTATTAACAGGCTGAAACAAGAGAGAAATATC---ACCCCTAAGTTGCTGATGATTAGAGGAGGGCAC---GACAATACGGAACCTTTT---GACCGTTATTTAATAGAGGAGCAGGATGTGGATGGTAGTGGGGTGGCTACAGGGATGGGATTTGTTTCATTTTTGGACCAAATTTCACATGATGTCATGAAGTACATGAAA---------------------
>Physcomitrella_patens
------------------------------------------------------------------------------------------------------------------------------------------------------------------------------------------------------------------------------------------------------------------------------------------------------------------------------------------------------------------------------------------------------------------------------------------------------------------------------------------------------------------------------------------------------------------------------------------------------------------------------------------------------------------------------------------------------------------------------------------------------------------------------------------------------------------------------------------------------------------------------------------------------------------------------------------------------------------------------------------------------------------------------------------------------------------------------------------------------------------------------------------------------------------------------------------------------------------------------------------------------------------------------------------------------------------------------------------------------------------------------------------------------------------------------------------------------------------------------------------------------------------------------------------------------------------------------------------------------------------------------------------------------------------------------------------------------------------------------------------------------------------------------------------------------------------------------------------------------------------------------------------------------------------------------------------------------------------------------------------------------------------------------------------------------------------------------------------------------------------------------------------------------------------------------------------------------------------------------------------------------------------------------------------------------------------------------------------------------------------------------------------------------------------------------ATGTCCGTGAGGAGGACGTCAGCGCGGTGTCCCATTGACACGGAAGCGCAGGAAGGGTGCGGGATACCATGGGGAGCCACGGTGCAGCCGTTCGCT---GCAACGGATGAGCTCGGGCGGTCTCCTGAGGAGTGCGAGCGCGGTCAGGCGCTGCCGCGATGCGAC------AACTGCTATGCATATCTCAACTCGTTGTGTGAAATCGACAAGTGGGCC------TGGACGTGTGTGCTTTGTGGCCAGTTGATTGGATTCACTGAGGAGGAGTTTGCGCGGTATCAA---------TCGGCATCGTCCCCGCGT------CCGGAGGTTTTGTCGTCGCTTGTTGACGTAGAGCTTGATGATGATGAGGAAGACAATGTAGCGGCCAATTTTCAAGCCAGGCCTGTCTTCGTAGCAGCAGTGGATCTCTCAGCTTCT---------GAAGAGTTCTTAGAGCTAGTGAAGAGTTCCCTCCTTGCGGCTCTTGAAGCCTTAAAT---------GCAGGTGCGTTGTTCGGGTTGATTACCTTTAGCCACAAAATAGGGCTGTACGATTTGCAAGGTCCC------------------------ATTCCAGTTGTGAAGTATGTTAGCATTCCTCCGGACATGGATGGGAAG---CTTCCTGTTGATCTCGACATGGCCATGCCATTGTCTGCGTTTCTTGCTTCAGTGGAG---AACAAGGAGCATATTGCTGCAGCACTAGAAACATTAAGACCTACAAGCTCTTGGGAGCGGGCAACAGCAGCAGGACAAGGTGTAGAAGGCGTATCCATGGGTGGTCGCGGATTTGGCGTTGCGATGGACGCTCTCATCAAGTATTTGGGACCTGAGTATGGGGTAACATTTGCAATGGCACGAGTATTTGCGTTCTTATCCGGCCCGCCTGATTACGGCGCTGGACAGCTGGACACGAGACGTTACGGAGAGCAGTATTCT---AGCAAGGGTGAGGACGCAGACAAGGCTCTTCTTCCCGCGCAAACTTCTTATTACAAAGATTTGGCCGCACAAGCAGTGCTAGCAGGTGTTTGCGTGGATCTGTTTGCTGTGACAAACGAATACACTGATTTGGCGTCACTCAAGTACTTAAACATAGAAAGCGGGGGCGGCCTGCTGCTATAT------------TCAAGTACTGAAGAATCCACTCTTCCTCAAGACCTATACCGCATGCTTAGTAGGCCGTATGCTTTTGGATGTATACTGCGTGTTCGAACATCAACAGGGTTCAAGGCTGCTACTGTTTATGGACATTATTTTCCAGATCCTGAATACGATAATGTGCAGCGCATTATCTGTTGTGATCAATTTGCAACATATGCAATTGATTTTGAATTTGATAGTTCGTCTGGCTTCACCAGGAACATGGAATCGTCACCTGTTTTACAAATGGCTTTCCAATATTCCATTCTTGTGCCTCAAGGCGAAGATACCAATCAATCTCATGCAAATGGGAATTCCGGCAATGGTTCAGAATCATCCTACAGTCACAGTTATGTCGTGAAGAGGCGCCTTAGAGTACGGACTTTGCAAATGGACATAGCTACCAATTTTATTGAATTATACGAGAGTGCAGACACTGAAGTCATCCTGACTGTCTTGACACATAAGATTATTCGAGCATCCTTGGATGACGGTGTGAAGGAGGCCCGCGCTCTC---TTACATGACTGGCTGGTCATTCTCACAGCACAATACAATGACTATTATAAGCTTGCCCAATTT------GAACAGCCCAACACATATAGCAAGTTGGATGTGGCATTCTCAAGGTGCCCCCAACTGCAAGCCTTGCCTCGGCATGTCTTTGCACTTCTTCGGAGCCAATTGTTGAGAACTCACGAGGAAGGAGTACATCCTGACCACAGAATATATCTTCAATGCCTTTTCAGCGCATTAGAGCCTTCCTTCCTCTTGAGAGCCGTGTATCCTGTGCTATCCTCCTTTGAGACACTAGACAAGCCAGCGTTTCCTCGTCAT---------------------------------------TTACTTAGTCGAGCAGCCTTAATCACCAGTGGCAGCCCCATCTTCTTTCTGGATGCCTTCACAACACTCATAGTCTATTACTCTGCAACTGCTGATCCAGCCTTG---------------------------------------------------------------CCGTTCCCACCACCTCAAAACTGTGGATTACGCTCAATAATAAATAGACTGAAGCAAGAGAGGAACATT---ACTCCTAAGTTATTGATAATCAGAGGAGGTCAT---GACAATACCGACCCTTTT---GACCGGTATCTAATAGAGGAGCAGGACGTGGATGGTAATGGGATAGCTACAGGCGTGGGATTTGTCGCATTCTTGGACCAAATTGCACATGATGTCATGAAGTATATGAAATAA------------------
>Isoetes_lacustris
------------------------------------------------------------------------------------------------------------------------------------------------------------------------------------------------------------------------------------------------------------------------------------------------------------------------------------------------------------------------------------------------------------------------------------------------------------------------------------------------------------------------------------------------------------------------------------------------------------------------------------------------------------------------------------------------------------------------------------------------------------------------------------------------------------------------------------------------------------------------------------------------------------------------------------------------------------------------------------------------------------------------------------------------------------------------------------------------------------------------------------------------------------------------------------------------------------------------------------------------------------------------------------------------------------------------------------------------------------------------------------------------------------------------------------------------------------------------------------------------------------------------------------------------------------------------------------------------------------------------------------------------------------------------------------------------------------------------------------------------------------------------------------------------------------------------------------------------------------------------------------------------------------------------------------------------------------------------------------------------------------------------------------------------------------------------------------------------------------------------------------------------------------------------------------------------------------------------------------------------------------------------------------------------------------------------------------------------------------------------------------------------------------------------------------------------------------------------------------------------------------------------------------------------------------------------------------------------------------------------------------------------------------------------------------------------------------------------------------------------------------------------------------------------------------------------------------------------------------------------------------------------------------------------------------------------------------------------------------------------------------------------------------------------------------------------------------------------------------------------------------------------------------------------------------------------------------------------------------------------------------------------------------------------------------------------------------------------------------------------------------------------------------------------------------------------------------------------------------------------------------------------------------------------------------------------------------------------------------------------------------------------------------------------------------------------------------------------------------------------------------------------------------------------------------------------------------------------------TATGATTTTGAGTTCACAAATTCAACTGGTTTTCCCAGGCCGATTGAGATTCTTCCTGCTTTGCAGATTGCTTTTCAGTATACAGCAATGGTACCCGTA------------------------GAAAATGGAAATTTGCCT---------------------GGGCAGAGGTATCTGGCTAAACGTCGCATAAGGATTCGAACATTGCAAATGGGTGTTGCAAAGGATTACAAGGAGCTTTATGAAAGCGCTGATCCAGAAGTTATACTTTCCATCTTGACACACAAGATCATTCATGCATCAGTTGAAGAAGGCATAAGGGAGGGCCGGCTTCTT---TTACATGATTGGCTAGTTATTCTGACTGCACAGTACAATGACCTGTACAAGTTAGCACAATTT------GGGCAGCCAACAACAACAGTTCGCCTTGATGTCAATTTTTCAAAATGCCCACAGCTACAATCGTTGCCGCGATTAATTTTTGCCATGTTAAGAAATCCTATTCTTCGGGTGCACGAAGAGGGAGTCCATCCAGATGTGCGTGTTTATTTGCAGTGTCTTTTCAGTACTTTTGAACCAAGTAGTCTGGTCCGGGTGATTTATCCTTTACTATCTTCTTACGTAACTCCGGACAAGCAAGCATATCCTAGGCAC---------------------------------------TCTCTGAGTCGGGCTGCTCTTATAACTAGTGCAAGTCCCATTTTTTTTCTCGATGCATATACAACGCTGATTGTCTATTATGCACCCACTGCTGATCCATCGCTG---------------------------------------------------------------CCCTGCCCACCTCCACAAAATTGTCTGTTACGTGATACAATAAATAAACTGAAACAGGAAAGAAATGTA---ACTCCTAAACTCTTGATAATAAGAGGAGGACAT---GACACTACTGAACCTTTT---GATCGGTTTCTGATAGAAGAACAGGATGTAGAAGGGGCA------CCAACTGGAATGGGTTTTGTATCATTTCTAGATCAAATAGCTCGAGATGTTTTGGAGCACATGAAATAA------------------
>Selaginella_moellendorffii
------------------------------------------------------------------------------------------------------------------------------------------------------------------------------------------------------------------------------------------------------------------------------------------------------------------------------------------------------------------------------------------------------------------------------------------------------------------------------------------------------------------------------------------------------------------------------------------------------------------------------------------------------------------------------------------------------------------------------------------------------------------------------------------------------------------------------------------------------------------------------------------------------------------------------------------------------------------------------------------------------------------------------------------------------------------------------------------------------------------------------------------------------------------------------------------------------------------------------------------------------------------------------------------------------------------------------------------------------------------------------------------------------------------------------------------------------------------------------------------------------------------------------------------------------------------------------------------------------------------------------------------------------------------------------------------------------------------------------------------------------------------------------------------------------------------------------------------------------------------------------------------------------------------------------------------------------------------------------------------------------------------------------------------------------------------------------------------------------------------------------------------------------------------------------------------------------------------------------------------------------------------------------------------------------------------------------------------------------------------------------------------------------------------------------ATGGCTGTGAGGCTCGCGCTGGGGCGCTGCCCGGGGAATCCCGAAATGCAGGAGGCATCCGGCTTGCCGTGGGGCGCGACGCTCACTCCATTCGCC---GCCGAGGACGAGACGGGGCGGCCTTCGTTGCGGGTGAAATGCGCGGAGCCGCTGCCCCGCTGCGAC------AGCTGCTGGGGGTACATGAATTTCCTGTGCGAGGTGGATCAATCGGCG------TGGTCGTGCGTGCTGTGCGGCGAGCGGAATTTCCTGTCGCGCGACGCGGCGGATCGGTTT------------------------GCCCGGGATGCCAAGGAGCTGAGGTCGTCCTTTGTGGATTTGGAGCTGGAAGAGGAGGGCAGCCAG------------GATCTTAACTTGAGACCAGTTTATGTGGCAGCAGTGGATCTATCAGCGTCG---------GAGGAGTTCCTCGATCTTGTCAAAAACTCTTTGCTAGCTGCTCTTGAAGCTATACGT---------GCTGGATCCTTGTTTGGTTTGGTAACGTACAGTCATAAGATTGGCCTCTATGATGTGCAGGGCGCT------------------------GTCCCTGTCGTCAAGCACGTCGTAATTCCCGCAGATATGGATGGGAAA---ATAGTTGTTGATTTGGAAGATGTCATGCCTTTGAAAGCTTTTCTTGCTCCGGTGGAAACGAACAAAGAAAACATTGCTGCTGCTTTAGAGACTCTCCGGCCGACTAGCTCGTGGGAAAGAGCAACAGCTGCTGGGCAATCCGCCGAGGGAGTTCCCATTGGAGGCCGTGGATTTGGCGTTGCTATGGACGCTCTTTTGAGTTATCTAGGCACAGAGCACGGGTCTACTTATGCTTTTGCGAGGATATTTTCTTTCATATCTGGAGCGCCTGATTATGGAGCTGGTCAGCTAGACACGAAACGCTACGGAGAGCAGTATGCA---AGCAAGGGAGAAGATGCCGACAAGATCCTCTTGGCAGAACAGACTCCCTTTTATCGAGAGCTGGCAGCGACGGCTGTACAAGTGGGCATTTGCGTGGACATTTTCGCCATCACCAATGAGTACACAGATCTGGCCTCTTTGAAGTTTCTGAGTGTGGAGAGTGGTGGCTCGCTTTTTCTCTAC------------TCCAACACCGAAGAATCAACTTTGCCCCAAGATTTATATCGAATGCTAAGCCGGCCTTGTGCCTATAGTGGAGTACTACGCATTAGAACTTCTCCAGAATTTAAAACCGTTCACTCATATGGCCACTTCTTTTCTGATCCTCAATATGAAAATGTCCAGCATATTATCTGTTGCGATCCTCATGCAACTTACGCTTATGATTTTGATTTTGGAAATTCTAGTGGGTTTCAAAGATTTACGGAC---ACTCCCATTATTCAGGTTGCTTTTCAGTATACGACGTTGGAGCCCGTGAGCGAGGAG---------------CACGAGATCCTTTCCTCACGAACTGAGTCGGTCTGTGTCAGGCAAAAATATACGACGAAGAGATGGCTGAGGCTACGCACTTTACGAATGGAGATCGCTCGGAACCACAAGGAGCTCTACGAGAGAGCTGACGCAGAAGCTATCTTCTGTATTTTAACTCATAAGACGATTCGCGCTTCTTTGGAGGATGGTGTCAAGGAAGGACGACTGCTA---CTACAAGACTGGCTGATTATACTTGTTGCGCAATACAACGAGCTCCTTAAGCTAGCACAGTTC------GGGCAGCCCACAACAGCAGTTCGGCTAGACGTTTCGTTTGCCAAATGTCCGTCGTTACAAGTACTTCCTAGGCTGGCTTTTGCTTTCCTCCGAAATCCAGTTTTGCGGCCTCATGAGGAAGGCGTCCATCCCGATTATCGAGTGTATCTGCAATTCCTTTTCAGTGCTCTCGAGCCAAGCTCTTTGGTACGAGTTGTTTATCCGCTTCTATCGTCCTACACTTCTCCTGATAAGCAAGCTTACCCAAGACAC---------------------------------------TCGCTCAGCCGTGCTGCACTGATAACCAGTGGAAGCCCGATCTTTTTCCTGGACGCTTACACGTTGCTTATTGTCTACTATGCGTCCACCGCAGACCCAGCGCTC---------------------------------------------------------------TCATTCCCTCCACCTCACAAAAGCGCTCTCCGGGAATTAATAAACAAGCTCAAGCAAGAGCGAAGCGTG---ACACCTAAGCTCTACATGATCCGGGCTGGCTTC---GACAACGTGGAACCGTTT---GAAAGGCATCTTATAGAGGAGCAAGACGTCAATGGGGCT------CCCACCGGGACAGGCTTCGTATCTTTCCTGGACGAGATTGCGAGGAGCGTCTTGGAGCACATGAAATAG------------------
>Huperzia_lucidula
------------------------------------------------------------------------------------------------------------------------------------------------------------------------------------------------------------------------------------------------------------------------------------------------------------------------------------------------------------------------------------------------------------------------------------------------------------------------------------------------------------------------------------------------------------------------------------------------------------------------------------------------------------------------------------------------------------------------------------------------------------------------------------------------------------------------------------------------------------------------------------------------------------------------------------------------------------------------------------------------------------------------------------------------------------------------------------------------------------------------------------------------------------------------------------------------------------------------------------------------------------------------------------------------------------------------------------------------------------------------------------------------------------------------------------------------------------------------------------------------------------CAAAAATCCTTCCAACTGCCC------------------------------------------------------------------------------------------------------------------------------------------------------------------------------------------------------------------------------------------------------------------------------------------------------------------------------------------------------------------------------------------------------------------------------------------------------------------------CAC---------------------------------------------------------------------------------------------------------------------------------------------------------------------------------------------------------------------------------------GCGAGGGCGAGAGAGAGAGAGAGAGAGAGAGAGTTGCCG------------------------------------------------------------------------------------------------------------------------------GCAGCTATGGCAGTGCGCTTTTCGGTGGGTTTCTGTCCAGCAGATGCAGAGTCGCAGGAAGGTTGCGGCATCCCATGGGGAGCTACTGTCACGCCATTCGCG---GCTGTTGATGAGGCTGGATCCGCACCAGCATTCGGGAAGCATGCTCAGCTGGTGCCTCGATGCGAG------AGCTGTTGGGCATACATCAATGCACTGTGCGAGGTGGAGCGATGGGCA------TGGACCTGTGCTCTCTGTGGAACTCTGAATGCTTTCTCGTCCTCTGCAGCTGCCAGATAC------------------GCCCCGCCTCATTCTTGTCCAGAGCTTACTTCATCATTTGTCGACTTGGAGCTGGATGTTGATGGACCTGAAGGT---GAACAAAACTTGTATACAAGACCTGTGTATGTTGCTGCAGTGGATCTTTCAGCTTCT---------GAAGAGTTTTTGGAGCTTGTCAAAAGTGCTCTCCTTGCAGCCCTTGAAGCTATTGAT---------GGAGGTGCACTCTTTGGGTTGGTGACATTTAGTCACAAGATGGGGCTATATGATGTA------------------------------------------------------------------------------------------------------------------------------------------------------------------------------------------------------------------------------------------------------------------------------------------------------------------------------------------------------------------------------------------------------------------------------------------------------------------------------------------------------------------------------------------------------------------------------------------------------------------------------------------------------------------------------------------------------------------------------------------------------------------------------------------------------------------------------------------------------------------------------------------------------------------------------------------------------------------------------------------------------------------------------------------------------------------------------------------------------------------------------------------------------------------------------------------------------------------------------------------------------------------------------------------------------------------------------------------------------------------------------------------------------------------------------------------------------------------------------------------------------------------------------------------------------------------------------------------------------------------------------------------------------------------------------------------------------------------------------------------------------------------------------------------------------------------------------------------------------------------------------------------------------------------------------------------------------------------------------------------------------
>Lygodium_japonicum
---------------------------------------------------------------------------------------------------------------------------------------------------------------------------------------------------------------------------------------------------------------------------------------------------------------------------------------------------------------------------------------------------------------------------------------------------------------------------------------------------------------------------------------------------------------------------------------------------------------------------------------------------------------------------------------------------------------------------------------------------------------------------------------------------------------------------------------------------------------------------------------------------------------------------------------------------------------------------------------------------------------------------------------------------------------------------------------------------------------------------------------------------------------------------------------------------------------------------------------------------------------------------------------------------------------------------------------------------------------------------------------------------------------------------------------------------------------------------------------------------------------------------------------------------------------------------------------------------------------------------------------------------------------------------------------------------------------------------------------------------------------------------------------------------------------------------------------------------------------------------------------------------------------------------------------------------------------------------------------------------------------------------------------------------------------------------------------------------------------------------------------------------------------------------------------------------------------------------------------------------------------------------------------------------------------------------------------------------------------------------------------------------------------------------------------------------------------------------------------------------------------------------------------------------------------------------------ATGATTCTACACTGCCCC------AGGATCTGG---------------------------------------------------------------------------------------------------------------------------------------------------------------------------------------------------------------------------------------------------------------------------------------------------------------------------------------------------------------------------------------------------------------------------------------------------------------------------------------------------------------------------------------------------------------------------------------------------------------------------------------------------------------------------------------------------------------------------------------------------------------------------------------------------------------------------------------------------------------------------------------------------------------------------------------------------------------------------------------------------------------------------------------------------------------------TACCGCTTGCTTAGCAGGCCATATGCATTTGGCTGTGTGTTCAAATTAAGGACATCTTCAGAATTCAAGCCTTCTCGTGAGTATGGCCATTTCTTTTCTGATCCGCAATATGAGAATGTGCAACATATCATTTGCTGTGACACACATGCAACTTATGTATACGATTTTGAGTTCACAGGAACTACTGGATTTGATAGGTCAAGGGATGGTCCTCCAGTTATACAATTTGCTTTCCAATATAGTGTTATGGTTCCA---------------------------AATGAAACAAGTCTTTCTAATGGT------CACATGAAAAGGAGAAGCTTCAATCTTCAAAGGCGGTTACGGCTTCGTACGGTACAAATTGAAGTAGCACGTAACCTAGCAGAACTATATGAGAGTGCAGATTCTGAAGTGATTTTATCGATTCTAACACACAAGATTATACGTGCTTCTCTGGAGGAGGGTGTTAGAGAGGCACGGCTGCTT---CTACATGATTGGCTAGTAATACTAACAGCTCAGTATAATGACTTCTATAAATTAGCCCGGTTT------GGGCAACAAAACACCTTGAACAGACTAGATGTTGCATTTTCTCAGAGCCCTAAGCTCCAAGTCTTACCGAGGCTTGTATTTGCTCTATTGAGAAGCCCTCTTCTTCAGTATCATGAGGAAGGCGTCCATCCAGACTACCGGATATATCTGCAATGTCTCTACAGTGCACTTGAACCAAGCTCGCTGCTACGGGCTATCTATCCAGTACTGTCATCTTACAGTACTCCAGACAAGCAAGCATATCCACGCCAT---------------------------------------TCTCTCAGCCGTGCTGCGTTGTTAACTAGTGGTAGCCCCATATTCCTCCTGGATGCTTTTACTGTGCTGATTGTGTATTATTCCTCAACAGCGGATCCTGCTCTC---------------------------------------------------------------CCATTCCCCCCTCCACAGAACTGCTTGTTGAGGTCAACCTATAACAAGTTAAAGATGGAGAGGAGCATT---ACACCAAAGTTGCTGATTATAAGGTAA------------------------------------------------------------------------------------------------------------------------------------------------------------------
>Pinus_maritima
------------------------------------------------------------------------------------------------------------------------------------------------------------------------------------------------------------------------------------------------------------------------------------------------------------------------------------------------------------------------------------------------------------------------------------------------------------------------------------------------------------------------------------------------------------------------------------------------------------------------------------------------------------------------------------------------------------------------------------------------------------------------------------------------------------------------------------------------------------------------------------------------------------------------------------------------------------------------------------------------------------------------------------------------------------------------------------------------------------------------------------------------------------------------------------------------------------------------------------------------------------------------------------------------------------------------------------------------------------------------------------------------------------------------------------------------------------------------------------------------------------------------------------------------------------------------------------------------------------------------------------------------------------------------------------------------------------------------------------------------------------------------------------------------------------------------------------------------------------------------------------------------------------------------------------------------------------------------------------------------------------------------------------------------------------------------------------------------------------------------------------------------------------------------------------------------------------------------------------------------------------------------------------------------------------------------------------------------------------------------------------------------------------------------------ATGGCTGTGAAGGCGAGCGTGTCGAGGTTCCCATGCGAGGCAGAAGTACAGGAGAAGGGTGGTCTGCCATGGGGGATCTCAGTCACTCCATTCGCT---GCCGCGGACGAAACGGGCACCCACCCCGTCTATGGCACCGATGGAGACCTCCTTCCCCGCTGCGAG------AACTGCTGGGCCTACTTCAACGCCCTCTGCGAGATGGAACAGTGGGCA------TGGAACTGTGCCCTTTGCGGCACCCTCAACGGCCTTTCCGCTCAGATGGCTGCTCGCTAT------------------TCCCTTCCTCAATCCTGCCCCGAGCTGTCCTCCTCCTTCGTCGATTTGGAACTCCAAGATGATGGATCAGGA------GACGAGGAGATGCGGGCTCGTCCGGTCTATGTTGCTGCAGTTGACTTGTCAGCTTCT---------GAAGAGTTTCTGGAGCTTGTGAAGAGTGCACTGCTTGCAGCATTAGAAGCTCTAGGA---------CCAGGATCATTGTTTGGACTGATTACCTTTAGCCACAAGATAGGCTTGTATGATGTCCAGGGACCT------------------------GTTCCAGTTGTGAAGCACATTTTCATTCCTCCAGACATTGATGGACGA---GTACCTATAGAATTGGAAGATGCAATGCCTTTGCTGTCTTTTTTAGCTCCTGTCGAGAATTACAAAGACTGCATTGCAGCAGCATTAGAAACATTAAGGCCAACAACCTCTTGGGAAAGAACTACAGCTGCAGGACAAGGAATGGATGGTGTTCTTTTGGGTGGAAGAGGATTTGGAGTGGCAATGGATGCTCTTATCAGTTATCTTGGATCAGAGTATGGAAATACATTTGCATTAGCAAGGGTTTTTTCTTTCTTATCTGGCCCCCCTGACTACGGAGCTGGACAGTTGGATACCAGACGCTATGGTGAGCAATATGCC---AGCAAGGGTGAAGATGCAGACCGTGCATTGCTTCCAGAACAGACTCCATTTTACAAGGATCTGGCTGCTGTGGCTGTTCAAGCAGGTGTCTGCATTGATATATTTACTGTTACAAATGAATACACAGACTTGGCTTCACTCAAGTTTTTGAGCATTGAAAGTGGTGGTTCGTTGTTTTTATAT------------TCAAGCACTGATGATTCAACACTTCCTCAGGATTTATATCGAATGTTGAGTCGTCCATATGCTTTTGCTTGTGTATTGAGGCTCAGAACATCGCCCGAATTCAGACCTGGTCGTTCACATGGTCACTTTTTCCCAGATCCACAATATGAGAATGTGCAACATATCATCTGTTGTGATACGTATGCCACTTATGCCTATGATTTTGAGTTCGAGAACAGCAATGGCTTTAGCAGGAACTCAGATGCTCCCCCTGTTTTGCAATTTGCATTTCAATATACAATCATTGTACCG---------------------------CCTGAAGAAAATGTCAAGAAAGGATCTATTTCCCTAGACAGGCCAAAGTATTCACTTAAACGGAGATTGAGAATACGCACACTGCAGTATGGAATAGCGAGAAATATCAATGAACTGTATGACAGTGCTGATGCAGAAGTTATACTTTCTAACCTAGTTCACAAGGTAATTTCAGCTTCCTTGGAGCAAGGTGTGAAGGAGGGCAGATTGTTA---CTGCATGACTGGCTTGTCATTCTCACAGCTCAATACAATGATGCCTATAAGATTGTTGAATTT------GGGAAGCCTGGTACCACTGGTCCGCTTGATGTTGCATTTTCACATTGCCCACAGTTGCAACCATTACCAAGACTTATATTTGCGCTACTGAGGAGTCCACTTCTCCGTCTTCATGAAGAGGGTATACACCCAGACTATCGAATTTATCTTCAGTGCCTTTTCAGTGCTCTGGAGCCAAGCTCCCTCCTACGAGCTGTATATCCAGTATTGTCCTCATATTCAACTCCAGATAAGCAGGCATATCCTCGTCAT---------------------------------------TCGTTAAGCCGGGCAGCGCTCATAACCAGTGGCAGTCCTATTTTCTTTCTTGATGCATTTACTACTCTCATTGTTTATTATTCTTCAACAGCAGATCCTGCATTG---------------------------------------------------------------CCGTTTCCTCCTCCACAGAACTGTCTTTTACGAGCTATAATTAACAAGCTGAAGCAAGAAAGAAGTATC---ACACCCAAACTTCTTTTGATTCGTAGCGGCCAT---GATAATGCTTATCCCTTT---GAGCAGTATCTTATTGAGGAACAGGATGTTGATGGAATAGGATTGAGTAATGGGATGGGTTTTGTTTCTTTTCTTGATCAAATTAGCCGAGATGTTCTGGAATATATGAAATGA------------------
>Amborella_tricopoda
------------------------------------------------------------------------------------------------------------------------------------------------------------------------------------------------------------------------------------------------------------------------------------------------------------------------------------------------------------------------------------------------------------------------------------------------------------------------------------------------------------------------------------------------------------------------------------------------------------------------------------------------------------------------------------------------------------------------------------------------------------------------------------------------------------------------------------------------------------------------------------------------------------------------------------------------------------------------------------------------------------------------------------------------------------------------------------------------------------------------------------------------------------------------------------------------------------------------------------------------------------------------------------------------------------------------------------------------------------------------------------------------------------------------------------------------------------------------------------------------------------------------------------------------------------------------------------------------------------------------------------------------------------------------------------------------------------------------------------------------------------------------------------------------------------------------------------------------------------------------------------------------------------------------------------------------------------------------------------------------------------------------------------------------------------------------------------------------------------------------------------------------------------------------------------------------------------------------------------------------------------------------------------------------------------------------------------------------------------------------------------------------------------------------------ATGGCAGTTAGGGCGAGCATATCGAGGTTCCCATTAGATACAGAGGTCCTAGAAGGCGGTGGCGTCCCCTGGGGTATCTCTCTCACTCCATTTTCG---CCCACTGATGAGCTTGGGCACAAGCCCGCTTATGGCCGAGATGCCCATCTTCTTCCTAGATGTGAA------AATTGTTGGGCCTATTTCAGTTCACTCTGCGAGCTCGATCAATGGGCA------TGGAACTGTGTTCTTTGTGGGACTCTTAATGGACTCTCATCTCAGTGCATTACTCGCTTG------------------GCTCACCCTGAGTCTTGCCCTGAACTCTCTTCCTCATTTGTTGATCTCGAGCTTCCAGATGACGTTCCACCA------GAGGAAGAAGGTCAAGCTCGACCAGTCTATGTTGCTGCCATCGATTTATCAGCTTCT---------GAAGAGTTCTTGGAACTAGTTAAAAGTGGACTCTTAGCTGCTCTAGAAGCTCTTGGG---------CCAGGATCATTGTTTGGGCTTATTACCTTTAGCCACAAAATAGGGCTATATGATGTTCAAGGGCCC------------------------ATACCAGTTGTAAAAAATGTTTTCATTCCTCCAGAGATCGATGAAACA---TTACCCATTGAACTTGAAGATGCTATGCCATTGCTGTCTTTCCTTGCTCCTGTCGAGACTTGTAAAGATCGTATCGCCTCAGCACTTGAAACCTTGAAGCCCACAACATCATGGGAAAGAACCACTGGAGCAGGCCAAGCACTTGATGGTGTGCTACTTGGTGGGCGTGGTTTTGGAGTAGCAATGGATGCCCTTATAAATTACCTCGCATCAGAATATGGAAACACCTTTGCTTTGGCCAGGGTCTTTGCCTTTCTTTCTGGTCCTCCTGATTATGGAGCTGGCCAGTTGGATACGAGACGCTATGGTGAGCAATATGCT---AGTAAAGGAGAAGATGCTGATCGTGCTTTGCTTCCTGAGCAAACTCCATTCTACAAAGATCTGGCTGCTGCGGCCGTTCAAGCAGGTGTTTGTGTTGACATATTTGCTGTCACAAATGAATACACAGACTTGGCATCTTTAAAATTCTTGAGCATTGAGAGTGGTGGCTCATTGTATCTGTAT------------TCAAATACTGATGATTCAACACTTCCTCAAGACATTTACCGGATGCTGAGCCGTCCATATGCTTTTGGTTGCATATTGCGTCTTCGAACATCTTCTGAATTCAAACCTGGGCGTGCTTATGGTCATTTCTTCCCAGATCCCCAGTATGAGAATGTTCAACACATTATTTGTTGTGATTCATTTGCCACCTATGCTTATGACTTTGAGTTCGTTAGTAACTCCAGCTTTTCCCGGCCCTCTGAACTT---CCTGTGCTGCAGATAGCATTCCAGTATACTGTTGTTGTGCCA---------------------------CATGAGGAAACCTCAAAGTCAGGATTGACTTCCATTGACAAGAATAAGCATTCACTAAAGAGGAGATTAAGGATACGGACTATGCAATATGGAGTTGCAGAAAATATTAATGAGCTTTATGACAATGTAGATTCTGAAGTTGTCCTCTCCATCCTTGTTCACAAGGTTATTTCAGCTTCTTTGGAGCAAGGAGTAAGAGAAGGGAGGTTTTTG---CTTCATGAATGGCTTGTTATTCTCACAGCTCAGTATAATGATGCTTACAAGCTTATCCTGCAT------GAAAGTCGCCATCCAACTACACGGGTTGATGTATCCTTCTTACAATGTCCACAATTGCAGCCTTTGCCGCGACTTGTATTTGCTTTGTTGAGAAATCCTCTTCTTCGGTTACATGAAGAGGGGGTTCACCCTGACTATCGCATATATCTTCAATGCCTTTTCAGTGCTTTGGATCCAAGTTCTCTTAATCGTGCCATATACCCAGCACTGACATCATTTTCTACCCCGGATAAGCAAGCTTATCCACGTCAT---------------------------------------TCATTGAGCCGTGCTGCTCTATTAACTAGTGGGAGTCCGATATTTTTCCTCGATGCTTTCACAAATCTCATTGTATATTATTCTTCAACTGCGGATCCTACACAT---------------------------------------------------------------CCCTTCCCTCCTCCCCAAGATTGTCTTCTTCGGGCGACGATCAACAAACTGAAGCAAGAGAGAAGCATA---ACCCCCAAACTTTTGCTAATTCGTGGGGGTCAG---GATGATGCATCCCCATTT---GAACATTATCTAATAGAAGAGCAAGATGTGGATGGAACCGGGCTTACCAATGGTATGGGTTTTGTTTCCTTTTTGGAAGATATCTCAAGGAATGTGATCGAGTGCATAAAGCAATAA---------------
>Oryza_sativa
------------------------------------------------------------------------------------------------------------------------------------------------------------------------------------------------------------------------------------------------------------------------------------------------------------------------------------------------------------------------------------------------------------------------------------------------------------------------------------------------------------------------------------------------------------------------------------------------------------------------------------------------------------------------------------------------------------------------------------------------------------------------------------------------------------------------------------------------------------------------------------------------------------------------------------------------------------------------------------------------------------------------------------------------------------------------------------------------------------------------------------------------------------------------------------------------------------------------------------------------------------------------------------------------------------------------------------------------------------------------------------------------------------------------------------------------------------------------------------------------------------------------------------------------------------------------------------------------------------------------------------------------------------------------------------------------------------------------------------------------------------------------------------------------------------------------------------------------------------------------------------------------------------------------------------------------------------------------------------------------------------------------------------------------------------------------------------------------------------------------------------------------------------------------------------------------------------------------------------------------------------------------------------------------------------------------------------------------------------------------------------------------------------------------------ATGGCGGCGCGCGCTACGTTCTCCCGCTTCCCCGTGACGGCGGAGGCGCTGGAGGCGTGCGCCGTGCAGTGGGGCATCGCCGTGACGCCCTTCGCC---GCCGCCGACGAGCGCGGCCAGGCGCCGGCCGCGGGCGCCGGCGGCGACCGGGTCCCGCGCTGCGAG------CACTGCTGGGCCTACCTGAACAGCCACTGCGACATGGAGCGCTGGGGC------TGGTCCTGCGCCCTCTGCGGCACCCTCAACGGCTTCGACGACGACGCGCTCCGCCGCCTC------------------CAACACCCCGAAGGGTGGCCTGAGCTCACCTCCTCCTTCGTTGACCTCGAGATCCCAGTGGATGGCTCGGAGGGTGCAGGAGACGGTGTGCAGGCGCGCCCTGTGTATGTAGCGGCTGTCGATCTTGCATGTTCT---------GAAGAGTTCCTGGAGCTTATTAAGAGTGCACTTCTGGCAGCTCTAGAAGCTCTGATT---------CCAGGCTCCCTGTTTGGGCTTATGACGTTCAGTCACAAGATTGGACTGTATGATGTACAAGGTCCA------------------------ATTCCAGTTGTAAAAAATGTTTTCATCCCTCCAGACACAGAAGAAGATGGGCTGCCTGTTGCCCTTGAAGATGCCATGCCCCTACTTTCTTTTTTGGCCCCTATCGACACATGCAAAGATCGAATTGCTGCTGCCCTTGATACATTGCGACCTACATCTTCATGGGAGCGAGGTGCTGCTTCTGGGCAGGAACCTGATACTGTTTTGCTTGGTGGCCGAGGTTTTGGAACAGCCATGTCTGCTCTAACTGACTACCTAAGTTCAGAGTATGGAACTACTTTTGCTTTGGCTAGGGTATTTGCTTTTCTGTCTGGTGCTCCTGATTATGGAGATGGTCAACTAGACACTAGGAGATATGGTGAACAATATGCT---AGCAAAGGGGAAGACCCTGACCTTGCATTACTTCCTGAACAGATACCATTTTATAAAGACCTGGCAGCTGTCGCTGTTCAAGCAGGAGTATGTGTAGACATATTTGCTATAACCGACGAATACACCGATTTGGCTTCGTTGAAGTTTTTAAGTATTGAAAGTGGTGGCTCATTGTTTCTGTAT------------ACAAATACAGACGATTCAACACTTCCCCAGGACATATATCGCTTATTGAGTAGACCCTATGCATTTGGTTGTGTTCTAAGGTTGAGAACATCTTCAGATTTTGAACCTGGCAATTCTTATGGCCATTTCTTCCCTGATCCTCAATATGAACATGTGCAACATATCATCTGCTGCGATTCATTTGCTACTTATGCATATGACTTTAACTTTTCACACCCTGAGGGCTTTTCCAGGCACACAGAT---CCTGCTGTTGTACAAATTGCATTTCAGTATAGTGTTATTGAACCT---------------------------GTCAAGCATACATCAGAGAATGAAACACAATCATCTACAAGTAACATGTTTTGTCTAAAGAGGCGGTTGAGAATAAGGACATTGCAGTATCGACCAGCTAAAAATATCAACGAAATATATGACAGTGTTGATCCAGAGACTCTCCTACATATTCTAGTACATAAGGTTATTTTAATTTCATTGGATAAAGGAGTTAAAGAGGGCAGAAGTTTG---GTACATGATTGGCTGTCTCTCCTTATAGCTCGGTATAATCAGGCATTGAGA---------------TCTGATGCACGAATTCCAGAATCACATGTTGATGTTGACTTCTTACAGTGCCCACAGCTGCAAATGTTACCTCAGCTTGTGTTTGCATTGTTAAGGAACCCTCTTCTTCAGTTGCATGAAGAAGGCATTCACCCAGATTACAGGATATATTTGCAATGCCTTTTCAGTGCCCTGGAGCCATCTTCTCTAGCCAAAGCTATATACCCAGTTTTAGTTTCATACTCGTCACCCGACAAGCAAGCATTCCCTCGGCAT---------------------------------------ACGTTGAGCCGGGCTGCTCTAATCATGAGTGAGAGCCCCATATTTCTTCTGGATGCATTTACGAACCTTATTGTTTACTATTCACCGTCTGCTGATCCTTCACTT---------------------------------------------------------------CCTTTTCCTCCACCTCATGACTGTCTTTTGAGAACCATGGTTAATGAGTTGAAGCAGGGCAGGTGTATA---ACACCAAAGCTGACATTTATCCATGGAGGACGA---GAAGATCCAGCATTGTTT---GAGAGGTATCTTATTGAAGAGCAAGATGTTGACGGTACAGGGTTTACAAGTGGTAAAGGGTTTGTATCGTTCCGTGAGAGCATCAGGCATGCTGCAACAGACATCATCGAGACAGAAAGTAGTATCTAG---
>Isoetes_spp
--------------------------------------------------------------------------------------------------------------------------------------------------------------------------------------------------------------------------------------------------------------------------------------------------------------------------------------------------------------------------------------------------------------------------------------------------------------------------------------------------------------------------------------------------------------------------------------------------------------------------------------------------------------------------------------------------------------------------------------------------------------------------------------------------------------------------------------------------------------------------------------------------------------------------------------------------------------------------------------------------------------------------------------------------------------------------------------------------------------------------------------------------------------------------------------------------------------------------------------------------------------------------------------------------------------------------------------------------------------------------------------------------------------------------------------------------------------------------------------------------------------------------------------------------------------------------------------------------------------------------------------------------------------------------------------------------------------------------------------------------------------------------------------------------------------------------------------------------------------------------------------------------------------------------------------------------------------------------------------------------------------------------------------------------------------------------------------------------------------------------------------------------------------------------------------------------------------------------------------------------------------------------------------------------------------------------------------------------------------------------------------------------------------------------------------------------------------------------------------------------------------------------------------------------------------------------------------------------------------------------------------------------------------------------------------------------------------------------------------------------------------------------------------------------------------------------------------------------------------------------------------------------------------------------------------------------------------------------------------------------------------------------------------------------------------------------------------------------------------------------------------------------------------------------------------------------------------------------------------------------------------------------------------------------------------------------------------------------------------------------------------------------------------------------------------------------------------------------------------------------------------------------------------------------------------------------------------------------------------------------------------------------------------------------------------------------------------------------------------------------------------------------------------------------------------------------------------------------------------------------------------------------------------------------------------------------------------------------------------------------------------------------------------------------------------------------------------------------------------------------------------------------------------------------------------------------------------------------------------------------------------------------------------------------------------------------------------------------------------------------------------------------------------------------------------------------------------------------------------------------------------------------------------------------------------------------------------------------------------------------------------------------------------------------------------------------------------------------------------------------------------------------------TCTGTTACGTGATACAATAAATAAACTGAAACAGGAAAGAAATGTA---ACTCCTAAACTCTTGATAATAAGAGGAGGACAT---GACACTACTGAACCTTTT---GATCGGTTTCTGATAGAAGAACAGGATGTAGAAGGGGCA------CCAACTGGAATGGGTTTTGTA------------------------------------------------------------------
>Isoetes_andicola
------------------------------------------------------------------------------------------------------------------------------------------------------------------------------------------------------------------------------------------------------------------------------------------------------------------------------------------------------------------------------------------------------------------------------------------------------------------------------------------------------------------------------------------------------------------------------------------------------------------------------------------------------------------------------------------------------------------------------------------------------------------------------------------------------------------------------------------------------------------------------------------------------------------------------------------------------------------------------------------------------------------------------------------------------------------------------------------------------------------------------------------------------------------------------------------------------------------------------------------------------------------------------------------------------------------------------------------------------------------------------------------------------------------------------------------------------------------------------------------------------------------------------------------------------------------------------------------------------------------------------------------------------------------------------------------------------------------------------------------------------------------------------------------------------------------------------------------------------------------------------------------------------------------------------------------------------------------------------------------------------------------------------------------------------------------------------------------------------------------------------------------------------------------------------------------------------------------------------------------------------------------------------------------------------------------------------------------------------------------------------------------------------------------------------------------------------------------------------------------------------------------------------------------------------------------------------------------------------------------------------------------------------------------------------------------------------------------------------------------------------------------------------------------------------------------------------------------------------------------------------------------------------------------------------------------------------------------------------------------------------------------------------------------------------------------------------------------------------------------------------------------------------------------------------------------------------------------------------------------------------------------------------------------------------------------------------------------------------------------------------------------------------------------------------------------------------------------------------------------------------------------------------------------------------------------------------------------------------------------------------------------------------------------------------------------------------------------------------------------------------------------------------------------------------------------------------------------------------------------------------------------AGGCCGATTGAGATTCTTCCTGCTTTGCAGATTGCTTTTCAATATACAGCAATGGTACCTGTA------------------------GAGAATGGAAATTTGCCT---------------------GGGCAGAGGTATCTGGCTAAACGTCGCATAAGGATTCGAACAT------------------------------------------------------------------------------------------------------------------------------------------------------------------------------------------------------------------------------------------------------------------------------------------------------------------------------------------------------------------------------------------------------------------------------------------------------------------------------------------------------------------------------------------------------------------------------------------------------------------------------------------------------------------------------------------------------------------------------------------------AAAGAAATGTA---ACTCCTAAACTTTTGATAATAAGAGGAGGACAT---GACACTACTGAACCTTTT---GATCGGTTTC--------------------------------------------------------------------------------------------------------------------------
>Isoetes_elatior
--------------------------------------------------------------------------------------------------------------------------------------------------------------------------------------------------------------------------------------------------------------------------------------------------------------------------------------------------------------------------------------------------------------------------------------------------------------------------------------------------------------------------------------------------------------------------------------------------------------------------------------------------------------------------------------------------------------------------------------------------------------------------------------------------------------------------------------------------------------------------------------------------------------------------------------------------------------------------------------------------------------------------------------------------------------------------------------------------------------------------------------------------------------------------------------------------------------------------------------------------------------------------------------------------------------------------------------------------------------------------------------------------------------------------------------------------------------------------------------------------------------------------------------------------------------------------------------------------------------------------------------------------------------------------------------------------------------------------------------------------------------------------------------------------------------------------------------------------------------------------------------------------------------------------------------------------------------------------------------------------------------------------------------------------------------------------------------------------------------------------------------------------------------------------------------------------------------------------------------------------------------------------------------------------------------------------------------------------------------------------------------------------------------------------------------------------------------------------------------------------------------------------------------------------------------------------------------------------------------------------------------------------------------------------------------------------------------------------------------------------------------------------------------------------------------------------------------------------------------------------------------------------------------------------------------------------------------------------------------------------------------------------------------------------------------------------------------------------------------------------------------------------------------------------------------------------------------------------------------------------------------------------------------------------------------------------------------------------------------------------------------------------------------------------------------------------------------------------------------------------------------------------------------------------------------------------------------------------------------------------------------------------------------------------------------------------------------------------------------------------------------------------------------------------------------------------------------------------------TGATTTTGAGTTTACAAATTCAACTGGTTTCCCCAGG------------------------------------------------------------------------------------------------------------------------------CAGAGATATCTGGCTAAACGTCGCATAAGGATTCGAACATTGCAAATGGKTGTTRCAAAGAATCACAAGGAGCTTTATGAAA----------------------------------------GATCATTCATGCATCAGTTGAAGAAGG-----------------------------------------------------------------------------------------------------------------------------------------------CACAGCTACAATTGTTGCCACGATTAATTTTTGCCATGTTAAGAAATCTTATTCT-CGGGTGCACGAAGAGGGAGTCCATCCAGATGTGCGTGTTTACTTGCAATGTCTTTTCA--------------AGTAGTCTGGTGCGGGTGATTTATCCTTTACTATCTTCTTACGTAACTCCGGATAAACAAGCATATCCTAGGCAC---------------------------------------TCTCTGAGTCGGGCTGCTCTTATAACTAGTGCAAGT---------------------------------------------------------------------------------------------------------------------------------------------------------------------------------------------------------------------------------------------------------------------------------------------------------------------------------------------------------------------------------------------------------
>Isoetes_coromandelina
-------------------------------------------------------------------------------------------------------------------------------------------------------------------------------------------------------------------------------------------------------------------------------------------------------------------------------------------------------------------------------------------------------------------------------------------------------------------------------------------------------------------------------------------------------------------------------------------------------------------------------------------------------------------------------------------------------------------------------------------------------------------------------------------------------------------------------------------------------------------------------------------------------------------------------------------------------------------------------------------------------------------------------------------------------------------------------------------------------------------------------------------------------------------------------------------------------------------------------------------------------------------------------------------------------------------------------------------------------------------------------------------------------------------------------------------------------------------------------------------------------------------------------------------------------------------------------------------------------------------------------------------------------------------------------------------------------------------------------------------------------------------------------------------------------------------------------------------------------------------------------------------------------------------------------------------------------------------------------------------------------------------------------------------------------------------------------------------------------------------------------------------------------------------------------------------------------------------------------------------------------------------------------------------------------------------------------------------------------------------------------------------------------------------------------------------------------------------------------------------------------------------------------------------------------------------------------------------------------------------------------------------------------------------------------------------------------------------------------------------------------------------------------------------------------------------------------------------------------------------------------------------------------------------------------------------------------------------------------------------------------------------------------------------------------------------------------------------------------------------------------------------------------------------------------------------------------------------------------------------------------------------------------------------------------------------------------------------------------------------------------------------------------------------------------------------------------------------------------------------------------------------------------------------------------------------------------------------------------------------------------------------------------------------------------------------------------------------------------------------------------------------------------------------------------------------------------------------------------------------------------------------------------------------------------------------------------------------------------------------------------------------------GGCAGAGATATCTGGCAAAACGTCGCCTAAGGATTCGGACATTGCAGATGAGTGTTGCAAAGAATCACAAGGAGCTTTATGAAAGTGCTGATCCAGAAGTTATTCTTTCCATCTTGACACACAAGATCATTCATGCATCAGTTGAAGAAGGCATAAGGGAGGGCCGGCTTCYT---TTACATGATTGGCTAGTCATCCTGACTGCACAATATAACGAGCTGTACAAATTAGCACAATTT------GGACAGCCAACCACATCCGTTCGCCTCGATGTGAACTTTTCCAAATGCCCACAGCTACAGTCATTGCCACGATTAATTTTTGCCATGTTAAGAA-------TCTTCGGGTGCACGAAGAGGGGGTCCATCCAGATGTACGAGTTTATTTGCAGTGTCTTTTCAGTACCTTTGAACCAAGTAGCCTAGTACGTGTGATTTATCCTTTATTATCTTCTTATAGAACTCCGGATAAACAAGCATATCCTAGGCAC---------------------------------------TCTTTAAGTCGGGCTGCTCTTATAACTAGTGCAAGKCCCATCTTTTTTCTGGATGCATATACAACTTTGATTGTCTATTATGCAGCCACTGCTGATCCAGCACTG---------------------------------------------------------------CCCTGCCCCCCTCCACAAA--------TTACATGATACAATAAATAAACTGAAACAGGAGAGAAATATA---ACACCCAAGTTATTGATAATAARAGGRGGCCAT---GACAGCAGTGAACCCTTY---GATYGRTTCYTYATAGAAGAACAGGACGTAGAAGGGGCA------CCAACTGGRATGGGTTTTGTAGCGTTTTYAGATCAAATAGCTCGAGATGTTTTGGAGCACATGAAATA-------------------
