# Supplementary material for: Phylogenomics indicates the “living fossil” Isoetes diversified in the Cenozoic
Source: PLoS One. 2020 Jun 18;15(6):e0227525. doi: 10.1371/journal.pone.0227525 (PMC7302493; doi:10.1371/journal.pone.0227525)
Supplement: S1 File — Folder containing fasta files for each of the individual nuclear alignments. (GZ) [file pone.0227525.s011.gz › 1_Individual_Nuclear_Alignments/Homolog_34988.orthogroup_2.fasta]

>Oryza_sativa
------------------------------------------------------------------------------------------------------------ATG------------------------------------------------------------GCGTCGCCGCCG------------------------------------------------------------------------------------------------------------------ACCACGGCCGCCGCCGACCCCGGCCGCCGCCGC------------------------------------------------------------------------CGCCTCCTCCTCGTCGTCGTTGTCCTCCTCCTCCTC---------------------------CTCCTCCCGCTCGTGGCCTCCGCTGCCGCCGTGCCGCACAGGCACCGGCTGCCGTCC------------------------------------------------------------------------------------------------------------------------------------CACCACCTGGCCTCGCTC---------------AAACTCAACGCATCGGCGCCG---CCGACC------------------------------------------------------------------------------------------------------------------------------------------------------------------------------ACTTACTTCGAGGTGGATCGCCCGATCCGCCCGCCGCGC------GGCAGCGTCGGGCCCTGC---TCGACGCTGCTCCTCTCCAACTCCTTCGGAGCCACCTACGGCCGTCCCCCTGTCACCGCCGCCTACGCGCCGCCT---------TCCTGCCTCGCCGGCGGCGGTGGCGGCGGCGGCGGCGCGTCGTCCATCGCGCTCGCCGTGCTCGAGTGGAGCGCCGACTGCCGCGGCCGCCAGTTCGAC---CGCATCTTCGGCGTGTGGCTCTCCGGCGCCGAGCTCCTGCGCAGCTGCACCGCGGAGCCGCGCGCCACGGGCATCGTCTGGTCCGTGTCCCGCGACGTCACGAGGTACGCGGCGCTCCTAGCCGAGCCC------------------------GGCGAGATCGCGGTGTACCTCGGGAACCTCGTCGACAGCACGTACACC------------------------GGCGTCTACCACGCCAACCTCACGCTCCACCTCTAC---------------------------------------------------------------------------------------------------TTCCACCCCGCGCCGCCG------------------------------------------CCTCCGCCTCCGCCGCAGCAGGCCGATCTGATCGTGCCCATCTCAAGAAGCTTGCCGCTG---AACGATGGCCAATGGTTCGCCATCCAGAACTCCACCGATGTGCAGGGCAAGAGGCTC---GCCATTCCGTCGAACACCTACCGGGCGATCCTTGAGGTGTTCGTCTCCTTCCACTCCAACGATGAATTCTGGTACACAAACCCT---------------CCCAATGAGTACATTGAAGCAAATAACTTGTCCAATGTCCCTGGC------------------------------AATGGCGCATTCCGGGAGGTTGTTGTTAAAGTCAATGATGATATCGTTGGAGCTATTTGGCCTTTCACCGTGATTTACACTGGCGGTGTCAATCCTCTTCTGTGGCGACCAATCACCGGCATTGGTTCATTCAACCTACCTACATATGACATTGACATTACACCTTTCTTGGGCAAGCTGTTGGATGGCAAGGAGCATGATTTTGGGTTCGGTGTGACTAATGCGCTGGATGTGTGGTATATTGATGCCAATTTGCATCTATGGTTGGAT---CACAAGAGTGAGGAGACTACTGGGAGCCTGATCAGCTATGAAGCTCAAGGACTGGTTCTGAATGTGGACTCGGGATTCAGTGGGCTGGATGGGCAGTTTGTAACTAGCGCAAGCCGTCATATCTCCGCTACCGGGTTGGTG---AAATCGTCTTATGGGGAGGTCACCACGAATTTTTACCAGAGATTCAGTTATGTGAATAGCAATGTGTATAGCAAGAACGGCTCGGTGCAAGTGGTGAACCAAACCATTGATGCAAAGTCTGGTGTTTTTGCCAAGGATGCTTTG------GCTGTGCTGCTCTCTGAGGAACTTCACCAGATCTTCCCTCTGTATGTTTATACTGGTACTTCA---------GATGAAGAAGCTGATGAGTACACATTGATTTCACACGTCAAATTGGGCGTCAACGAGAAGGAGACATCGGGCGGGAAG---------------ATGGGGTTCTCA---------------TACAACTCCCTGCGGAACGCGCAGTCGGCCCATGGCAGTATGAAGGTGAAGAAGAAT---TTGGTCGTTGGTGGATTGGGGGAGACCCATCAGGCGTATAAATATGTTGGTGCTGATGGATGCTACTTCAGGGATGTTAGGAGCAAGAACTACACAGTGCTTTCAGACCACTCTGGTGATTCCTGCACAAAGAGAAATCCTTACAATGGTGCTAAATTCTCTCTCAGGAAC------------------------GATCAATCAGCAAGAAGGAAGTTGATGGTG------------------------------------------------------AATAATCTTTAG---------
>Ananas_comosus
ATGTATGAC------------------------------------------------------------------------------GATTTACGACGGCCTATTCAGATGAATCGG---------------TTTGTACAAACAAAC---------CTGGCGCAGGCAACAATTTCTCCGCCACCT---------------------------------------------------ACTGGTAAAAGA---------------------------------------------TCAGTGACGAGATCTCTCCTCCTC---------------------------------------------------------------------------------------CTCCTCCTCCTC---CTCCTCCTCCATCTTCAT---------------------------CTCCACAAGCTCAAGCTCTCCACATCCGAGCTCCACCTACGC------------------------------------------------------------------------------------------------------------------------------------------------------------TCCCCC---------------------------AAAGCCGCCCCCTCCCCCACC------------------------------------------------------------------------------------------------------------------------------------------------------------------------------ACCTTCTTCGAAGTAACCCGCCCCGTCCCCTCCTCCAAC---------------TCCTCATGC---TCCCTCCTCCTCCTCCAACACGACTTCGCCTCCACCTACTCCAAGCCCCCCGCCACCGCCTCCTACGCTCCCCCG---------CGCTGCCTCCGCCGCCACCTCCGCCGC------------CGCTCCCCCGTCCGCGCCGTGCTCGAGTGGTCGGCGGCGTGCCGCGGGCGCCAGTTCGAC---CGCATCTTCGGCGTCTGGCTCGGCGGCGTCGAGCTCCTCCGCAGCTGCACCGCCGAGCCCCGCCCCGCCGGCATCCTCTGGACCGTCCGGAAGGACGTCACCAAGTACTCCTCCCTCTTCGCCTCCCCC------------------------CAAACCCTCGCCGTCTACTTGGGCAACCTCGTCGACTCCACCTACACC------------------------GGCATCTACCACGTCAACGTCTCCCTCCACTTCTAC---------------------TTCGAC---------------------------TCCGCC---------------------------------------CTCGCCGGCGCCTCCTCCCAC---------------------------------CGCCGCCCCCCCGCGTTCACCTCCCCCGCCGACCTCGTCCTCCCGATCTCGCGGAATCTGCCTCTC---GACGACGGGTTGTGGTTCCCGATCCAGAATTCCACCGACGTCCAATCGAAGCACCTC---GCGATCCCGCGGAACGCCTACCGCGCCGTCGTCGAAGTCTACATCTCCTTCCACCAGGACGACGAATTCTGGTATACCAATCCT---------------CCCGATAGCTACATATCTGCAAACAATTTCACCGGCGTGCCGGGC------------------------------AATGGGGCTTTTAGGGAGGTCACCGTGCGGTTAGATGGTGAAGTAGTCGGCGCCGTTTGGCCCTTCACTGTGATCTACACCGGAGGGATCAATCCCCTTCTGTGGAGGCCCATTACGGGGATCGGCTCGTTCGATTTGCCGTCCTATGATATCGAGATCACCCCGTTTCTCGGCAAGATCTTGGATGGACAGCCGCACGAATTCGGGTTCGGGGTTACAGACGCTTTGGACGTTTGGTATGTGGATGCCAATTTGCATCTTTGGTTGGAT---AGCCAAAGCTCTTATTCTGTGGGGAATTTGATCAAACACGAAGCGCCCGATTTTACGCCCACGGTGGTTTCTCAATTCAAGGGGCCTGATGGGAAGTTCATGACTAGCGCGAACAGGCGTATATCTTCTACCGGGTGGGTG---AAGTCTTCTTATGGGAAGATCACAACTCATTTCTTCCAAAGGCTAAATTATGAGAATTTGATGGTGTTCGCTGCAAACGGCAGCTCTCAGGCCGTAAACCAGACTATAGATTCGAATTACGGCACATTTACGAAGAACCCTTCT------TCAGTTTTGTATTCGGAAGAAGTCTTCCAAACCTTCCCACTTTACGTATACACGGGGAATACA---------GACCAAACAAACGATACCTACTCTACGGTCGTGAATGTTTCATTGGAATTCGATGAAAAGAGGATATCGGGAGAGAGG---------------TTCGGGTTCAGT---------------TTCAGCAATTTACGGAATTTGCAAACCGCAGAGGGTAATATGACAGTGAAAGGAAAC---TTGGTTACTAGCGGAATAGGGAGTACCCAGCAAGTGTATAGATACGAGAGTACCGACGGTTGCTACTTCAGGAATGTAAGCAGTAGTAACTACACTATTCTTTTTGATGAATCTGAGAAGTCCTGCACTGAGAGT---------------GCATCGGTTAGTTCCGGAAATTTTTTCACCGAA---------TGGTCTACTTTCCCGGCCCGGGGGACTTATTAT---------------------------------------------GCATCTGAAGAGAACTAG------------
>Isoetes_lacustris
---------------------------------------------------------------------------------------------------------------------------------------------------------------------------------------------------------------------------------------------------------------------------------------------------------------------------------------------------------------------------------------------------------------------------------------------------------------------------------------------------------------------------------------------------------------------------------------------------------------------------------------------------------------------------------------------------------------------------------------------------------------------------------------------------------------------------------------------------------------------------------------------------------------------------------------------------------------------------------------TGT------------------------------------------------------------------------------------------------------------------------------------------------------------------------------------------------------------------------------------------------------------------------------------------------------------------------------------------------------------------------------------------------------------------------------------------------------------------------------------------------------------------------------------------------------------------------------------------------------------------------------------------------------------------------------------------------------------------------------------------------------------------------------------------------------------------------------------------------------------------------------------------------------------------------------------------------------------------------------------------------------CCCTTTCCAGTTGTTTATACTGGTGGAATAAATCCTTTGTTTTGGCGCCCTGCAGCTGCAATTGGCGCATATAATCTGCCAAGTTATGATGTTGACTTGACTCCATTCCTAGGGTTGCTTTTGGATGGTAAAAAACATGAAATAAGTATGACTGTGAGGAATGCTCTTAGCACGTGGCTTTTAGATGCCAATCTTCATCTTTGGCTTGAC---CCAGAGGGCACTGTAACAACAGGGAAATTACTGACTCATAATATTTCTCCTTTAAATCTAGATTTATCTTCTAATTTTAAGGGACTTGATGGCAGCATTGGCATTGAGGCAAGCCATTCAGTTACTTATTCAGGATCTGTT---AACTCTTCTCAAGGGTACCTTGTAACATCAGTAACATATGGATTTCAATTCTCGAATTCCATGGCATTTTCAAGAAATGCTAGCAAGTCTGTCATTAAGCAGCTGATTAAGTCGACAGGTCGGGTAGTGACAAAGAATGAGCAT------ATGGATATCGCATCTGAAGAAAGATCAAATTTTTACCCTTTGCAGATGCTAACTGATCAATAT---------AATGGGCCAAATAAAACCACCACTCTTGATTCCAGTTTATCTCATGCCTTTAATCAGAATTTGCAGATGCAATCAGTA---------------GTTGAACCTGCAGTCAATATT------TTCTCCATTCTCCGCAACTCCCAAAATGTTGCTGGAAGAATTACAATTAGGGGAAAC---CTAGTAACAAGCGGATATGGTGCGCTGAAACAAGATTATACTTTTGAAAGTACTGAAGATTGTTACTTTCGTAAGCTTAGCACCTGGAACTACACTATATTAGCTGATGATATTGGAGATAGCTGTCTCGCTACCTTGTGA---------------------------------------------------------------------------------------------------------------------------------------------------------------
>Selaginella_moellendorffii
------------------------------------------------------------------------------------------------------------------------------------------------------------------------CCAGCGCCAGCCCCA---------------------------------------------------------------------------------------------------------------------------------------------------------------------------------------------------------------------------------------------------------------------------------------------------------------------------------------------------------------------------------------------------------------------------------------------------------------------------------------------------------------------------------------GATCCAGCTCCACTG------------------------------------------------------------------------------------------------------------------------------------------------------------------------------ACGTTCTTCGAGGTGAGCAAGCCGCTGTCCATCCCTAGA---------TCCGGCCACTGCGCG---ACGCTGCTGCTGCTAAAGCATTCTTTCGGCAACACGATCAGCTCGCCCCCGGTCACTGCTCCTTATAATCCTCCCCGATCGAGCCACTGCGGT---GGGGGTTGGGAG---------------------------AGAGTGATCCTCAGGTGGAGCGTAGCATCCAGGGGCAGGCAGTTCGAC---CGAATCTCCGCAGCATGGCTGTCTGGAGTGGAAATCTTCCGGACTTGCACGGCGGAGCCTACCAAGCAAGGGATTGTGTGGAGCGTCGAGAAGGACATCACGAAGTATACTTCGTTGCTGGAGAAGCCA------------------------CAGGTCTTGGCGGTCTCTCTTGCGAACGTGATCGACAAAACTTACACG------------------------GGCTTCTTCAACGTCACCCTCACTGCCGAGTTCTACAAGCCCGCTCAGAGA------------------------------------------------------------------------------AACTCCAAG------CGCTCTTCG---------------------------------------------------AAGGCGATGCCCGCTGATCTCGTTCTTCCAATCGCTTTGCCAACTTCGGAG---AATGGTGGCTACTGGTTCCAGCTCCAAAACAGTTCCCACGTTGGAACTGTGAACCTCACCAGTCTTCCTCGAAACATCTACAAGGCGGAGCTCGAGGTCTGCGTTTCCTTCCATGGTGACGACGAGTTCTGGTACACCAATCCA---------------ACGAACGATTACTTGGACGCCAAC---------GGTGAAAGCAGTTCGGGCTCC------------------AGGAACGGTCCCTACAGGGAAGTGCTGGTTACTCTGGACGGGAAGCTTGTTGGAGAGATTTGTCCCTTTCCAGTGATCTACACGGGTGGCGTCAATCCACTGTTTTGGAGACCAGCAGCAGCAATCGGGGCTTTCAATCTACCAACCTACATTCTCGACGTAACTCCGTTTGTTGGCCAGCTGGTGGATGGGAACAGCCACGAGATCAGCTTGAGCGTCACCAACGCTGTCAGGAACTGGTTATTGGACGCCAACTTACACCTCTGGCTGGAC---CATGGTAGCTCGCAAACGTCCGGAAAGCTCATCTCTTACAGCTCTCCTCCAGCCGTTATCAGTTACGACTCACACTACAAAGGTCTCGACGGTACTCTTCTGCTGTCTGCCTCTCGGTCACTTCAGTACTCGGGCTACGTCGAGTCTTCCTCTCACGGGAAGCTCATAACGACTTCATCGTACAGCTACAAGTTCTCCAACCAGATGGTCTTCTCCGAAAATGGCAGCGTTTCCACAGTAAAGCAGCTCATCGATGCACAGACGAAGTTCCTGGTGGAAAGCAGCTCC------AAGCAGGTTAGATTGCAGCAGAAGTCGAGCTCGTACCCTTTCTTTCTCTACAACTCACAGAAG---------GATGGAACCAACAAGTCTGTTGTTTTAGACGCCAGGATCTCGCATGGACTTCAAGAAGAATAC------------------------------------GACGACGACTCCTTT------TGGAGCCGGCTCAACAACAAGCAAGACACTGCCGGGAAAATCGTCATCCAAGCGAAT---ATAGTCACCAGTGGGACGGGAAAGCTAAACCAGACTTATGTGTCCGAGAGCAGCGAGGGATGTTACCACCGGAGCATCCGAACGAGCAACACTACAACACAGTACGATGAAAGTGGTTTTCGATGC------------------------------------------------------------------------------------------------------------------------------------------------------------------------------
>Huperzia_squarrosa
------------------------------------------------------------------------------------------------------------------------------------------------------------------------------------------------------------------------------------------------------------------------------------------------------------------------------------------------------------------------------------------------------------------------------------------------------------------------------------------------------------------------------------------------------------------------------------------------------------------------------------------------------------------------------------------------------------------------------------------------------------------------------------------------------------------------------------------------------------------------------------------------------------------------------------------------------------------------------------------------------------------------------------------------------------------------------CCGGAGTGTGGG---CTAGACTGGCAG---------------------------AGGGTGATTCTGAAGTGGCGAGCAACATGCAAAGGCAGGCAGTTTGAT---CGGATCTCTGCAGTTTGGTTGAGCGGAGTGGAGATCTTTCGCAGCTGCACTGCAGAGCCAACCAGGGAGGGGGTAGAGTGGGAGGTGGAGAAAGACGTGACAAGATTTGCAAGCGTTTTCAAAGAACAA------------------------CAGACTCTGGTAGTATCTTTGGCAAATGTGGTGGATCAGACTTACACT------------------------GGCATCTTTCACGTCACTCTGAGTGTAGATTTCTAT---------GCCAGA------------------------------------------------------------------------------AATGATCAAACTGGGAGTTCCGAT---------------------------------------------------CCCACCAGTCATGCGGATGTGGTGTTGCCGGTTGCCATGGATTCCCCTCTC---AACGGAGGCTACTGGTTCCAGCTGCAGGGAGAGGATGACATCAGATCTGTTTCTGTG---AAGCTTCCGTCAAATGTATACAAAGCCACGCTGGAGATCTGCGTGTCTTTCCATGGCGATGATGAATTCTGGTATACAAATCCT---------------TCAAACGATTACGTTGAAGCTAACGATCTGGTAGGCCAACCCGGG------------------------------AATGGTGCTTTCAGGGAGGTAGTGGCTCATATTGATGATTTCATAGCTGGGGTTGTTTGGCCATTTCCCGTGGTTTACACAGGCGGGATAAATGCTCTCTTCTGGCGGCCTGTTGCTGCGATTGGCGCATTCGATTTGCCCTCCTACGACTTTGACATAACGCCGCTTCTCGGCATTTTCGGTGATGGTAGATCACACAACATAAGTCTGAGAGTCACAAATTCTCTAAGATTTTGGCTTTTGAATGCAAATCTC------------------------------------------------------------------------------------------------------------------------------------------------------------------------------------------------------------------------------------------------------------------------------------------------------------------------------------------------------------------------------------------------------------------------------------------------------------------------------------------------------------------------------------------------------------------------------------------------------------------------------------------------------------------------------------------------------------------------------------------------------------------------------------------------------------------------------------------------------------------------------------------------
>Huperzia_lucidula
---------------------------------------------------------------------------------------------------------------------------------------------------------------------------------------------------------------------------------------------------------------------------------------------------------------------------------------------------------------------------------------------------------------------------------------------------------------------------------------------------------------------------------------------------------------------------------------------------------------------------------------------------------------------------------------------------------------------------------------------------------------------------------------------------------------------------------------------------------------------------------------------------------------------------------------------------------------------------------------------------------------------------------------------------------------------------------------------------------------------------------------------------------------------------------------------------------------------------------------------------------------------------------------------------------------------------------------------------------------------------GTGGTGAATCAAATTTATACC------------------------GGCATCTTTCACGTCACTCTGACTGTAGATTTCTAT---------GCTAGA------------------------------------------------------------------------------AATGATCACACCGGGAATTCCGAT---------------------------------------------------CCCTCCAGCCATGCGGATATGGTGTTGCCAGTTGCCATGGCATCCCCTCTC---AATGGAGGCTACTGGTTTCAGCTGCAGGGAGCGGATGACGTAAGATCTGTTTCTGTG---AAGCTTCCATCAAATGCGTACAAAGCCACGCTCGAGATCTGCGTGTCTTTTCATGGCGATGATGAATTCTGGTACACAAATCCT---------------TCAAACGATTACGTTGAAGCTAACAATCTAGTAGGCCAACCTGGG------------------------------AATGGTCCTTTTAGGGAGGCGGTGGCTCTTATTGATGATTTCATAGCCGGGGTTGTGTGGCCATTTCCTGTGGTTTACACAGGCGGGATAAATCCTCTCTTCTGGCGACCTGTTGCTGCCATTGGTGCATTCGATCTGCCAACCTACGACTTCGACATAACGCCATTTCTTGGCGTTTTCGGTGATGGCAGATCACATAACATAAGTCTGAGAGTCACAAATTCTCTTCGATTTTGGCTTTTGGATGCAAATCTTCACCTCTGGCTTGAT---CCCTCCATCGCTGATGTGAAAGCACACCTTCTGGAATATCAAGCTCCAGATCTGTGTTTCAGATCTGTAAACTCTTACTCAGGGCTTGATGGGAGTCTGTTCACAAAGGCATTCCGGTCAATCTACTACGCGGGTTGCGTC---ATCTCATCTTTCGGAAACATCACAACGTCATCGTTTCATGCGTACAAATTTCGAAATCTGCAGATTTACTCAGACAATGCCAGTGCAAGTCTCGTTGATCAA------GATATTGAAACAAAA---------------------------------------------------------------------------------------------------------------------------------GCCAGAGTT---------------------------------------------------------------------------------------------------------------------------------------------------------------------------------------------------------------------------------------------------------------------------------------------------------------------------------------------------------------------------------------------------------------------------------------------------------
>Pteridium_aquilinium
---------------------------------------------------------------------------------------------------------------------------------------------------------------------------------------------------------------------------------------------------------------------------------------------------------------------------------------------------------------------------------------------------------------------------------------------------------------------------------------------------------------------------------------------------------------------------------------------------------------------------------------------------------------------------------------------------------------------------------------------------------------------------------------------------------------------------------------------------------------------------------------------------------------------------------------------------------------------------------------------------------------------------------------------------------------------------------------------------------------------------------------------------------------------------------------------------------------GGTTACCCTTACGTCCGCAATGAAACTGCC------------------------------------------------------------------------------------------------------------------------------------------------------------------------------------------------------------------------------------------------------------------------------------------------------------------------------------------------------------------------------------------------------------------------------------------------------------------------------------------TCACGCACCTTC---AACCCCCCTAAAAATATCTACAGGGCTGTGCTTGAAATTTGTGTCTCTTTTCACGACAATGATGAGTTCTGGTATACAAATCCG---------------CCCAATGAGTACCTTGAAGAGAATGGGCTTAGTGGCTATCCAGGC------------------------------AATGGACCTTTTAGAGAGGTGCAGGTTTTTCTGGATGATATGATGGTGGGTGCAGTGTGGCCATTTCCGGTAATATTTACAGGTGGAATTAATCCTTTGCTTTGGAGGCCTGCTGCAGCTATTGGAGCTTACAATTTGCCTTCTTATGATGTGGAGATTACGCCTTTTGTTGGATTGCTTGTGGATGGAAACAATCATACGATTAGCATGCGTGTCGAGAACTCAGACGGAAGCTGGCCTCTAGATGCGAATCTCCATTTGTGGCTCGAT---CCTCACACATCACAGACAATGGGTGGGCTTCTTAGCTATGATGCGTCAGCGGTGGTCTTGGACACATCATCAGATTTCGAAGGTCTAGATGGCACCTTCCACACGTCTGCAGAGCGAACGATCTCGTTT---------------CTGGCTACATCATCTCCTCTGTGGGGAATTTCCTGGCCAGCGTTTCGTATGCATTCA---------------------------------------------------------------------------------------------------------------------------------CCTTCGACAATATACTCGTCTTTCAAA------------------------------------------------------------------------------------------ATAGTTCTG---------------------------CTGTGGAGACCGTTACTCAAGAAACGCGGACAAAAAGGGGAGAAGGTTATT------------GTGACGACACCATCCCCAGGTAGTGTT---------------------------------------------------------------------TTCGCAAGTGACAACTAG------------------------------------------------------------------------------------------------------------------------------------------------------------------------------------------
>Physcomitrella_patens
ATGACGGATGAATGCGTACCTACTTTCAAACATCGTTCCATCCTTCTCGAGGGAATGTTGAGAAGAAGGGGCGCAGTTTTAGGGGAGGAGCGGAGACGG---------ATGCCCGAGGCCTTTGACTTTGGATTTGCGTGGGAGGAAGTGCCAATTATGACGAGGTGGGCTGCCCGCTACCCGAGACTGTTCCACCTACGGTGGAGCTGGAAGCGGAGTGCGAGCGAGCGAGTGAGGACAGGGAAATCGTCGGGTGCGAGACCGACGAGGTGGGCGCTGCAAAAGGTGACACTGCAGTACTCATCAGCCTGCAGTTGTAGTCGCGGTGAGCTCACAGTGGAAGGTTTAGACGTGGTCGCCTCCCGGGACTTGTGTGCTTTTGCTCAAGAAAGAGGCACGTCAGCTCTGGTGTATCGTTTGTCTGTTTCGGTTTTGGTCGATTTGGAGGGCGAAGTCTTCGGCGGACTCATTCCTCTT---GATGGCGATGTCGCGTCCAGCAGAGTCATCTCGTTGGCCGGTTCATGTACAGAAGCACACAGAGAGGAGCAGAAGGGGACGAGGAATTTAGAGTTGTTGAGGGATCATTTGCGACAGCAGTCAAGTGGGCAGTTGTTCAGCTCTGGAAAGCCTTGGCGTAAACTAGCTGCAGGAATGGGGACGTCGGATGTGAACTCTAGAACACTCCGAACCAGACATTCGCAACCAAGTCTCTTGCTCATCTGTTTCTTCGTAACAATCGTCCTCAACAGTTCGGGTGTGTCCTGCGCCAAGTTCTCCAATGCGGTGGGGCGAACGCCGCGGCACCGCTACTTGAAAGGAGTTCATGGAGCTTCAAAAATATCTCTGCAACCAGACCGTCACTACGAGAAAGGAGATCAGGAGAGACAGAAGTTGTTCGAGGTGTCGAAGCCGGTGGACATACCCCAG------GGGTCGTGGGAGGTGTGC---TCCCAAGTGCTGCTGGAGCACAGATTCGGAAATACGATCAACGACCCGCCGACACTGCACCAGTACACACCCAAG------GCGACATGCGGCAACGGGGGGTGGACC---------------------------CTGGTGCTGCTGAAATGGACCGCGACGTGTAGCGGCAGGCAGTTCGAC---CGAATCTCTGCAGTGTGGCTTAATGGGGTGGAAATTTTCCGGACCTGCACCGCGGAGCCGACGCCGAATGGGATCGTGTGGACCGTGGAGAAGGACGTTACGCGATTTTCGGCTCTCTTTAAGAAGCCA------------------------CAGATGCTCGCACTGGAGCTAGCGAATGTAGTGGACGAGACCTACACG------------------------GGGATCTACAATGTGACTCTCTCGGCTCATTTCTAC------GTCGGCGGG------------------------------------------------------------------------------AAGGCGAAGTCTTCCAAGGAGAGC---------------------------------------------------TACGGGGGCGTCGCGGATGTGATCCTTCCCTTCGCCGAAGTGTCTCCTCTT---AAAGGGGGGCACTGGTTCCAGCTACAGAACGAGAGTGACGTGCAGAGCCGAGAGATT---CAGATCCCTCGGAATGCCTACAAGGCGGTGCTTGAGATCTGCATCTCCTTTCACGGGGACGATGAATTCTGGTATGCCAACCCG---------------CCTAATGACTTCCTCTTGTCGAACAACATCAGCGATCAAGTTGCAGGA---------------------------AATGGCACCTTCCGAGAGGTGCTTGTGTCGATTGACGGCCTCCTTGCGGGGGTAGTGTATCCGTTTCCTGTGTTCTACACCGGCGGTGCGGATCAACACTTCTGGCGGCCCATCTCTGGCATCGGATCCTTCGTCCTGCCCTCATACGACATTGAGATCACGCCATTCCTCGGCAGGCTCATCGACGACCGCAACCACTCGTTCAGTGCTACCGTAACGAATGCGCTACCCTTCTGGCTCATAAATGCGAATCTGCACCTCTGGGTGGAC---TCATCAGTGGACTCCACTAGAGGTAAACTGACGGAGCACTCCGCAGGTGCTCTTCAATCGCATATTACGTCCAGGTTCCGTGGTCTGGATGGGACGTTCCGCACAGAGTCCTCGAGGGCCTTGTCTTACAAAGGCTACCTA---GAATCCTCGTTCGGTAATCTGACAACCATCGCTTCATACTCTTACCGCTTTTCGAATGAACTCATATACACCGACGGAGCCAGCTCCAGTGAGGTTCATCAGGAGAGTAACACGGAGGAGAAGGTGATGGTGAAGTCGGACTTT------AAGGACCTTGTCTACAATCATAGAACTACGAAATTTCCCCTCAAGTTTTTCTACCGAGAGACG---------CAGCATCAAAATGGGACGCTATTGGTGAAAGCGGACATTGAGCATTCTTGGGACCAGGATCAGCAGACGCAGTCGGTG---------------ATCGGTGAGGGCGAGAGCTCC------TTCAGCACGTTGAAAAACAAGCAACGTTCCAAGGGCGAGCTCGTGATTCCGCCCAAGGGAGCCATCACTCGTGGGGTGGCCACCACGAAGCAGAAATATGCGTATGAGAGCACGGAGGGGTGTTACTTCCGGTCGTTGGGGATCTCCAACTACACATTTCTATATGACACCTCTGATCGCCGATGTAGCATTTCT---------------TCTCAGTAG---------------------------------------------------------------------------------------------------------------------------------------------
>Pinus_maritima
---------------ATGGAGATCCATTGGCAGATGCTGATGCTGCTACTGGTGGCGACTCGAACTCTTGGCATCGTT---------GACCTGCGGAGG---------CTAAAGGAA---------------------------------------GTCTCTACTTCACCAGCTCAAGCACCC---------------------------------------------------------------------------------------------------------------------------------------------------------------------------------------------------------------------------------------------------------------------------------------------------------ACAGGCGAGGTAAATCTGTCTCGC---------------------------------------------------------------------------------------------------------------------------------------------------------------------------------------------------TCTCAAGACAATCCATTGCTA------------------------------------------------------------------------------------------------------------------------------------------------------------------------------TTTTTTGAGGTCACAAAACCCATTGAGCTTCCCAAG------------GAGAAGCCATGC---TCTGTCCAACTGTTACACCAGGATTTTGGGTTCACGTATGGTCTGCCTCCAGTTTTAGTAGAGTATACGCCACCC------CCAAATTGTCAG---AAGAAATGGACG---------------------------AAAGTGGTGATGGAGTGGAAGGCAACGTGTAAGGGGAGGCAGTATGAC---CGAATTGCAGGCGTGTGGTTGAGTGGAGTGGAGATCCTCCGCACTTGTACAGCAGAACCCACTAAGAATGGGATTGAATGGATCATTCACAAGGATATTACTAAGTTTTCTTCATTGTTAGATAAGCCT------------------------CAAATCCTTGAAGTCCAGCTTAATAACGTAGTTGATAAGACTTATACT------------------------GGGGTTTATCATGTCAATATAACATTTCATTTTTAT---------GGAGAT------------------------------------------------------------------------------TATGGGAAAAACGGGTTAGAGAAC---------------------------------------------------CCACCG---TTTGCAGATCTGATTCTGCCCATTTCGCTTCCTAGTTCTCAG---ATTGGGGGGTCCTGGTTTCAGATAGAAAATGCGTCTGATGTGCAGTCGAAGTCGTTG---CAACTACCGCCTAACGCTTACAAGGCAGTTTTGGAGATTTTTGTTTCATTCCATCAAGATGATGAGTTCTGGTACTCCAATCCC---------------CCCAATGTGTATATTGAGGCAAATAATTTGACTGGTACAGCTGGT------------------------------AATGGGCCTTTCAGGGAAGTGGTGGCCTTTATCGATGGGATCCTTATAGCTGCTGTGTGGCCTTTTCCTGTGGTTTATACAGGAGGGATCAATCCACTATTCTGGCGTCCTGTTACTGGTATTGGGTCATTTGATCTGCCCAGCTATGAGATTGAGGTTACGCCCTTTTTGGGGAAACTGTTGGATGGAAAAGAGCACACATTCGGTTTCCGCGTGACCGATGCTCTGGATGTTTGGTTTGTAGATGCGAATTTGCACCTGTGGCTTGATGAGAACTCTAGCAGTGCAATCAGAGGGCAATTGATTGGACACGAGGAGCCAAATTTGGAGTTTTCTCTTGTGTCAGACTTCGAAGGGTTGGATGGATCATTTCGCACATCTGCGAATAGGAGAATCTTTTCCTCTGGTTGGGTA---GAATCCTCTCATGGAAAGCTCACTACTCATACTTCGCAAGAGTTCAAGTATGATAATTTAATGACTTTTAAAAGAAATGGAGATGTACAGATTGTGCAGCAAACAATAGCAACCAATAGGAAGGTTATTGTAGAGGCAGCCACA------GGAATAGTATTATCCTCTAAAGTTGATGCCTTTTTCCCCTTATATTTGAATTCTGCAGATGTG---------AACGAAGGAAATGACACTTCTATGGCGATAGCAAATATTTCAAATGCATTTAATAAAGATGTA---------TCTATT---------------GTTGTCCCTACTGGTAGCTTC------TTCAGCTCTCTGAATAATACTCAAAATGCGGGGGGTTATATGATCATCAAGAACAAC---CTAGTTCAAAGTGGGTTAGGAAGCACTCATGAGGTGTACATTTATCAAAGCACTGAAGATTGCTATTCCAGGGAAGTTAGTGTAAGCAACTATACATTTCTTTCAGACTCAACAGACACTTTCTGTGGC---AAC---------------ACTCAGTTTGACCTC------------------------------TATCTCTTTAGTTAG------------------------------------------------------------------------------------------
>Amborella_tricopoda
------------------------------------------------------------------------------------------------------------ATG------------------------------------------------------------------------------------------------------------------------------------------------------------------------------------------GCTACCTTCTCTCTCATGGCC---------------------------------------------------------------------------------------CTCGTTTCATTC------CTCATGTTTCTTCTC---------------------------ACCCAACCTCTC---TCTTCCAATGCAAATCTCTACAAAACC---TCTCTCTTCAGA---------------------------------------------------------------------------------------------------------------------------------------------TCCAAACTC---------CCTGAACCCATCCATGATGCT---------CCTACT------------------------------------------------------------------------------------------------------------------------------------------------------------------------------GTTTACTTTGAAGTAACAAAGGACATTCAAACCCACCAC------------AAGAAACCATGCTCTTCCCTTCTGGTTTTGCAACATGATTTCGGCCAAACTTATGGAAAACCACCTGTTACTGCGTCTTATAATCCCCCC------AAAACTTGCTCTAACTGGTCC---------------------------------AAAGTGGTATTGGAATGGACTTCTACCTGTAAAGGAAGGCAATTTGAT---AGGATTTTTGGGGTTTGGCTTGGTGGCGTTGAGATTCTTCGAAGTTGCACAGCTGAACCCAGAGCAACAGGCATTATTTGGACTGTAAAGAAGGACATAACCAGGTATTCTTCTCTTTTGAAACAACCC------------------------AACAATTTGTCTATTTATTTAGGCAATCTGGTTGATAATACATATACT------------------------GGAATTTACCACGCCAATGTCACTATCCACTTTTATCCCCCGGAAACACATGGTGGTCTTGAT---------------------------AAAATTCATTCAAAGAGG---------------------------TTAAATTATGCTTCTAGT---------------------------------------------------TTTGATTCCCTTGCAGATTTGATATTACCCATTTCTCGATCTCCACCGTTG---AATGATGGGTTATGGTTTTTGGTAGAGAATTCAACTGATGTGCAGGGTAAGGAATTC---AAGATACCCCCAAATGCTTATAGGGCTGTTCTAGAGGTCTATGTCTCATTTCACTCTTCAGATGAGTTCTGGTATGGCAACCCC---------------CCCAATAATTATATCGAGGCAAATAATTTGACTGCTACTCCCGGT------------------------------AATGGCCCATTTAGAGAAGTTGTAGTGAGCTTAGATGGAAGAGTAGTAGGTGCTGTGTGGCCATTTACTGTTGTTTATACTGGAGGAGTCAATCCTCTTCTTTGGAGACCTATTACCGGTATCGGATCATTTGATCTTCCCTCTTATGACATTGATATCACGCCATTCTTGGGGTCAATTTTGGATGAGAAATACCATAGTCTTGGTTTTGGTGTTACAAATGGCCTTAGTGTATGGTTCATAGATGCCAACCTGCATCTTTGGTTAGAC---AGTAGGAGTGAAAAGACAAAGGGTAAGCTTTTTAAGTACAAAGCCCCAGCTATTAAGCCTACTTTAGTCTCGGATTTCAAGGGTCTTAATGGGGTGTTTTGGACTAATGCTGATAGGTATATAGACTCAACCGGATGGGTA---AAATCGTCGTATGGGAAGATTACCACACATGTGTTTCATGGTTTCACATACATGAATGAAATGGTGTTTGGAAAGAATGGGTCTATGCAGATCGTGAACCAGAAGATTGGTAACAATTATGGTGTTTATGCTATGGTTCCCTCA------GCCAATATTTATTACATGCAATCCTTCCGATCTTTTCCTCTTTACTTGTACACTGATACTGTG---------GACCAAGATAATGACACTTACTCGTTTGTGTCCAATATTTCGTTGGGTTTCAATACAGATTCATTTAAGGGTGCACGT---------------TTTGGTTTCTTT---------------GTTGAATACCTAAGAAATTTGCAGGAAGGTGAAGGCAAAATGCTTGTCAAGGGCAAC---TTGGTAACCAGTGGAATAGCAAGTACAGAACAAGCATACAAGTATGATAGCTCAGAAGGTTGCTACTTTAGGACTGTTGGCAGTAAAAATTACACAATACTTTTTGATCAATCAGGAAATATTTGCGGCAAAAAATTGCCA---TCATATTCGGCGGTTGGTTTTGGTTCGATGCCC------------------TATCACTTGGCAAGGCGAGCGTTCTTAGCA---------------------------------------------TCTCATTCACATTCACCACATGGAGACTAA
>Littorella_uniflora
---------------------------------------------------------------------------------------------------------------------------------------------------------------------------------------------------------------------------------------------------------------------------------------------------------ATGCCTCGTCCCACT------------------------------------------------------------------------------------------------CTCTTCTTCGTCCTCCTCACACTCCTCCAC---------------------------CTAACCCCTCCC------TCTGCCGCAAACCTCCACAAAACT------------------------------------------------------------------------------------------------------------------------------------------------------------TCACGCCTCTTCTACGACCCCACCTCCACCACCGACACTCCGCCTTCCCCCACC------------------------------------------------------------------------------------------------------------------------------------------------------------------------------ACATTCTTCGAAGTCACCAAACCAATCCCCATCCCCGAC------------ACCAAACCCTGC---TCCTACTTACTCCTCCAGCACGATTTCTCCTACACTTACGGCAAATCCCCAATTCTCGCCAATTACACACCACCT------GTAAATTGCCCTTCTCAAAAGTTTGAA---------------------------AAAATCGTTCTCGAATGGACTGCTACTTGCAAGGGGAGGCAATTCGAC---CGGATTTTCGGCGTTTGGCTTGGAGGAGTCGAGCTTCTCCGGAGCTGCACGGCGGAGCCGAGAGCCACCGGTATTGTGTGGACGGTGAAGAAGGACATTACTAGGTATTACTCTTTGTTGATGAGTAAT------------------------CAGACTCTTGCTGTTTATTTGGGGAATTTGGTTGATAAAACTTATACT------------------------GGAGTTTACCATGTCAAAATTAGAATGCATTTTTATCCTCCTGCTGTAGAT---AAGTATGAT---------------------------AAGTTT------------------------------------------------------------------------------------------------------------------------GCTGATTTGATACTTCCTATTTCGCGAAACTTACCGTTG---AATGATGGGTTGTGGTTCGAAATTAAGAATGAGACGGATGTGGAGACGAAGGAGTTT---AAGATTCCGCGCAATGTGTGCAAGGCTGTGTTGGAGGTTTATGTTTCGTTTCATGAGAATGATGAGTTTTGGTATGGGAATTTT---------------CCGAATGAGTACATTGAGGGTAATAACCTTACTGGTTATCCCGGG------------------------------AATGGGCCGTTTAGGGAGGTTGTTGTTAGCTTAGATGGGATGGTGGTTGGGGCTGTTTGGCCGTTTACTGTGATTTTCACTGGGGGTGTGAATCCCTTGTTGTGGAGACCGATTACTGCAATCGGTTCGTTTGATTTGCCTACGTATGATATTGAGATTACGCCTTTCTTGGGGAAGATATTGGATGGGAAAACTCATGAGTTTGGATTTAGTGTCACGAATGCTTTGAATGTATGGTATGTTAATGCGAATTTGCACCTTTGGTTGGAC---GGGAAAAGTGAGAGGACACAAGGGAAGTTGCTGGAGTATGAGAGTTTGCCGCTTTCTTTATCGAGTCTTTCGAATTTTACGGGAATGGATGGATCATTCGTGACTAATTTTAGTAGGACAATTGTTGCAAGTGGTTGGGTG---AAGTCGTCTCATGGAGTAATCAATACAAAATCGGTGCAGGGTTTCAAATATAGTAATTCTATGGTCTTGGGAAATGATGCGAATTTGCAGATTTTCGATCAAGTGATACATTTCAATGGAAGTGTCCGCACAGAGCTGCCATCT------TCCCCCGTTCAATCAACTAAATCATTGAAGAAGTTCCTGATCCATTATGGTTCCAATATGGTA---------GATAAAGGAAATGGAACCTATGCGTCTATAGCTAATGTGACTCTAGGATTCAACAAGAAAACACGAGGGGCTGATAAG---------------TTTGGATCCTCT---------------ACTGAAACGCTGAAGAATTGGCAAAAGGGACAGGGTTATATGCTCGTGAAGAACAAC---TTAGTGACTAGTGGGTTGGGAAGCACCAAACAAGTATACCGTTACTCGGGTGATCAGTCCTGCTACTTTAGGAACGTTAGCAGCTCAAATTACACCATTCTGTACGACAATGAGAGTGATACTTGCAATCTCCAT---------------AGTTGGTGGTCTTTC------------------------------------CTCCACCGAAGGGCCGTTTTATAA---------------------------------------------------------------------------
>Arabidopsis_thaliana
---------------------------------------------------------------------------------------------------------------------------------------------------------------------------------------------------------------------------------------------------------------------------------------------------------ATGACTTCCTCTCTTCCTCCA---------------------------------------------------------------------------------------CTCATCTTCTTC------TTCACCGTCTTCTTC---------------------------GTCCACTCTCTC---TCCGCCGTCTCCGATCTTCACGAAACCAGATCACGTTTCAAACCT---------------------------------------------------------------------------------------------------------------------------------CCTCAGTTCTCTCCTCTCTTCTTCTCCTCTCTTCCCCAAAACGTCACAAAATCC---CCTACT------------------------------------------------------------------------------------------------------------------------------------------------------------------------------CGCTACTTCGAGGTTCAAAAACCT---CCCGTTCCAAATCTCCCGACAGCTCAACAACCGTGT---TCGTATCAAATCCTCCACCATGACTTTGGCTACACCTACGCTAAACCACCGGTTCTCTCCAATTACACACTCCCC------TCTCACTGCTCCTCTCGAGAATTCTCC---------------------------AAAATCGTCCTCGAATTCAAATCCACCAGCCAAGGAAGACAATTCGAT---CGTATCTTCGGTGTTTGGCTTGACGGCGTTGAGATTCTCCGGAGCTGCACCGCCGAGCCTAGACCAAACGGAATTGTTTGGTCTGTCGAGAAAGATGTGACCAAGTATCACTCTTTGCTCGTCAAAAACGAG------------------ACTCAGATTCTCTCTGTTTATCTTGGTAATCTTATCGATAAAACCTATACT------------------------GGTGTTTACCATGTTGATGTCATCTTCCATTTCTAT---CAATCCGAAAGT---AATCTTCAA---------------------------GATGTT------------------------------------------TCTGGTTATAGCTCT---------------------------------------------------------TCTAAAGCTGATATGATCCTGCCGATTTCGAGAAATCTTCCGTTG---AACGATGGATTGTGGTTTGAAATTGTGAATTCGAATGATACCAAGTATAAGGAGTTT---GAGATTCCTAGGAATGTTTATAGAGCTGTGCTTGAGGTTTATGTTTCTTTTCATGAGAATGATGAGTTTTGGTATGGAAATCTT---------------CCTAATGACTATGTTACTGCTAATAATCTTAGT---GTTGCTGGT------------------------------AATGGACCTTTTAGAGAAGTTGTGGTTAGTCTTGACGGTGATATTGCTGGTGCTGTTTGGCCTTTCCCTGTTGTTTTCACCGGTGGGATTAATCCTTTGCTTTGGAGACCAATTACTGCTATTGGCTCTTTTGATTTGCCGAGTTACGATATCGAGATCACGCCGTTCTTGGGAAGTTTGTTAGATGGGAAGACTCATAAGGTGGGGTTTAGTGTTACAAATGCTTTGAATGTTTGGTATATTGATGCGAATTTGCATCTTTGGTTGGAT---CAAGAGAAGGAGATTGTTGAAGGGAAGGTGTTGGATTTCAGTAGAAGCTCTCTGGAGATTAGCTCTGTCTCGGATTTTAAAGGCTTGAATGGAAACTTCACCACGAAAGCAAAGAGGTCGATAACTTCGGTTGGGTTGGTT---AAATCTTCTCATGGGGACATTATAACTAATGCTAATCAAGAATTTAGCTACGAGAACAAGATGGTTTTAGGTAAAGATGGGAACTTGCAGATCATAGATCAATTGATCCAAGCTGATGATCGTATTCATGCCAAGAGAGCCTCC------AGAGAGATCTACGCAGCGAAATCTATCAAGAGTTTTCCTTTTTACCTCGACTCTGACACTTTG---------GAGCAGCAGAATAACACATATCTGGCGGTAGCGAATGTCTCGATGGCATTCAACGAGGAGAGATCAGAGAGCGACAAAGGGTTGATGAGAACGTTTAAGAGCAAG------------------------CTTGAAAACAAGCAAGAAGGGCAAGGAGTAATGGTGGTGAAGAATAAC---TTAGTGGTCAGTGGATATGGAAGCACACAACAAGTGTATAACTATGTTGGAAGTGACCAATGTTACTTCAGAAACATCAGTAGTTACAACTACACTATTCTCTATGACAAGGTTGAATCTGTTTGCAAGAAGAAA---------------ACA------------------------------------------CTGAAGCTGCCTCCACGGCTCGAGCATTTA---------------------------------------------CCAAGACAACACCCCTTACTTGCTTGA---
>Theobroma_cacao
---------------------------------------------------------------------------------------------------------------------------------------------------------------------------------------------------------------------------------------------------------------------------------------------------------ATGTCTTCCTCTTGCTTCTCT---------------------------------------------------------------------------------------TTGCTCTTCTTT------CTAACCCTTTTATTT---------------------------CTCCAGCCTCTC---TTCAGCCAAGCCAATCTCCACAAATCCAACACCCTCCTCAAA---------------------------------------------------------------------------------------------------------------------------------------------TCATCCCTTCTCTCCCAACCA---TCAACCAATGAAACCATCCCA---CCAACT------------------------------------------------------------------------------------------------------------------------------------------------------------------------------CTCTTTTTTGAAGTCACCAAACCCATCAGAGTCCCAAAC------------GCCAAGCCCTGT---TCCCTCACTATTCTGCAACATGACTTTGGCTACACTTATGGTAAACCTCCTGTCGTTACAAACTACGCCTTTCCA------TCTGATTGCCCACATCAGGAATTTTCC---------------------------AAGATTGTCCTGGAATGGAATGCCACATGTAAAGGGAGGCAATTTGAC---AGGATTTTTGGAGTTTGGTTGTCTGGGGTGGAGCTACTGAGGAGCTGCACAGCTGAGCCTAGAGCTACTGGGATTGTCTGGAGTGTCCAAAAGGATATCACAAGGTATACCTCATTGCTTTTAATGAACAAG------------------ACTCAAACTTTTTCTGTTTATATGGGAAATCTTGTTGACAAGACTTATACT------------------------GGTGTTTACCATGTCAATGTAACCCTATATTTTTAC---CCTTCTGTTGAA---AAAATGAAT---------------------------CGTTTTGAGGAAAGAGCA------------------GAAATTTTAGAATCTGGG---GTTGGT---------------------------------------------------------TCTAAGGCTGATTTGATCATACCCTTTTCGCGGGATTTGCCATTG---AAAGATGGGTTGTGGTATGAGATTGAGAATGCTACTGATATTAAAGTGAAGGACTTT---GAAATTCCTCAGAATGTTTATCGGGCTGTGTTGGAGGTATATGTGTCTTTTCATGAGAATGATGAGGTTTGGTATGGAAATCCT---------------CCGAACGATTATATTGCTGCAAATAATCTTACAAATTTGGCAGGG------------------------------AACGGACCTTTTAGGGAAGTTGTAGTTAGTTTGGATGGTGAAGTGGTTGGTGCTGTTTGGCCTTTTACCGTGGTGTATACAGGTGGAATTAATCCTCTCTTGTGGAGACCCATTAGCGGTGTTGGTTCATTTAATCTCCCTACTTATGATATTCAAATTACCCCATTTTTGGGGAATTTATTGGATGGGAAAACCCATAAACTGGGTTTTAGTGTTACAAATGCTTTGAATGTGTGGTATATTGATGCTAATTTGCATCTATGGTTGGAT---AGTAAGAGCACTAAGACTGAAGGGAAGCTTTTGCAGCATGACATTGTTCCTCTCGGTGTTTCATCTGTGTCAGATTTCAAGGGTTTAAATGGAACATTCATTACAAATACAACCAGGTTCATATCCTCGACTGGATGGGTC---AAGTCCTCTTATGGTACAGTCACAACCAAATCTATTCAAGATTTAAGTTATAGTAACTCAATGGTGATGGCCAAGGATGGAGATGCGCAGATCGTGCATCAGATGATCCATTTTAGTGACAGTATTTATGCAAAGATGCCAGAC------TCTGATGCTAAATCAAAGAAATCACTCAAGAGGTTTCTTTTATACTTTTCCTCCGACTATCTC---------GATCAAGGAAATGGAACTTCATTGTCTGTAGCAAATTTCACATTGGGATTTAATGAG---------------GAGAAG---------------TTTAAAGATGCTAATGCCAGGTTGCCTAGTAGTTCACTCAGGAATTTGCAGAATGGACAGGGTATTATGGTTGTAAAGGATAAC---TTGGTTGTTAGTGGAGTGGGAAATACCCAACAAACATACAATTATGATAGCAGTAACTTTTGCTATTCCAGGAACATAAGCAGCTCAAACTACACCATTCTTTACGATAAAGTGGGAAAGACATGCAACAAAAGA---------------GCAAAATTTCATGTTGGA---------------------------TTTGGCCTCAGCAGAAGATTAGTTTATAAAGAGACATGTGGGGCATTTTCCCCACTATGGCTTGTGCTCCGAAGAGCCAAGAAAACATCTTTAATGAAATGA---
>Isoetes_spp
-------------------------------------------------------------------------------------------------------------------------------------------------------------------------------------------------------------------------------------------------------------------------------------------------------------------------------------------------------------------------------------------------------------------------------------------------------------------------------------------------------------------------------------------------------------------------------------------------------------------------------------------------------------------------------------------------------------------------------------------------------------------------------------------------------------------------------------------------------------------------------------------------------------------------------------------------------------------------------------------------------------------------------------------------------------------------------------------------------------------------------------------------------------------------------------------------------------------------------------------------------------------------------------------------------------------------------------------------------------------------------------------------------------------------------------------------------------------------------------------------------------------------------------------------------------------------------------------------------------------------------------------------------------------------------------------------------------------------------------------------------------------------------------------------------------------------------------------------------------------------------------------------------------------------------------------------------------------------------------------------------------------------------------------------------------------------------------------------------------------------------------------------------------------------------------------------------------------------------------------------------------------------------------------------------------------------------------GCCATTCAATTACTTATTCACGA-----T---AACTCTTCTGAAGGGTACCTTGTAACATTAGTAACATATGGATTTCAATTCTTGAATTAAATAGCATTTTCAAGAAATGATAGCAAGTCTGTTATTGAGCAGTTGAT---------------------------------------------------------------------------------------------------------------------------------AACCACC----TTGGTTCCAGTCTATCTCATGCCTTTATTCAGAACTGGCAAATGCAATCAATA---------------GTTGAACCTGCAGTCAATATT------TTCTCCATTTTTTGCAACTTCCAAAATGTTGCTAGAAAAGTTACAATTAGGGGAAAT---CTAGTAACAAGTGGATCTGGTGCACTAAAACAAGATTACACTKTTAAAAGTACTGAATATTGTTACTTTCATAAACTTAGCACCTGGAACTACACTATGTTAGCTGATGAAATTGGAGATAGC---------------------------------------------------------------------------------------------------------------------------------------------------------------------------------
>Isoetes_andicola
--------------------------------------------------------------------------------------------------------------------------------------------------------------------------------------------------------------------------------------------------------------------------------------------------------------------------------------------------------------------------------------------------------------------------------------------------------------------------------------------------------------------------------------------------------------------------------------------------------------------------------------------------------------------------------------------------------------------------------------------------------------------------------------------------------------------------------------------------------------------------------------------------------------------------------------------------------------------------------------------------------------------------------------------------------------------------------------------------------------------------------------------------------------------------------------------------------------------------------------------------------------------------------------------------------------------------------------------------------------------------------------------------------------------------------------------------------------------------------------------------------------------------------------------------------------------------------------------------------------------------------------------------------------------------------------------------------------------------------------------------------------------------------------------------------------------------------------------------------------------------------------------------------------------------------------------------------------------------------------------------------------------------AATAAATCCTTTGTTTTGGCGCCCTGCAGCTGCAATTGGCGCATATAATCTGCCAAGTTATGATGTCGACTTGACTCCATTCCTAGGGTTGCTTTTGGATGGWARAAAACATRAAATAAGTATGACTGTGAGRAATGCTCTTAGCRYGTGGCTWYTAGATGCCAATCTTCATCTTTGGCTTGAC---CCASAGGRCACTGTWACAACAKGGAAATT--------------------------------------------------------------------------------------------------------------------------------------------------------------------------------------------GAAATGCTAGCAAGTCTGTC-TTAAGCAGCTGATTAAGTCGACAGGTCGGGTAGTGACAAAGAATGAGCAT------ATGGATATCTCGTCTGAAGAAAGATCAAATTTTTACCCTTTGCAGATGCTAACTG-TCAA-A----------AATGGGCCAA-TAAAACC-CC-GTCTTGA-TCCAGTTTATCTCATGCCTTTAATCAGAATTTGC-GATG-AATCAGT----------------G--------------------------------------------------------------------------------------------------------------------------------------------------------------------------------------------------------------------------------------------------------------------------------------------------------------------------------------------------------------------------------------------------
>Isoetes_humilior
--------------------------------------------------------------------------------------------------------------------------------------------------------------------------------------------------------------------------------------------------------------------------------------------------------------------------------------------------------------------------------------------------------------------------------------------------------------------------------------------------------------------------------------------------------------------------------------------------------------------------------------------------------------------------------------------------------------------------------------------------------------------------------------------------------------------------------------------------------------------------------------------------------------------------------------------------------------------------------------------------------------------------------------------------------------------------------------------------------------------------------------------------------------------------------------------------------------------------------------------------------------------------------------------------------------------------------------------------------------------------------------------------------------------------------------------------------------------------------------------------------------------------------------------------------------------------------------------------------------------------------------------------------------------------------------------------------------------------------------------------------------------------------------------------------------------------------------------------------------------------------------------------------------------------------------------------------------------------------------------------------------------------------------------------------------------------------------------------------------------------------------------------------------------------------------------------------------------------------------------------------------------------------------------------------------------------------------------------------------------------------------------------------------------------------------------------------------------------------------------TCGGGTAGTGACAAAGAATGAGCAT------ATGGATATCGCGTCTGAAGAAAGATCAAATTTTTACCCATTGCAGCTGCTAACTGATCAATAT---------GCTGGGCCAAATAAGACCACCGTCCTTGATTCTAGTTTATCTCATGCTTTTAATCAGAATTTGCAGATGCAATCAG--------------------------------------------------------------------------------------------------------------------------------------------------------------------------------------------------------------------------------------------------------------------------------------------------------------------------------------------------------------------------------------------------------------------
>Isoetes_elatior
-----------------------------------------------------------------------------------------------------------------------------------------------------------------------------------------------------------------------------------------------------------------------------------------------------------------------------------------------------------------------------------------------------------------------------------------------------------------------------------------------------------------------------------------------------------------------------------------------------------------------------------------------------------------------------------------------------------------------------------------------------------------------------------------------------------------------------------------------------------------------------------------------------------------------------------------------------------------------------------------------------------------------------------------------------------------------------------------------------------------------------------------------------------------------------------------------------------------------------------------------------------------------------------------------------------------------------------------------------------------------------------------------------------------------------------------------------------------------------------------------------------------------------------------------------------------------------------------------------------------------------------------------------------------------------------------------------------------------------------------------------------------------------------------------------------------------------------------------------------------------------------------------------------------------------------------------------------------------------------------------------------------------------------------------------------------------------------------------CTTGACTCCATTCCTAGGATTGCTTCTGRATGGAAAAAAACATGAAATAAGTATGACTGTGAGGAAYGCTCTTAGCACGTGGCTTTTAGATGCCAATCTTCATCTTTGGCTTGAC---CCAGAGGGCA---------------------------------TTTCTCCTTTGAATCTAGATTTATCTTCTAAATTTAAAGGACTTGATGGCAGCATTGCCATTGAAGCCAGCCATTCAGTTACTTATTCAGGATCTGTT---AACTCTTCTCAAGGGTGCCTTGTAACATCAGTAACATATGGATTTCAATTCTCTAATTTCATATCATTTTCAAAAAATGCTAGCAAGTCTGTCATTAAGCAGTTGATTAAGTCGACAGGTCGGGTAGTGA---------------------------------------------------------------------------------------------------------------------TTGATTCTAGTTTATCTCATGCCTTTAATCAGAATTTGCAGATGCAATCAGTA---------------GTTGAACCTGCAGTCAATATT------TTCTCCATTCTTCGCAACTCGCAAAATGTTGCTGGAAAAATTACAATTAGGGGAAAT---CTAG------------------------------------------------------------------------------------ACTACACTATATTAGCTGATGAAATTGGAGATAGCTGTCTCGCTA-----------------------------------------------------------------------------------------------------------------------------------------------------------------------
>Isoetes_coromandelina
--------------------------------------------------------------------------------------------------------------------------------------------------------------------------------------------------------------------------------------------------------------------------------------------------------------------------------------------------------------------------------------------------------------------------------------------------------------------------------------------------------------------------------------------------------------------------------------------------------------------------------------------------------------------------------------------------------------------------------------------------------------------------------------------------------------------------------------------------------------------------------------------------------------------------------------------------------------------------------------------------------------------------------------------------------------------------------------------------------------------------------------------------------------------------------------------------------------------------------------------------------------------------------------------------------------------------------------------------------------------------------------------------------------------------------------------------------------------------------------------------------------------------------------------------------------------------------------------------------------------------------------------------------------------------------------------------------------------------------------------------------------------------------------------------------------------------------------------------------------------------------------------------------------------------------------------------------------------------------------------------------------------------------------GTTTTGGCGCCCTGCAGCTGCAATTGGCGCATTTAATCTGCCAACTTACAATGTTGAGTTGACTCCATTTCCAGGGATGCTCTTAGATGGAAGGAAACATGAAATAAGTATGACTGTTAGAAATGC----------------------------------------------------------------------------------------------------------------------------------------------------------------------------------------------------------------------------------------------------------------------------------------------------------------------------------------------------------------------------------------------------------------------------------------------------------------------------------------------------------------------------------------------------------------------------------------------------------------------------------------------------GATTATACTTATGAAAGTACTGAAGATTGTTATTTCCGTAAACTTGGCACCAGGAATTATACTATA--------------TGGAGATAGCTGT------------------------------------------------------------------------------------------------------------------------------------------------------------------------------
