# Supplementary material for: Phylogenomics indicates the “living fossil” Isoetes diversified in the Cenozoic
Source: PLoS One. 2020 Jun 18;15(6):e0227525. doi: 10.1371/journal.pone.0227525 (PMC7302493; doi:10.1371/journal.pone.0227525)
Supplement: S1 File — Folder containing fasta files for each of the individual nuclear alignments. (GZ) [file pone.0227525.s011.gz › 1_Individual_Nuclear_Alignments/Homolog_24953.orthogroup_2.fasta]

>Isoetes_sinensis
---------CGATCTGGCATCCTTAGATGT---GCAGGCCGCTCTCGGACATGGCGCCTATTCCGACTT---------------------------------------------ATTCCTCCACGC---------------AATGCTCATTTCTCTCAAAACCCAAACGACCCAAGCTTGGTGTTGGCTGAT---TGCGTTCGTCCATTTTCA---------------------ACAGGTAGGAAGCTTGTTTTC------------CCTACAAACTGCAATGAATTTGGTATTGTATCTTCATTCTTTTTTTCAATATTA------------------------------CCCGAACACAAATCCGTGAAAGGACTAGACAAGTTGTTGCATACACAAGGGGGAAACGATTTAGGAAAAACTGAGAGGGAAAATGATGAAAAGCAAGAGGAACAAGGATATGGAGATGGTGCCAGTACTGCAGTTGCTGAGACCATTAAGGCCACTAGGAAGAAAAGGTTACCA---CGGCCTAGAAAATCTCAATCTGAC------------------------------------------AAGCTTGAA---------------------------------------------------------------AGTTCAGATGAAAATGCACCTGATAATAAGGTGGCTGTGCTTGATAGC---------------GCAAATGAAAATGAGACT---------------------------------------GAATTGGAAAGGCCAATAGAAATGGCAGAAGAGTCTGAAAAGCTTGAGGACAAGGTAAGGAGGGAGGAAACAATGAAGGACAAAAGGAAGAAGGCTAAATGT---GCAAAGCCTGCTGTGACAGACTGGGAAACCTTTTTCAAG------------------------------------------------------------------------------GCTGTTGATGATGGT------------------------GTTGATGTCTTTCAAGATCAAGTCAAGCCAGAAGGGCAACCAGCAGTTCCA------------------------------------------------------------------------ACAGTAAAAATGAGTATACCTCACGATTTATCTGATCCAAACAAGGTTTATCAGATGATGTGTCATGCCAATCCAGCAGAAGCTAATCTAACACATGAGGAAAAGGAGGGTTTGATTGCGATCTTGCAGAGGTTTACTACACGTGGA------------------------------------------------------------------------------------------------------------------------------------------------------------------------------TGGGCTACAGATCAGGCATTGGCGCTATACATCAATTCAAAATCTTTTCCTCATGCTGCAGCAACATTTAAGAAGTTTTTCATACCTAGATGTCCTCCCAAAGTTCGGAAATTTTTACTATCGGTGGGACCTAGTGATGAGGCAGAGGAATATATCTTTCCCATTTTCGCTGAGTTTTGCATCAATGAGTTCTCTTCTGAAATAGCGAGGTTCAGGGAGCTTGTGATATCTGCTGATTTGACCAAGCCACATGCTTGGTTTCCTTTTGCACGGGCAATTAAACGTAAAATTATTTACCATTGCGGACCTACAAATAGTGGGAAGACATATAATGCTCTGCAGAGATTTTTAGCATCTAGAAACGGCATTTATTGTTGCCCATTGCGTCTTTTGGCAATGGAAATTTATGAAAAGGCCAACAGTGAAGGAGTTTACTGCAGCCTTCACACAGGCCAGGAACGAAGAGAAGTGCCTTTTGCAACTCATCTTGCTTGTACTGTAGAAATGGCAATTATGAACAAGCCGTACGAAGTAGCAGTCATAGATGAAGTGCAG------------ATGACGAATGATGAGTATAGGGGCTGGGCTTGGACAAGGGCGTTTTTATCGGTGCAGGCTGATGAAGTACATTTGTGTGGTGATCCAAGTACATTAAAGTTAATGAAGGCCCTCTGTGAGGCCACTGGTGATGATTTTGAGGAAAGACACTATGAAAGATTCAAACCATTAAAAATCGAGAATAAGTCCTTATATGGAGAGTTCTCTAATATTCTGCCTGGTGACTGTGTGGTAGCATTTTCTCGAAAAGAGATATTTCTTGTGAAACAGGAAATTGAACTCAGAAGTAAACAAAAG---TGCTGTGTTGTTTATGGTGCCCTCCCTCCTGAGACAAGAACACAACAAGCAAAGCTTTTCAATGACCCAAAGAGTGGTTATGATGTTCTAGTTGCAAGTGATGCAATTGGCATGGGCTTAAACCTTAACATTAGAAGAGTGATATTTTACTCGATTGATAAATTCAATGGTGAACAAAAAATTCAAATTCCAGCATCTCAAATCAAGCAAATTGCAGGAAGGGCAGGTCGACATGGAAGCTTGTACCCAGATGGCATGGTTACAACAGCGCATGCTCATGATTTAGATTATCTAGTGGACTGCCTTGAGCAGCCTTTTGAAGAAGCCCAAAGTGCTGGGCTTTTTCCCGTCTTTGAGCAGATGGAGTTATTTGCTAGTCAGCTTCCAGATATAAGTTTTGGGCAGCTTCTTGACCGCTTCTCCGAAACCTGTAAATTGGATGGAACATATTTTTTATGTCGGCATGACAATCTGAAAAAGGTTGCAGGCGTTCTTGATAAGATACAGGGGCTCTCGCTGCAAGACAGGTTTTATTTTTGTTTTGCACCTGTTAATACTCGTGATCCGCGATCCATGGGGACATTACAGAGATTTGCATCTGCATACAGCAGAAATATACCTGTGCGTCTA---------------------TCTATGGGTGTGCCCTCTCGGTTTGCGAAGGACAATAAGGAGCTTTGTGACCTTGAAACACGCCATCAGTTGTTATCTATGTACCTGTGGCTAAGCCAACACTTTCCTGGAGATGCATTTCCTGAGCGAGATCAGGCAGCAGAAATGGCTGCAAAAGTTGCAGTACTTTTGGGGGAATCATTAGTACATTTTACCGGCCGCACATAC---------------AAGCCAGAACCGAGGAGG---------------------------------------------------------------AGGAACAGTATGCCAAGAACCTTCCAGAGGCCAGTGGAGCAGTCCTTAATATCATACTTAACT---CCAGCTTAA------------------------------------------------------------------------------------------------------------------------------
>Isoetes_lacustris
------------ATGGGCATCCTTAGATGT---GCAGGCCGCTCTCGGACATGGCGCTTATTCCGACTT---------------------------------------------ATTCCTCCACGC---------------AACGCCCATTTCTCTCAAAACCCAAACGAATCAAGCTCGGTATTGGCTGAA---TGCGTTCGCCCATTTTCA---------------------ACAGGTAGGAATCTCGTTTTC------------CCTACAAACTGCAATCAATTTGGTATTGTATCTTCATTGTTTCTTCCAATATTG------------------------------CTCGAACACAAATCCGTGAAAGGACTAGGCAAGTTGTTGCATACACAAGGGGAAGATGATTTA---------GAGAGGGTAAATGATGAAAAGCAAAAGGAACAAGGATATGGAGATGGTGTCAGTATTGCAGTTGCTGAGACCATTAAGGCCATTAGAAAGAAAAGGTCACCTTTACGGCTTAAAAAATCTCAATCTGAC------------------------------------------AAGCTTGAA---------------------------------------------------------------AGTTCAGGTGAAAATGCAATTGACAATAAGGTGGCTGTGCTTGATAGC---------------GCAAACGAAAATGAGACT---------------------------------------GAATTGGAAAGGCCATTGGAAATGGCAGAAGAGTCTGAAAAGCTTGAGGAGAAGTCAAAGAGGGAGGAAAAAATGAAGGATAAAAAGAAGAATGCTAAAGGT---GGAAAGCCTGCTGTGACAGATTGGGAAACCTTTTTCAAG------------------------------------------------------------------------------GCTGTTGATGATGGT------------------------GTTGATGTCTTTCAAGATCAAGTGAAGCCAGAAGGGCAACCAGCAGTTCCA------------------------------------------------------------------------ACGATAAAAATGAGTATGCCTCACGATTTGTCTGATCCAAACAAGGTTTATCAGATGATGTGTCATGCCAATCCAGCAGAAGCTAATTTAACACATGAGGAAAAGGAGGGTTTGATTACGATCTTGCATAGGTTTAGTACACGAGGA------------------------------------------------------------------------------------------------------------------------------------------------------------------------------TGGGCTACAGATCAGGCATTGGCGCTATACATCAATTCAAAATCTTTTCCTCATGCTGCAGCAACATTTAAGAAGTTTTTTATACCTAGATGTCCTCCCAAAGTTCGGCAAGTTATACTATCTGTAGGACCTAGTGATGAGGCAGAGGAATATATCTTTCCCATTTTTGCTGAGTTTTGCATCAATGAATTCTCTTCTGAAATAATGAGGTTCAGGGAGCTTGTAATATCTGCTGATTTGACCAAGCCACATGCTTGGTTTCCTTTTGCACGGGCAATTAAACGTAAAATTATTTACCATTGCGGACCAACAAATAGCGGGAAGACATATAATGCTCTGCAGAGATTTTTAGCATCTAGAAATGGTATTTATTGTTGCCCATTGCGTCTTTTGGCAATGGAAATCTATGAAAAGGCCAACAGTGAAGGAGTTTACTGCAGTCTTCACACTGGCCAGGAACGAAGAGAAGTACCTTTTGCAACTCATCTTGCTTGTACTGTAGAAATGGCAATCATGAACAGGCCATACGAAGTAGCAGTCATAGATGAGGTGCAG------------ATGACAAATGATGAGTATAGGGGCTGGGCTTGGACAAGGGCATTTTTATCTGTGCAGGCTGATGAAATACATTTGTGTGGTGATCCAAGCACATTAAAGTTAATGAAGGCCCTCTGCGAGGCCACTGGTGATGATTTTGAGGAAAGACACTACGAAAGATTCAAGCCGTTAAAAATCGAGAATAAATCCTTATATGGAGAGTTTTCTAATATTCTACCTGGTGACTGTGTGGTGGCATTTTCTCGGAAAGAGATATTTCTTGTGAAACAGGAAATTGAACTCAGAAGTAAACAAAAA---TGCTGTGTTGTTTATGGTGCCCTCCCTCCTGAGACAAGGGCACAACAAGCAAAGCTTTTCAACGACCCAAAGAGTGGTTATGATGTCCTAGTTGCAAGTGATGCAATTGGCATGGGCTTAAACCTTAACATTAGAAGAGTGATATTTTACTCGATTGATAAATTTAATGGCGAACAAAAAATTCAAATTCCACCATCTCAAATCAAGCAAATTGCAGGAAGGGCAGGTCGACATGGAAGCTTGTACCCAAATGGCATGGTTACAACTGCGCATGCTCATGATTTGGATTATCTGGTGGATTGCCTTCAGCAGCCCTTTGAAGACGCCCAAAGTGCGGGGCTTTTTCCTGTCTTTGAGCAGATGGAGTTA------------------------------------------------------------------------------------------------------------------------------------------------------------------------------------------------------------------------------------------------------------------------------------------------------------------------------------------------------------------------------------------------------------------------------------------------------------------------------------------------------------------------------------------------------------------------------------------------------------------------------------------------------------------------------------------------------------------------------------------------------------------------------------------------------------------
>Selaginella_moellendorffii
---------------------------------------------------------------------------------------------------------------------------------------------------------------------------------------------------------------------------------------------------------------------------------------------------------------------------------------------------------------------------------------------------------------------------------------------------------------------------------------------------------------------------------------------------------------------------------------------------------------------------------------------------------------------------------------------------------------------------------------------------------------------------------------------------------------------------------------------------------------------------------------------------------------------------------------------------------------------------------------------------------------------------------------------------------------------------------------------------------------------------------------------------------------------------------------------------------------------------------------------------------------------------ATGGTGAAGTCGCCACCGCTGCTA------CTGACTCCCGATGAGAAGCTCCGGCTTGGAGCGGTTCTCGACAGGTTTGCCGAGAGAGGG------------------------------------------------------------------------------------------------------------------------------------------------------------------------------TGGGCAAAAACGCAGGCTCTCGCCGTCTACATCAACTCCAAGTTCTTCCCACAGGCTGTCAGCAAGTTCCGGAAGTTCTTCACGGCGAAATGTCCGGTGCTTCTCAAGGACGTGCTACTCAAAGTGGGACCTTGTGATGAAGCTGAGGAGTACCTCTTCCCGATATTTGCTGAGTTTTGCATCTCCGAGTTCTCGAACGAGATAACCAGATACAGGGAGCTAGTCACGTCCGCGGACCTGACAAAGCCACACGCCTGGTTTCCATTCACTAGGGCCATGAAGAGAAAGGTGATATACCACTGCGGCCCGACGAACAGTGGCAAGACTTACACGGCTCTCCAACGGTTTTTGCAAGCTGAGACTGGCATCTACTGCTGCCCGCTGCGTCTCCTGGCCATGGAGATTTACGAGAAGTCCAACATGTCCGGAGTTTATTGCAGTCTTCACACTGGCCAGGAGAGGAGGGAAGTTCCTTTTGCAACTCACCTTGCCTCCACCGTGGAGATGGCCGTGCTCACAAAGCCTTGGTCAGTGGCAGTCATTGACGAGGTCCAG------------ATGACAGCAGATGAGTTTCGAGGCTGGGCCTGGACTAGAGCTTTTCTAGCACTGCGGGCCGATGAAGTCCACCTCTGTGGCGATCCAAGCGCGCTGGAGCTCTACAAAACTTTGTGTGCCGCGACGTGTGACGAGTTTGTGGAGCATCACTACGAGAGGTTCAAGCCGCTCACCATCGACCGGACGTCTGCCAAAGGCAACTTCGACTTCATCGAGGCCGGGGACTGCGTGGTGGCATTCTCCAGAAAGGAGATTTTCCAAGTCAAGCTGGAAATCGAGCAGAGAACCAAGCACAAG---TGCTGTGTGGTTTATGGAGCTCTCCCACCCGAGACGAGAACGCAGCAAGCCAAGCTCTTCAACGATCCCAGCAGTGGATACGACGTGCTGGTGGCAAGCGACGCGATTGGAATGGGACTCAACCTCAACATCCGGAGGGTCATCTTCAACTCCCTGGACAAGTTCAACGGCGAGCAGCGCATTCCAGTTCCAGCGTCACAGGTGAAGCAGATCGCCGGACGAGCCGGGAGGCGCGGAAGCTTGTATCCCGAGGGACAAGTCACGACGCTCTACGCCTCGGACATCCCCTACCTGGTCGAGTGCATGAAGCAGCCATTCGAAGATGCGCCGAGCGCCGGCCTCTTCCCGGTCTTCGAGCAGCTGGAGCTCTTCGCCAGCCAGCTCCCGGACATCACCTTCTCCCAGCTCCTGGACCGCTTCTCGGAGCACTGCCGGCTGGACGGGACGTACTTCCTGTGCAAGAACGACAACTTGAAGAAGGTGGCGGCGGCGCTGGATGCCATCGGCGGGCTGTCCCTCGAAGACGAGTACAACTTCTGCTTTGCCCCGGTGAACAGCCGGGATCCAAAGTCCATGGGCTCGCTCCAGCGCTTCGCGTCGGCCTACAGCAGGAAGATCCCGGTGAGGCTG---------------------TCCATGGGGATGCCGCAGAGGACTGCCAGCGACAACGCGGGGATCTACGACTTGGAGACGCGGCACCAGCTGCTGTCCATGTACCTTTGGCTCAGCCAGCACTTCCCGGCGCCAGCGTTCCCAGAGAGGCATCAGGCGGCGGAGATGGCGTCCAAGATTGCCGAGATGCTAGGCGAGTCGCTGGTGCTCTTCACGGGAGAGGAGGCC---CGCAAGAGG---CAAGAGGAGATGCGAGAGCGAGAGCAC---------------------------------------GATGGTGGCTGCGGGAGGGAGAGCGTGAAGCAATCGCAGTCACGCTTATCTCTCCAA---------------------------------------ATGCAAACCATGAGGAAGCAACTTTGCGCTGCGTGA------------------------------------------------------------------------------------
>Huperzia_lucidula
------------------------------------------------------------------------------------------------------------------------------------------------------------------------------------------------------------------------------------------------------------------------------------------------------------------------------------------------------------------------------------------------------------------------------------------------------------------------------------------------------------------------------------------------------------------------------------------------------------------------------------------------------------------------------------------------------------------------------------------------------------------------------------------------------------------------------------------------------------------------------------------------------------------------------------------------------------------------------------------------------------------------------------------------------------------------------------------------------------------------------------------------------------------------------------------------------------------------------------------------------------------------------------------------------------------------------------------------------------------------------------------------------------------------------------------------------------------------------------------------------------------------------------------------------------------------------------------------------------------------------------------------------------------------------------------------------------------------------------------------------------------------------------------------------------------------------------------------------------------------------------------------------------------------------------------------------------------------------------------------------------------------------------------------------------------------------------------------------------------------------------------------------------------------------------TTTTTGGCACTACAGGCAGATGAAATTCATGTTTGCGGCGATCCCAGTGCTCTAAGGTTATTGAGAAATCTGTGTGCTGCTACGGGCGATGAGATCGAAGAGAAATATTACGAAAGGTTCATGCCATTGGTGCTTGATACATGTTCTTTAAGGGGGGACTTTTCTAATATACAAGTAGGGGATTGTGTTGTAGCTTTTTCTCGCCGAGAAATATTTCAGGTAAAGCAAGAGATAGAGCTTATCACAAAACATCGG---TGTTGTGTTGTCTATGGAGCTCTTCCTCCTGAAACAAGGACACAGCAGGCAAAGCTATTTAACGATCCGAAAAGCGGGTATGATGTGTTGGTTGCAAGTGATGCCATTGGTATGGGTTTGAATCTGAACATCAGAAGAGTCATATTTTATTCAATTGAAAAGTTTAATGGAGATGAAAGAGGCAAAGTTCCACCCTCCCACATTAAACAGATCGCTGGCAGAGCGGGGCGTCGAGGAAGTCTCTATCCCGAAGGTGTCGTGACAGCCTTCTTTTCTCAAGATATTGCATATTTGGCTAATTGCATGAAGGAGCCCTTCGAAGAATCTGAAAGTGCAGGTCTCTTCCCTGTCTTTGAACAAATGGAACTTTTTGCCAGTCAGCTTCCTGATGTGAGTTTTGGTCAACTTCTTGACCGGTTTGCCCAGACTTGTAGATTGGATGGTTCGTATTTTCTGTGCCGTCATGACAATCTCAAGAAAATTGCAAATCTTTTGGACAAAGTAATTGGCCTTTCCCTTGAGGACCGTTTCTATTTTTGTTTTGCTCCAGTG---------------------------------------------------------------------------------------------------------------------------------------------------------------------------------------------------------------------------------------------------------------------------------------------------------------------------------------------------------------------------------------------------------------------------------------------------------------------------------------------------------------------------------------------------------------------------------------------------------------------------
>Huperzia_squarrosa
------------------------------------------------------------------------------------------------------------------------------------------------------------------------------------------------------------------------------------------------------------------------------------------------------------------------------------------------------------------------------------------------------------------------------------------------------------------------------------------------------------------------------------------------------------------------------------------------------------------------------------------------------------------------------------------------------------------------------------------------------------------------------------------------------------------------------------------------------------------------------------------------------------------------------------------------------------------------------------------------------------------------------------------------------------------------------------------------------------------------------------------------------------------------------------------------------------------------------------------------------------------------------------------------------------------------------------------------------CTGCCTTGCAGAGGT------------------------------------------------------------------------------------------------------------------------------------------------------------------------------------------------------------------------------------------------------------------------------------------------------------GGTGCCACCGATCAAGCCGAGGAATTTCTTTTCCCCATTTTTGCAGAGTTCTGCATTCATGAATTCTCAACAGAAATTGCAAGGTATAGAGAGCTTGTAAATTCCGCAGATCTAACCAAACCCCATATGTGGTATCCTTTTACGCGGGCGATGAAAAGGAAGATTGTGTATCACTGCGGCCCAACGAATAGTGGGAAGACCTATTCTGCCTTGCAGAGGTTTATGAAGGCATCTACTGGTATTTATTGTTGTCCTCTTCGCCTTCTCGCCATGGAAATTTATGAGAAAGTAAATGGGCTGGGGGTATATTGTAGTCTGTTCACTGGGCAGGAGAAAAGGGAGGTGCCTTTTGCCACCCACCTTGCTTGCACTGTTGAGATGGCTCATCTGGGAAAGTCATGGGAAGTAGCAGTTGTGGATGAGGTGCAG------------ATGATGAATGATGAGTACCGAGGGTGGGCATGGACAAGGGCGTTTTTGGCATTACAGGCAGACGAAATTCATGTTTGCGGCGATCCCAGTGCTCTAAGTTTAATGAGAAATCTCTGTGCTGCCACGGGCGATGAGATTGAAGAGAAATATTACGAAAGGTTCATGCCGTTGGTGCTTGATGGATCTTCT------------------------------------------------------------------------------------------------------------------------------------------------------------------------------------------------------------------------------------------------------------------------------------------------------------------------------------------------------------------------------------------------------------------------------------------------------------------------------------------------------------------------------------------------------------------------------------------------------------------------------------------------------------------------------------------------------------------------------------------------------------------------------------------------------------------------------------------------------------------------------------------------------------------------------------------------------------------------------------------------------------------------------------------------------------------------------------------------------------------------------------------------------------------------------------------------------------------------------------------------------------------------------------------------------------------
>Physcomitrella_patens
ATGGCCATGGCGATGTTGTTGCTGCGGGCGTTGGCTCGCCGAGAGGCGGAGAAGAGATTACCGTCTCTT---------------------------------------------CTCGCGAAACATGCC---TCGCAGCTCGCGGCTCATAGCGACAAGAGGCGCGTGGAGGAAGCGGGCGCCATGGCGGAGCGATGCCTCTCCACCATCGCCAGG---GAGGCGGAGGATCTCACGGGCAAGGGTTGGAGT------------------------------------------------------GCGGTGGATGTGTTG------------------------------TGGAGGCGCGGGTTTAGTAGCGGGATCGGGGAGGCGGGAGGAGGAGGGGGCGTCGCTGAGGCGGGGAAG---------------------------------AGTGGAGGAGGAGGAGAGGCGGATGTTGCTTTAGCGGAAGGG---AATGTCGAGAAGCCGAAGAGAGTTGGG---CGGCCGCGGAAATTAGGCGAGGATGGCGGTGCGAAACCTAGGAGGAAGCCGAGAGCGACGATGAAGAAGCTTGAGGCGGAAATTGCAGCCAATGAGGCTGCTAGTGGATCTGGGAGTCCGGTTGTGAAGTCCAGAGTGACGAAGAAAAGATCGGCAGCGGCGGAGTCCGTGGCTGTCAAGGATTCA---------------GTGAATGCTGCCGTTTCTAGCTCTGATGTTTCTAATTTTGACACTGGTGTAGTGCCTCAATTTGGCGAAGGGTTCGGTAGTTTTGATAGTCAGGAAGAGATTAAAAATCGTGTTTCTAGTGAGTTGAATTTGGACACAGGTGAGAAAAGCTCCAATGCAATTTTGTCGTCCATTGTGGAAGATGGAGACTCGTTTGCGCGTAGTTCGAGTTCATCGGAAATTGCTGCGAGTCATTTAGAGAGAGAAGAGTTGAGTAGCCTTTTGCCCGCTTTGAAGGGAGCTCCGCAGAATGGA------------------------ACGAGTCAGGAATCGAGGGACGGTCCTCCGCGCACAGCACCTAGATTCCCTAAGCTGGATCTTACTTCAAAGCAGCGCAGCAGCAGAGTGGAGCTGGACGGGGAAGAGAAGAGCAATGAAAGGGAATTAAAGGTCGAGGTCCCTCCTCAGTACAGTGATCCGCACAAAGTGTTCCAGATGCTGCTGCAGGCTAGACCGGGGGCC------TACACTAGCGCAGAGAAAGCTCGACTCAGTTGGATTTTTCATCGATTTGCTGAATCAGGTACGATACGACAAGGAGAACGAACTTTTCTTGTGCTGATCTTCACAGCTCTAGCTGAACACTATTCAGTAGGGTTTTACGGTTTTGGCACATCGACATTTATTAACGAGTGTTACGCTTTCTTCAGCACTTTTATTCACTTACGTTACGCTCGTGTCTGTTTCCTTGAGAGCAGGTGGGTGTCGGACCAAGCATTGGCATTGTATATAAACTCGAAGTTTTTTCCAACAGCAGTCTCGCGCTTTCGGAAATTCTTTTCTAGCCGAGCGACGCCGGAGCTGAGAGGACTTCTGATACAAATGGGCCCCTCCAACGCTGCTCTCAAATTTCTCTTCCCAATTTTTGCAGAGTTCTGTATTTCAGAGTTTTCTGCTGAAATTAATCGATATCGAGAGCTCGTTAGTACAGCTGATCTCACCAAGCCGGATGCTTGGTACCCTTTTGCCCGGGCAATTAAGCGGAAGATTATTTATCATCAGGGTCCTACTAACAGCGGGAAGACATATATGGCTCTCAAGCGGTTCATGGAGGCGTCTAATGGAATTTACTGCAGTCCACTACGCCTTCTTGCTATGGAGGTGTTTGATAAGGTCAACGCTGAAGGCATCTACTGCAATCTTCACACGGGACAAGAGAAGAAGGTTTTGCCTTTTGCAAATCATCTAGCATGCACTGTAGAGATGGCTTACCTGAGCAAGCAGTGGGAAGTTGCGGTAATTGATGAAGTTCAG------------ATGATGAGCGATGAGTACAGAGGTTGGGCATGGACACGAGCATTTCTAGGACTTCAGGCGGATGAGATTCACGTCTGTGGTGATCCAAGTGCCGTCCCTTTGTTGCGTAGCCTGTGTGTTGCAACCGGAGACGAATTGATTGAAAATGAGTACGAGCGATTCAAGCCTTTGAGATTGGACTCTAAATCGCTCAATGGTGATTTTTCGAACGTTGAAGCCGGGGACTGCATAGTTGCTTTCTCTCGGAAGGATATCTTTGATGTGAAGCGGGAAGTGGAACTAGCAACAAACCAAAAG---TGCTGTGTCGTCTACGGTGCCCTTCCACCTGAGACAAGGACTCAGCAGGCCAAGTTGTTCAATGACCCAAATAGTGGATATGACGTCCTTGTTGCAAGTGATGCTGTGGGCATGGGCCTGAATCTCAACATCAGAAGAGTCGTCTTCTATTCTCTAGACAAGTTTGATGGTGATGCAAAGAGGCCTATTCCAGCTCCTCAGGTGAAGCAAATTGCGGGGAGGGCGGGACGCCGAGGGAGTATATTTCCAGATGGTGTGACCACCGCTTTCTACTCGCAGGACATACCGTATCTGGAGCAATCGTTACAGCAGTCTTTTGAGCCCGCCACTGCGGCAGGTTTATTTCCTGTATATGAACAGGTTGAGCTTTTTGCAAGTCAATTGCCGGAGATTTCATTTGCTCAATTGTTGGAGAGATTTGCGGAGACATGTCGGTTGGATGGTTCATACTTCCTTTGCCGCTATGATAATTTGAAGAGAGTAGCTAGTGTACTTGACAAGGTGAAAGGACTGTCACTGGAAGATCGCTTCAACTTTTGTTTTACTCCTGTCAATGTCCGGGACCCGCAGTCTTTGGGCGCTTTGTATCGTTACGCATTGGCATTTAGTCAGAAGATACCTGTGGTTGTA---------------------CAAATGGGTGCACCTCTCAACTCTGCTCGTGATGAGTTTGAACTTATGGACCTGGAAACTCGACATCAGGTGCTATCCATGTATTTGTGGCTAAGTCAGCATTTCCCAGAGGAGCTTTTTGTTCAAAAAGCCAAGGCTGCAGAGATGGCTACTCATATTGCTACTCTTTTAGGCCAATCCCTTGTGCAGTCTGCTGGACGGTGGCATGGCAGACAGAGG---AAGGCGGGTCCGAAGAAATCT---------------------------------------------------------GGTCGTTCTCCAATGGCGAAGCCAGGCCTGAAA---------------------------TTCAAG---CCTTCATACAAT------------AACGAGAGACAATTGAAAAACGCGTACGCTGTCAGCTGA------------------------------------------------------------------------
>Ceratodon_purpureus
------------------------------------------------------------------------------------------------------------------------------------------------------------------------------------------------------------------------------------------------------------------------------------------------------------------------------------------------------------------------------------------------------------------------------------------------------------------------------------------------------------------------------------------------------------------------------------------------------------------------------------------------------------------------------------------------------------------------------------------------------------------------------------------------------------------------------------------------------------------------------------------------------------------------------------------------------------------------------------------------------------------------------------------------------------------------------------------------------------------------------------------------------------------------------------------------------------------------------------------------------------------------------------------------------------------------------------------------------------------------------------------------------------------------------------------------------------------------------------------------------------------------------------------------------------------------------------------------------------------------------------------------------------------------------ATGGGTCCTTCTAATAGTGCTCTCAAATTTTTGTTTCCAATTTTCTCAGAGTTTTGCATTGCAGAATTCTCTGCTGAGATCAACCGTTATCGGGAGCTCGTCAGTACTGCTGATCTCACGAAGCCGGATGCTTGGTACCCTTTTGCTCGGGCAATTAAGCGGAAGGTTATTTATCACCAGGGGCCTACTAACAGTGGAAAGACATATATGGCTCTGAAGCGGTTCATGGAGGCTTCTAATGGAATTTACTGCAGTCCACTGCGACTCCTTGCCATGGAGGTGTTCGACAAGGTGAATGCTGAAGGCATATACTGTAATCTACACACTGGGCAAGAGAAAAAGGATTTACCATTTGCAAACCATTTGGCATGCACTGTGGAGATGGCGTATCTTAGCAAGCAATGGGAGGTTGCTGTCATTGATGAAGTCCAG------------ATGATGAGCGATGAATACAGAGGTTGGGCATGGACACGAGCATTTTTAGGACTACAGGCGGATGAGATTCATGTCTGTGGGGACCCCAGTGCAGTTCCATTGTTGCGCAGCCTTTGCGCATCAACGGGAGACGAATTGATTGAAAATGAGTACGAGCGATTTAAGCCTCTGAGATTGGATCATAATTCTCTCAATGGAGACTTCTCGAATATTGAAGCCGGAGACTGCATAGTTGCATTTTCTCGTAAGGACATATTTGATGTGAAGCGTGAAGTGGAACTAGCAACAAATCACAAG---TGTTGCGTCGTATACGGGGCCCTTCCACCTGAGACAAGAACTCAGCAAGCCAAGTTGTTCAACGACCAAAATAGCGGATACGATGTTCTGGTTGCTAGTGATGCTGTGGGCATGGGCTTGAATCTCAACATACGAAGGGTCGTATTTTATTCTCTTGACAAATTTGACGGTGACGCAAAGAGACCCATTCCAGCTCCTCAGGTGAAGCAGATTGCAGGAAGGGCAGGACGACGAGGGAGTATATTTCCAGATGGTGTGACTACTGCCTTCTATTCACAGGACATACCGTACCTGGAGAAGTCATTACAACAAGACGTTGAGCCTGCCACTGCGGCAGGTCTCTTCCCAGTATATGAGCAGGTGGAGCTTTTTGCTAGTCAATTACCAGAGACATCATTTGCTCAATTGCTTGAGAGATTTGCAGAAACATGTCGGTTGGATGGTGCATACTTCCTTTGCCGCTATGATAATTTGAAAAGGGTAGCAAGTGTACTTGACAAGGTGAAAGGACTATCACTAGAAGATCGATTCAACTTTTGCTTCACCCCTGTCAATGTCCGGGATCCGCAGTCATTGGGTGCCCTGTACCGTTATGCCTTGGCATTTAGTCAGAAGATTCCAGTAGTCGTG---------------------CAAATGGGCGCACCGCTCAACTCTGCCCGTGATGAGTTTGAGCTTATGGATCTGGAAACTCGGCATCAGGTGCTATCTATGTACTTATGGTTGAGCCAACATTTTCCGGAGGAACTTTTTGTTCAGAAGGACAGGGCTGCAGAGATGGCAACTACCATTGCTACCCTTTTAGGTCAATCCCTTGTTCAATCTGCTGGTCGGTGGCATGGCAGAGGAAGG---AAACCCGGTCCTAAGAAAACTGGT------------------------------------------------------GGTAGGTTTATTACGGCGAAGCCTGGCTTGAGACCC------------------AAAGTAGTCAAG---CCTTCTTACAAACATGTCAATGTTAATGACAGACAACCAAAGAGCATCCCCGCTGTTTGC---------------------------------------------------------------------------
>Ananas_comosus
---------------------------------------------------------------------------------------------------------------------------------------------------------------------------------------------------------------------------------------------------------------------------------------------------------------------------------------------------------------------------------------------------------------------------------------------------------------------------------------------------------------------------------------------------------------------------------------------------------------------------------------------------------------------------------------------------------------------------------------------------------------------------------------------------------------------------------------------------------------------------------------------------------------------------------------------------------------------------------------------------------------------------------------------------------------------------------------------------------------------------------------------------------------------------------------------------------------------------------------------------------------------------------------------------------------------------------------------------------------------------------------------------------------------------------------------------------------------------------------------------------------------------------------------------------------------------------------------------------------------------------------------------------------------------------------------------------------------------------------------------------------------------------ATGGACTCCGCCGACCTCACGCGGCCCCACACTTGGTTCCCCTTCGCCCGCGCGATGCGTCGCCGCATCGTCTACCACTGCGGCCCCACCAACAGTGGCAAGACCTACAACGCGCTCCAGCGCTTCATGGAGGCCAGGAACGGCGTCTACTGCAGCCCGCTCCGCCTCCTCGCCATGGAGGTGTTCGACAAGGTCAATGCGCTCGGCGTCTACTGCAGCCTCCACACCGGGCAGGAGAAGAAGAACGTGCCTTTCGCCAACCACGTGGCGTGCACCATCGAGATGGTCTCCACCGACGAGCTCTACGAGGTCGCCGTCGTAGACGAGGTCCAG------------ATGATGGCCGACCCGACCCGCGGGTACGCCTGGACCCGAGCCCTGCTCGGCCTCAAGGCCGACGAGATCCATCTCTGCGGCGACCCCAGTGTCCTCAAAATAGTTAGGAAGATATGTAAAGACACCGGCGATGAATTGGAAGTGAACCGCTACGATCGCTTCAAGCCGCTCGTAGTCGAAGCAAAAACCCTCTTGGGGGATTTAAAGAACGTCCGGTCCGGTGACTGCATTGTCGCCTTCTCAAGAAAGGAGATATTTGAAGTGAAATTGGCAATCGAGAAGTTCACCAAGCACAAG---TGCTGCGTTATTTATGGTGCATTGCCTCCGGAGACGAGGCGGCAGCAGGCGAACTTGTTTAATGATCAGGACAATGAGTACGATGTCCTTGTTGCCAGTGATGCGGTCGGGATGGGCTTGAATCTTAATATCAGAAGGGTGGTGTTCTATACCCTTTCAAAGTATAATGGTGATAAGATGGTGCTGGTTCCCGCCTCCCAGGTGAAGCAGATCGCGGGCCGGGCTGGGCGGAGGGGTAGCATATACCCCGATGGGCTAGTGACCACTTTTCTTTTAGATGATTTGGAGTATCTGATTCAGTGCTTGCAGCAGCCATTCCAGGAGGTGACGAAAGTTGGCTTATTTCCTTTCTTCGAGCAGGTGGAGCTGTTCGCAGGGCAATTCGCAAACCTTACATTTTGTGAGCTTTTAGATAAATTCCGCGATAACTGCCGTCTTGATGGGTCGTACTTCTTATGTCATCACGAAAGTGTTAAGAAAGTAGCAAACATGTTGGAGAAAGTGCAAGGACTTTCTCTCGAAGATCGATTCAATTTCTGCTTTGCCCCGGTTAATATTAGGGACCCGAAGGCGATGTACCATTTGTTAAGGTTTGCTTCGCACTATAGCCAGAACCGCCCAGTTAGTATA---------------------GCGATGGGGATGCCGAAGCATTCTGCCAGGAACGACGCGGAGCTGTTGGATCTTGAGACAAAGCATCAGGTTCTTTCGATGTATCTGTGGCTATCGCATCACTTCAAGGAGGATAATTTTCCTTACGTTGAGAAGGCCGAGACGATGGCAACAAATATTGCCGACTTGCTTGGGAAGTCTCTTGCCAGAGCTTGCTGGAAGCCCGAGTCGAGATCACAGGGGAGGCCGAGG------------------------GCTGAAGAAGTTGCGGATGATCATGAGGAGAATGATCACGAGGAGGTAAAACCGGTTGCTAAAGATGGGTATGAAAGGCCGCGATCACTT------ATGAAGGTGTTTCAA---------------------ACGAAAAGACAAGATCAACCTGGCCAGAATCACTCTCCAGTGAACTTTGTAGCGTAA------------------------------------------------------------
>Oryza_sativa
---------------------------ATGGCCGCCGCCGCCGCCATCGCCGCCGCACTCCTCCGC------------------------------------------------------------------------------------------------------------------------------------------------------------------------------------------------------------------------------------------------------------------------------------------------------------------------------------------------------------------------------------------------------------------------------------------------------------------------------------------------------------------------------------------------------------------------------------------------------------------------------------------------------------------------------------------CGCTCCACATCCTCTCAACACCAC---------------------------------------------------------------------------------------------------------------------------------------------------------------------------------------------------------------------------------------------------------------------------------------------------------------------------------------------------------------------------------------------------------------------------------------------------------------------------------------------------------------------------------------------------------------------------------------------------------------------------------------------------------------------------------------------------------------------------------------------------------------------------------------------------------------------------CGGCGC---------------------------------------------------ATCCTCCTCCTCCCGGCCGACGACGCGCACGCCCTCCTCCTCCCGGCCTTCGCTGAGTTCTGCGTGACCCACCTCGCGGACGAGCTGAGGAAGCACGAGTCTGTCATGGCCGCGGCGGACCTCACGGCGCCGCACGCGTGGTACCCCTTCGCCCGCGCCATGCGCCGGCGGGTGGTGTACCACTGCGGGCCCACCAACAGCGGCAAGACGCACAACGCGCTCACCCGCTTCGCCGCCGCCAAGTCCGGCGTGTACTGCAGCCCGCTCCGGCTCCTCGCCATGGAGGTCTTCGACAAGGTCAATGCCCTGGGCGTCTACTGCAGCCTCCGCACTGGACAGGAGATCAAGGAGGTGCCATTCTCCAACCACGTCGCGTGCACGATCGAAATGCTCTCCACGGAGGAGCCCTACGAGGTTGCAGTGGTTGATGAGATACAG------------ATGATGGCTGACCCTGTCAGGGGCTATGCGTGGACACGAGCCGTTCTTGGGCTCAAGGCAGACGAGATACATCTCTGTGGTGACCCTAGTGTTCTGAAGATTGTTCGGAAGATTTGCGCAGATACTGGAGATGATTTGGAGGTGCATCAATATGAGCGCTTCAAACCGCTTGTTGTTGAAGCAAAGACACTGCTTGGAGACCTCAAGAATGTGCGCTCTGGTGACTGCATTGTCGCGTTTTCACGCAGAGAGATATTTGAGGTGAAACTGGCAATCGAGAAGTTTACGAAGCACAAG---TGTTGCGTTATATATGGAGCTCTTCCACCAGAGACACGGCGGCAGCAAGCAAAGCTGTTTAATGAGCAGGATAATGAGTATGATGTGCTTGTAGCAAGTGATGCTGTTGGTATGGGATTGAACCTCAACATTAGGAGAGTGGTATTCTATAGTTTGGCCAAGTACAATGGGGACAGGATGGTACCTGTTGCTGCTTCACAGGTAAAACAGATTGCTGGGCGAGCTGGTCGGAGAGGCAGTATTTACCCAGATGGGCTGACAACCACCTTCTTGTTGGATGATTTGGATTATTTGATCCAGTGCCTTCAGCAGCCATTTGAGGAAGCGAAGAAAGTTGGTCTATTCCCTTGCTTTGAGCAGGTGGAAAGTTTTGCCATCCAGTTTCCTGACCTTACCTTCAATGAACTGCTGGATAAGTTCCGTGAAAATTGCCGCGTCGACAGTACATACTTCATGTGTCACCAGGAAAGTATCAAGAAGGTTGCTAATATGCTTGAGAGGATCCAGGGTCTCTCCCTCAAGGATCGCTACAATTTTTGTTTTGCTCCAGTGAATATAAGGGATCCAAAAGCCATGTACCATCTTCTGAGATTTGCTACAAACTATAGCCAAAGCCGTCGTGTTAGCATT---------------------GCAATGGGAATGCCAAAGGGTTCTGCAAAGAACGACACTGAGCTTCTGGACCTTGAGACAAAACATCAGGTCCTGTCAATGTACTTGTGGTTGTCACACCATTTTGAGGAAGATCATTTTCCTCATGTGCAGAAAGCTGAGGAAATGTCAATAAATATTGCAGATTTACTTGCTAAGTCACTTGCCAAAGCAAGCTGGAAGCCTACATCAAGACAACAAGCAAAACCAAGACGAGAAAATGAAGAAGACAACGATGTGGAGCAGGCATCAGATGATAATGCAAAGAATGATTCAGAA---------------------GATGGTTATGAAAGGTCAATATCACGT------ATAAAACCGTTCATG---------------------AGGAAAAGGCTGGATAGACCTAGTCAGGACCCTTCTTCCTTGAACTTTGTGGCATGA------------------------------------------------------------
>Arabidopsis_thaliana
---------------------------------ATGGCGAGAGGCGTAGCTGGAGTTTTGCGTAGAGCC---------------------------------TATAGT---------------------------------------------------------TCAAGAGTTACGGTTCTATTCTCGACACGAAATTTACATTCTTTTAGAGAATCTGAGTCTAGATCTCTTTGTAATTCTGATTTT------------GATGTGCCCACG------AACCGGTTT------TGTTCGGGTAATCGGGTTCGGATTCAGTTTCCATGGAATGATTACAGATTTGGGTGCTTTGAGATTGGTAAAGTTAGGAGCTTTTCGTCTACTGTGGATAAT------------------------------------------------------------------------------------------------------------------------------------------------------------------------------------------------------------------------------------------------------------------------------------------AACGGCGAAAATGATGATATTGAA------------------------------GAAAGTGTTGGTTCTGAGAGTGAT---------------------------------------------------GATTATGATGAGGAAGGTTTGATTAATGAACTTAGTGATGTAGATGAAGGCTTGTTGAATGATTCA------------------------------------------------------------------------------------------------------------------------------------------------------------------------------GTGGTTGCTGAGACGGATGAGATTGGTAGCGAGGCTGCTCGTGCTTTG------------------------------------------------------------------AACGATCGG---------------------------TATCATGATCCTGTGGAGTTGTACAGGGAGCTTAGGGGAAGTGAAGTGCGTTCT---AAGCTTCAGCATAGTGAATGGGATAGTCTACATGAGATTTTCGGGTTTTTTGCGCAGTCGGGA------------------------------------------------------------------------------------------------------------------------------------------------------------------------------TGGGCGGCTAATCAGGCTCTTGCAATCTATATCGGGAAATCGTTTTTCCCAACTGCTGTTAGCAAGTTTAGGGACTTCTTCATTGAGAAATGTGGAATTGAGGTTGTTCAGGATCTTGTTCGTGTTGGGCCAACTGATGTAGCTGTTAAGTTTTTGTTCCCTGTGTTTGTTGAATTCTGTATTGAAGAGTTTCCTGATGAGATCAAACGTTTTAAGAGTATTGTTGATACTGCAGACCTCACGAAACCCGCGACTTGGTTTCCTTTCGCTCGTGCTATGAAGCGTAAAATCGTTTACCATTGTGGACCGACTAACAGTGGCAAAACGTACAATGCTTTGCAGCGGTTTATGGAAGCTAAGAATGGATTGTATTGCAGCCCTCTTAGGTTATTAGCCATGGAAGTTTTTGATAAAGTAAATGCTTTAGGGATTTACTGTAGTCTCTTGACTGGACAAGAGAAGAAATATGTTCCGTTCGCCAACCATGTATCTTGTACGGTTGAAATGGTGTCTACAGATGAGTTATATGAAGTGGCTGTGCTCGATGAAATACAA------------ATGATGGCAGATCCTAGTAGAGGTCACGCTTGGACAAAAGCTTTGCTTGGATTAAAAGCTGATGAGATTCATTTGTGTGGAGATCCGAGTGTTTTGGATATTGTGCGTAAGATGTGTGCTGATACAGGGGACGAGTTAGTGGAAGAGCATTATGAAAGGTTCAAACCGTTAGTCGTAGAAGCGAAGACCTTATTAGGAGAGCTTAAAAATGTTAAGTCTGGGGATTGTGTTGTTGCGTTCTCTAGAAGAGAGATATTTGAAGTTAAAATGGCTATCGAGAAACATACAAATCATCGT---TGTTGTGTTATTTACGGTGCATTGCCTCCTGAGACAAGGAGACAGCAAGCTAAGCTGTTTAATGATCAAGAAAACGAGTATGATGTTTTGGTTGCAAGTGATGCCGTTGGAATGGGATTGAATCTTAACATAAGACGGGTTGTGTTTTACAGTTTGAACAAGTACAACGGCGATAAGATCGTTCCAGTTGCAGCGTCACAGGTAAAACAGATTGCCGGGAGAGCTGGAAGGAGAGGAAGCCGTTACCCAGATGGACTTACAACGACATTGCACTTAGAAGATCTAAACTATCTAATCGAGTGTTTGCAACAACCGTTTGATGAAGTAACAAAAGTAGGGCTTTTCCCTTTCTTCGAACAGATTGAGCTTTTCGCTGCACAAGTTCCCGACATGGCCTTTTCAAATCTCTTAGAGCATTTTGGAAAACACTGCAGACTCGACGGTTCTTACTTCTTGTGCCGTCATGATCATGTGAAGAAAGTAGCAAACATGTTGGAGAAAGTAGAGGGACTGTCTCTAGAAGACCGGTTTAACTTCTGTTTTGCACCGGTTAATATCAGGAATCCGAGAGCGATGCACAACCTATATCGATTTGCTTCAAGTTATAGCCAAAATATGCCGGTTAATGTA---------------------GCAATGGGGATACCAAAGAGTTCTGCTAAGAGCGATGCCCAGCTATTGGATTTGGAAAGTAGACACCAGATTTTGTCTATGTATCTTTGGTTATCTAACCAATTT---GAAGAGAACTTCCCATTTGTGGAGAAGGTTGAAGCAATGGCGACAAACATTGCAGAGTTGTTAGGTGAATCGTTGAGTAAAGCTTCTTGGAAGATGGAGTCAAAAGAAGAG---AAAGTGAAAGGTCAAATGAAGGAAGAT---------------------------------------------------------------------AGAGGATATGAAAGACCAGCTTCGTTA------ATAAAGTTAGTTAAG---------------------AAGCGGAAAGACGAGAAATTGGTGTGA------------------------------------------------------------------------------------------
>Theobroma_cacao
---------------------------------ATGGGAAGAGGCTTAGCAACGTTTCTGCTTAGAATC---------------------------------------------------------------TATACATCGAACAACAATGTT------------TCTAGAGTTAAGTTTATGTTATCCAATCGATATTTTCATCCCTTTAGACAATTTGAGAACTGGGTTTTAGATAAAGACCGTTTTGTGCCATCTTTTGATGTGCCCAAA------AGAGAGTTT---------TCTACGAGTTTGATTGGTTTAGTT---------------GGTAAATTTAGGAATTCTGAATGTGTTAGTGTTAAACCATTTTCATCTGTTGTTGAAAATGGG---------------------------------GATGATGATGGTGGGGAGGATAGAGGAATGCGTGGATCAAGAATGGAAGGAATTAAAGAGGGGAGGAATGTTGTG------------------------------------------GAT---------------------------------TTTGTGAAAAGTATTGATTTTGAT---------------------------------------------------------GGTGTCAATGAGAATAAGGGTGAAGATGGTGTTGGTTGTTTTAATGAGAATGGTATGTATGGTTCAAGAGATGTTGAGTCAGAGCATCAA------------------------------------------------AGTGATAAAGAGAATAAGGATATTGTGGATTTTATGAGAAGTATTGATTTTGATTGTGTCAATGAGAAGAGGGATGAGGATGGT---------------GTTGATGATTTTAAC------------------------------------------------------------------------------------------------GATAATGGTCTGTGTGATTCAACAACTGTTGAATCTGAATGTGAAAGTGATGATGTAGGT---------------------------------------------------------------------------------------AATGATAGAACTGTG---TGTGGTGAGCATGTTGCATTTTGTGACCCTGTGAAATTGTATCAGGAGCTTCGTAATTCTGAAAAAGGTGTG---AAGCTGAAACGGGCAGATTGGGAGATTCTACAGGAAGTTTTCAATTATTTCAGTAAATCAGGG------------------------------------------------------------------------------------------------------------------------------------------------------------------------------TGGGCAGCCAATCAGTCTCTTGCAATTTACGTTGGCAGGTCATTTTTTCCAACTGCTGCTCGTAGGTTTCGCAGTTTTTTCTTTAAGAAGTGTTCTGCTGTTGTTGTCAAGCACGTGATATCACTGGGTCCATCTGATGTTGCTGTTAAGTTTCTTTTCCCTATATTTGTGGAGTTCTGTATTGAAGAATTTCCCGATGAGATCAAGCGGTTTCGAAGTATGATTCAATCAGCAGATCTTACAAAGCCACACACATGGTTTCCCTTTGCACGGGCAATGAAGCGTAAGATTATTTATCATTGTGGTCCAACAAATAGTGGCAAGACCTACAATGCTTTGCAGCAGTTTATGGAAGCAAAGAAGGGTATTTATTGCAGTCCACTTAGGCTTTTGGCTATGGAAGTTTTTGACAAAGTGAATGCACAAGGAGTTTACTGTAGTCTCCACACAGGGCAAGAAAAAAAATATGTCCCATTTTCGAATCATGTTGCCTGTACTGTGGAAATGGTATCAACGGATGAATTGTATGATGTAGCTGTGATTGACGAAATCCAG------------ATGATGTCAGACCCGTATAGAGGTTATGCATGGACACGGGCATTGCTTGGATTGAAAGCTGATGAGATACATTTGTGTGGAGATCCAAGTGTTCTGAATATTGTCAGAAAGATCTGTTCAGATACTGGAGATGAGTTGCATGAAAATCATTACGACCGGTTCAAACCATTAGTGGTCGAAGCCAAGACTCTACTGGGAGACCTTCAAAATGTTCGATCTGGTGATTGTGTTGTTGCTTTCTCAAGGAGAGAGATATTTGAGGTGAAAATGGCTATTGAGAAACACACAAGTCACCGC---TGCTGTGTTATTTATGGTGCGCTGCCACCAGAGACTCGCAGACAGCAAGCTAACTTGTTTAATGATCAAGATAATGAATTTGATGTGCTTGTTGCCAGTGATGCTGTGGGAATGGGATTGAATCTTAATATTAGGAGAGTTGTCTTTTATAGTCTTTCAAAATACAATGGGGACAAGATTGTTGCAGTCCCAGCATCACAAGTTAAGCAAATTGCTGGAAGAGCTGGCCGCAGAGGAAGCCGTTATCCAGATGGACTGACAACAACCTTGCATTTAGATGATCTGGATTATCTAATTGAGTGTTTAAAGCAACCCTTTGAAGAAGTTAAGAAAGTGGGCCTGTTTCCTTTTTTTGAGCAGGTTGAATTGTTTGATGGGCAACTCCCTAATATTACTTTTTGCCAGTTGCTTGAAAAATTTGGTGAAAATTGCCGTTTGGATGGGTCATACTTTTTGTGCCGACATGATCATATTAAGAAGGTAGCCAATATGATGGAAAAGGTCCAGGGACTATCTCTAGAAGATCGGTTCAACTTTTGTTTTGCTCCAGTCAATGTTAGAGACCCGAAAGCAATGTATCATCTCCTTCGGTTTGCTTCTGCTTACAGTCGAAATGTCCCTGTTAACATA---------------------GCAATGGGCATTCCAAAAGGTTCTGCTAAAAATGATGCGGAACTTCTGGATCTTGAGACTAAACACCAAGTTTTATCCATGTATCTATGGTTATCTCACCATTTCAAGGAAGAAACCTTTCCTTATGTGAAGAAAGCAGAAGAAATGGCTATTGATGTTGCTGATTTGTTGGGTCAGTCTCTTGTCAATGCATGCTGGAAACCAGAATCAAGACAGGCGAAGAAATCTAAGCCTCAAGAGAAGGAA------------------------------------------------------------------------GAAGGATATCAGAGACCAAGGTCACTG------ATCAAGTTACATGAGAACTTGCATTGGAAGAAGGTAAGACAAAAGCGAAGAAAGATTGGAGAAGGGTGGGGGAAAGTCAATCTCTGTCAATGGTTTTTAAACTTTTTTGGACCTCGGTTAAAACCAGGCATAAAGGAACATTCTTTGTGCTAG
>Amborella_tricopoda
---------------------------------ATGGCAAGAGGTCCAACTTCGCGTTTTCTCGCTCTTCCGTTAAAGGGCCGAAGATTGTTTAGTAAATGGTTTAGTGGGTCTTACCCGCCTCTCAGTTCTGCAACCATATCTAATAATATCTCTAATGCGTTATCACAATTTGGGTTTTCAAGTAGTCATAGATTTTCTTCAAGTTTCTCTCTCTACCAACAATTTCATGGGGTGTCTCGTGGGTTTCAACCC------------------------------------------CAGAATTCTTTGGTTAGAGAGATA---------------TATAGATTTAAGTTTATCGCACTTTGGGGCATAAATGGGTACTCTGTGTTGATTGAG---------------------------------------------------------------------------------------------------------------------------------------------------------------------------------------------------------------------------------------------------------------------------------------CATGAAAACTCAGGATCCGATATAATTTCCTCTGTTGATGAA------------------AAAGATACAGAGGCAAATTCTGAA------------------------------------------------------AAATCAGATACCTCGATTGTA---------------TTTGACCACAAATTAGTGACTTCTCGA------------------------------------------------------------------------------------------------------------------------------------------------------------------------------------------------------------------------------------------------------------------------------------------------------------------------------------------AACCCCACTTTGTTATATCAAGAATTACGCGATTCTGAGATGGGAGAT---AAGCAAACCAAATCGGATTGGCAGGTCTTGGTCGATGTTATTCGATCTTTTGCTCGTTCTGGT------------------------------------------------------------------------------------------------------------------------------------------------------------------------------TGGGCTTGTGACCAAGCTCTCGCCCTTTACATCAGTGGGTCCTATTTCCCCACTGCTGCTAAAAAGTTCAGAGCATTTTTCCTTAAAAAATGTCCTGATAATGTTGCTAAATACCTCATATCAGTTGGGCCCTCTGAGGAGGCCCACAAGTTCTTGTTCCCCATTTTCGTAGAATTTTGTTTGGATGAGTTTCCTAATGAAATCAAGCGATTTCAAGGCTTGGTTGAATCGGCTGATCTCACAAAACCTCACACTTGGTTCCCATTTGCTCGAGCAATGAAGCGAAAGATTGTATACCATTGTGGTCCAACAAATAGTGGAAAAACATATAATGCTTTGCAAAGGTTCATGGAAGCCAAAAAGGGGGTGTATTGCAGTCCCCTTAGGCTTTTAGCCATGGAAGTCTTTGATAAGGTGAATTCACTAGGGGTATATTGTAGTCTTCACACTGGTCAAGAGAAGAAAATTGTGCCTTTCTCCAACCATGTGGCCTGTACGGTTGAGATGGTTTCTACTGATGAACTGTATGATGTAGCCGTCATAGATGAGATACAA------------ATGATGGCTGACCCATATAGAGGATATGCTTGGAGTCGGGCTTTGTTGGGTCTTAAAGCTGATGAGATACATTTGTGTGGGGATCCTAGTGTTTTGAAGATTGTTAGGAAGATTTGTGCTGATACTGGTGATGAATTGATAGAGAATCACTACCAAAGGTTCAAGCCTTTGGTGGTAGAAGCCAAAACCTTAATGGGGGACCTTAGAAATGTTCTACCCGGTGATTGCATAGTTGCTTTCTCAAGAAGGGAAATATTTGAGGTGAAAATGGCAATTGAGAAATTCACCAAGCACCAT---TGTTGTGTGATTTATGGGGCTTTGCCCCCTGAGACTAGAAGGCAACAAGCCAATCTATTCAATGACCAAAACAACGAATATGATGTACTTGTTGCAAGTGATGCAGTTGGAATGGGATTGAATCTTAATATAAGAAGGGTTGTTTTCTATGGCCTCACAAAGTATAATGGTAATAAAATGGTTCCTGTTGCTGCGAGCCAAGTGAAGCAAATAGCAGGAAGGGCAGGGAGGAGAGGGAGCATATACCCAGATGGGCTAACAACCACATTGCATATGGATGACCTCAATTATCTCATTGAATGCCTTCAACAACATTTTGATGAAGTGAAAAGGGTTGGTCTATTTCCTTTCTTTGAGCAGGTCGAGTTATTTTCTGGTCAGCTTCCAAATGTTACTTTTTGTCAACTATTAGATAAGTTTGGGGAGAATTCTCGATTGGACGGGTCTTACTTTTTGTGCCGCCATGACCATATAAAGAAGGTGGCACAAATGTTAGAGAAAGTCCAAGGGCTATCGCTAGAAGATAGATTCAATTTTTGCTTTGCCCCAGTTAATGTGCGAGACCCAAAAGCCATGTACCATCTATTGAGGTTTGCTTCTTCTTATAGCCAAAACTTGCCAGTGAGTATT---------------------GCGATGGGTATGCCAAAAGGGTCGGCAAGGAATGACTCAGAGTTATTGGACTTAGAGACTAAGCATCTGGTTCTGTCTATGTATTTATGGCTGTCTCGTCACTTTAAGGAGGAAACATTTCCATATGCTCAGAAAGCTGCTGATATGGCAACAAGTATTGCAGATTTACTTGGTCAATCTCTAGCTAAAGCCTGTTGGAAACCTGAAACAAGGCAGGCTGGAAGACCAAAGGACAAAATGAAAGAA------------------------------------------------------------------------CAGGTTTTTCAGAGACCAAGATCCCTT------ATAAAGGCGGTTATT---------------------AAGTAA---------------------------------------------------------------------------------------------------------------
>Isoetes_spp
--------------------------------------------------------------------------------------------------------------------------------------------------------------------------------------------------------------------------------------------------------------------------------------CAATCAATTTGGTATTGTATCTTCATTGTTTCTTCCAATATTG------------------------------CTCGAACACAAATCCGTGAAAGGACTAGGCAAGTTGTTGCATACACAAGGGGAAGATGATTTA---------GAGAGGGTAAATGATGAAAAGCAAAAGGAACAAGGA-----------------------------------------------------------------------------------------------------------------------------------------------------------------------------------------------------------------------------------------------------------------------------------------------------------------------------------------------------------------------------------------------------GGAGGAAAAAATGAAGGAGAAAAAGAAGAATGCTAAAGGT---GGAAAGCCTGCTGTGACAGACTGGGAAACCTTTTTCAAG------------------------------------------------------------------------------GCTGTTGATGATGGT------------------------GTTGATGTCTTTCAAGATCAAGTGAAGCCAGAAGGGCAACCAGCAGTTC------------------------------------------------------------------------------------------------------------------------------------------------------------------------------------------------------------------------------------------------------------------------------------------------------------------------------------------------------------------------------------------------------------------------------------------------------------------------------------------------------------------------------------------------------------------------------------------------------------------------------------------------------------------------------------------------------------------------------------------------------------------------------------------------------------------------------------------------------------------------------------------------------------------------------------------------------------------------------------------------------------------------------------------------------------------------------------------------------------------------------------------------------------------------------------------------------------------------------------------------------------------------------------------------------------------------------------------------------------------------------------------------------------------------------TGGGCTTAAACCTTAACATTAGAAGAGTGATATTTTACTCGATTGATAAATTCAATGGCGAACAAAAAATTCAAATTCCACCATCTCAAATCAAGCAAATTGCAGGAAGGGCAGGTCGACATGGAAGCTTG------------------------------------------------------------------------------------------------------------------------------------------------------------------------------------------------------------------------------------------------------------------------------------------------------------------------------------------------------------------------------------------------------------------------------------------------------------------------------------------------------------------------------------------------------------------------------------------------------------------------------------------------------------------------------------------------------------------------------------------------------------------------------------------------------------------------------------------------------------------------------------------------------------------------------------------------
>Isoetes_andicola
-----------------------------------------------------------------------------------------------------------------------------------------------------------------------------------------------------------------------------------------------------------TTTC------------CCTACTAACTGCAATCAATTTGGTATTGTATCTTCATTCTTTCTTC--------------------------------------------------TCCGTGAAAGGACTAGGCAAGTTGTTGCATACACAAGGGGAAGATGATTTA---------GAGAGGGTAAATGATGAAAAGCAAAAGGAACAAAGATATGGAGATGGTGTCAGTATTGCAGTTGCTGAGA--------------------------------------------------------------------------------------------------------------------------------------------------------------------------------------------------------------------------------------------------------------------------------------------------------------------------------------------------------------------------------------------------------------------------------------------------------------------------------------------------------------------------------------GTTGATGATGAT------------------------GTTGATGTGTTTCAAGATCAAGTGAAGTCAGACGGGCAACCAGCAGTTCCA------------------------------------------------------------------------ACGATAAAAA----------------------------------------------------------------------------------ACATGAGGAAAAGGAGGGTTTGAATACGATCTTGCATAGGTTTAGTACACGAGGA------------------------------------------------------------------------------------------------------------------------------------------------------------------------------TGGGCTACAGATCAGGCATTGGCGCTATACATCAACTCAAAATCTTTTCCTCATGCTGCAGCAACATTTAAGAAGTTTTTTATACCTAGATGTCCTCCCAAAGTTCGGCAAGTTCTACTATCTGTAGGA-------------CAGAGGAATATATCTTTTCCATTTTTGCTGAGTTTTGCA--------------------------------------------------------------------------------------------------------------------------------------------------------------------------------------GGTATTTATTGTTGCCCATTGCGTCTTTTGGCAATGGAAATCTATGAAAAGGCCAACAGTGAAGGAGTTTACTGCAGTCTTCACACAGGCCAGGAACGAAGAGAAGTACCTTTTGCAACTCATCTTGCTTGTAC------------------------------------------------------------------------------------------------------------------------------------------------------------------------------------------------------------------------------------------------------------TAAATCCTTATATGGAGAGTTCTCTAATATTCTACCTGGTGACTGTGTGGTGGCATTTTCTCGGAAAGAGATATTTCTTGTGAAACAGGAAATTGAACTCAGAAGTAAACAAAAA---TGCTGTGTTGTTTATGGTGCCCTCCCTCCTGAGACAAGGGCACAACAAGCAAAGCTTTTCAACGA----------------------------------------------------------------------------------------------------------------------------------------------------------------------------------------------------------------------------------------------------------------------------------------------------------------------------------------------------------------------------------------------------------------------------------------------------------------------------------------------------------------------------------------------------------------------------------------------------------------------------------------------------------------------------------------------------------------------------------------------------------------------------------------------------------------------------------------------------------------------------------------------------------------------------------------------------------------------------------------------------------------------------------------------------------------------------------------------------------------------------------
>Isoetes_humilior
----------------------------------------------------------------------------------------------------------------------------------------------------------------------------------------------------------------------------------------------------------------------------------------------------------------------------------------------------------------------------------------------------------------------------------------------------------------------------------------------------------------------------------------------------------------------------------------------------------------------------------------------------------------------------------------------------------------------------------------------------------------------------------------------------------------------------------------------------------------------------------------------------------------------------------CTGCAGTGACAGAATGGGAAACCTTTTY-AAG------------------------------------------------------------------------------GCTATTGATGATGGT------------------------GTTGATGTCTTTCAAGATCAA-------------------------------------------------------------------------------------------------------------------------------------------------------------------------------------AAGCTAATATAACA---GAGGAAAAGGAAGGWTTGATTGCGATCTTGCAGAGGTYTACKACACRTGGA------------------------------------------------------------------------------------------------------------------------------------------------------------------------------TGGGCTACAGATCARRCATTGGCGCTATACATCAATTCAAAATCTTTTCSTCATGCTGCAGCAAYATTTAAGAAGTTTTTCCTACCTAGATGTCCTCCCAAAGTTCGGCAAGTTYYACKATCTGTGSSASCTAGTKATGAGGYAGAGGAATATATCTTTCCCATTTTCGCTGAGTTTTGCATC----------------------------------------------------------------------------------------------------------------------------------------------------------------------------------------------------------------------------------------------GTGAAGGAG-TTACTGCAGCCTTCACACAGGCCAGGAACGAAGAGAAGTGCCTTTTGCAACTCATCTTGCTTGTACTGTAGAAATGGCAATTATGAACAAGCCGTACGAAGTAGCAGTCATAGATG-AGTG-AG------------ATGACG-ATGATGAGTATAGGGGCTGGGCTTG--------------------------------------------------------------------------------------------------------------------------------------------------------------------------------------------------------------------------------------------------------------------------------------------------------------------------------AGCTTTTCAATGACCCAAAGAGTGGTTATGATGTTCTAGTTGCAA-TGATGCAATTGGCATGGGCTTAAACCTTAACATTAGAAGAGTGATATTTTACTCGATTGATAAATTCAATGGCGAACAAAAAATTCAAATTCCACCATCTCAAATCAAGCAAATTGCAGGAAGGGCAGGTCGACATGGAAGCTTGTATCCAGATGGCATGGTTACCACAGCGCATGCACATGATTTAGATTATCTAGTGGACTGCCTTGAGCAGCCTTTTGAAGAAGCCCAAAGTGCTGGGCTTTTTCCTGTCTTTGA-------------------------------------------------------------------------------------------------------------------------------------------------------------------------------------------------------------------------------------------------------------------------------------------------------------------------------------------------------------------------------------------------------------------------------------------------------------------------------------------------------------------------------------------------------------------------------------------------------------------------------------------------------------------------------------------------------------------------------------------------------------------------------------------------------------------------------
>Isoetes_elatior
-----------------------------------------------------------------------------------------------------------------------------------------------------------------------------------------------------------------------------------------------------------------------------------------------------------------------------------------------------------------C-AACACAAATCAGTGAAAGGACT-G--A-GTTGTTGCATACACAAGGGGAAGATGATTTA---------GAGAGGGAAAATGATGAAAAGCAAGAGGAACAAGGATATGGAGATGGTGCCAGTACTGCAGTTGCTGAGACCATTAAGGCCATTAGGAAGAAAAGGTCACY---ACGGCCTAAAAAATGTCAATCTGAC------------------------------------------AAGCTTGAA---------------------------------------------------------------AGTTCAGATGAAAATGCACCTGACAATAAGGTGGCTGTGCTTGATAGC---------------GCAAATGAAAATGCGACT---------------------------------------GAATTGGAAAGG--------------------------------------------------------------------------------TGCTAAAGGT---GCAAAGCCTKC-GTSACAGAMTGGGAAACCTTTTYCAAG------------------------------------------------------------------------------GCTGTTGATGATGGT------------------------GTTGATGTCTTTCAAGATCAASTCAAGCCRGAAGGGCAACCAGCAGTTYCA------------------------------------------------------------------------ACARTWAAAAWRASYATTCCTCAYGATTTRTCTGMTSMAAACAAGGYTTATCAGATGATGTRTCATGCCAATCCWGCAGAAGCTAATMTAACA-ATGAGGAAAAGGARGGWTTGATTGCGATCTTGCARAGGTYTACTRCACGTGGA------------------------------------------------------------------------------------------------------------------------------------------------------------------------------TGGGCTACAGATCARRCATTGGCGCTATACATCAATTCAAAATCTTYTCSTCATGCTGCAGCAAYATTTAAGAAGTTTTTCSTACCTAGATGTCCTCCCAAAGTTCGGCAAGTTYYACKATCTGTGSSAGCTAGTKATGAGGYAGAGGAATATAWCTTTCCCATTTTYGCTKAGTTTWGCRTCAATGARTTCTCTTCTGAAWTAACSAGGTTCAGGGAGCTTGTAATATCTGCTGATTTGACCAAGCCACATGCTTGGTTTCCTTTTGCACGGGCAATTAAACGTAAAATTATTTACCATTGCGGACCTACAAATAGTGGGAAGACATATAATGCTCTGCAGAGATTTTTAGCATCTAGAAACGGTATTTATTGTTGCCCATTGCGTCTTTTGGCCATGGAAATTTATGAAAAGGCCAACAGTGAAGGAGTTTACTGCAGCCTTCACACAGGCCAGGAACGAAGAGAAGTGCCTTTTGCAACTCATCTTGCTTGTACTGTAGAAATGTTAATTATGAACAAGCCATACGAAGTAGCAGTCATAGATGAAGTGCAG------------ATGACGAATGACGAGTATAGGGGCTGGGCTTGGACAAGGGCGTTTTTATCGGTGCAGGCTGATGAAGTACATTTGTGTGGTGATCCAAGTACATTAAAGTTAATGAAGGCCCTCTGTGAGGCCACTGGTGA----------------------------------------------------------------------------------------------------------TTTTCTCGAAAAGAGATATTTCTTGTGAAACAGGAAATTGAACTCAGAAGTAAACAAAAG---TGCTGTGTTGTTTATGGTGCCCTCCCTCCTGAGACAAGRACACAACAAGSAAAGCTTTTCAATGACCCAAAGAGTGGTTATGATGTYCTAGTTGC-AGTGATGCAATTGGSATRGGCTTAAACCTTARYATTAGAAGAKTGATATTTTACTCGAYTGATAAATTCAATGGCGAA---------------------------------------------------------------------------------------------------------------------------------------------------------------------------------------------------------------------------------------------------------------------------------------------------------------------------------------------------------------------------------------------------------------------------------------------------------------------------------------------------------------------------------------------------------------------------------------------------------------------------------------------------------------------------------------------------------------------------------------------------------------------------------------------------------------------------------------------------------------------------------------------------------------------------------------------------------------------------------------------------------------------
>Isoetes_coromandelina
---------------------------------------------------------------------------------------------------------------------------------------------------------------------------------------------------------------------------------------------------------------------------------------------------------------------------------------------------------------------------------------------------------------------------------------------------------------------------------------------------------------------------------------------------------------------------------------------------------------------------------------------------------------------------------------------------------------------------------------------------------------------------------------------------------------------------------------------------------------------------------------------------AAAAAGAAAA-----AAAGGT---GGAAAGYCTGCKGC-CCAGACTGGGAAAACTTTTTTAAG------------------------------------------------------------------------------GCTGTTGACGATGGT------------------------GTTGATGTCTTTCAAGATCAA--------------------------------------------------------------------------------------------------------------------------------------------------------------------------------------AGCTAATCTAACACATGAGGAAAAGGAGGGTTTGAGTGCAATCTTGCGCAGATTTTCTACACGTGGG------------------------------------------------------------------------------------------------------------------------------------------------------------------------------TGGGCTACAGATCAGGCATTGGCCCTATACATCAATTCAAAATCTTTTCCTCATGCTGCAGCAACATTTAAAAAGTTTTTTATACCCCGATGTCCTTCTGAAGTTCGAAAAATTTTACTATCTGTGGGA-CTAGCGATGAGGCAGAGGAATATATCTTTCCTATTTTTGCTGAGTTTTGCATCAACCAATTCTCTTCCGAAATAACAAGATACAGGGAGCTTGTAATATCTGCTGACTTGACTAGGCCACATGC-----------------------------------------------------------------------------------------------------------------------------------GTCTTTTAGCAATGGAAATCTATGAAAAAGCAAACACTGAAGGGGTTTATTGCAGTCTTCACACAGGCCAGGAACGGAAAGATGTGCCTTTTGCAACTCATCTTGCTTGTACTGTAGAAATGGCAATTATGAACAAACCCTATGAAGTGGCAGTGATAGATGAAGTGCAG------------ATGAAAAATGACGAG--------------------------------------------------------------------------------------------------------------------------------------------------------------------------ATCGTTACACGGAGAGTTTTCCAAGATTCTACCTGGTGACTGTGTGGTAGCATTTTCTCGGAAGGAGATTTTTCTTGTGAAACAGGAAATTGAACTGAGAAGTAAACAAAAA---TGCTGCGTTGTTTA---------------------------------------------------------------------------AGTTGCAAGCGATGCAATTGGCATGGGCTTAAACCTTAACATTAGAAGAGTAATATTCTATTCCATTGATAAATTCAATGGAGAACAAAAAATTCAAATTCCACCATCTCAAATCAAGCAAATTGCAGGAAGGGCAGGTCGCCATGGAAGTTTATATCCAGAGGGCATGGTC-CT-CAGCTTAT-CTC-TGATTTAGATTATCTGATAGATTGCATGCAGCAGCCATTTCATGAAGCCCAGAGCGCTGGGCTTTTTCCTGTCTTTGAGCAGATGGA----------------------------------------------------------------------------------------------------------------------------------------------------------------------------------------------------------------------------------------------------------------------------------------------------------------------------------------------------------------------------------------------------------------------------------------------------------------------------------------------------------------------------------------------------------------------------------------------------------------------------------------------------------------------------------------------------------------------------------------------------------------------------------------------------------------------
