# Supplementary material for: Phylogenomics indicates the “living fossil” Isoetes diversified in the Cenozoic
Source: PLoS One. 2020 Jun 18;15(6):e0227525. doi: 10.1371/journal.pone.0227525 (PMC7302493; doi:10.1371/journal.pone.0227525)
Supplement: S1 File — Folder containing fasta files for each of the individual nuclear alignments. (GZ) [file pone.0227525.s011.gz › 1_Individual_Nuclear_Alignments/Homolog_21713.orthogroup_16.fasta]

>Theobroma_cacao
---------------------------------------------------------------------------------------------------------------------------------------------------------------------------------------------------------------------------------------------------------------------------------------------------------------------------ATGCAT---CCAAACGACGGCGTCTCCTTCACCTCCTCTTCTCTGAAAATC---------------CCT------------------------------------CTCCCTTCTTCCAGCCCTTCTCTC------------------------------------------------------------------------TCACAAGCCCTAGCCTCTCAGCTC---------------------------------------------------GCCAGAACCGGTCACTCGGTCTTCCAACTCATTGACTCGCTAAGG---------------------------AATCGCTCAAATTATGTAAGAAATCCCCTGAGTCGATCGACTGAGTCTACTCAGTCCGATTTAGGAATTAGCTCCCTATTC------AGAAGCTCTCCCCTACTATTCTCTTTGTCTCTG---------------TCTCTAACTCGCTCCACG------------GACCCGACTCAGAACCACAACATTGCT---------------AAATCGCCTCTGCTATGT---TCCGCCTCGTTGTCGCTGACT------------------------------------------CAACCG------------------------------------------------------------------------------------------------------GCCTCGACTGATTCG------------ACTCAGTCC------GGGTCA------------------------------------------------------------------------------GAATTGCCTCAGAAGGGGCAGTCGGCGACG---------------------------------------------------------------------------------------------------------------------------GCAGGTCGACACGATGAAGAGAGGGTTCTGATAAGCGAGGTTCTGGTAAGGAACAAAGATGGAGAGGAGTTGGAG---ATGAAGGACCTCGAAATGGAAGCCCTCACCGCATTGAAAGCTTGCCGAGCCAACTCAGCACTGACTGTCCGCGAGGTCCAGGAGGATGTGCACCGGATTATTGATAGTGGCTACTTCTCGTCGTGTATGCCTGTCGCTGTCGACACGCGGGACGGT---------ATCAGATTGGTGTTTCAAGTAGAACCAAACCAGGAGTTTCATGGATTGGTCTGTGAAGGAGCCAATGTTCTTCCA---------------------------TCAAAGTTTCTCGAGGATGCTTTT---CGTGATGGGCATGGAAAAGTG------------------------------------------------------------------------------------------------------GTAAATCTCAAG---CGTTTAGATGAAGTAATTAATTCCATCAATGGATGGTATATGGAGCGTGGTCTT---TTTGGCTTGGTTTCTGGAGTTGATATTCTTTCTGGAGGTATTATAAGGTTACAAGTTGCAGAAGCAGAGGTCAATAATATATCCATACGTTTCCTTGATCGAAAGACTGGTGAACCATGTAAAGGGAAGACAAAGCCTGAAACAATACTTAGGCAACTC------ACAACCAAGAAGGGGCAGGTGTATAGTATGCTTCAAGGAAAACGAGATGTGGATACTGTGTCAACTATGGGTCTTATGGAAGATGTCAGTATCATTCCCCAACCTGCTGGAGATGCT---------------GGCAAGGTTGATTTGATAATGAACGTTGTTGAACGTCCAAGTGGAGGTTTTTCTGCTGGTGGTGGAATATCA---AGTGGGATTACAAGTGGCCCTCTCTCAGGACTT------ATTGGAAGCTTTGCATATTCTCATAGAAACCTTTTCGGAAGAAACCAAAAGCTTAATATTTCCTTGGAGAGGGGCCAA------------------ATTGACTCCATATTCCGCATTAACTACACAGACCCA---------TGGATTGAAGGA---------------------------------------GATGATAAGCGGACATCTAGAACAATAATTGTCCAGAATTCAAGAACCCCTGGGACACTTGTGCATGGT---------------------AACCTACATGACAAT------------------AGCAGTCTGAGCATTGGCCGTGTGACAGCTGGTGTAGAGTTTAGTCGA------------------------------------CCAATTAGGCCCAAATGGAATGGAACAGCTGGGCTTATTTTTCAGCATGCTGGT------------------------------------GCTCGTGATGAAAAAGGAAAT------------------------------CCAATCATTAAAGACTTCTATGGCAGCCCCCTTACTGCAAGTGGTAAGCCTTATGACGATATGTTG---------------CTGGCTAAATTTGAAAGTGTCTATACTGGTTCTGGCGACCAAGGTTCCTCCATGTTCGCGTTTAACATGGAACAAGGACTTCCTGTCATGCCTGAG---TGGCTGTTTTTCAACAGAGTAAATGCACGTGCCAGAAAAGGTGTTGAAATTGGTCCTGCTCGCCTTCTTTTAAGT------------------------------TTGTCTGGT------GGGCATGTGGTGGGTAATTTTTCTCCTCATGAAGCATTTGCTATCGGTGGAACAAACAGTGTGAGAGGTTATGAAGAAGGTGCTGTAGGCTCTGGTCGATCTTATGTGGTTGGC------TCTAGTGAAGTTTCTTTCCCAATGGTGGGGCCTGTGGAAGGAGTTATGTTTGCAGATTATGGACATGATCTATGGTCAGGCCCCAACGTGCCT---------------------------------------------------------------------------------------GGTGATCCTGCAGGGGCAAGGTTTAAGCCTGGAAGTGGATATGGATATGGGTTTGGCATCCGAGTGGAGTCACCATTA------------------------------------GGGCCTTTGCGTCTTGAATAT---------------------------------------------GCTTTTAAT---------GACAGGCAGGCGAAGAGGTTTCACTTTGGGGTTGGGCATCGAAACTAA---------------------------------------------------------------------------------------------------------------------------------------------------------------------------------------------------------------------------------------------------------------------------------------------------------------------------------------------------------------------------------------------------------------------------------------------------------------------------------------------------------------------------------------------------------------------------------------------------------------------------------------------------------------------------------------------------------------------------------------
>Arabidopsis_thaliana
---------------------------------------------------------------------------------------------------------------------------------------------------------------------------------------------------------------------------------------------------------------------------------------------------------------------------ATGCATTGTCACAACGATGATGTTCGCTTCTCTTCATCTTCTATCAGAATCCAT---------TCTCCA------------------------------------TCTCCCAAAGAACAACACTCTTTACTCACCAATCTC---------------------------------------------------CAATCCTGCTCTAAAACCTTCGTCTCTCACCTC---------------------------------------------------TCAAATACTCGTAACTCACTAAACCAAATGCTCCAGTCGCTAAAG---------------------------AATCGCCACACTCCTCCTCCACGTTCGGTTCGTCGTCCCAATTTACCGACTCAGATGCTCAATTCAGTAACCCAGCTTATGATTGGGAAGTCTTCTCCA------------ATTTCATTG---------------TCTCTTATCCAATCCACCCAATTCAATTGGTCTGAATCAAGAGATGAGAACGTTGAGACAATCCGTGGACTAAGCTCGCCTCTGCTCTGT---TGTGCCTCTTTGTCTCTAACT------------------------------------------AGACCT------------------------------------------------------------------------------------------------------------AACGAGTCG------------ACTCAGTCAGTGGAAGGGAAG------------------------------------------------------------------------------GATACAGTACAGCAGCAGAAGGGTCACTCG---------------------------------------------------------------------------------------------------------------------------GTGAGTCGAAATGCGGAGGAACGAGTTCTGATTAGTGAGGTTTTAGTAAGAACGAAAGATGGTGAGGAACTTGAG---AGGAAGGATTTGGAAATGGAGGCATTGGCTGCTTTGAAAGCTTGTAGAGCTAATTCAGCGTTGACTATTCGTGAGGTACAGGAGGATGTACATAGGATTATAGAAAGTGGGTACTTTTGCTCTTGTACTCCTGTTGCTGTTGATACACGAGACGGG---------ATTCGGTTGATGTTTCAGGTAGAACCAAACCAAGAATTTCGTGGGTTAGTCTGTGAAAATGCAAATGTTCTTCCT---------------------------TCCAAGTTCATACATGAAGCTTTC---CGAGATGGGTTTGGGAAAGTG------------------------------------------------------------------------------------------------------ATTAATATTAAG---AGACTGGAAGAAGCTATTACATCCATCAATGGATGGTACATGGAGCGTGGTCTT---TTCGGAATTGTTTCAGATATTGATACGCTTTCTGGAGGTATAGTAAGGCTTCAGGTTGCTGAAGCAGAGGTTAACAACATATCCATCCGATTCCTTGATCGTAAGACTGGGGAACCAACTAAAGGGAAGACTAGCCCTGAGACAATACTACGGCAACTT------ACAACAAAGAAGGGACAGGTCTACAGCATGCTTCAAGGGAAGAGGGATGTAGACACTGTGCTAGCCATGGGAATCATGGAAGATGTTAGTATTATTCCTCAACCTGCAGGAGATAGT---------------GGGAAGGTTGATTTGATCATGAACTGTGTCGAGCGTCCCAGTGGAGGCTTCTCTGCTGGTGGTGGGATATCT---AGTGGGATCACAAGTGGCCCCCTATCAGGATTA------ATTGGAAGCTTCGCTTATTCCCACCGCAATCTGTTTGGAAGAAACCAGAAGCTTAATGTTTCCTTAGAGAGGGGTCAA------------------ATTGACTCTATATTTCGTATAAACTACACTGATCCA---------TGGATTGAAGGA---------------------------------------GATGACAAGAGGACGTCCAGATCTATTATGGTTCAGAATTCAAGAACACCGGGGAATCTTGTTCACGGC---------------------AATCAACCAGACAAT------------------AGTAGTCTCACAATTGGTCGGGTTACAGCAGGTGTTGAATACAGTCGT------------------------------------CCATTCAGGCCAAAGTGGAATGGTACTGCTGGACTTATATTTCAGCATGCTGGT------------------------------------GCTCGTGATGAACAAGGAAAC------------------------------CCTATCATTAAGGACTTCTACAGTAGCCCTCTAACTGCAAGTGGTAAGCCCCATGATGAGACCATG---------------CTAGCAAAACTTGAAAGCATTTATACTGGCTCAGGTGACCAAGGATCAACGATGTTTGCGTTTAACATGGAACAAGGGCTTCCTGTTTTGCCCGAA---TGGTTATGTTTCAATCGAGTGACTGGACGTGCCAGGAAAGGCATACACATTGGACCAGCTCGTTTCCTTTTTAGT------------------------------CTGTCTGGT------GGACATGTGGTGGGAAAATTTTCACCTCATGAAGCATTCGTCATCGGTGGAACAAACAGCGTAAGAGGTTACGAAGAGGGCGCTGTAGGATCTGGTCGGTCATATGTAGTTGGT------TCAGGGGAGCTGTCTTTCCCAGTGAGAGGACCGGTCGAAGGCGTCATTTTTACAGATTATGGCACTGATATGGGATCAGGATCCACCGTCCCA---------------------------------------------------------------------------------------GGTGATCCTGCGGGGGCAAGACTGAAGCCCGGAAGCGGTTATGGATATGGTTTAGGGGTGCGTGTTGATTCCCCGTTG------------------------------------GGGCCGCTACGCCTTGAATAT---------------------------------------------GCCTTCAAC---------GATCAACATGCGGGAAGGTTTCACTTTGGGGTTGGTCTGCGGAACTAA---------------------------------------------------------------------------------------------------------------------------------------------------------------------------------------------------------------------------------------------------------------------------------------------------------------------------------------------------------------------------------------------------------------------------------------------------------------------------------------------------------------------------------------------------------------------------------------------------------------------------------------------------------------------------------------------------------------------------------------
>Ananas_comosus
---------------------------------------------------------------------------------------------------------------------------------------------------------------------------------------------------------------------------------------------------------------------------------------------------------------------------ATGGCG---AGGAACGACGACGTCCTCTTCGTCTCCTCCTCCATCAAGATC---------------CCC------------------------------------CTCGCCTCCCCCTCCCCTTTTCCT------------------------------------------------------------------------CCCCCTCCTTTCGTCTCCGCCCTCCCCTTCGCGCGC---------------------------------------CACGCGCTCTCCGTCCACCTCGACCGCGCCGCCGACGCAGTCCGCGGCTGGTGG---------------CGGCAGCGG---------------------------------------------------------------------------------CGGACGCTCCCG------------TTCTCGTTC---------------TCGTTC------------------------------------------------------------CCGTTCCCGCCGCCGTTCGCGGCGGCGGTGGCGGCGGTGGCGCGGGCG------------------------------------------GAGCCG---------------------------------------------------------------------------------------------------------------------------------------------------------------------------------------------------------------------------------------GAGCCGCGGCGGCACGTG---------------------------------------------------------------------------------------------------------------------------------------GGGAGGGAGGACGAGGAGCGGGTGCTCATCAGCGAGGTGCTGGTCCGGGACAAGGACGGGGAGCCGCTCGAG---CGCGCCGACCTCGAGGCGGCGGCGGCCGCGGCGCTGCGCTCGTGCCGCCCCAACTCGGCGCTCACCGTGCGCGAGGTGCAGGAGGACGTGCACCGGATCATCAAGAGCGGGTTCTTCAGCTCCTGCATGCCCGTCGCCGTCGACACCCGCGACGGC---------ATCAGGCTCATCTTTCAGGTAGAACCCAATCAGGATTTTCATGGTATGCTTTGTGAGGGTGCAAATCTTCTACCT---------------------------TCAAAGTTCTTGGAAGATGCATTT---CGCGATCAATATGGGAAAATT------------------------------------------------------------------------------------------------------GTCAATATAAGA---CATTTGGATCAAGCAATCAAATCTATCAATGGCTGGTATCAGGATCGTGGGCTA---ACTGGTTTGGTTTCCTATGCAGAGATACTTTCGGGAGGAATCCTTAGGTTACAGGTTACTGAAGCAGAGGTTAATAACATCATTATCCGTTTTCTTGATAGAAGGACTGGCGAACCAACTGTTGGGAAGACGAAACCAGAGACCATACTCCAACAGCTT------ACTACAAAGAAAGGACAGGCCTATAGTAGAGCACAAGTTAAAAGAGATGTTGAGACAATATTGACTATGGGAATTATGGAAGATGTTACTATTATTCCACAGCCTGTTGCAGATACA---------------AATAAAGTTGATCTTGTTATGAATCTTGTTGAACGTCCAAGCAGAGGTTTCTCTGCAGGCGGTGGAATTTCA---AGTGGGATTACCAATGGACCTCTTTCAGGACTC------ATTGGAAGCTTTGCCTATTCCCACCGGAATCTTTTTGGGAGGAACAAGAAACTAAATCTTTCACTAGAAAGGGGCCAA------------------GTTGATTCCATATTCCGCTTGAATTATATTGACCCA---------TGGATTGATGGA---------------------------------------GACAATAAGAGGACATCAAGAACAATTATGATTCAGAATTCTAGGACTCCTGGAACGCTTGTTCATGGC------------------AGCAGCCAATCTGAGCAT------------------GGTGGCCTGACCATTGCACGAGTTACTGCCGGAATTGAATACAGTCGA------------------------------------CCTTTCAGGCCCAAGTGGAGTGGAACTGTTGGCTTAATTTTTCAGCATGCTGGT------------------------------------GCTCGTGATGATAAAGGCTAT------------------------------CCCATCACCAGAGATATCTATAACAGCCAGTTAACTGCCAGTGGAAGGGCTTATGACAACACACTA---------------ATTGCAAAGTTTGAAAGCATCTATACAGATTCTAGTGATCACAGTTCCACAATGTTTGTATTCAACGTGGAACAAGGGCTCCCTTTCCTTCCGGAG---TGGCTATGTTTCAACAGAGCGACTGCTCGTGTTAGGCAAGGTTATGAAATTGGGCCTGCTCGGTTGCTCTTATGT------------------------------GCATCTGGA------GGGCATGTGGTGGGGAACTTCTCACCTCATGAGGCATTTGCAATTGGTGGGACGAATAGTGTTAGAGGTTATGAAGAAGGTGCAGTTGGTTCTGGGCGCTCATATGCTGTTGGT------AGCGGAGAAGTATCTTTTCGCATGTATGGACCTCTAGAAGGTGTGGTATTTGGAGATTATGGAAGTGACCTTGGCTCGGGATCTAAAGTAACT---------------------------------------------------------------------------------------GGTGACCCAGCTGGAGCAAGGGGGAAGCCTGGAAGTGGTTATGGTTATGGAGTTGGTATTCGTGTGGACTCGCCACTG------------------------------------GGCCCCCTTCGGCTTGAATAT---------------------------------------------GCCTTCAAT---------GATAGAAATGCAAGGAGATTTCACTTTGGAGTTGGCTATCGGAACTAA---------------------------------------------------------------------------------------------------------------------------------------------------------------------------------------------------------------------------------------------------------------------------------------------------------------------------------------------------------------------------------------------------------------------------------------------------------------------------------------------------------------------------------------------------------------------------------------------------------------------------------------------------------------------------------------------------------------------------------------
>Oryza_sativa
---------------------------------------------------------------------------------------------------------------------------------------------------------------------------------------------------------------------------------------------------------------------------------------------------------------------------------------------------------------------------ATT---------------CCC------------------------------------TTCTCC------------------------------------------------------------------------------------------------CTCTTCCGCCGCCGCCTCCTCCTCCTCCGCATC---------------------------------GCCCATGGCGGGGGAAACCCTCTCCTCGTCGCCGCGGAAACCCTAAAC---------------------------------------------------------------------------------------------------------------------------CCT------------AGCTCG---------------------------------------------------------------------------------------ATTCCGGCGCCCATCGCGCTG------------------------------------------------------------------------------------------------------------------------------------------------------------------------------------------------------------------------------------------------------------------------------------------------------------------CCGCGGAGGCAGAAGGACGGCGGA---------------------------------------------------------------------------------------------------------------------------GGGGGTGGAGGGGGAGAGGAGCGGGTGCTGATCAGCGAGGTGGCGGTGAGGGGGAAGGACGGGGAGCCCCTGGAG---CGGCCCGAGCTGGAGGCGGCCGCGGCGGCGGCGCTCCGGGCGTGCCGCCCCAACGCGGCGCTCACGGTGCGGGAGGTGCAGGAGGACGTGCACCGCGTCGTCGAGAGCGGCCTCTTCCGCTCCTGCATGCCCGTCGCCGTCGACACCCGTGACGGC---------ATTCGTCTCGTCTTTGAGGTGGAGCCGAACCAGGACTTCCATGGGTTGGTCTGTGAGGGTGCCAACATGCTGCCA---------------------------TCTAAGTTCCTAGAGGACGCATTT---CATGATCGCCATGGGAAAATA------------------------------------------------------------------------------------------------------ATCAATATAAGA---CATTTGGATCAAGTGATCAAGTCTGTTAATGGATGGTATCAGGAACGTGGTCTA---ACTGGCTTGGTTTCATATGCTGAGATTCTTTCTGGAGGAATTCTGAGGCTACAAGTTTCTGAAGCTGAGGTTAATAATATCAATATTCGCTTTCTGGATAGAAGAACTGGTGAACCAACTGTTGGGAAGACGCAACCAGAGACAATACTCCGTCACCTT------ACCACCAAGAAGGGTCAGGCTTACAATAGAGCACAAGTGAAAAGGGATGTTGAAACAATCCTTACTATGGGAATCATGGAGGATGTTACTATAATTCCACAGCCAGTTGGAGATTCT---------------AATAAAGTTGATCTTGTCATGAATCTTGTTGAACGACCTTCGGGTGGTTTTTCTGCTGGTGGTGGCATTTCA---AGTGGGATAACAAATGGACCACTTTCTGGGCTT------ATTGGCAGTTTTGCATATTCTCATCGAAATGTTTTTGGGAGGAACAAGAAGCTGAATCTCTCACTGGAGAGGGGGCAA------------------ATAGATTCTATATTTCGATTAAACTATACTGATCCT---------TGGATTGATGGT---------------------------------------GACAATAAGAGGACCTCCAGAACTATCATGGTTCAGAACTCTAGGACTCCCGGAACACTTATCCATGGT------------------GGGGACCATCCTGACCAT------------------GGGCCCATTACAATTGGACGAGTTACTGCTGGCATTGAATACAGTCGA------------------------------------CCATTCAGACCTAAATGGAGTGGCACACTTGGATTAATATTTCAGCATGCTGGT------------------------------------GCTCGTGATGACAAAGGCAAT------------------------------CCTATCATCAGAGATTTCTATAACAGCCAATTAACTGCCAGCGGAAATGCTTATGATGATACACTA---------------CTAGCTAAGCTTGAAAGTGTCTACACAGACTCTGGAGATCGTAGCTCAACAATGTTCGTTTTCAACATTGAGCAAGGTCTTCCTATTCTTCCTGAG---TGGCTCAGTTTTAACAGAGTGACAGCGCGTTTGAGGCAGGGCTATGAAATTGGCCCTGCTCGACTTCTTCTAAGT------------------------------GCTTCTGGA------GGTCATGTAGAGGGAAACTTTTCGCCTCATGAAGCATTTGCAATTGGTGGGACAAATAGTGTAAGAGGATATGAAGAAGGTGCTGTTGGTTCTGGCCGCTCATATGCTGTTGGT------AGTGGAGAAGTCTCTTGCCGCATGTTTGGGCCATTGGAAGGTGTGGTGTTTGGTGACTATGGTAGTGATCTTAGTTCTGGTCCCAAAGTTCCT---------------------------------------------------------------------------------------GGTGACCCAGCCGGAGCTCGTGGGAAGCCAGGAAGTGGTTACGGTTACGGTGTTGGCGTCCGTGTGGACTCCCCACTG------------------------------------GGACCTTTGCGTCTTGAGTAT---------------------------------------------GCTTTCAAT---------GATAAACAAGCAAGGCGATTTCATTTTGGGGTTGGCTACAGAAATTAA---------------------------------------------------------------------------------------------------------------------------------------------------------------------------------------------------------------------------------------------------------------------------------------------------------------------------------------------------------------------------------------------------------------------------------------------------------------------------------------------------------------------------------------------------------------------------------------------------------------------------------------------------------------------------------------------------------------------------------------
>Amborella_tricopoda
------------------------------------------------------------------------------------------------------------------------------------------------------------------------------------------------------------------------------------------------------------------------------------------------------------------------ATGGCTGAAAACCAGGGTAACCCAATTCGATTTATATCGTCCACCATCAAAATC---------------CCAACTAACGCCCTCTACACAGAAAATAACCAATCTCCGGTACCACTGCAGGGCTCAAAACCCTCGTTAATGGTGGAA------------------------------------------AACAGAGCCTGCCCAGTTCGATTCACTTCATCCTCCATTAAAATCCCCGAGTTCTTTCTCGGCCCCAAAACCCCATTCTTCACCAACACTGAAAAGCCCAATGAATTCCTTCACAAACTGAACAATTCACTTACAAAA---------------------------------CCCCCCAAATTCAAGCATCTAATGAGACCACCCTGCTTTAGT------------------------------------CCACAGAACCCCATTGAAATTCTACACAGTCTCATCAAT---------TCATTCACAAACCCCCTCAAATTCTAT------------------------------------CTATTAAGACCATCCCCTCTCCTGTGT---TCGGCTACTCTCTCTTCAAGC------------------------------------------TTCGAG------------------------------------------------------------------------------------------------------GGCCAGAGTCCTGGT------------------------------------------------------------------------------------------------------------------GTTTTGGTTCACCAGAAGGGATCACGT---------------------------------------------------------------------------------------------------------------------------CATGGTAGAGAAGATCAAGAGAGGGTTTTGATTAGCGAGGTTCTGGTTCAGAACAAGGATGGGGAGGAGCTTGAG---AACAAGGAGCTTGCTGGGGTTGCAGTCTCGGCTTTGAAATCTTGCAGGCCAAACTCTGCTTTAACTGTTCAGGAAGTGCAAGAAGATGTTCATAGAATCATTGACAGTGGGTATTTCCAGTCGTGTATGCCTGTTGCTGTTGATACACGAGATGGA---------ATTCGCTTGATATTTCAGGTAGAACCAAATCAGGAGTTCAAGGGGTTGATATGTGAAGAAGCAAATGTTCTACCT---------------------------ACAAAATTCTTAGAGGATGCTTTT---AGAGATGGATACGGTAAGGTT------------------------------------------------------------------------------------------------------GTTAATATCCGT---CATTTGGATGGAGTGATAAACTCTATAAATGGATGGTATATGGAGCGTGGACTA---TTTGGAATGGTATCAGAGATTGAGATACTTTCAGGTGGAATCCTTAAGCTGCAAGTGTCAGAGGCTGAAGTCAATAATATTACCATACGTTTTCTTGATAGAAAGACGGGTGAGCCAAATACTGGAAAGACAAGACCAGAAACTATACTTCAGCAATTA------ACTACCAAAAAGGGACAGGTCTACAGCTTGCAGCAAGTTAAAAGGGACGTAGAGACTGTTCTGGCAATGGGAATAATGGAAGATGTCAGCATCATTCCTCAGCCTGCAGGGGACACT---------------GGTAAGGTTGATTTGACAATGAATGTTGTTGAGCGCGTGAGTGGAGGTTTCTCTGCGGGTGGTGGAATTTCA---AGTGGGATAACCAACGGTCCTCCCTCTGGACTT------ATTGGAAGCTTTTCATATTCCCATCGGAATGTCTTTGGACGCAACCAAAAGCTGAACATTTCACTAGAAAAGGGACAG------------------AGTGGCTCTATATTCCGGATAAACTACACTGATCCT---------TGGATTCAAGGA---------------------------------------GACGATAAGAGAACATCCAGATCAATATGGGTGCAGAATTCAAGGACCCCTGGAATGCTAGTACATGGC---------------------GACCATTCTCGCCAC------------------GGTGGAGTTACAATAGCCCGCGAGACTGCAGGTATCGAATATGGCCGG------------------------------------CCATTTAGGCCAAAGTGGAATGGAACTGCGGGTGTAATTTTCCAGCATGCAGGT------------------------------------GCCCGTGATGATGAAGGGAAA------------------------------CCTATCATTAAAGATGCGTATGGCAGCCCCCTAACTTTTAGTGGAAATAAGCATGATGATATGCTG---------------ATTGCCAAACTTGAGAGTGTTTACACTGGTTCAAGCGACCATGGTTCTTCAATGTTTATGTTTAGCATGGAACAAGGCCTTCCTGTTTTGCCCGAG---TGGCTTTGTTTCAACAGAGTGAATGCCCGTGTCAGGAAGGGCTTTGAAGTTGGCCCTGCTCGTCTTATTATGAGT------------------------------TTGTCAGGT------GGCCATGTGATGGGGAATTTCTCTCCTCATGAAGCTTTTGCTATTGGTGGAACTAACAGTGTTCGAGGATACGAGGAGGGTGCTGTGGGCTCTGGCCGTTCGTATGCAGTAGGA------AGCTCAGAAGTTTCTGTTCGC------------------------------------------------------------------------------------------------------------------------------------------------------------------GATCCTGCTGGTGCAAGGGGAAAGCTTGGTAGTGGCTATGGTTACGGAGTTGGCATTCGCATTGATTCACCATTG------------------------------------GGTTCTCTGCGCCTCGAGTAT---------------------------------------------GCCTTCAAT---------GATAGGCATGCTAAAAGGTTCCATTTTGGAGTTGGGCTTCGCAATTAA---------------------------------------------------------------------------------------------------------------------------------------------------------------------------------------------------------------------------------------------------------------------------------------------------------------------------------------------------------------------------------------------------------------------------------------------------------------------------------------------------------------------------------------------------------------------------------------------------------------------------------------------------------------------------------------------------------------------------------------
>Physcomitrella_patens
------------------------------------------------------------------------------------------------------------------------------------------------------------------------------ATGTGCTTGTCCGAGCAATCACCT---------------------------------------------------------------------------------------------------------------GGTGCTTCACCGGCCAAGCTAGCACAAGCACGGGTTTCCTTCTCCAATGTGAAGCTC---------------CCA---------------------------------------CCATGTAAACCACGTAGACCTGCCACCAGATTACAGATTTTA------------------------------------CCAAACCAGTCACCACTCGGAAATTTTGTATCCGCT------------------------------------------------------------------------GCGGAAGGTCTCATCCAATCTTTTTGCACAAAATGGGTTCCCATTGCAATCAGGGCTCGC---------------------------------------------------------------------------------------------------------GAGTCGCTCATCAAG------CATGCCAATTTTAAGCCATTT---------------------------------------------ATGTATATGAATGCTGCTCCTATTCGC---CTAGCTTCACTCTCCATGAGC------------------------------------------CAAGAC------------------------------------------------------------------------------------------------------CAGAGT---------------------GGAGACCCTAAAGTAGAGTCT------------------------------------------------------------------------------GTGCGTCCTAGTCGGCGTAAAGTTCCT---------------------------------------------------------------------------------------------GGACTACAA---------------ATCGGGCAAGAAGCTCCTCAAGAGGAAGAGAGGGTATTGATAAGTGAGATTTTAATACAAGACAAGGATGGTCAGGAGCTCACG---GATCCCGAGCTCAACAGTACTGCGTGGCAAGCGTTGAAGGCATGCAAGCCCAATTTTGCTTTGACTACCTCTGAGGTTCAGGCCGATGTCCACCGAATCATCGACACAGGCTTCTTTGCCTCGTGTATGCCGTCAGCGGAGGATACTCGAGACGGT---------GTGCGCCTCATATTCAAGGTAGAGCCGAACCAGGAGTTGAGAGGACTTGTATGCAACGGTGCCAATGTGCTACCT---------------------------ACCCGAGTAGTGCAGAATGCATTT---CGTGCTGAATTTGGAAAGGTG------------------------------------------------------------------------------------------------------GTCAATATTCAA---CGTCTCAACACTGTCCTTGATACGCTTAATGGGTGGTACAGAGCCCGTGGACTT---TTTGGGCAGGTCACTGATGTTGAGATTCTACAAGATGGTGTTATTAAAGTCCAAGTCGCAGAGGCAGAGGTGCACAACATCAACATTAGATTTCTGGATAGAAAGACTGGAGAGCCGACTGTTGGGAAGACAAGGCCAGATACTCTTCTTCGTCAGTTG------ACGACCAAGAAAGGGCAGGTGTATAGTCTGCAACAAGGGCGACGGGATGTAGAAACTGTCTTCACTATGGGTATTATGGAGGATGTAAATTTGGTTCCACAGCCTGCCGGTGATACA---------------GGCATGGTGGATTTAACAATGAATGTAGTGGAGCGTGTGACTGGCGGCTTTTCAGCAGGAGGTGGTTTATCTGGCAATGGGATCTCAAATGGAGCTCTCTCAGGTCTT------GTTGGAAGCTTTGCATATTCACATAGGAATGCATTTGGACGGAATCAGAAGTTGAATGTCTCATTGGAGAGAGGACAA------------------GTTGATTCCATGTTTAGGATAAACTACACCGACCCT---------TGGATCGAAGGT---------------------------------------GACGATAAGCGAACATCCCGGTCCATTAATATTCAGAACTCACGAGCACCTGGGACCACTGTGCATGGTGTCCGTAGAGATGCGCTGACATCCGGTCCATTGCAT------------------GGGGGTGTGACGATAGGTAGGCTAACGGCAGGTGTAGATTATAGTCGA------------------------------------CCATTGAGACCAAAATGGAGTGGCACTGCTGGGATCAATTTTCAACGAGCGGGA------------------------------------GCTCGAGATGAGCATGGTTCA------------------------------GTGAAGGTTGTTGATATGTACGGTGGTCCTCTCACATTCAGTGGCCGAGCTTATGATGACATGCTG---------------GTGGCCAAACTGGAAACTGTCTACACAGATTCGGGAGACAACGGTTCATCTCAACTTGTTTTCAACACAGAACAGGGATTGCCTATTGCTGCAGAT---TGGCTCTTTTTCAACCGAATAAATGTACGTGCAAGGCAGGGTCTTCGTCTTGGCCCTGTCCGCTGCATAGCAAGT------------------------------TTTTCAGGA------GGTACTGTGATTGGTGACTTGGCACCCCACGAAGCTTTTCCTATTGGGGGCACCAACAGTGTTCGAGGCTATGATGAAGGGTCTGTGGGATCAGGCCGGTCATGCGTTGTTGCA------AGTGGCGAAATCTCCATTCCTCTTGCTGGACCTGTGGAGGGAGCGGTTTTTGCAGATTATGGTTCTGACCTGGGTTCTGGAAGTACCGTACCA---------------------------------------------------------------------------------------GGGGACCCGGCAGGAGTGCGTGGAAAACCTGGGAATGGGTATGGATATGGGGCTGGGCTTAGAGTGGACTCACCTTTG------------------------------------GGACCATTACGGTTGGAGTAT---------------------------------------------GCATTCAAC---------GATTGTAAGGCTCGCCGGTTTCACTTTGGAATTGGCTACAGAAATTGA---------------------------------------------------------------------------------------------------------------------------------------------------------------------------------------------------------------------------------------------------------------------------------------------------------------------------------------------------------------------------------------------------------------------------------------------------------------------------------------------------------------------------------------------------------------------------------------------------------------------------------------------------------------------------------------------------------------------------------------
>Ceratodon_purpureus
------------------------------------------------------------------------------------------------------------------------------------------------------------------------------ATGTGCTCGTCGGAGGAGAGAGGG---------------------------------------------------------------------------------------------------------------GCGCTCACGCCA---------------GCGCGTGTTTCCTTCTCGAGGGTGAAGCTG---------------GAG---------------------------------------CCCTACCAGCCGCGCAGGAGGGCGAATAGG---------------------------------------------------GGAGTGAATCCGTTTGGGAAGTTTTTGTCCGCG------------------------------------------------------------------------GCGGAGGGGGTGTTCCAGACGTTCTGCGCGAGATGGGGGCCTGTGACGGCCAGGGCGCGC---------------------------------------------------------------------------------------------------------GACTCGCTCCTCAAG------CACGCGGCGGAGAAGCAGCTG---------------------------------------------ACGTTCCTGAACGCTGCGCCAATGCGG---CTGGCGTCGCTGTCCCTGAGC------------------------------------------AACGAG------------------------------------------------------------------------------------------------------CAAGCT---------------------GGGGAGGGGAAGCCGGAGTCT------------------------------------------------------------------------------GCGCGGCCTGGGCGACGGAAGGCTCCG---------------------------------------------------------------------------------------------GGGTTGCAG---------------CTTGGGCAGGAAGGGGGTCAGGAGGAGGAGAGGGTGCTCATCAGCGAGATCTTGATCCAAGACAAAGATGGGCAGGAGCTCACG---GATCCCGAGCTCAACAGCACTGCGTGGGAGGCCTTGAAAGCATGCAAGCCCAATTTTGCTCTCACAACTTCGGAGGTTCAGGCGGATGTGCACCGGATCATCGACACGGGCTTCTTCGCTTCGTGTATGCCATCGGCTGAAGATACTCGTGATGGT---------GTCCGGCTCATATTCAAGGTGGAGCCGAACCAGGAGTTGAAAGGGCTCGTATGCAATGGTGCTAATGTGCTTCCT---------------------------ACCCGGGTAGTGCTTAATGCATTC---CGTGATGAATTTGGAAAGGTG------------------------------------------------------------------------------------------------------GTTAACATCCAA---CGGCTTAACACAGTTCTGGATACTCTGAATGGCTGGTACAGAGACCGAGGTCTC---TTTGGACAGGTCACAGATGTTGAGATTCTACAGGATGGTGTGATTAAGGTGCAAGTTGCAGAGGCAGAGGTGCACAACATCAACATTAGGTTTTTGGATAGAAAGACTGGGGAGCCTACTGTTGGGAAGACGAGACCAGAGACCCTTCTTCGTCAATTG------ACAACAAAGAAAGGACAGGTGTATAGTCTACAACAAGGGCGACGGGATGTGGAGACTGTATTTACTATGGGTATTATGGAGGATGTAAATTTGGTTCCACAGCCTGCTGGTGATACA---------------GGCATGGTGGATTTGACAATGAATGTGGTGGAGCGTGTGACTGGTGGCTTCTCAGCAGGAGGTGGTTTATCAGGCAACGGGATCTCGAATGGAGCTTTGTCAGGTCTT------GTGGGAAGCTTTGCCTATTCACACAGGAACGCATTTGGACGGAATCAGAAGCTTAACGTGTCTTTGGAAAGAGGACAA------------------GTCGACTCCATGTTTAGAATAAACTACACCGACCCT---------TGGATCGAAGGC---------------------------------------GATGATAAGCGAACATCCCGTGCCATAAATATCCAGAACTCACGAGCACCAGGGACTACTGTGCATGGTGTTCGCAAAGATGCTCTGTCAACTGGTCCGTTACAT------------------GGGGGAGTGACGATAGGTAGGCTGATGGCGGGTGTAGATTATAGTCGT------------------------------------CCATTGCGGCCAAAATGGAGTGGCACTGCTGGGATCAGTTTCCAAAGGGCGGGA------------------------------------GCTCGAGATGAACATGGATCG------------------------------GTGAAGGTTGTTGATATGTACGGCGGCCCTCTCACATTCAGTGGTCGAGCTTTTGATGATATGCTG---------------GTGACGAAACTGGAAACTGTATACACAGACTCTGGAGACAACGGCTCATCTCAACTGGTTTTGAACACAGAGCAAGCGTTGCCTGTTGCCCCAGAC---TGGCTATTTTTCAATCGAATAAATGTACGTGCTAGGCAGGGACTTCGTCTTGGACCTGTCCGTTGCATAGCAAGT------------------------------TTTTCAGGA------GGTACTGTAGTTGGGGACTTGGCACCCCACGAAGCTTTCCCTATTGGTGGTACCAATAGTGTCCGAGGCTACGATGAAGGGGCTGTGGGATCAGGCCGCTCATGTCTTGTTGCC------AGTGGCGAAATCTCTATTCCACTTGCTGGACCGGTGGAGGGTGCAATTTTTGCAGATTATGGTTCTGACTTGGGTTCTGGAAGTACTGTACCA---------------------------------------------------------------------------------------GGGGACCCGGCAGGAGTGCGTGGAAAACCTGGGCACGGGTATGGGTATGGGGCAGGACTTAGAGTGGACTCGCCTTTG------------------------------------GGACCTTTGCGGTTAGAGTAT---------------------------------------------GCATTCAAC---------GATAGTAAAGCACGCCGATTCCACTTTGGAATCGGCTATAGAAAT------------------------------------------------------------------------------------------------------------------------------------------------------------------------------------------------------------------------------------------------------------------------------------------------------------------------------------------------------------------------------------------------------------------------------------------------------------------------------------------------------------------------------------------------------------------------------------------------------------------------------------------------------------------------------------------------------------------------------------------
>Huperzia_lucidula
---------------------------------GCGAGTACATTA------------------------------------------------------------GTACTCCAACAAAACAATCGACAGCCGATCGAT------------AGATCTTTGCGTTTACGCTTTCATAGTTTCGTCGCCATGTCCTCTTCT---------------------------------------------------------------------------------------------------------------TCCTCCGCTGCCACCTCCACCTCCTCCACATCTTTGGCATCATCCTCATTC------------------------------------------------------------ATCCCCTCACCTCGTCGCATCGTCGTTTCTCCTGTCACCTTCATTTCTTCGTCTATT---------------AAAATCCCTCACTCTTCCTCGCCTCCTCACTTCATACAACCTTGG---------------------------------------------------------------------ATCGCAAACAGGATCATCGACTCTTTAACGTCAAATTTCGGTAGGGTT------TTATCTCGT---------------------------------------------------------------------------------------------------------GTCGGT------------------GCCTTTGCGCGATGTAAC---------------------------------------------TCTAATCTGCATCCC---TTGTTGTGT---TGTGCATCTATCAGTGCTGGC------------------------------------------AATGGC------------------------------------------------------------------------------------------------------AACAGTTATGGTGGCTGGAGTCAG---GAACATCATCCAAGTGCGTCA------------------------------------------------------------------------------TTGAAGAATGCGTCTGCCAGGTCTTCAGCCAAG------------------------------------------GGCGAAAGACAA---------------------------CCGAGTGGTATTCAG---------------TTTTTGAAGGAGTCAAAAGAGGAGGAAGAACGAGTACTTATTAGCGATGTTTTGGTGCAAGACAAGGAAGGACAAGAGTTGGAA---AATGCAGAACTACAAACAATTGCTCGCCAAGCTCTCAAGGCTTGTAAACCTAATTTTGCCCTAACTACAAAGGAGGTGCAGGATGACGTCCATCGCATTATACAGACTGGATATTTTTCTTCGTGCCTTCCAACGGCAGAAGATACGCGAGATGGA---------GTCCGCCTAATTTTCAAGGTAGAGCCAAACCAGGATTTGAAAGGGCTAATATGTAGTGGAGCCAATGTTCTTCCT---------------------------ACCAGGGTTATTGAAAATGCATTC---AGGGAAGATTATGGGAAGGTT------------------------------------------------------------------------------------------------------ATAAATATTCAA---AGACTCAATACTGCCCTTGACATTCTAAATGGCTGGTACAGAGAGAGAGGCTTG---TTTGCTCAGGTAACAGATGTTGAGATTTTGTCTGATGGTATTCTTAAAGTTCAAGTGGCAGAGGCTGAGGTCAATAACATCAATATTCGGTTTCTTGACCGGAAAACTGGGGAGCCCACTGTTGGACAAACTCGGCCAGAGACCATCCTTCGACAGTTG------ACCACAAAGAAAGGACAGGTTTACAGTTTGCAACAAGGTAGGCGTGACGTAGAAACTGTTTTCACGATGGGCATTATGGAAGATGTTAACCTTGTGCCACAGGCTGCTGGCGACACA---------------GGCATGGTTGATTTAACAATGAACGTTGTAGAGCGTAAGACGGGAGGATTTTCTGCAGGAGGTGGATTATCAGGAAATGGTATGACAAATGGTGCTTTATCGGGTTTA------GTGGGAAGTTTTGCTTATTCTCATCGAAATGTTTTTGGTCGAAATCAAAAGCTTAACATCTCATTAGAACGAGGCCAA------------------GTTGATTCGATGTTTCGAATCAATTATACTGATCCT---------TGGATAGAGGGA---------------------------------------GATGATAAGCGAACATCTAGATCGATAAGTATTCAGAATTCTCGTAGTCCTGGGACTATCACCCATGGTCTTCGAAAAGGTGATTCTTCTTTGGGCCCTTCTCAT------------------GGTGGAGTAATAATTGGGAGGCTAGTTGCTGTATTAGATTATAGTCGA------------------------------------CCTCTAAGACCAAAATGGAGTGGAACTGCTGGAATAAGCTTTCAGCGAGTCGGT------------------------------------GCTCGAGATGACGAGGGCCAA------------------------------CCAAAAGTTGTTGACATGTATGGAGCTCCTCTTACTTTCAGCAGAAAGACCTATGATGACATGCTT---------------GTTGGGAAGTTGGAGTTCGTTTACACAGATTCTGGCGATAATGGATCCTCACAATTGGTCTTGAATTCGGAGCAAGGATTACCAATTGCGCCCGAG---TGGCTATTTTTCAACCGTACAAACATAAGAGCAAGGCAGGGCCTCCGAATAGGTCCAGTCCGATGCATAGCCAGC------------------------------TTTTCAGGA------GGAAATGTGCTGGGGGATTTAGCCCCTCATGAG------------------------------------------------------------------------------------------------------------------------------------------------------------------------------------------------------------------------------------------------------------------------------------------------------------------------------------------------------------------------------------------------------------------------------------------------------------------------------------------------------------------------------------------------------------------------------------------------------------------------------------------------------------------------------------------------------------------------------------------------------------------------------------------------------------------------------------------------------------------------------------------------------------------------------------------------------------------------------------------------------------------------------------------------------------------------------------------------------------------------------------------------------------------------------------------------------------------------------------------------------------------------
>Huperzia_squarrosa
---------------------------------------------------------------------------------------------------------------------------------------------------------------------------------------------------------------------------------------------------------------------------------------------------------------------------------------------------------------------------------------------------------------------------------------------------------------------------------------------------------------------------------------------------------------------------------------------------------------------------------------------------------------------------------------------------------------------------------------------------------------------------------------------------------------------------------------------------------------------------------------------------------------------------------------------------------------------------------------------------------------------------------------------------------------------------------------------------------------------------------------------------------------------------------------------------------------------------------------------------------------------------------------------------------------------------------------------------------------------------------------------------------------------------------------------------------------------------------------------------------------------------------------------------------------------------------------------------------------------------------------------------------------------------------------------------------------------------------------------------------------------------------------------------------------------------------------------------------------------------------------------------------------------------------------------------------------------------------------------------------------------------------------------------------------------------------------CGGAAAACTGGGGAGCCTACAGTTGGTCAAACGCGGCCAGAGACTATCCTTCGACAGTTG------ACAACAAAGAAAGGACAGGTTTACAGTTTGCAACAAGGCAGGCGTGATGTGGAAACTGTTTTCACGATGGGCATCATGGAAGATGTTAACCTTGTGCCACAGGCAGTTGGCGACACA---------------GGCATGGTTGACTTAACAATGAACGTTGTAGAGCGTAAGACTGGAGGATTTTCTGCTGGAGGTGGATTATCAGGGAACGGTATGACAAATGGTGCTTTATCAGGTCTA------GTGGGAAGTTTTGCTTATTCTCATCGAAATGTTTTTGGTCGAAATCAAAAGCTTAACATCTCATTAGAACGAGGCCAA------------------ATTGATTCAATGTTTCGAATCAATTATACCGATCCT---------TGGATAGAGGGA---------------------------------------GATGATAAGCGAACCTCCAGATCCATAAGTATTCAGAACTCTCGTAGTCCTGGGACTATCACCCATGGTCTTCGAAAAGGTGATGCTTCTTTGGGCCCTTCTCAT------------------GGTGGAGTAATTATTGGGAGGTTGGTTGCTATGTTAGATTATAGTCGA------------------------------------CCTTTAAGACCAAAATGGAGTGGAACTGCTGGAATAAGCTTCCAGCGAGTCGGT------------------------------------GCTCGAGATGACGAGGGCCGA------------------------------CCAAAAGTTGTTGACATGTATGGAGCTCCTCTTACTTTCAGTGGAAAGACCTATGATGACATGCTT---------------GTTGGAAAATTGGAGTTTGTTTATACAGATTCTGGCGATAATGGATCTTCACAACTAGTCTTTAATTCGGAGCAAGGATTACCAATTGCACCTGAA---TGGCTATTTTTCAACCGTACAAACATCAGAGCAAGGCAGGGGCTCCGAATAGGTCCAGTCCGATGCATAGCCAGG------------------------------------------------------------------------------------------------------------------------------------------------------------------------------------------------------------------------------------------------------------------------------------------------------------------------------------------------------------------------------------------------------------------------------------------------------------------------------------------------------------------------------------------------------------------------------------------------------------------------------------------------------------------------------------------------------------------------------------------------------------------------------------------------------------------------------------------------------------------------------------------------------------------------------------------------------------------------------------------------------------------------------------------------------------------------------------------------------------------------------------------------------------------------------------------------------------------------------------------------------------------------------------------------------------------------------------------------------
>Isoetes_lacustris
------------------GTGTTGTATGTCCCAGCAACATGTGAG------------------------------------------------------------GAAGGAGAGCAAGGA------------------------------------------------------TCCGTCATGGCTTCTGCCTCCTCT---------------------------------------------------------------------------------------------------------------TCCTCCGGCAGCTTACAGACAAGAAAAAAAGGTTGCCCATTTTCTTCATTCAGG---------------------------------------------------------GTTCCGGCAGCGGCAGCATGCCAAACTCCTGGTGTTGCAGCTCTCCACACATCCCTTTTGTCATGGCAAAACAGAAGCAAACAAGCGATTCATCCTCCTTTTACAGCCTTTCCG---------------------------------------------------------------------------ATGTCTTGCTTCACGGAAGGATTGGTAGCTTTTCATGGGCAGATCGAGAAAGCCAGCAGA---------------------------------------------------------------------------------------------------------TGGATGAAA---GGA------TTCAAATTTTCCAGGTCCACA---------------------------------------------TTAGGTCGGCATGGT---ATGTTCTGT---------TCTGTTTCTATAGGG------------------------------------------AGGGAT------------------------------------------------------------------------------------------------------GGAGTGAATGGAGATCGTTCAATGGTGTCAATGCAGGCTGGAAGGGCC------------------------------------------------------------------------------ATGAAGGCAGCATCTGAAAGTGTCACC---------------------------------------------------------------------------------------------------------------------------------ACTAAGGAGGAGGAAGAGAGGGTTTTGATTAGTGAAGTATTGGTGCGTGATAAAGATGGACAAGAATTAGAG---AATAGTGAGCTCTTGGAAACTGCAAGACAAGCTCTTCGAGCTTCTAAACCAAATTTTGCCTTGACCACTAAGGAAGTAAGAGAGGATGTTCACCGCATTATCGAGACTGGTTACTTTGCATCCTGCATGCCACTTGCGGAAGATACCAGAGATGGG---------GTTAGGCTCGTATATAAGGTGGAGCCAAATCAAGAGCTGAAGGGGCTTATTTGTAACGGTGCAAATGTTCTTCCA---------------------------ACGAAAGTTATAGAGGATTCCTTT---CGGGACGAGTACGGAAAAGTA------------------------------------------------------------------------------------------------------GTGAATATCCAG---CGGTTGAGTAAGGTGTTGGATAAGTTGAATGGATGGTACAGGGAAAGGGGACTC---TTTGCCCAGGTTACGGATCTGGAAATATTATCAGATGGCATCCTTAGGGTGCAGGTAGCAGAAGCTGTGGTCAACAATATAAACATTCGCTTTCTTGATAGGAAAACTGGAGAGCCAACCACAGGGCGGACTCGGCCAGAGACAATCCTTAGTCAACTG------ACAACAAAGAAAGGACAGGTATATAGTCTTCAACAAGGAAGGCGTGATGTTGAAACTGTCTTTACAATGGGCATAATGGAAGACGTAAACCTAGTACCTCAGGCTGCTGGTGATACA---------------GGAATGGTTGATCTAACCATGAATTGTGTTGAGCGCGTAGCTGGTGGATTTTCTGCTGGAGGTGGCCTATCAGGGAATGGAATGACCAATGGAGCTCTGTCTGGTCTT------GTTGGAAGTTTTGCTTATTCTCATAGGAATGTTTTTGGACGGAATCAGAAATTAAATATCTCGCTGGAGAGAGGGCAG------------------ATTGATTCTATGTTTCGAATAAATTATACGGATCCA---------TGGATTGAGGGA---------------------------------------GACGACAAACGTACTTCCAGGTCAATTAACATCCAGAACTCACGTAGTCCAGGTACTGTTACCCATGGGATACGGAGGGAAGCAAGCTCCTCGGGGTCTTTACAT------------------GGTGGAGTCACCATTGGCAGGCTCATTGCAGGTGTTGATTACAGCCGG------------------------------------CCATTACGGCCAAAATGGAGTGGCACAGCTGGCATAAGCTTTCAGAGAGCTGGA------------------------------------GCGCGAGATGATCACGGACAA------------------------------CCTAAAGTCGTCGATATCTATGGCGGGCCCCTTACCTTTAGTGGAAAAGCATATGATGACATGTTA---------------ATTGGTAAACTGGAATTTGTTTACACAGATTCTGGTGATTATGGTTCCTCTCAGCTTGTTTTAAACACAGAACAAGGGCTGCCAGTTGCACCAGAG---TGGCTTTTCTTCAATCGAATAAATGTACGTGCAAGGCAAGGTCTTCGGATTGGTCCAGTCCGATGTATCGCTAGC------------------------------TTCTCTGCT------GGTAATGTACTAGGAGATCTTGCTCCTCATGAAGCTTTTCCTATAGGAGGGACAAATAGTGTTCGTGGATATGATGAAGGAGCAGTTGGCTCTGGGCGTTCTTGCATTGTAGCC------AGTGGTGAAATGTCGATTCCATTGTTTGGACCTCTAGAGGGTGCAATTTTTGCTGATTATGGTACTGATTTAGGTTCCGGCCACAGTGTTCCA---------------------------------------------------------------------------------------GGGGATCCTGCCAGTGTTCGGGGCAAACCTGGAAATGGCTATGGTTATGGAGCTGGTATTCGAGTCGAATCACCCTTG------------------------------------GGTCCTTTGAGGTTGGAGTAT---------------------------------------------GCTTTTAAT---------AAAAGTAATGCACGTAGATTCCATTTTGGCCTTGGATACCGGAACTAA---------------------------------------------------------------------------------------------------------------------------------------------------------------------------------------------------------------------------------------------------------------------------------------------------------------------------------------------------------------------------------------------------------------------------------------------------------------------------------------------------------------------------------------------------------------------------------------------------------------------------------------------------------------------------------------------------------------------------------------
>Isoetes_sinensis
------------------------------------------------------------------------------------------------------------------------------------------------------------------------------------------------------------------------------------------------------------------------------------------------------------------------------------------------------------------------------------------------------------------------------------------------------------------------------------------------------------------------------------------------------------------------------------------------------------------------------------------------------------------------------------------------------------------------------------------------------------------------------------------------------------------------------------------------------------------------------------------------------------------------------------------------------------------------------------------------------------------------------------------------------------------------------------------------------------------------------------------GCTGGAAGGGCC------------------------------------------------------------------------------ATGAAGGCAGCATCTGAAAGTGTCACC---------------------------------------------------------------------------------------------------------------------------------ACTAAGGAGGAAGAAGAGAGGGTTTTGATCAGTGAAGTATTGGTGCGTGATAAAGATGGACAAGAATTAGAG---AATAGTGAGCTCTTGGAAACTGCAAGACAAGCTCTTCGGGCTTCTAAACCAAATTTTGCCTTGACCACTAAGGAAGTAAGAGAGGATGTTCACCGCATTATCGAGACTGGTTACTTTGCATCCTGCATGCCACTTGCGGAAGATACCAGAGATGGG---------GTTAGGCTCGTATATAAGGTGGAGCCAAATCAAGAGCTGAAAGGACTTATTTGTAACGGTGCAAATGTTCTTCCA---------------------------ACGAAAGTTATAGAGGACTCCTTT---AGGGACGAGTACGGAAAAGTA------------------------------------------------------------------------------------------------------GTGAATATCCAG---CGGTTGAGTAGGGTGCTGGATAAGTTGAATGGATGGTACAGAGAAAGAGGACTC---TTTGCCCAGGTTACAGATCTGGAAATATTATCAGATGGCATCCTCAGGGTGCAGGTAGCAGAAGCTGTGGTCAACAATATAAACATTCGCTTTCTTGATCGGAAAACTGGAGAGCCAACCACAGGGCGGACTCGGCCAGAGACAATTCTTCGTCAACTG------ACGACAAAGAAAGGACAGGTATATAGTCTTCAACAAGGAAGGCGTGATGTTGAAACTGTCTTTACAATGGGCATAATGGAAGACGTAAACCTAGTACCACAGGCTGCTGGTGATACA---------------GGAATGGTTGATCTAACCATGAATTGTGTTGAGCGCGTAGCCGGCGGATTTTCTGCTGGAGGTGGCCTATCAGGGAATGGAATGACCAATGGAGCTCTGTCTGGCCTC------GTTGGAAGTTTTGCTTATTCTCATAGGAATGTTTTTGGACGGAATCAGAAATTAAACATCTCGTTGGAGAGAGGCCAG------------------ATTGATTCTATGTTTCGAATAAATTATACGGATCCA---------TGGATTGAGGGA---------------------------------------GATGACAAACGTACTTCCAGGTCAATTAACATTCAGAACTCACGTAGTCCAGGTACTGTTACCCATGGGATACGGAGGGAAGCAAGCTCCTCAGGGTCTTTACAT------------------GGTGGAGTCACCATTGGCAGGCTCATTGCAGGTGTTGATTACAGCCGG------------------------------------CCATTACGGCCAAAATGGAGTGGCACAGCTGGCATAAGCTTTCAGAGAGCTGGA------------------------------------GCGCGAGACGATCACGGACAA------------------------------CCTAAAGTCGTCGATATCTATGGCGGGCCACTCACCTTTAGTGGAAAAGCATATGATGACATGTTA---------------ATTGGTAAACTGGAATTTGTTTACACAGATTCTGGTGATTATGGTTCCTCCCAGCTTGTTTTGAACACAGAACAAGGGTTGCCAGTTGCACCGGAG---TGGCTTTTCTTTAATCGAATAAATGTACGTGCGAGGCAAGGTCTTCGCATTGGTCCAGTCCGATGTATTGCTAGC------------------------------TTTTCTGCT------GGTAATGTGCTAGGAGATCTTGCTCCTCACGAAGCTTTTCCGATAGGAGGGACAAATAGTGTTCGTGGATATGATGAGGGAGCAGTTGGCTCTGGGCGTTCTTGCATTGTAGCC------AGTGGTGAAATGTCAATTCCATTGTTTGGACCTCTAGAAGGTGCAATTTTTGCTGATTATGGTACTGATTTAGGTTCCGGCCACAGTGTTCCA---------------------------------------------------------------------------------------GGGGATCCTGCCAGTGTTCGGGGCAAACCTGGAAGTGGCTATGGTTATGGAGCTGGTATTCGAGTCGAATCACCTTTG------------------------------------GGTCCTTTGAGGTTGGAGTAT---------------------------------------------GCTTTCAAT---------AAAAGTAATGCACGAAGATTCCATTTTGGCCTTGGATACAGGAACTAA---------------------------------------------------------------------------------------------------------------------------------------------------------------------------------------------------------------------------------------------------------------------------------------------------------------------------------------------------------------------------------------------------------------------------------------------------------------------------------------------------------------------------------------------------------------------------------------------------------------------------------------------------------------------------------------------------------------------------------------
>Selaginella_moellendorffii
------------------------------------------------------------------------------------------------------------------------------------------------------------------------------------ATGTCGTCTTCCAGGGCG---------------------------------------------------------------------------------------------------------------GAGGCGCCACCGTCGGCGCTCCAGCCCGCGCGGATTCTCTTCTCCGGAATCAAGGTA---------------CCCGATCTCTCGCGCCAGTTCCAGCAGCACAAT---GCCATCCCGTCGCTGCTCGATCGGATCAATTCGCCGCTGGCAGCTGCCAGATCCTTGCTC------------------------CAGCGCGTTCTTCCTCCTAGGGCAGCCACATCCGGC------------------------------------------------------------------------AGGGAGCCGCTGCTCCAGTCGCTCCAGGCG---------------------------------------------------------------------------------------------------------------------------------------------------------------CGGATTTTAGGGTCGCTT---------------------------------------------CGGCAGCGCCATGCCGCGCTCTTCTGC---TCGGCATCGCTGGGCGCTGGC------------------------------------------GAT------------------------------------------------------------------------------------------------------------------------------------GATCAGCGCAAGGAGAATTCC------------------------------------------------------------------------------ATGGCGGTGGCCGTCAGGAAGGGTTCT------------------------------------------------------------------------------------------------------------------------------AGGGGGAAGGAGGAGGAGGAAAGAGTCCTTATCAGCGAGGTTCTTGTCCAAGATAAAGATGGGCAGGAGCTGGAA---AACTCGGAGATTTTGGCCACTGCTCGACAGGCTCTAAAGTCGTGTAAATCGAATTACGCGCTCACGACGAAAGAGGTCCAAGAGGACGTCCATCGGATCATCGAGACTGGATTTTTCGCGTCTTGCATGCCTGTTGCCGAAGATACACGAGATGGA---------GTCAGGCTGATTTTCAAGGTCGAGGCTAACCAAGAACTTCGTGGCCTTGTTTGCAATGGCGCAAACGTTCTTCCC---------------------------ACGAAGGTTATCGAGGATGCCTTT---CGAAACGAGTATGGAAAAGTT------------------------------------------------------------------------------------------------------GTGAACATTCAA---AGGCTTAACACGGTTCTCGACACTTTGAATGGATGGTACCGAGATAGAGGCTAC---TTTGCACAGGTGACAGACCTGGAGATAATGCCAGACGGTATTCTCAAAGTACAATTTGCTGAGGCAGTAGTTAACAACATCAATATACGATTTTTGGACAGGAAAACGGGGGAGCCGACTGTCGGGAAAACAAGGCCCGAAACATTGCTTCGTCAGCTT------ACGACGAAAAAAGGACAGGTATACAGCTTGCAACAAGGTAGACGAGATGCCGAAACGGTCTTTACAATGGGAATTATGGAAGATGTCAATATCGTGCCACAGGCTGCTGGAGATACT---------------GGGATGGTAGACTTGACAATGAATGTAGTGGAACGTGTACCTGGAGGATTTTCCGCAGGAGGGGGGTTGTCAGGAAACGGCATGACGAACGGAGCATTGTCGGGTTTG------GTTGGGAGTTTTGCTTATTCCCATAGAAATGTGTTTGGACGTAATCAGAAGCTGAACGTATCATTGGAGAGGGGTCAA------------------GTGGACTCGATGTTTCGTATTAACTACACCGATCCT---------TGGATTGAGGGG---------------------------------------GATGACAAACGCACGTCCAGAGCAATCAACATCCAGAATTCTCGGAGTCCAGCCTCTATGACTCATGGCGTTCGAAGAGATGTTAGTTCATCTGGACCTTCGCAT------------------GGCGGCGTGACTGTCAGCCGGCTCATGGCATCAGTTGATTACAGCAGA------------------------------------CCGCTACGACCAAAATGGAGCGGAACCGCTGGTTTGAGCTTTCAGCGAGCAGGA------------------------------------GCACGGGATGAGCATGGTCAG------------------------------GCCAAGGCTATTGATGTGTATGGGGGACCACTTACATTCAGTGGCAAAGCGCACGACGACATGCTC---------------ATTGCGAAGCTTGAGCTGGTATACACGGATTCTGGTGATTATGGCTCTTCTCAGCTTGTTTTAAACACGGAGCAAGGACTGCCAATTGCCCCGGAT---TGGCTTTTCTTCAATCGTGTCAACATCAGGGCCCGCCAGGGCGTGAGGATCGGACAAGTTCGATGCATAACAAGGCAGGCCACATTTGTTTTTGTTTTTCCAAACTTCTCTGCC------GGTAACGTGGCTGGAGATCTCGCCCCTCACGAAGCGTTTCCGATAGGAGGAACAAACAGCGTCCGTGGTTACGACGAGGGAGCAGTCGGATCCGGGCGCTCTTACGCCGTGGCC------AGCGGAGAAATCTCCATTCCTTTGTGGGGTCCTTTGGAAGGTGCTGTGTTTGCAGACTATGGAACAGATCTAGGATCCGGACACACAGTTCCC---------------------------------------------------------------------------------------GGTGATCCTGCGAGTGTTAGAGGAAAGCCAGGCTCTGGATATGGCTATGGAGCGGGCATTCGTGTCGATTCTCCTCTC------------------------------------GGGCCATTGCGACTAGAGTAT---------------------------------------------GCTCTCAAC---------GATCATAGAGCAAAGCGCTTCCATTTTGGTATCGGCTATAGAAATTAA---------------------------------------------------------------------------------------------------------------------------------------------------------------------------------------------------------------------------------------------------------------------------------------------------------------------------------------------------------------------------------------------------------------------------------------------------------------------------------------------------------------------------------------------------------------------------------------------------------------------------------------------------------------------------------------------------------------------------------------
>Pteridium_aquilinium
------------------------------------------------------------------------------------------------------------------------------------------------------------------------------------------------------------------------------------------------------------------------------------------------------------------------------------------------------------------------------------------------------------------------------------------------------------------------------------------------------------------------------------------------------------------------------------------------------------------------------------------------------------------------------------------------------------------------------------------------------------------------------------------------------------------------------------------------------------------------------------------------------------------------------------------------------------------------------------------------------------------------------------------------------------------------------------------------------------------------------------------------------------------------------------------------------------------------------------------------------------------------------------------------------------------------------------------------------------------------------------------------------------------------------------------------------------------------------------------------------------------------------------------------------------------------------------------------------------------------------------------------------------------------------------------------------------------------------------------------------------------------------------------------------------------------------------------------------------------------------------------------------------------------------------------------------------------------------------------------------------------------------------------------------------------------------------------------------------------------------------------------------------------------------------------------------------------------------------------------------------------------------------------------------------------------------------------------------------------------------------------------------------------------------------------------------------------------------------------------------------------------ATGTTTAGAATCAATTACACTGACCCA---------TGGATTGAAGGC---------------------------------------GATGATAAGCGTACATCACGCTCTATTACTGCGCAGAATTCTCGGACTCCTGGGACCGTAGTGCATGGTATAAAACGAGGA------TCCACAGGACCTCTGCAC------------------GGAGGTGTAACCATCGGCAGGCTAACAGCAGGACTGGATTACAGCCGT------------------------------------CCTTTAAGACCAAAATGGAGTGGTACTGCTGGAATATCTTTCCAGCGTGCGGGA------------------------------------GCTCGAGATGATAATGGATGT------------------------------CCCAAAGTTGTGGATATGTATGGAGGTCCCTTAACCTTTAGTGGTAAGGCATATGATGATATGCTT---------------GTTGCCAAGCTTGAAACAGTTTATACAGACTCTGGAGACCATGGTTCTTCTCAGTTTGTCTTCAATGCGGAGCAAGGCATGCCCATTGCGCAAGAC---TGGTTGTTTTTTAATCGATTAAATGTTCGGGCGCGTCAAGGAATTCAAATAGGTCCTGTGCGTTGTATTGCCAGC------------------------------TTCTCAGGA------GGTACAGTGATTGGAGATTTGGCTCCCCATGAAGCCTTTCCCATTGGAGGCACAAATAGTGTTCGTGGATATGAGGAAGGTGCAGTTGGTTCAGGTCGATCATGCATAGTTGCA------AGCGGCGAAATATCAGTTCCAATGTTTGGACCAGTTGAAGGTGCTGTTTTTGCCGACTATGGAACAGATCTTGGATCAGGCGCTACTGTTTCT---------------------------------------------------------------------------------------GGGGATCCTGCTGGTGCTCGTGGAAAGCCTGGAACTGGATATGGATATGGGGCTGGCATCCGAGTGGATTCTCCTCTA------------------------------------GGTCCATTGCGCCTAGAGTAC---------------------------------------------GCATTGAAT---------GATATCAACCAACGGAGGTTTCATTTCGGGATCGGATATCGAAACTAA---------------------------------------------------------------------------------------------------------------------------------------------------------------------------------------------------------------------------------------------------------------------------------------------------------------------------------------------------------------------------------------------------------------------------------------------------------------------------------------------------------------------------------------------------------------------------------------------------------------------------------------------------------------------------------------------------------------------------------------
>Pinus_maritima
------------------------------------------------------------------------------------------------------------CTTTCGCATAAAGTTAGGCGAGGCACTGAACTG------GTAGCAGCAGCCCGAGCCAGGAAGGAAGCTATGACTATGGCGGAGGTTGAG---------------------------------------------------------------------------------------------------------------GGTTCACTCCCTGTTTTCTCCCAATCAGTTCGTTTCTCATGGTCTTCGGTTAAAATT---------------CCCGAGTTCTCG------ATCGAACGCCAT------------CCT---------------------------------------------------------------CCGCGCTTCAATCTGTCACAATTTCCTCTGCGCGCTTTCGCTTCCAATCTG---------------------------------------------------GAAAAAGCCAGGAACTTTGCGAAGGGTTTCATAGGATCCGTCGTCCAC---------------------GGGAATCGA---------------------------------------------------------------------------------------------------------AATGCGCTC---------------------------------------------------------------------------------AACAGAAGAATGCCGTTGCTATGT---TCCACTTCCATTGCTATTGCC------------------------------------------AAC------------------------------------------------------------------------------------------------------------------------------------AGGGAAAATAAGCCCTCATCT------------------------------------------------------------------------------CTGGAGTTGGAAAGCTCCCAAAACGCAACCAAGGACTATGCTTCTACAACGGATAGTTTAAATGATCTATCCAACGGAGATTCGCATAGGCACACAGTTCAAGATACAGAGGGTACCGCAGGGCAGCAGCAGAAGCAAGCGTGCGTGTGCCGCCATGCAAAGGAAGACCAGGAGAGGGTTTTGATCAGCGAGGTTTTGTTTCAGAACAAGGACGGAGACGAGCTCGAG---AATCCGGAGCTGTTAAGTTCTGCCATGGGGGCTCTAAAAGCCTGTAAACCTAACTCTGCTTTGACAATTCAGGAAGTACAGGAGGATGTACACCGTGTTATCGATTGCGGCTATTTCTATTCGTGCATGCCCGTGGCGGTAGATACAAGAGACGGC---------ATTCGCCTCATCTTCAAGGTAGAACCATATCAAGAATTTAAAGGCTTGATTTGTGAGGGTGCAAATGTTCTTCCA---------------------------ACAAGGATTGTGGAAGATGCATTC---AGGGACGAATATGGAAAGGTT------------------------------------------------------------------------------------------------------GTAAATTATCAG---CGGCTGAGTAAAGTGTTAAATTCTATTGATAATTGGTATGGTGAACGCGGTCTG---TTTGCAAAGGTTGCAGATGTAGAGATGCTATCCGGTGGAATTATCAGGTTGCTGGTCTCAGAAGCGGAAGTTAACAACATTACTATTCGGTTTCTTGATAGAAAGACTGGTGAGCCAACTGTAGGGAAGACTCGCCCAGAAACTCTTCTTCGTCAACTT------ACAACAAAAAAGGGTCAGGTTTACAGCTTGCAACAAGGTAGAAGGGATGTAGAGACTGTTCTAACGATGGGTATTATGGAAGATGTTAGCATTGTTCCTCAACATGCTGGTGATACA---------------GGAAAGGTAGATTTGACAATGAATGTCGTGGAACGTGTTACTGGGGGATTCTCTGCAGGTGGAGGAATTTCAGGGAGTGGGATGACAGGTAGTCTTCTCTCAGGGCTT------ATTGGAAGCTTTGCATATTCACATAGAAATGTATTTGGACGCAATCAAAAGCTAAACATTTCACTGGAGCGAGGCCAA------------------CTTGATTCATCTTTCAAAATAAACTACACCGATCCA---------TGGATAGAGGGT---------------------------------------GATGATAAACGGACATCTAGGTCAATCACAGTTCAGAATTCCCGCTCCTCTGGAACACTTGTTCATGGGATGAGTCCAGGTTCAAATAATAGTCCTGATTCAAGAACTCCAGTTTCTTCGGATGGGATTGTGACTATAGGCAGACAGATAGCAAGTGTGGATTATAGTCGT------------------------------------CCACTTAGACCAAAGTGGAGTGGAACTGGAGGTATAAGTTTCCAGCGTGCTGGCCCT------------------------------CTTCAGCGTGATGAAAATGGACAA------------------------------ATAAAAATAGCAGATATGTATGGAGCTCCACTCACTTTCAGTGGCAAGGCCTATGATGACATGCTG---------------CTTGCAAAGCTGGAGACTATGTATGCAGATTCTGGAGAACATGGGTCTTCAATGCTTGTATTTAACATGGAACAAGGCCTACCCATCTTGCCAGAA---TGGCTATTTTTTAATAGACTGAATATCCGTGCAAGACATGAAATGCGCATTGGTCTGGCTCATTGCATTGCAAGT------------------------------TTTTCTGGT------GGGAAAGTAATTGGAGATCTAGCTCCTCATGAGGCATTTGCAATTGGAGGAACTAACAGTGTACGTGGATATGAAGAAGGTGCAGTTGGTTCTGGTAGATCGTGTGCTGTTTCA------AGTGTTGAAATTTCAGTCCCCATGTTTGGGCCTGTGGAAGGTGCCATTTTTGGGGATTATGGAACCGATTTTGGTTCAGGGCAGACTGTTCCA---------------------------------------------------------------------------------------GGTGATCCTGCAGGTGCTCGGAATAAACCGGGAAACGGCTATGGTTATGGTGCAGGTATTCGTGTGGATTCACCACTG------------------------------------GGGCCTTTGCGGCTGGAATAT---------------------------------------------GCCCTAAAT---------AACCAAGGTCTTCGACGATTTCACTTTGGAGTTGGTTATCATAACTAG---------------------------------------------------------------------------------------------------------------------------------------------------------------------------------------------------------------------------------------------------------------------------------------------------------------------------------------------------------------------------------------------------------------------------------------------------------------------------------------------------------------------------------------------------------------------------------------------------------------------------------------------------------------------------------------------------------------------------------------
>Isoetes_spp
---------------------------------------------------------------------------------------------------------------------------------------------------------------------------------------------------------------------------------------------------------------------------------------------------------------------------------------------------------------------------------------------------------------------------------------------------------------------------------------------------TGGCAAAACAGAAGCAAACAAGCGATTCAGCCTTCGAAAACAGCATTTCCG---------------------------------------------------------------------------ATGTCTCGCTTCACAGAAGGGTTGG--------------------------------------------------------------------------------------------------------------------------------------------------------------------------------------------------------------------------------------------------------------------------------------------------------------------------------------------------------------------------------------------------------------------------------------------------------------------------------------------------------------------------------------------------------------------------------------------------------------------------------------------------------------------------------------------------------------------------------------------------------------------------------------------------------------------------------------------------------------------------------------------------------------------------------------------------------------------------------------------------------------------------------------------------------------------------------------------------------------------------------------------------------------------------------------------------------------------------------------------------------------------------------------------------------------------------------------------------------------------------------------------------------------------------------------------------------------------------------------------------------------------------------------------------------------------------------------------------------------------------------------------------------------------------------------------------------------------------------------------------------------------------------------------------------------------------------------------------------------------------------------------------------------------------------------------------------------------------------------------------------------------------------------------------------------------------------------------------------------------------------------------------------------------------------------------------------------------------------------------------------------------------------------------------------------------------------------------------------------------------------------------------------------------------------------------------------------------------------------------------------------------------------------------------------------------------------------------------------------------------------------------------------------------------------------------------------------------------------------------------------------------------------------------------------------------------------------------------------------------------------------------------------------------------------------------------------------------------------------------------------------------------------------------------------------------------------------------------------------------------------------------------------------------------------------------------------------------------------------------------------------------------------------------------------------------------------------------------------------------------------------------------------------------------------------------------------------------------------------------------------------------------------------------------------------------------------------------------------------------------------------------------------------------------------------------------------------------------------------------------------------------------------------------------------------------------------------------------------------------------------------------------------------------------------------
>Isoetes_andicola
-----------------------------------------------------------------------------------------------------------------------------------------------------------------------------------------------------------------------------------------------------------------------------------------------------------------------------------------------------------------------------------------------------------------------------------------------------------------------------------------------------------------------------------------------------------------------------------------------------------------------------------------------------ATTGGTAACTTTTCATGGGCAGATCGAGAAAGCGAGCAGA---------------------------------------------------------------------------------------------------------TGGATGAAA---GGC------TTCAAAATTTCCAGGTCCACA---------------------------------------------TTAGGTCGGCATGGT---ATGTTCTGT---------TCTGTTTCAATAGGA------------------------------------------AGGGAT------------------------------------------------------------------------------------------------------GGAGTGAATGGAGAT------------------------------------------------------------------------------------------------------------------------------------------------------------------------------------------------------------------------------------------------------------------------------------------------------------------------------------------------------------------------------------------------------------------------------------------------------------------------------------------------------------------------------------------------------------------------------------------------------------------------------------------------------------------------GGAAAAGTA------------------------------------------------------------------------------------------------------GTGAATATCCAG---CGGTTGAGTATGGTGTTGGATAAGTTGAATGGATGGTACAGGGAAAGGGG-------------------------------------------------------------------------------------------------------------------------------------------------------------------------------------------------------------------------------------------------------------------------------------------------------------------------------------------------------------------------------------------------------------------------------------------------------------------------------------------------------------------------------------------------------------------------------------------------------------------------------------------------------------------------------------------------------------------------------------------------------------------------------------------------------------------------------------------------------------------------------------------------------------------------------------------------------------------------------------------------------------------------------------------------------------------------------------------------------------------------------------------------------------------------------------------------------------------------------------------------------------------------------------------------------------------------------------------------------------------------------------------------------------------------------------------------------------------------------------------------------------------------------------------------------------------------------------------------------------------------------------------------------------------------------------------------------------------------------------------------------------------------------------------------------------------------------------------------------------------------------------------------------------------------------------------------------------------------------------------------------------------------------------------------------------------------------------------------------------------------------------------------------------------------------------------------------------------------------------------------------------------------------------------------------------------------------------------------------------------------------------------------------------------------------------------------------------------------------------------------------------------------------------------------------------------------------------------------------------------
>Isoetes_humilior
-----------------------------------------------------------------------------------------------------------------------A------------------------------------------------------TCCGCCATGGCTTCTGCCTCCTCT---------------------------------------------------------------------------------------------------------------TCCTCCGGCAGCTTTCAGACAAGAAAAAAAGGGTGCCCATTTTCTTCGTTCAGG---------------------------------------------------------GTTCCGGCAGCCGCAGCATGCCAAGCTCCTGGTGTTGCAGCTCTCC--------------------------------------------------------------------------------------------------------------------------------------------------------------------TTGGTAGCTTTTCATGGGCAAATCGAGAAAGCAAGCAGA---------------------------------------------------------------------------------------------------------TGGATGAAA---GGC------TTCAGAATTTCCAGGTCCACA---------------------------------------------TTAGGTCGGCATGGT---ATGTTCTGT---------TCTGTTTCTATAGGG------------------------------------------AGGGAT------------------------------------------------------------------------------------------------------GGAG--------------------------------------------------------------------------------------------------------------------------------------------------------------------------------------------------------------------------------------------------------------------------------------------------------------------------------------------------------------------------------------------------------------------------------------------------------------------------------------------------------------------------------------------------------------------------------------------------------------------------------------------------------------------------------------------------------------------------------------------------------------------------------------------------------------------------------------------------------------------------------------------------------------------------------------------------------------------------------------------------------------------------------------------------------------------------------------------------------------------------------------------------------------------------------------------------------------------------------------------------------------------------------------------------------------------------------------------------------------------------------------------------------------------------------------------------------------------------------------------------------------------------------------------------------------------------------------------------------------------------------------------------------------------------------------------------------------------------------------------------------------------------------------------------------------------------------------------------------------------------------------------------------------------------------------------------------------------------------------------------------------------------------------------------------------------------------------------------------------------------------------------------------------------------------------------------------------------------------------------------------------------------------------------------------------------------------------------------------------------------------------------------------------------------------------------------------------------------------------------------------------------------------------------------------------------------------------------------------------------------------------------------------------------------------------------------------------------------------------------------------------------------------------------------------------------------------------------------------------------------------------------------------------------------------------------------------------------------------------------------------------------------------------------------------------------------------------------------------------------------------------------------------------------------------------------------------------------------------------------------------------------------------------------------------------------------------------------------------------------------------------------------------------------------------------------------------------------------------------
>Isoetes_elatior
-------------------------------------------------------------------------------------------------------------------------------------------------------------------------------------TGGCTTCTGCCTCCTCT---------------------------------------------------------------------------------------------------------------TCCTCCGGCAGCTTACAGACAAGGGAAAAAATTTGCCCATTTTCTTCCTTCAGG---------------------------------------------------------GTTTCGGCAGCCGCAGCATGCCAAGCTCCTGGTGTTGCAGCTCTCCACASATCCATTTTGTCATGGCAAAACAGAAGC--ACAAKCRATTCAGCCTTCGAAAATAGCCTTTCCG---------------------------------------------------------------------------ATGTCYTGCTTCACAGAAGGCTTGGTAGCTTTTCATGGGCAGATCAAGAAAGCAAGAAGA---------------------------------------------------------------------------------------------------------TGGATGAAA---GGC------TTCAAAAWTTCYAGGTCCACA---------------------------------------------TYAGGTCGGCATGGT---ATGTTCTRT---------TCTGTTTCTATAGGG------------------------------------------AGGGAT------------------------------------------------------------------------------------------------------GGAGTGAATGGAGATCGTTCAATGGTGTCAATGCAGGCTGGAAGGGCC------------------------------------------------------------------------------ATGAAGGCAGCATCTGAAAGTGTCACC---------------------------------------------------------------------------------------------------------------------------------ACTAAGGAGGAAGAAGAGAGGGTCTTGATCAGTGAAGTAT---------------------------------------------------------------------------------------------------CCACTAAGGAAGTAAGAGAGGATGTTCACCGCATTATCGAGACTGGTTACTTTGCATCCTGCATGCCACTTGCGGAAGATACCAGAGATGGG---------GTTAGGCTCGTATATAAGGT-------------------------------------------------------------------------------------------------------------------------------------------------------------------------------------------------------------------------------------------------------------------------------------------------------------------------------GATCTGGAAATATTATCATATGGCATCCTTAGGGTGCAGGTAGCAGAAGCTGTGGTCAACAATATAAGCATTCGCTTTCTTGATAGGAAAAC-------------------------------------------------------------------------------------------------------------------------------------------------------------------------------------------------------------------------------------------------------------------------------------------------------------------------------------------------------------------------------------------------------------------------------------------------------------------------------------------------------------------------------------------------------------------------------------------------------------------------------------------------------------------------------------------------------------------------------------------------------------------------------------------------------------------------------------------------------------------------------------------------------------------------------------------------------------------------------------------------------------------------------------------------------------------------------------------------------------------------------------------------------------------------------------------------------------------------------------------------------------------------------------------------------------------------------------------------------------------------------------------------------------------------------------------------------------------------------------------------------------------------------------------------------------------------------------------------------------------------------------------------------------------------------------------------------------------------------------------------------------------------------------------------------------------------------------------------------------------------------------------------------------------------------------------------------------------------------------------------------------------------------------------------------------------------------------------------------------------------------------------------------------------------------------------------------------------------------------------------------------------------------------------------------------------------------------------------------------------------------------------------------------------------------------------------------------------------------------------------
>Isoetes_coromandelina
-------------------------------------------------------------------------------------------------------------------------------------------------------------------------------------------------------------------------------------------------------------------------------------------------------------------------------------------------------------------------------------------------------------------------------------------------------------------------------------------------------------------------------------------CAGCCTTTTCG---------------------------------------------------------------------------ATCTCTTCCTTCGTAGAAGGTTTGGTAGCTTTTCATGGGCAGATTGAGAAAGCAAGCAGA---------------------------------------------------------------------------------------------------------TGGGTAAAA---TGC------CTAAAATTTTCCCGGTCTACA---------------------------------------------TTCGGTGGTCATGGT---ATGTT--------------------------------------------------------------------------AT------------------------------------------------------------------------------------------------------GGAGGAAATGGGGATCGCTCAATAGTTCCAATGCAGGCTGGAAGAGCT------------------------------------------------------------------------------ATGAAGGCAGCCTCTGAAAGTK-CACC------------------------------------------------------------------------------------------------------------------------------------AR--AGGAGGAAGAGAGGGTTTTAATTAGTGAAG--------------------------------------------GAGCTTTTGGAAACTGCAAGACAAGCCCTTCGGGCCTCCAAACCAAATTTCGCTTTGACTACTAAGGAAGTAAGAGAGGATGTCCACCGCATTATCGAGACTGGTTACTTTGCATCCTGCATGCCACTCGCTGAAGATACGAGAGACGGC---------GTTAGACTCGTTTATAAGG-----------------------------------------------------------------------------------------------------------------------------------------------------------------------------------------------------------------------------------------------------------------------------------------------------------------------------------------------------------------------------------------------------------------------------------------------------------------------------------------------------------------------------------------------------------------------------------------------------------------------------------------------------------------------------------------------------------------------------------------------------------------------------------------------------------------------------------------------------------------------------------------------------------------------------------------------------------------------------------------------------------------------------------------------------------------------------------------------------------------------------------------------------------------------------------------------------------------------------------------------------------------------------------------------------------------------------------------------------------------------------------------------------------------------------------------------------------------------------------------------------------------------------------------------------------------------------------------------------------------------------------------------------------------------------------------------------------------------------------------------------------------------------------------------------------------------------------------------------------------------------------------------------------------------------------------------------------------------------------------------------------------------------------------------------------------------------------------------------------------------------------------------------------------------------------------------------------------------------------------------------------------------------------------------------------------------------------------------------------------------------------------------------------------------------------------------------------------------------------------------------------------------------------------------------------------------------------------------------------------------------------------------------------------------------------------------------------------------------------------------------------------------------------------------------------------------------------------------------------------------------------------------------------------------------
