# Supplementary material for: Phylogenomics indicates the “living fossil” Isoetes diversified in the Cenozoic
Source: PLoS One. 2020 Jun 18;15(6):e0227525. doi: 10.1371/journal.pone.0227525 (PMC7302493; doi:10.1371/journal.pone.0227525)
Supplement: S1 File — Folder containing fasta files for each of the individual nuclear alignments. (GZ) [file pone.0227525.s011.gz › 1_Individual_Nuclear_Alignments/Homolog_41267.orthogroup_2.fasta]

>Huperzia_lucidula
---------------------------------------------------------------------------------------------------------------------------------------------------------------------------------------------------------------------------------------------------------------------------------------------------------------------------------------------------------------------------------------------------------------------------------------------------------------------------------------------------------------------------------------------------------------------------------------------------------------------------------------------------------------------------------------------------------------------------------------------ATTTTCTGGCTTAAAAAACGGGGCTTAATGCCTGGATTAACCTTTTCCAACGAATTGATATCAAGGGATGAGGGTTTGCACTGTGACTTTGCCTGCCTCTTGTACAGTTTGTTGAATAAAAAGCTTGATGAAGAAAGTGTTCATAAGATAATATGTGATGCAGTAGAAATTGAAAGAGAATTTGTATGTGAAGCTCTATCATGTGATCTGGTTGGCATGAACAAGGTTCTCATGAGCCAATATATTGACTTCGTAGCTGACAGATTACTGGTTGCTCTTGGGTATAACAAATTCTATAACGTTCAAAATCCATTTGACTGG---ATGGAACTGATT------------------------------------TCACTACAAGGGAAGACCAATTTCTTTGAGAAAAGGGTT------------------------------------------GGTGAATATCAAAAGGCCTCG---------------------GTTATGTCAAATCTTACCAGC------TCTGAAACT---AAC---CATATATTTAGTTTGGATGAAGATTTTTGA
>Huperzia_squarrosa
---------------------------------------------------------------ATGCCGTCCATT---------------------------------------------------------------------------------------GAGGTGGAGCCAATTCTAGTGGAGAATCCCCAAAGGTTTTGCATGTTTCCTATCAAATATCCCGCTGTTTGGGAGATGTATAAAAAAGCAGAAGCCAGTTTCTGGACAGCCGAGGAAGTAGATTTGTCACAAGACTATAGGCACTGGCAA---AATCTGTCAGACAGTGAGAGGCACTTTATCAGCCACGTATTAGCATTCTTTGCTGCATCAGACGGAATCGTTTTGGAGAATCTGGCTGTCAGATTCATGAAGGAGATTCAAATTCCAGAGGCGCGTGCATTTTACGGCTTCCAGATAGCTATCGAAAATATTCACTCTGAGATGTATAGCTTGCTGTTGGAGACGTACGTTAAAGATCAGAAGGAAAAGTCTAGGCTGTTCCGTGCCATAGATACAATACCTTGTGTTGCAAAGAAAGCTGATTGGGCTCTTCAATGGATTCAG---------------------------AGTTCCAGC---AGTTTTGCAGAAAGGATTTTGGCCTTTGCATGTGTTGAAGGAATCTTTTTTTCTGGAAGTTTCTGTGCAATTTTCTGGCTTAAAAAACGGGGCTTAATGCCTGGATTAACCTTTTCCAATGAATTGATATCAAGGGATGAGGGCTTACACTGTGACTTTGCTTGTCTCTTGTACAGTTTGCTGAATAAAAAGCTTGATGAAGAACGTGTTCATAAGATAATATGTGACGCGGTAGAAATTGAAAGAGAATTTGTGTGTGAAGCTTTATCCTGTGATCTGGTTGGCATGAACAAGGCTCTCATGAGCCAATATATTGACTTTGTAGCTGACAGATTGCTGGTCGCTCTTGGCTATAGCAAGTTTTATAATGTTCAAAATCCATTTGACTGG---ATGGAGCTAATT------------------------------------TCACTACAAGGGAAGACCAATTTCTTTGAAAAAAGGGTT------------------------------------------GGTGAATATCAAAAGGCCTCA---------------------GTTATGTCAAATCTTACCAGC------TCTGAACAT---AAT---CATATATTTAGCTTGGATGAAGATTTTTGA
>Physcomitrella_patens
---------------ATGCTTCGGCAAATCAGTCGTACATTTCCAGCCCCCGGCAGAGGTAAAATGCCTTCTATGATAGCC---------------------------------------------------------------------------TTAGATCAGAAGGAGCCAATTTTGGTGGAGAATCCCAATCGCTTCACTATGTTTCCCATCAAGTATCCTCAAGTCTGGGAAATGTACAAGAAAGCTGAAGCTTCTTTCTGGACAGCGGAGGAAGTGGATTTGTCAGCAGATTCTAAACACTGGGAA---ACACTGACCGACGATGAACGACACTTTATCAGCCACGTGCTGGCGTTCTTTGCAGCCTCGGATGGAATTGTGCTTGAAAATTTGGCTGTGCGGTTCATGAAAGAGATTCAGATCCCTGAGGCCAGAGCGTTCTACGGATTCCAGATAGCTATTGAGAACATTCACTCAGAAATGTACAGTTTGTTGTTGGAGGCGTACATTAAAGATCAAGCTGAGAAGAGCAGACTTTTCAATGCCATTGAGACCATACCTTGCGTTGCTAGGAAGGCTGACTGGGCTCTAAAATGGATCGAC---------------------------AGTGCTGGG---AGCTTTGCAGAGAGAATCCTGGCTTTCGCCTGCGTCGAGGGGATTTTCTTTTCAGGGAGTTTTTGCGCCATCTTTTGGCTCAAGAAGAGAGGTCTTATGCCAGGGCTTACGTTTTCCAACGAACTCATCTCACGAGATGAGGGCCTGCACTGCGATTTTGCATGCCTGCTGTACACGCTGTTGATCAACAAACTCTCTGAAGAGAGAGTGTATGAGATCGTGTGTGAAGCTGTGGAAATTGAACGTGAGTTCGTGTGTGAGGCTCTGTCCTGCGATCTTGTCGGCATGAACAAAATTTTGATGAGCGAATACATAGACTTTGTTGCGGATCGTTTGCTGGTGTCTCTTGGATATAGGAAAAAATATAACGCTCTCAATCCTTTCGACTGG---ATGGAGCTAATC------------------------------------TCATTACAGGGAAAGACTAATTTCTTTGAGAAGAGAGTG------------------------------------------GGAGAATATCAGAAGGCCTCA---------------------GTTATGTCTAATCTGAATGGT------GGTGACACA---AACAATCATGTATTTCGACTGGATGAAGACTTTTGA
>Isoetes_lacustris
---------------------------------------------------------------ATGGTGGCTATGGAGGAT------------------------------------------------------------------------------TCGGCTTCCGAGCCCCTCTTGCTCGACAACCCTCAGCGTTTCTGTATGTTCCCTATCAAATACCGCTCCATTTGGGAAATGTACAAGAAGGCCGAAGCTAGCTTCTGGACTGCCGAAGAAGTGGATTTGTCTCAGGATGTTCAGCATTGGGAA---CGTTTAACTTCTGATGAGCGTCATTTCGTTAGCCATATTTTGGCATTCTTTGCTGCGTCTGATGGCATTGTGCTGGAAAATTTGGCATGTCGTTTCATGAAAGAAATTCAATTACCTGAGGCTCGAGCATTCTACGGCTTTCAAATTGCCATAGAGAACATTCATTCAGAAATGTATAGTCTGTTGCTGGAAACGTACATTAAAGACCAAAATGAAAAGACCAAGTTGTTTAATGCGATTGACACCATTCCTGTCGTTACCAAGAAGGCAGATTGGGCTCTTCGGTGGATTGGG---------------------------AGTTCAAAC---TCTTTTGCTGAGAGACTTTTGGCTTTTGCTTGTGTGGAGGGTATCTTTTTCTCTGGAAGTTTTTGTGCTATCTTTTGGCTCAAGAAGAGGGGTTTGATGCCTGGGCTTACCTTTTCTAATGAGCTTATCTCTCGAGATGAAGGCTTGCACACGGACTTTGCTTGCTTATTATACAGCTTACTAAACAACAAGCTTGAGGAAAGCAGAGTGCATGAAATTGTATGCGATGCTGTAGAGATTGAAAGGGAGTTTGTGTGTGAGGCCTTATCTTGTGATTTGGTGGGCATGAATGCCAAGCTTATGAGTCAATACATTGATTTTGTTGCAGATCGATTGCTTGTTGCTCTTGGTTACAAAAAAGTGTATAACGCAATGAATCCGTTTGATTGG---ATGGAGCTCATT------------------------------------TCCTTGCAGGGGAAGACCAACTTTTTTGAGAAAAGGGTT------------------------------------------GGTGAATACCAAAAGGCTTCT---------------------GTTATGGCTAATTTGACAAAT------CCTACAAAT---------CATGTTTTCAGGATGGATGAAGATTTTTAA
>Isoetes_sinensis
---------------------------------------------------------------ATGGTGGCTATGGAGGAT------------------------------------------------------------------------------TCCGCTTCCGAACCCCTCTTGCTCGACAACCCTCAGCGTTTCTGTATGTTCCCCATCAAATATCGCTCCATTTGGGAAATGTACAAGAAGGCCGAAGCTAGCTTTTGGACCGCGGAAGAGGTGGATTTGTCTCAGGATGTTCAGCATTGGGAA---CGTTTAACTTCTGATGAGCGCCATTTCGTTAGCCATATTCTGGCATTCTTTGCTGCTTCTGATGGCATTGTACTGGGAAATTTGGCATGTCGTTTTATGAAAGAAGTTCAATTACCTGAGGCTCGAGCATTCTACGGCTTTCAAATTGCCATAGAGAACATTCATTCAGAAATGTATAGTCTGTTGCTGGAAACGTACATTAAAGACCAAAATGAAAAGACCAAGTTGTTTAATGCCATTGACACCATTCCTGTCGTTACTAAGAAGGCAGATTGGGCTCTTCGGTGGATTGGG---------------------------AGTTCAAAC---TCATTTGCCGAGAGGCTTTTGGCGTTTGCTTGTGTGGAGGGTATCTTTTTCTCTGGAAGTTTTTGTGCTATCTTCTGGCTCAAGAAGAGGGGTTTGATGCCCGGGCTTACTTTTTCTAATGAGCTTATTTCTCGAGATGAAGGCTTGCACACGGACTTTGCTTGCTTATTGTACAGCTTACTAAACAAGAAGCTTGAGGAAAGCAGAGTGCATGAAATCGTATGTGATGCTGTAGAGATTGAAAGGGAGTTTGTGTGTGAGGCCTTATCTTGTGATTTGGTTGGCATGAATGCCAAGCTCATGAGTCAATACATTGATTTTGTTGCAGATCGATTGCTTGTTGCTCTTGGTTACAAAAAAGTATATAACGCAATCAATCCGTTTGATTGG---ATGGAGCTCATT------------------------------------TCCTTGCAGGGGAAGACCAACTTTTTTGAAAAAAGGGTT------------------------------------------GGCGAATACCAAAAGGCATCT---------------------GTTATGGCTAATTTGACGAAT------CCTACAAAT---------CATGTTTTCAGAATGGATGAAGATTTTTAA
>Selaginella_moellendorffii
---------------------------------------------------------------ATGGTGGGCTTCCTCGCTTCCTCCTCTCCCATCGTTGACGAT------------------------------GGCTCCAGAATC------AAGGCGCCCAAAGAGGAACCCATTCTCGCCGACAATCCACAGCGCTTCTGTATGTTCCCGATTCGCTACCCCAGGGTGTGGGAGATGTACAAAAAGGCCGAGGCGAGCTTCTGGACTGCTGAGGAGGTCGATCTCTCCCAGGATGCCAAGCACTGGGAG---TCTCTCACCGACAACGAGAAGCATTTCGTGAGCCATGTCTTAGCCTTTTTTGCCGCCTCGGATGGCATTGTCTTGGAGAATCTGGCTGTGCGTTTCATGAAAGAAATCCAGATCCCGGAGGCTCGGGCATTCTATGGCTTCCAAATTGCCATAGAGAACATCCACTCGGAGATGTATAGTCTTCTTTTGGAAACTTACATCAAAGACAACGAAGTGAAAGCGAAACTTTTCAATGCAATCGAGACCATCCCTTGTGTCGCTAAGAAAGCAGACTGGGCCCTTCGCTGGATCGAC---------------------------AGCTCACAG---TCGTTCGCGGAGAGAATTGTGGCGTTTGCTTGTGTGGAGGGCATTTTTTTCTCTGGAAGCTTTTGTGCGATTTTCTGGCTGAAAAAAAGAGGCCTCATGCCAGGACTCACTTTTTCCAATGAACTTATCTCTAGGGACGAGGGGCTCCACTGTGATTTTGCCTGCCTCTTGTACAGCTTGCTAAATGTGAAGCTGGACGAAAAGAGAGTCAAGGAAATCGTCTCGGATGCTGTGGAGATTGAAAGGCAGTTTGTTTGTGAGGCGCTGTCGTGTGACTTGGTCGGCATGAACGCAAGGCTCATGAGCCAGTACATCGATTTCGTAGCTGACCGCTTAATGGTCGTCTTGGGTTACAATAAGCTGTTTAACGCGATCAATCCATTCGACTGG---ATGGATCTGATC------------------------------------TCTCTTCAAGGGAAAACCAACTTCTTTGAGAAGCGTGTC------------------------------------------GGCGAGTACCAAAAAGCGTCA---------------------GTCATGGCAAAGGTTTCGAAT------CCGGAGGCC---GATCACCATGTGTTTAAGCTGGATGATGATTTCTAA
>Lygodium_japonicum
CCACACACACACACACACACTCTCTCTCTCTCTCTCTCTCTCTCTCTCTCACACAGAGCCACCATGCCTTCTCTGTTG---------------------------------------------------------------------------------CAGAAGCCAGAGCCCCTCCTTACCGAGAACCCGCAGAGGTTCTGTATGTTTCCCATCAAGTATCCCGCTGTCTGGGAGATGTACAAAAAGGCAGAAGCGAGCTTTTGGACAGCTGAGGAAGTCGACCTCTCTACCGATATCCATCATTGGGAG---GGCCTGCAGGATGATGAGAAGCATTTCATCAGCCATGTTTTAGCATTCTTTGCTGCTTCTGACGGGATTGTGTTGGAAAACCTCGGTGTCAGGTTTATGAAAGAGATACAAATTCCAGAGGCCCGTGCGTTTTATGGCTTCCAAATTGCCATTGAAAATATCCATTCAGAAATGTATAGTCTGCTGTTAGAGACTTACATCAAGGACCAGAAGGAGAAGGCCAGGCTCTTCAATGCAATTGAGACTGTTCCATGTGTGGCTAAAAAGGCAGACTGGGCTTTGCGATGGATAGGT---------------------------AGCAGTAGC---TCCTTTGCAGAGAGGCTTGTGGCCTTTGCATGTGTGGAGGGCATCTTCTTTTCTGGCAGTTTCTGTGCCATCTTTTGGCTGAAGAAGAGGGGTTTGATGCCAGGATTGACCTTCTCTAATGAGCTGATTTCAAGAGACGAAGGCCTGCACTGCGATTTTGCATGCCTTCTATACACGCTTTTGGAGAATAAGCTACCTGAGGCAAGGGTGCGAGAGATATTGTGCGATGCAGTAGAAATTGAGAGAGAGTTCGTGTGTGAGGCTCTCTCTTGTGATCTCGTGGGAATGAATTCCAACCTGATGAGTCAGTACATTGACTTTGTGGCAGACAGGCTCATGGTTGCACTTGGATATGGCAAGGTTTATAATGCTCAGAACCCTTTCGACTGG---ATGGAGTTGATC------------------------------------TCTTTACAAGGGAAAACCAACTTCTTTGAGAAAAGAGTA------------------------------------------GGAGAATACCAGAAGGCCTCT---------------------GTGATGGCTGGTTTGGGAAAC------ATGGAGGGC---AAC---CATGTCTTTCGCCTTGATGAGGATTTTTGA
>Pinus_maritima
---------------------------------------------------------------ATGGGTGTGATG---------------------------------------------------------------------------------------GCAGAGGAACCCTTGTTGGTAGAGAATCCCCAGAGGTTTTGTATGTTTCCCATTAAGTACCCTGAAATCTGGGAAATGTATAAGAAGGCAGAAGCTAGCTTCTGGACTGCGGAGGAAGTTGATCTCTCTGAGGATACCCAGCATTGGGAG---GCATTGACTGGTGATGAGAAGCACTTCATCACTCACGTCCTTGCATTCTTTGCTGCCTCTGACGGCATTGTTCTCGAAAACCTGGCTGGGCGTTTCATGAAAGAAGTTCAAGTTCCAGAGGCTCGTGCATTTTATGGGTTCCAGATTGCCATTGAGAATATTCACTCAGAGATGTACAGTTTACTGTTGGAGACATATGTCAAAGATCCCAAAGAAAAGAATCACCTGTTCAATGCAATTGAGACAGTTCCTTGTGTGGCAAAGAAAGCCGATTGGGCTCTCAACTGGATAGAC---------------------------AGTGCTGAA---AGCTTTGCAGAAAGGATTATTGCATTTGCTTGTGTTGAGGGTATTTTTTTCTCTGGCAGTTTTTGTGCAATCTTTTGGCTGAAGAAAAGGGGGCTGATGCCCGGTCTCACTTTTTCCAATGAACTCATTTCAAGGGATGAAGGCCTCCATTGTGATTTTGCATGCTTGCTCTACAGCTTACTGAACAACAAACTGAGTGAGGACAAAGTAAGAAAGATAGTTTGTGATGCTGTTGAGATTGAAAGAGAATTTGTATGTGATGCCCTTCCATGTGATCTTGTCGGAATGAATTCCAAGCTTATGAGTCAATATATTGACTTTGTTGCAGATAGATTGCTGGTTGCTTTGGGATGTGCAAAGGTTTATAATGCACAAAATCCTTTTGATTGG---ATGGAATTAATC------------------------------------TCTCTTCAGGGAAAGACAAATTTCTTTGAGAAAAGAGTA------------------------------------------GGAGAATATCAGAAGGCTTCC---------------------GTTATGTCCAATCTAAATGGC------AACCAGACT---------CACGTGTTTAGTTTAGATGAAGATTTTTGA
>Amborella_tricopoda
---------------------------------------ATGCCTGCTCTACCAGAAGAACCCATGTCTGCTCTG---------------------------------------------------------------------------------------CCAGAAGAACCCCTTCTTGCTTCGAACCCTGATCGATTTTGCATGTTTCCCATAAAATATCCCCAAATTTGGGAGATGTATAAGAAAGCAGAGGCCTCTTTCTGGACTGCTGAAGAGGTCGATCTCTCTCAAGACCTTCAGCACTGGGAT---TCTCTCACTTCTGGGGAAAAACACTTCATAACCCATGTCCTTGCTTTCTTTGCAGCTTCTGATGGTATAGTCCTTGAAAACCTTGCGGGTCGATTCATGAAGGAGGTTCAAGTTGCAGAGGCTAGGGCTTTCTATGGCTTCCAGATCGCCATTGAAAACATCCACTCTGAGATGTACAGCCTCTTGCTTGAATCTTACATCAAGGATTCCAGTGAGAAGAGTCGATTGTTCAGGGCTGTTGAAACGGTTCCCTGTGTTGCCAAAAAAGCAGACTGGGCGCTAAAATGGATCAAT---------------------------TCCTCTGAA---TCTTTTGCAGAGAGGTTGATTGCTTTTGCCTGTGTTGAAGGTATCTTCTTTTCTGGTAGTTTTTGTTCCATATTTTGGCTAAAAAAAAGGGGTTTAATGCCTGGTTTAACCTTCTCTAATGAACTCATTTCAAGAGATGAAGGTTTACACTGTGATTTTGCTTGCCTTCTCTATGATCTTCTAAACCACAAGCTCCCTCAACAAAGCGTTCAAAATATAGTAAGGGAATCTGTAGAGATAGAGAGAGAATTTGTTTGTGATGCCTTGCCCTGTGCTCTAGTGGGAATGAACGGCAATCTGATGAGCCAGTACATCGAATTTGTGGCTGATAGGCTGTTGAATGCTTTGGGGTGTGATAAAATCTATGGGGTTCAAAACCCATTTGATTGG---ATGGAACTCATT------------------------------------TCACTGCAGGGGAAGACTAATTTCTTTGAGAAGAGGGTT------------------------------------------GGAGAATACCAAAAGGCTTCA---------------------GTGATGAACAGTATTAATGGA------GATGGGAAG------AATCATGTGTTTAGGTTGGATGAGGACTTCTGA
>Ananas_comosus
---------------------------------------------------------------ATGCCCGCGGCGCCCTCG---CTGATCCCCCTCGTCGACGTCTCCGCCGAGGCAGCGGAGGAGATGGGGATGGGGATGAGG---------GAGGAGGAGGAGGAGGAGCCATTGCTGTCGCCGAGCGCAGATCGGTTCTCGATGTTCCCGATCCGGTTCCCGGGCATCTGGGAGTTCTACAAGAAGGCCGTGGCGTCGTTCTGGACCGCCGAGGAGGTGGACCTCTCCGGCGACCTCCGGCACTGGGAGCTTGCGCTCTCCGGCGACGACCGGCGGTTCGTCTCCCACGTGCTCGCCTTCTTCGCCGCCTCCGACGGCATCGTCCTCGAGAACCTCGCCTCCCGCTTCATGGCCGAGGTCCAGGTCGCCGAGGCCCGCGCCTTCTACGGCTTCCAGATCGCGATCGAGAACATCCACTCGGAGATGTACTCCCTCCTCCTCGAGACCTACATCCGCGACCCCCTCGAGAAGGACCGCCTCTTCCGCGCCGTCGACACCGTCCCCTGCGTCGCCCGCAAGGCCGCGTGGGCGCTGCGCTGGATCCAG---------------------------TCCCCCGACGCCTCCTTCGCCGAGCGCCTCGTCGCCTTCGCCTGCGTCGAGGGCGTCTTCTTCTCCGGCTCCTTCTGCGCCATCTTCTGGCTCAAGAAGCGCGGCCTCATGCCCGGCCTCACCTTCTCCAACGAGCTCATCTCCCGCGACGAGGGCCTCCACTGCGACTTCGCCTGCCTCCTCTACTCCCTCCTCCGCCGCCGCCTCCCCGAGCCCCGCGTCCGCGCCATCGTCCGCGACGCCGTCGACATCGAGCGCGAGTTCGTCTGCGACGCCCTCCCCGTCGCCCTCGTCGGCATGAACGGCCGCCTCATGAGCCAGTACATCGAGTTCGTCGCCGACCGCCTCCTCGCCGCCCTCGGCTGCGCCAAGATGTACGCCGTCGCCAACCCCTTCGACTGG---ATGGAGCTCATC------------------------------------TCCCTCCAGGGCAAGACCAACTTCTTCGAGAAGCGCGTC------------------------------------------GGCGAGTACCAGAAGGCCTCC---------------------GTCATGGCCAGCCTCAACGGCCTCGCCGGCGCCGCC---GACAACCACGTCTTCAAAATCGACGAGGATTTCTAA
>Oryza_sativa
---------------------------------------------------------------ATGCCGGCCGCGCCGACG---CTGGTGCCCGCCTGCGACCTG------------------------------------------------------------GAGGAGCCGCTGCTGGCGGAGTCGTCCGAGCGATTCTCGATGTTCCCGATCAGGTACCCGCAGATCTGGGAGTTCTACAAGAAGGCGGTGGCGTCGTTCTGGACGGCGGAGGAGGTGGACCTCTCCGCCGACGCGCGCCACTGGGACGCCGCGCTGTCCCCCGACGAGCGCCACTTCATCTCCCACGTGCTCGCCTTCTTCGCCGCCTCCGACGGCATCGTGCTCGAGAACCTCGCCTCCAGGTTCATGTCCGACGTGCAGGTCGCCGAGGCGCGCGCCTTCTACGGATTCCAGATCGCCATCGAGAACATCCACTCTGAGATGTACTCGCTGCTGCTCGAGACCTACATCCGCGACGGCGCCGAGAAGGACCGGCTGTTCCGCGCCATCGACACCGTCCCGGCCGTGCGCCGCAAGGCCGACTGGGCCATGCGCTGGATCGAC---------------------------GGCGGCGAG---CGCTTCGCCGAGCGCCTCGTCGCCTTCGCCTGCGTCGAGGGGATCTTCTTCTCGGGCTCCTTCTGCGCCATCTTCTGGCTCAAGAAGCGGGGGCTCATGCCGGGCCTCACCTTCTCCAACGAGCTCATCTCCCGCGACGAGGGCCTGCACTGCGACTTCGCCTGCCTCCTCTACGACCTCCTCCGCGGCAAGCTCGACGAGGCGCGCGTCCGCGAGATCGTCGCCGACGCCGTCGACATCGAGAGGGAGTTCGTCTGCGACGCGCTCCCCGTCGCGCTCGTCGGCATGAACGGCGACCTCATGAGCCAGTACATCGAGTTCGTCGCCGACCGCCTCCTCATGGCGCTCGGCTGCAAGAAGATGTACAACGTCGCTAACCCCTTCGACTGG---ATGGAGCTCATA------------------------------------TCCCTGCAGGGCAAGACCAACTTCTTCGAGAAGCGCGTC------------------------------------------GGCGACTACCAGAAGGCGTCC---------------------GTCATGTCGAGCCTCAACGGC------GGCGCCTCC---GCCAACCACGTCTTCAGCATCGACGAAGACTTCTGA
>Arabidopsis_thaliana
---------------------------------------------------------------ATGCCTTCAATG---------------------------------------------------------------------------------------CCAGAAGAGCCGCTCCTAACACCAACCCCAGACAGATTCTGTATGTTCCCAATTCACTACCCACAGATCTGGGAAATGTACAAAAAAGCCGAAGCATCATTCTGGACCGCCGAAGAAGTAGATCTATCACAAGACAACCGCGACTGGGAAAACAGTCTCAACGACGGTGAACGTCACTTCATCAAACACGTCCTCGCTTTCTTCGCTGCATCTGACGGAATCGTACTAGAGAATCTCGCTTCTCGCTTCATGTCCGATGTTCAAGTCTCTGAGGCGCGTGCTTTCTACGGTTTCCAGATCGCGATTGAAAACATCCACTCGGAGATGTATAGTCTCCTTCTCGATACTTATATCAAAGATAACAAAGAGAGAGATCATCTCTTTCGTGCCATTGAAACAATCCCTTGCGTCGCCAAGAAAGCTCAATGGGCTATGAAATGGATCGAC---------------------------GGTTCTCAG---ACTTTCGCCGAACGAATCATCGCTTTCGCTTGCGTCGAAGGTATCTTCTTCTCCGGAAGCTTTTGTTCAATCTTCTGGCTGAAGAAACGAGGACTCATGCCTGGATTAACATTCTCAAACGAATTGATCTCACGTGACGAAGGTTTACACTGTGATTTCGCTTGTCTACTCTACACGCTACTCAAAACAAAGCTTAGCGAAGAACGCGTGAAATCAATCGTCTGCGACGCGGTCGAAATCGAGAGAGAGTTTGTGTGCGACGCGCTTCCGTGCGCGTTGGTTGGGATGAACCGTGATTTGATGAGTCAGTATATTGAGTTTGTTGCGGATAGGCTTTTGGGTGCGCTTGGGTACGGGAAGGTGTACGGTGTTACTAATCCGTTCGATTGG---ATGGAACTTATT------------------------------------TCACTTCAAGGGAAAACGAATTTCTTCGAGAAACGTGTT------------------------------------------GGTGATTACCAAAAGGCTTCC---------------------GTTATGTCTAGCGTTAATGGT------AACGGCGCGTTTGATAACCATGTCTTCTCTCTCGACGAAGATTTTTAA
>Theobroma_cacao
---------------------------------------------------------------ATGCCTTCAATT---------------------------------------------------------------------------------------CCAGAAGAGCCACTGCTCGCCTCGAACCCGGACCGGTTTTGCATGTTCCCGATCCAATACCCGGAAGTATGGGAAATGTACAAGAAAGCCGAAGCCTCCTTTTGGACCGCCGAGGAAGTCGATCTCTCGTCGGATCTACGCCACTGGGAA---ACTCTTACCGATGGCGAACGCCACTTCATCACTCACGTCCTCGCCTTCTTCGCAGCCTCCGATGGCATCGTCCTCGAAAATCTCGCCGTTCGGTTCATGAAGGAAGTCCAAATCGCCGAGGCTCGTGCGTTCTATGGCTTCCAAATCGCCATCGAAAATATCCACTCCGAGATGTATAGTCTCCTCCTTGAAACTTACATCAAGGACTCCAACGAAAAGAACCGGCTCTTCCACGCCGTCGAAACAGTGCCGTGTGTGGCTAAGAAAGCCGAGTGGGCGTTGAAATGGATCGAC---------------------------GGTTCGGAA---ACTTTCGCCGAACGGCTAATCGCTTTTGCTTGCGTGGAAGGGATTTTCTTCTCTGGAAGTTTCTGCGCTATATTTTGGTTAAAAAAGCGCGGGTTAATGCCTGGATTAACTTTCTCGAACGAGTTAATCTCACGAGATGAAGGTCTCCATTGCGATTTCGCTTGCTTGCTGTACTCCCTCCTCCGGTCAAAGCTGAGCGAAGAGCGCGTGAGAGGGTTAGTGAGGGACGCAGTGGATATAGAGAGGGAGTTTGTATGTGATGCTCTGCCGTGCGCATTGGTTGGGATGAACGGAGAGCTGATGAGTCAGTACATCGAGTTCGTCGCAGATCGGTTGTTGGGAGCGTTGGGGTACGGGAAGATGTACAATGTGGCTAACCCTTTTGATTGG---ATGGAACTGATT------------------------------------TCGTTGCAAGGCAAAACTAATTTCTTCGAGAAAAGAGTT------------------------------------------GGAGAGTACCAGAAAGCGGCG---------------------GTCATGTCGAGTTTGAATGGA------AATGGTGGG------ACCCATGAGTTCAAGATGGATGAAGATTTTTAG
>Littorella_uniflora
---------------------------------------------------------------ATGCCTTCTCTA---------------------------------------------------------------------------------------CCAGAAGAGCCTCTCCTGGCCTCAAACCCCGACCGATTCTGCATGTTCCCAATCCAATACCCCCAAATCTGGGAAATGTACAAGAAAGCCGAAGCCTCCTTCTGGACGGCCGAGGAAGTCGACCTCTCCCAGGACCTCCGTCACTGGGAA---ACCCTATCCCCAGACGAGCAGCATTTCATCAAGCACGTGCTCGCCTTCTTCGCCGCTTCCGACGGCATCGTTTTGGAGAACCTCGCCGGCCGGTTCATGAAGGAGGTTCAGGTCTCCGAGGCGCGTGCCTTCTACGGCTTCCAGATTGCAATTGAGAATATCCACTCGGAGATGTACAGTCTGCTGCTCGAGTCGTACATTAAGGACTCGGCGGAGAAGAGTATGCTGTTTCGGGCGATTGACACGATTCCGTGTGTGCAGAAGAAGGCTCAGTGGGCGTTGCGGTGGATTGAC---------------------------GGATCTGAG---TCGTTTGCGGAGAGGATTATCGCGTTTGCTTGTGTGGAGGGGATTTTCTTCTCCGGTTCGTTCTGTGCGATTTTCTGGCTGAAGAAGCGTGGGTTGATGCCTGGACTGACCTTCTCGAATGAGTTGATTTCGAGAGATGAAGGTTTACACTGCGATTTCGCCTGCTTGTTGTATAGTTTGCTGAAGATGAAGCTAAGTGAGGAGAAGGTGAAAGGGATAGTGGCGGATGCGGTGGAGATTGAGAGGGAATTCGTTTGTGAGGCGTTGCCGTGTGCCTTGGTTGGGATGAATGGGAATCTGATGAGTGAGTATATCGAGTTTGTGGCCGATAGGTTGCTGAATGCGCTTGGGTATGGGAAGATGTATGATACTCAGAACCCTTTCGATTGG---ATGGAGTTGATT------------------------------------AGTCTGCAGGGGAAGACTAACTTCTTTGAGAAGAGGGTC------------------------------------------GGGGAGTACCAGAAGGCGTCG---------------------GTTATGTCTAGCTTGAACTCG------AATGGTGGC---GATAGCCATGTGTTTAAGCTGGATGAAGATTTCTAA
>Isoetes_andicola
---------------------------------------------------------------------------------------------------------------------------------------------------------------------------------------------------------------------ATCAAATATCGCTGCGTTTGGGAAATGTACAAGAAGGCCGAAGCTAGCTTCTGGACTG----AGAGGTGGATTTGTCTCAGGATGTTCAGCATTGGRAA---CGTTTAAYWTCKGAYGAKCGYCATTTCRTTAGCCATRTYTTGGCATTCTKTGCTGCTTCTGATGGCATTGTRCTGGAAAATTTGGCATGTCGTTTCATGAAAGAAATTCAATTACCTGAG----------------------------------------------CAGAAATGTATAGTCTGTTGCTAGAAACGTACATTAAAGACCAAAATGAAAAGACCAAGTTGTTTAATGCCATTGACACCATTCCTG--------------------------------------------------------------------------------TCTTTTGCTGAAAGAC----GGCGTTAGCTTGTGTGGAGGGTATCTTTTTCTSTGGAAGTTTCTGTGCTATCTTTTGGCTCAAGAAGAGGAGTTTGATGCCTGGGCTTACCTT------------------------------------------------------------CAGCTTACTAAATAACAAGCTTAAGGAAAGCAGAGTGCATGAAATTGTATGCGATGCTGTAGAAATTGAAAGGGAGTTTGTCTGTGAGGCCTTATCTTGTAATTTGGTGGGCATGAATGCCAAGCTT---------------------------------------GTTGCTCTTGGTTACAAAAAAGTATATAACGCAACCAATCCGTTTGATTGG---ATGGAGC-CA-T------------------------------------TCCT-GCAGGGG--GACAAACTTTTTTGAAAAAAGGGTT------------------------------------------GGTGAATACCAAAAAGCTTCT---------------------GTTATGGCTAATTTGACGAAT------CCTACAAAT---------CATGTTTTCAGGATGGATGAAGATTTTTAA
>Isoetes_humilior
-----------------------------------------------------------------------------------------------------------------------------------------------------------------------------------------------------------------------------------------------------------------------------------------------------------------------------------------------------------------------------------------------------------------------------------------------------------------------------------------------------------------------------------------------------------------------------------------------------------------------------------------------------------------------------------------------------------------------------------------------------------------------------------------------------------------------------------------------------------------------------------------------------------------------------------------------------------------------------------------------------------------------------------------------------------------------------------------------------------------------------------------GGGGAAGACCAACTTTTTTGAGAAAAGGG-----------------------------------------------------------------------------------------------------------------------------------------------------------------
>Isoetes_elatior
----------------------------------------------------------------TGGTGGCTATGGAGGAT------------------------------------------------------------------------------TCCGCTTCCGAGCCCCTCTTGCTCGACAACCCTCAGCGTTTCTGTATGTTCCCTATCAAATATCGCTCCATTTGGGAAATGTACAAGAAGGCCGAAGCTAGCTTTTGGAC----GAAGAGGTGGATTTGTCTCAGGATGTTCAGCATTGGGAR---SGTTTAACTTYKGATGAGCGYCAYTTCRTTAGCCATRTYTTGGSATTCYTTGCTGCTTCTGATGGCATTGTRYTGGARAATYTGGCATGTCGTTTYATGAAAGAARTTCARWTACCTGAGGCTCGAGCATTCTACGGCTTTCAAATTGCTATTGAAAACATTCATTCAG---------GTCTTTTGCTGGAAACGTACATTAAAGACCAAAACGAAAGGACAAAGTTGTTTAATGCCATTGACACCATTCCTGTCGTTTCTAAGAAGGCTGACTG-------------------------------------------------------------TTTGCTGAGAGGCTTTTGGCGTTTGCTTGTGTGGAGGGTATCTTTTTCTCTGGAAGTTTYTGTGCTATCTTYTGGCTCAAGAAGAGGGGTTTGATGCCTGGGCTTACYTTTTCTAATGAGCTTATTTCTCGAGATGAAGGMTTGCACACKGACTTTGCTTGYTTATTRTACAG-------------AAGCTTTAGGAAAGTAGAGTACATGAATTCGTATGTGATGCTGTTGGGATTGAAAGAGAG--------TGAGGCCTTATCTTGTGATTTGGTTGACATGAACGCCAAGCTCATGCGCAAATACATTGW------TGCAGATCG-------GTTGCTCTTGGTTACAAAAAAGTATATAACGCAACTAATCCGTTTGATTGG---ATGGAGC------------------------------------------------------AGACCAACTTTTTYGARAAAAGGGTT------------------------------------------RGWGAATACCAAAAGGCWTCT---------------------GTTMTRGCTAATTTGACRAAT------CCTACAAAT---------CATGTTTTCAGAATGGATGAAGATTTTT--
>Isoetes_coromandelina
-----------------------------------------------------------------------------------------------------------------------------------------------------------------------------------------------------------TATGTTTCTTATCAAGTACTGCTCTATCTGGGAAATGTATAAGAAGGCCGAAGCTAGCTTTTGGACT---------------------------------------------------------------------------------------------------------------------------------------------------------------------------------------------------------------------------------------------------------------------------------------------------------------------------------------------------------------------------------------------------------------------------------------------------------------------------------------------------------------------------------------------------------------------TACAGCTTACTAAATAACAAGCTTGACGAAGCCAGAGTRCATGAARTTGTATGTGATGCTGTAGAGATTGAAAGGGAGTTYATTTGTGAGGCCTTGTGTTGTRATTTGGTTSRCATRAATRCCAAGCTCATRAGTCAGTACATTGATTTTGTGGCAGATCGCCTGCTT------CTTGGCTACAAGAAAGCGTATAATGCAACCAATCCATTTGATTGG---ATGGAGCTCATT------------------------------------TCTTTGCAGGGGAAGACCAACTTTTTTGAAAAGAGGGTT------------------------------------------GGAGAATACCAAAAGGCTTCC---------------------GTTATGGCTAATTTGACAAAT------CCTACTCAT---------CATGTTTTTAGAATGGACGAAGA-------
