# Supplementary material for: Phylogenomics indicates the “living fossil” Isoetes diversified in the Cenozoic
Source: PLoS One. 2020 Jun 18;15(6):e0227525. doi: 10.1371/journal.pone.0227525 (PMC7302493; doi:10.1371/journal.pone.0227525)
Supplement: S1 File — Folder containing fasta files for each of the individual nuclear alignments. (GZ) [file pone.0227525.s011.gz › 1_Individual_Nuclear_Alignments/Homolog_41307.orthogroup_2.fasta]

>Arabidopsis_thaliana
---------ATGGAC------------------------------------------------------------GATCGATTTCTCTCAGACGAAGACTTACCTTATTGCCCCTTAAAGCTTCTACTGATCAATCAGTTAAGAAAAGTTGTTATATGGAACTTT------------------------------------------------------------------------------------------TTTCCTCTGTGGATT---------------------------------------------------------TTTAGT------------------------------------------CAGGTGGGTGGG---GAAGAA---------GTTGATAGCAAGATTTTACCTTATTGTAGCATCAACAAGAAT---GAGAAGAGAACTATCGGTGAAATGGAACAAGAGTTCCTCCAAGCGATGCAATCGTTTTATTACGAAGGCAAAGCGATTATGTCTAATGAAGAGTTTGATAACCTTAAAGAAGAGTTGATGTGGGAAGGAAGCAGTGTTGTCATGCTAAGTTCTGATGAACAAAGATTCCTTGAAGCTTCAATGGCTTATGTCTCTGGAAATCCAATCTTGAGTGATGAAGAGTATGATAAGCTCAAAATGAAACTAAAGATGGACGGCAGTGAGATTGTGTGTGAGGGTCCAAGATGCAGTCTTCGTAGTAAAAAGGTTTATAGTGATCTTGCCATTGATTACTTCAAAATGTTCTTGTTGAATGTACCAGCAACTGTTGTTGCTCTCGGACTATTTTTCTTTCTTGATGACATTACTGGTTTTGAAATCACGTACCTGCTCGAGCTTCCGGAACCATTCAGTTTCATTTTCACATGGTTCGCTGCGGTGCCTGCAATTGTATATCTGGCGTTATCACTCACCAAACTGATCCTCAAAGACTTCTTGATCTTGAAGGGCCCTTGCCCAAACTGTGGAACAGAGAATGTATCTTTCTTTGGAACGATACTATCCATCCCCAATGATAGTAACACCAACAATGTCAAATGCTCAGGCTGTGGAACGGAGATGGTCTATGACTCAGGTTCTCGTTTGATCACATTA------------------------------------------------CCAGAAGGAGGGAAAGCTTAA------------------------------------------
>Theobroma_cacao
---------ATGGCTGGCAAATTAACCTTTAGTTTGACA---------------------------CCCCCT---CGTTTGTTCACCGCCCCTTTTCAAAAGCCCTTAGTTCCTTTCTCTTCA---------TCTTCTTCTACCAGGGTTCAATCC------------AATGGAAAGCAGCTATGT---------------------------------------------------------------GTTCGACGCAGATTGTTCTTA---------------------------------------------------------CTTCCCACCAAGGCTACTGCTGATCAACAAGGC---------------CAGCTTGGAGAA---GATGAG------GTTGTTGATAGTAAAATTCTGCCATACTGTAGCATAGACAAGAAA---GAGAAGAAGTCCTTGGGTGAAATGGAGCAAGAGTTTCTTCAAGCCCTACAAGCATTTTACTATGAGGGAAAAGCTATCATGTCAAATGAGGAATTTGATAATCTCAAGGAAGAACTAATGTGGGAAGGAAGCAGTGTTGTCATGCTAAGTTCTGATGAGCAGAAATTTCTGGAAGCCTCAATGGCTTATGTTTCTGGGAAACCAATTTTAAGTGATGAAGAATTTGATAAACTGAAGCAGAGGCTAAAGATGGAAGGAAGCGAAATTGTGGTTGAGGGTCCACGATGCAGTCTCCGTACTAGAAAGGTGTACAGTGACCTATCTGTTGACTATTTGAAGATGTTCCTCTTGAACGTCCCAGCCACTGTGGTTGCCCTAGGATTGTTTTTCTTCCTAGATGATCTGACGGGATTTGAAATCACATATATTTTGGAGCTCCCAGAGCCATTCAGCTTTATTTTTACGTGGTTTGCTGCTGTGCCCGCATTGGTTTGGTTAGCTCAAGCCCTTACAAAAGTGGTTGTGAAAGACTCTCTGATCTTAAAGGGCCCTTGCCCGAACTGTGGTACTGAGAATGTCTCCTTCTTTGGCACCATACTGTCGGTTTCCAGTGGTGGAACCACCAACAATCTTAAATGTTCAAATTGTGGAACACCATTGGTGTATGATTCGAATACGCGATTGATTACATTG------------------------------------------------CCAGAAGGAAGTGAAGCTTGA------------------------------------------
>Littorella_uniflora
---------ATGGCCGCCAAAATGGGCTTCGCCGTAGCA---------------------------AAACCTGTTAAATCATTCACTGCCCAGTTCAGGAAACCATTCATATCTGTGTCATCATTA---CCATCTTCTGCTCCTGGAGTTCTCTCTGTTCAGTTTGGTGCCGGAAAGAAGTTGTCT---------------------------------------------------------------TTTCGACGCCACCTTCTTGTT---------------------------------------------------------CTTTCTCCGAAGGCCACCGCTGATCAACCAGGT---------------CAGATCCGGGAA---GAAGAT------ATTGTTGATAGCAATGTCTTGCCTTATTGCAGCTTGGAA---AAG---GAAAAGAAGTCAATTGGGGAGATGGAACAAGAGTTTCTTCAAGCTCTCCAGGCATTCTATTATGAAGGCAAGTCCATCATGTCAAATGAAGAATTTGATAACCTCAAGGAAGAGCTAATGTGGGAGGGGAGCAGCGTTGTAATGCTAAGTGGTGATGAACAGAAGTTCTTGGAAGCTTCAATGGCTTATGTCGCGGGGAACCCAGTCATGACAGATCAAGAGTATGATAATTTGAAGCAAAAGCTTAAGATGGATGGGAGTGAAATCGTGGTTGAGGGTCCTCGATGCAGTCTACGGACTGGAAAGGTTTATAGTGATCTTTCTGTTGACTACCTCAAGATGTTCCTTCTGAATGTACCAGCTACATTTGTTGCATTAGGATTGTTTTTCTTTCTTGACGATTTGAGTGGATTTGAAATCACCTATCTTTTAGAGCTTCCGGAGCCGTTCAGTTTCCTTTTCACATGGTTTGCTGCTTTCCCACTGATACTGTGGTTGTCTTTCACTTTCACCAGTTTCGTTGTGAAGGATTTCTTGATCTTAGTGGGACCCTGTCCAAACTGTGGCACAGAGAACACTTCATTCTTTGGGACCATTCTGTCAGTATCTAGCGGTGGTGCCATTAACACAGTAAAATGTTCGAATTGTGGAACGGAATTGGTGTATGATTCCAAGTCCAGATTGATTACATTG------------------------------------------------CCCGACTGA------------------------------------------------------
>Oryza_sativa
---------ATGGCC---TCGCTC---------------------------------------------------------------------CTACCCAGTCCGGTGTTCCCCACCGCCGCC------GCCGCCGCGGCGTCCACATCCTCGTCCTCGAGGTGC---CGG------------TGCCGGTGCCGCATC---------ACAACGTCATCTTCGGCGCACGGTTGGTCCAACTGTCAGGGCTGGAGACTCCATCACCGGGTT---------------------------------------------------------TGGGCCGCCCAGGCTGCTGATCAGCAAGGAGGGGTGCAGCAGCAGCAACAACAAGAAGAA---AATGAAGACGGTGTAGTCGACAGCAACGTGCTCCCCTACTGTAGCATCAACCGGAAG---GAGAAGAAGACTATTGGGGAGATGGAGCAGGAGTTTCTCCAGGCGCTGCAGGCCTTTTATTACGACAAGAAGGCCGTAATGTCGAATGAGGAGTTCGATAACCTCAAGGAGGAGCTTATGTGGGAAGGAAGCAGCGTTGTGATGCTAAGCCCTGATGAGCAAAGACTTTTGGAAGCATCCATGGCTTATGTGGCTGGCAACCCCATTATGACAGATGCTGAATTTGATGAACTAAAGCTGAGATTAAGGAAAGAGGGAAGTGAAATCGTACAAGAAGGTCCAAGATGCAGTCTTCGAAGTCGAAAGGTCTACAGTGACTTGACTGTCGATTACTTCAAGATGTTCCTGCTAAATGTTCCAGCAGCAGTTTTAGCTCTGACACTATTCTTCTTCCTGGATGATTTGACAGGTTTTGAGATCACATATCTTCTTGAGTTGCCAGAGCCTTTCAGTTTCATCTTCACATGGTTTGCCGCACTGCCTCTAATATTTTGGGTAGCACAGGCAATTACGAGTGCCATAGTGAAGGACTTTTTAATTTTGAAGGGACCGTGCCCGAACTGTGGCAATGAAAATCTTTCCTTCTTTGGGACTATACTGTCTGTGCCTAGCGGTGGTGCAAGAAACAGTGTGAAATGTGCAAATTGTAGCAGTTCATTGGTATACGATTCTGCATCCCGATTGATTACACTC------------------------------------------------CCAGAAACAGCTGAGGCTTGA------------------------------------------
>Amborella_tricopoda
ATGGCAGCCATGGCG---GAATTAGGGTTT---------------------------------------------TTGTCTCGCACTTCTCCTCTCCCTGTTCCTCACTCATCTTCGTCGGCT------TCGTCTCGAGCATCCAGTTCTACTTCCTCTCGTCTA---TCTGGCTCCCCGCTCTGCAGGCCCTTCCCT---------TCATCTTCATCGTCTTATCTCCTCTCTCCCCTCTGTCTCTTCTTGCGCTCACCTGAACGTCTTCGATTCTCTTCTCGATTTATTGGAAGCGATCCTGCTTCCTTCTCCTTGAGAGGATCAATAATTGCACGAGCCACTGATCAGAAAGAAGGC---------------CAGGTCAAAGAA---GGTGAA------GCTTCTGATGACAATATTTTACCGTATTGCAGCATAGACAACAAA---AGAAAGAAGACATTGGGGGAGCTTGAAAGCGAATTTCTTCAAGCACTGCAATCATTCTATTATGATAAAAAGGCAATCATGACAAATGAGGAATTCGACAACCTCAAAGAAGAATTGATGTGGGAAGGAAGCAGTGTTGTCATGCTCAGTTCAGATGAGCAGAAGCTTCTGGAAGCTTCAATGGCTTATGTTGCTGGAAAGCCAATCTTGAGTGATGCTGAATTTGATCAGCTAAAATTACGACTGAAACAAGAAGGAAGCAAAATTGTGCAAGAGGGACCCCGTTGCAGTCTCAGAAGTAGAAAGGTCTACAGCGACTTGACTGTTGACTACTTCAAGATGTTCCTATTGAATGTGCCGGCTGCAATTGTCTCATTGACTTTGTTCTTCTTTCTAGATGATTTGACAGGATTTGAGATAACATATATTATGGAGCTGCCAGAACCATTCAGCTTCATTTTCACATGGTTTGCTGCTTTGCCACTAATATTCTGGGGAGCGCAGTCAATCACTAATGTCATTCTAAAAGATTTTCTAATCCTGAAGGGACCCTGTCCAAATTGTGCAACAGAGAATGTCTCCTTCTTTGGGACAATACTGACGGTATCTAGTGGTGGCTCCACAAATAATGTTAAATGCTCAAATTGTGCAACTCCATTAATATATGACTCTGGAGCACGTCTGATAACCGTC------------------------------------------------TTTGAGGACTAA---------------------------------------------------
>Pinus_maritima
---------ATGGCG------------------------------------------------------CCACTGGGAATGTGCGCTTCTCCGAAGCTCGTGCATTCGGTTCCTTGGTGCCTT------TTATCACAGCCATCATCATCGTCATCATCTCGT---------GGCCACATACTCCAAAATTTGGCGAAA------------------------------------CCCAGCGAAGAATGGCAATCACGGCGTGGGCGCTGCTAT------------------------ACTACTACTACGACAAAAAGATCACCATTAATTGTAATGCAGGCTACCGAGCAGCAACAAGGC---------------CAGGTCAAAGAA---GAGGAA------ATGGTAGACAACAAAATTTTACAATACTGCAGCATAGATAAGAAAGCAGAGAAACGGACACTGGGAGAGCTTGAGCAAGACTTTCTTGAAGCACTACAGTCTTTCTATTTTGAAAAGAAATCAATTATGACTAATGAGGAATTCGACAATCTGAAAGAGGAATTAATGTGGGAGGGAAGCAGTGTTGTTATGCTCAGTCCAGATGAGCAAAAGTTCATGGAAGCTTCACTAGCTTATGTAGTGGGCAAGCAAATCATGACGGATGCTGAATATGATGACTTGAAGATCAGACTTAAGAAAGCAGGCAGCAAAGTTACATTAGAAGGTCCCAGGTGCAGTCTCCGCAGTAGAAAAGTCTACAGTGACTTGACTGTGGATTATTTTAAAATGTTCTTGCTGAATGTGCCAGCTGCTGTTGTTGCTCTGACTTTGGTTTTCTTTCTAGATGACATTACTGGGTTTGAAATTACATACCTATTAGAGCTGCCTGAACCATACAGTTTTATCGTCACCTGGTTTCTCGTTCTACCTGGAACATATTTAATAGCACAGGCAATCACTAATGTCATTCTGAAAGACTTCCTAATTTTAAAGGGACCATGTCCAAACTGTGGGACAGAAAATATTTCCTTTTTTGGCACTATACTAACTGTGCCTAGTGGTGGCCCTTTGAATGAGGTTAAATGTGAGAATTGTGGCACTGCCCTGATGTATAACTCGGACACACGTTTAATAACATTGGCTGAAAAGAAGCAAGATGGTTCACAGGATTCAAAG------------CCTAAGGAGACAGCA---------------------------ACTACAGCTTCAGCACCCTAA
>Huperzia_lucidula
---------ATGGGCATCAGGCTGCTGCATCTTTGCACTCACGCTCATGCTACTGCTCTCCACCACCACCAATGCCTTCTTCTCTCTTCTCCTTACACCAGTTGCAGATCCTCTTGGAATTTG------TTGAGGCAAGCAAGAAGACCCATTGGCAAGAGCTTC---CATGGCAGG---------------------------------------------------------CCT------------------------------------------------------------------------------------GGGATTGCAGCAATCAGAATGCAGGTAGACAACAAAGGT---------------CAGGTTGCTGAA---GAGGAA------GTAAGTGACAAGAAGATTTTACCTTTTTGTAGCATTGACAAAAAA---GACAAGAGGTCTCTGGGGGAGCTTGAATCAGAGTTTCTGGAAGCACTTCAGTCCTTTTATTATGATAAGAATCCCATCATGTCCAATGAAGAGTTTGATAACCTCAAAGAGGAGCTTCTTTGGGAAGGGAGTAGCGTTGTGATTTTAAGTCCGGAGGAGCAGAAATTCATGGAGGCATCTTTGGCATATGCAGTTGGAAAGCCAGTACTTAGTGATGCTGAATATGATGAGCTCAAAATGAAATTAAAGAGACAAAGCAGCAAAGTGGCTATTGAAGGACCGAGGTGCAGCATACGCAGTAAGAAG------------------------------------------------------------------------------------------------------------------------------------------------------------------------------------------------------------------------------------------------------------------------------------------------------------------------------------------------------------------------------------------------------------------------------------------------------------------------------------------------------------------
>Selaginella_moellendorffii
---------ATGGCT------------------------------------------------------CTGTGTCTCAAGATTGGAGCTTCT------------------------------------------------------------------------------TCTTCCACTCTCCAAAGGGCCGCATTG---CTACATCGATCGACGCAGGCAAGCTCGTTT------------------------------------GTAGCGCACTCTCACCTT---------AGAAATGGCCAATCCCGCTCAAGGAATGCGAGAATTGTTATGAACGCGTCTGAGAATCAAACAGCT---------------GTTGATCAA------GAGGAG------CTGAGTGACAACAAGATTCTGCCGTACTGTAGCATTGACAAGAAGAAGGATAAGAAATCGGTTGGAGAGCTCGAGCAGGAATTTTTACAGGCGCTTCAGTCGTTTTACTACGACAAGGAACCTATGATGACCAACGAAGAGTTCGACAATCTAAAGGAAGAGCTGCTTTGGGAAGGCAGTAACGTGGTGATTCTGAGTCCTGACGAGCAGAGATTTATGGAAGCATCGTTAGCATATGCAGCGGGAAAGCGTCTCATGTCCGATGAAGAGTATGATCGACTCAAACTAAAGCTTAAGAAATCAAATAGCAAAGTGGCAATCGAAGGTCCAAGGTGTAGTTTAAGAAGTAAAAAGGTCTATAGCGATTGTACTGTAGACTATTTGAAGATGACACTCCTGAACTTACCAGCAGTCCTTATCTCCCTCCTTGTTGTGTTCTTTTTAGATGACTTAACGGGATTTGAGATAACATATCTTCTTGAGTTGCCAGAACCATATGGCTTTATTTTTACCTGGTCTGTGGTGCTACCGGCTACATTTTTTGCTGCAAGATTTATCACCAACCTGGTTTTCAAGGACGCTCTTATATTGAAGGGTCCTTGTGCAAATTGTGGAAGTGAAACAAACTCCTACTTCGGAACAATACTAGGTGTTGCGAGTGGTGGCTCAACCAATGATGTAAAATGTGAACAGTGTAAGGCTCTCCTAAAATTTGATTCGGAAACACGTCTTATAACCCTTGAA------AAAATTCCAGGAAACAAGGACAACCGA------------AAGATGGCCATTTAA------------------------------------------------
>Isoetes_lacustris
---ATGGGGATGGCC------------------------------------------------------CTGGGCCTTAGAGCTCAGACCCCT------------------------------------------------------------------------------TCAGCTTTGCTCCAGCATCTAGCTTTGGGACTTCCACAGAATGGCCGGGTAGTTGGGTTTTGCCCT---------TTAGAAACAAGACGGCGGAGATTGCAACATGGCTCTGTT---------TCAAATGCACATCGGCGGAGA---------ATTATAGTTATGCAAGCAACAGAGAACAAAGTTGTC---------------AATGGTCAAACAACTGAAGAG------ATCAGTGATAATAAGATCTTGCCCTACTGCAGTATTGACAAAAAGGACAACAAAAAGTCAATAGGCGAGCTGGAGCAGGATTTTCTAGAAGCACTGCAGTCGTTTTATTATGATAAGAGCCCCATCATGTCAAATGAAGAATTTGACAATCTCAAGGAGGAACTCATGTGGGAGGGAAGCAGCGTTGTAATGTTGAGTACTGACGAACAGAAATTCATTGAGGCAACAATGGCATATTCCTCTGGAAAGCCTATTCTCTCTGATGTGGAATATGATGCTTTGAAGCTGAAACTTAAGAAATCAAACAGCAAGGTAGCAATTCAGGGACCAAGATGCAGCTTACGCAGTAAAATGGTATACAGCGATTGTACAGTAGATTATTTAAAGATGACACTTTTAAATGCCCCAGCTGCTATAATTGCTTTAGGGCTGGTATTTTTTTTGGATGACTTGACTGGTTTTGAGATCACCTACCTTGTTGAGCTGCCTGAACCATCCAGCTTCATCTTTACATGGTTTGTTTTATTGCCAGCAACATATTATGCTGCACAGTTTATCACCAGTGCCATACTAAAAGACTTTATCATTTTAAAGGGCCCATGTCCAAACTGTGCAACTGAGGTTACCTCCTTTTTTGGAACTATATTGACAATTCCAAGCGGTGGTGATGAAAATAAAGTGAAGTGTGAGCAGTGCGGTTCTAGCTTGAAATTCGAATCTAACGCTCGAAGAATAATTCTGGAAAGCACCAAAAGTCCAGGAACTAAGGGTGCAAAG------------GCAAAAGGAACTGTTGCA------------------------AGTGGTACATCATCCTGA---
>Physcomitrella_patens
---------------------------------------------------------------------------------------------------------------------------------------------------------------------------------------------------------------------------------------------------------------------------------------------------------------------------------------------------------------------------------------------------------------------------------------------------------------------------------------ATGGAGATGGAATTTCTAGAGGCTTTACAATCATTTTACTTTGTTTCGAAACCAATTATGCCAAATGAGGAGTTCGACAACCTGAAAGAGGAGCTGACGTGGGAGAGGAGCAGCATTGTGATT---AACTCGGACGAGCAAAAGTTTTTGGAAGTGTCGCTGTCTTACGCTGCTGGAAAGCCCATCCTGAGCGATCAAGAATTTGACGAACTCAAGCTCAAGCTCAAGCAAAAGGGTAGCAAGGTGGCCATTGTAGGCTCTCGCTGTAGCCTCAGGAATAAGGAG---TTGAGCGATACCACAGTGGATTATCTCAAGATGACATCG------------------------------------------------------------------------------------------------------------TGGATTTCTTGGCTGCTCTTATAG------------------------------------------------------------------------------------------------------------------------------------------------------------------------------------------------------------------------------------------------------------------------------------------------------------------------------------
>Isoetes_andicola
--------------------------------------------------------------------------------------------------------------------------------------------------------------------------------------------------------------------------------------------------------------------------------------------------------------------------------------------------------------------------------------------------------------------------------------------------------------------------------------------------------------------------------------------------------------------------------------------------------------------------------------------------------------------------------------------------------------------------GAAATCAAACAGCAAGGTAGCAATTCAGGGACCAAGATGCAGCTTACGCAGTAAAATGGTATACAGCGATTGTACAGTAGATTATTTAAAGATGA-----------------------------------------------------------------------------------------------------------------------------------------------------------------------------------------------------------------------------------------------------------------------------------------------------------------------------------------------------------------------------------------------------------------------------------------------------------------------------
>Isoetes_humilior
----------------------------------------------------------------------------------------------------------------------------------------------------------------------------------------------------------------------------------------------------------------------------------------------------------------------------------------------------------------------------------------------------------------------------------------------------------------------------------------------------------------------------------------------------------------------------------------------------------------------------------AGAAATTCATTGAGGCAACAATGGCATATTTTTCTGGAAAGCCTATTCTCTTCGATGCGGAATATG--GY---GAAGCTGAAACTT------------------------------------------------------------------------------------------------------------------------------------------------------------------------------------------------------------------------------------------------------------------------------------------------------------------------------------------------------------------------------------------------------------------------------------------------------------------------------------------------------------------------------------------------------------------------------
>Isoetes_elatior
--------------------------------------------------------------------------------AGCTCAGACCTCT------------------------------------------------------------------------------TCAGCTTTGCTTCAGCACCTAGCTTTGCGTCTTCCACAGAATGGCCGGGTAGTTGGATTTTGCCCC---------TTAGAAACAAGACGTCGGAGATTGCAGCATGGCTCTGTT---------TCAAATGCAAATCGGCGGAGA---------ATTATAGT----------------------GTTGTC---------------AATGATCM--------AAGAG------ATCAGTGATAATAAGATATTGCCCTACTGCAGTATTGACAAAAAGGCTAGCAAAAAGTCGATAGG-------------------------------CAGTCATTTTATTATGATAAGAGCCCCATTATGACAAATGAAGAATTTGATAATYYCAAGGAGGAACTCATGTGGGAGGGAAGCARCRTTGTAATRTTGAGTACTGAGGAACAGAAATTCATTGAGGCAACAATGGCATATTCTTCTGGAAAGCCTATTCTCTCCGATGCGGAATATGATG-----------------------------------------------------------------------------------------------------------------------------------------------------------------------------------------------------------------------------------------------------------------------------------------------------------------------------------------------------------------------------------------------------------------------------------------------------------------------------------------------------------------------------------------------------------------------------------------------
>Isoetes_coromandelina
------------------------------------------------------------------------------------------------------------------------------------------------------------------------------------------------------------------------------------------------------------------------------------------------------------------------------------------------------------------GTTGTC---------------GATGATCAAAM--Y-GAAGAG------GTTAGTGATAATAAGATCTTGCCCTACTGCAGTATTGACAAAAAGGCTAACAAGAAGTCGCTAGGCGAGATGGAGCAGGAATTTCTGGAAGCACTGCAG---------------------------------------------------------------------------------------------------------------------------------------------------------------------------------------------------------------------------------------------------------------------------------------------------------------------------------------------------------------------------------------------------------------------------------------------------------------------------------------------------------------------------------------------------------------------------------------------------------------------------------------------------------------------------------------------------------------------------------------------------------------------------------
