# Supplementary material for: Phylogenomics indicates the “living fossil” Isoetes diversified in the Cenozoic
Source: PLoS One. 2020 Jun 18;15(6):e0227525. doi: 10.1371/journal.pone.0227525 (PMC7302493; doi:10.1371/journal.pone.0227525)
Supplement: S1 File — Folder containing fasta files for each of the individual nuclear alignments. (GZ) [file pone.0227525.s011.gz › 1_Individual_Nuclear_Alignments/Homolog_40243.orthogroup_5.fasta]

>Arabidopsis_thaliana
---------------------------------------------------------------------------------------------------------------------------------------------------------------------------------------------------------------------------------------------------------------------------------------------------ATGGCGGCCATTTCT---------------CCTCTCTTC------------------------------CTTCTCTTC---------------------------------------------CTCATTCCCATTATCCCACTATCGCTTCTCGCTATC------------------------------------TTAGCCCTAATTGTACGT------------CCT------------------------------------------------------------CGTCCCATTAAG------ATCCCTATCAAGTCC---------------------------CGTCACGCCTTCATCACCGGTGGA---------------------------------------------TCTAGCGGCATCGGTCTTGCTCTCGCCCAC------------------------CGCGCCGCTTCCGAGGGCGCTCGT---GTCTCAATCCTCGCCCGATCCGGATCAAAGCTC------------------------------------------------------------------------------------------------GAGGAGGCTAAGAAATCGATCCAGCTCGCCACTGGTGTC---------------------------------------------------------------GAAGTCGCCACATTC---------------------TCTGCAGACGTTCGCGAT---TACGAT------------GCAGTCTCGAAGGCGATAGATGAATCGGGA------------CCGATC------------------------------------GATGTGTTGATTGTTAACCAAGGTGTGTTTACG---GCGAAGGAGCTGGTGAAA------------------------------------CATAGTCCTGAAGATGTCAAATTCACGATTGACGTAAATCTTGTTGGGAGCTTCAATGTGATTAAAGCCGCTTTGCCTGCCATG------AAA------GCAAGGAAAGAT---CGTGGACCTGCTTCCATCAGTCTCGTCTCCTCTCAAGCTGGTCAGGTTGGTGTCTATGGTTATGCTGCATATTCAGCAAGCAAGTTTGGTCTTCAGGGTTTAGCGCAAGCATTGCAACAGGAAGTTATATCTGAT---GATATTCAT---GTCACTCTTATTTTTCCTCCTGACACTAATACACCC---------GGC---TTTGAAGAAGAA------CAGAAGAGCAGACCTGAAGTCACTGCC---ATAATAGCT---------------GCATCCTCTGGTTCAATGGAAACAGAAGAAGTAGCAAAAAAGGCTATGGATGGCATAAAAGCAGGAAACTTCACCGTCTCATGCAAC------------------------------------------------------TTTGAGGGATTCTTACTGTCTCTCGCGACA------------------------------------------------------------------------------------------------------ACCGGCATGTCCCCTCAAAGATCA---------------------------------TTTTGGCTTGCTTTTCTTGAAGTTATAACCGCAGGGCCTATAAGATTAATCGCT------------------CTCTTCTTTCAATGGGATTGGTAT------------------AAAGCCATTGAAAAATGGAGCAAAACCAAAACCAAATGA---------------------------------------------------------------------------------------------------------------------------------------------
>Theobroma_cacao
---------------------------------------------------------------------------------------------------------------------------------------------------------------------------------------------------------------------------------------------------------------------------------------------------------------------------------------ATG------------------------------GTGCTCTTC---------------------------------------------GTTCTCCTCCTTCTACCTATC---CTTCTCCTCCTC------------------------------------CTCTACTTCATCGTCCGG------------CCC------------------------------------------------------------CGACCCCTCACC------ATCCCTATAAAAAAC---------------------------CGCCACGTTTTTATAACAGGCGGG---------------------------------------------TCAATTGGCATTGGCCTGGCCATTGCCAAA------------------------CAAGCTGCCTCCGAGGGAGCCCGT---ATTTCCCTCCTGGCCCGCTCCCTCGACAAGCTC------------------------------------------------------------------------------------------------GAAGAGGCCAAGCAGTCAATCCGTCAGGCCTATCAAGTC---------------------------------------------------------------GACGTCGCGATCTTC---------------------GCTGCAGATGTTCGTGAC---TACGAC------------GCAGTTCAGAGTGCGATCAAGGAGGCTGGC------------CCTATT------------------------------------GATGTCCTAGTTGTTAACCATGGCGTGTATGTT---ATTCAGGAGCTTGAGAAC------------------------------------CAGGGATTGGATGTGGTCAAGTTCATGATAGACGTGAACCTGACGGGGAGTTTCAATGTCATCAAAGCCGCTTTGCCGTTGATG------AAG------GATAGAAAGGAC---AAGTGGCCTGCCTCCATCGCCCTTATGTCTTCAATGGCCGGCCAAGTAGGAATTTATGGGTATGCGGCCTATTCAGCAACCAAATTTGGCCTTCGTGGATTAGCCGAATCATTGCAACAAGAAGTTATTGAGGAT---AATATTCAC---GTGTCCATTATATTCCCTCCAGTTACTGAAACTCCT---------GGC---ATAGCAAGG------------AAGAATATGCCAGAACTGAGCAAA---ATCATAGTT---------------GGC---TCTGGTGTAATGAAAGCGGAAGAAATTGGCAAGATAACTGTTGATGGCATAAAATGTGGAAGTTTTAGCATCCCCTGCAAC------------------------------------------------------TTTCTTGGGCAAACATTCGCCATAGCTACT------------------------------------------------------------------------------------------------------GCTGGTGTATCCCCTCAGAGATCG---------------------------------TTCCTGATGGCATCCCTTGAGGTGGTTTTCGCCGGCCTATTTCGCTTTGGAGGT------------------CTGCTTTTCCAATGGAACTTGTAT------------------GGGATCATAGAGAAATGGCATGCACAGAAAAAACGGTAA---------------------------------------------------------------------------------------------------------------------------------------------
>Littorella_uniflora
---------------------------------------------------------------------------------------------------------------------------------------------------------------------------------------------------------------------------------------------------------------------------------------------------ATGGCGGAAGTA---------------------TACTTC------------------------------TCCTTTTTC------------------------------------------TCTCTAACCATCATACTTCCCCTCGGTCTTCTCCTGGCC------------------------------------TTGTACTTCCTCGTCCGC------------CCC------------------------------------------------------------AAACCCACCTCC------GTGCCTATCAAGAAC---------------------------CGTCATGTCTTCATCACTGGCGGC---------------------------------------------TCCAGCGGTATCGGTCTCGCCCTCGCTCAC------------------------CTCTGCGCTCATGAAGGTGCTGAA---GTCACCCTCCTCGCCCGCAACCTTGCCAAGCTC------------------------------------------------------------------------------------------------GAGGAAGCCAAGCAGTCTATCAAGCTTGCCACTGGACGT---------------------------------------------------------------GATGTCAAGGTCTTC---------------------AGCGCTGACGTCAGGGAC---TACGAC------------GCCGTCAAGCGAGTGGTTGATGAGGCTGGC------------CCCATT------------------------------------GATGTTCTGGTCTGCAACCAGGGGGTTTTTGTC---CCCCAGGAATTGGCGGAT------------------------------------CAGGATTTGGACGAGATCAGGTTTATGATCGATGTCAATTTGACGGGGACTTTTCATCTTATTCAGGCGGCATTGCCCGGGATG------AAG---AAGGCTAGAGCCGAG---CGCGGCCCTGGTTCCATTGCTATCATGTCCTCACAAGCGGGTCAGGTGGGGATTTATGGTTACACGGCTTATTCAGCTAGTAAGTTTGGGCTTAGGGGTTTGGCAGAAGCACTTCAGCAAGAGGTTATAGCAGAC---AACATCCAC---ATCTCCCTCATTTTCCCTCCAGACACTGAAACACCT---------GGT---TTTGCAGAAGAG------ACCAAAAGAAGACCACAACTTACAAAT---ATTATAGCT---------------GGTTCCTCTGGTGCAATGAAATCTGAGGAAGTTGCCAAAAAATCTTTGGATGGTATTAAGTCGGGTACCTTTATTGTCCCCTGCAAC------------------------------------------------------TTTGAGGGATTTATACTTTCCATAGCAACT------------------------------------------------------------------------------------------------------GCTGGTCTATCCCCTCAGAGATCA---------------------------------TATCTGATGGCATTTTTGGAGGTAATGACTATTGGTCTATTCCGTCTAGCTGGC------------------CTAATTTTCCAATGGACCTGGTAT------------------TGTAGCATTGAGAAGTGGCATGCAAAGAAGTAG---------------------------------------------------------------------------------------------------------------------------------------------------
>Ananas_comosus
---------------------------------------------------------------------------------------------------------------------------------------------------------------------------------------------------------------------------------------------------------------------------------------------------ATGGCGTCGTGC---------------------CTCGTC------------------------------CTCCTC------------------------------------------------GCTCTCTCCGTCCCGCCCGTTGGCCTCCTTCTCGCC------------------------------------CTCGCCGTCCTCGTCCGC------------CCC------------------------------------------------------------CGGCCCGTCCGG------ATCCCCCTCAAGGGC---------------------------CGCCACGTGCTCATCACGGGCGGC---------------------------------------------TCCAGCGGCATCGGCCTCGCCCTCGCCCGC------------------------TCCGCCGCCGCCGAGGGCGCCCGC---GTCTCCATCCTCGCCCGCAACGCCGCGCGCCTC------------------------------------------------------------------------------------------------GAGGAGGCCCGCGACGCGATCCGCCGCGCCACGGGGTGC---------------------------------------------------------------GACGTCTCGGCCTTC---------------------TCCGCCGACGTCCGGGAC---GCCGAC------------GCCGTGGCCCGGGCCGTGGAGGCGGCGGGC------------ACCGTC------------------------------------GACGTGCTGGTGTGCAACCACGGCGTGTTCGTG---CCGCAGGAGCTGGAGAAG------------------------------------CAGGAGCTCGAGGAGGTGCGGTTCATGGTGGACGTCAACCTCATGGGCACCTTCAACCTCATCAAGGCCGCGCTCCCCGCGATG------AAGCAGAGGGCGCGCGACACC---GGCCTCCCCGCCTCCATCGCCATCATGTCCTCCCAGGCCGGCCAGGTGGGAGTTTACGGTTACACGGCTTACTCAGCAAGCAAATTCGCCCTTAGGGGCTTAGGGGAGGCATTACAGCATGAGGTCATCGCGGAT---AACATTCAT---GTGTCCCTGATATTTCCTCCAGATACAGAGACCCCG---------GGC---TTTGCTGAAGAG------CATAAGAGGAGGCCAGAGCTGACGAAT---ATGATAGCG---------------GGATCATCAGGCGAAATGAAGGCTGATGATGTCGCCAGAAAAGCACTAGATGGCATTAAAGTTGGCAAATTCATTGTCCCCTGCAAC------------------------------------------------------TTCGAAGGTACCATGCTCTCCATAGCAACT------------------------------------------------------------------------------------------------------GCTGGCTTGTCTCCGCAAAGATCA---------------------------------TTCTTGGGGGCACTTTTCGAGGTGCTCGGTGCCAGTTTCATGCGCTTTTTGGGT------------------CTATGTTTCCAATGGAATTGGTTT------------------ACTACTATAGAGAAGTGGCACGCCAAGAAGAAGAGGGCATGA------------------------------------------------------------------------------------------------------------------------------------------
>Oryza_sativa
---------------------------------------------------------------------------------------------------------------------------------------------------------------------------------------------------------------------------------------------------------------------------------------------------ATGGCCGCCGCG---------------------CTCCTC------------------------------TCGCTC------------------------------------------------CTCATCCTGGTGCCGCCCATCGGGCTCCTCGCGGCG------------------------------------CTAGCGTTCCTGGCGCGG------------CCT------------------------------------------------------------AGGGCGGCGCGG------ATCCCGCTCAAGGGC---------------------------CGGCACGTGCTCATCACCGGGGGG---------------------------------------------TCCAGCGGCATCGGGCTCGCCATGGCCACG------------------------GCGGCGGCGAGGGAGGGGGCGCGG---GTGTCCATCCTGGCCCGGAACGCCGCAAGGCTG------------------------------------------------------------------------------------------------GAGGAGGCGCGCGGCGCCATCCGGGCCGCCACGGGGCGG---------------------------------------------------------------GACGTCGGGGTCCAC---------------------GCCGCCGACGTGCGGGAC---GCCGAC------------GCCGTGGCGCGCGCGCTCGCCGAGGCGGGC------------CCCGTC------------------------------------GACGTCCTCGTCTGCAACCACGGCGTGTTCGTC---CCGCAGGAGCTGGAGAAG------------------------------------CAGGAGATGGAGGAGGTCAAGTGGATGGTGGACATCAACCTCATGGGCACCTTCCACCTCGTCAAGGCGGCGCTCCCCGCCATG------AAGGAACGCACAAAGGAGACG---CGCCTCCCGGCGTCCATCGCCATCATGTCCTCACAGGCCGGCCAGGTTGGAGTTTATGGGTACACCGCTTACTCAGCGAGCAAATTTGCGCTTCGTGGATTGGGTGAGGCCTTGCAGCATGAGGTTATTGCGGAC---AACATTCAT---GTCTCGTTGATCTTCCCTCCTGACACAGAGACACCG---------GGT---TTCGCTGAAGAG------AATAAAAGGAGGCCAGAGTTGACCAAT---ATCATAGCA---------------GGATCATCTGGTGGCATGAAAGCTGATGATGTTGCTAGGAAGGCTTTAGATGGCATCAAATCCGGAAAGTTTATTGTACCCTGCAAT------------------------------------------------------TTCGAGGGAGCAATGTTAGCTGTAGCTACT------------------------------------------------------------------------------------------------------GCTGGTCTATCCCCACAGAGTTCC---------------------------------CCGCTAACAGCATTCCTGGAGATTATTGGTGCTGGAGTCATGCGATTTGCAGCA------------------ATTTGCTTCCAATTTAATTGGTTC------------------ATGACCATCGAGAACTGGTATGCCAAGAACAAGAAGCATGCGTGA---------------------------------------------------------------------------------------------------------------------------------------
>Amborella_tricopoda
---------------------------------------------------------------------------------------------------------------------------------------------------------------------------------------------------------------------------------------------------------------------------------------------------ATGGCTTCGAGC---------------------TTCTTC------------------------------CTCCTCTTG------------------------------------------ATGCTCTTGGTTGTGGCCCCTCTTGCGTTACTTCTGTTC------------------------------------CTACGACTCATTGCACGA------------CCT------------------------------------------------------------CGCCTCACTAAG------GTCCCTATAAAGGGA---------------------------CGGCATGTGCTCATTAGTGGTGGG---------------------------------------------TCAAGTGGCATCGGGCTAGCCATGGCAGAG------------------------CTGGCAGCAATGGAGGGTGCCAGCTGTGTCTCCATCTTGGCCCGTGACCCCCGCAAATTG------------------------------------------------------------------------------------------------GAGGATGCCAAATGCCAAATCCAACTCTCCACAGGTCTACCT------------------------------------------------------GATGATCGTGTACGCGTGCTC---------------------ATTGCTGATGTGCGCGAT---TTCGAG------------GGGGTGAAGCGAGTGGTTGAGGAGGCTTCAGCTGGTGGTCCACCTGTG------------------------------------GATGTGTTGGTGTGCAATCAGGGGGTATTTGTA---CCACAGGAACTGGAGTCT------------------------------------CAGGAGATGGATACGGCCAAATACATGGTTGACATCAACCTCATTGGCACCCTCCACTTGATCAAAGCTGTCCTCCCCCAAATG------AAG------CACAGAGATGACCCCTCCACCCCTGCCTCCATCGCCCTCATGTCTTCTCAAGCCGGACAGGTGGGAATCTATGGGTATGTAGCTTACTCCGCAAGTAAATTTGGCCTTCGCGGACTAGGAGAGGCATTACAGCAGGAGGTCATTGTAGAC---AACATTCGT---GTGTCCCTTATATTTCCACCAGAAACGCAAACCCCA---------GGG---CTATTGGAAGAA------AACAAGACAAAGCCTGAGATCACTAAG---ATCATTGCA---------------GCCTCTTCCTATGCAATGGAGGCCAAGGAAGTTGCCAGGAAAGCTCTAGATGGCATAAAAGCCGGGAGATTCATTGTGACATGCAAT------------------------------------------------------TTTGAGGGATTCATGCTCTCAATTGCAACA------------------------------------------------------------------------------------------------------GCAGGTGTCTCTCCTCAGACATCA---------------------------------TATGGCATGGCATTCATTGAAGTGGTAGCTGCTGGTTTTATTCGTGTTGTCGGC------------------CTTTGTTTCCTTTGGAACTGGTTT------------------GGTATTGCCGAGAGGTGGCATGCCGAAAGAAAGAATAGGGTTTGTTTTTGTCATTCACTTGTTATATTCCATGCATTTATTGAGGGTGGT------------------------------GTGATCGCCTAG------------------------------------------------
>Isoetes_lacustris
------------------------------------------------------------------------------------------------------------------------------------------------------------------------------------------------------------------------------------------------------------------------------------------------------------ATG---------------------GACATT------------------------------TTTATTGGA------------------------------------------GCAATTGTGTGCCTCTTCCCCATAGCCCTGCTTCTGTTT------------------------------------CTTTGGATCAACCTTGTT------------CCA---TCTTTTCCT------------------------------------------------------------------GTTCCAATTCGAGGC---------------------------CAACATGTTTTGATCACAGGCGGA---------------------------------------------TCAAGTGGCATTGGATTAGAGCTTTCTAAG------------------------CTTGTAGCAAAGGAGGGCGCTCGT---ATTTCCATCCTTGCTCGAGATCCACAACGTCTT------------------------------------------------------------------------------------------------CAGAAAGCTAAGGAAGCTATCCTATCCTTCGCTGGAAAT---------------------------------------------------------CAAGCAGATGTCCGTGTCTTT---------------------AGTGCAGATGTGTCAGAT---ACCGTA------------AGTATCAAAAACGCTGTTTCTGAAGCTGGC------------ACAGTG------------------------------------GATGTTCTGATTTGTAGTCATGGGATTTCAATT---CCTTCAACTCTTGAAGAT------------------------------------GCTGAAGAGGAGAGCTTTGATCGTATGTTGGATACTAATGCTAGAGGAACCAGGAATATCATCAGGGCTGTCTTACCTGCTATG------AAG---ACAAATAGGCAG------AAAAGTCCTGGTTGCATTGCCATATTCTGTTCCCAAGCTGGCCAGGTTGGGGTATATGGTTTTCCTGAATATTCTTATACGAAATATGGGTTGCGTGGTTTTGCTGAAGGCCTGCAGCAGGAAGTATTCACATAT---AAGATACAA---GTCTCACTCATATATCCACCAGATACAGAAACACCT---------GGA---TTTGCTGAAGAG------AATAAGACCAAACCAGAGGTAACCAAA---TTAATATCT---------------GATTCATCGAGCTGTATGAAGGCACCAGATGTTGCTAAGAAAGCTTTGGATGGCATAAGAAATGGGAAGTTCAATGTTTATTGCAAC------------------------------------------------------TTCGATGGCTTTATGCTTGGTGTTTTAACG------------------------------------------------------------------------------------------------------GCTGGTATGTCTCCACAATCGAGC---------------------------------TTGAAGGATGCAGTGCTCGAAGTGACATTAATGGGTTTGATGCGCATTGTTGGC------------------ATTTGTGTGACAAAAGGCTGGTAT------------------AACACAATCAGTAAATGGCGCAAAGGACAGAAGAAACTTATGTAA---------------------------------------------------------------------------------------------------------------------------------------
>Selaginella_moellendorffii
------------------------------------------------------------------------------------------------------------------------------------------------------------------------------------------------------------------------------------------------------------------------------------------------------------------------------------ATGGTG------------------------------TTCGTTCTA------------------------------------------GCGATCTTGCTGCTGCTCCCGATC---GTGCTGCTCGCT------------------------------------CTGTGGGTTCTCAAGGTG------------CCG---TCGTCTCCG------------------------------------------------------------------GTGGAGATCCGTGGC---------------------------AGGCACATTCTTATTTCTGGTGGA---------------------------------------------TCGAGCGGGATCGGGCTTGAGCTCGCGAAG------------------------ATTGCCGCTGCGCATGGCGCGCGCAAGGTGACGCTCTTGGCGCGGAATGTCGAGAGGTTG------------------------------------------------------------------------------------------------AAAGAGGCCAGGGATGCGGTCGCGGCGGCTGTGAGTGGA---------------------------------------------------TCTAGTGACACGGAGGTGGGATTTGTC---------------------AGTGCCGATGTTTTGGAT---CGAGCA------------GGGCTGCGGAGGGCAATGGTTGAGGCTGGG------------GATGTG------------------------------------GATGTGCTGGTTTGCAGCCACGGGATTTCTATT---CCTTGCGCGTTTGAGGAT------------------------------------GCCAGAGACGAGGATCTCGACACGGTGGTGGGGATTAATTTCATGGGGACGATGAATGTGATCAAGGCCGCGTTGCCAGGGATG------GTG---------AGAGATGGCGGGGTGTATCCTCGCAGCATTGCGATCTTCTCTTCTCAAGCAGCCCAGGCTGGAATTTATGGATTCGCATGCTACTCGGGAGCAAAGGTTGCGCTGGTAAAATTCGCGGAGAGCCTCAAACAAGAGCTCTTCCTCCGG---AAGATCCAG---ATTTCGGTCATCTATCCTCCTGACACAGACACTCCC---------GGA---CTCCGAGAAGAG------AACAAGTTCAAACCGGAGATAACAAAG---ATCTTGTCT---------------GAGTCCTCCAGTGCAATGGTGGCGATCGACGTCGCAAGAAAAGCCATGGACGGGATCAGAGCAGGGAGGTTCAACGTTTCTTGCAAC------------------------------------------------------TTTGATGGCCATCTTCTCGCCATCCTTTGC------------------------------------------------------------------------------------------------------ACAGGCATGTCCCCACACATGTCT---------------------------------GTTTGCTACACTCTTGCAGAGATTGTCTTCCTTCCGGTCACGCGAATCATCTCG------------------CTCTTCATACAATACGGATGGTAC------------------AGGACGATCCGAGCATGGCTTATCAAGCATAAGAAGTGCGTGTAA---------------------------------------------------------------------------------------------------------------------------------------
>Huperzia_lucidula
---------------------------------------------------------------------------------------------------------------------------CGCATGTACGTTAAAGAT------------GAAGAAAGAAGGCGCTGG------------------------------------CCTGCCTTG------------------------------------------------------------------GATCGTCAGGAAGCGAGCGGG---------------------TTTTGT------------------------------ATTCTCGGA------------------------------------------TCGAGCGGGCAATCGATCGCCATGGCAGATTTTTCATGG------------------------------------CTGGCGATCGTCTGCTTT------------TCCCTCGCTATTGCATCTGTGATG------------CTGGCGCTGCTGCTGTGGCTGGTGAGGACGCCTGCTCGCGTTCTTATTCCGATCAAAGAC---------------------------CGACATGTTCTGATCACGGGTGGA---------------------------------------------TCTAGCGGCATCGGCTTGGAGTTGGCGAAA------------------------CTTGCTGCTGCCGAAGGCGCCAGG---GTTTCCATTCTCGCTCGTGACAGAAATCGTTTG------------------------------------------------------------------------------------------------GAGGAGGCCAGGACGTCGATAAGCAAGTACAGCAGCGAG---------------------------------------------------------------GAAGTGAAGGTGTTG---------------------AGCGTGGATGTAGCAGAC---TACGAG------------GCCGTGGTGCGGGAAATCGAAGCGGCAGGC------------GAAATA------------------------------------GACGTGCTGATATGCTGCCATGGTTTGGCAGTG---GTACGGTCCTTGGAGGAC------------------------------------ATTTCAATTAAGGACGTAAATATTATGCTGGATACAAATTTGAAGGGAAATATAAATGTTGTAAAGGCTTCGATATCAAAGATG------AAG------------AAATCCAGTAACAAACCGCGCAGCATTGCCATTGTTTCCTCGCAAGCTGGCCAGACTGGCGTCTACGGGTTAGCAGCATACTCAGCTACCAAGTTTGGGCTTAGAGGACTAGCGGAGGTGCTTCAACAGGAGCTTTTCTCTTAT---AATATTCGT---GTATCACTTATTTTTCCTCCAGATACATACACTCCT---------GGC---TACATTGAAGAG------AATAAAGGGAAGCCAGAGATCACAAAG---ATAATTTCG---------------GCCACATCTGTTGCTATGGATGCTAGTGCTGTGGCGAAAAAAGCCTTAAGTGGCATCAAAGCTGGTCATTTTTTTGTGGCATGCAAT------------------------------------------------------TTTGATGGACTTATGCTTAATCTTGCCACT------------------------------------------------------------------------------------------------------GCGGGAATGTCTCCTCAACCCTCT---------------------------------CTCCAAATTGCGATTGCTGAGGTGCTCTTGGCTGGTTTCATGCGCATTGTCTCA------------------CTATGTCTGCTTTGGTCTTGGTAC------------------AAGAAAATATCAATCTGGTGCTCGAAGAAAAATTAA------------------------------------------------------------------------------------------------------------------------------------------------
>Huperzia_squarrosa
------------------------------------------------------------------------------------------------------------------------------------------------------------------------------------------------------------------------------------------------------------------------------------------------------------------------------------------------------------------------------------------------------------------------------------------------------------------------------------------------------------------------------------------------------------------------------------------------------------------------------------------------------------------------------------------------------------------------------------------------------------------------------------------------------------------------------------------------------------------------------------------------------------------------------------------------------------------------------------------------------------------------------------------------------------------------------------------------------------------------------------------------------------------------------------------------------------------------------------------------------------------------------------------------------------------------------------------------------------------------------------------------CCGAAGATG------AAG------------AAATCTAGTAGCAAACCACGCAGCATTGCCATTGTTTCATCACAAGCTGGACAGACTGGTGTCTACGGGCTAGCAGCATACTCAGCGACCAAGTTTGGGCTTAGAGGACTAGCGGAGGTGCTTCAACAGGAGCTTTTCTCTTAT---AATATTCAT---GTATCACTTATTTTTCCTCCCGATACATACACTCCT---------GGC---TACATTGAAGAG------AATAAGGGAAAGCCAGAGATCACAAAG---ATAATTTCG---------------GCCACATCTGTTGCCATGGATGCTAGTGCTGTGGCGAAAAAATCCTTAAGTGGCATCAAAGCTGGTCACTTTTTTGTGGCATGTAAT------------------------------------------------------TTTGATGGAGTTATGCTGAATCTTGCCACT------------------------------------------------------------------------------------------------------GCGGGAATGTCTCCTCAGCCCTCT---------------------------------CTACAAATTGCGATTGCTGAGGTGCTCTTGGCTGGCTTTATGCGCATTGTCTCA------------------CTATGCCTGCTTTGGTCTTGGTAC------------------AAGAAAATATCAATCTGGTCCTCAAAGAAACAGTAA------------------------------------------------------------------------------------------------------------------------------------------------
>Physcomitrella_patens
------------------------------------------------------------------------------------------------------------------------------ATGTGCGTTAACGCGATTCCTGGTTGCGGAACACGCCGGCGG---------------------------------------CCTCTGCTC------------------------------------------------------------------------CGAGTAGGACGCATTGGAAGTAGGACGCATTGGAAGCTGTTA------------------------------CTATTGTATCCTTGGGGCGAAATGTCGTGGACGGCATGGGGTGTGCCGGTGATGGTGATCGGCGTGCTCGCTTTGGCCATCGCAGCGCTC------------------------------------TTGGCGTATCTAAGTTGG------------TCT---TCTTTG---------------------------------------------------AAACTGGTCTCC------ATTCCCCTCAAGGGA---------------------------AGGCACGTGGTCATCACAGGTGGC---------------------------------------------TCTAGTGGAATCGGTTTGGAAGTTGCGAAG------------------------TTGGCAGCTGCTGAGGGCGCGCGG---ATATCGCTCGTAGCAAGGGACTTGAGTAAACTT------------------------------------------------------------------------------------------------GCCGATGCGAAAAGCATTGTCACTGAGTACTGTCGTCAGAATCTC---------------------------------------------CAAGGTGAAGAGAAGATCAATACGTAC---------------------AGTGCCGACGTCAAAAGT---TTTGAAAGCACAAGGTTGGCCATTGCGGCTGCGGTTGGTCACTCTGGC------------CCAATT------------------------------------GAGGTGTTGTTACTTAGTCATGGAGTCTCTAGA---GTCCTTACATTTGATGAC------------------------------------TCAACTATTGAGGACTTTGATCACATCCTTGACACTAATTTGAAGGGAAACATTCACACTATTAAGGCTGCTCTACCCCATATC------AAA------TCCAGCAAG------GCAGTTCCGGCAGCAATATCTATTTTCTCTTCTCAAGCTGGTCTGGTTGGAGTATATGGTTATGCAGCTTATTCTGCCAGTAAGTTTGCACTGCGGGGCCTGGCGGAGTGTCTGCAACAAGAGCTTGTGGATCGT---AATATTCGC---TTGTCTCTCGTGTACCCTCCCGACACCATGACTCCA---------GGC---TACATGGAAGAT------CAGAAGACCATGCCAGAGATAACAAGG---ATATTATCA---------------CAGGCAACAACGCCAATGGATCCCGTTTCCGTTGCTCGTTCCGCATTAACAGGTTTGAAGGCTGGCCACTTCCACATTGATTGCAAC------------------------------------------------------TTCGAAGGAGCTGCTTTGAGTCTTGTATGT------------------------------------------------------------------------------------------------------GCAGGAATGTCTCCACAGCCTTCG---------------------------------TTTTTGAGAGCCTTGACAGAGATTTTGTCCATGGGAATACTTCGTGTTGTTGCA------------------CTCTTCGTCCAGAAGAGTTGGTAT------------------GATACCATTCTTCAAGCAAAACAGAAGGAATGTCAACCCAAGAAGACACAGTAG------------------------------------------------------------------------------------------------------------------------------
>Lygodium_japonicum
------------------------------------------------------------------------------------------------------------------------------------------------------------------------------------------------------------------AAGTTG------------------------------------------------------------------CCATACCGATTGGCCATGGTG---------------------TTTCTT------------------------------GTAGCCTTG------------------------------------------CTGGTGATTGTGGCAGTGCCTGCAGCTCTCTTCACCGTC------------------------------------GTCTCCTTCGTGTGCTAC------------CCT------------------------------------------------------------CGCCCTGCGCGC------ATCCCCTTCCGCGGC---------------------------CGCCATGTCCTCATCACAGGCGGA---------------------------------------------TCCAGCGGCATCGGCCTCGAGCTCGCCAAA------------------------CTGGCCCTGCTCGAAGGCGCCTCT---GTGTCCATCATGGCTCGCGATCTCGCTCGCCTC------------------------------------------------------------------------------------------------CAGGACGCGAAGCGCTCCCTAGAGGCGGATACAGGCAAA---------------------------------------------------------------CAAGTGAGCGTCTAC---------------------AGCGTGGACGTGAAGGAT---TTCGAC------------AGCCTCAAGGCCGCCGCCGACAAGATTGGC------------CCGCTT------------------------------------GACATCTTGATCTGCAGCCATGGCGTCGCCGTT---CCCAAATCCCTGGAAGAT------------------------------------TCCTCCATAGATGACGTGAACCATGTGTTGGACACCAATCTGAGAGGTACCTTGCATGTTGTCAAAGCTTTGCTGCCTCTTCTA------AAG------CACAGGAAAGAAGATCCTTATCCTGCCTGCATTGCCCTCGTGTGTTCACAGGCCGGTCAGGTGGGTTTATATGGCTATACAGCTTATTCTGCAAGCAAGTTTGGCCTTCGAGGAATTGCTGAGGCTTTACAGCAGGAAATGTTTTGCTAC---AATATTCGA---GTTTCTGTCATTTATCCACCTGACACACTCACACCA---------GGA---TTTGAGAAAGAG------AATGCTTCAAAACCAGAAATCACAAAG---TTGCTTTCA---------------GATTCGTCAAGTGTCATGAGTGCTATAGATGTTGCAAGGAAGGCTTTGAATGGGATCAAGCAAGGGCAGTTTTCCATTCCTTGCAAC------------------------------------------------------TTTGATGGGTCTATGCTATGCATTGCAACT------------------------------------------------------------------------------------------------------GCAGGGATGTCTCCTCAACCATCT---------------------------------GTATTACATGCATTTGCAGAAGTTATGTTGTCAGGGCTGATGCGGATAGTTGCA------------------CTTTGTGTGACATGGAACTGGTAC------------------CAGATTTTGTTAAAGTGGCATAAGAACCAAAACAAAGTGAAATAG---------------------------------------------------------------------------------------------------------------------------------------
>Pteridium_aquilinium
------------------------------------------------------------------------------------------------------------------------------------------------------------------------------------------------------------------------------------------------------------------------------------------------------------------------------------------------------------------------------------------------------------------------------------------------------------------------------------------------------------------------------------------------------------------------------------------------------------------------------------------------------------------------------------------------------------------------------------------------------------------------------------------------------------------------------ATGGCACGTGACCTCTCTCGCCTA------------------------------------------------------------------------------------------------ACCGGCGCGCAGCTTGACATAGCCAATTCTACTGGAAAG---------------------------------------------------------------CAGGTCAAGATCTAT---------------------TGTGCCGATGTGAAGGAT---TACGGC------------AGCGTTAAAGCCGTTGCAGAGCAGGCTGGC------------CCCATT------------------------------------GACATACTGATCTGCAGCCATGGTGTTTCAATC---CCGAAGAGCTTGGAGGAT------------------------------------TCTACCTTGGATGAGGTTAACCATGTGCTTGACACAAACCTAAGAGGTAATCTTCACGTCATCAAGGCAATGTTGCCGTCTATG------AAG------AATCGTAAA---GATCGCCGGTGTGCCTCCATCGCCATTGTGTCGTCTCAAGTTGGCCAGGTTGGCTTATATGGTTATACAGCTTATTCAGCAAGCAAATTTGGGCTCAGAGGAGTGGCTGAGGCTTTGCAGCAAGAGATATATTGCTAC---AACATTCGT---ATATCATTAATTTTTCCACCCGACACTTCTACTCCA---------GGT---TTTGAGAAAGAA------AATGAGAGTAAACCCGAGATTACAAAG---TTGATTTCT---------------GGCTCTTCCAGTGCAATGGAGGCTGTTGATGTGGCAAGGAGGTCCATAGACGGGATTAAGGCAGGGAAGTTTACAATCTCGTGCAAT------------------------------------------------------TTTGATGGCTGGATGTTGTGCATTGCCACT------------------------------------------------------------------------------------------------------GCGGGCATGTCTCCTCAACCATCT---------------------------------GCAGCACTTGCAGTCACCGAGATTTTTCTCTCAGGATTTTTTAGGCTAGTTGGG------------------CTTTGCGTTACCTGGAATTGGTAT------------------CGAACTCTGATCAGTTGGAACAAACGGCAAGACAAGATAAAAGTAGTGTTGAAGATAATGACTCGGTTTCAA------CTCGTTGGTGGCTTTCGARCCTGC-C--GCTGT------AATGTCATTGCCCAGTATGCGTAA---------------------------------------
>Isoetes_coromandelina
--------------------------------------------------------------------------------------------------------------------------------------------------------------------------------------------------------------------------------------------------------------------------------------------------------------------------------------------------------------------------------------------------------------------------------------------------------------------------------------------------------------------------------------------------------------------------------------------------------------------------------------------------------------------------------------------------------------------------------------------------------------------------------------------------------------------------------------------------------------------------------------------------------------------------------------------------------------------------------------------------------------------------------------------------------------------------------------------------------------------------------------------------------------------------------------------------------------------------------------------------------------------------------------------------------------------------------------------------------------------------------------------------------------------------------------------------------------------------------------------------------------------------------------------------------------------------------------------------------------------------------------------------------------------------------------------------------------------------------------------------------------GAAAGCTTTGGATGGCAT--GAAA---------CAATGTTTACTGCAAT------------------------------------------------------TTCGATGGCTTCATGCTTGGTATTGTAACA------------------------------------------------------------------------------------------------------GCTTCCATGTCTCCCCAATCAAGC---------------------------------CTGAAGAATGGAATCCTTGAAGTR-CATTGATGGGTGTGATGCGCATTK--GGC------------------ATTT--------------------------------------------------------------------------------------------------------------------------------------------------------------------------------------------------------------------------
