# Supplementary material for: Phylogenomics indicates the “living fossil” Isoetes diversified in the Cenozoic
Source: PLoS One. 2020 Jun 18;15(6):e0227525. doi: 10.1371/journal.pone.0227525 (PMC7302493; doi:10.1371/journal.pone.0227525)
Supplement: S1 File — Folder containing fasta files for each of the individual nuclear alignments. (GZ) [file pone.0227525.s011.gz › 1_Individual_Nuclear_Alignments/Homolog_20726.orthogroup_2.fasta]

>Isoetes_lacustris
---------------------------------------------------------------------------------------------------------------------------------------------------------ATGGATTCCGAAGGTGCTGGACTTGCCCCAAAGGTTCAAGAGTTGCTTAGTCAGCTTGTGGTTGCTTGCAAGGCCTCCCCTGCTGCAGTTGGAATTTTTCCTGATGAAATTACTAATGAGGCCGGAGAGCTCATTCCGTCCCTGCGCAGAGTGGCAAGCCAGAACGTGCCCATGATTCAGCTCTAT------------------CAAGAGAAAAGGCAGCTCTTAGCAGCTGCCCTGCACCCACAAAAATTGATTGAGAAGATAGAACAGCTTAAAGATGCTGGTGCACATGGACTGGATCTTTATCTGTGGATGGTTAGTCAAATTAATCAAGATCCAGATTTGAAGAAACTTGTTTCACGTGGTACAGATTCCAGTAATTCAGTC---AAGCTCACA---------------------------------------------GAAACCAGGAGTGACTCTATGTCAGAAAATTTACAATCACAAGCAGAGTCATTACTGGATAATGAACGGCCTCCAAGA---------------------------------------AGAAGCCGAGACCCCCACAATACTGTTGACACAAACGTGTTT------------------CAAGCAACAAAACATCTACATAAAGTAGCTTTATCAGAGGGTCATCAAGTATTCTCTTCAAGACCA------------------------------------------------AGTGCTTCT------------CGGGGTGAAAAGGGATCGGATGCTCCGAAACCATTGATTGAGGGAGTATCATATCCGGCAACTCCCAAA------------------------------------------TGGAATAATGAGAGGCCATACTTGACTGGA------------------------------------------------------------------------------CAATTCCAAAGCCAAACAGATGCTAACATAGTTCACCCAAGGATA---TCAAACAGGGGCATTGCTACTGACCGAGATGTTAGCAATGGTGACAGT---------------GAGCGAGTTATAGGCCTGTTTGCACCATCAGTCCAGGAATTGCTTGTTATTGATGATCTACTTTTTGCTATGGTTGGCATCGAGGGGAAGTATGTGAGGATAAGGAAAGGAAGGTTAAAAGAAGGA---TCACTAATTTTCCAAGTCGATTCATCA------ATGGATTTGTCGTTGCAGGAATTAACAAAACGCATATTGCCACTATGTGAAAACTACATGATAGTAAGCCAATTCACAGAGGCAAGGTTGCAGTTT---------------------------------------------------------------------------AAGTATGGGCTGGTGAATCATGCATTTGCCGCTGCTCTGAGGGCCATCTTACAGGACTACCATGCCATGGTTGCTCAACTTGAACATCAGTTCCGT---------------------------------------------------------------GTTGCTCGATTGTCACTACAGGGGCTATGGTTTTTTTGTCAGCCTATGATGGGAGCGATGCAAGCTCTAGCTTCAGTTGTGCAAAAAGCATCAGCCAGATGCTTGTCTGGAGCTGCGGTGTTGAATTTGTTACAGAGCCAGGCATCAGCTATGGCTGGGGACAACGCTGCAAGGGCTTTGCTTCAGAAGTTAACTCAGGCAGCAAGCATTCCATATTTTGGAATTTTAGAGAGGTGGGTATATGAAGGAGTCATCGATGACCCCTACGGAGAATTCTTCATTGATGAA---AATAAGGTGTTGCAGAAGGAAAGCTTG------------------------------------------------------AGTCAGGATTACAATGCTACGTACTGGCAACAACGCTACAGTCTTAGGCATGAT---GTTCCAGGATTTCTGAGT---AATGCAGCTGAGAAAATATTGACGACTGGAAAGTACCTAAATGCAATTCGAGAGTGTGGTCATACTGTTCGG------------------------------------------------------------------------------------------------------------------------------------------------------------------CTTCCATTTTCAGAAGATAAAAAGTTGACAAATACGGGGCCCAAA---------------------------CATCACTATTTGGACAGGTTAAATGTTGCATATGATTTTTCAAGTGCCGAGCTCTTGAAGTTAATTGTGGCAAAA------TTTGATCTTTTGGGAAGACTGCGGTCAATCAAGCATTATTTTCTCATGGATCAGGGTGATTTCTTAGTC------------CAT---------------------------------------TTCATGGATATAGCTAAAGAAGAGCTTCTCAAAAGGCCATCAGCTGTGTCTTTGGAGAAGTTGCAGTCTTTATTAGAACTGGCATTAAGGACATCTGTAGCGGCAGCTGATCCATTTCATGAGGACCTTACATGCAGTTTGGAAAGATCCTCATTGATCGAACAATTGCAAACAATCATAAAGAATGGAGCTGAA---------AGGAATCTGAGGATTGACTCATCATTCGCGGAGTTCACC------ATCTCGGAAACAGGGGCTCATGGAACAGGA---GGAATGACAGGGCTCGAAACATTTGTTCTTGATTAT------------------------------AAGGTTCGGTGGCCATTATCGCTTGTCATATCCAGGAAGGCATTAACAAAGTATCAGCTTATATTTCGCCACCTTTTTCATTGTAAACATGTTGAACGCCAGCTATGTGGAACA------TGG---CAAGCACATCAG---------------------------------------------------GCAACTCGTGGTCTCGATTTTATTCGTACATCAATGCCGCGA---TCATATGTCCTCTGTCAACAAATGGTGCATTTTATGCAGAGCTTTGAACATTACATGACATTTGAG---------GTACTTGAGGCCAACTGGCACATTATGGACACAAGTCTACAAAATGCCAAAAGCATCGACGAGGTCATGCAACTTCATGAGCTTTTTCTGGACAAATGCCTCAAAGAGTGTATTTTGTTGTGGCCCAAT------------ATTTTGAAGAAAATAGAAAGGCTGAAGTCTCTATGCCTACAATATGCAACAACCACCCAGTGGCTGATACCATCACTTTCTATGGGTGACCAGTCTTTA---GAG---CCTTCAGTTTCT---------GAAAGTGAGCGGAGG------------------------TCTGGGCACAAAGATAGGAGGACCAAA---AACAGAAATGGCGTGCCACAATCGTGG------------------AAAGACAATGAAGATGCCAATTTTAAAGTGACCATCAGTCAAATGGAGGAGGATTTTAAGAAAGAGTTAAAAGAGCTTATGACATTGTTGGGAAAT------------------GCATCACAAACTGAGCCTTGCCTAGCCCATTTGGCACAGGGCTTGCATGGAGCTGGGCAGGAGTATTAG---------------------------------------------------------------------------------------------------------------------------------------------------------------------------------------------------------------------------------------------------------------------------------------------------------------------------------------------------------------------------------------------------------------------------------------------------------------------------------------------------------------------------------------------------------------------------------------------------------------------------------------------------------------------------------------------------------------------------------------------------------------------------------------------------------------------------------------------------------------------------------------------------------------------------------------------------------------------------------------------------------------------------------------------------------------------------------------------------------------------------------------------------------------------------------------------------------------------------------------------------------------------------------------------------------------------------------------------------------------------------------------------------------------------------------------------------------------------------------------------------------------------------------------------------------------------------------------------------------------------------------------------------------------------------------------------------------
>Selaginella_moellendorffii
------------------------------------------------------------------------------------------------------------------------------------------------------------------------------------------------------------------------------------------------------------------------------------------------------------------------------------------------------------------------------------------------------------------------------------------------------------------------------------------------------------------------------------------------------------------------------------------------------------------------------------------------------------------------------------------------------------------------------------------------------------------------------------------------------------------------------------------------------------------------------------------------------------------------------------------------------------------------------------------GTGTCGTTCCCCGCAACTCCACGC------------------------------------------TGGAACATAGACAGGCCATATCTGACTGGT------------------------------------------------------------------------------CAGTTTGTTTACGAGGTAAGCAGGCTGTTAATTCTCAAAGACATG---CTTAATAGGCTTCTTTTCTCTTGCAGG------AGGAACAACGATGGT---------------GACCGGGCTATAGGCCTATTTGCACCTTCTGTGCAGGAGCTACTTGTGATTGATGATCTGCTCTTTGCAATGGTTGGCATCGAGGGAAAGAGTATTCGCATTACAAGAGAAAAATCAAGAGACAAG---GCTCTAACTTTTCAAGTTGATCCCTCA------ATGGACTTGTCAATACAGGAGCTGACAAAGAGAGTTTTACCTCTCTGTGAAAACTACATGGTAGTCAGCCAATTCAACGAATCAAGGCTGCAATTT---------------------------------------------------------------------------AAATACGGGCTGGTGAATCACGCGTTTGCTGCAGCTTTGAGAGCAATCTTGCAGGACTATCACGCCATGGTAGCACAATTGGAGCACCAGTTTAGA---------------------------------------------------------------CTCGCCAGACTTTCGCTTCAAGGTTTATGGTTCTTTTGCCAGCCTATGATGGGCGCAATGCAAGCTTTGGCCGTTGTTGTGAGAAAGGCATTTGTAAAGAGCCTTTCAGGAGCTGCCGTATTAAATCTGCTTCAAGGCCAGGCAGCCGCAATTGCTGGAGATAATGCTGCCAGAACATTGCTGCAGAAACTCACTCAAGCTGCAAGTGCCCCGTATTTTGGAATATTGGAGAGGTGGATACACGAGGGAGTCATTGACGATCCTTATGGAGAATTTTTTATCGACGAG---AACAAGGCGCTGCAGAAGGAAAGCCTT------------------------------------------------------AGCCACGACTTCAATGCCACGTACTGGCAACAGCGATACAGCTTGAAAAATGAC---GTTCCTGGTTTTCTTGCA---TCCGCGGCTGAAAATATATTGACGACGGGCAAGTACCTTGATGCGATTCGGGAATGCGGTCAAAATGTTCGG------------------------------------------------------------------------------------------------------------------------------------------------------------------ATACCTTTCTCTGAGGATGCTAAACTCACGAACTCTGGATCGAAG---------------------------CGGCATTACCTGGATAAAATAAACGTTGCATACAATTTCGCGAGTGCTGAGCTCTTGAGTTTGATTGTGCGAAAG------TTTGATCTCATGGGAAGGCTGCGGTCAGTGAAGCATTACTTTCTTTTGGATCAGGGTGATTTCCTTGTC------------CAC---------------------------------------TTTATGGATATTGCAAAAGAGGAGCTTGCAAAACGACCTGTTGCGCTGTCGTTGGAAAAACTGCAGTCACTTTTGGAGCTTGCACTGAGAACCTCCGTTGCTGCGAGCGATCCGTACCATGAGGATCTTACGTGCAGTCTGGAAAGATCGTCGTTGATGGTGCAGTTACGAAGTTTTATGAAGAACGGAATT------------------TTGAAGATCGATTCTCCTTTAGAA------TCC------AACTCAGAGCCCGGCAGC------------------ATGACTGGTTTGGAGACCTTCACTCTTGACTAT------------------------------AAGACGCGGTGGCCATTATCCCTCGTGATTTCAAGGAAGGCTCTCACAAAGTACCAGCTAATTTTTCGTCATCTCTTTCATTGTAAACATGTAGAAAGGCAACTCTCTGGCACC------TGG---CAAGCCCATCAG---------------------------------------------------GCGACTCGTGGCCTTGACTTTGTTGGACATTCAATATCAAGA---TCGTACGTACTTTGCCAACAAATGCTGCATTTTATGCAGAGCTTCGAACATTATATGACATTCGAGGTTTCAATCGTGCTAGAGCCCAACTGGCATGTCATGGACACTAAACTCCAGAGTGCTAAGAGTATTGACGAGGTCATTCAACTACACGACTTTTTTCTAGACAAGTGTTTGAAAGAGTGCATTTTGTTATGGCCTCAC------------ATATTGAAGAGCGTGGAAAAGCTGAAATCCCTCTGCCTGCAGTATGCAATAGCAATACAATGGCTGATCCCATCACTC------------TACACGCTC---GAATCTCCAGCAGAGACC---------AAAAAGACAAAGCGT---------------------TGTCGAGGGCAGCGCTTGCGAATGAATTCT---AACGTTCGA------------------------------------------------------------------ACTTCCAGGCAAATGGAAAACGATTTTCGGAAAGAAATGAAAGAGCTGCTAAGTCTTCTAAGTAGC------------------AGCTCACAAACCGAGCCATACTTGGCACACTTGGCTCAAGGCCTCCAGGGACAGCACTAG------------------------------------------------------------------------------------------------------------------------------------------------------------------------------------------------------------------------------------------------------------------------------------------------------------------------------------------------------------------------------------------------------------------------------------------------------------------------------------------------------------------------------------------------------------------------------------------------------------------------------------------------------------------------------------------------------------------------------------------------------------------------------------------------------------------------------------------------------------------------------------------------------------------------------------------------------------------------------------------------------------------------------------------------------------------------------------------------------------------------------------------------------------------------------------------------------------------------------------------------------------------------------------------------------------------------------------------------------------------------------------------------------------------------------------------------------------------------------------------------------------------------------------------------------------------------------------------------------------------------------------------------------------------------------------------------------------------
>Huperzia_squarrosa
------------------------------------------------------------------------------------------------------------------------------------------------------------------------------------------------------------------------------------------------------------------------------------------------------------------------------------------------------------------------------------------------------------------------------------------------------------------------------------------------------------------------------------------------------------------------------------------------------------------------------------------------------------------------------------------------------------------------------------------------------------------------------------------------------------------------------------------------------------------------------------------------------------------------------------------------------------------------------------------------------------------------------------------------------------------------------------------------------------------------------------------------------------------------------------------------------------------------------------------------------------------------------------------------------------------------------------------------------------------------------------------------------------------------------------------------------------------------------------------------------------------------------------------------------------------------------------------------------------------------------------------------------------------------------------------------------------------------------------------------------------------------------------------------------------------------------------------------------------------------------------------------------------------------------------------------------------------------------------------------------------------------------------------------------------------------------------------------------------------------------------------------------------------------------------------------------------------------CGCTATAGTCTGAGATGCGAT---ATCCCAGGATTTCTGACC---AATGTGGCTGAGACAATTTTGACAACGGGGAAATATATAAATGCAATTCGAGAATGTGGACACACCTTAAGG------------------------------------------------------------------------------------------------------------------------------------------------------------------ATACCTTTTTCAGATGATGTGAAACTCACAAACGCAGGAGCAAAA---------------------------CATCACTATTTGGATCGCATCAATGTTGCATATAATTTTGCAAGCTCGGAGCTTCTAAATTTGGTCATCAACGAA------TTCGATCTGCTTGCAAGGTTGAGATCAGTGAAGCATTACTTTCTTCTTGATCAGGGTGATTTTCTTGTC------------CAT---------------------------------------TTCATGGATATAGCCAAGGAGGAACTGGTCAAGAAACCTTCTGCTGTTTCGAATGAGAAATTGCAGTCATTATTGGAGCTGGCCTTAAGGACATCTGTTGCTGCAGCTGATCCGTATCACGAGGACTTGACATGTAACATGGAGAGATTATCTTTGATTGGCCAATTACAACACATTTTGAAAGATCAAGCTACTTTTTCAGATCCAAACTTTTTATTTGAACCCTTTAAAAAAGATTTGGCT------ATCTCAGAGATGGCGAGTCAAGGTGCTGCTGATAACCTCAATGGGTTGGAAACGTTCACATTAGATTAC------------------------------AAGGTCCGATGGCCATTGTCACTGGTTATATCAAGAAAAGCATTGACGAAGTATCAGTTGATTTTTCGACATTTGTTTCATTGCAAGCATGTTGAGCGACAGCTTTGTATGACG------TGG---CAAGCACATCAG---------------------------------------------------GCAACTCGTGCTTCAGGTCATGTTGGAACATCAATGCAAAGG---TCCTATACACTTTGCCAACAAATGCTATACTTTATTCAAAGTTTTGAGCACTACATGACATTTGAG---------GTCTTGGAACCCAACTGGCATATCATGGGTAACAAGCTGCAGACTTCTAAAAGTGTTGACGAGGTTATTCGACATCATAATTTCTTT------------------------------------------------------------------------------------------------------------------------------------------------------------------------------------------------------------------------------------------------------------------------------------------------------------------------------------------------------------------------------------------------------------------------------AAGCAGTCGTCA---------------------------------------------------------------------------------------------------------------------------------------------------------------------------------------------------------------------------------------------------------------------------------------------------------------------------------------------------------------------------------------------------------------------------------------------------------------------------------------------------------------------------------------------------------------------------------------------------------------------------------------------------------------------------------------------------------------------------------------------------------------------------------------------------------------------------------------------------------------------------------------------------------------------------------------------------------------------------------------------------------------------------------------------------------------------------------------------------------------------------------------------------------------------------------------------------------------------------------------------------------------------------------------------------------------------------------------------------------------------------------------------------------------------------------------------------------------------------------------------------------------------------------------------------------------------------------------------------------------------------------------------------------------------------------------------------------------------------------------------------------------
>Physcomitrella_patens
---------------------------------------------------------------------------------------------------------------------------------------------------------ATGGAAAGATTGTCT---------------------------------------------------------------GATTCTGACAGTGGCTACTACCCAGATTCT---------------------------------------------------------------------------------------------------------------------------------CACCCCTTGGAGCTTGATGAAAACTCGGACGTCTCCAAGGACACTGAGGAGCGTGGCGTTCATGAT---------GTTCAGTCACAAGTTGTGCAA---------------------------------------GCTGAGTCCTCTATCAAGAAA------------------------------------------------AGGGACTTGAGAAACCTT---------------------------------------------------------CCCTTT---------------------------------------------------------------------------------------------------------------------------------------------------------------------------------------------------------------------------------------------------------------------------------------GTTTCTGTTCCTGAGACTTCGAAG------------------------------------------TGGAATATGGAGAGACCACATCTGACTGGC------------------------------------------------------------------------------CGTCGCTTATGTCAG------------------------------------------------------------------------------------------------------------------------------------GAACTACTCATTGTAGAGGAGCTATTGGCTGCCATGGTGGGGATTGGTGGCGACTATATATGTGTGCAAAAGAATCAGGAGCATTGCTAT---TGCTTTGTATTCCACGTGGACCCTAAA------TTAAACCACTCCTTACATGAGCTTGCTGACCGGATCCTTCCGATTTGTGAGAATTACATGGTTGTGAGTCAATTTGCTGAAGAGAGATCCCACTAT---------------------------------------------------------------------------GACCATGGGTTGACAAACCATGCGTTCGCTGCAGGTTTGAGGGCAATTCTTCAAGATTATCACGCCATGGTTGCACAGCTTGAGCATCAGTTTCGG---------------------------------------------------------------TTGAGTCGATTATCCTTGCCGGGTTTGTGGTTCTTTGTTCAGCCGATGATGGGAGCGATGCAATGTCTTTCCTCCGTATCGCAAGCAGCAGCAATGCAGAGCGCACGTGGTGCTGTTTTGTTGAACTTGCTTCACAATCAGGGGATAGCTCTAGCTGGGGACGTTGCTGTTAGGACATTACTTCAAAAGCTTACGCATGCTGCAAGTTTTCCGTACTTCAGAATCTTAGAACGGTGGGTGTATGAAGGAGTTATCGACGATCCTTTCGGAGAGTTCCTAATCGAGGAG---AATAAGTGCTTGGAGAAGGAAAGTTTA------------------------------------------------------AGCCAGGACTACTACGCTACGTTCTGGCTGAAGCGGTACAGTCTGCGAAAGGAT---ATACCAGAGTTTTTAAGT---TCTCACGCTGAGATTATTCTTACCACAGGGAAATACTTGAATGCGATTCGCGAGTGCGGTCAATGTCTACAG------------------------------------------------------------------------------------------------------------------------------------------------------------------GGTCCATCACTAGAAGACCTTAGAGTAGCGAATTTTACCTCGACG---------------------------AGGCCATATTTGGAACGCGTTAATGTTGCTCACAGATATGCCAGTGCGGAGCTTCTTAATCTCATCGTCAACAGGGGGCAGTTTGACCTGGCTGGAAGGCTGCGTTCTGTCAAACACTACTTCTTCGTAGACAAGGGAGATTTCTTGGTC------------ATC---------------------------------------TTCATGGATTCAGCTAAGGACGAACTTGCGAAAAGACCCGCAGCCTTGTCAAGGGAGAGACTCCAGTCACTGTTGGAGCTGGCTATTAAGACATCGGTTGCGGCATCGGATCCTTACCACGACGACCTCACGTGCATCATTGAAAATTCAACACTTCTGATGCAGCTGGAGGAGTTTATGCACAATGGTCCAGCCACT------------------------------CAAAGTGCACAATCA------GAGACCTGCAACACAGGCGGAGTTGCTACAGGGGGCTTAACTGGAATAGACTTTTTTGTTCTGGATTACAAGTGGGCAGGATGTGTGACACATTTCATGAAGGTTAGGTGGCCGACTTCATTAGTGCTATCAAGAAGAGCTTTGACAAAGTACCAATTCATATTTCGGCATCTTTTCCATTGCAAGCACGTGTGGCGTCAGCTATGTGCATCC------TGG---CAGATACATCAGATA------------------------------------------------GCTACCCGTGCATACAATATCACCGGGACATCGCTGTGTAGG---TCGTACGTCGTGTGCCAACGCATGCTCCATTTCATCCAGAGCTTCGAACATTACATGACTTTTGAG---------GTGCTGGAAACCAATTGGGACCGTCTGCATAGTAGTTTGAGCGGCTTGAACAGCGTGGACGAGGTTATGCAACAACATGAGTCCTTCTTGGACAGTTGCCTCCGACAATGCATGTTCTTTTGGCCTATG------------ATCTTCGAGAAAGTTGATCATTTACAAAGTCTTTGTCTCCAATATGCAACAGCCACCCTACGGTTTTTACCAATGTTGTTCACCAAG---GATACATATACAGATGAATCATCGTGCGTAGTGGATCCACAGCAATCTATGTTAGATGAGGATCCTTCTTCTGAGAGGCAATGCAAAGGCAGACTTCGTAAACAG---TATAAGCTCGATAATCGGCGTGCCAGA------------------CAAGCAGCAGATGACAAAACCTTCAAGAACTGTATCGGACGAATAGACACAGCTTTCAACAATGAACTGAGCTTACTTGTAGACGTACTTATCTGT------------------AGATCGCAGCAAGAGCCGTACTTGGCTGATCTTGTGCAAGCCTTAAAGGCAGTTGAGCGAGCCGCCTCACACCCTTCTCCCTCCCTTTTCGTTATACCTTGTTCAACAATAAGAGCAAATAAATACCTAATAGTCTACTGTCAAGTGGAAGCCAGAAACAACGAGCGAGGTTCCACAGATCCGCAAAGAGAGCATAATGCAGACTCCGGTGACTCCGACCTCGACTATCCTGAGCCCTCAGAAGTGGATTCACCCCGATTAGGAAGCTCCCTTATAAGTTACCCGCGTGAAGAAGTTCCAGAAGAGAGGCCATGCTATTCTCAACCCCGAGCATCCATAAGCTACCATTCTGAACATGATCCGAAAGAGAATGCAAACCATTCGCAGCACCGAGCATCTACAAGCTTCCGCTTTGAACAAGACTCCGAAGAGAATACAAGCCAACTTCAACCTCGAGCATTGATGAACTTCCGCTGTGAGCAAGATTTGAAAGAGAATTCAAGCTATTCTCAACCCCGAGGATCCATGAGCTTCCGTTCTGAACAAGATCCGAAAGAGAATACAAGCCATTGGCAACCTCGAGCATTGATGAGCTTCCGCTGTGAACAAGATCCGAAAGGCAAGACAATTCACTGCCAACCCCAACCATCGATAAGCTTCTGTAGCGAACAAGACCCAAAGGATAACACGGTCCAGTACCTACCCCAAGCTTCGATGAGCTTCCCTGGTGAACGTGACCCGAAAGAGAATACAATCGACTGCCAACCCCAAGCATCGATTAGCTTCCGTTGTGAACGAGACCCAATAGACAAGACAATCCACTGCCAACCCCAA---CCATCAATGAGCTTCCATAGCCAACAAGACCCGAAAGAGAATACAAGCCATTGGCAACCTCAAGCACCGGTGGGCTTCCGTGGTGAACATGACCCGAAAGAGAATCCAATCCACTGCCAACTCCAAACATCGATGAGCTTCCGGAATGAACAAGACCCGAAAGAGGATACAAACCATTGCCAACCTCAAACATCAATGAGCTTCCGTAGGGAACAAGACCCGAAAGAGAGAACAAGCCAATGGCAACCTCGAGCACTGATGAGGTTTCATGGTGAACAAGACCCGAATGAGAATACCAGCCATTGGCAACCTCGAGCATTGATGAGCTTCCATGGTGAACAAGACCTGAATGAGAATACAGGCCATTGGCAACCCCAAGCATCGGTCAGCTTCCGTTGTAAACTAGACCCGATAGACAAGACAATCCACTGCCAACCTCAACCATCGATGAGCTTTCGTGGTGAACATGATCCGAAAGAAAACACTATCCACTGCCAACCCCAAGAATCAATGAGCTTCCGTTGTGAACAAGACCCAATAGACAAGACAATCCACTGCCAACCACAAGCATCGAGGAGCTTCCGGAGCGAGCAAGTCCCGAAGGAGAATACAAGGCATTGGCAACCTCGAGCATTGATGAGCTTCCACTGCGAACAAGATCCGCAAGATATGACAATCGACTGCCAACCCCAGGCATTGATGAGCTACCGTTCTGGACGAGATCCAGGGGAAACGAGATACCAAACCGATTGTCCAGCAATAATGAATTTTACCCACGACAACGATCTATGGTATCAACCCAAAGACTCTCTTACCATCTGGAACGTATTTTGTGCGCTTGAAAGGAAACTCCTCTTAACCGCCGACCTCTAA
>Ananas_comosus
---------------------------------------------------------------------------------------------------------------------------------------------------------------------------------------------------------------------------------------------------------------------------------------------------------------------------------------------------------------------------------------------------------------------------------------------------------------------------------------------------------------------------------------------------------------------------------------------------------------------------------------ATGGATCCG------------------------------------------------------------------------------------------------------------------------------------------------------------------------------------------------------------------------------------------------------------------------------------------------------------------------------------------------ACCCCGCCCACCCCTCGG------------------------------------------TGGAACCACGAGCGCCCCTTCCTCACCGGT------------------------------------------------------------------------------CGATTCCACCAGGAG------ATCCGAGCCCCGAATCACACTTCG---GGGGCCAAACCCTACGCAATCGACTCC---TTCAGTCGGGGCACCGGA------------------AATGTCGTTGGATCGTACCCCGTCTCCGTTCAGGAGCTTTTGGTGATCGAGGACTTGTTGTCGGCACTGGTGGGCATCGAGGGGCGGTACATTTCGATTAAGAGAGTGCGGGGGAAGGACGGG---CATGTGGTGTTTCAGATCGATCCGTCT------ATGGACCTCGCCTTGCAGGAATTGACACAGCGGATCTTCCCTCTGTGTGAGGACTTTGTGCTCGTTAGTCAGTTTGTGGAGTCCAAGTCACATTTC---------------------------------------------------------------------------AAGAATGGCCTGGTCAACCATGCTTTCGCCGCTGCTCTAAATGCATTCCTAATAGATTACCAGGCAATGGTTGCCCAGCTAGAGCATCAATTCCGT---------------------------------------------------------------ATTGGAAGACTTTCGGTTCAAGGGTTGTGGTTCTACTGTCAGCCAATGATGGGATTACTGCATGCTTTGGCAATTGTCGTTGAGAAGGCTTCCTCTAACAATTTCTCAGGCTCTGCGACTCTTAACCTTCTGCAAAGCCAGGCCAAGGCTATGGCGGGAGATAATGCAGTTCGGTCATTGCTTGAGAAGATGACAGAACATGCAAGTACTGCTTACCTAGCCATATTGGAGAGATGGGTATATGAGGGCGTTATTGATGACCCATATGGTGAATTTTTCATTGCTGAA---AACAAATCACTTAAGAAGGAGAGCCTC------------------------------------------------------ACACAAGATTATGATGCGAAGTATTGGCAACAGCGGTACAGCCTAAAAGAAGGC---ATTCCTAGCTTCCTTACA---GGTGTTGCAGGGACAATTTTGACTACTGGAAAGTACTTGAATGTAATGAGAGAATGTGGGCACAGTGTTCAG------------------------------------------------------------------------------------------------------------------------------------------------------------------GCTCCATTACCTGAAAACTCAAAATTGATGAGCTTTGGATCAAAT---------------------------CATCACTATCTTGAGTGCATCAAAGCTGCTTATGACTTCGCGAGCAGTATGCTTTTGAGTCTTATTAAAGATAAG------TATGACCTTGTCGGAAAATTGCGATCTATGAAGCGCTATTTTCTTCTGGACCAGGGTGACTTTTTGGTT------------CAC---------------------------------------TTTATGGACATTGCTCGAGATGAGCTCACCAAGAGGCCTGAAGAAATATCAGTCGAGAAACTGCAGTCTCTACTTGACCTTGCACTGCGCACTACAGCTGCTGCAGCTGATCCATGTCATGAAGACTTGACTTGTTGTGTGGAGAAAACTTCATTGCTGAAGAGACTAATCAATCTCAAAGATCTGGAAGGA---------------------------------------------------------GTCGCTGATAATACTGATGAGCCTGAGCCAATACAGATTACCGGCTTGGAAACATTCTGCCTGAGTTAT------------------------------AAGGTTCAATGGCCATTATCACTTGTTATTTCGCGGAAGGCTTTAACAAAATATCAATTGATTTTCCGGCTACTGTTTCATTGCAAGCATGTCAGCCGCCAACTTTGCATGGCG------TGG---CAAGCACATCAGGCATGG------------------------------------ATTTTCTCTGGATTTCGTTCCTTCAGCATGTTGGGAACACCAATATTGCGA---TCTTCCATTCTCTGTCGCAGCATGCTTAAGTTTATAAACAGCCTTTTACATTATCTAACTTTTGAG---------GTGCTTGAGCCAAACTGGCATTTGATGTGTAATCGCCTTCAAAGTGCAATAAGCATAGATGAGGTCATCCAATTCCATGATTTCTTCCTCCAAAAATGTCTGAAAGAATGTTTGCTCCTTTCTCCTCAG------------CTTCTCAAGAAAATCGAGAAGCTGAAATCCATATGCCTTCAATATTCGGCTTCCATTCAATTGTTGATACCA---------------------TCTATC---TATGTCCCTGACCCGGATAGTGCATTTGATGCTGCT------------------ACTACTGGAACGCTAAAGTCTAAATCAAAGAGATCTTCG---TTTAGAGGCGAGCAGCTAAAGTTA------------------------GCATCTCAGAATATCATAATCTCCGACTCTATCATGAAATTTGAGAAGGAATTTAATGCCGAGCTTCAGAGTCTCGCTCCCATTTTGAGCAAC------------------AGCTCGCAGGCAGAGCCGTATCTGACACATCTCGCCCAGTGCATTCTTGCTGTAGGAACCGATCAGTGA---------------------------------------------------------------------------------------------------------------------------------------------------------------------------------------------------------------------------------------------------------------------------------------------------------------------------------------------------------------------------------------------------------------------------------------------------------------------------------------------------------------------------------------------------------------------------------------------------------------------------------------------------------------------------------------------------------------------------------------------------------------------------------------------------------------------------------------------------------------------------------------------------------------------------------------------------------------------------------------------------------------------------------------------------------------------------------------------------------------------------------------------------------------------------------------------------------------------------------------------------------------------------------------------------------------------------------------------------------------------------------------------------------------------------------------------------------------------------------------------------------------------------------------------------------------------------------------------------------------------------------------------------------------------------------------------------------
>Oryza_sativa
---------------------------------------------------------------------------------------------------------------------------------------------------------------------------------------------------------------------------------------------------------------------------------------------------------------------------------------------------------------------------------------------------------------------------------------------------------------------------------------------------------------------------------------------------------------------------------------------------------------------------------------ATGGATCCC------------------------------------------------------------------------------------------------------------------------------------------------------------------------------------------------------------------------------------------------------------------------------------------------------------------------------------------------GCGCCGGCGACCCCTCGC------------------------------------------TGGAACCTGGAGCGGCCGTACCTCACCGGC------------------------------------------------------------------------------CGCTTCCATCAGGAGGCCAAGGTGGCTGCGGCGGCGCAGGGGGCC---GGATCCAAGCCTTACTCCCTCGACTCC---TTCAGCCGCGGCGGCGGCGGCGGCGGCGGCGCTGAGAGTGTCATCGGATCGTACGCCGTCTCAGTGCAGGAGCTTTTGGTCATTGATGATTTGTTATCAGCTCTTGTGGGTATTGAGGGACGATACATTTCGATTAAGAGAGTACGGGGAAAGGAGGGG---TATGTTGTCTTCCAGATTGATTCTTCA------ATGGACCTTGCACTCCAGGAATTAACTCGTCGGATTTTTCCCTTATGTGAGGATTTTGTCTTGGTATACCATTTTGTGGAGTCCAGATCACATTTC---------------------------------------------------------------------------AAGAGTGGCCTGGTCAACCATGCTCTAGCTGCAGCATTGAGGGCATTCCTCTTGGATTATCAGGCAATGGTTGCTCAACTGGAGCACCAGTTCCGT---------------------------------------------------------------CTTGGGAGACTGTCAGTTCAAGGATTGTGGTTCTTTTGTCAGAGGATGATGAGTTCATTGAACGCACTTGCTGTTCTAGTCGAGAAAGCTATCTCCAATAACACCAGTGGTTCTGCTACACTTAATCTACTTCAAAGTCAGGCAAAGGCAATGGCTGGCGATAGTGCTGTTCGATCATTACTGGAGAAGATGACAGAGTGTGCAAGTGCAGCGTATCTTAGGATGTTAGAAAGGTGGGTCTATGAGGGCGTTATAGATGATCCTTATGGTGAATTCTTCATTGCTGAA---AACAAATCCTTGCAGAAGGAGAGCCTT------------------------------------------------------ACTCAAGATTATGATGCTAAATATTGGCAGCAAAGATACAGTCTAAAAGATGGC---ATCCCTAGTTTCCTTACC---AATGTTGCCGCCACAATACTGACAACTGGAAAATATCTTAATGTTATGAGAGAATGTGAGTACACTGTCCAG------------------------------------------------------------------------------------------------------------------------------------------------------------------GTTCCCTTGTCAGAGAGTTCTAAGCTGATGGGCTTTGGTTCAAAC---------------------------CACCAATATCTTGAATGCATCAAATCTGCGTATGACTTTGCAAGTGGTGAACTCTTGACTCTAATGAAAGATAAG------TATGATCTCATTGGGAAACTGCGATCCCTCAAGCGATATCTACTTCTTGACCAAGGTGATTTTCTGGTT------------CAC---------------------------------------TTTATGGATATTGCCCGAGAGGAGCTTACAAAGAAACCAGAAGAAATATCTGTTGAAAAACTTCAGTCTCTTGTTGACATCGCGTTGCGAAGTACGGCAGCTGCTTCAGATCCAAGTCATGAAGACTTGACTTGCTGTGTGGAAAGAAGTTCCCTCCTTAAGAAATTGAGCACCCTGAAAGACTTGGATTGTGCATAT------------------------------CCTTCAGACAAGCTT------GTGGCAGCTGATGTTGACCATCCCATGCCGTTAAGTGTGACTGGCTTGGAAACTTTCTGCCTGAGCTAC------------------------------AAGGTTCAATGGCCACTATCTCTAGTAATTTCAAGAAAATCTTTGACAAAATACCAGTTGATTTTTCGGCTGTTGTTCCACTGCAAGCATGTTAGTCGACAATTGTGTACAGCA------TGG---CAAATTCAACAA---------------------------------------------------GGTTTCCGTTCTGTCAAAATCCTAGGAACACCAGTCCTACGG---TCATCAATTCTTTGCCGCAGCATGCTCAAGTTTGTAAACAGCCTTTTACATTATCTAACCTTTGAG---------GTTCTTGAACCAAATTGGCATTTGATGCATGATCGGCTTCAAACTGCAAGGAGCATAGATGAGGTCATACAGATTCATGATTTCTTCCTGCAGAAGTGTCTAAAAGAATGCTTATTGTTGTTGCCTGAA------------CTCCTTGTGAAAATCGAGAAGCTGAAAGCTCTGTGTCTCCAGTATGCGACTTCCATCCAGCTATTGATACCA---------------------TCCATT---GATGTTGCTAAGCCTGAA---------AATACATCA------------------AAATCTAGAATGCCAAGATCAAAAATAAAAGAAACCAAA---AACAGAGGCCAGCAACTGAAATTG------------------------GCATCGGAAAATGTTGTAATGTCAGAGTCAATCTTGAAATTCGAGGCAGAATTCAATTCAGAGCTTCAAAGTCTTATTCCTACGCTGAGTAAC------------------AGTTCACAGGCAGAACCATACTTGACTCATCTTGGGCAGTGCATTCTTGGTGTGGGAGTTGATCAATGA---------------------------------------------------------------------------------------------------------------------------------------------------------------------------------------------------------------------------------------------------------------------------------------------------------------------------------------------------------------------------------------------------------------------------------------------------------------------------------------------------------------------------------------------------------------------------------------------------------------------------------------------------------------------------------------------------------------------------------------------------------------------------------------------------------------------------------------------------------------------------------------------------------------------------------------------------------------------------------------------------------------------------------------------------------------------------------------------------------------------------------------------------------------------------------------------------------------------------------------------------------------------------------------------------------------------------------------------------------------------------------------------------------------------------------------------------------------------------------------------------------------------------------------------------------------------------------------------------------------------------------------------------------------------------------------------------------
>Theobroma_cacao
---------------------------------------------------------------------------------------------------------------------------------------------------------------------------------------------------------------------------------------------------------------------------------------------------------------------------------------------------------------------------------------------------------------------------------------------------------------------------------------------------------------------------------------------------------------------------------------------------------------------------------------------------------------------------------------------------------------------------------------------------------------------------------------------------------------------------------------------------------------------------------------------------------------------------------------------------------------------------------------------------------------------------------------------------------------------------------------------------------------------------------------------------------------------------------------------------------------------------------------------------------------------------------------------------------------------------------------------------------------------------------------------------------------------------------------------------------ATGGATTTAGCACTTCAGGAATTTGCAAGACGGATATTTCCTTTGTGTGAGAGCTTTCTCTTGATTGACCAGTTTGTTGAGTCCAGATCTCAGTTC---------------------------------------------------------------------------AAGAATGGCCTAGTCAATCATGCCTTTGCTGCTGCATTGAGGGCACTCCTTTTGGATTATCAAGCCATGGTTGCACAGCTTGAACACCAATTTCGA---------------------------------------------------------------CTTGGAAGACTTTCCATTCAAGGATTGTGGTTTTATTGTCAGCCCATGATGGGGTCCATGCAAGCATTGTCCACAGTGATACAGAAGGCTTCAGCTAATAATTATGCAGGTTCTGCAGTGCTTAATCTGTTACAGAGCCAGGCTAAGGCTATGGCCGGTGATAATGCAGTGAGGTCATTGCTAGAGAAAATGACCCAATCTGCTAGCAATGCATACCTTAGCATATTGGAAAGGTGGATCTATGAAGGAGTGATTGATGATCCATATGGTGAATTTTTTATTGCTGAG---AACAAGTCTCTCCAAAAGGAGAGCCTT------------------------------------------------------ACTCAAGATTATGAAGCCAAATATTGGAGGGAACGTTACAGTCTCAAGGAGGAC---ATTCCTAGCTTCCTGGCA---AATATTGCTGGTATAATATTGACTACAGGGAAATATCTGAATGTCATGAGGGAATGTGGGCACAATGTTCAG------------------------------------------------------------------------------------------------------------------------------------------------------------------GTCCCTGTGTCTGAAAATTCTAAATTAATGACTTTTGGATCCAAC---------------------------CATCACTATCTTGAGTGTGTAAAAGCTGCTTATGACTTTGCCAGTGGTGAGCTCTTAAATCTCATTAAAGAAAAG------TATGATCTAATAGGAAAGCTGCGGTCTATAAAGCACTATCTTCTTCTTGACCAGGGTGATTTCTTGGTT------------CAT---------------------------------------TTTATGGATATAGCTCGAGAGGTGCTCTTGAAAAAGCATGATGAAATTTCTGTAGAAAAACTGCAGTCTCTGCTGGATCTAGCTTTGCGTACCACAGCTGCTGCGGCAGATCCTTGTCATGAGGACTTAACGTGTTGTGTGGAGAGATCTTCAGTTCTTAAAGGATTGAGCACATTGAAGGATCTT------------------------------------------GACATC---AGGAAT------GTATCCGACAGTAATGACCTAGAGGAGTCAATAAGCATTACTGGTCTTGAGACATTTTCCTTGAGCTAT------------------------------AAGATTCGGTGGCCACTGTCAATTGTTATATCAAGAAAAGCCTTAACAAAATACCAGTTGATTTTCCGCTTCCTTTTTCACTGTAAACATGTGGAACGCCAGCTTTGTGGGGCT------TGG---CAATTGCATCAA---------------------------------------------------GGAGTTCGTGCTCTTAATACTCGTGGAACCGCCATCTCTAGA---TCATCTCTCCTCTGTCGTAGCATGCTGAGATTTATTAACAGTCTTCTGCATTATCTAACATTTGAG---------GTTCTTGAACCCAATTGGCATGTGATGCATGGTAGACTTCAGACTGCAAAAAGCATAGATGAGGTTATCCAGCATCATGATTTTTTCCTGGACAAGTGTCTGAGAGAATGTCTGCTTCTTTTGCCTGAA------------TTGCTCAAGAAAGTGGGGAAGCTGAAATCATTGTGCCTACAATATGCAGCAGCAACACAGTGGTTAATTTCATCA------------------TCTGTT---GACATTCCCAAGTTAGAG---------GAACAGTCTGAT------------GGTTCACTTGGCTCAGAAAGGTCCAAGCCGTTGAAATCGAGG---AACCCATCTCAGGCGCAAAAAGTC------------------------ATGACTAGAAACTCAGCAGTCACTGATTCCATTCTTAAATTTGAGAGGGAATTCAATGCTGAGCTTCAGAGTTTGAGACCAATCTTGAGCAGC------------------AGTTCCCAAGCAGAACCATATTTGACGCATCTTGCCCAGTGGATCCTAGGTGTTGGGAACGATCAATAA---------------------------------------------------------------------------------------------------------------------------------------------------------------------------------------------------------------------------------------------------------------------------------------------------------------------------------------------------------------------------------------------------------------------------------------------------------------------------------------------------------------------------------------------------------------------------------------------------------------------------------------------------------------------------------------------------------------------------------------------------------------------------------------------------------------------------------------------------------------------------------------------------------------------------------------------------------------------------------------------------------------------------------------------------------------------------------------------------------------------------------------------------------------------------------------------------------------------------------------------------------------------------------------------------------------------------------------------------------------------------------------------------------------------------------------------------------------------------------------------------------------------------------------------------------------------------------------------------------------------------------------------------------------------------------------------------------
>Arabidopsis_thaliana
---------------------------------------------------------------------------------------------------------------------------------------------------------------------------------------------------------------------------------------------------------------------------------------------------------------------------------------------------------------------------------------------------------------------------------------------------------------------------------------------------------------------------------------------------------------------------------------------------------------------------------------ATGGAATCAATGACGCCA---------------------------------------------------------------------------------------------------------------------------------------------------------------------------------------------------------------------------------------------------------------------------------------------------------------------------------ATCTCGTGCCCTACGACTCCTCGT------------------------------------------TGGAACCAAGACAGACCATTTCTCACTGGT------------------------------------------------------------------------------CGCTTCCATCAGGAA------ACGAGGGCAAGCTCCAAGTTTGCT---GATTCTAAGAGGTTTACTTTAGACTCG---TCTAGCAGTTCTGGAGTA---------------GAGCAGGCAATTGGCTGCTATGACACACCGGTTCAGGAGCTTATCGTCATTGATGATCTCTTATCTGCGTTGGTTGGAATTGAAGGGAGATATATTTCAATTAAAAGATTCCATGGGAAGGAGGAT---AGTATAGCTTTCCAAGTTGATCCATCA------ATGGATTTGGCACTACAGGAATTGGCGAAAAGAATATTTCCTTTATGTGAATATTATCTGCTGATTGACCAATTTGTGGAGTCAAGCTCGCAGTTC---------------------------------------------------------------------------AAGAACGGGCTAGTTAACCATGCATTCGCGGCTGCACTCAGGGCACTCCTCCTTGATTATCAAGCCATGGTGGCACAATTGGAACATCAATTTCGA---------------------------------------------------------------CTTGGAAGACTTTCTATCCAAGGATTATGGTTTTACTGTCAGCCCATGATGGGATCCATGCGCGCATTGGCTGCAGTAATTCAGCAGGCTTCAACGAAGCAGTTTGTGGGTTCTGGTGTTCTTAATCTCTTGCAAAGTCAGGCTAAAGCGATGGCTGGTGATAATTCAGTGAGGTCATTGTTAGAGAAAATGACGGAGTGTGCAAGCAACGCATACCTAAGCATATTGGAAAGGTGGGTCTATGAAGGGATCATTGATGATCCGTATGGGGAATTTTTCATTGCCGAG---AACAGGTCTCTCAAAAAGGAGAGCCTC------------------------------------------------------AGTCAGGACTCTACAGCTAAATATTGGAGCCAAAGATACAGCCTTAAGGATACT---ATTCCTGGCTTCCTAGCA---AACATTGCTGCAACAATATTGACCACAGGGAAATATCTAAACGTTATGAGAGAATGTGGGCACAATGTTCAG------------------------------------------------------------------------------------------------------------------------------------------------------------------GTTCCCATATCAGAGAGATCTAAGTTAACAATATTTGGGTCAAAT---------------------------CATCATTATCTTGAATGCATAAAGGCTGCTCACGAATTTGCCAGTATAGAGCTTGTGAATCTCATCAAGGATAAG------TATGACCTTGTTGGAAGGCTTCGATCTATAAAGCACTATCTTCTTCTCGACCAGGGTGATTTCTTGGTT------------CAT---------------------------------------TTTATGGACATTGCTCGAGAGGAGCTCAACAAAAAAGTGCATGAAATATCTGTTGAAAAGTTGCAGTCTTTGCTAGATCTTGCTCTACGTACCACAGCGGCTGCAGCAGATCCTCGTCACGAAGACTTGACTTGTTGTGTGGATCGAGCTTCATTGCTTACGACTTTGGGAATGCACAAGGAC---------------------------------------------------------------------ACTGATAGCAATAGTATTGAGGACCCAATGAGCATCACTGGTCTAGAGACATTTTCCTTGAGCTAC------------------------------AAGGTTCAATGGCCACTATCTATTGTCATATCAAAGAAAGCATTGTCAAAGTACCAGTTAATTTTCCGCTTTCTTTTTCATTGCAAACATGTGGAACGCCAGCTTTGTGGTGCT------TGG---CAGATACATCAA---------------------------------------------------GGGATTCGGTCTATGAACTCTAAGGGTACAGCAATTCTTAGA---TCATCGCTTCTCTGCCGTAGCATGCTTAAATTCATCAGTAGCCTTCTACATTATCTTACATTCGAG---------GTTCTCGAACCAAATTGGCATGTAATGCACGATAGACTACAATCCACAAGGAGTGTAGATGAGGTGATACAACATCACGACTTTTTTCTTGATAAATGTCTGAGAGGATGCTTGCTTCTTTTACCTGAC------------GTCCTTAAGAAAATGGAGAAGTTGAAATCAGTGTGTCTGCAATATGCTGCAGCCACACAGTGGTTGATATCATCG------------------TCTATC---GACATC------------------------------------------------------------------------------------AAT---AGCCAGTCTCATCCACAGAAGACA------------------------ATGATAAGAGACACAACCGTTACAGAGTCCATATTCAATTTCGAAAGGGAGTTCAACTCGGAGTTGCAGAGCTTAGGACCAGTCTTGAGCAAA------------------GGCTCCCAGGCTGAGCCATACTTGACTCATCTCTCCCAGTGGATCCTTGGTGTTTCGAAAGAATAA------------------------------------------------------------------------------------------------------------------------------------------------------------------------------------------------------------------------------------------------------------------------------------------------------------------------------------------------------------------------------------------------------------------------------------------------------------------------------------------------------------------------------------------------------------------------------------------------------------------------------------------------------------------------------------------------------------------------------------------------------------------------------------------------------------------------------------------------------------------------------------------------------------------------------------------------------------------------------------------------------------------------------------------------------------------------------------------------------------------------------------------------------------------------------------------------------------------------------------------------------------------------------------------------------------------------------------------------------------------------------------------------------------------------------------------------------------------------------------------------------------------------------------------------------------------------------------------------------------------------------------------------------------------------------------------------------------
>Littorella_uniflora
------------------------------------------------------------------------------------------------------------------------------------------------------------------------------------------------------------------------------------------------------------------------------------------------------------------------------------------------------------------------------------------------------------CAAAAATTACACTCTCAGCTT---------------------------------------------------------------------------------------------------TATACTGATACAAATGTATGTTTAGATAAAATTAGGGTTTACGAT---------------------------------TTTGGGGGAAGGGATTCGAATATGGATTCAACAATT------------------------------------------------------------------------------------------------------------------------------------------------------------------------------------------------------------------------------------------------------------------------------------------------------------------------------------------------TCTACTCCGAAA------------------------------------------TGGAACGTCGATCGGCCATTCCTCACTGGC------------------------------------------------------------------------------CGATTCCACCAGGAA------ATGAAGTCGTCTACTTCGGGAGCTACTGAATCAAAGAGTTTCTCCACTGAT------TCTTTCAGTCCTGGACTC---------------GACAAGGCCATAGGTTGCTACCATGCTGCAATTCAGGAATTGATTGTTATTGATGATCTCTTATCGGATTTGGTTGGGATTGAAGGACGGTATACTTCAATCAGGAGGGTCCGTGGGAAGGATGAT---GTTGTAACGTTCCATGTTGATGCATCA------ATGGATTTAGCTCTTCAGGAGTCAGCAAAGCGGCTATTTCCTTTGTGTGAGAGCTACTTGCTAATTAATCAGTTTGTTGAGTCAAGGTCCCAGTTC---------------------------------------------------------------------------AAGACTGGTTTAGTCAATCATGCTTTTGCTGCTGCACTTAGAGCATTACTTCTGGATTATCAAGCTATGGTGGCTCAGCTGGAGCATCAATTTCGG---------------------------------------------------------------TTGGGAAAGCTCTCAATTCAAGGATTGTGGTTTTATTGCCAGCCAATGATGAGCTCCATGCAAGCCTTATCCATAGTGATAAAGAAAGCTTCGGCCAATAATTTTATCGGTTCTGCTGTTCTTAACCTCCTGCAAAGTCAGGCGAAGGCCATGGCTGGTGACCATGTAGTGAGATCTTTGCTGGAAAAGATGTCTCATCATGCAAATCAAGCATATCTTGGAATATTAGAGAGGTGGGTGTACGAAGGAGTCATTGATGACCCTTATGGAGAATTTTTTATTGCTGAG---AACAAGTCACTTCAGAAGGAAAGTCTC------------------------------------------------------ACACAAGATTATGATGCAAAGTATTGGCAACGCCGCTACAGTCTGAAAGTGGAC---ATTCCTAGTTTCCTTTCA---AATGCTGCTGAAACAATTTTGACGACGGGGAAGTATTTAAATGTGATGAGAGAATGTGGCCATACTATCCAG------------------------------------------------------------------------------------------------------------------------------------------------------------------GTTCCTGTGGCAGAAAATTCAAAGTTGACAACAGTTGGGTCTAAT---------------------------CATCGCTATCTTGAGTGCATCAAATCTGCTTATGATTTTGCTAGTGGTGAACTGTTGAGTCTAATAAAAGAAAAG------TATGACTTGTTGGGAAAACTGAGGTCAATAAAGCATTATCTCCTTCTAGATCAGGGAGATTTTCTGGTC------------CAC---------------------------------------TTTATGGATATAGCTCGAGAGGAACTCATGAAGAAGCCAGATGAAATTTCTGTTGAAAAGCTGCAGTCTCTCCTGGACCTGGCATTGCGATCCTCAGCAGCTGTAGCAGATCCTTTTCATGAGGACCTAACGTGTTGTGTGGAAAAGACCACTTTGTTGAAAAGGTTGAGTACTCTCAGAGATCTT------------------------------------------CAAACCAGCCAAACT------GTTTCCAACAGTGGTGACCTAGAAGAACCTGTGAGCATTACAGGCTTGGAAACATTTTCTTTGAGCTTC------------------------------AAGGTCCAGTGGCCACTATCTCTCGTGATATCTAGAAAAGCACTAACAAAATATCAACTGATATTCCGGTTTTTGTTTCACTGCAAGCATGTGAATCGCCAACTTTGTGCAGCA------TGG---CAGTTACATCAG---------------------------------------------------GGTCTCCGAAGACTTGATATGCAAGGGATAGCAATTACTGTC---TCGTCATTGCTTTGCCGTAATATGCTTAAATTTATCAACAGCCTTGTGCACTATTTGACATTTGAG---------GTTCTTGAGCCAAATTGGCATGTGATGCATAATAGACTTCAAAATGCAAAAAGTATTGATGAGGTTATACAATACCACGACTTTTTTCTTGAGAAGTGTTTGAGGGAGTGTTTGCTTCTTTCACCTGTT------------CTTCTCAAGAAGCTGGAGAAGATGAAATTGATATGCCTTCAGTATGCAGCAGCAGCGCAGTGGTTAATGACTTAC------------------TCTGTT---GATGCACCCAAGACTGAT---------GATCCTACT---------------------------GTAGATAAATTCAAGAAATTGAAACTGAGG---ACCAAAAATCAAACGATGAAAGTA------------------------GAATCTGAAAATCCAACGGTTATTGAATCTATATTGAAATTCGAAGCAGAATTTTCTGCTGAGCTTCAGAGTTTGGGACCGATATTAAGCAGC------------------AGTTCTAGGGCAGAACCGTACTTGACTCATCTGGCTCAGTGGCTACTTGGTATTGGAAAGGATTGA------------------------------------------------------------------------------------------------------------------------------------------------------------------------------------------------------------------------------------------------------------------------------------------------------------------------------------------------------------------------------------------------------------------------------------------------------------------------------------------------------------------------------------------------------------------------------------------------------------------------------------------------------------------------------------------------------------------------------------------------------------------------------------------------------------------------------------------------------------------------------------------------------------------------------------------------------------------------------------------------------------------------------------------------------------------------------------------------------------------------------------------------------------------------------------------------------------------------------------------------------------------------------------------------------------------------------------------------------------------------------------------------------------------------------------------------------------------------------------------------------------------------------------------------------------------------------------------------------------------------------------------------------------------------------------------------------------
>Amborella_tricopoda
---------------------------------------------------------------------------------------------------------------------------------------------------------------------------------------------------------------------------------------------------------------------------------------------------------------------------------------------------------------------------------------------------------------------------------------------------------------------------------------------------------------------------------------------------------------------------------------------------------------------------------------ATGGATGGTTCTCTT------------------------------------------------------------------------------------------------------------------------------------------------------------------------------------------------------------------------------------------------------------------------------------------------------------------------------------------CACCCTGTGGTCCCTCGA------------------------------------------TGGAACACTGAGAGGTCATTTCTCACTGGT------------------------------------------------------------------------------CGATTTTATCAGGAA------ACGAAACCTAAGTCTCAACTTGGA---GGAAGCAAGGGGATTTCTTCAGAGTCC---TTCAGCTATCAAGGCCCC---------------GAGAATCCTATTGGGTATTATACTGCATCTGTCCAGGAGCTATTAGTTATTGATGACCTGCTCCACGCTTTGGTGGGTATTGAGGGGCGATACATATCAATGAAAAGAATGCGAGGAAAGGAATAC---CATATTACTTATCACATAGATCCGACA------ATGGACTTGGCACTTCAGGAATTAACCAAGCGAATGCTGCCTTTATGTGAGCACTATTTTATCATCAGTCAGTTTGTGGAATCTAGATCACATTTC---------------------------------------------------------------------------AAGTATGGTTTGGTCAATCATGCCTTTGCAGCTGCACTCAGGTCCCTCCTTATTGATTACCAGACTCTGGTGGCTCAGTTGGAACACCAATTCAGA---------------------------------------------------------------CTAGGAAAACTCTCTATTCAGGGACTATGGTTCTTTTGCCAGCCAATGATGGCATCCATGCAAGCTTTGACCATAGTGTTGCAGAAAGCATCTATAAACAATTATATGGGATCTGCAATTTTGAACCTTCTCCAAAGTCAGGCCATGGCAATGGCTGGTGATAATGCAGTGAGATCTTTGCTGGAAAAGATGACTCAGTGTGCCAGTTCTGCTTATCTGTGCATACTAGAAAGGTGGGTATATGAGGGAGTTATTGATGATCCTTATGGTGAATTTTTTATTGCTGAG---AACCGATCATTGCAAAAGGAAAGTCTT------------------------------------------------------ACTCAAGATTACAGTGCAAAATATTGGGAGGAGCGCTATAGCCTCAAGGATCCT---ATTCCAATCTTTCTTACT---AATGTTGCGGGGACAATTTTGACAACTGGCAAATATTTGAATGTCATGAGAGAATGTGGCCATGTGGTGCAG------------------------------------------------------------------------------------------------------------------------------------------------------------------GTTCCTATATCAGAAAAGGTAAAATTGACGAACTTTGGGTCAAAC---------------------------CATCAATATCTGGAGTGTATTAATTCTGCTTATGAATTTGCCAGTGGAGAACTCTTGAATCTGATAAAACAAAAG------TATGATCTAATGGGAAAGCTGCGCTCTATGAAACATTATTTTCTTCTAGATCAGGGTGATTTCTTAGTT------------CAT---------------------------------------TTCATGGACATAGCTCGAGATGAGCTTGCCAAAAAGCCAGATACAATTTCTGTAGAAAAGCTGCAGTCTCTGCTGGACCTTGCTTTGCGCACAACAGTTGCTGCATCTGATCCGTGCCATGAGGACTTGACCTGCTGTGTGGAGAGAACCTCATTGCTGAATAGGTTGGGAACTCTCCAGGATCTAGAAGAGGGCATGAAAAATTTGAGGGCATGTGTTGCTACTGTTGAAATTAGTAAGACT------GCTTTTGATAATAATGACCATTCAGCTCCAGTAAGTATTACTGGTGTGGAAACATTCTCCCTCAACTAC------------------------------AAGGTTAAGTGGCCATTGTCACTTGTTATTTCCAGAAAAGCACTGACCAAATACCAATTAATTTTCCGCCTCTTGTTCCACTGTAAGCATGTCAACCGCCAACTTTGTGGGGCA------TGG---CAAACTCATCAG---------------------------------------------------GGGGTTCGCATGTTGAACACATTTGGAACAGCCATATCGAGA---TCTGCTGTGCTTTGCCGGAGCATGATCAAATTCATAAACAGCCTTCTACATTATCTAACTTTTGAG---------GTTCTTGAACCCAACTGGCATGTTATGCATAATAGGCTTGAATCTGCAAAGAGCATTGATGAGGTTATGGAGTTCCATGATTTCTTCCTCAAAAAATGTCTGAAAGAATGTTTGCTTCTTTTACCTCAA------------GTTCTAAGGAAGATGGAAACCCTAAAATCGATATGTCTCCAATATGCCTCATCAGTCCAATGGTTGTTACCGTCACTATAT---------ATAACTGTG---GATGCC---------AAT---------GAAAGCTCA---------------------TTTGGTAGAGGAAAATCCAAGCTTAGGAGATCTAAG---AGTAAACGCCTGGCCTCAAAGTCA------------------------TCGGCTGAGAGCATGTCATTCGCTGAGACTGTAATCAAATTTGAGAAGGAATTTAATGAAGAATTACAAAGTTTAGGGCCCATCTTAAGCAAT------------------AGCTCACAGGCAGAGCCATACTTGACGCATCTTGCTCAATGGATTCTAGGCATTGGAAATGACTCGTAA---------------------------------------------------------------------------------------------------------------------------------------------------------------------------------------------------------------------------------------------------------------------------------------------------------------------------------------------------------------------------------------------------------------------------------------------------------------------------------------------------------------------------------------------------------------------------------------------------------------------------------------------------------------------------------------------------------------------------------------------------------------------------------------------------------------------------------------------------------------------------------------------------------------------------------------------------------------------------------------------------------------------------------------------------------------------------------------------------------------------------------------------------------------------------------------------------------------------------------------------------------------------------------------------------------------------------------------------------------------------------------------------------------------------------------------------------------------------------------------------------------------------------------------------------------------------------------------------------------------------------------------------------------------------------------------------------------
>Pinus_maritima
---------------------------------------------------------------------------------------------------------------------------------------------------------ATGGACTATAGTTCC---------------------------------------------------------------------------------------------------------------------------------------------------------------------------------------------------------------------------------TTCAGAAAATTGATGGAGGATCAGGAGACATTC---------------------------------------------------------------------------------------AGCTTCTCTGACTCAGCTAGCAGTTTCACTAAATTGCTT---------------------------------------------------CAAAATATGAGCTTGGATGGCCATCCTCAGGCTACTTCTAAC---------------------------------------------------------------------CGTTCTCCAAAGCCTGGAAACCATGTTGGG---------------------------------GTTTCCAAGCAT---------------------------------------------------------------------------------------------------------------------------------------------------------CTCACAGAGGGTGTTTCCTACCCTGCAACTCCCCGG------------------------------------------TGGAATATTGAAAGGCCATTTCTTACTGGT------------------------------------------------------------------------------CAATTTAGTCTGGAT------ATCAAAGCAACCCAACAACGCACA---GCAAATAAGGGAAGCACTATAGATACA---TTCAATAATGGGGATGCA---------------GAGAGAGCTATTGGAACTTTTGCTCCATCTGTTCAGGAACTCTTTGTCATTGATGATTTGCTGTTTACCATGGTTGGTATCGAAGGGAGGTATATATGGATGAAAAGGGGGAGGGCAAAGGAAAAT---GGTATTACTTTTCAAGTTGATGCATCG------ATGGACTTAGCATTGCAGGAATTAGCCAAGCGAATATTGCCTTTGTGCGAGAACTATATTATAATTAATCTATATGTAGAGTCAAGGTCGCACTTC---------------------------------------------------------------------------AAGCATGGGTTGGTCAATCATGCATTTGCTGCTGCACTGAGAGCTATTTTACAAGACTACCATGCAATGGTGGCACAGCTAGAACATCAATTTAGG---------------------------------------------------------------TTAGGAAGATTGTCCCTGCAAGGACTGTGGTTTTTCTGCCAGCCAATGATGGGTGCAATGCAAGCTCTAACTGTAGTCGTACAAAAAGCTTCTATGAATAATTTATCAGGATCCGCAATTTTAAACCTCTTACAGAGTCAGGCAGCAGCTATGGCTGGTGACAATGCTGCAAGGTCCTTACTCGAGAAACTCACACAACATGCGTGTGCTCCATACCTTGGCATCTTAGAAAGGTGGGTGTACGAGGGAGTAATTGATGATCCATACTGGGAATTTTTCATTGCCGAG---AATAAGACTTTGCAAAAGGAGAGTCTC------------------------------------------------------ACTCAGGATTATAATGCTAAATATTGGCAACAACGTTACAGCCTCAAGCCTGGT---ATCCCAAGTTTTCTTACA---AATGCAGCAGAAGCAATTTTGACAACTGGAAAATATTTGAATGTTTTGCGAGAATGTGGTCATCATGTTCAG------------------------------------------------------------------------------------------------------------------------------------------------------------------GTTCCCTTTGCAGAAAATGCAAAATTGACAAATTCAGGACAGAAC---------------------------CGTCCCTATCTAGAATGCATCAACATAGCCTACAACTTTGCCAGTGCAGAGCTTTTAAATCTTATCACTCAAAAG------TATGATCTTAATTCTCGACTGCGATCTATGAAGCATTACTTTCTCCTCGACCAGGGTGATTTCCTAGTT------------CAC---------------------------------------TTTATGGATATAGCTCGAGATGAGCTGATTAAGAAGCCAGCTACAATATCAGTGGAGAAGTTACAGTCATTACTGGATCTTGCTTTGCGAACTTCTGTTGCTGTATCAGATCCCTGTCATGAGGACCTTACCTGTTGTGTGGAGAGAACATCATTGCCAGCTCAACTGGATGTCCTTAAAAAAATGGGTAATAGCATGTCAGACCTATACACTCCAACAGATTCTTTAGAAGGTGACAAATCC------AATTCTGAGAATTTTATTCAATCAGCTCCAGTAAACATTACTGGTTTGGAGACGTTCACCCTCAATTAC------------------------------AAGGTGCAATGGCCATTGTCTCTAGTTCTATCAAGAAAGGCTCTTACTAAATACCAGCTTATTTTCCGCCTTCTTTTCCACTGCAAACACGTGGAACGACAACTTTGTGGAACA------TGG---CAAACACATCAG---------------------------------------------------AGTACACGTAGTCTCAATTTACTGGGAACAGCAATTTCTGGA---TCGTATGTGCTTTGCCAAAAAATGCTGCATTTTATGCAAAGTCTGGTGCATTATCTTACATTTGAG---------GTTCTTGAGCCCAATTGGCATGTTATGTATGAGAGGGTACAGACTACCAAGAGCATAGATGAGGTGATGCAGCACCACGATTATTTTCTTGATAAATGCCTCAAGGAATGCCTTCTTCTCTGGCCAGAA------------ATTTTACAGAAAGTGGAGAAGCTGAAATCCATATGTTTACAGTATTCAGCAGCAATACAATGGTTGATTCCATCAATG---------------TCCGTTTCAGATTCAGTTGTTCCTAAT------GTCAATTCCTCAGACGGTGTTGTACTCAAAGAAATATCAAACAAAGGAGCAAACAAAACAAGATCAAGA---CACAGGGCGCAGACCATACGGGCATGG------------------AAATCGACAGATGATGCAACGTTTAAGGCTACCCTTGGCAAATACGAGGAGGAATTCACTGAGGAGATGAAGAGTTTAATCATTTTCTTAAGCAGT------------------TGTTCACAGGCTGAGCCATACTTAGCTCACTTAGCTCAAGGGCTACAAGGTCTTGGAAAGGATCTGTAA---------------------------------------------------------------------------------------------------------------------------------------------------------------------------------------------------------------------------------------------------------------------------------------------------------------------------------------------------------------------------------------------------------------------------------------------------------------------------------------------------------------------------------------------------------------------------------------------------------------------------------------------------------------------------------------------------------------------------------------------------------------------------------------------------------------------------------------------------------------------------------------------------------------------------------------------------------------------------------------------------------------------------------------------------------------------------------------------------------------------------------------------------------------------------------------------------------------------------------------------------------------------------------------------------------------------------------------------------------------------------------------------------------------------------------------------------------------------------------------------------------------------------------------------------------------------------------------------------------------------------------------------------------------------------------------------------------
>Lygodium_japonicum
---------------------------------------------------------------------------------------------------------------------------------------------------------ATGGAGGACGATCCT---------------------------------------------------------------------------------------------------------------------------------------------------------------------------------------------------------------------GGCAGCCGCCATTTCGAGTATCGTCATAGCAGGCACGGGCAGCTC---------------------------------------------------------------------------------------------------TCCGAGGGCGATATCCGCCAACTTCGATCC------------------------------------------ACTTCCAGAGCCATTTTCATGCAGCAATCTAGCCCCTCCAAGCATACTTCT---------------------CCGGCT---------------------------------------AAAAGTCCTGAGCCA---------GTTGATACCAGA------------------------------------------------------------------------------------------------------------------------------------------------------------------------------------------AAGCCTCTGATTGAAGGGGTCTCATATCCTGCAACACCAAGG------------------------------------------TGGAATGCGGAGAGACCATTTCTTACTGGG------------------------------------------------------------------------------CAGTTTTTGCACCAG---GATAATCAAATGGATCAACAGCTAGCT---GGAAGTAAAGGGAGCCTGGCTGATTCA---TTCAGTGCAATGGAACTT---------------GGCAGGGCCATTGGCATTTTTGCTCCATCTGTGCAGGAACTTCTTCTTATTGATGATATCCTTTTCACAATGGTGGGCATTGAAGGAAAGTTTGTTTCTATACAGAAAGGGAGGGTGAAAGATGGT---TTTGTGAACTTCCAAATAGATCCATCA------ATGGACTTATCTCTGCAGGAATCAGCAAAACGGCTTCTCCCCCTTTGTGAAAACTACATCACTGTGAGTCAGTTCACAGAATCTCGTTCACATTTC---------------------------------------------------------------------------AAACATGGACTGGTCAATCATGCCTTTGCAGCCGCACTCAGGGCAATACTACAGGATTATCATGCAATGGTTGCCCAACTGGAGCATCAATTTCGT---------------------------------------------------------------CTAGGTAGACTTGCACTTCAGGGCTTGTGGTTCTTTTGTCAGCCTATGATGGGGGCAATGCAAGCTCTTTCAAGTGTAGTACAGAAAGCAGTTGGAAACTCACTCTCGGGGGCTGGCATTTTGAATCTACTAGAAAATCAGGCGGCTGCCATGGCAGGAGATACTGCTGCACGATCTTTGCTTCAGAAGCTCTCTCACTATGCCAGTGCTCCTTATTTATGGATCCTTGAACGATGGGTGTATGAAGGTGTGATTGATGATCCGTATGGGGAGTTCTTCATTAGTGAG---AATAAAGCTCTTCAGAAGGAGAGCTTA------------------------------------------------------AGTCAAGACTATAATGCAACATATTGGCAACAACGGTACAGCCTAAAGCATGAT---TGTCCAGGGTTTTTATCA---ACTGCAGCTGAAACAATCTTGACAACAGGGAAATACTTGAATGCACTGCGAGAATGCGGTCATAGTGTACAG------------------------------------------------------------------------------------------------------------------------------------------------------------------ATTCCATTCCCTGATAATTCGAAGGTATCCACTTCAAATCCC------------------------------CGCCAGTATCTTGAGCGGATAAATGTAGCATACAATTTTGCAAGTGCGGAGCTGCTTAATCTAATTGTTCAAAAG------TTTGATTTAATGGGCCATCTGCGCTCCGTCAAGCATTATTTTCTTGTAGATCAGGGCGATTTTCTTGTG------------CAC---------------------------------------TTTATGGATACTGCTAAGGATGAACTCGCTAAAAGGCCAACTTCAATATCTGTTGAGAAGTTGCAGTCCCTTCTTGATTTGGCTTTGCGTACATCTGTGGCTGGATCAGATCCTTATTATGAAGACTTGTTTTGCAATGTGGAAAAACTTCCCCTTTTGAAGCAACTCGAGAACTTGCAGAGGATTGGTAGTGCTGCA---GATGCAAGCATTCGAATGGACAAA---CAGGGAGATTCTAGC------AGTTCTGATACTGCAAGCCAGGCTCTTCCTGGGGTCATTACAGGCCTAGAGACTTTTACTCTAAATTAC------------------------------AAGGTACAATGGCCACTATCTCTTGTAATATCAAGAAAGGCTTTGATGAAGTACCAGCTTATATTTCGGCTCCTCTTCCACTGTAAACATGTGGAACGGCAACTTTGTGGGACA------TGG---CAAGTTCATCAG---------------------------------------------------GTGACACGTGGGCTTCACTTTATAGGAACATCAATGCCACGG---TCTTATGTGCTATGCCAACGCATGCTGCATTTTACACAAACTTTTGTTCATTATTTGACATTTGAG---------GTACTCGAGCCCAACTGGCACGTCATGCATGGAAAGTTACTGAATGTGAAAAGCATAGATGAG---------------------------------------------------------------------------------------------------------------------------------------------------------------------------------------------------------------------------------------------------------------------------------------------------------------------------------------------------------------------------------------------------------------------------------------------------------------------------------------------------------------------------------------------------------------------------------------------------------------------------------------------------------------------------------------------------------------------------------------------------------------------------------------------------------------------------------------------------------------------------------------------------------------------------------------------------------------------------------------------------------------------------------------------------------------------------------------------------------------------------------------------------------------------------------------------------------------------------------------------------------------------------------------------------------------------------------------------------------------------------------------------------------------------------------------------------------------------------------------------------------------------------------------------------------------------------------------------------------------------------------------------------------------------------------------------------------------------------------------------------------------------------------------------------------------------------------------------------------------------------------------------------------------------------------------------------------------------------------------------------------------------------------------------------------------------------------------------------------------------------------------------------------------------------------------------------------------------------------
>Isoetes_spp
---------------------------------------------------------------------------------------------------------------------------------------------------------------------------------------------------------------------------------------------------------------------------------------------------------------------------------------------------------------------------------------------------------------------------------------------------------------------------------------------------------------------------------------------------------------------------------------------------------------------------------------------------------------------------------------------------------------------------------------------------------------------------------------------------------------------------------------------------------------------------------------------------------------------------------------------------------------------------------------------------------------------------------------------------------------------------------------------------------------------------------------------------------------------------------------------------------------------------------------------------------------------------------------------------------------------------------------------------------------------------------------------------------------------------------------------------------------------------------------------------------------------------------------------------------------------------------------------------------------------------------------------------------------------------------------------------------------------------------CGT---------------------------------------------------------------GTTGCTCGATTGTCACTACAGGGGCTATGGTTTTTTTGTCA--CTATGATGGGAGCGATGCAAGCTCTAGCTTCAGTTGTGCAAAAAGCATCAGCCAGATGCTTGT--------------------------------CAGGCATAAGCYATGGCTGG-GACAATGCTGCAAGGGCWTTGYYTCAKAAKTTAACTCAGGCAGCAAGCATTCCATATTTTGAAATTTTAGAGAGGTG----------------------------------------------------------------------------------------------------------------------------------------------------AATGCTACATACTGGCAACAACGCTACAGTCTTAGACATGAT---GTTCCAAGATTTTTGAGC---AATGCAACTGAGAAAATATGGACGACTGGAAAGTACCTAAATGCAATTTGAGAGTGTGG-------------------------------------------------------------------------------------------------------------------------------------------------------------------------------------------------------------------------------------------------------------------------------------------------------------------------------------------------------------------------------------------------------------------------------------------------------------------------------------------------------------------------------------------------------------------------------------------------------------------------------------------------------------------------------------------------------------------------------------------------------------------------------------------------------------------------------------------------------------------------------------------------------------------------------------------------------------------------------------------------------------------------------------GGTCTCGATTTTTTTCGTACATCAATGCCGCGA---TCATATGTCCTCTGTCAACAAATGGTGCATTTTATGCAGAGCTTTGAACATCACAGGACATTTGAG---------GTATTTG-----------------------------------------------------------------------------------------------------------------------------------------------------------------------------------------------------------------------------------------------------------------------------------------------------------------------------------------------------------------------------------------------------------------------------------------------------------------------------------------------------------------------------------------------------------------------------------------------------------------------------------------------------------------------------------------------------------------------------------------------------------------------------------------------------------------------------------------------------------------------------------------------------------------------------------------------------------------------------------------------------------------------------------------------------------------------------------------------------------------------------------------------------------------------------------------------------------------------------------------------------------------------------------------------------------------------------------------------------------------------------------------------------------------------------------------------------------------------------------------------------------------------------------------------------------------------------------------------------------------------------------------------------------------------------------------------------------------------------------------------------------------------------------------------------------------------------------------------------------------------------------------------------------------------------------------------------------------------------------------------------------------------------------------------------------------------------------------------------------------------------------------------------------------------------------------------------------------------------------------------------------------------------------------
>Isoetes_andicola
-----------------------------------------------------------------------------------------------------------------------------------------------------------GGATTCCGAAGGTG--------GCCCCAAAGGTTCAAGAGTTGCTTYGTCAGCTTGTGGTTGCTTGCAAGGCCTCCCCTGCTGCAGTTGGAATTTTTCCCGATGAAATTACTAATGAGGCCGGAGAGCTCATTCCGTCCCTGCGCAGAGTGGCAAGCCAGAACGTGCCCATG--------------------------------------------------------------------------------------------------------------TGCACATGGACTGGATCWTTATCTGTGKATGGTTRGTCAAATTAWTCAAGATCCAGATTTGAAGAAACTTGTTTCACGTGGTACAGATTCCAATAATTCAGTC---ATGCTCACA---------------------------------------------GAAACCAGGAGTGACTCTGTATCAGAAAATTTACAATCACAAGAAGA---ATTACTGGATAATGAACGGCCTCCAAGA---------------------------------------AGAAGCCGAGACCCCCACAATACTGTTGATACAAACGTGTTT------------------CAAGCAACA----------------------------------------------------------------------------------------------------------------------------------------AGGGATCGGATGCTCCGAAACCATTGATTGAGGGAGTATCATATCCGGCAACTCCCAAA------------------------------------------TGGAATAATGAGAGGCCATACTTGACTGGA------------------------------------------------------------------------------CAATTCCAAAGCCAAACAG--------------------------------------------------------------------------------------------------------------------------------------------------------------------------------GGGAAGTATGTGAGGATAAGGAAAGTAAAGTTAAAAGAAGGA---TCACTAATTTTCCATATCGATTCATCA------ATGGATTTGTCTTTGCAGGAATTAACAAAACGCATATTGCCACTATGTRAAAACTACATG-TAGTAAGCCAATTCACAGAGGCAAGGTTGCAGTTT---------------------------------------------------------------------------AAGTATGGGMTGGTGAATCATGCATTTGCCGCTGCTCTGAGGGCCATCTTATAGGACTACCACGCCATGGTTGCTCAACTTGAACATCAGTTCTGT---------------------------------------------------------------GTTGCTCGATTGTCACTACAGGGGCTATGGTTTTTTTGTCA--------------------------------------------------------------------------------------------------------------------------------------CTTTGCTTCAGAAGTTAACTCAGGCAGCAAGCATTCCATATTTTGGAATTTTAGAGAGGTGGGTATATGAAGTAGTCATCAATGACCCCTATGGGGAATTCTTCATTGATGAA---AATAAGGTGTTGCA-------------------------------------------------------------------------------------------------------------------------------------------------------------------------------------------------------------------------------------------------------------------------------------------------------------------------------------------------------------------------------------------CTTCCATTTTCAGAAGATAA-AAGTTGACAAATACGGGGCCCA-A---------------------------CATCACTATT-GGACAGGTTAAATGTTGCATATGATTTTTCAAGTGCCGAGCTCTTGAAGTTAATTGTGGCAAAA----------------------------------------------------------AGGGTGATTTCTTAGTC------------CAT---------------------------------------TTCATGGATATAGCTAAAGAAGAGCTTCTCAAAAGGCCATCAGCTGTGTCTTTGGAGAAGTTGCA-------------------------------------------------------------------------------------------------------------------------------------------------------------------------------------------------------------------------------------------------------------------------------------------------------------------------------------------AAGTATCAGCTTATATTTCGCCACCTTTTTCATTGTAAACATGTTGAACGCCAGCTATGTGGAACA------TGG---CAAGCACATCAG---------------------------------------------------G-----------------------------------------------------------------------------------------------------------------------------------------------------------------------------------------------------------------------------------------------------------------------------------------------------------------------------------------------------------------------------------------------------------------------------------------------------------------------------------------------------------------------------------------------------------------------------------------------------------------------------------------------------------------------------------------------------------------------------------------------------------------------------------------------------------------------------------------------------------------------------------------------------------------------------------------------------------------------------------------------------------------------------------------------------------------------------------------------------------------------------------------------------------------------------------------------------------------------------------------------------------------------------------------------------------------------------------------------------------------------------------------------------------------------------------------------------------------------------------------------------------------------------------------------------------------------------------------------------------------------------------------------------------------------------------------------------------------------------------------------------------------------------------------------------------------------------------------------------------------------------------------------------------------------------------------------------------------------------------------------------------------------------------------------------------------------------------------------------------------------------------------------------------------------------------------------------------------------------------------------------------------------------------------------------------------------------------------------------------------------------------------------------------------------
>Isoetes_humilior
------------------------------------------------------------------------------------------------------------------------------------------------------------------------------------------------------------------------------------------------------------------------------------------------------------------------------------------------------------------------------------------------------------------------------------------------------------------------------------------------------------------------------------------------------------------------------------------------------------------------------------------------------------------------------------------------------------------------------------------------------------------------------------------------------------------------------------------------------------------------------------------------------------------------------------------------------------------------------------------------------------------------------------------------------------------------------------------------------------------------------------------------------------------------------------------------------------------------------------------------------------------------------------------------------------------------------------------------------------------------------------------------------------------------------------------------------------------------CAGGAATTAACAAAACGCATATTGCCACTATGTGAAAACTACATGATAGTAAGCCAATTCACAGAGGCAAGGTTGCAGTTT---------------------------------------------------------------------------AAGTATGGGCTGGTGAATCATGCATTTGCCGCTG------------------------------------------------------------------------------------------------------------------------------------------------------------------------------------------------------------------------------------------------------------------------------------------------------------------------------------------------------------------------------ATGAAGGAGTCATTGATGACCCCTATGGAGAATTCTTCATTGATGAA---AATAAGGTGTTGCAGAAGG-------------------------------------------------------------------------------------------------------------------------------------------------------------------------------------------------------------------G------------------------------------------------------------------------------------------------------------------------------------------------------------------CTTTCATTTTCAGAAGATAAAAAGTTGACAAATACGGGGCCCAAA---------------------------CATCACTATTTGGACAGGTTAAATGTTGCATATGATTTTTCAAGTGCCGAGCTCTTGAAGTTAATTGT-------------TTTGATCTTTTGGGAAGGCTGCGGTCAATCAAGCATTATTTTCTTATGGATCAG---------------------------------------------------------------------------------------------------------------------------------------------------------------------------------------------------------------------------------------------------------------------------------------------------------------------------------------------------------------------------------------------------------------------------------------------------------------------------------------------------------------------------------------------------------------------------------------------------------------------------------------------------------------------------TCATATGTCCTCTGTCAACAAATGGTGCATTTTATGCAGAGTTTTGAACAKTAYATGACATTTGAG---------GTA--------------------------------------------------------------------------------------------------------------------------------------------------------------------------------------------------------------------------------------------------------------------------------------------------------------------------------------------------------------------------------------------------------------------------------CAGTCAAATGGAGGAGGATTTCAAGAAAGAGTTAAAAGAGCTTATGACATTGTTGGGAAAT------------------GCATCACAAACTGAGCCTTGCCTAGCCCATTTGGCACAGGGCTTGCATGGAGCTGGCCAGGAGTATTA----------------------------------------------------------------------------------------------------------------------------------------------------------------------------------------------------------------------------------------------------------------------------------------------------------------------------------------------------------------------------------------------------------------------------------------------------------------------------------------------------------------------------------------------------------------------------------------------------------------------------------------------------------------------------------------------------------------------------------------------------------------------------------------------------------------------------------------------------------------------------------------------------------------------------------------------------------------------------------------------------------------------------------------------------------------------------------------------------------------------------------------------------------------------------------------------------------------------------------------------------------------------------------------------------------------------------------------------------------------------------------------------------------------------------------------------------------------------------------------------------------------------------------------------------------------------------------------------------------------------------------------------------------------------------------------------------------
>Isoetes_elatior
------------------------------------------------------------------------------------------------------------------------------------------------------------GATTCCGAAGGTGCTGGACTTGCCCCAAAGGTTCAAGAGTTGCTTCGTCAGCTTGTGATTGCTTCCAAGGCCTCCCCTGCTGCAGCTGGAATTTTTCCTGACGAAATTACTAATG-------------------------------------------------------GATTCAGCTWTAT------------------CAAGAGAAAAGAYAGCTCTTAGCAGCTGCMYTGMAMMCACAARAATTGATSKAGAAGATAGAACAGCTTAAAGATGCT--TGCACWTGGRCTGGATCTT-ATCT-TGGATGGTTGGTCAAATTRTTCAAGATCCAGATTTGAAGAAACTTGTTTC-CGT-KTAMAGATTYCARTAATTCASTM---AAGYTCAC----------------------------------------------G-------------CTCTATATCATAAAATTTACAATCACAAGCAGA-TCATTACTGGATAATGAACGGCCTCCAAGA---------------------------------------AGAAGYAGAGAACCCCACAATACTGTTGACACAAACGTGTTT------------------CAAGCAACAAAACATCTACATAAAGTARCTTTATCAGAGGGTCAACAAGTATTCTCTTCAAGACCA------------------------------------------------AGTGCTTCT------------TGGAGTGAAAAGGGATCAGATGCTCCGAAACCATTGATTGAGGGAGTATCATATCCGGCAACTCCCAAA------------------------------------------TGGAATAATGAGAGGCCATACTTGACTGGA------------------------------------------------------------------------------CAATTC-------------------------------------------------------------------------------------------------------------------------------------------AGGAATTACTTGTTATTGACGATCTACTTTTTGCTATGGTTGGCATCGAGGGGAAGTATGTGAGAATAAGGAAAGGAAGGTTAAAAGAAGGA---TCGCTAAGCTTCCAAGTCGACTCATCA------ATGGATTTGTCTTTGCAGG------------------------------------------------------------------------------------------------------------------------------------------------------------------------------CATTTGCTGCTGCTCTGAGGGCCATCTTACAGG------------TGGTTGCTCAACTTGAACATCAGTTCCGT---------------------------------------------------------------GTTGCTCGATTGTCACTGCAGGGGCTATGGTTTTTTTG-CAGCCTATGATGGGAGCGATGCAAGCTCTA----------------------------------------------------------------------------------------------------------------------------------------------------------------------------ATGAAGRAGTCATCGATGACCCCTATGGRGAATTCTTCATTGATGAA---AATAAGGTGTTGCAGAAGGAAAGCTTG------------------------------------------------------AGTYAGGATTACRATGCTAMRTACTGGMAACAAYGCTACAGTCTTAGGCATGAT---GTTCYARGATTTCTGAGT---AATGCAGCTRAGAAAATATTGACGAYTGGAAAGTACSTAAAYGCAATKCGAGAGTGTGGTCAT-CTGTTCGG------------------------------------------------------------------------------------------------------------------------------------------------------------------CTTCCAWTTTCAGAARATAAAAAGTTGACAAATACGRGGYCCAAA---------------------------CATSACTATTTGGACAGGTTAAATGTTGSATATSATTTTTCAAGTGCCGAGCTCTTGAAGTTARTKGTGGMAAAA------TTTGRTCTTTTGGGAAGGCTGCGGTCAATCAAGCATTATTTTCTCATGRATCAGGGTGATTTCTTAGTC------------CAT---------------------------------------TTCATGGATATAGCTAAAGAAGAGCTTCTCAAAAGGCCATCAGCTG--------------TTGCAGTCTTTRTTAGARCTGGCATTAAGGACATCTGTAGCAGCAGCTGATCCMTTTCATGAGGATCTTACRTGCAGTTTGGAAARATCYTCATTGATCGAACAATTGCAAACCATCATAAAGAATGGAGCTGAA---------AGGAATCTGAGGWTTGACTCATCATTCGCAGAGTTCACC------ACCTCAGAAACAGGGTCTCATGGGACAGGA---GGAATGACAGGACTTGAAACATTTGTTCTTGATTAT------------------------------AAGGTTMGGYGGCCATTATCGCTTGTCATCTCCMGGAAGGCATTAACAAAGTATCAGCTTATTTTTMGCCATCTTTTTCATTGTAAACATGTTGAACGCCAGCTGTGTGGGACA------TGG---CAAGCACATCAG---------------------------------------------------GCAACTCGTGGTCTCGATTTTATTCGTACATCAATGCCGCGA---TCATATGTCCTCTGTCAACAAATGGTGCATTTTATGCAGAGTTTTGAACATTACATGACATTTGAG---------GTA----------------------------------------------------------AGGTCATGCAACTTCATGAACTTT------ACAAATGCCTCAAAGAGTGTATTTTGTTGTGGCCCAAT------------ATCTTGAA--------------------------------------------CCACCCAGTGGCTGATACCATCACTTTCTATGGGAGACCAATCTTTA---GAG---MCTTCAGTTTCT---------GAAAGTGAGCGGAGG------------------------TCTGGACACAAAGATAGGAGGACCAAA---AAYAGAAACGGCGTGCCACAATCTTGG------------------AAGGACAATGAAGATGCCAATTTTAAAGTGACCATCA-----------------------------------------------------------------------------------------------------------------------------------------------------------------------------------------------------------------------------------------------------------------------------------------------------------------------------------------------------------------------------------------------------------------------------------------------------------------------------------------------------------------------------------------------------------------------------------------------------------------------------------------------------------------------------------------------------------------------------------------------------------------------------------------------------------------------------------------------------------------------------------------------------------------------------------------------------------------------------------------------------------------------------------------------------------------------------------------------------------------------------------------------------------------------------------------------------------------------------------------------------------------------------------------------------------------------------------------------------------------------------------------------------------------------------------------------------------------------------------------------------------------------------------------------------------------------------------------------------------------------------------------------------------------------------------------------------------------------------------------------------------------------------------------------------------------------------------------------------------
>Isoetes_coromandelina
-----------------------------------------------------------------------------------------------------------------------------------------------------------------------------------------------------------------------------------------------------------------------------------------------------------------------------------------------------------------------------------------------------------------------------------------------------TGCACGTGGTCTGGATCTCTATCTATGGTTGGTTGGTCAAATTCTTCAAGATCCAGATTTGAAGAAACTTGTTYCACGTGGCACAGACTCTGGCACTTCTCTC---AATCTCACA---------------------------------------------GAAACCAAAAGTGGCTCTTTCTCAGAAAATT-----------------------------------------------------------------------------------------------------------------------------------------------------------------------------------------------------------------------------------------------------------------------------------------------------------------------------------------------------------------------------------------------------------------------------------------------------------------------------------------------------------------------------------------------------------------------------------------------------------------------------------------------------------------------------------------------------------------------------------------------------------------------------------------------------------------TTGCAGGAATTAACAAAACGCATATTACCATTATGCGAAAATTACATGACTGTAAGCCAGTTTACAGAGGCAAGATTGCACTTC---------------------------------------------------------------------------AAGTATGGATTGGTCAATCATGCATT---------------------------------------------------------------------------------------------------------------------------------------------------------------------------------------------------------------------------------------------------------------------------------GGCATCTGCTATGGCCGGGGACAATGCTGCAAGGGCTTTGCTTCAGAAGCTAACTCAGGCAGCCAGCTTCCCATATTTTGGAATCTTAGAGAGGTG---------------------------------------------------------------------------------------------------------------------------------------------------------------------------------------------------------------------------------------------------------------------------------------------------------------------------------------------------------------------------------------------------------------------------------------------------------------------------------------------------------------------------------------------------------------------------------------------------------------------------------------------------------------------------------------------------------------------------------------------------------------------------------------------------------------------------------------------------------------------------------------------------AAGATCCTCCTTGATAGAACAATTGCAAACAATCATGAAGAGCGGAACTGAA---------AGGAATTTGAGGATTGACTCATCTTTCACAGAGTTGACC------AACACRGAAACWGKSGSTCMTGGRACAGGA---GGRATGACAGGGCTTGAAACATTTGTTCYTGATTAY------------------------------AAGGTTC-GTGGC-----T-ACTTGT-ATATCC--GA-G--ATTA---------------------------------CATTG-AAACATGTAGAACGCCAGCTCTGTGGAACA------TGG---CAAGCACATCA-----------------------------------------------------------------------------------------------------------------------------------------------------------------------------------------------------------------------------------------AGGTGATGCAACTTCATGAACTTTTCTTGGATAAATGTCTCAAGGAGTGCATCTTGTTGTGGCCCAAT------------ATTTTGAA------------------------------------------------------------------------------------------------------------------------------------------------------------------------------------------------------------------------------------------------------------------------------CAGTCAAATGGAGGAGGATTTTAAAAAAGAGTTAAAAGAGCTAATGACTTTGTTGGGTAAT------------------GCATCTCAAACTGAGCCATGCCTTGCCCATTTGGCACAAGGGTTGCATGGTGCTGGCCAAGAGTAT------------------------------------------------------------------------------------------------------------------------------------------------------------------------------------------------------------------------------------------------------------------------------------------------------------------------------------------------------------------------------------------------------------------------------------------------------------------------------------------------------------------------------------------------------------------------------------------------------------------------------------------------------------------------------------------------------------------------------------------------------------------------------------------------------------------------------------------------------------------------------------------------------------------------------------------------------------------------------------------------------------------------------------------------------------------------------------------------------------------------------------------------------------------------------------------------------------------------------------------------------------------------------------------------------------------------------------------------------------------------------------------------------------------------------------------------------------------------------------------------------------------------------------------------------------------------------------------------------------------------------------------------------------------------------------------------------------
