# Supplementary material for: Phylogenomics indicates the “living fossil” Isoetes diversified in the Cenozoic
Source: PLoS One. 2020 Jun 18;15(6):e0227525. doi: 10.1371/journal.pone.0227525 (PMC7302493; doi:10.1371/journal.pone.0227525)
Supplement: S1 File — Folder containing fasta files for each of the individual nuclear alignments. (GZ) [file pone.0227525.s011.gz › 1_Individual_Nuclear_Alignments/Homolog_22079.orthogroup_1.fasta]

>Ceratodon_purpureus
---------------------------------------------------------------------------ATGGCATCGTCACTCCGAGCA---GCCTCGTACCGCATTCCTGTGTCCGCCTCCGCTGCCGCGCTCCCGAGG---------------------------------------------------------------------ACCTTCTCATCACGCCATTCCGCCCCGGTTTGGTCGCCCTTCAGGTACTCCAAGGCGCGCGTTCTTAACCCTAGGGTTTGGATCGGCGTCCGCAATGGCGCAGAGGCGGAGCTCGTCGGGCGTGGACTAGGCGCTCGCCGCGGCGCTTCTGGTGTGGCTGCTCCTGGTGTGGCTCGCTGCGGAGCTGGTGATGTGGCGGTAGGGAGAGGTCGGAGTACGAGTTGCGGTGGC------GCGTCGTTTGGAGGTTTAGGCGTCGCGGCGGGG------------------------------------------------------AGAGGTCGTGTTTCTACTGCTGCGATGGCGGAGAATTTGAAGGACTTGCGGCTTGATGAT---------------GGCGCCGCTGCTGATAAG---GGGAAATCGATAGATGACGAAGCTCCAGGCAGCTCCGGAAGGAAAAAGCTGGAGGAATTAAATTGGGACCATTCATTCGTCCGAGAACTTCCCGGGGATGAACGAATTGGCGGTCCGACTCGCCAGGTGCTGCACGCATGCTACTCGAAGGTCACTCCTTCAGTGCTTGTGAAAAATCCGGAGTTGGTTGCATGGTCAAAGCACGTTGCTGACATATTGGACCTCGATTCCAAAGAATTCGAGCGACCGGACTTTTCTTCTTTTTTTACCGGGGCTTCTCAATTGAAGGGCGGTTTATCTTACGCCCAGTGCTATGGTGGCCATCAATTTGGTGTGTGGGCTGGGCAATTGGGAGACGGTCGCGCAATTACGTTGGGGGAAATGTTAAATTCTAAAGGAGAGAGGTGGGAGTTGCAGTTGAAGGGAGCTGGTAAAACACCATACAGTCGTACTGCTGACGGACTCGCTGTACTTCGAAGCAGTGTCCGTGAGTTTCTTTGCAGTGAGGCTATGTATCATTTGGGAGTGCCCACGACACGAGCGTTGAGCTTAGTGACCACCGGTGAATGGGTTTTGCGTGATATGTTTTATGACGGCAATGTAAAAATGGAGCCTGGAGCTGTCGTCTGCCGTGTTGCCCCGTCATTCATTCGCTTTGGGTCTTTCCAGATCCATGCAGCCCGGGATAAGGCTGATCTACCAATCGTCAAACAATTGGCTGACTATACTATCCATCACCACTATCCTGAATTT---------GAAAATTTGCCGTTTGAACGGCAGGGGTCAGATGGTTCCTCTGAAACCCAGAAAGGCGATAATAACGCTCCTCAAATTGACGTTTCGAAGAACAAGTACTCAGCATGGTTTACCGAGATTGCAGAGCGAACTGCATTTATGATTGCAAAGTGGCAAGCGGTCGGGTTTACACATGGGGTTATGAATACGGACAATATGAGTATATTGGGTCTAACCATTGATTATGGTCCTTTTGGGTTTCTGGATGCTTTTGATCCCAAATACACACCGAATACAACAGATCTTCCTGGCCGTCGTTATGGGTTTGCCAACCAACCGGATATTGGTCTGTGGAATGTGATGCAGCTGGCAAACACTCTGTACACTGCAGAACTCATCACTGCAGACGAGGCCCAATTCGGTCTTGGTAGATATGCAGATAAGTTTATGTCTCTGTATCAGCAACACATGAGTAGCAAAATTGGTTTGAAATCATACAATAAAGATCTGCTCAGCAAGCTTCTAAGCAATATGGCTTTCGACAAAGTGGACTACACAAACTTTTTCAGATCGTTGGGTAATGTGAAGGCAACTCCGGCAACCTCAGACGATGATCTGATCGCACCTCTGAAAAATGCGTTACTTGATTTGAGCAAGGAAAGGAAGAAAGTGTGGCTTGATTGGTTGCACCAATATGTTGAATTGGTGGTTGCGGAGGGTGTCTCAGAAGCTGAAAGAAAGGCTGAGATGGATTCTGTCAACCCAAGATATGTCCTACGTAATTATATGCTACAAAGTGCCATTGACTTGGCAGAGCAAGGGGACTACTCAGAAGTTGAAAACCTTCTGAAGCTCATGGAGAGGCCTTACGATGACCAACCTGGGATGGAA---AAATATGCCAGGCTTCCACCTGCCTGGGCTTATCGTCCAGGGGTTTGCATGCTATCATGCTCGTCT---
>Physcomitrella_patens
---------------------------------------------------------------------------ATGGCATCTTCATTCCGAGCA---GCCTCGCACTGCATCCCCGTCTCTGCTCCCGCTTCTGCGTTTCCAACG---------------------------------------------------------------------AACCCCTTCTTGTTGCGTTCGGCGCCCATTTGGTCTGGTTTC------GGTGGCCTTAGGGTT---------------------GGCGTTGAGAATGGT------------------------------------------GGGAGTGAGGCGGTGCATCGCCCTCCACATGCTGGATGTGGATTAGGC---GTGAGGGCTGGAGCTGGTCGAGTCGATAGAGGAGGAGGCCGTGAAGTTGTGTATGGTTTGTTAGGTCGTCGTGCGGGTGAGAGCAGGAGGGGAAAAGCTGGTGCAGCGTTGCTGCGGGATTTCGGTTCGTCGCGGGGGCGTGTCTTGACTGCTGCCATGACGGATAATATGAAGAATTTGAACCTGGATGACGACAAGTCTGTCAATGGTGACGTCGCCGAAAAGGTGGATAAGTCTGAAGAAATCGGAGCTTCAGGCAGCTTGGGAAGGAAAAAGTTGGAGGACTTAATCTGGGATCATTCATTTGTGCGAGAACTTCCTGGCGATAAACGAAGTGATGGTCCAACACGTCAGGTGCTACACGCATGCTACTCGAAGGTCACTCCTTCAGTGCGCGTAAAAAACCCGGAGCTGGTTTCTTGGTCACGGCATGTTGCTGATCTGCTGGATCTTGATTATAAAGAATTTGAACGACCAGACTTCCCTCTTCTTTTCACTGGAGCTTCTCAATTGAAGGGCGGCTTAGCTTATGCACAGTGCTACGGAGGGCATCAATTTGGTGTGTGGGCTGGACAGTTGGGAGATGGACGTGCAATTACGTTGGGAGAAATATTGAACTCAAAAGGGCAGAGGTGGGAGTTGCAGTTGAAAGGAGCCGGTAAAACACCATACAGCCGTACTGCTGATGGGCTTGCAGTACTTAGAAGCAGCGTTCGTGAGTACCTTTGCAGTGAAGCTATGTATCATTTGGGAGTTCCAACGACACGAGCTTTGTCCTTAGTGACTACTGGAGAAGGGGTTTTGCGCGACATGTTCTATGACGGCAATGTCAAAATGGAGCCAGGTGCCGTCGTTTGCCGTGTATCCCCGTCATTCATTCGTTTTGGGTCTTTCCAAATTCATGCAGCCCGGGATAAGGCCGACCTCCCAATTGTCAAACAATTGGCTGATTATACAATTCATCATCATTATCCTGACTTT---------GAGGATTTGCCATTCGAAAGGCAGGGGCAAGACGGT---TCTGAATCTCAAAAAGGCGAGAACAATGCTCCTCAAATTGATACATCGAAAAATAAATATTCAGCATGGTTCACTGAGATTGCAGAGCGGACTGCATTGATGATTGCAAAATGGCAAGCAGTTGGATTCACACATGGAGTTATGAATACTGATAATATGAGCATATTGGGTTTAACTATTGACTACGGTCCTTTTGGATTTTTGGACGCTTTTGATCCCAAATATACGCCGAATACAACAGATCTTCCTGGTCGTCGTTATGGGTTTGCCAATCAACCGGATATTGGTCTGTGGAATGTGATGCAGCTGGCAAACACACTATACACTGCAGAACTCATTACTGCAGATGAAGCCCAATATGGTCTAGGGAGATATGCTGATAAATTCATGTTTTTATATCAGCAACACATGAGTAACAAAATTGGTCTGAAAACATATAACAAAGATCTGCTTAGCAAGCTTCTGAACAATATGGCCTTCGACAAAGTGGACTACACAAACTTTTTCAGGTCGTTCAGTAATCTGAAAGCTACTCCAGAAACCTCAGACGATGACTTGATTGCACCGCTGAAAAATGCACTCCTTGACCTGAGCAAGGAAAGGAGAAAAGTGTGGCTCGACTGGTTGCACCAGTACGTCAAGAACGTGGTTGATGAGGGTGTATCAGAGGCAGATAGGAAAGCCTTGATGAATTCAGTCAACCCAAGATACGTCCTGCGTAATTATATGTTACAGAGTGCTATTGATATGGCAGAACAAGGGGACTTTTCGGAAGTCGAGAACTTGCTGAAACTCATCGAGCGGCCTTACGACGATCAACCTGGAATGGAG---AAATACGCTAGGCTTCCGCCTGCCTGGGCTTATCGTCCAGGGGTTTGCATGTTATCTTGCTCGTCTTGA
>Pteridium_aquilinium
---------------------------------------------------------------------------------------------------------------------------------------------------------------------------------------------------------------------------------------------------------------------------------------------------------------------------------------------------------------------------------------------------------------------------------------------------------------------------------------------------------------------------------------------------------------------------------------------------------------------------------------------------------------------------------------------------------------------------------------------------------------------------------------------------------------------------------------------------------------------------------------------------------------------------------------------------------------------------------------------------------------------------------------------------------------------------------------------------------------------------------------------------------------------------------------------------------------------------------------------------------------------------------------------------------------------------------------------------------------------------------------------------------------------------------------------------------------------------------------------------------------------------------------------------------------------------------------------------------------------------------------------------------ATGAGCGTTCTTGGTTTGACTATAGACTATGGCCCTTTTGGTTTTTTGGATGCCTTTGATCCGAAATTTACACCGAATACTACAGACTTGCCGGGACGAAGGTACTGTTTTGCAAATCAGCCAGATATTGGATTGTGGAACCTTATGCAGCTCGCAACCACACTGAAAGACGCTGAACTTGTTTCTGAAGAAGAAAGTCAGTTTGGACTTAACAGATATGGAGAGAGGTTTATGGAAGAATACAAGAAGCTGATGAGCGCAAAGCTCGGGCTGAAGGAGTACAATCGTGAGCTCATTAACAAGCTTCTGAGTAACATGGCCTTTGATAAAGTTGACTACACAAACTGCTTCCGTGCTTTGGGGAATGTGAAATCGTCTCAAGATGTAACTGATGAAGATCTTCTGAAGCCAATCAAATGTGTTTTGCTGGAAACAAGCAAAGAGCGGAAGAAAGCGTGGATTGACTGGATGAAGCTTTACACACAGCAGCTGAGCAGTGAAGGCTGGCCTGATGACTCTAGAAAGACAAGCATGGACCTGGTAAACCCAAAGTACATCCTACGAAATTATCTTTGCCAGATGGCTATTGACTCAGCTGAACAGGGGGACTACAGTGAAGTGAAGCAGCTGCTAAAAGTGATGGAAAATCCATACAGTGAACAACCAGAAATGGAA---AAGTATGCGAGGCTTCCACCAGCATGGGCATATCGCCCTGGAGTCTGCATGCTATCTTGCTCGTCCTGA
>Lygodium_japonicum
------------------------------------------------------------------------------------------------------------------CGCCGCACCTTCTCTGTCGTCGTCGTTGCCGCT------------------------------------------------------------------------------------GCCACATCGCCCTTCCGCACA------------CCGCCCCGCCGCCTCCTCCTC---------------------------------------------------------------------------------------------CCTCCCATCTCCGTCAGACCTCGCGCCATGTCCCTGCAGCAGCAGCAGCAGGAGCAGCCG------------------------------------------------------------------------------------------------CCGCACCAGGATGACGCCCCCATCGCCTCGCCCCCTGCGAATGGCAATGCTCTGGAGTCTGAGCAGTCCTCCCCGCCCTTCTCG------------------------------------------ACTTCTTCCTCCTCCGGGATCAAGCTCGAGGAAATCAATTGGGACCATTCGTTTGTCCGCGAGCTCCCTGGCGATACGATGGAGGCTGGGCCTGTGCGCCAGGTCTTGCATTCCTGTTATACAAAGGTCGCTCCATCTGTGAAAGTCAATCATCCAGAACTTGTAGCATGGTCTGAGAGTTGTGCTGAGTTATTGGATTTGGATGCTCATGAATTTGAAAGGCCGGATTTTCCGTACATCTTCTCTGGTGCTGAACCATTGAAAGGCAGTTTGCCCTATGCTCAATGTTATGGAGGCCACCAATTTGGGTTCTGGGCAGGTCAGCTTGGGGATGGAAGGGCTATCACACTGGGCGAACTTATAAATAAAAGAGGTGAACGGTGGGAATTGCAGCTGAAGGGTGCAGGCAGAACTCCTTACAGTCGTTCAGCTGATGGCCTTGCAGTTCTTCGCAGTAGCATACGAGAATTCTTATGCAGTGAAGCGATGCATTTTTTAGGAGTTCCCACCACCCGTTCTCTCTGTCTTGTAACAACAGGAAATGGTGTTATCCGAGACATGTTCTATGATGGTAACCCAAAGGAGGAGCCGGGCGCAGTGGCCTGTCGTGTGGCCCAATCCTTCCTTCGAATTGGGTCTTTTCAAATACATGCAGCGAGAACTAAGGAAGATATTCAGATTGTTCGCAAGTTAGCAGATTATGCAATCCGGCATCATTTTCCGGAATTC---------GATAATCTACCTGCAGAGCTGCAAACAAGTCAAGGA---GATGCAACCTCAGCGGGAGTCCAGGACACAATTGAGTTATCACCAGAAAAGAATAAATATCTAGCGTGGTTTATTGAGGTGGCTGAAAGAACTGCTGTTCTTGTTGCCAAGTGGCAGGGTGTTGGCTTCACACATGGTGTTTTGAACACTGACAATATGAGTATACTTGGTCTGACTATCGATTATGGACCTTTTGGATTTCTGGATGCATTTGATCCAAAGTTCACACCAAACACCACAGATTTACCAGGGCGAAGGTACTGCTTTGCAAATCAGCCAGACATTGGTTTGTGGAATCTCATGCAATTTGCAACTACTCTGAAAGAAGGCAAGCTGATTTCCGACGAGGAAGCTGAGCTAGGCCTTAACAGGTATGGAGAAAGGTTTATGGACGAATATAAAAAGATAATGAGGCAAAAGCTTGGTCTGAAGGAGTATGATCGTGATCTCATTAACAAGCTCTTAAGTAATATGGCCTTTGACAAAGTAGACTACACAAACTGCTTTCGTGCCTTGGGAAATGTGAAGGCCTCTCTGGATGTTACAGATGAAGAGCTTCTAAAGCCAGTAAAGGGTGTGTTGCTAGAAACAAGCAAAGAGAGGAAGAAAGCATGGATTGACTGGATGCAACAGTATACAAAGCAGATAATTGCTGAAGGAGTACCAGATGACATAAGAAAGTCGAATATGGATTCTGTAAACCCGAAGTACGTACTACGCAATTACCTCTGCCAGGTTGCAATTGATGCAGCTGAGCAGGGAGATTACAGTGAAGTTAAAAAGCTGCTAAAAGTGATGGAAAAACCCTACGGTGAACAACCAGAGAATGAG---AAATATGCAAGGCTTCCACCTGCCTGGGCTTACCGCCCAGGGGTATGCATGCTGTCGTGCTCCTCATAG
>Arabidopsis_thaliana
---------------------------------------------------------ATGTTGTTGCGTGTGTGTTGTCCGTCGTCTTTC---------TTCTACCTCCGACCGCTTCATCTCTTCAGTTCAACT------------------------------------------------------------------------------------------------GCGAAAGTTCCTTTTTGTCCC------------------------------------------------------------------------------------------------------------TCTCTTCCCAGACAATTTCGATTAAGCCCTTCTCGATCTTCTTCCTTTCGTCGGATGGAATCTTCTCCGGCTTCTTCT------------------------------------------------------------------------------------------------TCGTCTCCGACGCCGGTAACCGATTCATCTGCTGATTCTTTAGCGAAAGATCTGCAGAATCAAAGTCTGGGAGCTGTTGATGAA---------------------------------------------GGTGTTAAGATTAAAAAGAAGCTCGAAGATTTTAACTGGGACCATTCCTTTGTTAAGGAATTGCCTGGTGATCCTAGAACCGATGTTATCTCGCGTGAGGTATTACATGCTTGCTATTCAAAAGTTTCCCCATCAGTAGAAGTGGATGATCCTCAGCTTGTAGCATGGTCTGTCTCTGTTGCAGAGCTATTAGATTTGGATCCTAAAGAATTTGAAAGGCCAGATTTCCCTCTCATGTTGTCCGGCGCTAAACCTTTACCAGGAGCAATGTCTTATGCTCAATGCTATGGAGGACACCAGTTTGGCATGTGGGCTGGACAACTAGGGGATGGACGTGCCATTACTCTGGGAGAAGTTTTGAACTCCAAAGGTGAAAGATGGGAACTTCAGCTTAAAGGTGCGGGTAGAACTCCATATAGCCGTTTTGCTGATGGCCTTGCAGTGCTCCGTAGTAGCATCAGGGAGTTCCTTTGCAGTGAAACTATGCATTGTCTTGGGATCCCTACCACGCGTGCCCTTTGTCTTCTCACCACAGGTCAAAATGTCACTCGCGACATGTTTTATGATGGCAATCCGAAGGAAGAACCCGGCGCAATCGTTTGCAGGGTTTCTCAGTCATTTCTACGCTTTGGGTCATACCAAATACATGCCTCTAGAGGAAAAGAGGATCTTGATATTGTTCGTAAGTTGGCAGACTATGCCATTAAACATCATTTCCCACATATA---------GAGAGCATG------------GATAGAAGCGATAGC---CTATCTTTCAAAACCGGTGATGAAGATGATTCGGTTGTGGATCTAACTTCCAACAAGTATGCAGCATGGATCGTTGAAATTGCTGAGCGTACAGCTACCTTAGTTGCAAGATGGCAAGGTGTAGGTTTCACCCATGGTGTGCTCAACACTGACAATATGAGCATTTTGGGTCAAACCATTGACTATGGCCCATTTGGTTTCTTGGATGCTTTTGATCCAAGTTACACCCCAAACACGACAGATCTCCCAGGAAGAAGATACTGTTTTGCAAATCAGCCTGACATCGGCTTGTGGAATATTGCTCAATTTTCTAAGACTCTGGCGGTTGCTCAACTGATAAATCAAAAGGAGGCGAATTACGCCATGGAGAGGTACGGTGATAAATTCATGGATGAGTATCAAGCCATAATGTCTAAGAAGCTTGGTCTTACCAAGTATAACAAGGAGGTCATTAGCAAACTTTTGAACAATATGTCTGTTGATAAAGTTGATTACACCAACTTCTTCCGGCTTCTTGCAAATGTAAAAGCAAATCCCAACACACCCGAAAATGAGTTATTGAAACCCTTGAAAGCTGTGCTCTTGGACATCGGAAAGGAGAGAAAAGAAGCATGGATCAAATGGATGAGAAGCTATATACAAGAGGTGGGTGGTAGTGAGGTATCAGATGAAGAAAGAAAAGCAAGAATGGATTCAGTGAACCCAAAGTACATTCTGAGGAACTATCTGTGCCAAAGTGCAATAGATGCAGCTGAACAAGGCGATTTCTCAGAAGTCAACAATTTGATCCGTCTAATGAAACGTCCTTATGAGGAACAGCCGGGGATGGAG---AAATATGCTCGGTTGCCTCCTGCCTGGGCTTACAGGCCAGGCGTCTGCATGCTTTCTTGTTCCTCCTAG
>Theobroma_cacao
---------------------------------------------------------------------------ATGATATTTCATTTC---------TCTCCAATATCACCGCTCCTCGCACTCTCTTCTTCCTCTCTCACTTCCCTTTGCCTCCGCTCCTTCCTTCGCTCTTCC------------------------------------------------------CCTAAATCCCCTTTTAGCCCT------------------------------------------------------------------------------------------------------------TCCCTTTTCCTCAAA------CCCCGCCTCTCCCTTGCATGCCACCTCTCCACCGGCGGCAGCCTTCGCATGGACTCG------------------------------------------------------------------------------------------------CCTTCACCCGACCCCCCTTCCTCCCTCTCCGTCGAGTCTATAGCCGAGGGTTTGAAAAATCAAAGCTTAACGGAACAAGATAATGATAATATCAACAATAAAATT---------------------AAAAACAAAAATGTCAAATTAGGCCTGGAAGATCTGAATTGGGACCATTCCTTCGTTAGAGAGCTCCCTGGTGACCCTAGAAGCGATTCAATACCACGTCAGGTTTTACACGCCTGTTATACGAAAGTTTTGCCATCAGCTGAAGTAGAGAATCCGAAGCTTGTTGCCTGGTCAGACTCAGTGGCTGATTTGCTTGATCTGAATCCTAAAGAATTTGAAAGACCAGATTTTCCCCTTAAATTTTCTGGGGTTTCTCCTTTGGCTGGAGCGGTGCCATATGCTCAATGCTATGGTGGGCATCAATTTGGCACGTGGGCTGGTCAGCTGGGTGACGGCCGTGCAATTACTCTTGGGGAGATTCTAAATTCTAAGCTAGAAAGGTGGGAATTGCAGCTTAAAGGAGCTGGGAAGACCCCATACAGTCGATTTGCAGATGGGCTTGCGGTCTTGCGAAGTAGCATCCGCGAATTTCTTTGCAGTGAAGCAATGCATTTTCTAGGAATTCCAACTACTCGTGCCCTTTGTCTTGTGACTACTGGAAAATTTGTAACTCGAGACATGTTCTATGATGGCAATCCAAAGGAAGAACCTGGTGCAATTGTTTGCAGAGTTGCCCAGTCCTTTCTGCGGTTTGGTTCATTCCAGATACATGCTTCTAGGGGAGAAGAGGACCTTGGCATTGTTCGTGATTTGGCAGACTATGCCATTAGACATCACTTCCCTCATATT---------GAGAACATT------------AGTAAAAGTGAGAGC---TTGTCTTTTAGCACAGGTGATGATGATCATTCAGTTGTGGATTTGACTTCAAACAAGTATGCAGCATGGATAGTGGAGGTTGCTGAGCGTACTGCTTCTTTGGTTGCAAGATGGCAGGGAGTTGGCTTTACTCATGGTGTTCTGAACACTGACAACATGAGCATTTTGGGTCTCACCATTGATTATGGTCCTTTTGGATTTTTGGATGCTTTTGATCCAAGTTACACACCAAATACGACAGATCTTCCTGGGAGAAGATACTGCTTTGCAAATCAGCCTGATATTGGCTTATGGAATATTGCACAATTTGCCTCAACTTTGATGGCTGCGCATTTGATAAATGATAAAGAAGCAAACTATGCCATGGAAAGGTATGGGACAAAATTTATGGATGATTATCAAGCTATAATAAGCCAAAAGCTTGGCCTCCAAAAATACAATAAACAGCTTGTCAATAAACTTCTTAATAATTTGGCTGTTGATAAAGTGGATTACACGAATTTCTTTCGGTCACTTTCCAATATCAAAGCAGATCCTGGTATTCCAGAAGATGAGTTATTGGTGCCACTGAAGGCTGTTCTGCTAGATATTGGCAGGGAACGCAAGGAGGCATGGGTCAGTTGGGTACAATCCTATATACAAGAGCTTGTTGCCAGTGGCATCTCAGATGAGGAGAGGAAAGCTTCAATGGACTCAGTGAACCCTAAATATGTTCTCAGGAACTATCTATGCCAGAGTGCTATTGATGCAGCTGAACTTGGTGACTTCAGAGAGGTTCGAAGGCTGCTAAAAGTAATGGAGCGGCCATATGATGAGCAACCGGGAATGGAA---AAATATGCGCGCTTGCCTCCAGCATGGGCTTATCGGCCTGGTGTTTGCATGCTGTCTTGTTCTTCATGA
>Oryza_sativa
---------------------------------------------------------------------------ATGCCCCCACACCTC---------TCCTCC------------TCCCTCTTCTCCTCCTCCCCTCTCCCCACCGCCCTCCTCTCCTCCCTCACCCGCCGCGCCCGCGCCCTCCTCCCCCTC------------------------CCCCTCCCCCTCCCCGCCGCCTCCACCCGCCGC------------------------------------------------------------------------------------------------------------CGCCTCCCTCTCCGCCGCGGCCCGCTGCTGACGCGTGGCATCATGGCCTCCGCCGCCGCAGAGGCACCG------GCC------------------------------------------------------------------------------------------------CCGTCGCCCTCGCCCACCGCCGCCGCG------------------------------------------------------------------------------------------------------AACAGCCGACCGCGGCGGGTGCTGGAGGAGCTCTCCTGGGACGACTCCTTCGTCCGCGAGCTCCCCGGCGACCCCCGATCCGACGCCATCCCCCGCGAGGTGCTTCACGCTTGTTACACAAAGGTGTCACCCTCAGCGCCCGTGGACAACCCTAAGCTGGTGGCGTGGTCCCAGTCCGTGGCTGACATCCTCGATCTGGATCACAAAGAGTTTGAAAGACCTGATTTTCCTCAGCTGTTCTCAGGAGCAAATCCTTTGGTTGGGAGTTCACCTTATGCCCAGTGCTATGGTGGACACCAGTTTGGTTCATGGGCTGGTCAGTTGGGCGACGGACGAGCAATAACTCTTGGAGAGGTTATCAACTCTCGAGGTGAGAGATGGGAGTTGCAGCTCAAGGGCTGTGGAAAGACTCCATACAGCCGATTTGCAGATGGCCTTGCTGTCCTCCGCAGCAGCATTCGTGAATTCCTATGCAGTGAAGCTATGCATGGCCTAGGCATCCCTACAACTCGTGCTCTTTGTCTAGTTGAAACTGGCAAATCTGTTGTTCGAGATATGTTCTATGATGGCAATTCAAAGGAGGAACCAGGTGCCATTGTATGCCGTGTAGCACCATCCTTTTTGCGTTTTGGTTCATATCAGATACATGCTACAAGGGACAAAGAGGACCTTGAAATTGTTCGTCATTTGGCAGACTACACAATACGTCATCACTACCCACATCTC---------GAAAATATT------------AAAAAGAGTGAAGGT---TTATCTTTTGAAGCAGCTATAGGGGACTCTCCAGCGATAGATCTTACTTCGAACAAATATGCAGCCTGGGCAGTTGAGGTTGCAGAGCGCACTGCTTTCTTGATAGCAAGGTGGCAAGGTGTTGGTTTTACCCATGGTGTGCTCAACACGGATAATATGAGTGTATTAGGACTAACTATTGACTATGGACCCTTTGGCTTTTTGGATGCTTTTGATCCTAGCTATACTCCAAATACAACAGACCTCCCTGGGAAGAGATACTGTTTTGCAAATCAACCTGATGTTGGCTTGTGGAATATTGCTCAGTTTACCTCACCATTGACAGCTGCCGAACTTATCAGCAAAGATGAGGCAAATTATGTGATGGAGAGGTACGGGACAAAGTTTATGGATGAGTATCAATCCATAATGACCAGGAAACTTGGTCTACCCAAGTATAATAAGCAGCTAATAGGCAAGCTGCTTAACAACCTGGCTGTTGATAAGGTCGATTATACAAATTTTTTCCGTCTTCTTTCAAATGTCAAAGCAGACCATAACATTCCAGAGAAGGAGCTACTTGTTCCACTTAAAGCTGCACTCCTAGATATTGGACCAGAAAGAAAGGAAGCATGGATTAGTTGGGTACAAACTTACATTGAAGAGTTGGTTTCAAGTGGCGTTCCTGACGAAGAAAGGAAAGCTGCCATGAACTCTGTTAATCCAAAGTATGTTCTTCGGAACTATCTCTGCCAGACTGCAATTGACGCAGCTGAGCAAGGTGATTATGATGAAGTTCGTCGGTTATTGAAAGTTATGGAACATCCATATGATGAGCAGCCAGGAATGGAG---AAATATGCCCGGTTGCCACCAGCCTGGGCATACAGGCCAGGAGTGTGCATGCTGTCCTGCTCATCATGA
>Amborella_tricopoda
---------------------------------------------------------------------------------------------------------------------ATGTCGCTTGATTCCGACAACCTTTCGACG---------------------------------------------------------------------------------------------------------------------------------------------------------------------------------------------------------------------------------------------GAATTTGCAGAGAGGGTCGAAATTTCGGGCATGGAAGATGCCAGAAAATGCAGT------------------------------------------------------------------------------------------------CCCTCCAAATCTCCGGCCATGGCTATG------------------------------------------------------------------------------------------------------------------AGGAGGAGTCTTGAGGATCTTAATTGGGACAATTCGTTCGTGCGCGAGCTGCCTGGTGATCAGAGAACTGATGGTCCACCTCGTCAGGTACTGCATGCATGTTATACAAAGGTTTCACCATCGGTTGAAGTGGATAATCCTGAGCTTGTGGTGTGGTCTGAGTCAGTTGCCGGGTTACTGGATTTGGATCCTAAGGAATTCGAAAGACCAGATTTCCCACTCTTTTTCTCTGGGATGTCACCTTTGATTGGCGGGCTGCCTTATGCACAGTGCTATGGAGGGCATCAATTTGGCATGTGGGCTGGCCAGTTGGGTGATGGTCGAGCCATAACCCTTGGTGAGGTGTTGAATTCGAGAGGTGAAAGATGGGAGCTGCAACTTAAGGGTGCTGGGAAGACCCCATATAGCCGCTTTGCTGACGGGCTTGCAGTCTTGCGCAGCAGCATCCGTGAATTCCTGTGTAGTGAAGCCATGCACAGCCTGGGAGTCGCAACTACACGTGCACTTTGTCTTGTCACAACGGGGAAGAGTGTCACCCGCGACATGTTTTATGATGGTAACCCCAAAGAGGAGCCAGGAGCCATTGTTTGCCGTGTGTCTCAGTCCTTTTTGCGATTTGGTTCATACCAGATACATGCCACAAGAGGCAAAGAAGACCTGGAAATTGTTCGTGTCTTAGCGGACTACACCATCCGCCACCACTTCCCCCATCTT---------GAGAATTTG------------AGTAAGAGTGATAGT---TTATCCTTCAAAGCAGAAGGAAACGGAGCCTCCACAGTGGATTTGACATCAAACAAGTATGCAGCTTGGGCGGTTGAAGTGGCTGAGCGCACTGCCCTCTTGGTTGCTCAGTGGCAGGGTGTGGGCTTCACTCATGGTGTTCTAAACACGGATAACATGAGCATTCTTGGACTCACAATTGATTATGGCCCTTTTGGGTTCTTGGATGCCTTTGATCCTAGTTATACCCCAAACACAACTGATTTGCCTGGAAGGAGATACTGTTTTGCAAACCAACCGGATGTTGGGCTCTGGAATATTGCTCAGTTCACTGCAACTTTATCTGCTGCCCAGTTGATCAGTAATGAGGAATCAAACTATGCCATGGAAAGATATGGCACCAAGTTCATGGATGAGTACCAGTCTGTAATGACCAGGAAATTGGGCTTGCCCAAATATAACAAGCCATTGATCAGCATGCTTCTCAACAACATGGCAGTTGATAAAGTTGACTACACAAATTTCTTTCGTTCCCTCTCAAATATCAAAGCTGATCTCACCATTCCGGAAGATCAACTGCTTGTTCCACTTAAGGCGGTTTTGCTGGATATCGGCAGGGAGCGTAAAGAAGCATGGATTAGCTGGGTGCAATCATATATATTGGAGTTGAGCAAAAGTGGCATGGCAGATGAAGAGAGAAAATCACAAATGGACTCCGTGAACCCTAAATACATTTTACGGAATTACTTGTGTCAGAGTGCCATAGATGCAGCTGAGCAAGGCGACTATAGTGAAGTGCGAAGGCTCTTGAAAGTGATGGAGAGGCCTTACGATGAGCAAGAGGGGATGGAA---AAGTACGCTCGCCTCCCCCCTGCATGGGCTTATCGGCCAGGTGTTTGCATGCTTTCTTGCTCTTCATGA
>Pinus_maritima
TCACGGACATACGCAATGTATAAAAATATTCCACTATTTACTTCACAATTTTCCACGACATATCGATCAGTGGAAATGTTGATACACCTCCAAATTCATGCTTCTGTTAGAGTCCGCCCTACTACATCATCCACCTCTATTACCACG------------------GTTCGAATCTTCGCCCCGATACTTCCTATCTTAAACCCTCGC------AGACATCCTCTCCCCAAACCGTATCCTCCGTCCTGTTCCACATATTATCGCAGTTCCAGGCGGTTGACCTTC------------------------------------------------------------------------GCTTCACTGTACCATCGGCGTCCCGTCATGGCCTCTGCTCCTGGAGCTTTTTCTCAGACAGAAGAAGCTCAA------------------------------------------------------------------------------------------------------------GCTCCAACCGAGGTCATGGCCTCTGCTCCTGGAGCTTTTTCTCAGACAGAGGAAGCTCAAGCTCCAACCGAGGTTTCGGATCAGGCAGAAGACCGTCACATGGAACCTCAACAGAAAGAAGAACAAATTGAAAACAATAAATTGAAGCTTGAAGAGCTTAATTGGGACCATTCATTCGTGCGGGAGCTCCCTGGGGATTCTAGGACCGATGGACCCCCGCGCCAGGTTTTACATGCTTGCTATACAAAAGTTTCACCTTCAGCTCAAGTTGAGAACCCAGAACTTGTGGCCTGGTCTGATTCAGTTGCTCAATTACTGGATCTCGACCCCAGAGAGTTTGAAAGACCAGATTTCCCAACGATGTTCACAGGAGCAGCACCATTGAAGGGAAGTTTACCTTATGCACAGTGCTATGGAGGCCATCAGTTTGGAATGTGGGCTGGTCAGCTTGGTGATGGACGAGCCATAACACTTGGAGAGATTATAAATACTCGAGGGGAGCGATGGGAACTTCAGTTAAAGGGTGCTGGTAAAACTCCATATAGTCGTTTTGCTGATGGCCTTGCAGTTCTTCGTAGCAGCATTCGAGAATTCCTGTGCAGTGAAGCAATGTACTCCCTTGGTGTTCCAACAACTCGTGCCCTCTGTCTTCTCACCACAGGAAAGGGTGTTCTTCGGGACATGTTTTATGATGGTAATCCGAGAGAGGAACCAGGAGCGATTGTTTGTCGTGTGGCACAATCTTTCCTACGTTTTGGATCATATCAAATTCATGCACTAAGATCTGAAGAAGATTTGCAAATAGTTCGTACTCTGTTGGACTATACTATACGCCATCACTTCCCACATTTG---------GACAAACTTTCT---------AGCAAAGATGAAGAA---TTTTCTTTGAAGCCAGAAGGACAGGAAAAGTCTACCATTGACTTGTCAAGTAACAAATATGCAGCCTGGTTCTGTGAGGTGGCAGAACGTACAGCAGTATTAATTGCAAAGTGGCAAGGTGTTGGGTTCACACATGGTGTATTGAACACTGACAACATGAGTGTTCTGGGTCTTACCATTGATTATGGTCCATTTGGCTTTTTAGATGCATTTGATCCCAAGTTTACTCCGAATACAACAGACTTGCCTGGGAGGCGGTATTGTTTTGCAAACCAGCCAGATGTTGGGATGTGGAATGTTGCACAGCTAGCAAGCACGTTATCCAGTGCAAATCTTATTAATGATGATGAGGCCAAGTATGGCATGGAAAGGTATGGGGCTACATTTATGGAGGAATATCAGTCAATTATGACAAAGAAGATTGGACTGAAAAAATACAATAAAGATCTTATCAGCAAGCTTCTTAGTAATATGGCATTTGATAAAGTGGACTACACAATTTTTTTCCGTGCACTTTCCAATATTAAAACAAGCTCTGACTTGTCAGAAGACAAACTTCTTAGCCCATTGAAACCTGTTCTACTTGATATTAGCAAGGAGCGGAAGAAAGCATGGATTGATTGGATACAACAGTATATACATGAGCTGACCACCTCTGGGATATCTGATGAAGAAAGAAAAGCATCAATGGACGCTATAAATCCAAAGTTTGTTCTGCGGAATTACTTATGCCAGACTGCAATTGATGCTGCAGAGCAAGGGGATTATTCAGAAGTGCACAGGCTTCTAAAAGTAATGCAAAAACCTTATGATGAACACCCAGGCATGGAA---AAATATGCCCGTTTACCACCTGCATGGGCTTATCGTCCAGGTGTTTGTATGCTATCTTGCTCTTCTTGA
>Isoetes_lacustris
---------------------------ATCCCCTTTGTTTTGGAAAAATGG---CTTTTGCAGCAGCCCATGGCTATGGCATCATCCCTTCTTCTCTTTCATTCCGCACCAATTAGGGTTAGGTCAATTTCGTCCACCCTTCCTCCT------------------------------------------------------CCCCATCGCTGTCGCCATAGCCATCTCCGTCATTCCTTCCCTGCCCTTGCC------------------CGTCGTGTTTTCATGGCC---------------------------------------------------------------------GACCAGAGTTTTCAGCGCCTTAATCTCCAAGACAGTGTCGCACATAATGGTAGCGTTGGGGCAAGTGGAAAAGAGAATGATATTGGCAGA------------------------------------------------------------------------------------------------------------------------------------------------------------------------------------------------------------------------------------CGGAAGAAGCTGGAGGAGCTTAAATGGGATCATTCTTTTACTAGGGAGCTTCCTGGAGATGTTAGAGACGCAGGGCCTGTTAGACAGGTCTTCAACGCCTGCTATTCACGAGTCAAGCCTTCTGCAAAACTTAAGAATCCAGAGCTGATTATCTGGTCTGATGACGTTGCTGATATTCTGGATTTGGATCCTTCAGAATTTAAGAGGCCGGATTTTCCATTGTTCTTCTCAGGGGGTGCAGATCTGAAAGGCAGTGCTCCATATGCGCAGTGTTATGGTGGACACCAGTTTGGAGTATGGGCGGGACAATTAGGGGATGGTCGAGCGATCACCCTTGGTGAAGTCCTCAATCAGAAGGGTGAACGGTGGGAGCTGCAGCTTAAGGGTGCTGGAAAGACTCCCTATAGTAGGATGGCCGATGGTCTTGCAGTATTGCGCAGCAGCGTACGTGAATTTCTTTGTAGTGAAGCTATGCATTACCTTGGAATACCTACAACACGAGCATTATGCCTTGTGACTACTGGAGAAAATGTTCTAAGAGATATGTTCTATGATGGAAACCCAAAGATGGAGCTTGGTGCAATTGTGTGCCGTGTTGCACAATCTTTTCTAAGATTTGGTTCCTACCAGATTCATGCATCTAGAGAAGATTCAGACCTT------GTGAAAAAGCTAGCCGATTACACAATAAAGTATCACTTTTCCCATCTA---------------------------------------------------------------------------------------------------------------------------------------------------------------------------------------------------------------------------------------------------------------------------------------------AATAACTTCCCAGAAAGG------------------------GATGTGTCTATT------------------------------------------------------------------------------------------------------------------------------------------------------------------------------------------------AAAGATGAT------------------------------------------------------------------------------------------------------------------------------------------------------------------------------------------------------------------------------------------------------------AACAATGCAAATTCAGGAGAA------------------------------------------------------------------------------------CCTCCTAGC---------------------------------------------
>Selaginella_moellendorffii
---------------------------------------------------------------------------------------------------------------------------------------------------------------------------------------------------------------------------------------------------------------------------------------------------------------------------------------------------------------------------------------------------------------------------------------------------------------------------------------------------------------------------------------------------------------------------------------------------------------------------------------------------------------------------------------------------------------------------------------------------------------------------------------------ATGAAAGCGTGCTACTCGAGAGTATCTCCGTCGGCCAAAGTGAAAGATCCGAAGCTAGTTGCATGGTCCGACTCGGTTGCGGAGCTTCTCGAGCTAGATCCAGCAGAATTCAAGCGAGAGGATTTCCCATTGATCTTCTCGGGTGGCAAGGAGCTGCAAGGCAGTGAATGCTATGCTCAGTGCTACGGTGGTCACCAGTTTGGAGTTTGGGCGGGGCAACTAGGAGACGGTCGAGCAATCACGCTTGGCGAAGCTTTGAATAGCAAGAATGAGCGCTGGGAACTCCAGCTCAAAGGAGCTGGCAAAACTCCTTACAGCCGGATGGCCGATGGACTGGCGGTGCTACGGAGCAGTGTCAGGGAGTTTCTTTGCAGCGAAGCTATGCACCACTTGGGGATCCCCACGACTAGAGCATTGTGTCTCGTTACCACCGGCGACGATGTTTTAAGGGACATGTTTTACGATGGAAATGCTAAGATGGAGCCTGGAGCTGTTGTTTGCCGAGTTGCTCCTTCGTTTCTTAGATTTGGATCTTACCAAATCCATGCTGCCAGGGACGACAGTAAACTA------GTACGATTGCTCGCCGACTACACACTCAAGTATCATTTTCCGGACTTGCCAGACGAGGAAGAGCTGGAAATTAAAATCAACGAACAGGACGGG------------------------------------------CAGATATCCAAGAACAAATACGCAGCTTGGTTTGTCAAGGTGGCAGAATCCACTTCCTGCCTCGTTGCAATGTGGCAAGCCGTGGGCTTCACACATGGTGTTTTGAACACGGATAACATGAGTGTCCTGGGTTTGACGATCGACTACGGTCCTTTCGGCTTTTTGGATGCGTTTGATCCCAAGTACACTCCAAACACGACGGACTTACCGGGGCGGAGATACTGCTTCGCGAATCAACCAGATATCGGACTCTGGAACATCTTGCAGTTTGGGAATACGCTCATGGCTGCTGGCCTTTTGACGCAAGAAGAGCTTCAATATGGTCTCAACAGATACGCGGACACTTTCATGGTGCATTATCAGCAAAACATGACCAAGAAGCTGGGCCTGAAGGAGTACAACAAGGATCTGACCAGCAAGCTACTGAGCAACTTGGCTTTTGACAAAGTCGACTACACAAACTTTTTCCGAGCTCTAGCCAGCGTCAACCTGACGGAGCCTATAACCGAGGACACACTGGTG---CCGCTTAAATCGGTGCTGCCAGATATCAGCAAGGAACGCAAGAAGACGTGGATGGACTGGCTATCTCTCTACAGAGAAAAG------GCCGAAGGCATCTCCGATGAATCTCGAAAGGCTGCCATGAACAAAGTGAATCCAAAGTACGTACTGCGGAACTATCTGTGCCAGAGCGCGATCGATGCGGCGGAAGCTGGAGATTTCAGCGAGGTGAGGCAGCTGCTCGAGGTGATGAAGCGGCCATTCGATGAGCAGCCGGAAGTGGAGAAGAAGTATGCGAGGCTGCCCCCGACATGGGCGTATCGGCCAGGCGTGTGTATGCTCTCGTGTTCGTCATAG
>Huperzia_squarrosa
------------------------------------------------------------------------------------------------------------------------------------------------------------------------------------------------------------------------------------------------------------------------------------------------------------------------------------------------------------------------------------------------------------------------------AGAGAGCAGGGTGAGAGTGGAAGCAGCGGTGCG------------------------------------------------------------------------------------------------------------------------------------------------------------------------------------------------------GATACAGTTGAACAGAAAGGGGATTTAAGCCGAGGAAAACTGGAAGCTATCAAGTGGGACCATTCATTTGTGAAGGAGCTTCCTAGTGATCCCCGTGTTGGAGGTCCTGTTCGCCAGGTTTTGAATGCGTGCTATTCGAAAGTTTGTCCTTCAGCAGTAGTGAAGAATCCAGAATTGGTTATTTGGTCTCGGCCTGTTGCAGAGCTGTTGGAGCTGAGTTTAGAAGAATTTGAAAGATCAGATTTTGCCATGATATTTTCAGGGGCCACGAATTTGAAAGGCAGTCTGCCATATGCACAATGCTATGGAGGGCATCAATTTGGTGTGTGGGCAGGACAGCTTGGTGATGGACGAGCAATCACACTTGGAGAACTTTTAACCACCAAGGGAGAGCGGTGGGATCTTCAATTGAAGGGAGCCGGAAAAACCCCTTACAGCAGGATGGCAGATGGACTTGCTGTTCTGCGCAGCAGTATTCGCGAATTTTTGTGTAGTGAGGCTATGCACCACCTTGGCATACCTACCACGCGGGCTCTTTGCCTTGTAACTACTGGTGAAGGTGTTGTACGGGATATGTTTTATGATGGCAACCCAAAAATTGAGCCAGGGGCAATTGTTTGCCGTGTTGCACAATCTTTTTTGAGGTTTGGTTCATATCAGATTCATGCAGCACGA------GAGAATTTCGAGTTGGTCCGTAAGCTAGCAGATTATACAATAAAGTACCATTTTCCTAAGTTTGAGAGATCGCAGAACATAGAAGATATGGAAGCTCCCATAGATGGA---------------------GATCAGCAAAATTCTGTTTCTGTACATGCGGGGAACAATTATGCAGCTTGGTTTGGTGAAGTGGCGGAGCGCACAGCTTCATTGGTTTCAAAATGGCAATGTGTAGGATTTACACATGGAGTATTGAACAGTGATAACATGAGCATTTTGGGATTGACTATTGACTACGGGCCATTTGGGTTTTTGGATGCATTTGATCCTAAGTACACGCCTAATACTACTGATATGCCTGGTCGTAGGTATTGTTTTGCTAATCAGCCTGACATAGGCATGTGGAATCTGATGCAGCTGGCCAATACTTTATTATCAGCAGAGCTTATATCCACTGAAGATGCGCAATCTGGACTTGAAAGGTATGCAGATAAGTTCATGGAAGAGTATCAACATGGGATGACCAGAAAAATTGGTTTGAAGGAGTATGATAAAGAGCACGGAAAAAATTTGTAA------------------------------------------------------------------------------------------------------------------------------------------------------------------------------------------------------------------------------------------------------------------------------------------------------------------------------------------------------------------------------------------------------------------------------------------------------
>Isoetes_andicola
-------------------------------------------------------------------------------------------------------------------------------------------------------------------------------------------------------------------------------------------------------------------------------------------------------------------------------------------------------------------------------------------------------------------------------------------------------------------------------------------------------------------------------------------------------------------------------------------------------------------------------------------------------------------------------------------------------------TGGAGGAGCTTAAATGGGATCATTCTTTTATTAGAGACCTTCACGAAGATATTAGAGAAGCTGGGCCT----------------------------------------------------------------AGCTGATCATCTGGTCTGATGACGTTGCCGATCTTCTGGATTTGGATCCTTCAGA-TTTAAGAGGCCGGATTTTCCATTGTTCT------------------------------------------------------------------------------------------------------------------------------------------------------------------------------------------------------------------------------------------------------TGCA-TACCTTGGAATACCTACAACACGAGCCTTATGCCTTGTGACTACTGGAGAAAATGTTTTAAGAGATATGTTCTATGATGGAAACCCAAAGATGGAGCTTGGGGCAATYGTCTGCCGTGTTGCACAATMTTTTTTAAGATTTSGTTCCTACCARATTCATGMATCTAGAGAAGATTCAGACCTT------GTGAAAAAGCTAGCCGATTASACAATAAAGTATCACTTTTCCCATCTA---------------------------------------------------------------------------------------------------------------------------------------------------------------------------------------------------------------------------------------------------------------------------------------------AATAACTTCCCAGAAAGG------------------------GATRTGCCTATT------------------------------------------------------------------------------------------------------------------------------------------------------------------------------------------------MAAGATGAT------------------------------------------------------------------------------------------------------------------------------------------------------------------------------------------------------------------------------------------------------------AACAATGCRAATTCAGGAGAA------------------------------------------------------------------------------------CCTCCTAGC---------------------------------------------
>Isoetes_humilior
---------------------------------------------------------------------------------------------------------------------------TCAATTTCGTCCACCCT----------------------------------------------------------------CATCGCTGTTGCAAAAACCATTACCGTCATTCCTTCCCTGCCCTTGCC------------------CGTCGTGTTTTCATG--------------------------------------------------------------------------------------------------------------------------------------------------------------------------------------------------------------------------------------------------------------------------------------------------------------------------------------------------------------------------------------------------------------------------------------------------------------------------------------------GGTCTTCAATGCCTGTTATTTGCAAGTCAAGYCTTCTGCAAAACTTAAGAATCCAGAGCTGATAATTTGGTCTGAK-ATGTTGCCAATCTTCTGGATATGGATCC----------------------------------------------------------------------------------------------------------------------------------------------------------------------------------------------------------------------------------------------------------------------------------------------------------------------------------------------------------------------------------------------------------------------------------------------------------------------------------------------------------------------------------------------------------------------------------------------------------------------------------------------------------------------------------------------------------------------------------------------------------------------------------------------------------------------------------------------------------------------------------------------------------------------------------------------------------------------------------------------------------------------------------------------------------------------------------------------------------------------------------------------------------------------------------------------------------------------------------------------------------------------------------------------------------------------------------------------------------------------------------------------------------------------------------------------------------------------------------------------------------------------------------
>Isoetes_elatior
-------------------------------------------------------------------------------------------------------CCGCACCARTTAGGRWKAGGTCAATTTYGTCC-CCCTCSCTCCT------------------------------------------------------CCYCATCGCTGTYGCMRTARCCATCTYCRTCATTCCTTCCCT-CCCTTGCC------------------CRTCGTRTTTKCATGGMC---------------------------------------------------------------------GACCAGWGTTYTYAGYGCCTTAATCTCMAARA-AGWRTAGCACATAATGRTA-CATTGGRRCAAGKGRAAAAGAGARTGATAWTG-CAGA-------------------------------------------------------------------------------------------------------------------------------------------------------------------------------------------------------------------------------------RRAAGAAACTGGAGGAGMKYAAATGGGATCATTCTTTTACTAGRGAGCTTCCTGGAGAT--------------------------GGTCTTCARCGCCTGCTATTTGYRAGTCAAGCCTTCTGCAAAAYTTAAGAATCCAGAGCTRATRATKTGRTCTRAYGATGTTGCCGATCTTCTGGATGTGGATCCTTCAGA---------------------------------------------------------------------------------------------------------------------------------------------------------------------------------------------------------------------------------------------------------------------------------------------------------------------------------------------------------------------TGGAAACCCAAAGATGGAGCTTGGTGCAATTGTCTGCCGTGTTGCACAATCTTTTCTAAGATTTGGTTCTTATCAGATTCA----------------------------------------------------------------------------------------------------------------------------------------------------------------------------------------------------------------------------------------------------------------------------------------------------------------------------------------------------------------------------------------------------------------------------------------------------------------------------------------------------------------------------------------------------------------------------------------------------------------------------------------------------------------------------------------------------------------------------------------------------------------------------------------------------------------------------------------------------------------------------------------------------------------------------------------------------------------------------------------------------------------------------------------------------------------------
>Isoetes_coromandelina
----------------------------------------------------------------------TGGCTATGGCA--ATCCCTTCTTCTCTTTCATTCCGCACCAATTAGGGTTAGGTCAATTTCATTCGCCCTCCCTTCT------------------------------------------------------CGCCATCG---------------------------CTTCCC-GCCCT------------------------TCGTGTTTTCATGGCA---------------------------------------------------------------------GACCAGAGCTTTCAGCGCCTT---------------------------------------------------------------------------------------------------------------------------------------------------------------------------------------------------------------------------------------------------------------------------------------------------------------------------------------------------------------------------------------------------------------------------------------------------------------------------------------------------------------------------------------------------------------------------------------------------------------------------------------------------------------------------------------------------------------------------------------------------------TTGCCCAGCAGCATACGGGAATTTCTTTGTAGTGAAGCTATGCATTATCTTGGAATACCTACAACACGTGCTTTATGTCTTGTCAGTACTGGAGAAAACRTTCTAAGAGACATGTTTTATGA--GAAATCCAAAGATGGAGCCTGGTGCAATTGTCTGCCRTGTTGCAMAATCATTTCTAAGATTYGGTTCSTATCAGATTCATGCATCTAGAGAAGWTTCTRAAYTT------KTARAMWAGCTAGMWGATTACACAATAAAGTATCM-TTTT-----------------------------------------------------------------------------------------------------------------------------------------------------------------------------------------------------------------------------------------------------------------------------------------------------------------------------------------------------------------------------------------------------------------------------------------------------------------------------------------------------------------------------------------------------------------------------------------------------------------------------------------------------------------------------------------------------------------------------------------------------------------------------------------------------------------------------------------------------------------------------------------------------------------------------------------------------------------------------------------------
