# Supplementary material for: Phylogenomics indicates the “living fossil” Isoetes diversified in the Cenozoic
Source: PLoS One. 2020 Jun 18;15(6):e0227525. doi: 10.1371/journal.pone.0227525 (PMC7302493; doi:10.1371/journal.pone.0227525)
Supplement: S1 File — Folder containing fasta files for each of the individual nuclear alignments. (GZ) [file pone.0227525.s011.gz › 1_Individual_Nuclear_Alignments/Homolog_05477.orthogroup_1.fasta]

>Oryza_sativa
---------------------CTAACC---------------------------------------------------------------------------------------------------------------------------------------------------------CCC---CCCGTCAAGGCG------------------------------------------------------------CCGCCGCGC---------------------------------------------------------------------------------CCACTG---------------------------------------------------------------------------------------------------------------------------------------TCCGGGGAG------------GGCGACGAGGAGGAG---------------------------------------------------------------------------------------------------------------------------------------GGGGACATCGCCATGGTCGCCGCCCAGAGCTTCGTCTCCACGCAGGACTCCGCC---------TCCGACACCGTGGTCGACTACTCCGTCAACGAGGACGAATTCCACAAGATTCGCCTACTGCACTGCGACTTTTTTATCCGCAAGGTGCCTGACCCCGACGACGACGTCTTCGACTTCCGGGAGATGTATGTCACGCCGCCTGACACTGACATCTACTCCATCCCAAGGGTTCTTGCTCCGATGCCGCAAAAGTATGTGAGGTGCATGAAGAAAAATTTT---GGTCGTTACCACGTTAGTGAGCCGCCTGTTGAGCATTTGCGTGATCCCCTATACAAGACAGAAAGGGAGATCATGAAGGTTTTCTTAACAAAACATTACAGGAATAGGCGGTGTAACGACCCAGATTTTTTCCTTGATTTTGAAGAGATATATGTTATTGACTCGAAAGCAAGGTCAATCACGAGAGCAAAAGTTGTGGTTAGTGTCCCTGAAGGAAAGAAGAGGGACAGGAGAAATGACTTGCTACTCATACGAGATGGAGGGGAATCATTCAGAATAATTGACAAGACCAAAAGGGATGATGCGACCACTGTGATCCAAAGAGAGGAGTGGGCAAAGTCGAGGCAAGATGTGGAGAAGCACTTTAGGAAGCTCCGCGACTTTGACTACTCGAATTGGTTCTGA
>Ananas_comosus
ATGAGAGCTTCTCTTCTCTTCCTCACCTCT---------TCGCCCTCTCTC------------------------------CTC---TCCTCTCCCATCTCCTTCTCCCCAACACCC---TCCACTCCCAAAACCCTAAACCCTAAACCCCACCACCCACTCCTCCTCCTCCTCTACCCTCCC---CCTCTCCCCGCCGCGCTC------------------------------------------CCACCCCCGACACCTCCACGG---------------------------------------------------------------------------------CCGTGGCTG------------------------------------------CGCCGCCTCCGCCGCCGCCGC------------------CGGGATTTCGCCGCCGGAGCCGACGACGAC------GACGCGGAAGCGGGCGCCGGCGACGACTACGACGTGGGGGACGAGGACGAGGTGGAGGAGCTCGACAACAAGAAGGAC---------------------------------TACGACGTCGAGTACGACCGCCTCCTCGGCCCCCCCATCTCCGCCGCG---GCGGCCGACGCCGAGGCCTCGCCGGACGACATAGAGATGGTGCCCAGCGAGAGCTTCGTCTCGACGCAGGGGTGGGAT---------TCGGAGACCGTCGTGGATTACCGGATCAACGAAGAGGAGTTCCACAAGATCAGCCTCTTGCATTGCGATTTTTTCATCAGGAAGCCACCGGATCCTGATGATAATGTCTATGATTTCAGGGAGATGTACGTTACTCCACCGGATACAGATGTGTACTCTATTCCGAGGGTTCTCGCTCCAATGCCACAGAAGTACATTCGCTGCTCGAAGAGTAACTTT---GGATGCTACAATGTTACGGAGCCGCCCATCGACGCACCTCGAGATCCATTATATAAAACCGACAGGGAGATCTTGAAGGTTTTCTTAACAAAACATTACAGAAACAGGCGAATAAGTGATGGAGAGTTCGTTCTTGATTTTGAGGAAATTTATGTTATCGACTCAAAAACAAAGTCTATTACAAGAGCCAAAGTTCTGGTCACTGTCCCTGGAGGGAGGAACAGGGATAGAAGAAATGACTTGCTAATCATCCGTGATGGCGGAACCTCTTTCAAAATAATCGACAAAAGTCAGAGGGACGATCCCACGACTGTTATAGAACGAGAAGAGTGGGTCAAGACGAGGCAGGAAATGGAGAATCATCTCCGGAAGCTTCGCGACTTCAGCGTCTCAAATTGGTTTTAA
>Arabidopsis_thaliana
---------------------ATGGCGTCTTCCGCCGCTTCTCCTTCCTTA---------------------------------------TCTCTACTCTCATTCACCTCGAAG------------------------------------------------------------------CCA---CCTTATCCCTCCGGC---------------------------------------------------------TCTCAGCGGCTATTTGCGTCATTCAGAACGGACGGTCTT---------------------------------------------TTCGCGCCTTTA------------------------------------------------ACACTGAAATCCCGACGC---------------GGCCGTGGTATAGTCGTTAAAGTAGATGACGTC------GATGCTGATGGAGGTGGAGCGGACGAGTATGAT---ATGGATGATGAGGAGGTAGAGGAAGTTGACAACAAGAAGGAC---------------------------------TATGATGTCGAGTATGAC---------------CCCTTGGCCGCCGCGATAGCCGCTGCAGGCGGTGGTGGTGATGGAGATATCGCTTTTGTTCAGAGTAAGAGTTTTATATCGACACAAGGATGGGAT---------TCGGATATGGTGGTTGATTATCGGATAAACGAAGATGAGTTTCATAAACTCAGCTTAATGGACTGTGATTTCTTTATCAGAAAACCTCCTGATCCAGATAATGATGTTTATGATTTCAGAGAGATGTATGTTACTCCTCCGGATACAGATATTTACTCAATTCCGAGAGTTCTTGCACCGATGCCTCAAAAGTATATTCGATGTGCAATGAGTGACTAT---GGATGTTACAATGTCACTGAACCACCTATTGATGCCCCCAGAGATCCACTGTACAAATCTGAGAGGGAGATATCCAAGGTTTTCTTGACAAAACATTACCGGAACAGAAGGACAAACGATCCAGAATTTGTGCTAGATCTTGAAGAGATATATGTTATTGATTCCAAGACAAAGTCAATCACCAGAGCCAGAGTTCTGGTGACAGTTCCGGGAGGAAGAAAAAGGGATAGGAAGGATGACTTGCTTGTGATACGAGATAATGGAACCTCCTTTAAGATCATACACGTGGGTGAAAGAGATGACCCAACAACGGTAATAGAAAGAGAAGAGTGGACCAAGACTAGAGAAGACATGGAGAAACATCTCAGGAAGCTACGAGACTTCAGTGTCTCAAATTGGTTCTAG
>Theobroma_cacao
---------------------ATGAACACCACCACCACCACCCTCTTCCTC------------------------------TCC------------------------------------------------------------------------------------------------CCA---CCATTATTCACCCCAAAATTTCACTCATCCCTCTTC------------CTCAACCACTCCTTCCTTCCTATCCCGTCTCTCAAAGCCAAACCCCTCCATTCC------------------------------------------------------------CCCTTAACC------------------------------------------CCAACCATTAAA---------------------------CCCTCCTTCCTCGTGCGGGTAGACGACGGC------GATGCCGACGGGGGAGGACCCGACGACTACGAC------ATGGAAGAAGAAGTCGAAGAACTCGACAACAAGAAAGAC---------------------------------TTCGACGTCGAATACGACCCTTTA------GCCACCGCCTCTGTTGCT---AGTGCCTCTTCTACTACTGTTGACGTGGACATTACAATTACTGAAAGCAAGAGCTTTGTGTCGACTCAAGGGTGGGAC---------TCGGAGATGGTGGTGGATTATAGGATAAATGAGGAGGAGTTTCATAAAATTAGCTTGTTGGATTGTGATTTTTTTATTCGGAAGCCACCCGACCCGGATAATGATGTTTATGATTTCAGGGAGATGTATGTTACTCCACCGGATACGGATGTGTATTCCATTCCCAAGGTTCTGGCTCCAATGCCTCAAAGTATATTCGCTGTGCAAAGAGTGATTATG---GCTGCTACAACGTTACAGAACCACCCATTG------------------------------------------------ATGCACCTCGTGATCCACTTTACAAATCTGAGA------------------------------------------------------------------------------------------------------GGGAGGTCATGA------------------------------------------------------------------------------------------------------------------------------------------------------------------------------------
>Littorella_uniflora
---------------------ATGAGCGCCTCCGCT------------------------------------------------------------------------------------------------------------------------------TTCCTCCTCCTT------CCA---CCCCTCCCCCGCCCAAAACTTTACCCTACA---------------------ACCAACACCTCACCGCACCTTCCTACCAGAAAGCCCAACCTTCTCCGTTCCCCTAAC------------------------------------------------------CCCCTC---------------------------------------------CGGCCCATTTCTTCGAGA---------------------CCGGACTTTCGCGCTTGGGCAGACGACGGA------GACGCAGAT---GGAGGCCCAGATGACTACGAC---ATGGACGAGTATGAGATGGAGGAGGTCGACAACAAGAAGGAT---------------------------------TTCGACGTCGATTACGAC------------ACCGCCGTCGCGCTTGCC---GCAGCGGCTGCCGGAAGCGGCGAAGACGACATTGCGATGATTCACAACAAGAGCTTCGTGTTCACTCAGGGATGGGAC---------TCCGAGAAAATTGTGGATTATCGGATAAACGAGGACGAGTTTCATAAGATTTGCCTTCTGGACTGTGATTTTTTCATTCGGAAGCCTCCTGATCCGGATAATGACGTCTATGATTTTCGAGAGATGTATGTAACCCCTCCAGACACTGATATATATGCAATTCCGAAGGTTTTGGCACCAATGCCTCAAAAATATATTCGATGTGCGGAGAGTGATTAT---GGTTGCTATAATGTAACGGAGCCACCCATTGATGCACTTAGAGATCCCATGTACAAATCCGAGAGACAAGTCTTCAAGGTTTTCCTGACAAAACACTACCGAAATCGCAGATTGGGGGATCCAGAATTTTCTCTGGATTTTGAGGAAATTTATATGATTGATTCGAAGACAAAATCAATCTCAAGGGCGAAAGTTGTGGTGAAAGTTCCTGGAGGAAGAAACCGGGACCGAAAGAATGATCTGCTGGTTGTTCGAGATAAAGGGGAGTCCTTTAAAATCATCCCCTCGGACGAGAGGGATGACCCGGCCACCGTGATAGAGAAGGAAGAGTGGGACCAAACTAGGGAAGATATGGAGAAACATCTAAGAAAGTTACGGGATTTCAACGTCTCAAATTGGTTTTAA
>Amborella_tricopoda
---------------------ATGAATAGTCCAGGGGGAAGTGCCCTTCTT------------------------------GCTTCCCATAAACTCATCCCCTTCTCCACCCTCTTTCTCTCCACCCCTTTCCGTCTCCACCCATTTTCA------------------------------CCC---AAACTCTCACATTCTCGTCTCATTGCC---------------------------------CATTCCTCTCTTCCTTATCTCTCCTCCATATCTACTTTCACCAACACC------------------------------------------------------CCATTGATTACCCCCCATGATATC---------------GATTATAAGAAGAAGAATGTGAAGGAAAAGGATATAGTGGATTTTAGTAGAAGGGATTGGAGGGCGAGAGCAGATGAGGGG------GAAGCAGAGGGTGGAGGCGCGGATGACTTCGAA---TACGAGGAGGACGAGGTGGAAGAGGTGGACAACAAGAAAGAT---------------------------------TATGACGTCGAGTACGACAGCCTG------CGGCCT------------------------------TCTCATAGCGACGACATTGAGATGGTCGACAGCAAGACCTTTGTTTCGACTGAGGGATGGGAC---------TCTGAGATGGTGGTCGATTACAAGATCAATGAGGATGAGTTCCATAAAATCCGACTTCTTGACTGTGACTTCTTCATAAGAAAACCCCCAGACCTTGATAACGATGTCTATGACTTCAGAGAGATGTATGTCACTCCTCCAGACACAGATGTGTATGCGATTCCTAGGGTCTTGGCGCCCATGCCCAAGAAGTACATCCGCTGTTCAAAAAGTGATTAT---GCTTATTATCATGTTACTGAACCACCGATCGATGGACCTCGGGATCCGCTATATAAATCTGAAAGAGGGATCATGAAGATCTTCTTGACAAAGCATTATCGAAATCGACGGCTGAAGGACTGGGAATTTGTTCTTGATTTTGAGGAGATTTATGTTATTGACTCGAAGACAAAGTCAATTACACGAGCAAAAGTTTTAGTAACAGTTCCGGGAGGAAGAGACAGGGATAGGAAGGAAGACTTGCTGGTTATTCGCGACAATGGGACCTCATTCAAAATCATTCGTTCGAGTGAGAGGGACGACCCTACTACTATCATAGAGAGAGAGGAGTGGATTAAAACAAGAAAAGAGATGGAGAATCACCTTCGAAAGTTCCGAGACTTTGAAATTTCCAACTGGTTCTGA
>Physcomitrella_patens
------------ATGTCGGCTCTTCATTCAGCTAGCGGTATGCAATGCTTGAGGTGGACAGCCAAACTCGACCAGAGCTTTGCTAAAAGTCGAACCGTTTCT------------ACGACTCCTACTCCCAAGGCAACTTCCGCTTCGAAG------------------------------CCATGGGTAGTTCCTCGTAATTTGTCGAGAGGCTACTCCATAGATGGT---------------------AGCAGACCGTCTCCACGCTTTGTTAGCAGCGATGAAAGCGGTGCCCGGTGTAGGCGC---CGAGTACCAGCTAGGACTGCGACTGTTTCCAAGTTCTATCCGGTCAATGTTTATTCAAGTACAACAACCAGCGGAATGCGGATTTCGAGGCCAACTCGTCATTCTCGGCAGCTA------------AGACGAGAC------------------------------ACACGAATTCGCGGGTCGGAGGATGACTTTGAG------GTTGAAGATGCGGTGGACTACGAAATGGACGGCACGGGTGAGGACGATGAGGATGACGGTGATTCAAGGGACTTTGACACCGAGTATGAC------------ATGCCTATGGGA------------------------------------GACTACGTCGTACAAGAAAGTGAAACGTTTATGTCTACTGAAGGTGTGGAG---------GAGGAGAGAGTAGTAGATTACAAAATTGATGAAGACGAATTCCATAAACTCAGCTTGTATGACTGTGATTTCTTCATCAGGAAAGTACCAGATCAAGATAACGACGTTTTTGATTTTAGAGAGATGTATGTCACTGCCCCAGATACGGACACGTACGCAATTCCAAAGGTTATCGGGGAAATGCCAAAGAAGCCTCTTCGATGCATGAAGAGCAATTAC---GAATATATTTCCGTGACAGAACCCCCAATCGACACACCGCGTGCGCCGTTTTCAAAAACTGAGTATCAGGCTATGAAGGTCTTCTTGATAAAGCACTATCGAAATCTTCGGGAAGACCATGAGGACTTTGTTTTGGATCTCGAAAATATTTATGTCATCGATTCTACTACGAAATCAATCACAAAAGCTGATGTCAAGGTGGAGGTTAGAAGAGGTAAATATCGGGATCGCACCGAAGAGACCTTGATTGTTCGAGATGACGGAACTTCATTCAAGATTATCCCAACGGAGGAAGCTCACACCCCGGATGAGGTCATCCAGGCGCAGCAGTGGGATACTACAAAGGAGAGCATGGACAACTATCTCCGAGGTTTCCGTGATTACGACAAATCGAAATGGTTCTAA
>Ceratodon_purpureus
------------------ATGCTTCATTCC------------------------TGGAGGTCT------------------GCCCATATGAATACCATATCTAACATGAGCATGAATTCCAATTCTCTCCAGCTTACATCGGGGAGCAAG------------------------------TCA------GTGGATTCGTTCCAGGTGAGAGGAGCGTCTGGTGTGGGGGTCAGATGGCAAGGGAGAGCGTCCAGGGTGGCGGTTCGTTGCTTTGGAGGGGTTCAGAGTGGGAGT---TGCAGGAAGGGGAGGTTGATGACCTTCCGTGTTGGCGTTGGAGAG---------GTCAATTCTGCGTCAAGAACATCAATTAGCGAAAGGAGGACTTTGAGGCCAACCTTGAATGGGCGGCATCGA------------AGACGAGAC------------------------------ACACGAATTCGCGGAGCAGAGGATGATTTCGAG------GTGGAGGATGCGGTGGACTATGAAATGGATGGCACGGGTGAGGACGATGAGGATGAAGGCGATCTTAGGGACTATGATACTGAGTATGAC------------ATGCCCATGGGG------------------------------------GAGTACACGGTACAAGAAAGTGAGACTTTTATGTCTACCGAAGGTGTAGAG---------GAGGAGAGAATAGTGGACTACAAAATTGATGAAGATGAATTTCATAAAATCTGCCTCTATGACTGTGATTTCTTCATCAGGAAAGTACCGGATCAAGATGACGACGTCTTTGACTTTAGAGAGATGTATGTCACTGCTCCAGACACAGACACTTACGCAATTCCGAAAGTTATAGGCGAAATGCCAAAGAAGCCGCTTCGGTGCATGAAGAGCAATTAC---GAGTACGTCTCCGTGACGGAGCCCCCAGTTGACACTCCGCGTGCTCCTCTTTCGAAAACTGAGTATCAAGCCATGAAGGTTTTCCTGATAAAGCATTATCGAAACCTTCGTGAAGATCATGAGGACTTTGTCTTGGATTTTGAAAACATTTACGTCATCGACTCTACTAAGAAATCAATTACAAAAGCTGATGTGAAGGTGGAGGTTAGAAGAGGCAAATATCGGGACCGTGATGCGGAGACCTTGATTGTTCGAGATGACGGAACCACATTCAAGATCATCCCATCGGAGGAAGTGCACAACCCTGACCAAGTGATCCAGGCTCTCCAGTGGGACCGCACTAAAGAAAATATGGACAACTATCTGCGAGGTTTCCGTGACTATGAGAAATCAAGATGGTTT---
>Lygodium_japonicum
------------------AGTGTCGAGTCGGCCGTAGCCATGGAACTCGCG------------------------------GCAAGGCTTGACGTGGTAGCTACCAGGCTGTGCAGCGTGCCATGCTTCCAGCGTCTCGCCGCGCGCGTG------------------------------CCG------------------------------------------------------------ACTGCCTGCAGCCCCTCCCAGATGACGGCCGCTTCATGGAAGGCGTCCCCC---------------------------------------------CGCTCGACGCCCATGGAAAGGAGAAGAAGCACA---------------AGACGAAGCAGGCCCTCTCTCATGTCCACCGTG---------------------------------------------------------GTCGCACGCGCTCAGGACGAGGACTTCGAA------ATGGAGGAGGCCATGGAGTTCGAGGATGACGACAACGACGAAGAAGAGGAGGACCAGGAATTGCAG---GACTACGAGACGGACTACGAC------------CTC---------------------------------GGGAAGCTGAGCGAACACGACTACCAGGAGAGCGATACCTTCATCTCGACAGGAGGCGAGCCG---------GCCGAGTCTGTGGTTGATTACAAGATCAATGAAGACGAGTTCCATAAGCTCTCTCTCCAGCATTGCGATTTCTTCATTCGGAAAGTGCCGGATCCTGATGATGATGTCTACGACTTCCGGGAGATGTATGTTACCGCTCCTGATACGGATGTTTATGCAATTCCAAAAGTTGAAGGAAAACTACCACAAAAGCCAACAAGGTTAATGAAACAGGAACAT---ATACATATTTGTGTTACAGAACTTCCAGTCAATACTCTACGAGCACCATTGGTTAAAAATGAAAATAAAGTTATGAAGGTATTTCTGATGAAACATTACAAAAACAGAAGAGCAGATGATTGGAATTTTGCTCTAGATTTTGAGCAGATCTATGTTATAGATTCGCTTACCAAGACTATATCAAGAGCAAAGGTTACGCTGAATGTACCAGGTGGGGTGAATCGAGATAGAAGCGAGGAGACCTTACTTGTCCATGATGATGGAACTACTTTTACTGTTATTCCATCGTCTAAAAGGAAGACTCCAGATCAACTTGTGTATGAGACACGGTGGAATAAAACTAAGGAAGACATGGACAACTATCTCAAGAGCTTTCGTGATTACCACATCTCAAACTGGTTCTGA
>Isoetes_lacustris
------------------------------------------------------------------------------------------------ATGGCGTTGCGCCTTCTTCCGACCAGCCTA---------------GTGCATTAC------------------------------TCT------------------------------------------------------------ACTCATATATCCCCATCCACCAAATTCCTCGCACCCATC---TCCTCC---------------------------------------------------TATTTCCCAGCACATCTTAACCAATCATCC---------------AAGATCTTGAAACCAGGCCTAAATTTTAAGATCAGA------------AGGCATGAATGGGGAGTCAATGTTGGAGATGAGATTTACGAGGTAGATGATGCAGTAGAGGATGATGTT------------GAAGAAACATTGGATGTAATTGATGATACCACGGATAAGATTTCAGATATGGACACATTG---------------------TATGGC------------TTG------------------------------ATGGAACGGCCCATCCATAAAACAGCAACTGGAACCGACGCTTTA---------------GAG------------GCGACGACAGTTGTAGGTTATAAGATTAACGAGGACGAATTTCATAAGTTTAGCCTTCAGGATTGTGATTTCTTTATTCGCAAGGTTGAGGATCGGGACAATGATTTGTACGACTTCTCGGAGATGTATGTTTCTCCTCCAGATACAGACGTTTATTCAATCCCGACAATCATTGGCAGGATGCCAAAACAGCATGTGCGGTGCCGGAAACAAAGGTGG---CGATTGGTATGCTCGACAGAGACAAAATCTAATAATCCACGAGATCCCATGGGCAGAACAGAATACAAAACATTAAAGGTGTTCCTGATGAAGCATTATAAAAACAGACGATATAATTCAGAGAACTTTGTGTTGAACTTAGAAAAGATCTATGTTATTGATTCAAAGACCAAGTCTATTTCCAAAGCAAATGTGAAGGTTGAAGTACCAGGAGGAAAGGACCGTGACAGAACATTAGAGACTTTGATTGTTCGCGACAGCGGGACAACATTCCACATTATACCATCTGATAAGAAGAAAAGTCCTGATCAAATAATTCAGGGAGTTAAGTGGGAGAGAACACGTGGTGAAATGGAAAGATACCTACGCAGCTTCCGAGATTACGAGGTCTCAAACTGGTTTTAA
>Isoetes_sinensis
------------------------------------------------------------------------------------------------ATGGCGTTGCGTCTTCTTCCGATCAGCCTA---------------GTGCATTAC------------------------------GCT------------------------------------------------------------ACTCATATATCCCCATCCACCAAATCCCTCGTACCCATCTCCTCCTCC---------------------------------------------------TATCTCCCAGCACATCTTAGCCAATCATCC---------------AAGGTCTTGAAACCACGCCTAAATTTTCAGATCAGA------------AGGCATGAATGGGGAGTCAATGTTGGAGATGAGATTTACGAGATAGATGATGCAGTAGACGATGATGTT------------GAAGAAACATTGGATGTAATTGATGATACCACGGACAAGATTTCAGATATGGACACATTG---------------------TATGGC------------CTG------------------------------ATGGAACGGCCCATCCATAAAACAACATCTGGAACCGACGCTTTA------------------------------GCGACGACAGTTGTAGGTTATAAGATTAACGAGGACGAATTTCATAAGTTTAGCCTTCAGGATTGTGATTTCTTTATTCGCAAGGTTGAGGATCGGGACAACGATTTGTACGACTTCTCAGAGATGTATGTTTCACCTCCAGATACAGACGTGTATTCAATCCCGACAATCATTGGCAGGATGCCAAAACAGCATGTGCGGTGCCGGAAACAAAGGTGG---CGATTGGTATGCTCGACGGAGACAAAATCCAATAATCCACGAGATCCCATGGGCAGAACAGAATACAAAACATTAAAGGTGTTCCTGATGAAGCATTATAAAAACAGACGATATAATTCAGAGAACTTTGTGCTGAACTTCGAAAAGATCTATGTTATTGATTCAAAGACCAAGTCTATTTCCAGAGCAAATGTGAAGGTTGAAGTACCAGGAGGAAAGGACCGTGACAGGACATTAGAGACTTTGATTGTTCGTGACAGCGGGACAACGTTCCACGTTATATCATCTGATAAGAAGAAAACTCCTGATCAAATAATTCACGGAGTTAAGTGGGAGAGAACACGTGAGGAAATGGAAAGATACCTACGCAGTTTTCGAGATTACGAGGTCTCAAATTGGTTTTAA
>Huperzia_lucidula
------------------------------------------------------------------------------------------------------------------------------------------------------------------------------------------------------------------------------------------------------------------------------------------------------------------------------------------------------------------------------------------------------------------------------------------------------------------------------------------------GACGATTCCATAGATGACTCCTTT------------GAATTTGCACTAGATTATTTGGATAATGCGGCAGACGCAATCAGTGAGACACAATCA---------------------------------------------------------------------------------------------GAGGCAGTTTCTGCTGCTGATGCTCTTGCACTAGCTCGGAGGGAG------------GCCATTAAACTAGTAGACTACAAAATTGACGAGGAAAAGTTTCACAAAATATGTCTTTATCAGTGTGATTTCTTCATAAGGAAGGCGCCTGACAAGGACAACGACCTTTACGATTTTCGAGAGATGTATGTGACTCCGACAGATACAGACATTTATTCTCGCCCAACAATTATTGGGCATATGCCAACAAAACTTATGAGGTGCACCAAAAGTAGCTGG---GAGTCCATTTATGTTGCAGAGCTTCCTTTGGGTGAGCCTCGAAGCCCTTACTATACCTCAGAGGAGCGTGCCTTGAAGGTTTTTCTGATCAAACATTACAAAAACAGACGGGCTACTGCAGAAAATTTTGTGCTGAACTTTGAGCAGATCTATATTATAAATGCAAAATCCAAATCTATTTCTAGGGCAAAAGTAACGGTCAATGTACCAGGAGGTAAAAATCGTGATAGACGAAAAGATGCCCTGCTTGTCCGAGATGGTGGAACTTCTTTCCGTGTTATTCAATCGGACAAAAAGAAAACTCCTGATGAGGTTATTGGAAACATTTATTGGAAAGACACAAGAGAGACAATGCAAAATTTTCTTCGTGGTTTTCGTGACTACCAGGAATCGAACTGGTTTTGA
>Selaginella_moellendorffii
---------------------------------------------------------------------------------------------------------------------------------------------------------------------------------------------------------------------------------------------------------------------------------------------------------------------------------------------------------------------------------------------------------------------------------------------------------------------------------------------------------------------------------------------------ATGCTGGACGAGGGAGCTGACAAGACTGCCGAGGAGCTACTGCTT------------------GGATTTGGC------------TTACCTCCTCCTGCT---------------TCTGCCGCTGCTCCCGTTGAAGCAGGCCCTGAAGCAGCGGATGGAGCAACTGAGGACAGGCTAGAGAGCGTTGTCGCGGCGGGAACGGTTGTGGAGTACAAGATCAACGAGGACGAGTTTCACAAAATCAGCCTCCACGAGTGTGATTTCTTCATTCGAAAGGTACCCGATCCTGACGACAACGTGTATGATTTCAGAGAAATGTATGTCACGCCTCCGGATACTGACGTTTATTCAATCCCCAAGGTTATCGGGAAAATGCCGAAGCAGAATACGAGGTGCAACCTGGGAAAATGGAATGAAATAGTTCTTGTTCGAAGCAACGACAGAAACAATCCACGAGAGGCGATGGGCAGAAACGAGTTTCACGCTCTCAAAGTTTTCCTTATAAAGCACTATAGAAACCGGAGGATGGAGGCCCCAAACTTCGTCCTCAACTTTGAAAAGGTGTTTGTGCTGGACGGAGCGACGAAATCTATTAGAAAAGCCAAAGTCAAGATCGAAGTTCCTGGCGGTAAGGATCGAGATAGAAGCAAAGAGATTCTCACCATCAGAGACGGAGGAAAGACATTTACCATTATTCCACAGGAAAAACGGAAATCACCCGACGAAGTTATCGCGGAATTCGAATGGAAGAGATCCCGGGAAGAGTTTGAAAAGTATCTGAGAACTTTCCGGGACTTTGAAACGTCAAACTGGTTTTGA
>Isoetes_spp
-------------------------------------------------------------------------------------------------------------------------------------------------------------------------------------------------------------------------------------------------------------------------------TCGCACCCATC---TCCTCC---------------------------------------------------TATTTCCCAGCACATCTTAACCAATCATCC---------------AAGATCTTGAAATCACGCCTAAATTTTAAGATCAGA------------AGGCATGAATGGGGAGTCAATGTTGGAGATGAGATTTACGAGGTAGATGA-----------------------------------------------------------------------------------------------------------------------------------------------------------------------------------------------------------------------------------------------------------------------------------------------------------------------------------------------------------------------------ATGTTTCTCCTCCAGATACAGACATTTTATCAATCCCGACAATCATTGGCAGGATGCCAAAACAG-------------------------------------------------------------------------------------------------------------------------------------------------------------------------------------------------------------------------------------------------------------------------------------------------------------------------------ATAAGAAGAAAAGTCCTGATCAAATAATTCAGGGAG--------------------------------------------------------------------------------
>Isoetes_andicola
--------------------------------------------------------------------------------------------------------------------------------------------------------------------------------------------------------------------------------------------------------------------------------------------------------------------------------------------------------------------------------------------------------------------------------------------------------------------------------------------------------------------------------------------------------------TACCACGGATAAGATTTCAGATATGGACACATTG---------------------TATGGC------------TTG------------------------------ATGGAACGGCCCATCCATAAAACAGCAACTGGAACYGACGCTTTA---------------GAR------------GCRACGACAGTTSTAGGTTATAAGATTAACGAGGACGRATTTCATAAGTTTAGCCTTCAGGATAATGATT---------------------------------------------------AGATGTATGTTTYTSCTYCAGATAYAGACGTKTAT-CAATCCCGACAATCATTGRCRGGATGCCAAAACAGCATGTGCGGTGCCGGAAACAAAGGTGG---CGATTGGTATGCTCGACGGAGACAAAATCTAATAATCCACGAGATCCCATGGGCAGAACAGAA--------------GGTGTTCCTGATGAAGCATTATAAAAACAGRCGATATARTTYAKWKAACTTTGTGTTGAACTTAGAAAAGATCTAYGTTMTTGATTCAAAGACCAAGTCTATTTYCAAAGCAAATGTGMAGGT-----------------------------------------------------------------------------------------ATAAGAAGAAAAGTCCTGATCAAATAATTCAGGGAG--------------------------------------------------------------------------------
>Isoetes_humilior
--------------------------------------------------------------------------------------------------------------------------------------------------------------------------------------------------------------------------------------------------------------------------------------------------------------------------------------------------------------------------------------------------------------------------------------------------------------------------------------------------------------------------------------------------------------------------------------------------------------------------------------------------------------------------------------------------------------------------------------------------------------------------------------------------------------------------------------------------------------------------------------------------------------------------------------------------------------------------------------------CTCGACGGAGACAAAATCTAATAATCCACGAGA-CCCATGGGCAGAACAGAATACAAAACA-TAAAGGTGTTCCTGATGAAGC-TTATAAAAACAGACGATATAATTCAGAGAACTTT------------------------------------------------------------------------------------------------------------------------------------------------------------------------------------------------------------------------------------------------------------------------------------
>Isoetes_elatior
------------------------------------------------------------------------------------------------------------------------------------------------------------------------------------------------------------------------------------------------------------------TCCACCAAATCCCTCGTACCCAT--------------------------------------------------------------ATCTCCCAGCACATCTTGGCCAATCATCC---------------AAGGTCTTGAAACCACGCCTAAATTTTCAGATCAGA------------AGGCATGAATGGGGAGTCAATGTTGGAGATGAGATTTACGAGATAGATGATGCAGTAGASGATGATGTT------------GAAGAAACATTGGATGTAATTGATGATACCACGGACAAGATTTCAGATATGGACACATTG---------------------TATGGC------------T------------------------------------------------------------CTGGAACCGACGCTTTR-------------------------------CGACGACAGTTGTAGGTTATAAGATTAACGAGGACGAATTTCAGAAGTTTAGCCTTCAGGATTGTGATTTCTTTATTCGCAAGGTTGAGGATCGGGACAATGATTTGTACGACTTCTC---------------------------------------------------------------------------------------------AAGGTGG---CGATTGGTATGCTCAACGGAGACAAAATCCAATAATCCACGAGATCCCATGGGCAGAACAGAATACAAAACATTAAAGG----------------TTATAAAAACAGACGATATAATTCAGAGAACTTTGTGTTGAACTTTGAAAAGATTTATGTTATTGATTCAAAGACCAAGTCTATTTCCAGAGCAAATGTGAAGGTTGAAGTACCAGGAGGAAAGGACCGTGACAGGACATTAGAGACTTTGATTG-----------------------------------------------------------------------------------------------------------------------------------------------------------
>Isoetes_coromandelina
-----------------------------------------------------------------------------------------------------------------------------------------------------------------------------------------------------------------------------------------------------------------------------------------------------------------------------------------------------------------------------------------------------------------------------------------------------------------------------------------------------------------------------------------------------------------------------------------------------------------------------------------------------------------------------------------TAAAACCGCATCTGGGACCGAGCCTTTA---------------GAG------------GCTACAACGGTTGTAGGCTATAAGATCAATGAGGATGAATTTCACAAATTTAGTCTTCAGGATTGTGATTTCTTTATTCGCAAGGTTGAGGATCTGGACAATGATTTGTACGA--------AGATGTATGTTTCTCCTCCAGATACAGACGTGTATTCAATTCCAACAATTTTCGGCAAAATGCCAAAAC-----------------------------------------------------------------------------------------------------------------------------------------------------------------------------------------------------------------------------------------------------------------------------------------------------------------------------------------------------------------------------------------------------------------------------------------------------
