# Supplementary material for: Phylogenomics indicates the “living fossil” Isoetes diversified in the Cenozoic
Source: PLoS One. 2020 Jun 18;15(6):e0227525. doi: 10.1371/journal.pone.0227525 (PMC7302493; doi:10.1371/journal.pone.0227525)
Supplement: S1 File — Folder containing fasta files for each of the individual nuclear alignments. (GZ) [file pone.0227525.s011.gz › 1_Individual_Nuclear_Alignments/Homolog_42801.orthogroup_2.fasta]

>Ananas_comosus
---------------------------------------------------------------------------------------------------------------------ATGCCC---GCGCAGAAGCGGCCGCAT------------CCGCCGCCGCACAACGACGATCAC---------CACCACCACGGCGGCGGCGGCGGAGGTGGGGGCGGTAGCGGCGGAGGAGGTGGCGCTGGGGCCGGAGACGCCTCGCCACACCCTTCGTCTTCGTCGCCTCCGCCACCCCAGCAGCAGCAGGTGAAAGAAGCGAAGGAAGAGGAGGAGGAAGAGGAGGAGGAAGAAGATGAGGCGGAGGATGCGGCGGAGGACGGCGAGGAGCCGCCGCCGACGCCGCAGCCGCCGCCGAAGGTGGAGCCTCCGGTGGACCAGGACGATTCAGATGGCGAAGGCCAGAGCGAGTCGTCCCAGAGCGCGGGCGACAGGGACGAGTTTATTCTGGTAAAGTTAGCAGATATACGAAAAGAAGTTCAATGCCCTATATGCTTAGGCATAATTCGAAAGACTAGAACAGTTATGGAGTGCCTACACAGGTTCTGTAGGGAGTGTATTGATAAATCT------------ATGCGGCTTGGAAATAATGAGTGTCCAGCATGCCGTACGCATTGTGCAAGTCGACGTTCTTTGAGGGAT---GATCCAAACTATGATGCCCTTATTGCTGCTTTATATCCAGATATTGATAAGTATGAGGAAGAGGAACTCGCTTTTGATGAAGAGGAGAGGTCTCGCAATAGGAAGATTCAAGAATCCATAGCTGAAACGCTGCGGCGGCAAGTGGAAGCACTTGGCAGGAGGAGGTCGGCCTCAAAAGCAGCAGCTTTTCCTTTCACGCGAAGATCTCACGGAAACTTCAGGAATAATCACGGTCAGAACAGTTACTCGCGCGGGAGAGGTCGTTCAAATGCTCGAGACATC------------------GCACCAACAGGTTCAGATGATGAAGACGAAGAGTTAGGGAACGGGAATAATGATGGTAGCAAAGAGTCTTCTTCTGCAGATGAGGGTTCTCCAGACATAAGGCACAAGAGAAGTCGGAGATGGCCGGCCCCACCACGGTCCTCACCAGCTAGGACAGCGGGCAAT------GCCGATGTCGGTGGTGATGAAAATGACGATTTAGGG------------------------------------------------------------------CTTATTAGAGAAAATGTC---AGCACATCTCCTTTGCGGGCAGGGAATAGGGAG------ATGCTCGCATGGGGTAAGAATGGCGCACGGAGTCAAACGCGACACGGCAATTCTAGTGGC---------------TCGAATGGG---CGGTTGGCAAAGGGCGGG---CGCATGGCCAAGTTGGCAGAATACCTC------CGGAATTTAGATGAAAATGATAATGAGCTTGATGTACATCTGATTCTGCTTCCGCTG------------------GATGGAGAAAGTCTGATTAATTTGCCAACATGGTATCTTTGCTGTCGGCCATCCTCATCAATTCGACACCTTCGCCAATTCGTCGCTCATAAGACATCTCAA------------------------------------------CAAGCTGAAGAAGTTGAAATATATGGAAGGAAA---------------------CCTCAGTTTGGA------GATACGGCTATTAAAGAT---------------------GAGGCGAAGTTGGATCATTTGGAAAGCTTAGAAATATTAGCAGGAGATGAATCTCTTGCCAAGCTTTGTGCTTCATTTATTTCTGCTCGA---GGGGATATGGAATTGGTTTATGCTATAAAGAGGCAAAGCTAG---------
>Oryza_sativa
---------------------------------------------------------------------------------------------------------------------ATGCCC---GCGCAGAAGCGGCCGGCA------------CCGGAGGCGGCGTCGGCTCCAGCGGGGGGAGACGGGCACGTGGAAGGAGGAGGTGCTGGTGGTGGTGGTGGCGCGGACGAGGACGCCCACCGCGGCGGGGAGCGCTCCCCGAAGGTGATGAACGGTGGCGGGCCGGAGAAGGAGAAGGAGCGGCGGGACGCTGATTCTGATGCGGAGGAAGAGGAGGAGGAGGCCGGCGGCGGCGGTGGTGGTGGA------------------------------------------------------------------------GGGGCCGACGAAGACCGCGACAGCCCGTCTTCGGAGAGCGACGGCGACATGGACGAGTTTATACTAGTGAAATTAATGGATATACGGAAAGAAGTGCAGTGCCCTATATGCTTAGGCATTATCCGGAAGACAAGGACAGTTATGGAGTGTTTGCACCGGTTTTGTAGGGATTGCATAGATAAATCC------------ATGCGACTAGGAAATAATGAATGCCCAGCATGCCGCACCCATTGTGCAAGTAGACGTTCTTTGAGGGAT---GATCCTAATTATGATGCTTTAATTTTGGCTTTGTATCCAGATATTGACAAGTACGAGGAAGAGGAACTTGCTTTCAGCGAAGAGGAGAGGACTCGCAACAAAAAGATCCAAGCATCCATCGCTGAAACATTTCGAAGACAATCAGAAGCACTCGTGAAGAAGCGTTCCGTTGCAAAAGCAACAGGTTCAACTATTACGAGAAGGACCAGGGGTAATATGCGC------------------------GCAAAAAGGAGGGGACGAACTAGTTCCCCTGATATT------------------GTTGCAACTGACAATGAGGATGAGGATAGAGAT------GAAAATGGCAATGAGGGCAGCAAAGAGTCGTCTTCTGTTGATGACCGTTCCCCAGATGTAAGGCAGAAAAGAGTTCGGAGGTGGCCCGTGCCACGA---TCATCCCCTGCTAAGAGCATTGGGGGT------ATTGATAGTAGCTTTGAGGATATTGATGACTTAGGA------------------------------------------------------------------AGTGGCAGAGATATCATG---AGTACTTCTCCACTA---------CGCGGAGAG------ATGCTTGCCTGGGGAAAAAATGGCACCCGCAGTCAAACCCGGCATGGCAATTCTGGTGGT---------------TCCAGTGGA---AGGATGGCAAAGGGTGGT---CGTGTTACCAAGTTGGTTGAATACCTA------CGTAATACCGATGAATTCGATAATAAGTTCAACTTATATCTTGTTCTACTTCCACTT------------------AATGGACAAAGCATGCCTAAATTGGAGAAGCCCTATCTCAGTTGCCAACCGACATTCTCTGTTCGCCATCTTTGCCAGTTTGTTGCTCTCCAATTGTCTCGC------------------------------------------CATGCGAAAGAAGTGGAGATATTCATCAGGAAG------AACCCC---AACAATGGATGCTTTGCATCCATAGATACTAGT---GCAGAT---------------------GAGATAAAACTGAATCAT---GACGCCTTAGAAAGATTGGAGGAAGAGAAATCTCTTTCAGAGCTGTACCCTTCACTTGCCTCTGGCCAT---GGGGATCTGGAATTATTATATTCCCTGAAAGCAGAAGTGTAG---------
>Lygodium_japonicum
------------------------------------------------------------------------------------------------------------------------------------------------------------------------------------------------------------------------------------------------------------------------------------------------------------------------------------------------------------------------------------------------------------------------------------------------------------------------------------------------------------------------------------------------------------------------------------------------------------------------------------------------------------------------------------------------------------------------------------------AGTGGTGGAGAAGATGAGGAGTCTACTGAACAATATGGTCAAACTGCTGCTCCGGAA---------------------------------------------------------------------------------------------------------------------------------------------------------------------------------------------ACTGCATCAAGAGAGAGAAGGTTACGGCGACGAAAACGT---GAGCCAATGTTCTCTGTGGAAGGTACTGATGATGAACAAGGTGAT------------------------GCCCCAGGG---------------------------------------------------AACAAGTCGTTACGCCTCTCTTCGGCTAAAACAGGCGAAGTTAAGGCT---------------------------------------------------------------------------------------------------------------------------------GAAACGTCAGCTGCCAGTGCTGGAAAGTGGGAAGGC---TTAGCCAACTGGGCTAGGGCAGGTTCACGTAGCTATATGCGTTATAGCAGTGGCAGTAATAGACTTATTGCT---------------CGA---------------------GCAACGGTCCTTTTGGAGGCTCTCAAAGCATCAGCATGCCTGGAGAATGATGTTAAATTTGATGTTCATTTCACACTGCAACCGTAT------AACCAAGGTGATTATGTTGACACACTTCCTAGCCTTGAGAAGCCTCATCTTTGCTGCCCAGCAAATGTAACTGTGCAGCACATGTTGAAGTTTCTTGTAAACCGTTTGCCATATGCACCT---------------------------------------ATTGGGGAGCTAGAGCTTGTGGTTGTTAATTCC------------GATGGGCAGTCAGATGCTAAGGTAGATGGCAAGCCTGCCCCACGTCAGAGAGGTAAAGGGGGAAGTGATGGTGCAGAAAGCTTCAAATCTGCAGAAGTTCTTCACCCACAAGCAACACTTGGCCAAATTTACACGTACTTCTGGCATTCCCAT---GGCAACCTGGTTATTATGTATCGCCTGAAAAATTGA---------------
>Huperzia_lucidula
------------------------------------------------------------------------------------------------------------------------------------------------------------------------------------------------------------------------------------------------------------------------------------------------------------------------------------------------------------------------------------------------------------------------------------------------------------------------------------------------------------------------------------------------------------------------------------------------------------------------------------------------------------------------------------------------------------------CAGAGAGGCGAATCTAGAGATCTGGATGGTGATAGTGATTATGTGCCTGAGCCACAATTCGAGAAAATTTCTTCTCTAGAGGAGAGT---------------------------------------------------------------------------------------------------------------------------------------------------------------------------------------ACTGGAGCACGTGGACAGAAGAGGACGAGGGTGACATCT---GAAGAAACGTCTCTTAATGAGAGTGAGAGCGAGGAAAACTCTGAT------------------------GCTGAAAGCATGCCTGTTTTTGATGAG---------------------------GCAAGGAACTCTGCTGGAAAGAGTCCCTCAAAGGATTCTGGTAGCGAAGGCAAT---------------------------------------------------------------------------------------------------------------------------------GAAGCATTTCCTGCAACAGATGGAGCTAGTGAGGGT---ATGGTGACTTGGGCCAGGGCTTGTGCTCGTAGTCAAAAACGATATGGTTATACAGCCACGAGT---ATTAGC---------------AGACAAGTTCGGTCCCTC---CCCACAAGTGCACTTATTGATACCTTGAATGTAGCATCTTGTCAAGCAACTGAAGCAGATTATAATGTGCATTTTCGATTGCAACCTTTTGAAGGCCAAGCTGATGACGAACAGCGTAGACTGCCAAAATTAAAAATGCCATATCTTTGTTCTTCAGCGAAAGTCACGATTGAGCATATTCTAAAGTTTCTT------CAAATTCACTTTTCACCAGAA---------------------------------GTACATGGAGAACTAGAAATTTTAGCCGAAAGATCC------------GATGATCAATTGGATGGA---CTTTCTGGAAAAGGTTCTGTGCGACATAAATCTAAATCTGGCTGTGTTAGGCCAGAGGGTGACAAAATTGATGAAGTTCTGGCTATGAAGAGCACACTGGGAAATGTTTACAATATGTATTGGAGCAAGCAC---AATCACCTGGTGTTGCTTTACCGAAGGAAGAGTTGA---------------
>Pteridium_aquilinium
------------------------------------------------------------------------------------------------------AGAGTGGGAGACTCTATAACA---------------------------------------------------------------------------------------------------------------------------------------------------------------------------------------------------------------------------------------------------------------------------------------------------------------------------------GACAATGATGCTGCTAAACCTTCTCCTACCTCGAGCACACTT---------GAAGAGTTTGTTGAGGTGGATCTTTCAGACATCCGGAAAGATGTCCAATGCCCCATTTGTCTTGGCATTATTCGCAAAACAAGGACTGTCATGGAGTGTCTGCATAGATTCTGCCGTGAATGTATAGACAAGTCT------------ATGCGGCTGGGGAATAACGAGTGTCCTGTATGCCGCACACATTGTGCAAGTAGACGCTCACTTAGAGAT---GATCTGAATTTTGATGCACTTATTGCAGCTTTGTACCCGAATGTGGATACTTATGAGGAAGAGGAATTCGCATTACGTGAAGAAAATGAGCGCCGAAATAAGCAACTTCAAGAGAGTATTGCAGAAACTTTAGAACGACAGTCAGATGCAATAACCAGAAGATGCACAACAGCCAAAGTGACAGCTGCTGCCATAGTCCGGAAAGCTCACACAAAGCCTCGAAACATAGAGAATCAAAACAAG---GGAAAATCACAGGGGGATGATGAAAGCTATATGGAAGAGTATGAGCAGACGGTGGTAACAGAAACTGCCACAAGGGAGAGGAGATCAAGACGGCGAAAACGAGACACTACAGCGTCACAACTGGAGGCTACTGATGATGAGCAGGGTGATGTGCCAGGAAACAAATCCTCGCGCTTAAACTCAGCCAAAGCAAATGAGGAAGCTAAAGCA------------------------------------------------------------------------------------------------------------------------------------------GAGACATCAGGTGGCAATGTTGGAAGATGGGAAGGTTTAGCAACAACTTGGGCTAGGGCAGGTTCCCGGAGTGCTGCTCGATATGGGAACCTGAACAAC---------------AATAACAAC---AGACTAATTGCA---------CGCGCAACTATGCTTTTGGAAGCACTTTCTGCAGCCACCCAGCTGGAGAGAGACATCGAATTTGATGTCCATCTTATTTTGCAACCTTTCAAT------GGTGACGATTACTACGACAAACTTCCAAGTCTTGACAAGCCTTACCTTTGTTGTCCAGCAAATGTGACTGTGCAACATGTTTGTGAGTTCCTTGTGAATCGCTTGCGGATA---------------------------------------GATCCAGATGAAGAACTAGAGCTTATTCTGGGAAAC---------------AATGAAGGACAAGATCTTTTTATGGATACCTGCGCG---------------------------------------------------------------------------------------------------------------------------------------------------------------------------
>Physcomitrella_patens
---------------------------------------------------------------------------------------------------------------------------------------------------------------------------------------------------------------------------------------------------------------------------------------------------------------------------------------------------------------------------------------------------------------------------------------------------------------------------------------------------------------------------------------------------------ATGCAGTGTCCAATTTGCCTGGGAATTATACGGAAAACACGAACAGTTATGGAGTGCCTCCACCGATTCTGCAGGGAGTGCATTGACAAATCC------------ATGCGGCTAGGGAACAATGAATGTCCTGCCTGCCGCACACATTGTGCAAGCCGGCGATCCTTGAGGGAC---GATCCCAATTTCGATGCTCTCGTTGCTGCAATCTATCCTGACCTGGACGAGTACGAGGAGGAGGAACTCGCGTTTTTTGAAGATGAGGCTCTTATGAATAGACAGATTCAGGCGAATATTGCTGATACATTCAAGCGGCAGTCTGAAGCCATTGCAAGGCGGCGCACCGCGTCTAAAGCAACGGCTGCAGCAATCGTGAGGAAAGCTCACGGCAACTTTCGCAGTGTGCAGAGCAGGCAAAGA---GGTCGGGGTCGTGGAAGGCGAGGAGGTCGCAGATCTAGGTACAGTGAGGGCTCAGCACGTTATGAAGACGATGATGACTTTTATGAC---------------GAGGACAAAGCTGATACTGCTACCTCTGGCGACGAAACTCAGAGTGAACCAGAG---------------------CCAAACCCGAAGAGACGAAGGGCCAAGGTGCAGACTTATTCT------AGTGGTGAAGAGAATAGTGAGAACGAGTCACTGAGCGCAGCTACGCGTGATCAGCATGAGGCGCCCGCCTCTTTCTCTGGCGACGAATCGCCAGCCGATTCACTGGCGAGGGAGAGTGATGGAGACGCTTCTCCGACC---------AACGGTGAAGGAACTTTGAAGAGCTGGGCCAAAGGTACTCGAAGTTCA------CGGTATGGAAGTGTCAGCGGTGTT------CCTGTGGCCAATGGTAGTAGGAGCATAAAGTCATTGCCGCGGACTCAGGACCTTGCAGACGCGTTATCGGCTGCCGCTCGCACAGAGAAGGAAGACGAG------------------------CCTTTGAAT---GATGGATCGGATGACGAGGACACCCTGCCAAGCCTCAAACGACCACACCTTTGCTGTCCTCCCAATATGACCGTCCATCACCTGTGCAAGTTCCTTGCAACTCGCTTGTCTCCTCCGCCAGAAGCAGATCTGGAAATTCTTGTGGAAAGC------AAGACTGAGCAGGTTTCAGTTCCCAAACCCCCT---------------------CCGCGGTTGAGCAAGCTTTCGAAAGGGAAGGCGTGG---------------------GCTTCAAGAGGGGATAGTGGCAAAGAGGTCATGCTTCTGTCTTCGGGGCACACACTCGAGAGCGTGCTTTGCGATTTCTGGGATTACCAT---GGCAACTTGAATTGCATCACTGTACGAAACGCGGATGGCATTTGA------
>Ceratodon_purpureus
---------------------------------------------------------------------------------------------------------------------ATGCCA---GCTCAAGGGCGCCCG---------------------------------------------------------------------------------------------------------------------------------------------------------------------------------------------------------------------------------------------GACGGGGAGCCGCCC---------------------------------------------------AGTGCCGCGAATGCAGACGGTGGTGCCGTGGCGCCGTCCAATGGAGACGATAAAGACTATATCACGGTTTGTCGGTCAGACATTCGCAAGGAGATGCAGTGTCCAATTTGTCTGGGGATCATACGAAAAACACGTACAGTTATGGAGTGTCTTCACCGATTCTGCAGGGAGTGCATTGACAAGTCC------------ATGCGGCTTGGAAATAATGAATGCCCTGCCTGTCGCACACATTGTGCAAGTCGTCGATCTCTGAGGGAT---GATCCCAACTTCGATGCACTGGTCGCCGCAATATATCCCGACCTTGACAAGTACGAAGAGGAGGAACTCGCCCTATTTGAGGATGAAGAACGTGTAAATAGAGAGATTCAGGCAAATATTGCTGACACGTTCAAGAGACAATCAGAAGCCATTGCAAGGCGTCGTACAACAGCCAAAGCA---GCTGCAGCAATTGTTAGGAAAGCTCACGGAAACTTTCGAAGTGTGCACAGCAGGCAAAGA---GGCCGGGGTCGTGGAAGGCGAGGAGGTCGCAGTCGGAGGTACAGCGAAGGCTCGGCACGTTATGAA---GATGATGACTTTTACGAC---------------GACGACAAAGCTGACACGGCTACTTCTGGTGATGAAACTCAGAGTGAACCAGAG---------------------CCAAACCCGAAGAGACGGAGACCCAGAGCACAGACTTATTCT------AGTGGTGAAGACAATAGCGAGGATGAGTCCCTCAGC---GCCACTCGTGACCAACATGGAGTGCCTGCCTCCTTTTCTGGTGATGACTCACCGCCTGACCCACTCGCAAGGGAGAGTGATGGTAATGCCTCTCCAACC---------AATAATGAAGGGACGTTGAAGAGCTGGGCTAAAGGAACACGAAGTTCA------CGTTATGGAAGTGTCAGTGGTGTT------CCTGGGGCCAATGGTACTAGGAGCTTAAAGTCATTACCTCGGACTAAGGAACTAGCAGATGCTTTAATTGCGGCTGCTCGCTCAGAGAAAGAAGATGAGTTTGTTGTGCACTTGAACTTGCAGCCTTTAAAT---GATGGATCGGATGACGAAGACACCCTGCCAAGCCTCAAACGGCCACACCTCTGTTGTCCACCCAAAATGACCGTGCGTCACCTTTGCGAGTTCCTTGCAACTCGCTTAACTCCTCCGCCAGGAGCAGATTTGGAAATTCTTGTGGAGAGC------AAGACTGAACAAGTTTCAATTCCTAAACCTCCT---------------------CCGCGGTTGAGCAAGCTCTCGAAAGGGAAGGCGTGG---------------------GCTTCTAGAGGAGACAGTGGTAAAGAAGTCATGCTTCTGTCTTCGGGCCACACACTTGAAAGTGTACTTTGTGACTTCTGGGATTACCAG---GGTAATTTGGAGCTTCTTTATCGTCGGAAGAAT------------------
>Isoetes_lacustris
------------------------------------------------------------------------------------------------------ATGTATGTTGGTACAATGCCAGCAGCTCAGGAGCGCTCG---------------------------------------------------------------------------------------------------------------------------------------------------------------------------------------------------------------------------------------------TCTATGGAGGCTTCG---------------------------------------------------CTTTCTGATAGTGAAGAAGAGTCTACAGAGGAGAATTCTAAC------------GAGTATGTAACAGTTTCTTTAAATGAAATTCGAAAGGAAATGCAGTGTCCCATCTGTCTTGGTATCATTCGCAAGACCAGAACAGTTATGGAATGCCTACATCGGTTTTGTAGAGAGTGCATTGATAAAGCT------------ATGAGGCTGGGGAACAATGAGTGTCCAGCATGTCGCACGCACTGTGCAAGTAGGCGATCTTTGCGAGAT---GATCCAAACTTTGATTCCTTGATTGCATCAATTTATCCAGATGTTGATAAATATGAAGAGGAGGAAATGGCTTTATTGGAAGAAGATACCCGCAGAAACAAGCAGATACAAGCAAACATTGCAGAAACCTTTCGAAGACAATCAGAGGCACTAGTTAGGCGGCGAACAACTGCCAAAGCTACTGCTGCTGCTATCGTGAGGAAAGCACATGGTAAGTTCCGTAGTGTACAAGGACGGACAAGA---GGAAAGGGTCGAGGTAAA------------------------------------GGCAAATGGAAG---GATGATTTTATTTATGAG---------------GATGATGAGGAGTACTATATGACTAGAGAAGATGAGCCATCCAGTGCACAAGAAACT---------CGTCGCTTGCCTGCAAGGAAACGTCAAAAACCATCCACAGTAGAAACTTCC------TATAATGATGATCAAAGTGGTACTGATGATAACAGT---GAACGTGAAGAAATGCATAATGACGAAACAGACGAGTCGGGTAGGTCAAGG------AAATCAGTCTCCAGAGAGAGTAAT---GATGCATCACCTGTTACAGCTGGAAATGGTGAAGGC---ATGGTGACCTGGGCCAGAGCTTGTGCACGTAGTCATACACGATATGGAAGCCTAAGTGGT------------GGAAACAAT------AAGCATATACGGTGCATG---CGTGCCACAGTGCTGCTTGAATCTTTG---GCTGCCACACGCAGGGAGAGTGAAGATGAGTATGACATTCATTTTACTTTAAAGCCGATG------------CCGGATGAGGGAACTAAGTTACCTAGTCTGGACCGGCCGAATCTGTGCACTTCACCTAATATTACCATTCAACATCTTTGTAGGTTCCTTGCAAGTCAATTTTCTAGTTCAACAAATAGCGAGTTAGAGATCGTAGTTGAGAAAATACTGGACCCCAGAGAATTTGGAATTCCGACAAAA------------------------------------------AGCAAAGGAAAGTCATCC---------------------ACTGGGAGACCTGAATGTTTCAAGGTGATAGATGTGCTGGAGTCAACTGCCACATTATCAAATATTTATTCAACTTACTGGAATAGGCAC---GATAACCTGGCATTATTTTACCGTCCAAAGATGTGA---------------
>Isoetes_sinensis
------------------------------------------------------------------------------------------------------ATGTATGTTGGTGCAATGCCAGCAGCTCAGGAGCGCTCG---------------------------------------------------------------------------------------------------------------------------------------------------------------------------------------------------------------------------------------------TCTTTGGAGGCTTCG---------------------------------------------------CTTTCTGATAGTGAAGAAGAGTCTACAGAGGAGAATTCTAAC------------GAGTATGTAACAGTTTCTTTAAATGAAATTCGAAAGGAAATGCAGTGTCCCATCTGTCTTGGTATTATTCGCAAGACCAGAACAGTTATGGAATGCCTACATCGGTTTTGTAGAGAGTGCATTGATAAAGCT------------ATGAGGCTGGGGAACAATGAGTGTCCAGCATGTCGCACGCACTGTGCAAGCAGGCGATCTTTGCGAGAT---GATCCAAACTTTGATTCCCTGATTGCATCAATTTATCCAGATGTTGATAAATATGAAGAGGAGGAAATGGCTTTATTGGAAGAAGATACCCGCAGAAACAAGCAGATACAAGCAAACATTGCAGAAACCTTTCGAAGACAATCAGAGGCACTAGTTAGGCGGCGAACAACTGCCAAAGCTACTGCGGCTGCTATTGTGAGGAAAGCACATGGAAAGTTCCGTAGTGTACAGGGACGGACAAGA---GGGAAGGGTCGGGGTAAA------------------------------------GGCAAATGGAAG---GATGATTTTATTTATGAG---------------GATGATGAGGAGTACTATATGAATAGAGAAGATGAGCCATCCAGTGCACAAGAAACT---------CGTCGCTTGCCTGCAAGGAAACGTCAAAAGCCATCCACAGTAGAAACTTCC------TATAATGATGATCAAAGTGGTACTGATGATAACAGT---GAACGTGAAGAAATGCATAATGACGAAACAGACGAGTCGGGTAGGTCAATG------AAATCAGTCTCCAGAGAGAGTAAT---GATGCATCACCTGTTACAGCTGGAAATGGTGAAGGC---ATGGTGACCTGGGCCAGAGCTTGTGCACGTAGTCATACACGATATGGAAGCCTAAGTGGT------------GGAAACAAT------AAGCATATACGGTGCATG---CGTGCCACAGTGCTGCTTGAATCTTTG---GCCGCCACACGCAGGGAGAATGAAGATGAGTATGACATTCATTTTACTTTAAAGCCAATG------------CCGGATGAGGGAACTAAGTTACCTAGTCTGGACCGGCCAAATCTGTGCACTTCATCTAATATTACCATTCAACATCTTTGTAGGTTCCTTGCAAGTCAACTCTCTGGTTCAACAAATAGCGAGCTAGAGATCGTAGTTGAGAAAATACTAGACCCCAGGGAATTTGGAATTCCGACAAAA------------------------------------------AGCAAAGGAAAGTCATCC---------------------ACTGGGAAACCTGAATGTTATAAGGTGATAGATGTGCTAGATTCAACTGCCACATTATCAAATATTTATTCGGCTTACTGGAACAGGCAC---GATAACCTGGCATTATTTTACCGTCCAAAGGTGTGA---------------
>Selaginella_moellendorffii
------------------------------------------------------------------------------------------------------------------------------------------------------------------------------------------------------------------------------------------------------------------------------------------------------------------------------------------------------------------------------------------------------------------------------------------------------------------------------------------------------------------------ATCACAGTGTACTTAAGCGAGATTCGAAAGGAGATGCAGTGTCCCATTTGTTTGGGTATCATCCGGAAGACAAGGACGGTTATGGAGTGCTTGCACAGATTTTGTAGAGAGTGTATAGACAAGTCG------------ATGCGTTTGGGGAACAATGAGTGCCCTGCATGTCGTACCCATTGCGCCAGTAGGAGGTCTTTACGGGAT---GATCCGAATTTTGATTCATTAATTGCGGCGTTGTAC------------------------------------------------------------------------------------------------------------------------------------------------------------------------------------------------------------------------------------------------------------------------------------------------------------------------------------------------------------------------------------------------------------------------------------------------------------------------------------------------------------------------------------------------------------------------------------------------------------------------------------------------------------------------------------------------------------------------------------------------------------------------------------------------------------------------------------------------------------------------------------------------------------------------------------------------------------------------------------------------------------------------------------------------------------------------------------------------------------------------------------------------------------------------------------------------------------------------------------------------------------
>Amborella_tricopoda
---------------------------------------------------------------------------------------------------------------------ATGCCA---------------------------------------------------------------------------------------------------------------------------------------------------------------------------------------------------------------------------------------------------------------------------------------------------------------------------------------------------------------------------------------ATGCTTGTTGAAGTTGATTTTTGGGAT------------------------------------------------------------------------------------------------GATGTTTCTTTA---------------------AATAACGAATGTCCTGCATGTCGTACACATTGTCCAAGTCGGCGTTCTTTGAGGGAT---GATCCAAATTATGATACCCTCATTGCAGCTATCTATCCAGATGTAGATAAGTATGAGGAGGAGGAACTGGCATTTCATGAAGAAGAAAAGAGCCGGAATAAGCAGATTCAAGCAACCATAGCACAGACCTTCAGGCGCCAGTCCGAAGCGTATGTTAAGCGAAAGAGCAGCGCAAAAGCCACCGCTGCTGCTTTTGTGAGGAAAGCA------AACTACCGA------------------------AATTCGAGACGGAAGAATAGAAGTGGGCCCGATTCG------------------AGCAATGCAGGCTCTGATGATGCTGATGAGGAA------ACAAATGGGAATGAAGGGGCCAAAGATTCCTCTTCAGCCGATGAGCCCTCTCCTGAGGTCCGGCACAAGAGATGCAGGAGGTGGGCGGGCACCAGGACTTCACATGGCTCAACTAAC---------------ATTGATGGTGGGTCTAATGAGAATGAAGATAATAAT------------------------------------------------------------GTTGAAGCGAGTAGAGAGAGCTCT---GGGGCTTCTCCTTGTATTGGAGGAAACCCGGAG------AAGCTTTCTTGGGGCAAGGGTGGGGTCAGGAGCCATACAAGGTATGGGAGCGTGAGTGGA---------------TCATATGAG---AAGAACCAAAGGAACAGG---CGCATTGCAAGGATTATGGATTACTTTTTCAACAAATCAATGGAGGAGAATGAAGATGAGTTCGATATACATCTTACACTTGTACCTTGG------------------GACGAAGAAAGTATCCCGAGTTTGCAGCGACCTTATATTTGCTGCCGGCCCACAGTGACTGTCAATTACTTATGTCAATATATTGCTGTCGAGACATCTGTT------------------------------------------AAAGCAGAGGACCTTGAACTCATGGTAAGGAAATCGAGAGATGGAATGCTGAGTGATTGCCTATCTCAACCAGACCCTTCAACGTCCGCCGAT---------------CAAAATCCTCGTCCCTCAGAAAATGAAAATCTGCAAATACTGCCAACACAGGAAACATTGGCAGCGCTGCATGCTTGTTACCCCTGCTCTCGT---GGTGATCTGGTCTCTCTCTCTCTCTAG------------------------
>Littorella_uniflora
CAACACCAGAGCAAAACGAAGCCACACTCAATTGCC------TCCTTTTCGTCGCTGACCGTCTCTCCACCACCTCCTACCACCACCGCCGAGCTCAACCGCCACCTCCTCCGCCCAATGCCT---GCCCAAAAGCGTCCGTTC------------GAA------------------------------------------------------------------------------------GCCACTTCTCCACCCGCTTCTCCGACGCCGCCGGATGAAGCAAAGCCCGACGATTCGCCCCTAGGCAGTGAGAATCACAGCGAGGAGCAGGCGGAGAAG------------------------------------------------------------------------------------------------------GACAGCGATTCCGATGAGAGCTCGTACTCTAGCGGTGGAGAAAAGGAC------GAATATACTGTCGTCAAGCTAGCAGAAGTTCGCAAGGAAGTTCAGTGTCCAATATGTTTAGGTATCATTAGGAAGACAAGAACAGTCATGGAGTGCTTACATCGATTTTGCAGGGAGTGCATTGACAAGTCC------------ATGCGCCTTGGGAACAATGAATGTCCGGCTTGTCGCACACATTGTGCTAGTCGCCGTTCTTTGAGAGAT---GATCCAAACTATGATGCCTTAATTGCTGTTCTGTATCCAGATATTGATAAGTATGAAAATGAGGAATTGGCTTTCAATGAAGAGGAGAAGGCACGCAATAAGCAGATCCAAGATTTAATTGCTCAGACTTTTCGTCGACAAGCAGAAGAACTGGGAAAGAAGAAAACATCAAGCAGAACCACATCGGCGACATATTCTCGGAGG---CACAGCAGTTATCGTAACTTG---------------------------CGAGGGCGGAAAAATCATCGA------------------------GTGGTTGAACAAGGATCTGATGAAGAGGAAGAA------GCCAATGAGCATGATGGTAGCAAAGACTCGTCCTCTGCTGATGAGCGTTCAACTGAAATCAGGCCAAAGAGGCACAAGAGATGGTCAGGGATTCGCACTTCACAGGGATCC---------------------------------AATGCAGATAATGATAAT---------------------------------------------------------------GGTTTAGAAGCTAACAGAGATTTTCTT---GGTGCATCCGCTGCATTTGTTGGAGGGACGGAA------ATTCTTGCCTGGGGAAGAGGTGGCTTGCGCAGTAACACCAGACATGGTGGTGCCCACGGG---------------GCAAATGGA---AAGCTTTCGAGAAATAAC---AGGATCTCAAGATTAATGGATCGTCTT------CGTTGTTCAAATGAAAGTGATTTGATGATGAATATTAGTCTCATGCTGGTTTCTTTA------------------AATGTTGAGAGTATGCCGAGCTTGAAACGACCACACCTGAGTTGCAGCCACACTTCATTGATTAAACACTTATGCCAGTATGTCGCCATGCAAACATCTGTG------------------------------------------GAAGCTAGTGAAATCGAGATGCTAATGATGAAGAATTTCAACCCTTTCAATAATCCGTCAATTATAAATCAGGATTTTGGCCCTTTAAAT---------------------CCTTGCCCGTACGAG------------TTACAATTGTTGGACGAGCATCAGACACTGGGGGAAATTCAAACCAATTTC------ACTCAG---CAGAATCTGGTTTGTGCATATCGGAAGAAGGCCAAAATCGAAGGAAACTGA
>Theobroma_cacao
---------------------------------------------------------------------------------------------------------------------ATGAACAACACCAGCAAGAAACCGAAGATGCTGCTG---------------------------------------------------------------------------------------------------------------------------------------------------------------------------------------------------------------------------------------------------------------------------------------------------------------------------------------------------------------------------------------------------------------------------------------------------------------------------------------------------------ATGGTTTTACAGAAT---------------------------------------------------------------------------CTGATCGCAGCCCTTCTCCTTGTAACGAAGAAGAACAAGAGTAAGGAATTGGCTTTTCATGAGGAGGAGAAAGCTCGGAATAAGCAGATCCAAGCTTCCATTGCCCAGACTTTGCGCCGGCAATCAGAAGTTGTTGGTAAGAAACGAACGGTT---AAAGCCACTGCATCTGCCATTGTAAGGAGATCACAAAGTCGCCATCAC------------------------GGGGGGAGAAAACATCGA------------------------------------ACTTCTGAACCTCAAGAGTCTGATGACAATGAA------AATGCTAATGGAGATGGAAGCAGAGATTCAACTTCTGCCGATGAGCATCATACTGAGGTCAAACCAAAGAGATCAAAGAGATGGGGTGGT---CGGTTTTCTCATCCATCTTCAGCTGCTAGT---------GCAGATGGGGTTGGTGACGAAACTGAC---------------------------------------------------------------------TCGGAAGTGAATAGAGAATCCTTG---GGTGTATCTGCACCACTTGTCTGGCCCTCAGAA------AGGCTTCACTGGGGAGCAGGCGGCATGCGCAGTCACACACGACATGGCAGTTTGAATGGT---------------GGAAATGGA---AAGAATGTCCGAAACAGC---CGCCTCTCTAAGTTGGTGGATTGTCTC------CGGAACCTAAAGGAGAAGGATGATGAGCTCGATATCCACCTGATGCTTGTTTCAGTT------------------GATGAACAAAGAATTCCCAGTTTACAGCAGCCTTACCTTTGCTGCAGGCCTACTTTGTTGGTTAGGCAATTGTGCCAGTATGTAGCTCTGCAAACTGCTTTG------------------------------------------CAAGCCAGGGAAATTGAAATCTACCTGGTAAAA---------------GGGTCCTACTCTATGGCCAACATGTCAACCTTTGTTATGACCAAG---------------CCCGGATTAGTTGATTCAGTCAGAGATAGCTTGCAAGTTTTAAAAGAGGAAGAAACATTGGCAGGACTTGGTAGGCAAAGA---TCCAGTCAT---GGCCATTTGCTTCTGGCATATCAGAAAAAGTAG------------------
>Isoetes_andicola
------------------------------------------------------------------------------------------------------------------------------------------------------------------------------------------------------------------------------------------------------------------------------------------------------------------------------------------------------------------------------------------------------------------------------------------------------------------------------------------------------------------------------------------------------------------------------------------------------------------------------------------------------------------------------------------------------------------------------------------------------------------------------------------------------------------------------------------------------------------------------------------------------------------------------------------------------------------------------------------------------------------------------------------------------------------------------------------------------------------------------------------------------------------------------------------------------------------------------------------------------------------------------------------------------------------------------------------------------------------------------------------------------------------------------------------------------------------------------------------------------------------------------------------------------------------------------------------------------------------------------------------------------------------------------------------------------------------AGTCAATTTTCTAGTTCAACAAATAGCGAGTTAGAGATCGTAGTTGAGAAAATACTGGACCCCAGAGAATTTGGAATTCCGACAAAA------------------------------------------AGCAAAGGAAAGTCATCC---------------------ACTGGGAGACCTGAATGTTTCAAGGTGATAGA----------------------------------------------------------------------------------------------------------------
>Isoetes_humilior
-------------------------------------------------------------------------------------------------------------------------------------------------------------------------------------------------------------------------------------------------------------------------------------------------------------------------------------------------------------------------------------------------------------------------------------------------------------------------------------------------------------------------------------------------------------------------------------------------------------------------------------------------------------------------------------------------------------------------------------------------------------------------------------------------------------------------------------------------------------------------------------------------------------------------------------------------------------------------------------------------------------------------------------------------------------------------------------------------------------------------------------------------------------------------------------------------------------------------------------------------------------------------------------------------------------------------------------------------------------------------------------------------------------------------------------------------------------------------------------------------------------------------------------------------------------------------------------------------------------------------------------------------------------------------------------------------------------------------------------------------TAGAGATCGTAGTTGAGAAAATACTAGACCCTAGGGAATTTGGAATTCCAACAAAA------------------------------------------AGCAAAGGAAAGTCATCC---------------------ACTGGGAAACCTGAATGTTTCAAGGTGATAGATGTGCTAGATTCAACTGCCACATTATCAAATATTTATTCAGCTTACTGG---------------------------------------------------------------
>Isoetes_elatior
----------------------------------------------------------------------------------------------------------------------------------------------------------------------------------------------------------------------------------------------------------------------------------------------------------------------------------------------------------------------------------------------------------------------------------------------------------------------------------------------------------------------------------------------------------------------------------------------------------------------------------------------------------------------------------------------------------------------------------------------------------------------------------------------------------------------------------------------------------------------------------------------------------------------------------------------------------------------------------------------------------------------------------------------------------------------------------------------------------------------------------------------------------------------------------------------------------------------------------------------------------------------------------------------------------------------------------------------------------------------------------------------------------------------------------------------------------------------------------------------------------------------------------------------------------------------------------------------------------------------------------------------------------------------------------------------------------------------------------------------------------------------------------------------------------------------------------------------------------------------------------------------------CTGAATGTTTCAAGGTGATAGATGTGCTAGATTCAACTGCMACATTATCAGATA---------CTTGCTGGAAC-GGCAC---GATAACCTGG-----------------------------------------
>Isoetes_coromandelina
---------------------------------------------------------------------------------------------------------------------------------------------------------------------------------------------------------------------------------------------------------------------------------------------------------------------------------------------------------------------------------------------------------------------------------------------------------------------------------------------------------------------------------------------------------------------------------------------------------------------------------------------------------------------------------------------------------------------------------------------------------------------------------------------------------------------------------------------------------------------------------------------------------------------------------------------------------------------------------------------------------------------------------------------------------------------------------------------------------------------------------------------------------------------------------------------------------------------------------------------------------------------------------------------------------------------------------------------------------------------------------------------------------------------------------------------------------------------------------------------------------------------------------------------------------------------------------------------------------------------------------------------------------------------------------------------------------------------------TCTAATTCAACAAGTGGGGAGCTAGAGATCGTTGTTGAGAAAATATTAGACCCTAGAGAATTTGGGATTCCCACAAAA------------------------------------------AGCAAAGGAAAGTCATCC---------------------ACTGGGAGACCCGAGTGTTTTAAGGTGATAGATGTGCTAGATTCAACTGCAACATTAGCAAATGTTTATTCAACCTACTGGAACAGACAC---GATAACCTGG-----------------------------------------
