# Supplementary material for: Phylogenomics indicates the “living fossil” Isoetes diversified in the Cenozoic
Source: PLoS One. 2020 Jun 18;15(6):e0227525. doi: 10.1371/journal.pone.0227525 (PMC7302493; doi:10.1371/journal.pone.0227525)
Supplement: S1 File — Folder containing fasta files for each of the individual nuclear alignments. (GZ) [file pone.0227525.s011.gz › 1_Individual_Nuclear_Alignments/Homolog_27335.orthogroup_1.fasta]

>Theobroma_cacao
---------------------------ATGGAG------------------CAAGTGCAAGCG------------------AGGGAAGCAGAGGAGTTCACTCTGGTCACCAGAAAGCCCTACTTTGATCTCCCGACAGCTTGCCCTCTTTGCTTACCTGTTTACATCTATCTCAAGCTTGCCCACCTTCCCTTTCATTTAGAATTCAATTCTGTCTACCCTGATTCAGACCAAATTCCTTATGTTGAATCTGGTACTTATGTGGCCTACAATAATGAGAATGGTGGGGTTATTGAGCGTTTAAAGCAAGATGGTATTGTTGATCTGGATTCTGAATTCCAATCA------GTCCCTGACTGGATATCAATGAAAGCAATGATTAGCTCTTGGCTAGCTGATGCAATCATGTACGAACTATGGGTGGGGTCTGATGGAAGATCGGCCAACAAGATTTATTATTCTGATCTCTCATGGCCAATAGGAAAAGTTCTACTCCTAAAGCAAGTATATATTGTAAAGCAGCGTCTTGGAATAACTAAAGACAATGCTGAACAGAGGGAAGATGAGATTTACAGGAGAGCAAAAATTGCTTATGGAGCTCTGTCCACT------------------------------------AGGCCATCAAGTTTGGATGCAACTTTTCTTGGACATGCTCTTGTCACCCTTCATGTTCTACCTGAAAGTTCAGTGCTACGGAGCAAACTC---TTGGAGCATGATAACATTGTCAGATATGCAGAAAAACTTAAAATGGAGTTGATTGAGTCTGGTTCATCATCT------TCTGGCCCACAATTTCACTCAGTCCCT------TCATCATCAGCTCCAAGAAAAGAT---------TCCTCAAATTGGAGA---TCA------------------------------------------AAGCCCAAGAGCAAACCCAAAAGGGAGAAAACAGATGAGGAGAAAACTTTCAAGAGGAGGGCAAAATATTTTTTAGGAGCCCAGCTACTTGCAGTTCTACTTTTTCTCTCTGTGATGGGTGGA---------TATGATTCC------GGTGACATGGAGTTTGACGATGATGATGAAGGCTTCACTTATGATTGA---------------------
>Arabidopsis_thaliana
---------------------------ATGGAA------------------GGCGATCAA------------------------GAGACGAATGTTTATACTTTGGTGGCAAGGAAGCCTTCCTTCGATCTCCCAACAGCTTGCCCTAATTGTCTTCCTGCTTATATATACCTGAAATTAGCCCAGCTACCTTTTGAACTTGCGTTCAATTCAACCTTCCCTGATTCAGATGAACTGCCGTACTTTGAAAGTGATACATATGTTGCATATAACAATGAAGATGGAGGAGTAATTGAAAAACTGAAGAAAGATGGGATTGTTAATCTGGACTCTCAGCTACAGTCT------CTTTCGGATTATTTATCTTTGAAGGCTCTTATTGTGTCTTGGCTAGAAGAAGCGCTTACCTATGAGATATGGGTTGGTACCGAGGGGATATCTACATCGAAAATCTACTATTCAGATCTTCCTTGGGTGATCAGCAAGGTCCTGTTTTATAAGCAGACATACTTGGCAAAGAACCGTTTAGGAATCACCAAAGAGAACGCAGAGCAAAGAGAAAAACAGATATACAAGAGAGCAAGTGAGGCATATGAAGCTTTGTCGACT---AGGTTAGGTGAGCAGAAGTTTCTCTTTGAAGACAGGCCATCGAGTTTGGATGCTTTCTTACTCTCGCACATACTTTTTATAATCCAAGCGTTACCAGTTACATCAGTGCTTCGGTGCAAACTT---CTGGAACATAGTAATCTTGTGCGATATGCTGAGAAACTTAAGTCAGAGTTCCTTGAAGCCTCTTCTTCATCT------CCTTCACCTCCACTTCACTCATTCCCT---------TCCTCATTTCCAAGAAAGAGT---------------------------TCG------------------------------------------AAGCCAAAGAGCAAACCAAAGGTAGAAAAGACCGAAGAGGAGAAAAAATTTAAGAAAAGAGCAAGGTTCTTTCTAGCTGCTCAGTTTCTAGCTGTCGTCATTTACGTATCAGTGATGGGAGGA---------GGTAGTTCT------GATGAACTGGAGTATGAAGATGAAGATGACTAA------------------------------------
>Littorella_uniflora
---------------------------ATGCAA------------------GCTGGTGGAGGA---------------------GAACGAGAGAAGCTGACTCTGGTAGCCAGAAAACCCTGTTTCGAGCTCCCTACTGCCTGTCCTACATGCCTCCCCGTTTATATTTGCCTCAGATTCTCCAAGATTCCTTTTAATCTTGATTTCAATCCCATTTTTCCGGATTCTGATCAAATTCCATTTGTCGAATCTGGAGATTATGTTGCCTATAATAATGAGAAGGGTGGAGTTATTAAGGCTATGAAGGAAGATAGCATTGTTGATTTGGATGCAGAAATCGGTGTT------GTGCCTGAATGGGTGTCCACGAAGGCGATGGTTGAGTCTTGGCTCAGGGATGCTGTTATATATGAACTCTGGCTGGGAACAGATAGTAAACCAGCGCACAAGATTTATTATTCTGATTTGCCTTGGGTAATAGGAAAAATTCTGTACTATAAACAAGTCCGCTATGTGAAGCAGCTGTTGGGGATAACGTCGGAGAATTCTGATAGGAGAGAGGAAGAGATATACAGTAGAGCACGCCGAGCTTATGATGCTTTATCATCC---ATGTTAGGTGGACAGTCCTTTTTCTTTGGAAACAGAGCAACAAGTTTGGATGCGGTTGTTTTGGGGCATGTTCTTTTCACACTTCATGCATTACCTGAAACATCATATTTACGGAGCAAGCTC---TTGGATCACACTAATCTTGTGAATTATGCCGAGCGTCTTAAAACTGAGTATGTAGATGCC---AGTCCATCG------CCTTCATCGGTTCTGCAGTCAGATCCC------TCCTCGTCTGCGTCTAAGCATCGC---------CCCTCGGGCTGGAGT---TCA------------------------------------------AAACCGAAGAGAAAACCTAAGAGGGAGAAGACCGAGGAAGAGAAGAAGTTCAGAAGAAGGGCTAAATACTTTCTCGCCACTCAACTTGTTGCTGTTTTAGTTTTTCTCTCCCTACTTAGTGGA---------TCTGATGAT------GCAGATGTGGAGCTTGATGATGATGATGTGGGTTACGAATAA---------------------------
>Amborella_tricopoda
---------------------------ATGGAG------------------GAGGGGAGC------------------------------GAAGGGCTCGTTCTAGTGGCCAGAAAGCCATGTTTTGGTCTTCCTACTGGTTGTCCCATATGCTTACCAGTTCACATTTACCTGAAGTTCGCCAATGTACCTTTCACCATGCACTTCGATGCTGCAAGTCCAGACTCTGAAGATATACCATCAGTTGAACTTGGCGATTATGTGGCATTCAACAGTGAGAAAGGTGGGGCAATTGAGGGCCTTAAAGAAGATGGCATTGTGGATTTGGACTCAAAGCTCCCTACTCACATTGTCCCAGATTGGTTGGCAATGAAGGCAATGATTACCTCTTGGCTTTCAGATGCCATGCTATATGAGCTTTGGGTGAACTCAGATGGAGTGGTTGCTGATAAGATATATTTTTCTGACCTTCCCTGGCCAATTGGGAAGGTTCTTCACTGGAAGCAAACGAAATATATGAAGCAACTCCTTGGGATAATGGAAGCCAATGCTATGGAAAGAGAAGCAGAGATTTATCTGAAGGCTGCTCTAGCATATGATGCGCTCTCCACA---AAGCTTGGAGAGCAGAACTTTTTCTTTGAAAATAGGCCTACAAGCTTGGATGCTATTTTCCTTGGACAGACCCTTTTTGTTATTCATGCTTCAGCTGATACATCTATCTTGAGATCCAAGCTC---ATGGAGCATGAAAATCTAGTAAGGTACACTGAGAGTCTCAAGACCCAATTCTTGGAAGCCAGTTCATCGTCG------TCATCA------------------------------TCATCAGTACCCAGAGCTTCATTTGGTTCTTCATCATCATGGTCA---TCCTCGACATCAAGAGGCAAAGGTGGAGCTTCACGTGGAGGTGCAAAGCCTAAG---------AAGAAGGAAAAAACAGAGGAGGAAAAGACCTTCAAAAGGAGGGGCAAGTACTTCTTGGCAGCACAGTTCATTGCTGTGGTTGTCTTTCTCTCTCTGATGGGCCCT---------TCCGATGAT------GTTGATGTCGAGATCGAAGATGATGGATTGAATTATGAGGACTAG------------------------
>Oryza_sativa
TCCAAGGAATCCTCTCCACTCCCGGCGATGGCA------------------TCGGCGGCGGCGGCGGCGGCGGCGGAGTGGGAGGAGGCTGAGCGGAAGGTGCTGGTGGCGAGGAAGGCCGCCTTCGGGCTGCCCACCGCCTGCCCGACCTGCCTCCCCGTCCTCCTCTACCTCCGCATGTGCAACGTCCCCTTCGACATCCACGTCGACTCCTCCTTCCCCGACGCCGATCACATACCATATGTCGAGTTTGGTGAATGTGTTGCATTCAACAATGAAAAGGGTGGTGTAATTGAATATCTCAAGGAGGAGAAAATTGTTGACTTGAACTCAAAGCATCCTAGTGTTTCTTATTCGGATGTATTATCCACAAAGGCCATGGTTATGACCTGGCTTTCAGATGCTTTGCAATATGAGCTCTGGCTGGCTTCTGATGGAAGCATTCCACATGATATCTACTTTTCTGATCTCTCCTGGCCCATTGGAAAGATACTCTATTGGAAGAAAACGAGAGAAGTGAAGCAACAACTGGGCATAACTAAGCTTAATGCTGCAGAAAAAGAAGAGGAGATATACCAGAAAGCAAATGCTGCTTATGATGCCTTATCTACG---AGATTAGGAGATCAGATCTTTCTCTTTGACAACAGCCCTACAGACGTTGATGCTCTTTTTCTTGGACATGCGCTTTTTGTTCTTAATGTATTACCGGATACGTCTGTGCTGCGAAGCTGTCTG---CAGAAGTATGACAACTTGGTAAACTTTACCAAGCACCTCAAGGTCCAATTACTGGAAGCTGATTCTGATTCA------TCAGCAACAGGATTGGGATCAACTGATCCATCATCATCCTCTACACCCAGGAAAAGA---------GCGTCTTCTGGTCGG---AGT---------------------------------------TATAAGCCAAAACCCAGAGCTAAGAAGGAACGAACAGAGGAGGAAAAGAAGTTCAGGCGAAAAGCAAAGTATTTCCTTGCGACACAGCTCGTTGCGGTTCTTCTATTCCTATCGCTCATGGGTGGA---------GCCGATAGC------TCA------GAGCTAGACGATGAGGACGGTGTAGATTATGAAGATTAA---------------------
>Pinus_maritima
---------------------------ATGGAG------------------CAACAGGAAGGA------------------GAAGGCGGAGACGGGTTGGTCCTGGTCGTAAGAAAATCAGCTTACGGACTCCCCACTGCATGCCCAGTTTGCCTGCCTGCGTACATATATCTCAGACTCGCCAATATCTCCTTCAGTACCCATTATAATCTCCTCAATCCCGACTCAGATGTCCTACCATCAATAGAATTTGGAGACGTTGCAGGATTCCACAACGAAACTGGTGGAATATTTGGATTTCTTAGCAAAGAGGATATTGTCGACCTGGATTCTGGTATTCCCAGCCATAGTCTTTCTGATTGGTTGGCTTTGAAGGCATTGATCTGTTCATGCCTCAATGATGCAGCTCTCTTTGAGCTTTGGGTGAACCATAATCACAAAGTTGCAAATGAAATATATTTTTCTGATCTCCCCTGGCCTATTGGGAAGATCCTCTATTGGAAGCAGAGGAGAACTGTAATGCAACGGCTTGGGGTGTATCCCAGTAATGGTCAAGAGAGAGAAGCAGAGCTGTACAGGAATGCAGCTGGAGCATATGAGGCACTCTCAACA---AAATTAGGAGATCAAACGTTCTTATTTGAAAATAAGCCTACAAGTCTTGATGCTATTTTTCTTGGACACATCCTATTTGTTCTTCACACATTCAATGATTCATCGATATTGAGGCAAGAACTT---AAGAAACATGATAACCTCGTTAAATATGCTGAGAATCTGAAAAGTAAATTCCTTGAGGCGAGCAGTTCATCG------CCACTT------CTCAGATCTGTTCCA---------------------------------GGATTTGCCAGCAGCTCAAGG---ACA------------------GGTGCCAAATATAGA---------GGTCCAAAAGAGAAGAATACAAAACCAAAAACAGAAGAAGAAAAGACTTTTCGGAAACGGGCCAAGTACTTTTTAATCACACAATTTATTGCTGTACTTGTGTTCTTGACACTCATGGGCAAT---------ATGAACGAA------GGTGAAGTTGAAATGGAGGATGAAGATGGGATGATTGTTGAAGACTAG---------------------
>Lygodium_japonicum
---------------------------ATGGCTGATCATGGAGAGCAGCATCAGCCTTCGGCCTCGGGCAGCAGCCGC---AGCGATGGCCGCGAGCTCGTGCTGGTCGCGCGAGGTGCCGCCTTCGGCCTTCCCACCGCCTGCCCCGACTGCCTGCCTGCTTACCTGTACCTTCGCATGGCCGGGCTCGACTTCTCTATCCATTACAATAATAACCTTCCTGACTCAGATGATCTTCCGAGTCTTGAGTACGGTGATCTGGTTACCGTTGCAAGCAATGCAGGAGGCTTTATCGAGTTTTTAAAGAGGCAAAATTTAGCTGACCTAGATGCAGGATTTTCCAGTCCTGAGGTAGCTGAGCTGCGGTCCCTTACTGCAATGGTTGATACGTATCTCAAAGCGGCCTTACTCTGTGAGCTTTGGGACAATGACAATGTCAAAGTGGCGAATCAAATCTATTTTTCAGCACTACCTGGGCCTATTAACAAGTTTTTATATTGGAAGCAACAATTAAAGGTTAATGAGATGTTGTGTCTCAAGACAAAAAATAGGGAAGGCAAAGTCGCAGAGCTCTATAGGAAAGCAGCTGAAGCATATGAATCTTTATCTGTC---CGGCTTGGTGATGAGACATTCTTTATGAAGAAGAGGCCGTCTAGTCTGGATGCTTTCTTTCTAAGTCATGCCCTCTTTGTTCTGCATTTGCCCTTGGAAGGTTCGAAGCTGAAAGAAGAATTT---TCGAAGCATGTAAACCTTGTCAATTATGCAGCAAAATTGCAAAAGGAGTTTCTTCAGGAT------------------CGTGGCTTACCACCAGTTGCTCAACCT---GTGTTTTCAGCTTCAAGGACTCGCCAT---------TCATCGTCTTCACAT------------------------------------------------------AAACCTCCCCAAGAAAAGGTCAGATCTGAAAAAGAAAAAAGGTTGAAGCGGCGGGCCAAATATTTTCTTGCAGCTCAGTTTGCTGCAATTGTTGGATTTGTGCTTGTTTGGGGT------TTTGTTGTAGATGAGAGCTTGGTTGAATATGAAGGTGGTGATGCTGAGGGTCAAGGTCCGGGTAATCAGCCTCAAGTTGCAAGCCAATAG
>Pteridium_aquilinium
------------------------------------------------------------------------------------------------------------------------------------------------------------------------------------------------------------------------------------------------------------------------------------------------------------------------------------------------------------------------------------------ATGGTCGGGTCTTATCTTCATACTATGCTGTTGTGTGAGCTTTGGGACCATGACAACAGTAAAGTTGCCCATCGGATATATTTTACGTCCCTGCCGTGGCCTGTCAGCAAAATCCTGTATTGGAGGCAACAAGTACGCATCTGGGAACTTCTTGGATTGAAAAAAGCCAACATGGAGCAAAAAACTAAAGAGATGGAAAGGAAAGCAGCTGAAGCAYATGAATCTCTGTCAACG---TCTGCTTGGCGACCAGAAGTTCTTCTTGAATTCAAGGCCATCAAGCTTGGATGCCTTATTCTTAGTCATGCCCTATTTGTTCTACAAGTACCTTTGGAAAATTCATATTTGAAAGAAGAGTTC---CTCAGGCATACAAATCTGGTCAGGTATGCAGAAGGCTTACGGAAGGAGTTTTTGGGTTCTACGACGCCTCTT---------GCCAAAAGCACCTATGTTTATCCA---------ACAAGGACTCCAAGGCACTAT---------TCAGCCTCTTCGAGA---ACCCGCGGAGGAC--G-G---------------------------------------------C-RAAAGAAAGAACTGACCTGCGC------------------------------------------------------------------------------------------------------------------------------------------------------------------------------
>Huperzia_lucidula
------------------------------------------------------------------------------------------------------------------------------------------------------------------------------------------------------------------------------------------------------------------------------------------------------------------------------------------------------------------------------------------------------------------------------------------------------------------------------------------TGGCCAATACCTAAAGTATTGGATTGGAAGATGCGTAGATCAGTTTTTCAAAAACTTGGCATCACAGCTGAAAATGCTGCTCATAGAGGAACAGAGATTTTGAGCAAAGCTTCAGCGGCATATGAGGCTCTTTCCTTA---AAACTACGAGATCAGAAGTATTTACTAGAAATGAAGCCTACGAGTCTTGATGCAGTTGTCTTAAGTCACATTCTTTTTCATCTTCATGCTCCATTGGAGAATTCAAGGTTAAAGGAAGAACTA---CTCAAACACAACAACCTTGTTATGTATGCTGAAATCCATAAAGCAGAGTTAATGGAACAGGGTATTCCATCG------CCTTCCTCTAGTCCTTCACCTGTTCCA---GCATCTGCAAGTACGCCAGCCAGCAGG---------CCATCAGCATCT------ACAAGCACTGCT---------------------------------GGGACAAGTGAGAAAACTAGAAAGAAAGCTGATGTCAAAGATGCAATTTTCAAAAAAAGGGCCAGATATTTTGTGTTGACACAGCTTGCTGTGGTCATCTTGTATGTAGTCTTGACAGGCATCCGCTAC---GAAGATGAAGTTGTGGAAGATGACAATAGCCATGACGACTAA------------------------------------------
>Huperzia_squarrosa
---------------------------------------------------------------------------------------------------------------------------------------------------------------------------------------------------------------------------------------------------------------------------------------------------------------------------------------------------------------------------------------------------ACATGGTTGGCAGATGCTACTCTATACGAATTGTGGTCCAAAGATAATGATACGGTTGTGCATGATATTTACTTCTCAACGCTTCCATGGCCAATTCCTAAAGTATTGGATTGGAAGATGCGTAGATCAGTTTTTCAAAAGCTTGGCATCACTTCTGAAAATTCTGAAAATAGAGGAATAGAGATTTTGAGCAGAGCATCAGCAGCATATGAGGCTCTTTCCTTA---AAACTACAAGATCGAAAATATTTACTAGAAACGAAGCCTACAAGTCTTGATGCAGTTGTCTTAAGTCACATTCTTTTCCATCTTCATGCTCCGTTGGAAAATTCAAGGTTAAAGGAAGAACTA---CTCAAACACAATAACCTTGTTATGTATGCTGAAATCCATAAAGCAGAGTTAATGGAACAGGGTATACCATCG------CCTTCCTCTGGTCCA---CCTGTTCCA---GCATCTGCAAGTACATCAGCCAGCAGG---------CCATCAGCATCT------ACAAGCTCTGCT---------------------------------GGAACAAGTGAGAAAACTAGAAAGAAAGCTGATATCAAAGACACAATCTTCAAAAAAAGGGCTAGATTTTTTGTGTTGATGCAGCTTGCTGTCGTTATCTTGTATGTAGTCTTGACAGGCACCCGCTCT---GAAGATGAAGTTGTGGAAGACGACAATAGCCATGACGAGTAA------------------------------------------
>Isoetes_sinensis
---------------------------ATGGCG------------------CGACCT------------------------------------------GTTCTTCGAGTCCGTCCTGCCGGATGGGGGCTTCCAACGGCCTGTCCAGATTGTTTGCCCCATTATTTCTATATGAAGCTCGCTGGTGTGGATTTTGACTTGGCATATTGTCCCAGGCTTCCTGATTCCGATGATCTTCCTGTGGTAGAATATGGATCACTAGCAGGCTTTGCGAATGAAGCTGGCGGAGTAGAAGGATTCTTGATTAAGGAAGAGATTGCAGATCTTGATGCAGACCTAACAGAGACTGAGAAATCGGATTTGCAGGCTTATAAAGCATTAGCTTGTTCATGGCTTGCAGATGCCATTCTATATGAGATATGGATGAAGGAAAATGAGTCTGTTGTAAAACAAATATATTTTTCAGCGCTTCCATGGCCCGTAAATAAGGCTTTAGAATGGAAAATGAGAAGGGCTGTGATGCAAAGGCTTGGGATCACTGTTGAGAATGAAGTGGAGAAATCTGCAGAGCTATACAAGAAGGCATCTGAGGCTTATGGGGCTCTTTCAGCA---AGGCTACATGATCAAGTGTTCTTTTTTCAA---AAGCCAAGCAGCATTGATGCGTTTCTTTTGGGGCATATCTTATTTCTTTCGCGTGTACCTATGGAAACATCAAGGCTAAAAGAGGAGCTT---TCAAGACACAGCAATCTGATATCATATGCAGATTCATTGGATAAAGTTGCAATGGGGACTCCAAGCTCATTA------CCAGTGCCACCTCCTGATAGGAGACCA---AGTTCCCCATCCAACGCCACATTCCGC---------ACTTCATCAAAGAGACCAGACAAGGAGAAA---------------------------------ACAGGGAAG---------AAAAAGGAAAGGACCGAAAAAGAAAAAGCTTTTAGCAAGAGAGCAAGGTACTTCGTCATTTTCCAAGCTGCAGCAGTGCTTACATACATTCTGTTGTCGGGAATCCAATAT---GAAGATGGT------ATGGAGGATGATGGTCGAGATGATGACTAG---------------------------------------
>Isoetes_lacustris
------------------TTAACATTGATGGCG------------------CGACCA------------------------------------------GTTCTTCGAGTCCGTCCTGCCGGATGGGGGCTTCCAACGGCCTGCCCAGATTGTTTGCCCCATTATTTCTACATGAAGCTCGCTGGTGTGGATTTTGACTTGGCATATTGTCCCAGGCTTCCTGATTCCGATGATCTTCCTGTGATAGAATATGGATCATTAGCAGGCTTTGCGAATGAAGCTGGCGGGGTACAAGGATTTTTGATTAAGGAAGAGATTGCAGACCTTGATGCAGACCTCACAGAGACTGAGAAATCGGATTTGCAGGCTTATAAAGCATTAGCTTGTTCATGGCTTGCAGATGCCATTCTATATGAGATATGGATGAAGGAAAATGAATCTGCTGTAAAACAAATATATTTTTCAGCGCTTCCATGGCCCGTAAATAAGGCTTTAGAATGGAAAATGAGGAGGGCTGTAATGCAAAGGCTTGGGATCACTGTTGAGAATGAGGTGGAGAAATCTGCAGAGTTATACAAGAAAGCATCTGAGGCTTATGGGGCTCTTTCAGCA---AGACTACTTGATCAAGTGTTCTTTTTTCAC---AAGCCAAGCAGTCTTGATGCGTTTCTTTTGGGGCATATCTTATTTCTTTCGCGTGTACCTATGGAAACCTCAAGGCTAAAAGAGGAGCTT---TTAAGACACGGCAATCTGATATCATATGCAGATTCATTAGATAAAATTGCAGTGGGGAATCCAAGCTCATTA------CCAGTGCCTCCTCCTGAAAGGAGACCA---AGTTCCCCATCCAATGCCACATTCCGC---------ACTTCATCAAAGAGACCAGACAAGGAGAAA---------------------------------ACAGGGAAG---------AAAAAGGAAAGGACCGAAAAAGAAAAAGCTTTTAGCAAGAGAGCTAGGTACTTCGTCATTTTCCAAGCTGCAGCAGTGCTTACATACATTCTGCTGTCGGGAATCCAATAT---GAAGATGGT------ATGGAGGATGATGGTCGAGATGATGACTAA---------------------------------------
>Selaginella_moellendorffii
---------------------------ATGGCG------------------GAGAAGAAG------------------------AACAATGGGGGCATGGCGCTGCGCGTCCGGCCTCCGGCATTTGGACTTCCCACGGCATGCCCGAAATGTTTGGCATCTCTTCTCTACTTGCGCCTTGCCAACATCACATTCTGGCCCGAGTATAGCGCCGCCATGCCTGATTCCGACGATCTTCCCATGGTGGAGCTGGGACTGCTGGTTGGATTCGCGAGCGAGCCGGGAGGAGTGGAGGAGTTCTTGCGGACGGAGAAGCTGGGCGATCTAGACGCGGATCTGGCGGAGGTGGACAGGTCGGAGCTCAAAGCATTCAAGTCTTTGCTGGTGCCG---CTCAGTGACGCGCTGCAGCTGGAGCTCTGGTCCAGGGAGAATGAGAGCATCGCGCACAAGATTTACGTCTCGCATCTTCCATGGCCGATCAACAGGGCGATCGAGTGGAACATGAGGCGAAAGTTGATGAACAGGCTCGGAGTGAACAAAGAGAATGCCAAGGACAGAGAAGCCGAGATCTACAAGTGTGCCTTCGATGCGTACGAGGCCTTCTCGGCCAAAAAGCAAATGGACTCGCTCTATCTTGTGAGCGACAAGCCAACGAGTCTCGATGCGATGCTACTCGCACACATCTTATTCGTTCTATCTGTGCCTCTGGTAGGATCTATTCTCAAGGATGAGCTGGTCTCGAAGCATCCATTGCTGGTCCAGTATGCCGAGTCCATGAAGGATACTCTCCTCAAGAGCAACGAACCATCG------CCATCGGACAGTGTAAAGTCGCCACCG---ACATCACCCCGAGCATCAAGTCACGCT---------AGTTCATCGTCCAGA---GACAAAGATAAA---------------------------------GGAACAAACCCTGAACCCAAGCGCAAGCAAACTCCCAAAGAGAAAGAGTTCCGGAAAAGGGGAAAGATGTTTGTTATGGCTCAGTTAGCAGCTCTCATGGCCTACATCGTATACTCGGGCCTTCCATTCGAAGAAGACGAT------GGTGACGACAATGGGCATGACGACGATTGA---------------------------------------
>Ceratodon_purpureus
------------ATGGACATGATGGACATGGCG------------------TCGCCGTCGCAACCGACGGACAATAGC---CGCGCCTCAGCAGACCTGGTGCTGGTCACAAGGCCGGGCGCCTTCGGCCTGCCCACAGCATGCCCGGCGTGCCTCCCTGCGTTTCTGTACCTGCGACTAGCTGCAGTGTCCTTCCAGGAACAGGTAACGGCTGTGGAGCCGGATTCAGAGGATCTGCCGGCAGTGGAGTATGGGGAGAGTGTGGGATTCGCGAGCGAGAATGGGGGAGTGATCGAGTTTCTGCGGAAGGAGAAGGTGGTGGATCTGGATGCCGGGTTGAGCGACAGTGAGAAGGCGGAGCTGGAGACGTGCAAGGCGATGATGGAGTCGTGGGTGGCGGATGCGAGTGCGTATGAGACGTGGATGCGGGAGAATGATAGGCAGTGTAAGGCGGTGTATTTTGCGGAGTTGCCGTGGGGGCTGGCTCAGGTGCTGGATTGGAAGCAGCGAGTGGGTGTGATGCAGCGCTTGGGGGTTACGCCGGATAATGCTGCTGCTAGGGCAGAGGAGATGTATAGGAAGGCGAGTAATGCTTACGCTGCCTTGTCTGTG---CTTTTGAGTGATCACAAGTTTTTTTTCAGTAATCGGCCGACGAGTTTGGACGCACTTGTGCTCGGGCACCTTCTCTTCCACTTGCGTGTGCCGTTCGAAGTGTCGACTTTGAAGGGAGAGATT---TTTAAGCATCAGAATTTGGTGAATTATGCGGAGTCTTGGAGTAGTCAGTTGTTAGGAGAGGGGGAGGATGACATTGATGCTGCATTCCAGCCAAAGGCTCCTCCA---CCTCCGCCGATGAAGCGAACGAAG------------------------------GAGAAGGAGATG---------------------------------CCCGCG------------AAGAAGGAGAAGAGCGAGAAGGAGATTGTGTTCAAGAAACGGGCGAAGTATTTTGTGATTACACAGGTGGTGGCTGTGTTGATGTATGCCATGTTTGCGGGA------TTTGGGGTCGATGAT------GAGGATGAAGACGGCGTTGACGAGAATGATGAG------------------------------------
>Physcomitrella_patens
------------------------------------------------------------------ATGGAGAGTAGT---GGTGATTCGGTAGATTTGGTGCTGGTCACAAGGCCAGCCGGATTCGGAATGCCTACTGTATGTCCTGCTTGTCTCCCTGTGTATCTGTACTTGCGACTTGCTGCGGTTTCGTTTCGGGAGCAGGTGTCTGCCGTCGAGCCAGATTCGGTGGATTTGCCCTGTGTGGAGTATGGGGAGAATGTTGGATTCTCGAGCGAGAACGGGGGAGTGATTGAGTTTCTGCGCAAGGAGAAAATTGCTGATTTAGATGCGGACTTGAGCGACAGTGAGAAAGCTGAGCTGGAGACTTGCAAGGCGATGATGGAATCGTGGGTTGCGGATGCCAGTGCGTTTGAAGTGTGGACGCGGGATAATGATAGGCAATGCAAGGTTGTGTATTTTTCTGAGTTGCCCTGGGGGCTCGTTCAGGCGCTGGATTGGAAGCAGCGGCTTGCTGTTATGCAGCGGTTGGGCATCACACCTGAGAACACTGTTGCAAGGTCCGAGGAGCTGTTTAGGAAGGCTAGTAATGCTTACTCTGCCCTCTCTGTT---CTTTTGAGCGACCGAAAGTTCTTTTTCAATAATCGGCCGACGAGCCTTGATGCCCTTGTGCTGGGCCACCTCATCTTCCACCTGCGAGTGCCATTTGAGATATCAACGTTGAAAGGAGAGATT---CTTAAATACCAAAATTTGGTGGATTATGCGGAATCTTGGGGTAAACAGCTGTTAGACAAGCAAGCAATCCTTGCCAATCCTGCATTTCGTCCTAAGGCACCCCCA---TCTCCCCCTTTGAGGCCAACGAAGCTA---------GGATCAAAT---------GAGAGAGAAGAG---------------------------------CCGGCT------------AAAAAGGCCAGAAGTGAGTCAGATATCCTTCTAAAGAAACGGGCTAAATATTTTTTGATTGCGCAATTCCTAGCCGTCTTAATGTATATTTTTATTGCAGGA------TATGAAGTTGATGAT------GAAGACCTTGAC---GTGGATGATGATTAA---------------------------------------
>Isoetes_spp
--------------------------------------------------------------------------------------------------------------------------------------------------------------------------------------------------------------------------------------------------------------------------------------------------------------------------------------TGATGCAGACCTAACAGAGGCCGAGAAATCAGATTTGCAGGCTTATAAAGCAT-----------------------------------------------------------------------------------------------------------------------------------------------------------------------------------------------------------------------------------------------------------------------------------------------------------------------------------------------------------------------------------------------------------------------------------------------------------------------------------------------------------------------------------------------------------------------------------------------------------------------------------------------------------------------------------------------------------------------------------------------------------------------------------------------------------------
>Isoetes_andicola
-------------------------------CG------------------CGACCA------------------------------------------GTTCTTCGAG-CCGTCCTGCCGG-TGGGGGCTTCCAACGGCCTGCCCAGATTGKTTGCCYCATTATTTCTACATGAAGCTCGYTGGTGTGGATTTTGWCTTGGCATATTGTMCCAGGCTTCCTGATTCCGRTGATCTTCCTGTGGTAGAATATGGATCACTAGCAGGCTTTGCGAATGAAGCTGGCGGAGTAGAAGGATTTCTGATTAAGGAAGAGATTGCAGACCTTGATGTAGACCTAACAGAGACTGAGAAATCGGATTTGCAGGCTTATAAAGCATTAGCTTGATCATGG---------------------------------------------------------------------------------------------------------------------------------------------------------------------------------------------------------------------------------------------------------------------------------------------------------------------------------------------------------------------------------------------------------------------------------------------------------------------------------------------------------------------------------------------------------------------------------------------------------------------------------------------------------------------------------------------------------------------------------------------------------------------------------------------------
>Isoetes_humilior
-----------------------------------------------------------------------------------------------------------------------------------------------------------------------------------------------------------------------------------------------------AGAATATGGATCACTAGCAGGCTTTGCGAATGAAGCTGGCGGAGTAGAAGGATTCTTGATTAAGGAAGAGATTGCAGATCTTGATGCAGACCTAACAGAGACTGAAAAATCGGATTTGCAGGCTTATAAAGCATTAGCTTGTTCATGGC--------------------------------------------------------------------------------------------------------------------------------------------------------------------------------------------------------------------------------------------------------------------------------------------------------------------------------------------------------------------------------------------------------------------------------------------------------------------------------------------------------------------------------------------------------------------------------------------------------------------------------------------------------------------------------------------------------------------------------------------------------------------------------------------------
>Isoetes_elatior
--------------------AACAGTGATGGCG------------------CGACCT------------------------------------------GTTCTTCGAGTCCGTC-TGCCGGATGGGGGCTTCCAACGGCCTGTCCAGATTGTTTGCCCCATTATTTCTATATRAAGCTCRCTGGWGTGGATTTTGACTTGGCATATTGTCCCAGGCTTCCTGATTCCGGTGA------------------------------AGGCTTTGCGAATGAAGCTGGCGGAGTAGAAGGATTCTTGATTAAGGAAGAGATTGCAGATCTTGATGCAGACCTAACAGAGACTGAGAAATCGGATTTGCAGGCTTATAAAGCATTAGCTTGTT--------------------------------------------------------------------------------------------------------------------------------------------------------------------------------------------------------------------------------------------------------------------------------------------------------------------------------------------------------------------------------------------------------------------------------------------------------------------------------------------------------------------------------------------------------------------------------------------------------------------------------------------------------------------------------------------------------------------------------------------------------------------------------------------------------
>Isoetes_coromandelina
------------------------------GCG------------------CGCCCA------------------------------------------TTTCTTCGAGTCCGTCCTCCCGCATGGGGGCTTCCAACGGCCTGCCCAGATTGTTTACCACATTACTTCTATTTGAAGCTTGCTGGCGTGGATTTTGAYYTGATRTATTGTTCAAAGCTTCCTGATTCCGGTGA-------------------------------------------------------------------------------------------------------------------------------------------------------------------------------------------------------------------------------------------------------------------------------------------------------------------------------------------------------------------------------------------------------------------------------------------------------------------------------------------------------------------------------------------------------------------------------------------------------------------------------------------------------------------------------------------------------------------------------------------------------------------------------------------------------------------------------------------------------------------------------------------------------------------------------------------------------------------
