# Supplementary material for: Phylogenomics indicates the “living fossil” Isoetes diversified in the Cenozoic
Source: PLoS One. 2020 Jun 18;15(6):e0227525. doi: 10.1371/journal.pone.0227525 (PMC7302493; doi:10.1371/journal.pone.0227525)
Supplement: S1 File — Folder containing fasta files for each of the individual nuclear alignments. (GZ) [file pone.0227525.s011.gz › 1_Individual_Nuclear_Alignments/Homolog_38804.orthogroup_2.fasta]

>Isoetes_lacustris
------------------------------------------------------------------------------------------------------------------------------------------------------------------------------------------------------------------------------------------------------------------------------------------------------------------------------------------------------------------------------------------------------------------------------------------------------------------------------------------------------------------------------------------------------------------------------------------------------------------------------------------------------------------------------------------------------------------------------------------------------------------------------------------------------------------------------------------------------------------------------------------------------------------------------------------------------------------------------------------------------------------------------------------------------------CTTGCACATTTTCTTGAACACATGCTGTTCTATGCAAGTCATAAATATCCATTGGAAGACAGCTATTCCAAATATCTCACAGAGCATGGGGGCCACACGAATGCTTATACAAGTTCTGAATATACGAATTTCCATTTTGATGTCAATGCCGACTACTTAGAAGATGCACTAGACAGGTTTGCACAGTTTTTTGTTGCTCCATTAATGTCCGCGGATGCAACTGGAAGAGAAATTAATGCTGTTGATTCGGAGCATAGCAAAAATCTTACTGTGGATGTATGGCGATTGGATCAACTGTCCAGACATGTTAGCTCAAAAGACCACCCATTCCACAAATTTGGAACAGGAAGCTTGACAACTCTCTATACACGACCAAAAGAACATGGTATCGATACACGTGCGCAATTGCTGAAGTTCTACGAAGAACACTATTCTTCAAATGTGATGTGTCTTGCAGTTTATGGTAAAGACTCACTGGATAGGTTAGAACAACTTGTTCAAGAAAAGTTCAGTGATGTGAAAAATACAAAGAAACATCCCCCAAAAATTCCTGGGGATCCATGCCTCGCTGAGCATTTACAGGTGCTTGCTAAGGCAGTTCCTATCAAAGAGTTACATAAAATTGATCTGGCGTGGCCAATTACACCAGAGATCAAGAACTATAAAGCAGCAGCCTGTCGTTACATTGGCCATCTTCTTGGACATGAGGCAGAGGGTTCTTTGTTTGCACTTCTTAAAAGTTTAGGATGGGCGAGCAGCTTAAGTGCTGGAGAAATGGAGCCAAGTTCAGATTATGCC------------TTCTTTTCTGTCCACATTGAACTGACGGATGCAGGACAAGGCTCCGTGGACGACATAATTGCGTTCGTTTTTCAGTACATAAGACTATTGGAAGAGAGAGGTATTGCAGACTGGATTTTTGAGGAGATACGCACCGTATGTGAAATGAAATTCCATTTTCAGGACAAAATCCCTCCTATCCATTATACTACAAGATTGGCAAGCAATATGCAGTTGTATCCCATGGAGGACTGGCTGGCAGGTCCTCTCTTACCTCGTGTTTTCAATGCAGACATAATTAGAGGGACCATCCGACAGCTTTCACCTGACAGAGTCAGGATTCTGTGGTCATCTAAACTGTTTGAAGATAAGACATCC---------------------------------------------------------------------------------------------------GATGTGGAACCCTGGTATGGGACACCATATTCACTGGAGCAAATCTCGGAGAAAAAGTTAAAGCAATGGAGAAGCGCGCTT---CCTGATAGCCGGTTACACTTGCCAACTCCAAATCCTTTTATCCCTACTGATTTCCAACTTAAAGCACACGATAAC------------CTTATAAAGCTGAATAGACCACATCTGCTTAGGAAGTCAAAGATGTCACGACTTTGGTTCAAGCCTGATTTTTCCTTCTGCATGCCCAAAGCTGTGGTTTATATTGATATGAGCTGTCCTCAGTCTAATTATTCTCCAGACGCGACAGTGCTATCCAACATGTTTGTGAAGCTTCTTTCTGATTAC------------------------------------------------------------------------------------------------------------------------------------------------------------------------------------------------------------------------------------------------------------------------------------------------------------------------------------------------------------------------------------------------------------------------------------------------------------------------------------------------------------------------------------------------------------------------------------------------------------------------------------------------------------------------------------------------------------------------------------------------------------------------------------------------------------------------------------------------------------------------------------------------------------------------------------------------------------------------------------------------------------------------------------------------------------------------------------------------------------------------------------------------------------------------------------------------------------------------------------------------------------------------------------------------------------------------------------------------------------------------------------------------------------------------------------------------------------------------------------------------------------------------------------------------------------------------------------------------------------------------------------------------------
>Isoetes_sinensis
---------------------------------------------------------------------------------------------------------------------------------------------------------------------------------------------------------------------------------------------------------------------------------------------------------------------------------------------------------------------------------------------------------------------------------------------------------------------------------------------------------------------------------------------------------------------------------------------------------------------------------------------------------------------------------------------------------------------------------------------------------------------------------------------------------------------------------------------------------------------------------------------------------------------------------------------------------------------------------------------------------------------------------------------------------------------------------------------------------------------------------------------------------------------------------------------------------------------------------------------------------------------------------------------------------------------------------------------------------------------------------------------------------------------------------------------------------------------------------------------------------------------------------------------------------------------------------------------------------------------------------------------------------------------------------------------------------------------------------------------------------------------TATATTGGCCATCTTCTTGGACACGAGGCAGAGGGTTCTTTGTTTGCACTTCTTAAAAGTTTAGGGTGGGCGAGCAGCTTAAGTGCTGGAGAAATGGAGCCAAGTTCAGATTACGCC------------TTTTTTTCTGTCCACATTGAACTGACAGATGCAGGACAAGACTCTGTGGAAGATATAATTGCCTTCGTTTTTCAGTACATAAAACTTTTGGAAGAGAGAGGTATTGCAGACTGGATTTTTGAGGAGATACGCACTGTATGTGAAATGAAATTCCATTTTCAGGACAAAATCCCTCCCATCCATTATACTACACGATTGGCAAGCAATATGCAGTTTTACCCCATGGAGGACTGGTTGGCAGGTCCTCTCTTACCTCGTGTTTACAATGCAGACATAATTAGAGAGACCATCCGACAGCTTTCACCTGACAGAGTCAGGATTCTGTGGTCATCTAAACTGTTTGAAGATAAGACATCC---------------------------------------------------------------------------------------------------GATGTGGAACCCTGGTATGGGACACCATATTCACTGGAGCATATCTCAGATAAAAAGTTAAAGGAATGGACAAGCGCACTT---CCTGATAGCCGGTTACACTTGCCAACTCCAAATCCTTTTATCCCTACCGATTTTCAACTTAAAGCACATGATAAT------------CAAATGAAGCTGAATAGACCACATCTGCTTAGAAAGTCAAAGATGTCACGGCTTTGGTTTAAACCTGATTTTGCCTTCTGCATGCCCAAAGCGGTGGTTTATATTGATATGAGCTGTCCTGAGTCTAATTATTCTCCAGAGGCAACAGTGCTATCCAACATGTTTGTGAAGCTTCTCCTTGATTACCTTAATGAATATGCTTATTATGCGGAGATTGCTGGACTACAGTACAACATTCAGCGAACTTCACACGGGTTTCAGATTTATGTAGCAGGCTATGATCATAAACTGGCTATTTTGGTGGAGAAGATACTTGAGAAAATTACAAACTTTGAAGTGAAGGAAGACAGGTTTTCCATCATTAAAGAAAAGTTGATGAAGGACTACCTGAACTTTAAATTCCAGCAGCCATATCAGCAAGCAATGTATTATCACTCATTGACCATCGAACACCAGCGATGGCATGTTGATGACTACATCGAAGTACTTCCATCGATTGATGCCAATGATTTGATGCGCTTTCTATCTCATATCCTTTCAAGAATCTATTGCGAGTGCTTTATAACAGGGAACATGACCACGAAAGATGCTGAAGCTCTGGTTGAGAATCTTGAAACTGTGCTATGCGAAGGATCAATCATTAAGACAAAAGCCCCATTCCCTTCACAGCATGCAGAGGATAGG------ATAATTAGATTAGAATCTGGATCAGATTTTTACTATGCCACTCCAGGCATGAATGCAGTTGATGAAAATTCAGCAATGCAGCTCTACTTACAGATTGGCCAAGAC------------GAAACATTGATGAATGTGTTGCTTGAGCTTTTTGTCCTTATTGCTAAGCGCGATGCTTTTCATCAGCTTAGAACTGTGGAACAGCTGGGATATGTTGTCGTTCTCATGCAAAGGAATGACACGGGGGTACGAGGAGCGCTCTTTCTTATTCAATCAACTGTAAAGGACCCAGAATGGATCGAGGACAGAGTGGAGTCATTCCTT---GAAACATTTGAGGCTTCACTTGAAAAGCTAACCGATGAGGACTTCAAGACGAATGTGCAAGCATTAATAGAAATTAAGCTTGAAAAGTTCAAGAATCTTTACGAAGAAAGTGGATTTTACTGGAAGGAAATTGACCATGGGACTTGCAAGTTTGATAGG------CAGCAGATTGAGGTTGCCGCACTAAGAAATTTAAAAAAAGAGCAGCTGATATCTTTTTTTAATCGGTATATCAAACGATCTTCTCCTAAACGGAAAAAGATCAGCTTTTGGGTCTTTGGTCGTCTTCACAAAGAGGCGTACAACCTTCTTCGGAAA---------------------------------------------------------------------------------------------------------------------------------------------GAAGAAATT------------AAGGAGGATGATGTACCAAATCAGAATGCATATAGACAGGTGGGTCATAAA------------------------------------------------------------------------------------ACACGCATTGAAAACATTTTCCAGTTCAAA------------------------------------------------------CGCGCACAAGCATTGTATGGATCCTTTAAGGCCAGATAG---------------------
>Theobroma_cacao
---------------------------------------------------------------------------------------------------------------------------------------------------------------------------------------------------------------------------------------------------------------ATGGCGGTCGGAAAAGAAGAT---------------------------------GTGGAGATTATAAAGCCAAGAACGGACAAAAGAGAATACCGGAGGATCGTCCTTAGGAATTCCCTTCAAGTTCTTCTCGTCAGCGATCCTGAT---------------------------------------------------------------------------------------------------------------------------------------------------------------------------------------------------------------------------------------------------------------------------------------------------------------------------------------------------------------------------------------------------------------------------------------------------------------------------------------------------------------------------------------------------------------------ACCGATAAGTGTGCTGCTTCTATGAATGTGGGTGTTGGTTCCTTCTGTGACCCCGTCGGCCTCGAAGGCCTCGCTCATTTTCTTGAGCACATGCTGTTTTATGCTAGTGAAAAGTATCCTTTGGAGGATAGTTACTCAAAGTACATTACAGAGCATGGAGGCAGCACAAATGCGTTTACAGCTTCTGAGCAGACCAACTATTATTTTGATGTTAACACTGATTGCTTTGAAGAAGCTCTGGACCGGTTCGCACAATTCTTCATCAAACCACTGATGTCAGCTGATGCTACCACAAGGGAAATTAAAGCTGTTGATTCTGAGAACCAGAAAAACTTACTGTCTGATGCTTGGAGAATGAACCAGCTTCAGAAACATCTAAGTTCGGAAAGTCATCCATATCACAAATTCAGCACAGGGAACTGGAAAACTTTGGAAGTTAGACCAAAAGCAAAAGGAGTAGATACAAGGCAAGAGCTCCTTAAGTTCTATGAAGACAATTATTCAGCCAACCTCATGCATCTGGTTGTATATGCAAAAGAAAGCCTTGATAAAGTTCAGAGTCTAGTGGAGGACAAGTTCCAGGAAATTCGAAACTCTGATAGAAGTTGCTTCCTATTTCGTGGTCAGCCTTGCACATCGGAACATCTTCAGATTCTTGTCCGAGCTGTTCCAATAAAGCAAGGCCACAAATTAAGGATTATATGGCCAATACCACCAAGCATTCGTCTTTACAAGGAAGGACCATGCAGGTATCTTGGTCACCTCATTGGCCATGAAGGAGAAGGATCTTTGTTTTATGTCTTGAAAACACTAGGATGGGCTACTGGATTGTCAGCTGGTGAAGGTGAATGGACTTTGGAGTTTTCT------------TTCTTCAAAGTAGTAATAGATCTTACTGATGCTGGCCATGATCACATGCAGGATATAGTTGGGTTGTTATTTAAATACGTTCAACTGTTGCAGCAGTCTGGTGTTTGTGAATGGATATTTGATGAGCTCTCAGCTGTTTGTGAGACAGGATTTCACTATCAGGACAAATTCCCTCCTATTGACTATGTTGTAAATATTGCATCAAATATGCAGATATATCCTCCAAAAGATTGGCTAGTGGGGTCATCGTTGCCTTCGAATTTCAATCCAGACACTATACAAATGATACTAAATGAGCTTTGTCCAGAGAATGTCAGAATCTTCTGGGAGTCACAGAAATTTGAGGGACTGACTGAC---------------------------------------------------------------------------------------------------AAGGTTGAGCCTTGGTATGGAACTGCATATTCCATTGAGAAAGTTACCCCCTCAATAGTTCAGGAATGGATGTCATTGGCT---CCTATGGAAAAGCTGCATTTACCTGCCCCTAATGTTTTTATACCAACAGACTTGTCTCTTAAGAGTTCTCAA------------------GAGAAGGTCAAGTTTCCGGTTTTGTTGAGAAAGTCATCATATTCAAAATTATGGTACAAGCCTGATACAATGTTCTCCACTCCTAAGGCATATGTTAAGATAGACTTCAACTGCCCATATGCTAGCAACTCTCCTGAAGCTGAAGTTCTTGCAGATATTTTTGCACGGTTATTGATGGATTACTTGAATGAATATGCTTACTATGCTCAGGTTGCTGGTCTTTATTATGGCATAATCCACACAGATAGTGGTTTTGAGGTCACATTGGTTGGTTATAATCACAAGTTGAGGATCTTGCTGGAAACTGTAGTCGATAAAATTGCAAAATTTGAAGTGAAACCTGACAGGTTTTCAGTAATCAAGGAAATGGTAATGAAGGACTATCAAAATTTCAAGTTTCAGCAACCCTATCAACAGGCTATGTACAATTGCTCATTAATACTAGAGGACCAGACATGGCCTTGGATGGAACAACTTGAAGTTTTACCTCATCTTAATGCAGAAGACCTTGCAAAATTTGCTACCATGATGCTCTCAAGGGCTTTCCTGGAGTGTTACATAGCAGGAAACATCGAACAGGAGGAAGCAGAGTCAATGATTCAGCTTGTTGAAGATGTTTTCTTTAAGGGTTCAAAACCTATATGCCAACCACTTTTTCTGTCCCAGCATCTAACTAATAGA------GTTGTCAAGCTTGAAAGAGGCATGAATTACTTCTACTCTAAGGAAGGCCTCAATCCTAGTGATGAGAATTCTGCTTTAGTCCACTATATTCAGGTTCATAGGGAC------------GATTTTATATTGAATGTGAAACTTCAACTTTTTGCCCTTATTGCAAAGCAACCTGCCTTTCATCAGCTTCGATCTGTTGAGCAACTGGGGTACATCACTGTCCTCATGCAGAGGAATGATTCTGGAATCCGTGGGGTGCAATTCATTATCCAATCTACAGTAAAGGGTCCAGGACATATTGATTTGAGAGTTGAGGCATTCCTC---AGAATGTTTGAGAGTAAACTGTATGAGATGACAAATGATGAATTTAAGAGCAACATAAATGCATTGATTGATATGAAGCTTGAGAAGCACAAGAATTTGAGGGAAGAATCTAGATTTTACTGGCGAGAGATCAGTGATGGGACGCTCAAGTTTGATAGG------AGAGAAGCTGAGGTATGT---------------------------------------------------------------------------AGATCAATCTGA------------------------------------------------------------------------------------------------------------------------------------------------------------------------------------------------------------------------------------------------------------------------------------------------------------------------------------------------------------------------------------------------------------------------------------------------------------------------------------------------------------
>Arabidopsis_thaliana
---------------------------------------------------------------------------------------------------------------------------------------------------------------------------------------------------------------------------------------------------------------ATGGCCGTCGAGAAATCGAACACG---ACGGTGGGA---------------GGTGTTGAAATACTGAAGCCACGTACGGATAACAGAGAATATCGGATGATTGTCCTTAAGAACTTGCTCCAGGTCCTGTTGATCAGCGATCCCGAT---------------------------------------------------------------------------------------------------------------------------------------------------------------------------------------------------------------------------------------------------------------------------------------------------------------------------------------------------------------------------------------------------------------------------------------------------------------------------------------------------------------------------------------------------------------------ACCGATAAGTGTGCTGCTTCAATGAGCGTTAGTGTTGGATCCTTCTCTGACCCACAGGGATTAGAAGGCCTTGCTCATTTCCTTGAGCATATGCTATTTTATGCAAGTGAGAAGTATCCGGAGGAAGATAGTTACTCCAAGTATATCACAGAGCATGGAGGCAGTACAAATGCTTATACAGCCTCTGAAGAGACAAATTACCATTTCGATGTTAATGCTGACTGTTTCGATGAGGCTCTGGACAGATTTGCTCAGTTCTTTATCAAACCACTAATGTCAGCTGATGCTACTATGAGAGAGATTAAGGCTGTTGACTCAGAGAATCAGAAAAACTTACTCTCAGATGGTTGGCGAATCCGACAGTTACAGAAGCATCTTAGCAAAGAAGACCATCCGTATCACAAATTTAGCACAGGGAACATGGATACACTTCATGTACGACCCCAAGCGAAAGGAGTGGATACAAGGAGTGAGCTTATTAAATTCTATGAGGAACACTATTCTGCCAACATCATGCATCTGGTTGTATATGGGAAGGAAAGCCTTGATAAAATCCAAGATCTTGTGGAAAGGATGTTCCAGGAAATCCAAAACACCAACAAAGTTGTCCCTAGATTTCCTGGCCAACCATGTACTGCTGACCATTTGCAGATTCTTGTGAAGGCTATTCCTATAAAGCAAGGACACAAGCTGGGTGTTTCATGGCCTGTAACTCCTAGCATTCATCATTATGACGAAGCACCAAGCCAGTACCTTGGCCATCTAATTGGCCATGAGGGCGAAGGAAGTTTGTTTCATGCCTTAAAAACGTTGGGTTGGGCAACGGGACTGTCTGCTGGTGAAGGAGAGTGGACTCTAGATTATTCT------------TTCTTCAAGGTTTCGATTGATCTTACCGATGCTGGCCATGAGCATATGCAAGAGATTTTGGGGTTGCTGTTCAACTACATTCAGCTATTACAACAGACTGGTGTTTGCCAGTGGATTTTTGATGAGCTCTCAGCTATTTGTGAGACGAAATTTCATTATCAAGACAAAATACCACCAATGTCCTATATAGTGGATATTGCATCAAACATGCAGATATATCCGACCAAGGATTGGCTGGTTGGATCATCACTACCTACTAAATTTAATCCAGCTATTGTACAAAAGGTTGTAGATGAGCTTTCTCCTAGTAATTTTCGAATTTTTTGGGAATCACAGAAATTTGAAGGACAAACTGAC---------------------------------------------------------------------------------------------------AAGGCTGAGCCATGGTATAACACTGCCTATTCTCTTGAGAAGATAACCAGCTCCACCATTCAGGAATGGGTGCAGTCCGCG---CCTGATGTACATCTGCATTTACCTGCGCCTAATGTCTTTATTCCTACGGATTTGTCATTAAAGGATGCTGAC------------------GACAAGGAAACCGTTCCAGTTTTGTTGAGAAAGACACCTTTCTCAAGATTGTGGTACAAGCCAGATACAATGTTCTCTAAACCAAAGGCATATGTTAAGATGGATTTCAACTGCCCACTTGCAGTCAGCTCTCCTGACGCGGCAGTTCTTACTGATATTTTTACACGATTGCTGATGGACTATTTGAATGAATACGCTTATTATGCACAAGTTGCTGGTCTTTACTATGGAGTGAGCCTTTCGGACAATGGTTTCGAGTTGACCCTTCTTGGTTATAATCACAAATTGAGGATCTTGCTGGAAACTGTTGTTGGAAAGATAGCAAATTTTGAGGTTAAACCTGACAGATTTGCTGTTATCAAGGAAACTGTCACAAAGGAGTATCAAAATTACAAATTTCGGCAGCCATATCACCAAGCAATGTATTACTGCTCACTGATATTACAAGATCAAACCTGGCCTTGGACGGAGGAACTGGATGTCCTTTCTCATTTGGAAGCTGAAGACGTAGCTAAGTTTGTTCCAATGTTGTTATCAAGGACATTTATTGAGTGTTATATAGCAGGTAATGTGGAGAATAATGAAGCTGAGTCAATGGTCAAACATATTGAAGATGTTCTTTTTAACGATCCAAAACCGATTTGCCGACCTTTGTTCCCGTCCCAGCACCTCACTAATAGG------GTTGTCAAGCTCGGAGAAGGAATGAAGTATTTCTACCACCAAGATGGCTCTAACCCCAGTGATGAAAATTCTGCTCTGGTGCACTATATTCAGGTTCATAGAGAT------------GACTTTTCCATGAATATTAAACTTCAGCTATTCGGTCTCGTTGCAAAGCAAGCCACCTTTCACCAACTTAGAACAGTCGAGCAACTTGGTTATATTACTGCACTTGCTCAGAGGAACGATTCTGGCATCTATGGTGTACAGTTCATTATCCAGTCCTCGGTTAAGGGTCCTGGACATATTGATTCGAGGGTGGAGTCATTACTG---AAGAACTTTGAGAGTAAACTTTACGAGATGAGTAATGAAGATTTCAAGAGCAATGTAACAGCTTTAATAGACATGAAGCTTGAAAAACACAAGAACTTAAAGGAGGAATCCCGGTTTTACTGGCGAGAGATTCAAAGTGGAACACTCAAATTCAACCGT------AAAGAGGCAGAGGTTTCTGCGTTGAAGCAGCTTCAAAAGCAAGAGTTGATAGATTTCTTCGACGAATACATTAAGGTTGGAGCAGCACGGAAGAAATCGCTGAGCATAAGAGTATACGGGAGCCAGCAT------------------------------------------------------------------------------------------------------------------------------------------------------------------------------------------------------------TTGAAGGAGATGGCAAGCGACAAAGAC---GAA------------------------GTCCCATCACCGTCTGTTGAG------------------------------------------------ATCGAAGACATTGTTGGTTTCAGA------------------------------------------------------AAGTCCCAACCTCTTCATGGGTCGTTCAGG---GGATGCGGACAACCCAAACTGTGA---
>Oryza_sativa
---------------------------------------------------------------------------------------------------------------------------------------------------------------------------------------------------------------------------------------------------------------------ATGTCGGCGGCGGCGGCG------------GCG---------AGCAATGTGGAGTTCATCCGCTCGCGCAGCGACAAGCGGGAGTACCGCCGGGTGGTGCTCCCCAATGCGCTCGAGTGCCTCCTCATCAGCGACTCCGAC---------------------------------------------------------------------------------------------------------------------------------------------------------------------------------------------------------------------------------------------------------------------------------------------------------------------------------------------------------------------------------------------------------------------------------------------------------------------------------------------------------------------------------------------------------------------ACCGACAAGGCGGCGGCGTGTATGGAGGTCGGCGTGGGCTCGTTCAGCGACCCGGAGGGGCTCGAGGGCCTCGCCCACTTTCTCGAACACATGCTATTTTATGCCAGTGAGAAATACCCTGGGGAAAATGATTACTCGAAGTATATGATAGAGCACGGTGGCTATTGCGATGCCTATACATATTCAGAGACAACAACTTTCTTTTTTTATGTCAATGCGGCCAATTTTGAAGAAGCATTAGACAGATTTGCACAGTTTTTTATTAAGCCATTGATGTCGCAAGATGCTGTTCTTAGAGAGATTAAGGCTGTTGATTCT------------------------------------------------------------------------------------------------GGGAGCTGTGAAACGCTAGAAACAAAACCAAAAGAGAGGGGATTGGACATTAGACAGGAGCTTCTGAAGTTCTATGAG---AATTATTCAGCAAACCTTATGCACCTTGTTGTTTATGGAAAGGAGAGCCTGGATTGCATCCAAAGCTTTGTTGAGCACATGTTTAGTGACATCAAAAACACTGATCAGAGAAGCTTCAAATGCCCAAGTCAACCTCTTTCAGAAGAGCATATGCAGCTTGTTATCAAAGCTATCCCGATATCTGAAGGCGATTACCTAAACATATCATGGCCTGTTACACCTAACATCCACTTTTACAAAGAAGGTCCTTCCCATTATTTGAGTCACTTAATTGAGCATGAAGGCGAGGGATCCATCTTCCATATCATAAAGGAACTAGGC------AACCTCTTGCGTGCA------------------------CATGCA------------ATGATTTCA------------------------------GAACACATGGAAGACATCATTGGCTTGGTCTTCAAATATATTCTTCTACTAAAAGAAAATGGGATCCATGAGTGGATCTATGATGAGCTTGTGGCGATAAATGAAACGGAATTCCATTATCAGGACAAAGTTCATCCAATCAGCTATGTGACAGATATTGTAACAACCATGCGGTCATTCCCACCAGAAGAATGGCTGGTTGGAGCATCATTGCCGTCCAAGTATGCTCCAAATAGAATAAATATGATACTTGATGAGTTGTCAGCTGAAAGAGTAAGGATACTCTGGGAATCTAAAAAGTTTGAAGGAACAACTGAT---------------------------------------------------------------------------------------------------TCTGTTGAGCCATGGTATTGTACAGCTTATTCTGTTGAAAATGTCACTCCTTCCATGATACAGCAATGGATTCAAAAAGCT---CCTACTGAGAAGCTCTGTATCCCAAAGCCTAACATTTTCATTCCAAAAGATTTTTCACTCAAAGAAGCGCAT------------------GAAAAGGTTAAATTTCCAGCAATATTGAGAAAGACACCGCTTTCACGGTTGTGGTATATGCCCGACATGCTGTTCTCCACTCCAAAG---------------------------------------------------------------------------------------------------------------------------------------------------------------------------GTCTCAGTAGGTGGTTACAATGACAAAATGCGGATTCTGCTAGATGCCATTATGAAGCATATATCTAACTTTGAAGTTAAACCGAACAGATTTTGTGCCTTGAAGGAAACTGCTGTCAAGGACTACCAAAATTTCAAGTTCAGCCAACCGTACTATCAAGCTTCAAACTATCTCTCCTTGATATTGGAGGATCAAAATTGGCCTTGGGTTGAGAAACTTGAAGCTCTTTCTAAGCTTGAACCAGATTCTCTTGCAAAGTTCATACCACATTTGCTATCGAAGACATTTTTGGAATGCTATATTCAAGGGAACATTGAACCAAATGATGCTACATCTATTGTCCAGGAGATTGAAGATACTATATTCAATACCCCTAAGTCTGTGTTCAAATCAATGTCTCCATCACAATATCTGATTAGAAGG------GTTATCACCCTTGAAAATGAGTTAAAGTGCTACCACCAAATTGAGGGCTTAAATCAGAAGAATGAGAATTCATCAGTAGTCCAACATATTCAGGTTCATCTGGAT------------GATGCTCTTTCAAATATCAAACTTCAACTGTTCGCTTTAATTGCGAGGCAGCCTGCCGCCAACCAGCTACGAACTATTGAGCAGCTTGGCTATATAGCAGATCTTTATGTAAGATCTGATAGGGGAGTCAGGGCACTCGAGATTGTTATTCAGTCCACAGTAAAGGATCCTTCATATCTTGATGCTAGAGTTGATGAATTCTTC---AAGATGTTTGAAAACAAAATCCATGAATTGTCAGACAAGGATTTTAAGAGGTATGTAAAATCACTTATTGATTCGAAACTGGAGAAGTCCAAAAATTTGTGGGAGGAATCCGACTTCTATTGGGCAGAGATTGAGGCAGGAACTCTCCAGTTTGATAGA------GGAAGGTCTGAGGTATCTCTCCTAAGAGAGCTCAAGAAAGAAGAATTCATCGAATTTTTTGATCAGTACATAAGAATTGGTGCACCTCAACGGAAGACATTAAGCGTACAAGTCTTCGGCGGCAAACATTTGGCAGAATTCAAGAAGGCTATTGCC------------------------------------------------------------------------------------------------------------------------------------------------GAAGCT---------------------GATGCACCCAAAACT---------------------------------------------------------------------------------------------------------------TACCGAATCACTGACATATTCGGCTTCAAG------------------------------------------------------CGATCCAGGCCTCTGTACCGCTCACTGAAGGGAGGGCCAGGCCGGATCACAATGGACTGA
>Amborella_tricopoda
---------------------------------------------------------------------------------------------------------------------------------------------------------------------------------------------------------------------------------------------------------ATGGAGCGCTCGATTAATGGAGGAGAT------TTGAGAGGAAAT---------GAAAGAGTTGAAATTTTGAAGCCTCGCATTGATAAGAGAGAGTTTAGGAGGATTGTTCTCTCGAACTCCTTAGAAGTGCTCCTTATCAGTGATCCAGAC---------------------------------------------------------------------------------------------------------------------------------------------------------------------------------------------------------------------------------------------------------------------------------------------------------------------------------------------------------------------------------------------------------------------------------------------------------------------------------------------------------------------------------------------------------------------ACTGACAAGTGTGCTGCTTCAATGGGTGTTAGAGTAGGATCATTTAGTGATCCTGAGGGTCTTGAAGGTTTGGCTCACTTTCTTGAGCATATGTTATTTTATGCCAGTGAGAAGTATCCACAGGAAGATAGCTATTCGAAGTACATAGCAGAGCATGGCGGTTACACAAATGCTTTCACCGATGATGAGCATACAAATTTTCACTTTGATGTTATGACTGAATATTTTGAGGAGGCACTCGATAGATTTGCTCAGTTCTTTGTCAAACCCTTGATGTCTCCTGATGCCACAATGAGGGAAATTAATGCGGTTGACTCTGAGCATCAAAAGAATCTATTGACAGATTATTGCAGAATGGATCAGCTTGAGAGGCACCTAAGTGCCCGAGATCATCCTTATCACAAATTTGGATGTGGAAATTTGAGTACTTTGGCGGTAGGACCTAAATCAAGAGGGCTGGATACAAGAGATGAACTTCTCAAATTTTATGAGAAGTTTTACTCAGCAAATCTTATGCATCTTGTTGTGTATGGGAGAGATTGCCTTGATGACATTCAAAAACTAGTAGAAGAGAAGTTCCTTGCAGTGAGGAATACTGAAAGAAGCTGCTCTATATTTCGTGGCCATCCTTGTGCTTCTGAGCACCTTCAGATTCTCGTTAGGGCTGTCCCTGTGAAAGAAGGTCACAAGTTACGTATCGTATGGCCAGTTACTCCAGACATATGGCATTACAAAGAGGGACCTTGTATGTACCTTAGTCATCTCATTGGGCATGAAGCTGAGGGATCTCTTTTTTTCCTTCTGAAAAAATTTGGATGGGCTACTAGCCTTTATGCAGGGGAAGGCAACTGGACTAATGAGTATTCT------------TTCTTTGTAGTTTCTATCCATCTTACAGATGCTGGTCAAGAACACATGGAAGATATAGTTGGATTGTTGTTCAAATACATTAATCTTTTGAAAGAGTGTGGTGTAGAGAGGTGGATTTTTGATGAGATTTGTGCCATTGGGGAGACTATGTTTCATTTTCAAGACAAATTCCCCCCAATTCATCATGTGGTTGCAATTGCTTGTAACATGTTGTTCTACCCACCACAGGATTGGCTAGCAGCATCATCCCTTCTTTCTGTGTTCAACCCAGATAGTATACGGGGGATATTAGAAGAGTTAACTCCAAAAAATGTTAGAATCTTTTGGGAATCAAAGAAATTTGACGCATGTACCAAC---------------------------------------------------------------------------------------------------ATGACTGAGCTGTGGTATGGAACTGCATACACTGTTGAAAAGATCAGTGACATCTTGATTCAGCGATGGATAGATGGAGCT---CCCAATGACAAGCTAAGTTTACCGGCACCAAATATGTTTATACCCACTGATTTGTCTCTTAAAAATGGACTA------------------GAAAAGGCTAAATATCCTGTTCTACTGAGGAAGTCCTCCTTTTCAAGACTATGGTTCAAAGCAGATACCATGTTCTTCAGTCCGAAGGCTTTTGTGAAGATCGACTTCAATTGTCCTGAGTCTGCCCATTCTCCTGAAGCTAGAGTTTTTAAAGCCATTTTTACAAGATTAATAGTTGACTATCTAAATGAATATGGT---------------------------------------------------------------------------------------------------------------------------------------------------------------------------------------------------------------------------------------------------------------------------------------------------------------------------------------------------------------------------------------------------------------------------------------------------AAGCCAGTAGCAGCT---------------------------------------------------------------------------------------------------------------------------------------------------------------------------------------------------------------------------------------------------------------------------------------------------------------------------------------------------------------------------------------------------------------------TTCCAGTCTGATGTCTGA------------------------------------------------------------------------------------------------------------------------------------------------------------------------------------------------------------------------------------------------------------------------------------------------------------------------------------------------------------------------------------------------------------------------------------------------------------------------------------------------------------------------------------------------------------------------------------------------------------------------------------------------------------------------------------------------------------------------------
>Pinus_maritima
---------------------------------------------------------------------------------------------------------------------------------------------------------------------------------------------------------------------------------------------------------------------ATGGAGCAAGGTAGG------------------------------GATGTTACCATCGTGAAGCCATTCAATGACAAAAGGGAGTACAAGAGGGTGGTCCTTCCGAACGCTTTGCAGGTTCTCCTTATCAGTGATCCTGAT---------------------------------------------------------------------------------------------------------------------------------------------------------------------------------------------------------------------------------------------------------------------------------------------------------------------------------------------------------------------------------------------------------------------------------------------------------------------------------------------------------------------------------------------------------------------ACTGACAAGGCTGCTGCATCCATGAATGTATCTGTTGGATCATTTAGTGACCCTGAAGGCTTGGAGGGCTTAGCACACTTTCTTGAGCATATGCTGTTCTATGCAAGTGAGAAATACCCTTTGGAAGATAGTTATATGCAGTATCTTACAGAGCATGGGGGGCGGTCAAACGCATTTACTGATTCTGAAGATACCAACTTTCATTTTGATGTGAACGCTGATTATTTTGAAGAAGCACTGGACAGATTTGCCCAATTTTTCATTCGTCCCTTGATGTCACCTGATGCCACATCAAGGGAAATAAATGCAGTTGATTCTGAAAACAATAAAAATATTCTGGTGGATTATTGGAGATGGAATCAGTTGCAAAAACATATAAGTTCCAGCGACCATCCATTTCATAAATTCAGCACAGGGAATTTGGATACCTTGGGAGTGCGTCCTAAAGCAAAAGGACTGGATGTCAGAGAGGAGCTGATTAAGTTCTATGAAAGTCACTATTCTTCAAATCTTATGCAGCTTGTATTATATGGGAAAGAAAATATTGAGGACCTTCAAAAGATTGTGGAATCTAAATTTAGTGCAATTAAAAATACTCAACACAGCCGTCCTGATTTTGTGGGTCAGCCTTTTCACTTTGAGCATTTACAGATTCTGGTGAGAACAGTACCAATTAAGGAGTGCCACACTTTAAGTATTTTATGGCTGATCACTCCTGAACTGAAGAATTATAAGGAAGCGCCTTCAAGATATCTAGGTCACCTCATTGGGCACGAGGCAGATGGCTCATTGTTTTGCCTTCTTAAAAGCCTTGGTTGGGCAAGCAGCTTGGCTGCAGGGGAGATAGAGAGTAGATTTGAATACGCA------------TTATTTGAAGTACGGATTGAACTTACTGATGCTGGGCAAGAGCATATGGAAGAGATAGTTGAGCATACATTCCAGTACCTTCACATTTTAAGGAAAAGCGGTATTGCTGAATGGATCTTTGATGAGGTACGGGGTATTTGCAATACAATGTTTCATTTCCGAGACAAGATTCCACCAATTAACTATGTAACAAACATTGCTTCAAACTTAGAGAGATATCCACCGCAAGACTGGCTTGTGGCTTCGTCGTTGCCTTCCGATTTCAATGCAATTACAATTCAAATGGTTTTGGAGCAGCTAGTTCCTAATAAGTCCAGAATATTCTGGGCCTCAAAACGGTTTGAAGGACAGACAAAT---------------------------------------------------------------------------------------------------GAAATTGAACCATGGTATGGAACTGCGTTCTCAGTTGAGAAAATAAAGGATGATTTAGTGAAGCAATGGGAAGTTTCACAA---CCAGATGCAAGACTAGGATTACCCTTGCCAAATATGTTTATACCTACAGACTTAATGCTCAAACAAATTGAG------------------GAAAAGGTCGAACATCCTGTGTTGCTGTGGAAATCTGAATTTTCAAGGTTATGGTATAAGCCAGATACAATGTTCTTTACACCGAAGGCTTACGTCAAGCTGGATTTCAACTGTCCTGAATCAAATTGTTCACCAGAAGCAGAAGTTCTAACACAGATTTTTACAATGTTATTGATGGATTACTTAAATGAATATGCTTATTATGCCAGGGTTGCTGGACTTTCTTATGGTATTCATCACACTGGTACAGGGTTCCAGGTGACTATTGTCGGTTACAATCATAAGATGAGAATTTTATTGGAGAAGATTTTGGAAAAGATAGTACACTTCGAAGTCAAGGAGGATAGATTTTTCGTGATCAAGGAAAACGTTTTGAAGGAGTACCTAAATTATAAATTTCAGCAGCCATATCAGCAGGCTTTATATTACAGTTCATTACTGATAAATCATCGCATGTGGCAAAGGAATGAATTCCTTGAGGTTCTTCCCCATATTGAAGCAGATAACCTTCTGAAATTTATCCCACGGATAACTTCACGGACATTCTTTGAATGCTATGTTTCAGGTAATATGACATCAAAGGAAGCTGAGTTCCTGGTTCAGGATATTGAAGAGTCTTTTTTTAAGGGCCCTCTAGCTCCAAGCAAGCCACTTTTTCCATCTCAGCACGTGGAAGAGAGA------ATTGTCAGACTAGATTCTCGCACAAATCATTATTATCCTGTTGAGGGCCTAAGTGAAAAAGATGAGAATTCTACACTGCTTCATTACATTCAACTTGAACAAGAT------------GACTCCAAGATGAATGTTCAGCTAGAGCTTTTCATTCTAAGTGCCAAGCAAGCAGCCTTTCATCAGCTTAGATCTGTTGAGCAGCTTGGATATATTGTTGTACTGATGAAACGAAATGATTCTGGTGTTCGAGGAGCACAATTCATTATTCAATCCACTGTCAAGGACCCTGCGCAGCTTGATCTGAGAGTTGAGACATTTCTC---AAAATGTTTGAGAGTAAACTATATGCTATGTCAGATGATGAGTTTAAGGCAAACGTGGATGCTTTGATTGATGTTAAACTTGAGAAACACAAAAATTTGCGAGAAGAATCACACTTTTATTGGAGAGAAATTCAGGATGGAACCCTTAAGTTTGACCGG------AAAAAAATTGAGGTTGATGTATTAAGGAAATTGACTAAACAAGAATTGATTGACTTTTTTGATAATTACATAAAACTTGGCTCTCCTGGAAGAAGAAAATTGACTGTGCAAGTATATGGAAGTTCTCACAGTGGAGCATACAAACTGGCTAGGTCTATT---------------------------GACATATCCTCCAACAAGGGCATTTGTAATGGGAAAACAATTACATCAGAT---------------------------------------------------ACTTCAGATAGAGAGATA------------TTAAAGGATGACACAGTTAAACTTGCTTCTTCTGATCAATCAGCTGAA------------------------GTGAATAGCGGTGAACTGGCTGGATAT---------------------------CAAGGA---AAGTGCATCCATGACATATATAGCTTCAAA------------------------------------------------------AGGTCACAAACTTTGTTTGGCTCTTTGAGGAGTGGTGTCAATCAAGCCTATAATTAG---
>Lygodium_japonicum
---------------------------------------------------------------------------------------------------------------------------------------------------------------------------------------------------------------------------------------------------------------------ATGGAGGACGCAGAA------------------------------GAGATCGTCATCTTGAAGCCCTGCAATGACAAACGAGAGTACAGAAGAGTTGTGCTGCCTAACGAGCTTCAAGTTCTTATCGTGAGTGATCCAGAG---------------------------------------------------------------------------------------------------------------------------------------------------------------------------------------------------------------------------------------------------------------------------------------------------------------------------------------------------------------------------------------------------------------------------------------------------------------------------------------------------------------------------------------------------------------------ACTGACAAGGCTGCAGCTGCTATGGATGTCAATGTGGGGTATTTCAGTGACCCAGATGAGATACAAGGATTAGCACATTTTCTAGAGCATATGTTGTTCTACTCGAGTGCAAAATACCCCATTGAAGATAGCTATATGAAGTACCTCACAGAGCATGGAGGACATTCAAATGCATACACAAGCTCTGAGCACACAAACTTCTATTTTGATGTGACTGCAGATCACCTAGATGAAGCATTGGACAGGTTTGTACAATTTTTCATCTCACCACTCATGTCGGCAGATGCAACATCGAGGGAGATAAATGCTGTTGATTCTGAACATAAAAAGAACTTGACAGTTGATGCTTGGAGATTCAATCAACTTTCAAAACATAACTCCTATAAAGGGCATCCGTACAGCAAATTTGGAACTGGGAGCCTGGAGACTCTTGATCTTCACCCAAAGTCAGTGGGAATCGACACACATGAAGAGCTGCTGAAGTTTTACAATGAGCACTATTCCTCTAACCTGATGTGCCTTGTCGTGTATGGAAAAGAGAGCTTGAGTGATCTTCAAAACCTTGTCGAGTCGAAATTCAGTGAGATAGAGAACAAAAAGATTCAGCGCCCTCATTTCCCTGGACAGCCTTGTCAGCAAGAGGATGTTCAAATCTTAGTAAAAACTGTTCCAGTGAAGGAAGGACATTCAATTGTCTTGTCTTGGCCTGTAATGCCAGAAATCCGTTGCTATAAGGAGGGGCCATCTCAATATGTTAGTCATCTTCTTGGTCATGAAGCTGATGGTTCCTTGTTTGCGCTCCTCAAAAGTCTAGGTTGGGCTTCTGGATTAAGTGCCGGAGAAACAGACCAAAGCTTTGAGTACGCT------------TTTTTCACAGTCACGATTGAGCTCACTGACCTTGGGCAAAAACATGGGGAGGACATTATTAACTTTACCTTCCAGTACATACAAGTCTTGCAAAAGGAAGGTGTTATACAATGGATCTTCGATGAGGTAAAGGCTGTTCGTGAGACAAACTTCAATTTCAAGGATAAAATTGCGCCATTTGACTATGTTTCCTATTTATCTAGCAACATGCAGCGGTATCCACCTGAAGATTGGCTAGTGGGCTCATCTTTGCCTCGCACCTTCAATTTTGAGACTATAATGTCTGTAGTCAAGATGCTTACACCTGAAAATGTTAGAGTCCTTTGGGCATCCAAAGAATTTGATCAGAAGACCCAA---------------------------------------------------------------------------------------------------AGCTTTGAGCCTTGGTATGGAATGCCTTTCTCAGTGGAGAAGATTGAGGGAAAGCTTGTAAAGGAATGGACTAGTGGAACT---ACTGATGCAAGATTGCAT---------------------------------------------------------------------------------------------------------------------------------------------------------------------------------------------------------------------------------------------------------------------------------------------------------------------------------------------------------------------------------------------------------------------------------------------------------------------------------------------------------------------------------------------------------------------------------------------------------------------------------------------------------------------------------------------------------------------------------------------------------------------------------------------------------------------------------------------------------------------------------------------------------------------------------------------------------------------------------------------------------------------------------------------------------------------------------------------------------------------------------------------------------------------------------------------------------------------------------------------------------------------------------------------------------------------------------------------------------------------------------------------------------------------------------------------------------------------------------------------------------------------------------------------------------------------------------------------------------------------------------------------------------------------------------------------------------------------------------------------------------------------------------------------------------------------------------------------------------------------------------------------------------------------
>Pteridium_aquilinium
---------------------------------------------------------------------------------------------------------------------------------------------------------------------------------------------------------------------------------------------------------------------------------------------------------------------------------------------------------------------------------------------------------------------------------------------------------------------------------------------------------------------------------------------------------------------------------------------------------------------------------------------------------------------------------------------------------------------------------------------------------------------------------------------------------------------------------------------------------------------------------------------------------------------------------------------------------------------------------------------------------------------------------------------------------------------------------------------------------------------------------------------------------------------------------------------------------------------------------------------------AAGTATTTTATT------------------------------------------------------------------------------------------------------------------------------------------------------------------------------------------------------------------------------------------------------------------------------------------------------------------------------------------------------------------------------------------------------------------------------------------------------------------------------------------------------------------------------------------------------------------------------------------------------------------------------------------------------------------------------------------------------------------------------------------------------------------------------------------------------------------------------------------------------------------------------------------------------------------------------------------------------------------------------------------------------------------------------------------------------------------------------------------------------------------------------------------------------------------------------------------------------------------------------------------------------------------------------------------------------------------------------------------------------------------------------------------------------------------------------------------------------------------------------------------------------------------------------------------------------------------------------------------------------------------------------------------------------------------------------------------------------------------------------------------------------------------------------------------------------------------------------------------------------------------------------------------------------------------------------------------------------------------------------------------------------------------------------------------------------------------------------------------------------------------------------------------------------------------------------------------------CAATTGCGATCAGTCCAGCAGCTTGGTTATATTGTGGTCTTAGCAAACAGAGATGACTTTGGGGTAAGAGGAGCACAGTTCATTATTCAGTCAGCATCGAAGGATCCGAAGGATCTGGATGCAAGAGTTGAAGAGTTTTTG---AGCTCATTTGAAGATAACTTGATCCGATTGACAGATGAAGAATTTAAGAGTAATGTGAATGCTCTGATTGAAATAAAGCTTGAAAAACATAAGAATTTACACGAGGAAACACAAGTTTTCTGGAGTGAAATTGATGATGGTACACTCAAATTCACTCGA------CAGAAGGATGAGGTTGCTGCCCTAAAGAAGCTTACCAAAGAAGATTTGCTGGATTTTTTTGCGAAGTTTATGAAAGCTGGTGCTCCGAACAGGGCAAAGCTTAGCATTCGTGTTTATGGTGGAGCTCATGAGGAGGAGTTCAAAAGTGTGATAGAT------------------------------------------------------------------------------------------------------------------------------------------------------------------GATGAAGACAAGGATGCAAAAGTGGGTGATTGTAATGATGAATTGCATGAGGTTGGAGGGCTTCAAGCATGCGATAAGAAAGAAAAAACCCCT------------------------------------------CTCCGCATCAGAAACATTTTTGAGTTCAAA------------------------------------------------------AGGTCACAATCTTTGTATGGATCTTTAAAATGA---------------------------
>Physcomitrella_patens
---------------------------------------------------------------------------------------------------------------------------------------------------------------------------------------------------------------------------------------------------------------------ATGGGGCGTGGAGGATCAGCCGAGGTCGTGGCC---------GATGCAGCGGACGTCTTGAAGCCGCGCACGGACAAGCGTGATTACAAATGCGTGGTCCTTGAAAACGAACTGCAGGCGCTCATCATCAGCGACCCCGAT---------------------------------------------------------------------------------------------------------------------------------------------------------------------------------------------------------------------------------------------------------------------------------------------------------------------------------------------------------------------------------------------------------------------------------------------------------------------------------------------------------------------------------------------------------------------ACTGACAAGGCTGCAGCTTCGATGGTTGTGAATGTGGGATCTTTCAGTGATTCTGAGGGTCTCGAGGGATTGGCTCATTTTTTGGAGCACATGCTATTCTTTTCCAGTGAGAAGTATCCTGAGGAAGACAGCTATTCCAAGTATCTTACAGAGCATGGAGGCCATTCGAATGCTTTCACTGCAGCTGAGCATACAAATTATCACTTTGATATTAGCGCAGATTATCTGGAAGAAGCCTTGGACCGATTTGCTCAGTTTTTTATATGCCCATTGCTCTCTGCGGATGCAACGTCAAGGGAAATCAATGCTGTTCACTCAGAGAACAGCAAGAATCTGACCATGGATATGTGGCGAATGAATCAATTGACAAAAATGGTGAGCTCTAAAGATCACCCATTTCACAAGTTTGGAACTGGAAATTTAGAGACTCTTGATATTGGTCCAAAATCAAGGGGAATTGATACTCGTGATGAGTTAGTCAAATTTTATAAAACCCACTATTCTGCTAACCTCATGCGGCTTGTTGTCTATGGTAGAGATTCGGTAGATGAACTTGCGAATTTGGTCCATAATAAGTTCAACCTTATCAAGAACACGGGCAAGAAAGCTGAAAAATTCAGTGGACAGCCCTGTCTTCCTGAACACATGCAGATAATAGTCAAGGCTGTGCCTGTCAGAGAGGGGCACAACCTGGAAATGATGTTTCCTATAATACCGGAGATTCAAAACTACATTTCCGCACCATCACGATACCTTGGGCACTTAATTGGACATGAAGCTGAGGGATCTCTGTTTGCACTCCTTAAGAAATTGGGTTGGGCAAATGCCTTGAGCGCTGGCGAGATAGACAGCAGTTTGGAGTATGGA------------TTTTTTATGATTGCAGTTGAATTGACTGACATTGGACAAGAGCACATGGAAGAGGTCGCGAGCCTCACATTTCAGTACATTCGAGTATTGCAACAGGAGGGTGTTGCTGAGTGGATGTTTGAAGAGGTTCGAGCTGTTTGCGAGATGAAGTTTCAATTCCAGGACAAGCGGCCTCCCATTTCATACGTCACAGATCTTGCAGGGAACATGCTGCTTTATCCTTCAAGAGATTGGGTAGCAGGATCTTCATTGCCCCGACGTTTTGATGCAGAGATCTTTTCAGGCTTAATTGAACAACTGAAACCCGAGCGAGTGAGGATATTTTGGTATTCAAAACAATTTGAAGGTAAAACCTCT---------------------------------------------------------------------------------------------------GAAAAAGAGCTCTGGTATGGGACAGATTACATTATAGAAAGAATTGAAGACAAGCTGGTGCAGGAGTGGTCAACTGCCCGG---ACTCATGAAAAGCTGCATTTGCCAAAGCCAAATGTTTTCATTCCCACTGATTTTGTTCTGAGGGATCCTGAG------------------CCGAAAGTGGATCATCCTTTCATCTTGAGGAAAACAAAGATGTCGAGATTATGGTTCAAACCTGATACTAAGTTCCGTACACCTAAGGCATGCATTCAAATGCAGTTCAACTGCCCTGAGTCCCACTATTCCCCAGAGGCGAGCGTATTGACCCGTATCTTCACAAAACTACTAGTAGACTACTTGAATGAATATGCATACTATGCACAGGTCGCTGGATTGAATTACGGTATTGTAACGACCGCGACTGGATTTCAGGTGTCTGCTTCAGGTTACCACCACAAGCTGATCGCTTTGGTAGAGAAGATAATTGATAAGGTTGTTAACTTCGAAGTGGAAGAGGAGCGATTTTCAGTCATTAAGGAGAAAGTGATGAAGGATTATTTGAATTTTCGTTTTCAGCAACCATACCAGCAGGTCATGTATAATTGTTCTATACTTTTGGAGCACAAACGTTGGCACATCAATGAGTTTATTGAAGTATTGCCATCCTTGGAGGCCCGTGATTTGATTGCATTTTACCCGCGCATTCTGTCACGAATTTTTTTGGAGTGCTTTATAGCAGGAAATTTGACATGCACTGAGGCGGAAGGCCTTGTGGAGCAGATTGAGAACTCCCTTGCGGATGGACCTTTAATAAAGGCAAGGCCTCCGTTCCAATCTCAGCACACAGAGCAGAGA------ATTGTGAAGTTCGGACCTGGCGCCGACTGGTACTACCCAATTGCTGGAACAAATCCTCACGATGATAATTCTGCTTTGCAGACCTACTTCCAGATTGGCCAGGAT------------AACACGCACATGAATGCACTTCTCGAACTCTTTGTGCTGGCCGCAAAACGTGAAGTGTTCCATCAACTTCGTACAGTGGAGCAACTTGGTTATGTTGTATCTCTTATGTCCAAAAATGATTTTGGAGTACGTGGGGCGCATTTTATCATTCAATCCACTGCAAAGGATCCCCGAGGTCTTGAAGAGAGGGTTGAAGTGTTTCTC---GAGCAATTTGAGAATGATCTGCAGAAGATGTCAGATGAAGATTTCAAGAAAAATGTGTACACCTTGATTCAGATCAAACTCGAGAAACACAAAAACTTGTGGGAGGAGAGCAGATTTTTTTGGGGTGAAATTGAGGACGGAACTTTGACTTTCGACAGG------CCACAAGTTGAGGTAGCAGCCTTGAAAATGGTGAACAAGGAAGACTTGTTGAGTTTTGTAGCACAGAATATTGCTCGAGACTCTCCAAACCGCAGGAAGTTGAGCATTCAAGTGTACGGAGGTCAACACCTTGCAGAGTTCAAAGCTGCTAAAAGC------------------------------------------------------------------------------------------------------------------------------------------------GAGGCA------------CCTGGAGAAAAAACGAGCAAA---GTGACTTCTGAAGACGCTGCAGAAGGAGTTGGT------------GATGTTGTTGACGGCAAGTTTTCACCCAGA---------------------------GCAGCAGCTGATCGCATAGACAACATCTATACTTTCAAG------------------------------------------------------CGCTCCCAGCAGTTACACGAGTCTTCCAGGGGTGGAAAGCATACTGCTTATGCTTGA---
>Ceratodon_purpureus
---------------------------------------------------------------------------------------------------------------------------------------------------------------------------------------------------------------------------------------------------------------------ATGGGGCGCGGAGGCTCTGCCGAGGTCGTCGTG---------GACGACACGGATGTGTTGAAGCCGCGCACCGATACGCGCGAGTACCGATGCGTCGGCCTGGGAAATGCGCTGCAGGCGCTCATCATCAGCGACCCGGAC---------------------------------------------------------------------------------------------------------------------------------------------------------------------------------------------------------------------------------------------------------------------------------------------------------------------------------------------------------------------------------------------------------------------------------------------------------------------------------------------------------------------------------------------------------------------ACTGACAAGGCAGCAGCATCGATGGTTGTGAACGTGGGATCATTTAGCGATCCGGAGGGTCTTGAGGGCTTGGCTCATTTTTTGGAGCACATGCTGTTCTTCTCGAGTGAGAAATACCCAGAGGAAGACAGCTATTCAAAGTATCTCACTGAGCATGGAGGCCATTCGAATGCTTTTACTGCAGCTGAGCATACCAATTTTCACTTTGATGTTAGCGCAGATTATCTGGAGGAAGCCTTGGACAGATTCGCTCAGTTTTTTATATGTCCATTGCTTTCTGCGGATGCAACATCCAGAGAAATCAATGCTGTTGATTCAGAGAACAGCAAGAATTTGACCATGGACATGTGGCGAATGAATCAATTAACAAAAATGGTGAGCTCCAAAGATCACCCATTTCACAAATTTGGAACTGGAAATCTGGATACGCTCGACATTGGACCCAAAAAACGAGGAGTGGATACACGTGATGAGTTGGTCAAATTTTATACGGCCAACTATTCCTCCAACCTCATGCGGCTTGTTGTTTATGGCAGAGAGTCAGTAGATGAACTTACGGACTTGGTCCACAAGAAGTTCAGTTCTATCAAAAACACGGGCAGGAAAGCTGAGAAGTTTTCTGGAGAGCCGTGTCTTCCTGAGCATTTGCAGATAACAGTCAAGGCTGTTCCTGTTAGAGAGGGGCATAATTTGGAAATGATGTTCCCTATTACACCAGAAATTCAAAACTATATCGCCGCACCATCACGCTATCTTGGTCATTTGATTGGGCATGAAGCTGATGGATCTCTATTTGCGCTCCTTAAGAAATTGGGATGGGCAAACAGCTTGAGTGCTGGAGAGATAGACAGCAGTTTGGAATACGGT------------TTCTTCATGATTGCAGTTGAACTAACAGACATTGGACAAGAGCATATGGAGGAGGTAGTGAGTCTCACGTTTCAATACATTCGAGTGCTACAACAGCAGGGTGTTGCTGAGTGGATGTTCGAAGAGGTTCGAGCTGTTTGCGAGATGAAGTTCCACTTTCAAGACAAGCGACCTCCCATCAATTACGTCACAGATCTTGCAGGGAATATGTTGCTCTATCCTCCCAGAGATTGGCTGGCAGGGTCTTCGCTTCCTCGGCGTTTTGATGCAGAGGCTGTTGCTGGCTTAATTGGGCAACTGACACCTGAGCGAGTGAGAATCTTCTGGTACTCTAAACAATTTGAAGGTAAAACCTCT---------------------------------------------------------------------------------------------------GAAAGAGAACCCTGGTATGGAACGGATTATATCATAGAGAGAATTGAAGATAACCTGGTGCAGGAGTGGTCACAAGCCCCA---ACCAATGAAAAGCTGCATTTGCCTATGCCAAATGTTTTCATTCCAACCGATTTTACCTTAAGAGATCCTGAA------------------CCAAAGGGGGATCATCCCTTCATTTTGAGGAAAACGCACATGTCGAGGTTATGGTTTAAGCCAGACACCAAGTTTCACACACCGAAGGCTTGCATTCAAATGCAGTTCAATTGCCCAGAGTCTCATTTTTCACCAGAAGCAAGTGTGTTGACCCGCATCTTCACAAAATTATTAGTGGATTACTTGAATGAATATGCGTATTATGCACAGGTTGCTGGATTGAATTACAGCATTGTAACAACTGGAACTGGTTTCCAGGTATCTGTATCAGGTTATCACCACAAGCTTATCACTCTGGTAGAGAAGATAATTGACAAGGTTGTTAACTTTGAAGTGGAAGAGGAGCGGTTTTCAGTCATCAAGGAGAAAGTGATGAAGGATTATTTGAATTTCCGGTTTCAGCAACCGTACCAGCAGGTCATGTATAATTGTTCCATGCTGCTGGAGCACAAGCGCTGGCACATAAACGAGTTTATTGAAGTATTGCCATCCTTGGAGGCCCGAGATTTGACTGCGTTTTTCCCTCGGATTCTGTCGCGAGTGTTCTTTGAGTGCTTTATAGCAGGGAATCTGACATCCAGTGAAGCTGAAGGCTTAGTGGAGCAGATTGAGAACACTCTTTCAGATGGACCTTTAGTGAAGGCAAAGCCTCCTTTCCAATCTCAGCACTCAGAGCAGAGA------ATTTTGAAGCTAAGACCTGGCGCGGATTGGTACTATCCTATTGCTGGGACAAATCCTCAGGATGACAACTCTGCTCTGCAGACTTACTTTCAGGTTGGCCAAGAT------------AACACACATATGAATGTACTTCTTGAACTCTTTGTGCTGGCTGCAAAACGTGAAGTGTTCCATCAACTTCGAACAGTGGAGCAACTAGGTTATGTTGTATTTCTTATGTCTAAGAATGATTATGGTGTTCGTGGGACACATTTTATCATCCAATCAACAGCAAAGGATCCACGTGGTCTTGAAGAGAGGGTTGAAGTGTTTCTA---GAACAGTTCGAGAAAGATTTGCAGAAGATGTCAGATGAAGATTTCAAGAAAAACGTGGACACGTTGGTTGAGATCAAGCTTGAAAAGCACAAGAATCTGTGGGAAGAGAGTAGGTTTTACTGGGGAGAAATTGAGGATGGAACTTTGACCTTTGACCGA------CCACAAGTTGAGGTTGCAGCCCTAAAAAAGGTGAGCAAGGAAGAATTATTGGACTTCGTAGCACAGAACATTGCTCGGAATTCCCCTAACCGCAGGAAGTTGAGCATTCAAGTCTACGGAGGCCAACACCTTGTGGAGCTAAAATCTGCTATGGGC------------------------------------------------------------------------------------------------------------------------------------------------GAGCCA------------CTGCAAGATGATGATCCTAAACCCGCCGCCGTTGAGGTTGCTACTCAAGGAGATGGT------------GCAATTCTGGATAGCAAGGCACTACCCAGA---------------------------GCAGCAGCTGATCGTATAGAGAATATCTATACTTTCAAG------------------------------------------------------CGTTCTCAAGAGTTACATGAGTCTTTGAGGGGCGGAAAACACCCCGCCTTTGCG------
>Selaginella_moellendorffii
---------------------------------------------------------------------------------------------------------------------------------------------------------------------------------------------------------------------------------------------------------------------ATGGGC---------------GAGGTC------------------CGGCCCGAGATTGTCAAGCCGCGCACTGACAAGCGGGAGTACAGGAATGTGGTGCTCCGGAATGAGCTGCGCGTGCTCCTTGTCAGCGATCCCGAA---------------------------------------------------------------------------------------------------------------------------------------------------------------------------------------------------------------------------------------------------------------------------------------------------------------------------------------------------------------------------------------------------------------------------------------------------------------------------------------------------------------------------------------------------------------------ACGGATAAGGCCGCGGCAGCGATGGATGTCAATGTTGGATCGTTTTGCGATCCCGAGGAGCTTGCAGGGCTTGCGCATTTCCTGGAGCATATGCTATTCTTTTCCAGCGAGAAATATCCCTTGGAAGACGATTACTCCAAGTTTTTGAACGAGCATGGAGGTCACTCAAATGCTTTCACGAGCTCCGAGGACACAAACTTCCACTTTGACGTGAACGCCGAGCACTTAAGCCAGGCTCTTGACAGGTTTGCGCAGTTTTTTATCTGCCCTTTGATGTCGCAAGATGCTACGTCAAGAGAAATCAATGCTGTGAATTCAGAGCATAACAAAAACCTTACCACCGATAGATGGCGATTTGATCAGGTTGCGAGACATGTGAGTTCTAAAGACCATCCTTACCACAAATTTGGAACTGGTAGTTTGGAGACTTTGGATGTTTCTCCGAAATCTAAAGGCATTGATACGAGAGAGGAGCTGATAAAGTTCCACAAATTTCACTACTCGGCAAATCTTATGTGCCTTTGTGTGTATGGAAGAGAAACCTTGGACGAGCTTGAAAAAATTGTAAGCGAGACGTTTCAAGACATAAAAAATACCGGCAAAATGGCTCCATCTTTTCCTGGTCTACCATTTCTTCCGGAGCATAAACAAATCATTATCAAAGGAGTTCCCATCAAGCAGCGACATAATCTGGAGTTAACTTGGTTAATTCTACCTGAATTAAAGAATTACAAAGCTGGACCCTGTCGATACATTAGCCACGTTCTGGGACATGAGGCAGACGGTTCTTTGTTTGCACTTCTCAAAAGTCTTGGCTGGGCGAGCAGTCTTTCTGCCGGAGAAAATGAAAGGAGTTCGGATTATTCT------------CTTTTTTCTATTTATATCGAACTCACCGATGCAGGCCAAGAACATATGGAGGACATAGTGGGGTTCACTTTTCAGCATATTAGCCTGCTAGGACGCAAAGGAGTCACAGAAGCACTTTTTGACGAGATACGAACAGTCTGTGAGATGAAGTTCCATTATCAAGATAAGTACCAACCAATGCATTATGTTACACGTCTGGTCGGGAGTATGCAGCTTTATCCGGTTGAAGATTGGCTTGCAGGTTCCTCCTTGCCAAGAACTTTTGACCCTGATGCTATTAAACAGGAGATTGAGTTTTTAACTCCAGAAAACGTCAGGATCATCTGGTCCTCCAAGCAGTTTGAAGGGATGACCAAC---------------------------------------------------------------------------------------------------GAAACAGAACCTTGGTATGGTACATCCTACACTGCAAAGAGAGTTTCTGAATCTCTTCTCGAGAGCTGGAAAAACGCTCCG---TTGGATCCAAGGCTACATTTGCCAGATCCTAATCCTTTCATTCCTACAGACTTCAGCTTGAAGGAAGCAAAT------------------CTGAAGATGCAATATCCTTATGTTTTGAGAAATTCATCATTGTCGAAGTTGTGGTATAAGCCTGATACCAAGTTTCAAACGCCGAAAGCTTGTGTTATGATTCATTTGCATTGTCCAGAATGCAAATATTCTCCTGAATCATCTGTTCTATCGACAATTTTTACAAAACTACTTCTAGATTATCTGAACGAATATGCTTATTTTGCAGAAATTGCTGGCCTGCAGTATTCTATTCAACGCACCTCTCATGGTTTTTTGTTATTCATCACTGGTTACAATCATAAACTGTACAGTCTTTTGGAACGTATTGTAGACAAGGCGGTCAACTTTCAGGTGAAAGAGGATCGGTTTCTTGTTATAAAGGAAAAGCTCATGAAAGATTACGTTAACTACAAGTTTCAACAGCCATACCAACAGGCTATGTATTACTGTTCGTTGATGATGGAACAAAACCGGTGGCACATAAAAGACTATCTCGAAACTCTTCCTTCTCTCAACGCAAGCGATTTGCAAGCCTTTTTCCCCAAATTATTCTCTCGAATATATGCTGATTGCTATGCTGCAGGTAACATGACAACAAAAGAGGCAGAGGCTTTGGCCGAACTTATTGAGAACAGGTTTACCAGTTCTCCATCTACGAAAACGAAGCCATTGCTGTCGTCACAAGCAACCGAAGACCGA------ATCACAAAACTA---GACAACTCGGAAATGTTTTACCCAATATCTGGTTTGAATCCCGACAATGAAAACTCAGCTCTCCATGTATACCTCCAGGTGGGACAAGAC------------GAGACAGTGATGAACATTCTCGTGGAGCTATTTGTTCTCAGTGCCAAACAACCTGCGTTCCATCAGCTTAGATCTGTGGAGCAGCTCGGCTATATTACTGCCTTAGTAACTAGGAACGATTGTGGTGTCCAAGGTGTGCAGTTTATCGTTCAGTCCACCGTAAAGGATCCCAATGGTGTCGAGGAAAGAGTCGAGGACTTTTTA---AAATCATTTGAGACGACACTAACAAACATGAGTGACGAGGAATTTCAGAGAAATGTGGAGGCACTCGTCGAAATCAAGCTCGAGAAACACAAAAACATTTACGAGGAGACAAACTTCTTCTGGATGGAGATTGACAATGGCGCATGCAAGTTTGACAGG------CAGCAAGTCGAGGTTGCTGCTCTACGGGCTCTCACCAAAGATGAGCTACTAGAGTTTTACATCAATCACATAAAATCTGGCGCGCCCATGAGGAGAAAGCTCAGCGTCCAGATCTATGGCAAGCTCCACATGCAGGAGCTGGAACTC---------------------------------------------------------------------------------------------------------------------------------------------------------------------------------------------------------------------------------------------------CTGGAAGATGGCAAG------------------------------------------------AACAGGATTAAGGATCTGTTTAGTTTCAAA------------------------------------------------------CGATCGCAAGGACTATATAGCTCATTGAGGTGA---------------------------
>Isoetes_spp
------------------------------------------------------------------------------------------------------------------------------------------------------------------------------------------------------------------------------------------------------------------------------------------------------------------------------------------------------------------------------------------------------------------------------------------------------------------------------------------------------------------------------------------------------------------------------------------------------------------------------------------------------------------------------------------------------------------------------------------------------------------------------------------------------------------------------------------------------------------------------------------------------------------------------------------------------------------------------------------------------------------------------------------------------------------------------------------------------------------------------------------------------------------------------------------------------------------------------------------------------------------------------------------------------------------------------------------------------------------CTGTCCAGACATGTTAGCTCAAAAGACCACCCATTCCACAAATTTGGAACAGG-------------------------------------------------------------------------------------------------------------------------------------------------------------------------------------------------------------------------------------------------------------------------------------------------------------------------------------------------------------------------------------------------------------------------------------------------------------------------------------------------------------------------------------------------------------------------------------------------------------------------------------------------------------------------------------------------------------------------------------------------------------------------------------------------------------------------------------------------------------------------------------------------------------------------------------------------------------------------------------------------------------------------------------------------------------------------------------------------------------------------------------------CTGAATAGACCACATCTGCTTGGGAAGTCAAAGATGTCACGACTTTGGTTCAAGCCTG-TTTTACCTTCTGCATGC-----GCTGTGGTTTAT------------------------------------------------------------------------------------------------------------------------------------------------------------------------------------------------------------------------------------------------------------------------------------------------------------------------------------------------------------------------------------------------------------------------------------------------------------------------------------------------------------------------------------------------------------------------------------------------------------------------------------------------------------------------------------------------------------------------------------------------------------------------------------------------------------------------------------------------------------------------------------------------------------------------------------------------------------------------------------------------------------------------------------------------------------------------------------------------------------------------------------------------------------------------------------------------------------------------------------------------------------------------------------------------------------------------------------------------------------------------------------------------------------------------------------------------------------------------------------------------------------------------------------------------------------------------------------------------------------------------------------------------------------------------------------------------------------------------------------------
>Isoetes_andicola
--------------------------------------------------------------------------------------------------------------------------------------------------------------------------------------------------------------------------------------------------------------------------------------------------------------------------------------------------------------------------------------------------------------------------------------------------------------------------------------------------------------------------------------------------------------------------------------------------------------------------------------------------------------------------------------------------------------------------------------------------------------------------------------------------------------------------------------------------------------------------------------------------------------------------------------------------------------------------------------------------------------------------------------------------------------------------------------------------------------------------------------------------------------------------------------------------------------------------------------------------------------------------------------------------------------------------------------------------------------------------------------------------------------------AGGAAGCTTGACAACTCTCTATACACGACCAAAAGAACACGGTAT-------------------------------------------------------------------------------GACTCACTGGATAGGTTAGAACAACTTGTTCAAGAAAAGTTCAGTGATGTGAAAAATACAAAGAAACATCCCCCAAAAATTCCTGGGGATCCATGCCTCGCCGAGCATTTACAGGTG--------------------------------------------------------------------------------------------------------------------------------------------------------------------------------------------------------------------------------------------------------------------------CTCTGCGGACGACATTATTGS---CGTTGTTCAGTATATAAGACTATTGGAAGAGAGAGGTATTGCAGACTG----------------------------GAAATGAAATTCTATTTCCACGACAAAATCY-----ATCCATTTTATTACAAGATTGGCAAGCAATATGC-----------------------------------------------------------------------------------------------------------------------------------------------------------------------------------------------------------------------------------------------------------------------------------------------------------------------------------CTT---CTTGATAGCCAATTACACTAGCCAACTCCAAATCCTTTTATCCCTACAGATTTCCAACTTAAAGCACATGATAAC------------CATATAAAG---------------------------------------------------------------------------------------------------------------------------------------------------------------------------------------------------------------------------------------------------------------------------------------------------------------------------------------------------------------------------------------------------------------------------------------------------------------------------------------------------------------------------------------------------------------------------------------------------------------------------------------------------------------------------------------------------------------------------------------------------------------------------------------------------------------------------------------------------------------------------------------------------------------------------------------------------------------------------------------------------------------------------------------------------------------------------------------------------------------------------------------------------------------------------------------------------------------------------------------------------------------------------------------------------------------------------------------------------------------------------------------------------------------------------------------------------------------------------------------------------------------------------------------------------------------------------------------------------------------------------------------------------------------------------------------------------------------------------------------------------------------------------------------------------------------------------------------
>Isoetes_humilior
------------------------------------------------------------------------------------------------------------------------------------------------------------------------------------------------------------------------------------------------------------------------------------------------------------------------------------------------------------------------------------------------------------------------------------------------------------------------------------------------------------------------------------------------------------------------------------------------------------------------------------------------------------------------------------------------------------------------------------------------------------------------------------------------------------------------------------------------------------------------------------------------------------------------------------------------------------------------------------------------------------------------------------------------------------------------------------------------------------------------------------------------CATGGGGGCCATACAAATGCTTATACAAGTTCTGAATATA-GAATTTCCATTTTGATGTCAATGCTGATTATTTAGAAGA-------------------------------------------------------------------------------------GAGCATAGCAAAAATCTTACTGTGGATGTATGGCGATTGGATCAA-------------------------------------------------------GCTTGGCAACTCTCCATACACGACCAAAAGAAAATGGTATTGATACACGTGGGCAATTGCTGAAGTTCTACGAAGAACACTATTCTTCGAATGTGATGTGTCTTGCAGTT-------------------------------------------------------------------------------------------------------------------------------------------------------------------------------------------------------------------------------------------------------------------------------------------------------------------------------------------------------------------------------------------------------------------------------------------------------------------------------------------------------------------------------------------------------------------------------------------------------------------------------------------------------------------------------------------------------------------------------------------------------------------------------------------------------------------------------------------------------------------------------------------------------------------------------------------------------------------------------------------------------------------------AGCTGAATAGACCACATCTGCTTAGAAAGTCAAAGATGTCACGGCTTTGGTTTAAACCTGATTTTGCTTTCTGCATGCCCA-AGCTGTGGTTTATATTGATATGAGCTGTCCTGAGGCTAATT--------------------------------------------------------------------------------------------------------------------------------------------------------------------------------------------------------------------------------------------------------------------------------------------------------------------------------------------------------------------------------------------------------------------------------------------------------------------------------------------------------------------------------------------------------------------------------------------------------------------------------------------------------------------------------------------------------------------------------------------------------------------------------------------------------------------------------------------------------------------------------------------------------------------------------------------------------------------------------------------------------------------------------------------------------------------------------------------------------------------------------------------------------------------------------------------------------------------------------------------------------------------------------------------------------------------------------------------------------------------------------------------------------------------------------------------------------------------------------------------------------------------------------------------------------------------------------------------------------------------------------------------------------------------------------------------------------------
>Isoetes_elatior
---------------------------------------------------------------------------------------------------------------------------------------------------------------------------------------------------------------------------------------------------------------------------------------------------------------------------------------------------------------------------------------------------------------------------------------------------------------------------------------------------------------------------------------------------------------------------------------------------------------------------------------------------------------------------------------------------------------------------------------------------------------------------------------------------------------------------------------------------------------------------------------------------------------------------------------------------------------------------------------------------------------------------------------------------------------------------------------------------------------------------------------------------------------------------------------------------------------------------------------------------------------------------------------------------------------------GAGCATAGCAAAAATCTTACTGTGGATGTATGGCGATTGGATCA-----------------------------------------------------------------------------------------A-GGTATTG-TACACGTGAGCAATTGCTGAAGTTCT-CGAAGAACA--ATTC-TCAAATGTGATGTGTCTTGCAGTTTATGGTAAAGACTCACTGGATAGGTTGGAACAACTTGTTCAAGAAAAGTTCAGTGAGGTGAAAAATACAAAGAAA-----------------------------------------------------------------------------------------------------------------------------------------------------------------------------------------------------------------------------------------------------------------------------------------------------------------------------------------------------------------------------------------------------------------------------------------------------------------------------------------------------------------------------------------------------------------------------------------------------------------------------------------------------------------------------------------------------------------------------------------------------------------------------------------------------------------------------------------------------------------------------------------------------------------------------------------------GCTGAATAGACCACATCTGCTTAGAAAGTCAAAGATGTCACGGCTTTGGT-------------------------------------------------TATGAGCTGTCCTGAGTCTAATTATTCTCCAGAGGCAACAGTGCTATCCAACATGTTTGTGAAGCTTC-----------------------------------------------------------------------------------------------------------------------------------------------------------------------------------------------------------------------------------------------------------------------------------------------------------------------------------------------------------------------------------------------------------------------------------------------------------------------------------------------------------------------------------------------------------------------------------------------------------------------------------------------------------------------------------------------------------------------------------------------------------------------------------------------------------------------------------------------------------------------------------------------------------------------------------------------------------------------------------------------------------------------------------------------------------------------------------------------------------------------------------------------------------------------------------------------------------------------------------------------------------------------------------------------------------------------------------------------------------------------------------------------------------------------------------------------------------------------------------------------------------------------------------------------------------------------------------------------------------------------------------------------------------------
>Isoetes_coromandelina
------------------------------------------------------------------------------------------------------------------------------------------------------------------------------------------------------------------------------------------------------------------------------------------------------------------------------------------------------------------------------------------------------------------------------------------------------------------------------------------------------------------------------------------------------------------------------------------------------------------------------------------------------------------------------------------------------------------------------------------------------------------------------------------------------------------------------------------------------------------------------------------------------------------------------------------------------------------------------------------------------------------------------------------------------------------------------------------------------------------------------------------------CATGGGGGTCATACGAATGCTTATACAAGTTCTGAATATACAAACTTCCATTTTGATGTCAATGCCGATTACTTGGAGGAAGCATTGGACAGG-------------------------------------ATGCAACTGGAAGAGAAATCAATGCTGTTGATTCAGAGCATAGCAAAAATCTTACTGTGGATGCATGGCGAATGGATCA------------TGTTAGCTCAAAGGATCATCCATTCCACAAATTTGGAACAGG----------------------------------------------------------------------------------------------------------------------------------------------------------------------------------------------------------------------------------------------------------------------------------------------------------------------------------------------------------------------------------------------------------------------------------------------------------------------------------------------------------------------------------------------------------------------------------------------------------------------------------------------------------------------------------------------------------------------------------------------------------------------------------------------------------------------------------------------------------------------------------------------------------------------------------------------------------------------------------------------------------------------------------------------------------------------------------------------------------------------------------------------------------------------------------------------------------------------------------------------------------------------------------------------------------------------------------------------------------------------------------------------------------------------------------------------------------------------------------------------------------------------------------------------------------------------------------------------------------------------------------------------------------------------------------------------------------------------------------------------------------------------------------------------------------------------------------------------------------------------------------------------------------------------------------------------------------------------------------------------------------------------------------------------------------------------------------------------------------------------------------------------------------------------------------------------------------------------------------------------------------------------------------------------------------------------------------------------------------------------------------------------------------------------------------------------------------------------------------------------------------------------------------------------------------------------------------------------------------------------------------------------------------------------------------------------------------------------------------------------------------------------------------------------------------------------------------------------------------------------------------------------------------------------------------------------------------------------------------
