# Supplementary material for: Phylogenomics indicates the “living fossil” Isoetes diversified in the Cenozoic
Source: PLoS One. 2020 Jun 18;15(6):e0227525. doi: 10.1371/journal.pone.0227525 (PMC7302493; doi:10.1371/journal.pone.0227525)
Supplement: S1 File — Folder containing fasta files for each of the individual nuclear alignments. (GZ) [file pone.0227525.s011.gz › 1_Individual_Nuclear_Alignments/Homolog_44693.orthogroup_2.fasta]

>Physcomitrella_patens
------------------------ATGGATCGCGGTTGGGCTTACAGGCCT---GTCTACGGT---------------------------------------------------------------CTGCCCGCTGCTGCGCCTGGGCAGAAC---------TCTCAGCAGCATGGGATGAATCCGTCCATGCTCGAT---GCGCACGGGAGCCCCCTTTCCATGCAAACTACTGTG---GAGGGGTGCAGGAGCCGTAATCACTCAAGCGACGCGGAGCCCTGGATGTCACCTGTACCTGTGCATATTGTCACTCATCCTGCACAGCTCCCAACGTCCTTTTTGCGGCCCAATCCTCATCAGCCATTCGTTATTGGTTTCGATTGTGAAGGAGTTGATCTCGCCCGCTATGGCCGCCTCTGTGTCATGCAATTGGCATTTGACAACGCCGTCTACCTTGTGGACGCAGTGTTGGGAGGCAATGCATTGATGCAATCTTGTAAACTGGGCTTGGAGTCGCCCTATATAATCAAAGTTTGTCATGACTGTAAGCGCGACAGTGAGGCCTTGTATTTCCAGTACAATATCAAACTGAACAACGTATTTGACACTCAGATTGCCTTCTCTTTGTTAGAAGAGCAACGTGGGAAGAATTGGATGCCTGATGACTACATTTCCTTTGTGGATCTATTGGCAGATGAACGGTATTGT---GGTGTAGCTTACGATGAGAAAGAGGAGGTGCGAATGCTGCTGAGGAAGGATCCTCAATTTTGGGCGCATAGACCGTGGACTGTGATGATGAAACGCGTAGCAGCCGATGACGTGCGATTTCTTCTTTGCATTTATGAGCGTATGGTGAAGTCCTTGACGGATCTGTCTAAGTGGCGTCTTCATGTTCGAAGCTCCCTT---TATTGCCAGTGCTTC---TGCGTTGGTGCTGATTGTTTCTTAGGTGGACCC---CTTCCACCCCCTCCAGAGCAAGCGGTC---GATGGAGAACTTCCACAAGAGGAGGTACTTGCTGTAGTAGATGTTCCTTGTGGAAAGATGGGTCTTGTTATTGGTAGAAAGGGTTCCTCCATACTCTCCATCAAGCAATGCTGCAGG---GCTGACATCTTCATTGGGGGACAGAAAGGACCTCCAGACAAG------------ATCTTTGTCATTGGAGTGGTCAAGGAAGTGCGCAAAGCAGAGGCAATATTGCGTGGAAAGTTTCTTCCAAATTGA---
>Ceratodon_purpureus
------------------------ATGGAGCGCGCCTGGGGGTTTCGGCCT---GTGTAC------------------------------------------------------------------GTCGGCTCTGTCGCGCCCGGCCAGAGC---------ATGCCGAACATGCAGAGTATGCCGAGCGTGCACAAC---GTGCATGTGTCCACCATGCCGTTCGCCAGGCCTATTGCTGAAGGGTGCAGGAGCCGCAATCAATCAGGCGATGCGGAGCCGTGGATGTCACCAATACCTGTGCATATCGTTACACATCACACGCAGCTTCCTTTGCCCTTCTTGCAGCCCAATCCGAGTCAGCCACTAGTAATCGGGTTTGACTGCGAAGGGGTCGATCTCTCCCGTTATGGCCGCCTCTGTATCATGCAGTTGGCATTTAACGACGCCGTCTACCTAGTGGACGCAGTAGCAGGGGGTAATGCACTGATACAAGCTTGTAAGTTGGGTTTGGAGTCACCCTACGTAACCAAAGTTTGTCACGACTGTAAGCGCGACAGTGAGGCCTTATATTTCCAGTACAATATCAAGTTGAACAATGTCTTTGACACTCAGATTGCCTACACATTGTTGGAGGAACAGAATGGGAAGAAATGGGTGCCAGACGAGTACATTTCCTTTGTGGATCTTTTGGCAGATGAACGATACTGT---GGCGTAGATTACGATGAGAAAGAGGAGGTCCGGGTGCTGTTGAGGAAGGATCCCCAGTTTTGGGCACATAGACCCTGGACTGTGATGATGAAACGGGCAGCAGCTGATGATGTTCGATTTCTTCTTCGTATATTCGAGCGCATGGTGAAGTCACTATCGGAGGTGTCCAAGTGGCGTCTTAGTGTTCGAAGCTCCCTT---TACTGTCACTGCTTC---TGCTCTGGTGATGATCGTTTTCTGGGTTATCCT---CTTCCACCTCTTCCAGAGCAAGCGTCC---GATGGAGAACCCCCACAAGAGGAGGTACTTGCGGTGGTAGATGTTCCTGCTGGGAAGATGGGTCTCGTTATTGGCAGAAAGGGCTCCTCCATTCTTTCCATCAAGCAGTCGTGCAGG---GCTGATATTTTCATTGGTGGGCAGAAAGGTCCTCCAGATAAG------------ATCTTTGTTATTGGAGCGGTCAAGGAAGTGCGCAAGGCAGAAGCAATATTGCGTGGGAAGTTCCTCATGAAT------
>Isoetes_sinensis
------------------------------------------------------------------------------------------------------------------------------ATGGCGTCGGCCTCAATCGCTGCT------------------------GTTACGGCGCCCCCCTGGACTGAG---GCTGATGTAACTTTT------------------------CAAGGTTGCAGGAGTTGCATCAGCTCAAGGGATTTGGAGGAGTGGTTAGCACCTGTTCCAGTGCATATCGTGACAAATGCAGCACAGTTACCCATAACTTTCTTGGAACCAGACCCTGCAAATCCCATAACAATTGGGTTTGATTGCGAAGGGGTTTCTCTGGCTCGTCATGGCCGTCTCTGCGTAATGCAGCTTGCCTTTCGGGATGCCGTGTACTTAGTTGATGCAGTAGATGGGGGAAACATTCTAATGGAAGCATGTAAGCCTGCTCTTGAATCACCATACGTCACAAAGGTGGTTCATGATTGCAAACGTGACAGTGAGGCCTTGTTCTTTCAGTTTGGGATCAAGTTGCACAAAGTCTTTGATACACAGATAGCATACTCCTTGATTGAGGAGCAGCTTGGTAAGAAATGGGTACCTGACGATTACATATCATTTGTGGGACTTCTGGCAGACGAACTGTACTGT---GGTGTTATGTATAAAGAAAAGGAGGAGGTTCGTGGCTTGCTCAGAAAGGACCCTGAGTTCTGGACATGGAGGCCGCTGACCGAGATGATGAAGCGTGTAGCAGCTGATGATGTTCGTTTTCTCCTTTATATACATGACAACATGGTGAAAAAGCTTGAGGAACTTTCTCTATGGCAACTTGCTGTTAGGGGCTCATTA---TATTGCCGCTGTTTC---TGTGGTGATGGAGAAGACTTTTCAGGTTGGCCACCTCTTCCTTCATTTCCAGACAATCTGATTGTTGATGGTGAAAAACTAGAG---GAAGTCTTGGCAGTTGTTGATGTTCCTAAGGGTAAAATGGGACGAGTAATTGGGAGGAAAGGTGCATCGATTTTGTCCATCAAGGAGTCTTGCAGG---GCAAATATCTTCTTTGGTGGTGCAAAAGGACCTCCTGACAAG------------GTATTCGTTATTGGACCTCTCAAAGAAGTACGCAAAGCAGAAGCCATTCTCAGGGGCAGAATGTTATGA---------
>Isoetes_lacustris
------------------------------------------------------------------------------------------------------------------------------ATGGCATCCGCGTCTATCGCTGCT------------------------GTTACGGCGCCCCCCTGGACTGAG---CCTGATGTAACTTTT------------------------CAAGGTTGCAGGAGTTGCATCAGCTCAAGGGATTTGGAGGAGTGGTTAGCACCTGTTCCAGTGCATGTCGTGACAAATGCAGCACAATTACCCAAAACTTTCTTGGAACCAGACCCTGCAAAACCAATAACAATTGGGTTTGATTGCGAAGGGGTTTCTCTGGCTCGTCATGGCCGTCTTTGCATAATGCAGCTTGCCTTTCGAGATGCCGTGTACTTAGTTGATGCAGTAGATGGCGGGGACCTCTTAATGGAAGCATGTAAGCCTGCCCTTGAATCACCATATGTCACTAAGGTGGTTCATGATTGCAAACGTGACAGTGAGGCCTTGTTCTTTCAGTTTGGGATCAAGTTGCACAAAGTCTTTGATACGCAGCTAGCATACTCCTTGATTGAGGAGCAGCTTGGTAAGAAATGGGTACCTGATGATTACATATCATTTGTGGGACTTCTTGCAGACGAACGGTACTGT---GGTGTTATGTATAAAGAAAAGGAGGAGGTTCGTGGCTTGCTCAGAAAGGACCCTGATTTCTGGACATGGAGGCCGCTGACCGAGATGATGAAGCGTGTAGCAGCTGATGATGTTCGTTTTCTCCTTTATATACATGACAACATGGTGAAAAAACTTGAGGAACTTTCTCTATGGCAACTTGCTGTTAGGGGCTCATTA---TATTGCCGCTGTTTC---TGTGGTGATGGAGAAGACTTTTCAGGTTGGCCACCTCTTCCTTCATTTCCAGACAATCTGATTGTTGATGGCGACAAACTAGAG---GAAGTCTTGGCAGTTGTTGATGTTCCTAAGGGTAAAATGGGACGAGTAATTGGAAGGAAAGGTGCATCGATTTTGTCCATCAAGGAGTCATGCAGG---GCAAATATCTTCTTTGGTGGTGCAAAAGGACCTCCTGACAAG------------ATATTCGTTATTGGACCTCTCAAAGAAGTACGCAAAGCAGAAGCCATTCTCAGGGGCAGAATGTTATGA---------
>Selaginella_moellendorffii
---------------------------------------------------------------------------------------------------------ATGGGGGACGGG---------GTCGCGGCCGCCGCG------------------------------------------------------------GCGCACCTCCCC------------------------------------------------------------------------GAGCAGGAGATGCCCGTGCACCTTGTCACGCTGCCGCTGCAGTTGCCCCGCTGCTTTGTGGAGCCCAATGCCGCCCACGCCCTCGCCATTGGCCTCGACTGCGAGGGCGTCGACCTCGCCCGTCATGGCCGCCTGTGCATTATGCAGCTCGCGTTCCAGGATGCGATCTACCTGGTGGATGCAGTCCAAGGTGGGGACGCGCTAATGCAAGCCTGCAAGCCTGCTCTCGAATCTCCACACGTTACCAAAGTCGTGCACGACTGCAAGCGCGACAGTGAGGCATTGTACTTCCAGCATGGAATCAAGCTCAACAACGTCTTCGACACTCAAATCGCACACTCGCTGATTGAGCTGCAGCAAGGAAGGCAGTGGATCCCAGACGACTGCATCTCATTTGTGGACCTGCTGGCAGATGCCAAGTATTGCGTAGGTGTTGCATATGACGAGAAAGATGAGGTGCGGAGCTTGTTGAGAAAGGATCCTGAGTTTTGGACGCACAGGCCGCTAACGAACATGATGAAGCGTGCTGCCGCGGATGACGTTCGTTTTCTCCTTCGGATCCACCGGAACATGGTGCAGAGGCTAGACGCCTTCTCTGCGTGGGAGCTGTCCATCAGGAGCTCGCTC---TTTTGCCGGTGCTTC---TGTGGCGAGGATGACGGGTTTGCCAACTGGCCTGCTCTTCCTGCTATACCAGGTACGTGCCTTGCCGCTCGCCATGAGGATCCGGAGGAGGTGCTAGCAGTCGTAGATGTTCCAAAAGGTCGAATGGGGCGCATCATCGGTAGGAAAGGAGCGTCCATTGTTGCCATCAAGGAATCATGCAGG---GCCAATATTTTCATAGGTGGCACCAAAGGTCCTCCCGACAAGGCAAGCTCAGCTGTTTTTGTGATTGGGCCCCTGAAAGAAGTCCGAAAAGCGGAAGCGATTCTCAGAGGCAAAGTTGTGTAG---------
>Huperzia_lucidula
---------------------------------------------------------------------------------------------------------------------------GAGCTGGCGATGGCCTCCCCT------------------CCTCCTCCACCTCTCAACCCCACGTCAGCG---------TCAAATCTACCGCTA------------------GATGCACCAGGTTGCAAGAGCCTCAACAAGACAACTGACCAAGAGCTTTGGTTAGCACCACTTCCTGTGCATTTAGTGACACAAGCGTCGACACTTCCATGCTCCTTTCTTAAGCCTGATCCTGAAAAGCCCTTGGTTGTTGGCTTTGATTGTGAGGGTGTTGATCTAGCTCGTTATGGCCGCCTTTGCATCATGCAGCTTGCATTCAAAGATGCCGTCTATTTGGTAGATGCAGTTCAGGGTGGAGATACACTGATGCAAGCTTGCAAGGCTGCTCTTGAATCTTCGTATGTCACTAAGGTTGTTCATGATTGTAAACGTGATGCAGAGGCATTGTACTTCCAATATGGGATCAAACTCTCTAATGTTTTTGACACTCAGATTGCATACTCTTTGATTGAGGAACAAGAAGGCAAGGATTGGTCCCATGATGATCACATTTCATTTGTGGAGCTTCTTGCAAATGAACGCTATTGT---GGTGTTGTCTATGAAGAAAAGGAAGAAGTTCGCAACATTCTTAGAAAG---------------------------------------------------------------------------GCCAGGTACCACCTT---------------------------------------------------------------------------------------------------------------------------------------------------------GGTAATTCATGA------------------------------------------------------------------------------------------------------------------------------------------------------------------------------------------------------------------------------------------
>Huperzia_squarrosa
---------------------------------CGAGAGGGCGAAAGACCTAGCGTATACCGG---------GAGTTGCCGGTGTGTGGGCATGGA---CGAGGAGGTGGGCGATCGAGATGGCGTTTCTCCCGCTCCTCTCCCGTTGGATCGCTGTCGAGGAGTGACCCATACTTGGCGATGGCGTCCTCCCTGGATTTCTCTAAGCTTTCGCTG---------------------GTGCCAGGTTTCAAGGACCACAACAAGACAATTGAATCAGAACCTTGGTTGGAGCCACTTCCTATTTATGTAGTTACAGAAGCATCTGCACTTCCATGCTCCTTTCTTGAACCTAGTTCTCAACTACCATTGGTTATTGGATTCGATTGTGAAGGTGTTGATCTAGCTCGTTATGGGCGCCTTTGCATTATGCAGCTTGCATTTGAAGATGCTGTCTACTTAGTGGATGCGGTTGAGGGTGGAGACATATTGATGCAAGCTTGCAAACCTGCTCTCGAATCTCCTTTTGTCACTAAGGTTGTTCACGATTGCAAGCGTGATGCAGAGGCTCTGTTTTTCCAATATGGGATCAAGCTATGCAATGTTTTTGATACTCAGGTAGCTTATACATTGATTGAGGAACAAGAAGGCGAGGCTTGGTCCCATGATGGTCAGATATCATTTGTGGATCTTCTGGCGGATGAACGATTTTGT---GGTGTGGTCTATGATGAAAAGGAACAAGTTCGAATACTCCTCAGAAAGGATCCAGAGTTTTGGGCGCACAGACCTTTGACTGAAATGATGAAGCGCGTGGCAGCCGATGACGTTCGCTTTCTTCTTCGAATTCATATGAACATGACAGAAATGCTCAAAGAGCATTCCAAGTGGCTACTTGAGGTCAGAGGAGCACTT---TATTGCCGCTGCTTC---TGTATTGTGAATGGAGGAGTCTCTGATTGGCCCACCGTTCCTCTTTTTCCAGCAAACCAAGTCGAGGGAGAAGGAAATATGCAAGAAGATATTCTAACAGTTGTAGATGTTCCACATGGACAAATGGGCCGCATAATTGGGAAGAAAGGAGCTTCAATTCTCTCAATAAAAAATTCTTGCAGG---GCAAACATCTTCACAGGCGGCACTAAAGGTCCTCCAGACAAG------------GTCTTTGTGATTGGATCGGTCAAAGAAGTTCGCAAAGCTGAAGCTCTTTTAAGGGGGAGAATATTGTGA---------
>Pteridium_aquilinium
---------------------------------------------------------------------------------------------------------------------------------------------------------------------------------------------------------------------------------------------------------------------------------------------------------------------------------------------------------------------------------------------GATTGTGAGGGCGTGGATCTTGCTCGACATGGCCAACTTTGCATCATGCAGCTTGCATTTGACAATGGGATCTATCTTGTGGATGCTCTGGAGGGTGGAAATGCCTTGATGCAGGCCTGCAAGCCTGCCTTGGAATCTGTCAATGTGACAAAAGTTGTCCACGACTGCAAACGGGACAGTGAGGCACTTTACCATCAGTATAATATTCGGTTAAACAACGTTTTTGATACCCAAATTGCTTATACGCTAATTGAGGAGCAAGAGGGAAAAAAGTGGAAGCCAGATGACTTCAAATCTTTTGTAGAGCTTTTAGCAGATGAGCGGTATTGT---GGTGTGGCTTACAATGAGAAGGAAGAAGTCCGTAGCCTTTTGAGACAGAATGCAGAGTTTTGGAAACAAAGGCCGTTGACAGAGAGAATGAAGCGTGTAGCAGCTGATGATGTTAGATTTCTTCTTCATATACACGACAAAATGGTGGATAAGATGGGGCCACTATCCTTGTGGCAGCTGAGGRYCTRCG-GGATCTCTTTTACTGCCGTTGCTTC---TGTGGGAACGCTGGGATGTTCCAAGATTGGCCAGAGCTTCCTCCC---------------------------------------------------------------------------------------------------------------------------------------------------------------------------CCCACAGAC---------------------------------------------------------------CTGCGC------------------------
>Pinus_maritima
---------------------------------------------------------------------------------------------------------------------------------------------------------------------------------------ATGGAAGAATTGAAG---GTTCATTTGCCA------------------------------------------------------------------------------CCGGTACCTATACATGTTGTCACAGAAGCATCACAACTTCCATGTGCATTTCTTGAACCTTCTCCTGAAAGGCAACTTGTGATCGGCTTTGATTGTGAGGGTGTTGACCTAGCCCGATATGGTCGTCTTTGTATCATGCAGCTTGCTTTTGAGGATGCTGTGTATCTAGTTGATGCAGTTGAGGGTGGAGGCTTGCTAATGCAGGCTTGCAAGCCTGCTCTAGAATCTGTTCATGTGACTAAAGTTGTTCATGATTGCAAACGTGACAGTGAGGCATTGTATTTCCAGTATGGGATTAAATTAAATAATGTTGTTGACACCCAGATTGCATATTCACTTATTGAGGAACAAGAAGGCAGAAAGTGGGCTCCTGATGAGTATATATCTTTTGTTGGCCTTCTGGCAGATCCGCGGTATTGT---GGTGTTTCATATGCCGAGAAGGAAGAAGTGCGGACTCTACTTAGAGAGGATCCAAAATTTTGGGAACGCAGACCGTTAACATTCATGATGAAAAAGACAGCTGCAGATGATGTTCGATTTCTCCTTCACATTTATAATAAAATGATTGAAAAACTGGAACTTCATTCTCTATGGCAACTTGCTGTGAGAGGATCTCTG---TATTGCCGCTGTTTC---TGTCTCAATGATAATGATTGCAATGATTGGCCTCCTCTTCCTCCTATACCAGATAATCTAATAAAAGAAGGTCAGACCTTTGAAGAAGAAATTCTGCAATTTGTAGATGTTCCTGATGGGAATATGGGGCGAGTTATAGGAAGGAAAGGATCATCAATTTTATCAATTAAAAAATCCTGCAAG---GCTGAAATTTTCTTTGGAGGTCAAAAAGGCCCACCAGACAAG------------ATATTTATTATTGGAGCTGCGAAAGAGGTTCAGAAAGCAGCAGCAATCATCCGGGGAAAGATGCTTTGA---------
>Arabidopsis_thaliana
------------------------------------------------------------------------------------------------------------------------------ATGGCGTCGTCT------------------------------------------TCTCCAACTCAGCTA------GCTCACGTCCCGATT------------------------CCTCCAGAACCAGGA---GGAAGGTCGCCGACACAAGAAGCTAATGAGCCACCAGTTCCGATTTACATTGTGACGGATCCGTTTCAACTTCCTGCTGATTTCCTAAACCCTTCTCCTGAAAAGAAATTGGTTATCGGTTTTGACTGTGAGGGTGTTGACCTCTGCCGACATGGGAAACTTTGTATCATGCAGATTGCATTCTCTAATGCAATATACTTGGTTGATGTCATCGAAGGTGGAGAGGTGATTATGAAAGCGTGTAAGCCTGCACTCGAGTCTAATTACATCACGAAAGTTATTCACGATTGCAAGCGTGACAGTGAGGCTCTATACTTCCAGTTTGGGATAAGATTGCACAATGTTGTGGACACTCAGATTGCTTATTCTCTGATTGAAGAACAAGAAGGGCGGAGGAGACCTCTAGATGATTACATATCGTTTGTTTCACTCCTTGCTGATCCACGTTACTGC---GGTATATCCTATGAAGAGAAAGAAGAAGTTCGAGTTCTCATGCGCCAGGACCCAAAGTTTTGGACATACAGGCCTATGACTGAGCTCATGATCCGCGCAGCTGCTGATGATGTCCGCTTCCTTCTGTATCTCTATCACAAAATGATGGGAAAGCTAAATCAGCGGTCACTATGGCATCTTGCAGTTCGTGGTGCTTTG---TACTGTCGGTGTCTCTGCTGCATGAATGATGCTGATTTTGCTGATTGGCCAACCGTTCCTCCAATTCCAGATAACCTGAAGTCAGAAGATCAATGTCTTGAAGAAGAGATCCTGTCAGTGCTTGATGTTCCACCAGGAAAGATGGGACGTGTGATTGGAAGGAAAGGAGCATCGATCCTCGCCATTAAGGAAGCTTGCAACAGCGCGGAAATTCTAATTGGAGGGGCAAAGGGTCCACCTGATAAG------------ATATTTGTGATTGGACCGGTGAGAGAAGTGCGTAAGGCGGAGGCTATACTGAGAGGAAGAATGATAGACTATTGA---
>Theobroma_cacao
------------------------------------------------------------------------------------------------------------------------------ATGGCTTCGTCTCAC------------------------------------CATCCTCCTTCTCATCGC------ACTCACGTTCCTTTC------------------------CCTTCGAACTCTGGT---GGTAAGCCATTAGACAATGAAGCT------CCTATGGTTCCTATCCATATAGTGACCAATGCTTCTCAGCTTCCGGTGGAGTTCCTGAATCCTTCGCCGGAGAGGCCGTTGGTCGTAGGTTTTGACTGTGAAGGTGTTGACCTTTGTCGCCACGGCACTCTCTGTATTATGCAG------------------------------------------------------------------------------------------------------------------------------------GCATTGTACTTTCAATTTGGCATCAAGTTACACAATGTTATGGACACCCAGATTGCTTATTCTCTTATAGAGGAACAAGAAGGACGGACAAGATTGCTTTATGACTACATATCATTTGTTAGCCTCCTTGCAGATCCACGCTATTGT---GGCATATCTTATCAGGAGAAGGAAGAGGTTCGTCTCCTCCTTAGGCAGGATCCCAAGTTTTGGACTTACAGACCATTATCTGAGCTTATGGTCCGTGCAGCTACAGATGATGTCCGCTTCCTTCTATACATCTACCACATGATGATGGAGAAACTAAATCAACGATCCTTATGGTACCTTGCAGTTCGTGGAGCATTG---TATTGCCGATGTTTC---TGCATCAATGATAATAACTATGCTGATTGGCCATCTGTTCCTCCCATTCCAGATCACTTG------GAGGGGAATGCTCCCGAGGAAGAAATACTTTCTATTCTTGATGTTCCGCCAGGGAAGATGGGGCGTATTATTGGAAGAAAAGGGGCTTCAATCTTGTCAATAAAGGAGTCTTGCAAC---GCGGAAATCCTGGTTGGGGGTGCTAAGGGTCCACCAGACAAG------------GTATTCATCATAGGACCTGTGAAGCAGGTGAGAAAAGCTGAAGCCATGCTGAGGGGAAGAATGGTGGATTTATATTGA
>Oryza_sativa
---------------------------------------------------------------------------------------------------------------------------------------------------------------------------------------ACAGGGGAGGGGCGC---CGCAATCTCCATCTG------------------------GCGAGCAGAGCAGGGGAGGGGAGGGGAGGGGATCCTGAGCTGCTATCCCCTCCCCTGCCCATGCTGGTTGTTACTAAACCTGGTCAACTCCCAGTTGAGTTTCTTGAACCCTCTGCTGCCCAGAAACTGGTGATTGGATTTGATTGTGAAGGCGTAGACCTTTGCCGCCATGGTGCTCTCTGTATCATGCAGATTGCATTTCCTGACGCTGTTTACTTAGTTGATGCTATTGAGGGTGGGAAAGAACTTATTGAAGCTTGCAAACCAGCACTTGAATCAGAATATGTCACCAAAGTTATTCATGACTGCAAAAGGGACAGTGAGGCTCTGTATTTCCAGTTTGGCATAAAATTGCATAATGTGATGGATACACAGATCGCTTATTCTCTGTTAGAGGAGCAGGAAGGGAAAAAGAGAGGATACGATGAGTACATATCTTTTGTCAGCCTCCTTGCTGATCCCCGATATTGT---GGAATGGCATATCCTGAAAAGGAAGAAGTCCGTACCCTTCTAAGGCAGGACCCTAACTTTTGGACGCATAGGCCTTTATCTGAAATGATGATTCGAGCAGCCACAGATGATGTCCGCTTCCTTCTCAGTATACATGAGAAAATGATGGAGAAGTTAAGCAAAGTATCTTTATGGCGTCTGTCAGTTCGCAGTGAGCTA---TACTGCAGGTGCTTT---TGCATAAATGACAACAAGTATGCGGATTGGCCACCTCTTCCAACTGTCCCTGATGAAATTGAACCTGATGTTTATGTTCCTGAGGTGGATATCCTGTCAGTCTTGGATGTGCCTCCTGGCAAAATGGGGCGTGTTATTGGCAGAAAAGGATCATCAATAATGGAAGTGAAAGCATCTTGCAAT---GTTGAAATCCATATTGGTGGTGCAAAGGGACCTCCAGACAGG------------GTATTCATCATTGGACCAGTGCAGGAAGTCAGAAAAGCTGAGGCTATCCTCCGAGGCCGCATGCTGGAGTTCTAG---
>Ananas_comosus
------------------------------------------------------------------------------------------------------------------------------ATGGCGTCCGATCCT------------------------------------CCTCCTCCTTCTCCTCGCCAA---GCTCGCGTTCCCATG------------------------GCCTCGTCTCCAGGT---TCACTTTCA---GATAACATTGCTCAATTTTCGCTAGTTCCTATTCATATTGTCACCAGTGCTTCTCAACTCCCACTTGAGTTTCTTGAACCCTCAGTTGACAAGCAGTTTGTGATTGGACTTGATTGTGAGGGTGTGGACCTTTGTCGTCATGGTGCTCTTTGTGTAATGCAGCTTGCATTTCCTGATGCAATATACTTAGTTGATGCTATTGAGGGAGGGGAGGCTGTCATGCGAGCCTGTAAACCTGCACTTGAGTCTAATTACATCACAAAAGTAATTCATGACTGCAAACGAGACAGTGAGGCATTGTTTTTTCAGTTTGGCATTAAATTGCACAATGTTGTTGATACACAGATAGCATATTCTCTGATAGAGGAGCAGAAAGGAAGAAAGTGGGCACCTGATGACTATATATCATTCGTTAGCCTTCTTGCCGATCCTCATTATTGT---GGAATATCGTATCTTGAAAAGGAAGAGGTGCGAGTTCTTCTAAGGCAGGACCCTGCTTTTTGGACATATAGACCGCTGTCCGAGATGATGATTCGAGCAGCTACAGATGACGTGCGCTTTCTCCTCCACATTTATCATAAAATGATTGAGAAGTTGACTAAAAGATCCCTATGGCTTCTCGCTGTTCGTAGTTCATTG---TACTGCAGGTGCTTC---TGTGTTAATGATAATGACTATGCAGATTGGCCTCCTCTTCCTCCTTTCCCTGATGATCTAGTCACTGAAGATTATGTTCCTGACAGAGAAATTCTCTCGGTATTAAATGTTCCTCCTGGGAAAATGGGACGAATTATTGGGAAAAAAGGATCCTCCATCATGTCTGTAAAAGAATCTTGCAAG---GCAGAAATTCATATAGGTGGTGCTAAGGGTCCTCCTGATAGG------------GTTTTCATCATTGGGCCCGTGAAGGAGGTGCGAAAAGCCGAGGCAATCCTTCGGGGTCGCATGCTGGATCTGTAG---
>Amborella_tricopoda
ATGCGTGTGCAGAGAGAGGGAGAGAGAGAGAGGAGACAAGGC---CGAAGC---ATATATAAACGCAGCGTGGAATTG---GTGCGTGGGTTTGGAGCGCGACAAATGGTGGACTCAAAT---CAAATGGCCGCCTCC---------------------------------------------TTGTCCCACTCG------ACCTACATTCCTCTT------------------------CCTTCTTCAGGTTCAGTTGGCAAATTTTCAGAACCTGAGACCTATTCTCAACTGGTCCCTATCCATATTGTTACTCAGCCCTCCCAGCTCCCAAATGCATTTTTGGTGCCCTCTGCGGAAAGCCAATTGGTCATTGGATTTGATTGTGAAGGTGTTGATCTTTGTCGACATGGTGCTCTTTGTATTATGCAGCTAGCATTTCAGGATGCTGTTTATCTCGTAGATGCTATTCAGGGTGGGCAGATGCTTGTGCAAGCATGTAAGCCTGCACTAGAGTCAACTTATGTCACAAAAGTTGTTCATGATTGCAAAAGAGATAGTGAGGCTCTTTATTTTCAATTTGGAATCAGGTTGAACAATGTTGTTGACACGCAGATTGCCTATACCTTGATAGAGGAGCAAGAAGGACGGAAGAGATCTCCTGATGACTACATATCTTTTGTTAGCCTCCTTGCTGATCCACGTTACTGT---GGCATATCGTATGTTGAGAAGGAAGAAGTGCGAATTCTTTTGAGGCAGGACCCCTCATTTTGGCGCAAAAGGCCATTATCGGAATTGATGATTCGCACTGCAGCAGATGATGTCCGCTTTCTGCTTTACATCTACCATAAAGTTATGGAAAAATTAAATGAATATTCACTGTGGCGCCTTGCTGTTCGGGGTTCATTA---TATTGTCGATGTTTC---TGCGACAATGATAATGAGTATGCTGAATGGTCGCCCATCCCGCATATTCCAGAGAAACTGATTACAGAAGGGATTGTTCCTGAAGAGGAAATTTTATCTGTTCTTAATGTTCCTCCAGGCAAAATGGGGTGCATTATTGGTAGAGGAGGAGCATCTATTAGATCAGTTAAGGAATCTTGCAAT---GCTGAAATTCTGATTGGAGGTTCAAAAGGGCCGCCAGATAAG------------GTTTTTGTTATTGGAGCAGTGAAGGAAGTGAGGAAAGCAGAGGCCATTATGAGGGGAAAGATGTTGTTTAGCTAG---
>Isoetes_elatior
---------------------------------------------------------------------------------------------------------------------------------------------------------------------------------------------------------------------------------------------------------------------------------------------------------------------------------------------------------------------------------------------------------------------------------------------------------------------------------------------------------------------------------------------------------------------------------------------------------------------------------------------------------------------------------------------------------------------------------------------------------------------------------------------------------------------------------------------------------------------------------------------------------------------------CTTGCTGTTAGGGGCTCATTA---TATTGCCGTTGTTGC---TGTGG-GATGGAGAAGACTTTTCAGGTTGKCCASCTCTTCCTTCATTTCCAGACAATCTGATTGTTGATGGTGAAARACTAGAG---GAAGTCTTGGMAGTTGTTGATGTTCCTAAGGGTAAAATGG-ACGAGTAATTGGGAGGAAAGGTGCATCGATTTTGTCCATCAAGGAGTCTTGCAGG---------------------------------------------------------------------------------------------------------------------------------------
>Isoetes_coromandelina
-----------------------------------------------------------------------------------------------------------------------------------------------------------------------------------------------------------------------------------------------------------------------------------------------------------------------------------------------------------------------------------------------------------------------------------------------------------------------------------------------------------------------------------------------------------------------------------------------------------------------------------------------------------------------------------------------------------------------------------------------------------------------------------------------------------------------------------------------------------------------------------------GGTCAAAAAGCTTGAGGAACTTTCTCTCTGGCAACTTGCGGTCAGGGGCGCACTA---TATTGCCGCTGTTTC---TGTGGTGATGGAGGAGACTTCTCAGGTTGGCCACCTCTTCCTTCATTTCCAGATAAGCTTATCCATGATGGCAAAAAGCTAGAG---GAAGTCCCAACGGTTGTGGACGTTCCMAAGRGTAAAATGGGACRAGTAATAGGAAGGAAASGTGCAWCKATTTTGTYGATCAAGGAGTCAWGCAGG---GCAAATATTTTCTTTGGTGGTG--------------------------------------------------------------------------------------------------------------
