# Supplementary material for: Phylogenomics indicates the “living fossil” Isoetes diversified in the Cenozoic
Source: PLoS One. 2020 Jun 18;15(6):e0227525. doi: 10.1371/journal.pone.0227525 (PMC7302493; doi:10.1371/journal.pone.0227525)
Supplement: S1 File — Folder containing fasta files for each of the individual nuclear alignments. (GZ) [file pone.0227525.s011.gz › 1_Individual_Nuclear_Alignments/Homolog_13274.orthogroup_2.fasta]

>Littorella_uniflora
ATGTCGAAT---------------------------------------------------------------------------------CGC---------------------------GATTTCAGAAGTTCC---CGAAAACCTCAGCAGAAATTCATCCCCAAGAGTCAAAAC------------------------------------------------------------------------------CCTAGC---------------------------CCTCCC---CAGACCCTATCCAACTCCTTCCGCTCCGCC---------------------------------------------ACCGCGTCCACCAGCGGTGAT---GCCGCGCCGTCG---------------------------------------------------------------------------------------ACGAGTAGAACTGAGGTTGGGGAAAACGGGGAA---------TTGAGGGTGAATAGA---------------------------------------------------------------------------ACACAGACAGGTGGCAATTTCGTGATTTAC---------------------------------------------TTGCCGCAGGATGAGGCCGTG---------------------------GCGGCAGGG------------------------------ATTCGGTCGGATGATGGTGGATTGGATCCTGCTGAGTCGCAGCGTGTTGTTGATTTGTTGAATAGGGAGTTGTCACGGTTGCTCAAGTTGCGGCCTAAGGAGTTCTGGAGAGAAGTGGCTGGCGATGAGTCGCTGCATGCTTTCCTAGAAAGTTTTTTGAAATTCAAAAGTAGATGGTAC---GAT---------TTTCCACACCGTGGAGCACGGGGGATAGTTGCTGGGGTGATTGTTGGTGAGTTGGAGCTATGTAGACGTGTCTTCATGGTCTTGTATCGCATATCATCTAATCGAGATCCTGGGGCAAAGGCTGCTGATACCTTGAGCTTTCAAGACCATGCTGCCCTTCTGCAGGACAAGAAGTTACTTGATTTGCCCAAACTGTTAGATATATGCGCAATATATGGTCATGAAAATGAAGACCTGACAAGAACATTGGTGATGAATGCCATGAAGGCGCAACCCTACATTCTGGATGAGTTTCCTCTGCTGATGTCTCACTTCTTCAGCATTGCTCAGACTATGTATCAGAGATGTAGCTCAAGTCTAGAGGTCTTGCTTGGTTCTGGTGGCCAA---GACCAAGGATCTAATCGCCTTCATCTCGACTATCTAGAGGTTATGGATTTCATTAACGATGCGGTAGTATCAATGGATTCATTTGTTAATGCATATATCCATGCTGCTGTATTCTTCTCCTCCCCAGTTGAGACAAGTCACGGCAATGAAGAACTGCTGACTATCCTCGGAAAGCTACATGACTCGCTGCTTCCATCTCTACAGAAGGGCTTTCATCTTATCCTT---------------TCAAAGTTGGAGGATGAAAACCATGAGAAGTCG---------------------------AGTGAATTGCTTTCAAATTCTTTTATAAGCCTGAAGATGTTATCAACAAGGATAACAAAACTCTGTTGGAGATTATTTCATTTATGCTATTTAAGTGATGAAGCATTTGAAAGTGGCTATTCTCATCCAGTTGCGATGAAAATG---------------TTTCCAGCA---------------------------AATGTGGAGGACCCTGTGGTGAGGGCAGACATTCTAATACAGTCAATA---------------------------AGCGATCTCTCT------------------GGAGGCTACGCACATGTTCCGTTGATACCA---ACTTGG------GGAACA---TTGATCCAGAATATTGAGAAGAAACACAAAATGTTGAGTAGGATTGAGTTGTTGACAAAATCAGGTTGGATTTCAATGGATGATGAACAATTCCAGTTT---CTTGCTCGCATTATGTCGCACCCACTGGCAACCGTCACCAAA---------------------------------------------------------------------------------------ATGGACACC------------------------------------------------------------------------------------------------------------------------------------------------------------------------------------------------------------------------------------------------------------------------------------------------------------------------------------------------------------------------------------------------------------------------------------------------CCGGCTTCA------------------------------------------------------------------------------------------------------------------------------------------------------------------------------------------CTTCCTGTGGCTGCCAATGGA------ACAGAAACTGAT------------------------------------------------------------------------------------------------------------------------------------------------------------------------------------------------------------------------------------------------------------------------------------------------------------------------------------------------------------------------------------------------------------------------------------------------------------------------------------------------------------------------------------------------------------------------------------------------------------------------------------------------------------------------------------------------------------------------------------------------------------------------------------------------------------------------------------------------------------------------------------------------------------------------------------------------------------------------------------------------------------------------------------------------------------------------------------------------------------------------------------------------------------------------------------------------------------------------------------------------------------------------
>Arabidopsis_thaliana
---------------------------------------------------------------------------------------------------------------------------------------------------------------------------------------------------------------------------------------------------------------------------------------------------------------------------------------------------------------------------------------------------------------------------------------------------------------------------------------------------------------------------------------------------------------------------------------------------------------------------------------------------------------------------------------------------------------------------------------------------------------------------------------------------------------------------------------------------------------------------------------------------------------------------------------------------------------------------------------------------------------------------------------------------------------------------------------------------------------------------------------------------------------------------------------ATGAAGGACAAGAAGTTACTGGACTTGCCAAAGTTATTGGATATATGCGCTATATATGGACATGAGAATGCAGAGCTCACAAAATCTTTAATTGAAAATGCTGTGAAATCACAAAACGGAATTTCTGAAAGTTTGAATATGATGTTGTCTCATTTCTTGGGCATCCTGCACACAATGCATCACCGTTGCACCTCATCTTTGGAGACCTTAGTATCAAGTGCAAATAGTGAAGACCACGGACGTAGACAACTCCATTCAGACCTTTTGGAGGTTATGGACTTCATTAATGATGGAGTTGTGTCTTTGGATGCTTTCATTTCTGCTTATACACCAGCAGTTTTCATCTTAGCATGTCCTGTTGAGACAAGTTATGGGAGCGATGAACTACTCCGCAGCCTAGTTCGGTTGCATGATTCATTGCTTCCATCACTTCATCGTGGCTTTCAGGTCTTG------------------------TTCAAGGATGAAGACCAT---------------------------------------GATTCTCTTTCAGACATATCAACGAGTTTAAACATGTTATCAACAAGGATAGGAAGTTTATGTTGGAAAATATTAGATATCTGTTATCTCAGCAATGATAAGTTCAATCACGAAACTTCAATTCCAGCTGTCACAAAGATG---------------TTCCCGTCA---------------------------AGAGTTGAGGACCCTATGGTAAGGGCAGATATATTGATTCAAACATTC---------------------------AGGGAGATCAGT------------------GGACTTTCTGAGCAGTCACTAGAAAGCAAG---AACCGA---------------TTACTCCAAAAGATTGAGAAGAATTACAGAATCATTGATAGACTTAGGAGTTTACAGAATGCAGGATGGATATCTATGGAAGATGAGCAACTTCAATAT---TTGTCCATGATCATGTTGCATTCGGCAGACACTTTCTCTATGAAGGAG---------TCACCG---CTTCTT---CTAACTGATGGTAGAAACGCCGAA------------------------GAGCTTATGGATGAAAATGCTGTAGTTATGCAATCCAAGATCAGTCAAATAAAAGACATATTCCCTGAGTATGGGAACGGTTTCTTAGCTGCGTGTCTTGAAGCCTATAACCAGAATCCAGAAGAAGTTATACAGAGGATTCTTGAAGGAACACTCCATGAGGATTTGCAGCGATTGGACACTTCACTGGAGACGATGCCACAACCTAAATCTGCTCCAACTCTTAGAAGCAAAGACAAAGGGAAAGGAAAGCTCATTGAATCTGACACTAGT---------------------------------------------------------------------------AGCTCTGCTAGTGCCATCTATACAGAG------------------------AAACCGATCACACGGCCCTCCCTT------------------------CCAGCTTCATCAGCCTCATCAGCAACAGTT---------GGCAGATTTGTCAGAAAGCCAAAGGATGATACT---CCAAGTTACAAAATTCTCGATGCTAGAAAAGAATCCGACAGAGAGAGGAACGCAGCCCTACTTGCA------CAATACGAATATGATGATGAATACGATGATTCTTTTGATGATCTGGGCTTGAGTATTGCGGAATCAGGT------ACTGAAGAAAGC------------------------------------------------------------------------------------------------------------------------------------------------------------------------------------------------------------------------------------------------------------------------------------------------------------------------------------------------------------------------------------------------------------------------------------GGAGCGTTTGGTAACAGAGCTGGATCC---------------GAGCCCTCTGATGCTCCA------AAGTGGGGTAGCAGAAAG------------------------------------------------AATCCTCAATTCTATGTGAAGGATGGTAAGAACTACAGTTACAAAGTGGCCGGCGCA---GTTGCTGTGGCAAACGCCAACGAAGCTTCACTGGTAAATGAAGCAGAGGGAGATAAGATACTTGGGTTGGGACGTGGAGGAAACATTCCTCTAGGAGCGGTTAGAAAGTTGACAGAGTATCAGGCACAGAGAGATGAGAAAGGTCAGTCTAATGTGAATGTGAACCCAAGCGATGGAAGAGAGAATGGGAGAAAC---------TGGAGAGGAGTAAGGGGAAGAGGAAGAGGAGTGGTGAACAGAGAGCAACCGCAGGAG---------------------------------------------------------------------------AAGAGTAATGAGAGTAGTAATAAC---------------AACTCAGAGGTTAATACAGAGGCGGAGAACGGAGGAGGACGG------------------------------------------------------------------------GGTCGA---GGAAGGGGACGAAGAGGAGGAGGTGGAGGGAGA---------------------AATCATAATCATAAAGATAGAGCTATGAAGAAACATATTGCTAGTGTTTCTGGCTTCTAG
>Oryza_sativa
ATGTCGTCCGCGCCG------------------CCGCCGCAGCAATCCAAACCCTCCTACAACCACCGCCGCCACAACAACGCCGCCCCGAGGCACCACCAC---GGCCAGCAGCAGCAGCAGCCGCAGCCGCAG---CCGCAGCCGCAGCAGCGCTACGTCCCCAAGCCCGCCGCACCTAAA------------------------------------------------------------------------CCCTCG---------------------------CCCCCG---CCGACGCTCACCACCGCCCTCCGA------------------------------------------------------------TCATCG---------GCTTCCCCGTCTGCA------------------------------------------------------------------------------------TCTGGCGCCGGCAGGGTGGGCGGAGAGGCCGATGGG------------------------------------------------------------------------------------------------------------------TTCGTGGCGTAC---------------------------------------------CTGCCGCACGACGAGGTGGTC---------------------------GCGGCCGGG------------------------------CTC------------GGCGGGCCCGACGCCCAGGAGTCGCAGGCCGTCGTCGACCTCCTCAACGATGCCCTCGCCGCGCTCCTCCGCGCTAAGCCCCGCGAGTTCTGGCGCCAGGTGGCACAGAATACTTCCCTGCATGAGTTCCTGGACAGTTACCTACAATTCAGGCATCGGTGGTAT---GAC---------TTGCCTCATCGTGCACCCAAAGGGACAGTTGCTGGCTTAGTTGTCGGGGAGCTTGAGCTTTGCCGTCGAGTCTTTATGGTCCTGTACCGCATATCTTCAAACAAGGATCCTGGAGCATTCAGGGGTGAATCCCTTAGCATGAAGGAGCATGCAGCCCTCCTGCAGGAGAAAAGATTGCTTGATTTACCCAAGTTGTTGGACATTTGTGCTATTTATGGGCATGACAATTGCAAATTGACAAGTTCACTGGTTGAAAACGCTATCAATGTCCAGCCAAATATTCTGGATGGCATTAATATTGTCCTTCCCCAATTCCTGGGCATTTTCCACACAATGCAGGAGAGGTGCATGAAATCATTACAGGCGCTCACTTCATCTGGACCGAAT---GATAGTGGATATACCCAACTTCAGAAAGATTTCTCAGAGGTGTTGGATTTTGTAAACGATGCAATTGTCACTCTGGATGCCTTTGTCGATGCTTATCAACCTGCTGCTTTATTATTTTGTACCTCTTTTGAGACGAGCTATGGAGTTGAGGAACTACTGAACACTCTTCCAAGATTGTATGACTCATTGTTGCCATCTTTGCTTCATGGGTTTCAAGTTATG------------------TCCAGTTCCCAAAGCAATGGAGAGACTGCATCT---------------------------GACATTATACTGAGTGACATAGTTCTTGGTATAAGGATGCTGTCAAGGAGAACTGTCAGTTTCGGATGGAGATTATTGGAGTTCTGCTATTTGAACAATCAACTTGTGGAGCGTGAT------GTTGAAGCTTGTACAAAGATG---------------TTTCCAGCT---------------------------AAAGTCGAAGATCCTATGATCAGGGGTGACATCATAATTCAAACACTC---------------------------AAGGATATCAAT------------------AGAGAAGCCACATTTTCA---CAAGATCAT---CCTGGA------AAGACA---TTCCTCCAAGCTCTTGAAAAGGAGTTCAAGTTGATGAACCGGATTGGAGATATTCGAAAGAAAGGATGGATACACATGGATGATGAGCAGTTCCAGTTC---ATTGCACGCTTGTGTGGATCTACTCTGACATCTTGGAATAGT---------------GTGCCTGATTTGCCT---GTCTCTTCCTATGGTGGTGAACTA------------------------CAACATAAGAATGAGGATACTGCCATCACTGAGTCCAAGATTACTCAAATAAGGGACCTCTTTCCTGATTATGGGAAGGGTTTCCTCGCTGCATGCCTGGAAGCCTACAACCAGAACCCAGAGGAAGTTATCCAAAGGATTTTAGATGGAACCCTCCATCAAGATCTTCTAGCTCTGGATACTTCATTAGAAGAGATGCCGCAGCTAAAGCCTGCAGCCACT---GTTGGGAAAGATAAGGGCAAAGGAATACTTGTGGAGACTGAGCCTCAA---------------------------------------------------------------------ATTATGAACAAACCCCATAAGGTTAATACTGAGATGCATCGCTATGTTGAACATTCTTCATCTTCTTCAGTTCCATCAGCA---------------TCCCAGGGACCATCCTCATCTGTACCATCAGTCCCGCAA---------GGTAGATTTACAAGGAAGACCAATGACGACGTG---CCTGACTCTGCAACTCTAGACTCACAGAAAGCAAAAGATGCTGTTAGATCAGCTGTGCTTGAATCC------CAGTATGAATATGATGATGAGTATGATGACTCGTTCGATGATCTTGGCTTCAGTGTGGTAGAATCAAGT------TATGAGGAAACTGATGGTGCCAATGAT---------------------------------------------------------------------------------------------------------------------------------------------------------------------------------------------------------------------------------------------------------------------------------------------------------------------------------------------------------------------------------------------------------------------------------------------------------------GCCGAGAGTTCCTCACAGGGCCCACGGTGGAGCTCACAAAAG------------------------------------------------AAGACACAGTTTTATGTTAAGGACGGGAAGAACTACAGCTACAAGGTTGCTGGTTCA---GTTGCTGTATCTAGTGCCCGAGAAGCGGCTGTCCTGCGCAATGTTCAGAAAGATACCATTCATGGTCTTGGCCGTGGTGGAAATGTACCTCTTGGAGTTCCCAACAGGCAACAA---CACAGAGACATGGAGGAAGAGGAGGGT---AGCAATGCAAACAACTTCGGCAGAGGAGGCTCCAACATAGGCAGAGGAGGCTCATATCCCCGTGGCGATCATGGCAGAAGAGGTGGAAGGGATCACGGCGACCCACCGCCGGAGGGCGAGAACCCAAACGGGCCACCAGGATTTGGCCGTGGTGGAAGAAGAGGGGGCAGAAATCACGGCAACCAGCCAGAGGCAAACGAGAACCCG---AAT---------------GGCCAACGTGGATTTGGCCGTGGCGCAACAAGAGGAGGCAGGAACCATGACCATCCAGCGGAGGACCATGAAGATCCAGATGCAGCACAGGGCTTCGCTCGAGGAGGGCCTGCACCTCGTGGAGGCAGAGGTGGAAGGAGA---GGTGGTGGCCGG------------------GATAACCATCACCGGAGAGACCGTGCGATGAAGAAGCATATGCAAGGATTGACAGGGCTTTAG
>Ananas_comosus
---------------------------------------------------------------------------------------------------------------------TTCGTCCCCAAACCCCAC---CCCTCTCCCTCCTCCTCCTCCTCCTCCTCCTCCGATCCTCCCAAC------------------------------------------------------------------------CCCACG---------------------------CCGCCGCATCCGACGCTCACCACCTCCCTTAGGGCATCC------------------------------------------TCCGATGCCTCCTCCTCC---------TCCTCCCGCTCCGGA------------------------------------------------------------------------------------TCCAAGGCGGGGCGCAGCGGCGGC---GGCGACGGCGGC------------------------------------------------------------------------------------------------GGCGGAGGGGGAAACTTCGTCGCCTAC---------------------------------------------CTCCCCCAGGACGAGGCCGTC---------------------------GCCTCCGGC------------------------------CTCGGCGCCGACGCGGGCGGCCTCGACGCCGTGGAGTCGCAGGCCGTCGTTGACCTTCTCAACGACGAGCTCGCCAACCTCCTCGCGATGAAGCCGAGGGACTTCTGGCGAGAAGTGGTGGGGAATGATTCGTTGCATGAGTTCTTGGATAGTTACTTGCAGTTCAGGCACAGGTGGTAC---GAT---------TTCCCACACCGCGGGGCGAGGGGAACCGTCGCAGGTGTCGTCGTCGGGGAGCTCGAGCTCTGCCGGAGGGTCTTTATGGTCCTCTATCGGATATCTTCCAGCAAGGATCCAGGGGCAATTAAAAGTGATTCTCTTAGTGTGAAAGAGCACACGGTGTTCTGG------------------------------------------------------------------GTTCAACTGATTGAAGTAGTGGTAGAGAATGCTATAAAAGCCCAACCAAAGCTCATTGATAATGTTAGCACAGTGGCTTCCCATTTCCTGAGCATTGTTCACACAATGCATGATCGTTGCAGCTCATCTTTA------------------------------------------------------------------GAGGTAATGGACTTCATAAATGATGCAGTGGTTACCTTGGATTACTTTGTTGATGCATATAGACCTGCAGCTTTACTGTTCTCTATGTCATTTGAAATGAGTTATGGAGTCGAGGAGCTACTAAAAACCCTAGCTCGTTTGCATGATTCGTTACTTCCATCATTACATCAAGGGTTTACATTAATT------------------TCTCGTACAATTAGCAGCAGCCAGAAGTTACCC---------------------------AGTGGAACTCTATCAGATATAGTTCTTAGCATAAATATGCTATCAAAAAGAATTGTCAAATTTAGCTGGAAACTGCTGGAGTTTAGCTATTTAAATGACCAATCCATTGAAGATAGTCTT---CTTCGAGCTGTTACCAAGATG---------------TTTCCAGCG---------------------------AATGTTGAGGATCCTGCTATAAGAGGAGAAATTGTAATTCAAGCCTTT---------------------------AGAGATATTGTT------------------GGAGAAGCTGCGTATGGTTTACAAGATAATCTTGGTGGC------GGGACT---TTTCTTCAGAATCTTGAGAAGGACTTTGAGATGTTGAATCGAATTAACCGACTTCGGAGCAATGGTTGGATTTTTTTGGACGAGGAGCAGTTTCAATAC---TTGTCCCAAATTGCAACACCTTCCTCCAAGTCCTTGAACAAG---------------GAACCTGCCTTACCT---CTTTCTTCACTCAACAATGAGTTA------------------------CAA---ACCGATGAAGAAGCTGCTATTACTGAATCCAAAATTAGCCAAATAAAGGACCTTTTCCCAGATTATGGTAAAGGCTTCCTTTCGGCTTGTCTGGAAGTCTACAATCAAAATCCTGAAGAAGTTATCCAAAGGATATTAGAAGGAACCCTCCATGAAGATCTCCTATCTCTGGACACTACCCTAGAACAGATTCCTCCACGAAAACCAGCACCCAAG---AGTACGAAAGATAAAGGAAAAGGACTTTTACAGGAAACTGCTTCTCAAAAAGATAAAGGAAAAGGGCTTTTA------------------CAAGAAGGTGCTCCTCAAAACAACATTGTCCTGTCTTCC------AAAATAGATGCTAAAATTCAA------------------GGAGATGAAAATGGTCCTTCTTCT---------------TCTATGCTATCATCGTCATCATCGTCAGCGTCAGTATAT---------GGGCGATACACCAGGAAAACCAATGAAGATTTG---TCAGATTTAGCTGTTCTTGATTCGAGAACAGCTCTAGATGCAGCAAAAACTGCTGTGCTTGCAGCA------GAGTATGAATACGAGGATGAGTATGATGATTCTTTTGATGATTTGGGTCTAAATATTGTGGAATCAGCT------TATGAGGAATCAGAGAGCTCAGATGATAGGAAA---------------------------------------------------------------------------------------------------------------------------------------------------------------------------------------------------------------------------------------------------------------------------------------------------------------------------------------------------------------------------------------------------------------GGTGCTTACCCAGAAAGAGCTTCAGCTTCG---GAAACTGAAGCCTCATCAAATAAATCCAACTCAAGATGGGGCTCGCAGAAA------------------------------------------------AAGACGCAATTCTATGTCAAAGATGGGAAGAACTATAGCTATAAAGTATCTGGTTCG---GTCGGTGTGTCGAGTGCTCAAGAAGCGGCTTTTGTGAATCGAACGCAGAAAGAACTTATTCACGGGCTCGGTCGCGGTGGGAATGTGCCTGTGGGTGCTTTCGGGAAGCAG---------------CTTCCTGATGAAGAG---------------------------------------------------------------------------------------------------------------------------------------------------------------------------------------------------AAAGACAATGAGGTTACG---AAT---------------GATGATGAGGGTCTCGGAAGAGGGAGCTCAAAC---------------------------------------------------------------------------------CCTCGC---GGCAGGGGAGGGAGAAGA---GGAGGAGGTCGG---------------------AATCATTATAGGAAAGATAGAGCGATGAAGAAGCATTTTGCCGGATTGGGTGGTTTTTAG
>Ceratodon_purpureus
ATGGCGTTT------------------------------------------------------------------------------------------------------------CAGGCAGGGCGTTCGAAG---CAGCAAGTGACGCAGGAGTATAAAATGAAAGGG---------------------------------------------------------------------------GGGATGCCGCCAGGGTTTAGTAACAAGCCCTCG---------GATCCGTATGGAGGTTTAGGCACTTCG---------------------------------------------AATCCGCGGAGTAGCGCCAAGCCGTCTGGGAGCTCCAGCGCTTTCAGTAGTGGTGTC------------------------------CCTGATATTGGG---------------TCGTTTTTTGGAGCCAGTGACTCGGGGTTGGGTTCGTTGAAGGATGATTTTGATAGCTTTCTAGATGACGCTGCTCCTGATGTTGGAGCTTCGAGCGCTGGTGTTGCTGCGGTAGCAGGTCGCAATGAGGTCAAGGGTGCAGTTCCAGCTGGTGGCAAAACGGAAGGGCTGTTTCTGCCGTAC---------------------------------------------CTGCCGCAGGATGATGCTGTG---------------------------GCTGCTGGA------------------------------TTGGGAGCGAAGGATGGAGGAATCGATGCCGCTGAAGCGCAAGAGGTCGTTGATCAGTTGAATCGGCAGCTTGCTTCCCTTCTGCGTTGTAGTCCTCCAGAATTTTGGAAGAAAGTTGCAATGGATGAAACGCTGGATACATTTTTCGACAGCTATCTTCATTTTCGAAGAAGATGGTATGACGATGACACAGCATTT---GCAACTAGCAGAAAACGAACTGCTGCTGGGGTTATTGTTGGTGATGGAGACCTTAGTAGGAGAGTGTTCATGCTTTTGTACAGAATGTCTTCTAATCAAGATCCTGGAGTACCATCGAGGCAAAGTTTATCCGCCAAAGAGCATGCTGCTCTTTTGAAGGACTGGAAGCTATTGGATTTGCCGAAACTTCTAGATATATGCGCTGTATACGACCACGATAATCATGAATTGACTAGTCGTTTGGTCAATAATGTATTCAAAGCTCAGCCCAGTTTTGCCAACGACTTGGCTGCAATGGTACCCACAGTCCTGGGAAAGATCGATACAATGCATCAGCGCTGCTCCACAATGATAGACTCGTTACTGGAGAGCGAAGTAGAC------------------GCAGCGAAGGAACAACTCACAGAGGTTGTGGATTACTTGAATGATGTGATCATCACGCTTGATTCTTTTGTTGGTTCATATCCACCAGCTGCTTTTATCCTCATCTCTGCCGGAGCGACAAGAGGTGGCATTGGCATGCTTCTTTCCTCTCTGTGTGCAATCTATGAATTCATGTTACCAATATTGAGCACAGGATTTACTTCTCTTAGCAACCTACCC------AATCCTTTATCCTCAACGGAACCATTGGAGGTGGCTGGTGTAAAC------------------------------------------CAAGTGAAGCGTCTCAAATCAAGAATAGTGAAATTTTCCTGGAATATTCTACAAGCTTGCTTCCTGCAGAAGGAA---------------------GAGGAAGGCATTGATCAACTTGGG---------GATTTCCCCAGCTTGGGTGCAACTACCGAAGTTATTAAGGCAGTTCGGGATCCAGAAGCAAAGGGAGCCTTGCTTGTACAGGCCGCTATTGCCATGACTCAAGTTTTAGGAGAAAGAGACGTGGAA------------------GAATCACCGGCATATTTTATTTCCAGTAACGCTGGAAAGCAACTGGGAGCT---CTTTTGCGAGTTGTTGAAAAACGGCACGGGCTTTGTGCAGTAGTCCATGAGCGTTGCCAAAGCGGTTCCATAATCATGGATGATGTTCAATATGATTACTTCCTTTCTTTAGTTACTCGACGTCAAGCTCCTCAAGTATCGAAGAAGGAA------------------------------GCATCGTCCCAAAATGAGGCC------------------------AAAGAACAGGATGAACAAGAAATTATGTTGCAATCTAATATTAGTCAGGTGAAGGATCTGTTTCCTGATTACGGAGATGGCTTCGTAGCGCTGTGCTTGGAAGCATATGACAATGACCCTGAGAAAGTCATATCCCGCATTTTGGAGGATAAACTCCACCCAGACCTGGCTTCTTTGGATGTTAAACTGGCTACAAAACCTAGTAGGAAAGTTGAACCTTCC---------AGAGATAAAGGAAAAGGCAAGGCTATTGAGGAACCTAGAGCGGAAAGTAAAGGGAAGGGTGTTATTGGTTATGATACCGGTGGCACGTCTACCAGACCTTCTTCTACTACGAATAATGGGAGTGCAACCAATGTTGGAAGGGAG---------------------GAAACTTCAAGTGGAAAGCAACCATAT---------------GAAGATGTTTCAAGAGCTGAAACCGCTAATGTGAACCAA---------GGGCGTTATATTAGACGTGACAAACAAGATGGCCCAACTTTCAATCAGCTCATTGAT---AGGAAA---GAGAGCATGTCATACAGTGCAACGGTTAGGGCTGGGAAGCAGTACGAGTACGATGATGAGTATGATGATTCATTCGATGATCTGGCAGGTACTTATAATGCAAATGCCGAT---GAAGAAGAAACTGAAAATCTAACTGACAAAACTAGACGTCCGTCCCTTCCTGCGAATACTATTGACGAGGTCGTAGATAGGAGGTCCAATGAAAAGGCGAACTTCTCGAGAGGTGGG------------GGACCAGATCAATCATCAGGTCGCAGGAACAACAGACAACACGACGCCCCCAGGGCAAGCGGTCCAGGAGTTCCGAATCCTCCAGAATCAAATCCATATGGGCACAGCGGCAGG---GGTAGTCAACCTTCTGGTAGGGGCGGCTATCAATCTACTGGGCCTTCCATGCAACCTCGCAGACCCAGTTCTGGGGCGCCTGAAGGTAGTAGCTCTGCTCGGATTGATCCTTCTACGCACGCCCCAGGTGAGGATTCTGCGTTTACA------GCAAGTGCCTCATCAGACCGG---------GGTAAGACTCCACCATCTCAAGGAGGTTCT---------------GCAGCTGCACGAGGGGGCAAGTCACAAAGAGGAAAAGGAAGA---------GGAAAAGTT------------------------GATCCAACTGCGAACTTCTATCTCAAGGACGGAAAGCTTTACAGCTATAAGATAACTGGTGCAGAAGCTAGCTTTGCTACTGTTGAAGAGTACGAATCTTCAAAGACTGTGGAAGCAGAAACCATTTTTGGGTTAGGAGCTGGAGGCAACGTTCCTGCTGCGATTGCT------------------------------------------------------------------------------------------------------------------------------------------------------------------------------------------------------------------------------------------GAGGAACGGGAGACCTCAGGGAATACGGGC---------GCACAAGTGCCAGGTGGAAGAGGCACAAGC------------------------------------------------------------------------------------ACACGG---GGTAGAGGAGGCCCACCA---GGCAGGGGACGGTATGCCTCAAAATCTAATGATAAC---------------------------------------------------------
>Physcomitrella_patens
ATGGAGTCG------------------------------------------------------------------------------------------------------------CAGCTGAGGCGTTCGGAA---TATCGAACTTCACACGAATTGAAAGGGAAAGGGAAGGATGATACTTCAAAA------------------------------------------------------ATGACAAAACCGCCCGGGTTCCACAACAAGTCCTCTACCGCGTTGGATCCTTATAGTAGTCTT------------------------------------------------------------------TCCGTCTTTTCTTCTGGTGATTCCAGTGCTTTCAGTGGTAATGTA------------------------------CCAGATGTAGGG---------------TCCTTTTTCGGCACTAGCAGCACGACTTCGTATCTGATGAACTCTGATTTCGATAGTTTATTTGACGATGCTACCCCAGAGGTT---GCACTCAGCACTTCCATTGCTGCTCCAAGAGGC---AATGAGGTCAAGCATTCAGCATTTAGTGCGGCCAAACTGCAAGGGTTGTTTCTGCCTTAC---------------------------------------------CTTCCTCAAGACGATGCTGTG---------------------------GCCGCGGGA------------------------------TTGGGGGAGAAGGATGGAGGAATTGATGCTTCAGAAGCACAGGAGGTCGTCGATTATTTAAATCAACAACTTGCTTTCCTCTTACGCTGCCCTCCACCGGAATTTTGGCAGAAAGTTACAATGGATGAATCGCTGGATACCTTTATCGACAACTACCTTCATTTTCGAAGAAGATGGTAT---GATAGCACTGCATTC---ATAACGAGCAGCAAGCAGACA---GCTGGGGTCATTGTTGGTGATGGAGACCTTAGTCGGAGAGTATTCATGCTTCTATACAGGATTTCAACGCATCAAGAACCCGGATTACCATCTAGACAATGTTTATCCGCTAAAGAGCATGCCGGTCTTTTGAAGGACTTTAAGCTACTAAGTTTACCTAAGCTTCTAGATATTTGCGCTGTATACGAGCACGATAATCATGAATTGACCAGCCGTTTGGTTTGCAATGTTTTTAGAGCTCAGCCCAGCTTCGCTAGTGAATTGGCCGCAATGGTGGCTCCAGTTTTGGAAAGAATTGATGCAGTGTATAACCGCTGCCACATAATG---------ATGCTTAAGAGTGGAGTGGAC------------------GCAGCGAAGGAACAACCCACGGAGATTGTGGAATACTTGAATGATGTGATTATCACGCTTGATTCTTTTATTAGGTCATATTCACCTGCAGCTTTTACTCTCATTACTGCCGGAACGACAAGTGAGAGGATTGGCATGTTCCTTCCTGCTCTAAGTGCAATCTACGAATACATGCTACCAGTA---------------------TTGAGCAACTTAATT------CAGAAATTGTCATCAGTGGAGGCCGTAGAGGCTGCTTGTCAAAAT------------------------------------------CAGGTGAAACGCCTCAAATCCAGAATTGTAAAATTTACCTGGAAAATCCTAGAAACATGCTTTCTGGAAACGGAA---------------------GATGAAGAAATTGCTAAATTTGGT---------GACTTTCCTAGTTTGGGTGGAACTGCTGAACCCATAAAGGCGATTTTTGATCCAATTGCGAAAGGGGAACTGTTAGTGCAAGCTGCTATTGTCATGACTCAAACTCTCGAAGAAAGCCATCTAGAA------------------AAAGCTTTGGCATCTTTTGTTTCCAATAAATCAGGAACGCACATGGGAGCT---CTTTTGCGTGTAATGGAAAAACGACATGGACTTTGTGAGGTAGTTCACGAGCGTTGCCAGAGTGGTTCATTACTCCTAGATGGTACTCAATATGAGTATCTGCTGTCCTTAGTTAGCGGGCGCCAAGCTCCGCGAGTATCCAACCAGAAC------------------------------GAACGGTTGAAAAAGCAGGAC------------------------AACGTGCAGGAGGAAGAAGCAGTTATGTTACAATCGAAGATTAGTCAGGTCAAGGAAATATTTCCCGAGTTCGGAGATGGCTTTGTAGCTGTATGCTTGGAAGCATATGATAATGATCCTGAGAGAGTTATATCTTGCATTTTGGAGGATAAAATCCACCCCGACTTGGCTTCTTTGGACCGCACACTGCCCACAAAACCTAGCAGGAAAGTTGAATCTTCA---------AAAGACAAAGGGAAGGGCAAGTTACTTGAGGAACCTCGAGTGGAATCGAAAGGGAAGGGTGTCATTGGTTATGACGCCAGCGGCTCATCTGCCAGGGTTTCTTCTCGTACGCTGGATGGGAGTGCAACTAGTAGCGAAAGAGAG---------------------GGAACTCCAAGTAGAAGACCGTCATTTTCTGCTGCAGCTACGGAAGATTTATCGAAGGCACAAGCTGCCAACGCTAACCAA---------GGACGATTCATAAGACGTGGCAAACAAGATGGA---ACTTTCAACCAGTTCATCGATAGTAGGGAG---AAAGATGCATCTATTAGTGCAACTCTTAGGGCTGCGAAACAGTATGAGTATGAAGATGAGTATGACGATTCATTTGATGATCTGGCAGGCACTTATTCAGCAGACATTGATAAAGAAGAAGAAACTGAGAATTTGGTAGATAAAAGCAAACGTTATTCTGCTTCTGGTAACGCTGTCGGTGAGGTCTTAGACCGGAAGTCCGACGGAAAAACGATCTTCACGAAAGGTGGGTTGCACCAACCAACGTCTGACCAAACTTCTGATCGCAGGCAGATCAGACAACACGAAGCCTCCAAGTCGAGAGGTCCAGCAGTGCTGCACATGCCAGACCCGATTTCCTCTGCTAACACTAGTAGGACAGGGCACCAGCTCTCGGGCCGTGGTGACCTTCAATCTACT------------TCTAATCGCAAGTCCACTTCTATAGCCCCTGAATCTAACAGCTCCGGTTGGGTTGCCCCATCT------------------GATGAAAGTTTGTCTAAAATAGCAGTGAACCCTGCAGATGGG---------GGTAAGGTTCCACCATCTCAAGGAACTTCT---------------GCATCTGCACGAGGGGGCAAGTCACAAAGAGGAAAAGGAAGAGGA---AAAGGAAAAGCT------------------------GACCCAACTGCAAACTTCTATCTCAAGGATGGAAAGCTTTACACCTACAAGGTGGCTGGTGCAGAAGCGAGCTATGCTACGGTTGAAGAATATGAGGCCTCCCGCATGGAAGAAGAAGAGACGATGTTTGGTTTAGGAGCCGGTGGCAATGTGCCAGCCGTGATTGCA------------------------------------------------------------------------------------------------------------------------------------------------------------------------------------------------------------------------------------------GATGAAAGAGAGAGTTCGGGGAACGTGGGC---------GCACAAATACCTGGTGGTAGAGGCTCAAGC------------------------------------------------------------------------------------ACTCGG---GGTAGAGGCGGTCCACCT---GGCAGAGGACGTTATTCATCGAAATCTAACGATAACCACCGGAGAAAGGATCAGTCGATGAAGAAGCATTTTGCAGGTTTATCGGGCTTGTAA
>Isoetes_sinensis
ATGGGTTCGAGGGGTAGATCCGGCGACCGATGGCGGCCTCGGATTTCAGACAGTTCTGTA------------------------------AGGAAT---------GACGATCATCTCTTCAAGGCCAAAGAT---------ACCAAGACTTTTAAATATGTCCCCAAAAGCGGCTCAAAATCTAGCACTGAACTGCAAGAAACCGATGGCTGTATAGGTGCTGAT------------------AATGTTGCGGATCCAAATTTTGCTAGTGAAGTTGCT---------------------------------------------------------------------------------------------GAATCAAATCCGGCGAAAAAAATGGAGGCAGCTACTGGAAGGAAG------------------------------AAAACCGTT---------------------------------------------------------------------------------------------------------------------------------------------------------------------TCCCTTCCTCAACCCAAGCTTCATTTTGTCCCATAT---------------------------------------------TTGCCCCAAGATGAGGAT---------------------------------------------------------------------------------------GCAGTGGATATCGCAGAGACTCAGAAAATCACTGATTATCTGAATAATCAGCTGGCTTCGCTTCTCAAGCTTAAACCCAGAGAATTTTGGCAAGAAGTGGCGATCAACAATTCTCTTCTCAAGTTTCTGGACAGTTATCTGCACTTTAGAAGGCGCTGGTAT---GAT---------TTGCCACGAAAG------GATCACGACACAGATCAAGTAATTGTTGGGGATGGGGACCTATATCGACGTGTTTTTATGACTTTTTTGAGAATGTCTTCAAACCAAGATATGGGTGCAAAAACAAATGATTGTCTCTCTTCTAAAGAGCATACAGCCCTTTTGCAGGAGAAAGGGCTTTTGAGTGTACCACAGTTAATGGACATATGCTCACTGTATAGCAATGGCAATTTACAATTGACACAGCAGCTGGTTAGCAATGCCTTACGT---------GCTTATGAGCATGATATAGCAGGAGTCATCCCACAGATCATGCAAAACTTAGAACTCGTGTGTCAGCGATGTTGTTCAACAATAGAGCCTTTGACGATGAAAAACATCACA---------ACACATGCAAAACTGAGGGATGAACTGCTCGAGGTTGTGAATTACTTGCATGATGCTTTGGTTACTCTTGATTCCTTCCTTGAAGCATATCCTCCTGCAGCCACCATCTTTGTATCCACA---GAATCCAGTGACTTTCAAGGAAGCTGGCTCTCAGCTCTTTCGGATATTTACAGTTCATGCTTGCCATTGTTTCAAAAAGGATTTGCTGCACTATGTGAATCAGAT------CAGAATTGTGGAATGGGTAGCCATACA---------------------------------TCTGGGGACTTACAATCCATGTCACAGTCGCTAGAAAAGGTTAGACTGAGGCTAGCCAAACTAGCATTAGACATTCTCTCAATCAACTACCTT---------------------------------------GATTTAAGACTCGATCACGGTGTCGATGTT---------------------------------ATACTAGAAGAAAACAAGAAAAAGGGCAAATGGTTAGTTCAAGCAGTA---------------------------ACCTCTCTTGCTGAACCCTGCATGAGAGTGGGAAGTGGAAAAGAGAGTTTGAGAGGCAAGGAAGGAAAT------GGAGCA---CTTTTGCACCAAATTGAAGAACGATATCAGCTGCTTGATAGAGTTACTACAGCATGGGAAAGTGGACAGATTTCATTGGATGACATGGAGTATGCCCAGTTGCTTTCTCTGTTAAGTGGAAACGACCGATTTGAGCAAGACTAT------------AGCAAACCTAGTCTTCCACAGATTTCCAGCCTGTCGATTGAGGAT------------------------CACAATATCACAGAAGATACCATACTATACCAGTCAAAAATAAGTCAAGTAAAGGATATTTTTCCGGATTATGGTGATGGATTTATATCCTCTTGCTTGGAGGTATACGACAATGATCCTGAGTTGGTTATTCAAAGGATCTTGGAGGGTACGTTACATCCAGATCTATCAAGATTGGATGTAACACTCCAAACAAAGCCAGTATTCGATGATATCAAGCAA------GTGAATAATAAAGGCAAAGGAAAGGTGGAGGAT---------------------------------------------------------------------------------------------------------------------------------------GTAGGTTTTGTGTCAAGAGCAGCTGTGAAA------------AATGATTTGGCAGGATCATCCACAGATAAGAGCTCTACA---------GGTCGATATATCCGCCGTCAAAAGTTTGGGGATGTAGAT------AACCTATTGCTTCAGCGCGATGACAATGCATTGAAGCAAACAGCTACTTTTGCTGCA------CAACTTGCTTACGAGGATGAATATGATGACTCATTTGATGACCTTGGCCTGCATGCAACAGATTTAGGT------GCAGAAGATACAGACAGTTTAGCATACCTTGTTCCTGATCGGAAG---------------------------------------------------------------------------------------------------------------------------------------------------------------------------------------------------------------------------------------------------------------------------------------------------------------------------------------------------------------------GTAATAGAAAGTGACAGT---------GGAAGACAGATAAACCAGCAGCGATTTCAGGGGGTTGGACTTCAAAAGCCAAGTGTGAGACCCCAAGCAAATAAAACACAAGCACAAACCTACAAAGAGCGGGAA------------------------AAGGGCACGCCACAATTTTATGTCAAGGATGGTAAGAACTACAGCTACAAGGTAGCAGGATCA---GTAGCTGTTGCTAGTGTCGAGGAAGCAGAGGCTTTAAGAGAGGAGCAAGAAGATAAGATTTATGGACTCGGCCGAGGTGGCAATGTGCCAATT------------------------------CGACAAACGGATGGAGAAAAT------------------------------------------------------------------------------------------------------------------------------------------------------------------------------------------------------TTGGAAACTGATGGAAAT------------GCATCAAACAAA---------------ACTGCTGGAAGTGTGAACAGGCAA------------------------------------------------------------------CCACATGCAAGGAGG---------------------------------------GATCAGAGCAATCACCATAGAAAGGATCGGGCATTAAAGAAGCATTTAACGAGTCTGGGAGGCCACTGA
>Isoetes_lacustris
---------------------------------------------------------------------------------------------------------GACGATCAACTCTTCAAGGCCAAAGAT---------ACCAAGACTTTTAAATATGTCCCCAAAAGCGGCTCAAAATCTAGCACTGAAATGCAAGAAACCGATGGTTGTATAGCTGCTGAT------------------AATGTTGCGGATCCAAATTTTGCTAGTGAAGTTGCT---------------------------------------------------------------------------------------------GAATTAAATCCGGCGAAAAAAATGGATGCAGCTACTGGAAGGAAG------------------------------AAAACCGTT---------------------------------------------------------------------------------------------------------------------------------------------------------------------AGCCTTCCTCAACCCAAGCTTCATTTCGTCCCATAT---------------------------------------------TTGCCTCAAGATGAGGAT---------------------------------------------------------------------------------------GCGGTGGATATCGCAGAGACTCAAAAAATCACTGATTATCTGAATAATCAGCTGGCTTCGCTTCTCAAGCTTAAACCCAGAGAATTTTGGCGAGAAGTGGCGACCAACAATTCTCTTCTCAAGTTTCTGGACAGTTATCTGCATTTTAGAAGGCGCTGGTAT---GAT---------TTGCCACGAAAG------GATCACGACACAGACCAAGTAATTGTTGGGGATGGGGACCTCTATCGACGTGTTTTTATGACTTTTTTGAGAATGTCTTCAAATCAAGATATGGGTGCAAGTACAAATGATTGTCTCTCTTCTAAAGAGCATACAGCTCTTTTGCAGGAGAAAGGGCTTTTGAGTGTGCCACAATTAATGGATATATGCTCACTATATAGCAAAGGAAATTTACAATTGACACAGCAGCTGGTCAGCAATGCTTTACGT---------GCTTACGAGCATGATATAGCAGGAATTATTCCTCAGATCATGCAAAACTTAGAACTTGTGTGTCAACGATGTTGTTCAACAATAGAGCCTCTCATGATGAAAAACATCACA---------ACACATGGAAAACTAAGGGATGAACTGCTCGAGGTTGTGGATTACTTGCATGATGCTTTGGTTACTCTTGATTCCTTGCTTGAAGCATATCCTCCTGCGGCCACCATCTTTGTATCCACA---GAATCCAGTGACTTTCAAGGAAGCTTGCTCTCAGCTCTATCAGATATTTACAGTTCATGCTTGCCATTGTTTCAAAAAGGATTTGCTGCACTATGTGAATCAGAT------GGGAATTGTGGAATGGATAGCCATACA---------------------------------TCTGGGGACTTACAGTCCATGTCACAGTCACTGGAAAAGGTTAGATTGAGGCTAGCCAAACTAGCATTCAACATTCTTTTAATCAATTACCTT---------------------------------------GATTTAAGAATGGACCAAGGTGTCAATTTT---------------------------------ATACTAGAAGAAAACAAGAAAAAGGGCGAACGGTTAGTTCAAGCAGTA---------------------------ATCTCTCTTGCTGAACCCTGCATGAGAGTGGAGAGTGGAAAAGAGAGTTTGAGAGGCAAGGAAGGAAAT------GGAGCA---CTTTTACACCAAATTGAAGAACGATATCAGCTGCTTGATAGAGTTACTACAGCAATGGAAAGTGGACAGATTTCATTGGATGACATGGAGTATGCCCAATTGCTTTCTCTGTTAAGTGGAAACGACCAATATGAGCAAGGCTAT------------AGCAAACCTAGTGTTCCACAGATTTCCAGCCTGTCGATTGAGGAT------------------------CACAATATCACAGAAGATAGTGTACTGTACCAGTCAAAAATAAGTCAAGTAAAGGATATTTTTCCTGATTATGGTGATGGATTTATATCCTCTTGTTTGGAGGTATACGACAATGATCCTGAGTTGGTTATTCAAAGGATCTTGGAGGGTACGTTACATCCAGATCTATCAAAATTGGATGTCACACTCCAAACCAAGCCATTATTCGATGATATCAAGCAA------GTGAATAATAAAGGCAAAGGAAAGGTGGAGGAT---------------------------------------------------------------------------------------------------------------------------------------GTAGGTTATGTGTCAAGAGCAGCTGCGAAA------------ACTGATTTGGCAGGGTCATCAACAGATAAGAGCGTTACA---------GGTCGATATATCCGCCGTCAAAAGCATGAGGATGTAAAT------AACCTACTGGATCAGCGCGACGACAATGCATTGAAGCAAACAGCTACTTTTGCTGCA------CAACTTGCTTATGAGGATGAATATGATGACTCATTTGATGACCTTGGCCTGCATGCAACAGATTTAGGT------GCAGAGGATACGGACAGTTTAGCATACCTTGTTCCTGATCAGAAG---------------------------------------------------------------------------------------------------------------------------------------------------------------------------------------------------------------------------------------------------------------------------------------------------------------------------------------------------------------------GTAATAGAAAGTGACAGT---------GGAAAACAGATAAACCAGCAGCGATATCAGGGGGTTGGACTTCAAAAGCCAAGTGTGAGACCCCAAGCAAAGAACACACAAACACAAGCCTGCAAAGGGACAGAGAATGTGCAAAAGAAATTGCCAGCAAGAGGCACGCCACAATTTTATGTCAAGGATGGTAAGAACTACAGCTACAAGGTAGCAGGATCA---GTAGCTGTTGCTAATGTTGAGGAAGCAGAGGCTTTAAGAGAAGAGGAAGAAGATAAGATCTATGGACTCGGCCGAGGTGGCAATATGCCATTT------------------------------CGACAAAAGGATGGAGAAAAT------------------------------------------------------------------------------------------------------------------------------------------------------------------------------------------------------TTGGAAACTGATGGAAAT------------GCATCAAACAGA---------------ACTGCTGGAAATGTGAACAGGCAA------------------------------------------------------------------CCACATGCAAGAAGG---------------------------------------GATCAGAGCAATCACCATAGAAAGGATCGGGCATTAAAGAAGCACTTAACGAGTCTGGGAGGTCACTGA
>Selaginella_moellendorffii
---------------------------------------------------------------------------------------------------------------ATGGAGTGGAAGGCGAGGGATCCG---GCGACGGATTCTGGCAGGTATTGG---AAGTCGGGG---------------------------------------------------------------------------------------------------------------------------------------------------------------------------------------------------------------------------------------------------------------------------------------------------------------------------------------------------------------------------------------------------------------------------------------------------------------------------------TTGGTGTTTGTAGCGTAT---------------------------------------------TTGCCGCAGGATGAG---------------------------------------------------------------------------------------------GCGAATCCCTCGCAAGCGCTAGAGATTATCGATTTTCTCAACGCAGAGCTCAGCCGGCTCTTGAGAATGAAGGCGCGGGAGTTTTGGGAAGAAGTTACTGCGAATGAGTCTTTGCATGAGTTTCTAGAAAGCTACTTGCTTTATCGAAGGCGATGGTAC---GAT---------CTT------------------CACCCGACTGGCGGAGTGGTGCCTGGAGAAGACGATCTGAGCCGACGAGTTTTTATGGTGCTTCTCCGGATGTGCTCTGACGAAGATCCTGGTTTG---------------------TCCAGGATTAGTGCAGCTAAGTTTCGTGTGGAGGACAAGTTTAATGTGGCAAAGCTCTTGAATGTTTGCGCGATCTACGGACACGACAATCCGGAGTTGACGCGCAGATTGGTTAGTACCGTATTCAAGTTCCAGCCTTCCTATTTGCAGACCCTTTCTGACGTTGCTCGTCAAGTCCTTGCTACGATCGATGGAGTTAATAAGCGC---------ACTCTCGAGAGCATTGGACATTCAACCAACAAA---------ACCAACTCAGAATTCAAGGACGAGCTTATGGAGGCTGTGGTCTTATTGCACGATACAGTGATGACACTAAACGCTTTTGTTGAGATTTATTCTCCTGCAGCGGGTTTTTTCTTGTCGGCA---GAGCCTGCTAGA---GACAAGAGTCTAATGTTCTCTTTATCGTGTGTCTACAACTCGCTGCTGCCGTCAGTAAGGAAA---------------------------------CAATCTATTGGA------------------------------------------------------------GAAGAGCTTTCTCGATATCTGGACACACTCCAACGGGAGCTTGTGCATTTTGCCTGGAGCCTTCTTTTCAATTCCTTCTTTGGAGAT------------------------------ACAACGACTCGGATGGAT------------------------------------------------------------TCCAAAGCCAATGGAGAGGTCTTTGTGGACGCGCTG---------------------------ATTGGTCTTTCA---------------------------------------------TTCGGCGGCGAC------GGAGCTAGTTTAATACATTCCCTATCCAACATGTTTGACTTGTCTGGGAACGTTCACAGGCTTCTTCAAGAAGGCTCAATTGTTCTCGATGATGGCCAATATGCCCAGTTACTTGCTTTGCTA------------------------------------------------CCTGATATGCCT------TCGACAAATTTTGTTGAAGACAGAAAGCCACCAGTCAGTGTTTCTCACGAAAAGGATGAAGAGGACGCTATTCGTCAGTCACATATCAGTCAGATCAAAGACTTGCTCCCTGACTACGATGACGTGTTCCTTTCAGCATGCCTTGAGGTATACGACAACAATCCCGAGATCGTTATTCAGCATATTTTGGAAGGCACTATTCACCCCGACCTGACC---------------------TCCACACCG---------------------------------AAAAAAGGTAAAGGGAAGCTCGTCGAC---------------------------------------------------------------------------------------------------------------------------------------TCAAAGAAAGAAGATAGAAGCAACGTCGAT------------GCGAAAGGGAAAGGGAAAGCTGTCGAAAACCAAGCAAGCAAAGCACACGGGCGGTTCGTAAGAAAGAGCCAAAACAGGGACGACGATGCAGCCACCATTCTTGACGAACGAGATGCCGGCACGTCCAGTCAGACGGCAAAGCTAGCAATG------CAGCTGATGTATGAAGACGAGTATGACGATTCTTTTGACGACCTTGATACGAACGTGGCGGAGGCGGGT------CTCGAG---ACAGACAGCCTGGTGAATCTGTTTTCCCGCACAAAA------------------------------------------------------------------------------------------------------------------------------------------------------------------------------------------------------------------------------------------------------------------------------------------------------------------------------------------------------------------------CTTTCTTCAGACTCTTTGGAGGACGGACAAAAA------GCCAAGTCTTTCTCTGCGAGCCAGAAACAAGAACCGTCTGGAAGACCGCAACGAAAG---------------------------------------------------------CAGGAAGCGTCACGATTCTTTGTCAAAGACGGGAAGCACTACAACTACAAAGTCGCTGGCGCC---GTGGCAGTCTCGAGTCTGGAAGAAGCGGAGGCCTTGAAAAAGCAGGAGGAGGGACTCATCTACGGGCTTGGTCGGGGTGGTAACGTTCCC---------------------------------GCAAATTCTGATGGTGAAGAT------------------------------------------------------------------------------------------------------------------------------------------------------------------------------------------------GACAAGGAAGAAGATGACGGAGGA------------GAAGATGACAAGGAGACAGCGAAGGGTACCTCTGTTGCAACGCAACATCGT------------------------------------------------------------------GCTCACGACGAAAGGGGAAAGCCACCA---------TACAGGCCGCAGTTTGCGACAAAAAAGAACCACAACAAAAAGGACTTGTCCTTGAAGAAGCACATGTCTGGACTGAGAGGGAGTTAA
>Huperzia_squarrosa
ATGTCAACAAAGTTACTA---------------------------------------------------------------------------------------TCTAGTTGGAGACAGAAGCAAAAGAATGTAGGGGTTATAAGTTCTTCAAAACCGGCTGAATCAAGTTCAAACGAGAAATCCTTCCGTTCTTGTGAGCTTGGAAGCGAA------------------------CAAACTCTTAGAAGCAGCCCGACACTCAATGCCATAAGGAATATCGTACGGGATGACAACTCCAATAGCAGCAGCGAAGGAACTAGCTCGTCCGAAGAATTTGACGATGAAACGGAATGCGACGGGGAGTCCGGTGATGCTAGTTGTAGCGATAGCATGCTATCAACCTCCTCCTTTCGCGGTGTCTCTACGGAGACTTCTCTGAGCATACCAGACATAAAATTGATGCATCCTACGTCATTTTTT------------TCAGAAAATGCAGCCGGTGCTGCAGACCATCCCAGCGGGAGCTCCTCCGGTTATCCTTCCATTGGTACATGTCAATCTTCC------------------------------GGAGGCAGTTCGTCAAGCCATATTTCGATTCAAGGCAAAACAGCTTCACATGAAGAAATTTTGATTGGACCTATCACTGGCGCTTCTGATCGTCCTTTGCCCCAATCTTCTCCTTCTGGAATTTGTTGCCATGAAGCTCGTTGCGCATCTGGTTGTTCCTCAGCTCTTAGCAATCAGCCGTTGTTTGCGTCGAAAAAGGAGGAGGCCTTTGCTTTCATGGACCAAGAGTGTACTAACGTCTTGTACGCGCAACTGGAGGCTCTTGTACGACTTCAACCCGATGATTTCTGGAAAATCGCAATATCTAACAAGACTCTACACGAGTTTTTGAAAAGTTACTTGCACTTTCGAAAACGATGGTAT---GAT---------TTATCTACTGATAACATTCGCAAGAGCGTTGGTGCAACATCTTCTATTGATGGAGATCTCAGTCGTTGCATTTTTATTCTTCTTTATAGAATATCATTGAGAGAGGAATCTTTTGTG------------------------GATGCAAATAGTGCTGTTCTATGTTATAGCAAGCTGTTGGATATTTCCACACTTATGGATGTTTGTGCTCTTTATGGTCATGACAACTTTGAGCTTACTTCTAAATTGGTTCATAATGTGATCAAATCTGATCCAGCATTTGAGCAAGATTTAAGAGACGTAATACTACAAGTGTTTGACAGAAGTAAATACATCCAACATCGTTGCTCTTCAATGATA------------------------------------------------------------------AAGGTGGTGGATTACTTTCATGATATGATAGCAACTATAGATGCATTTCTTGAAGCATATCCTCCTGCAGCAAAATTGTTAACTTCTGCA------------------------------------------------------------------------------------------------------------------------------------------------------------------------------------------------------------------------------------------------------------------------------------------------------------------------------------------------------------------------------------------------------------------------------------------------------------------------------------------------------------------------------------------------------------------------------------------------------------------------------------------------------------------------------------------------------------------------------------------------------------------------------------------------------------------------------------------------------------------------------------------------------------------------------------------------------------------------------------------------------------------------------------------------------------------------------------------------------------------------------------------------------------------------------------------------------------------------------------------------------------------------------------------------------------------------------------------------------------------------------------------------------------------------------------------------------------------------------------------------------------------------------------------------------------------------------------------------------------------------------------------------------------------------------------------------------------------------------------------------------------------------------------------------------------------------------------------------------------------------------------------------------------------------------------------------------------------------------------------------------------------------------------------------------------------------------------------------------------------------------------------------------------------------------------------------------------------------------------------------------------------------------------------------------------------------------------------------------------------------------------------------------------------------------------------------------------------------------------------------------------------------------------------------------------------------------------------------------------------------------------------------------------------------------------------------------------------------------------------------------------------
>Huperzia_lucidula
ATGGCATCATCA---------------------------------------------------------------------------------------------GCCAAGCAAACTTTTCAATCCAAAAACAGG---ACAAAATCCAACGCTCGTACCATTTCTTCTCATAATTCAGAATCATCTCACCACACGATCCACAATTCTGGCGAC------------------------------ATTGCAGCTTTTCCGATTCCCAGAAACGATTCTAAA---------------------------------------------------------------------------------GATCTGCAGAGGGAGGTTTCGTGCGGTAATGACAGCTCTAGAATGAATTCCAAC---------------------------------------------------------------TTTTTCCAGGTTCGGAAATCTAAA------------------------------------------------------------------------------------------------------------------------------GCAGTTTCAGAAGAGGTATTTTTACCGTAT---------------------------------------------TTAGCTCAAGATGAGGTG---------------------------------------------------------------------------------------GGAATCGATGTAGCCGAGACGCAGGAGGTCGTAGATCAGTTGAATAAGGAGATTCGTTCTCTGCTATCTCTCAAGTTTCGGGAATTTTGGCAACAAGTTACCAGCAGCCGTTCGTTGAGAGAGTTTTTAGACAGCTACTTGCATTTTAGACGACGGTGGTAC---GAC---------CTACCTCCGTGTAAGGCGACTGGAGCTGTGGATAATATTATCGTCGGAGATGGAGATCTTAGTAGACGCGTCTTCATGGTGCTGTATCGCATGGCATCACATCAGGAGCCCGGAGTGTTGAACAGCGAGAGCCTTTCATTTGAAGAACATTCCAGCCTACTTCGAAAACATAAACTGCTTGATTTAACGAAGTTGTTGGACATTTCTGCTCTTTACAGCCACGACAATCCTCAATTGACTCGCAAGCTGGTTAGCAATGCTATCAAGGCTCAACCTGATTTCCAGTACCAAATTGGAGAAATGGTACCGCACATTGTGAAGACCATGAGGACAATGCATCATCGTTGTTCCTCTATTGTAGAGGTCATTACTTCTCTGAGCAGCAAGGAGGTTACTGCAAATGAAAAGCTCTATCAAGAGCTTTTTGAGGTGGTTGATTATCTACATGATGTTACCGTCACTCTG---------------------------------------------------------------------------------------------------------------------------------------------------------------------------------------------------------------------------------------------------------------------------------------------------------------------------------------------------------------------------------------------------------------------------------------------------------------------------------------------------------------------------------------------------------------------------------------------------------------------------------------------------------------------------------------------------------------------------------------------------------------------------------------------------------------------------------------------------------------------------------------------------------------------------------------------------------------------------------------------------------------------------------------------------------------------------------------------------------------------------------------------------------------------------------------------------------------------------------------------------------------------------------------------------------------------------------------------------------------------------------------------------------------------------------------------------------------------------------------------------------------------------------------------------------------------------------------------------------------------------------------------------------------------------------------------------------------------------------------------------------------------------------------------------------------------------------------------------------------------------------------------------------------------------------------------------------------------------------------------------------------------------------------------------------------------------------------------------------------------------------------------------------------------------------------------------------------------------------------------------------------------------------------------------------------------------------------------------------------------------------------------------------------------------------------------------------------------------------------------------------------------------------------------------------------------------------------------------------------------------------------------------------------------------------------------------------------------------------------------------------------------------------------------------------------------
>Lygodium_japonicum
------------------------------------------------------------------------------------------------------------------------------------------------------------------------------------------------------------------------------------------------------------------------------------------------------------------------------------------------------------------------------------------------------------------------------------------------------------------------------------------------------------------------------------------------------------------------------------------------------------------------------------------------------------------------------------------------------------------------------------------------------------------------------------------------------------------------------------------------------------------------------------------------------------------------------------------------------------------------------------------------------------------------------------------------------------------------------------------------------------------------------------------------------------------------------------------------------------------------------------------------------------------------------------------------------------------------------------------------------------------------------------------------------------------------------------------------------------------------------------------------------------------------------------------------------------------------------------------------------------------------------------------------------------------------------------------------------------------------------------------------------------------------------------------------CTAGAACTTGTTTGGAGACTTCTGGTCCTCTCATATCTCAGCGAAAGCAATGCAGCAGACTCTATG---AATGCTGCCATAAACCATTTGCAAAAGGGA------------------------------------------ATTATCTGCGACCCTAGTGCAAGAGGAGAAGCATTTGTACAAATAGTA---------------------------TCCAATATGGTTGCAGGCCCTTTCGAA---GGTTCTTCTGGGGATCTAACAGAAGGGCTGATCAGTACT------GGAGCT---TTGCTCCGAAATGTTGAGAGGAAGCATAAAATTTTGGATAGAGTGGATAAGCTCTGTTCAACGGGCTTAATATCCCTGGACAGTGCTCAGTATGATTAT---GTTGTTACTCTCATAAGATACACTGGTCCCTCCACATCTCAA---------------ACACCAGATATTTCACGAATTGCCCTTGAAGAGCAAAGAAGC------------------------ATACAAATGCAAGAATCTGATATTATGTACGAGTCAAAGATAAGCCATATCAAGGACATTCTCCCTGATTATGGGAATGGGTTCATTGCAGCCTGTCTTGAAGCATATGACAATAATCCTGAAGAAGTTATCCAGAGAATCTTAGAGAATACTCTTCATCCA---------------------------------------------------------------------------------------------------------------------------------------------------------------------------------------------------------------------------------------------------------------------------------------------------------------------------------------------------------------------------------------------------------------------------------------------------------------------------------------------------------------------------------------------------------------------------------------------------------------------------------------------------------------------------------------------------------------------------------------------------------------------------------------------------------------------------------------------------------------------------------------------------------------------------------------------------------------------------------------------------------------------------------------------------------------------------------------------------------------------------------------------------------------------------------------------------------------------------------------------------------------------------------------------------------------------------------------------------------------------------------------------------------------------------------------------------------------------------------------------------------------------------------------------------------------------------------------------------------------------------------------------------------------------------------------------------------------------------------------------------------------------------------------------------------------
>Amborella_tricopoda
ATGCATTCC---------------------------------CAATCTGACAGT---------------------------------------------------AACAGGGTTGAATCCACCACCAAAAATTCC---AACAAAACACAGAATAGATACATCCCAAAAACCCAACACCAAACATCAGAACAAGCATCCAACAATGGCAGGAACAAGAACATCCCAAAAACCCAACAACAAACATCAGAACAAGCACCCAACAATGGCAGGAACGAGAAC------TTCCCTGCAAATTCTTCATTTACCAGTCAGTTGAGACAGTCTTCTGAAAAACCCAATAAGAGTTTTAATGAGTTTGATCATGGAAGAAAGGTTTCTCATGCTGATAGTGGTGGTTCAAGCTCTGCAACT---------------------------------------------------------------------------------TCATCTCAATCAATGGCAGGAGGGGATCATGATGCA---------------------------------------------------------------------------------------------------AAGAAGCAGGGGGGATTTGTTAGGTAC---------------------------------------------TTGCCTCAGGATGAGGCGGTT---------------------------GCATCTGGT------------------------------CTTGGTGTTGAGCATGGAGGCCTTGATGCCATAGAAGCTCAGAAAGTGGTGGATATTCTGAATAGGGAGTTGGGTCACTTGCTCAAATTGAATTCTAGGGAATTCTGGAAACAAGTGGCCATAGACAATTCTCTACATGAGTTCCTGGATAGTTTTTTACAATTCAGAAATCGTTGGTAT---GAC---------TTTCCCCATCATGGAATGAAAGGAATGGTGGCTGGAGTTATCGTTGGAGAGTCAGAGCTCAGTCGTCGCGTCTTCATGATCTTCTACCGCATATCTTCTAATCAAGACCTCGGTGCTCCTGCAAGTGAGATGCTCAATCCAAACGAGTATGCAGTTCTTTTACAAGAAAAGAAGCTTCTAGATATGCCAAAGTTGTTGGATATATGTGCTATTTTTGGACGAGATAATCAAGAGTTGACTAAATCATTAGTTATGAATGCATTAAAGTTCCAGCCATGGCTCATCGGAAGTTTAGCTGAAGTAGGGCCCCGTTTTATTAATCTTGTCCACACTATGCATCAGAGATGCAACTCATCACTGGAGGTTTTGGTTTCCAGTGGAGGAAGTGAACATCTTGGGTGTGCTCGACTTCATCAAGATTTTCTCGAGGTGATGGACTTTCTAAATGATGGAATTGCAACTCTTGCTTCCTTTGTTGATGCATATAAACCTGCGGCATTGTACTTCTCATGTTCTGTTGAAATGGGCCATGGAAATGAAGAATTGCTTATAACCCTGGCAAGACTTCACGATTCCTTGCTGCAAACATTACAACAAGGATTTGCACTCACCCCAAACGGGGATGACCTAAATCCATTTGGAAAGAATGGTGCAACCACTCCTGATGCCTTAAATCCATTTGGAAAGAATGGTGCAACCACTCCTGATCTCCCTCTATGTTTCAAGATCTTGAGGACAAGGATACTTGAATTTGGATGGAAATTACTTGACTCTTGTTATTTCAGTCAAGAATTGTGCCAAGATGAGCATTCCCTTCTTAATGCCACAAAGATG---------------TTTCCAGCC---------------------------AACATTGAAGACCCTGTTATTAGAGGAGATATATTGGTGCAGACATTC---------------------------CAGGAAATCAGT------------------GAAAGTTCT------------CACAATCAACATGGTAGA------TATACC---TTTATCCAAAATATTGAAAGAAGTCATGGGATAATGGATAGGATTGACATTCTTCGTAAAAATGGATGGATATTTGTCGATGAAGAACAGTATCAATAC---TTGGCATTACTGGCAATGCCTCTTAATTCCGGGCCTCAGGAT------------AAAGCTCCCAGCCTTTCG---ATTCTCTCTCTCAATGACAAGACA------------------------CAG---ACAGATGAAGACACTGCCATTCTCGAGTCCAAGATCAGCCAAATTAAAGATCTCTTCCCCGAATGTGGCAAAGGGTTCCTTTCAGCCTGTCTGGAGGTCTATAACCACAATCCGGAAGAAGTAATCCAAAGAATACTGGAGGACTCCTTGCACAAAGACTTAGCCTGTCTAGATCTATCTTTAGAGGTGATCCCACCTCCAAAA---GCTCCTTCTTTGAACAAGAAAGATAAAGGGAAAGCCACGCTTGAGGAGCCCATAGTAGAACCCCCT---------------------------------------------------------------CTAAGAGAGAGTAAAGGGAAGGAGCCCATGAGA------------------------GAGAGTCTAGTGAGGGAGGCAAGT---------------GCTAACCATGGCTCATCTTCTTCATCTTTGCCATCTTTT---------GGGCGGTATGTGAGAAAAGATAGAGAAGAAAAT---GTGAACCCTCATTTTCTCGATGAGAGAGAAGTTAATGATGCAGTCTGCTCTGCAATTCTCGCCGCC------CAA------TATGATGATGAGTATGATGACTCATTTGATGATTTGGGTTTGAGTCTTGTAGAGTCTGGT------CTTGAGGAATCTGAGAGCCTGGGTGAGAGGATC---------------------------------------------------------------------------------------------------------------------------------------------------------------------------------------------------------------------------------------------------------------------------------------------------------------------------------------------------------------------------------------------------------------------------------------------------------------ACTAGATATTCGGGTTCAAAATGGGGTAGAGAGAGA------------------------------------------------AAGCCACAGTTTTTTGTTAAGGATGGAAAGAATTACAGTTACAAAGTATTGGGATCA---GTGGCTGTTGCAAATGCCCAGGAGGCTCGAATTGTGAGCCAAGCTCAAAAGGACACCATTCATGGATTGGGAAGAGGAGGAAACATACCCGTTGGAGCAGTTAAGATGTTGATG------------------------------------------------------------------------------------------------------------------------------------------------------------------------------------------------------------------------------GACTCTAATGAGAATTCA---AATCTGGTTTCTGATGTTGCAGAAGAAGTATCAGGAAGAGGAAGGGGGGGCTCAAAC---------------------------------------------------------------------------TTTAGG---GGAAGGGGACAAGGCAGA------GGGGGTCGG---------------------AACCATTTTAGGAAGGACCGGGCTATGAAGAAACACTTCACAGGTCTCAGTGGATACTAG
>Theobroma_cacao
ATGTCTCAC---------------------------------------------------------------------------------AGACATACTCACATCAACAGGCAAGAAGGCGACAGGCGAAGTAATTTCCCCAAAACCCAAAAGAAATTCATCCCCAAAAGTCAAAATAAAAACAAA------------------------------------------------------------AACCAAACCCCTAAT---------------------------GCCACC---ACCTCCCTCTCGTCTTCCCTCAGGCAATCTCTTCCCAAG------------------------------CAACGAGATGCTCCGCCATCCGGCAGTCCCGCCGCACCCTCTGGCTCT------------------------------------------------------------------------------GCCAGTAGCCTTGTTCGGATGGGAGAAAACGGAGATTGGGTGCCTATCAGAGGAACTCCA---------------------------------------------------------------------------TCAACTCCCGATGGCAATTTCGTAAATTAT---------------------------------------------TTGCCCCAAGATGAGGCCGTG---------------------------GCTGCCGGG------------------------------CTTGGCGCCGAGGAGGGAGGATTGGATCCAGTTGAATCACAGAGAGTAGTTGATCTCTTAAACAGAGAGTTGTCTCGCTTGCTCAAGCTCAGTCCCAGAGAATTCTGGAAACAGGTGTCTGGGGACACTTCGTTGCACAAATTTCTGGACAGCTTCTTGCAATTTAGGAGCAGGTGGTAT---GAT---------TTTCCTCATCGTGGTGTGAAAGGGATCGTTGCTGGGGTTATTGTAGGAGAGCTTGAATTAAGCCGCCGTGTCTTCATGGTGTTGTACAGAATATCTTCAAATAGGGATCCTGCTGCTCGAGCTGCTGATAGTCTTAGTGCAAACGACCATGCAGTCATCTTGCAGGAGAAGAAGTTGCTCGACTTGCCAAAGTTGTTGGACATTTGTGCTATATATGGTCATGAAAATGATGATCTGACCAAATTGCTGGTTGCAAATGCTCTGAAAGCTCAGCCTACAATCTATGATAATCTGACTGGAGTACTGTCTCAATTTTTGAGTATTGTTCACACGATGCATGAACGGTGCAGCACATCTTTGGAGGTTCTTTTTTCTTCTGGAAGTCATGGAGATTATGGATTTGACCGGCTTCATGCTGATTTTTTGGAGGTGATTGACTTCATTAATGATGCCATTGTATCTATGGATGCTTTTGTTACTGCATATAGACCTGCAGCTTTGTTTTTCTCTTGCCCTGTTGAAATGAGTTACGGAAATGAAGAATTGCTCACAACTCTTTCACGGGTGCATGATAATTTGCTTCCATCTTTACAGCAGGGTTTTCGAAGGAGT------------------------ATTGAATCTGAAGAATAT---------------------------------------GGAATGTTAACAGATATTGCTATAAGTTTGAAGATGTTATCTATGAGAATAGTCAAATTTGGTTGGAAACTATTAGATATTTGCTATCTTAGTGATGAAGTGTTTTTGGATGGACATCCCATCCCAACTGTAACAAAGATG---------------TTTCCAGCC---------------------------ACAGTTGAAGATCCATTCATAAGAGCAGATATTTTGGTTCAAACTTTT---------------------------AGGGAGATAAAT------------------GGAGTTTCACTACAAAGTCAGGAGAATGAG---AAACGG------GATACT---TTCCTTCAGAATGTTGAAAAGAATTGCAATATAATGAGCAAACTTGAGAATTTGCAGAATACTGGGTGGATATTCACGGATGATGAACAATTTCAGTAT---TTATCTGGGATTATGATGTATACAAAACAAGGCATTGCTAAAGTGCAACCCCCTAAAACTCCC---ATCCCA---GCCTCTGTGACAGGCAATAAGGTA------------------------CAG---ATGGATGAAGATGCAGCAATTATGGAATCCAAAATCAGCCAAATAAAAGATCTCTTTCCTGATCATGGCAAAGGGTTCTTAGCTGCATGCCTTGAAGTTTATAACCAAAATCCAGAAGAGGTTATTCAGAGGATTCTTGAGGGAACTCTTCATGAAGATCTGCAGGCTTTGGACACTTCCCTGGAGACAATGCCAATGCCCAAGTCTGCTTCAAATCTGAGCAGGACTGATAAAGGGAAAGGAAAACTGGTTGATACTGATAAGGGGAAA---------------------------------------------GGGAAACTCGTTGACACTGTAGCAGTATCCTCAACTACAGCAGTA------------------------------------CCAGTAGTTAGTGGACAACTG---------------GTTGAGGGCCCATCAGTTTCATCATCATCATCATCAGTT---------GGGAGGTTTGTTAGGAAGTCTAAAGATGACTCA---CCTTATTATGCTACTCTTGACACCAGAGAGGAGAAGGATTCATCAAGAAAAGCTGCTCTGATTTCT------CAGTATGAGTATGAAGACGAGTATGATGACTCTTTTGATGACCTAGGTCTAAGTGTTGCAGAGTCAGGA------TTGGAGGAAAATGAGATGTTAAGTGATAAAATTAGC---------------------------------------------------------------------------------------------------------------------------------------------------------------------------------------------------------------------------------------------------------------------------------------------------------------------------------------------------------------------------------------TCAGATTTG---------GGGAAGTCCTGGGGTACAGAATCAGGAAGT---------------TATGGTCAATCTACGCCTAGTTCAAAGTGGGGCTCCAGAAAG------------------------------------------------AATCCTCAGTACTATGTCAAGGATGGTAAGAATTATAGTTATAAGGTTGCAGGTTCA---GTTGCAGTTGCAAATGCCAATGAAGCTTTTTTAGTTACCCAAGCTCAAGTAGAATTAATACATGGCCTTGGACGCGGTGGCAACCTTCCTCTTGGTGCAGTTAAGAAGTTGATGGAGCATGGGGAGCAAACTAACCAGCCT---------------GATGTTTTTGAAATGGGAGGGAGAGATCATGCAAGGAAC---------CCTAGGGGT---AGGGGAAAAGGGGGTGGAGCAAGACCAAGAGAGTCCCGTGAGGAG---------------------------------------------------------------------------CAAGATAACCAGTCT------GAC---------------AACTCTGAAGTGGAAGGGAGAGGAAATGCGGGAAATCAGAGG------------------------------------------------------------------------GGCAGG---GGAAGG---------------AGTGGCGGAAGA---------------------CATCATTACAGGAAGGATCGGGCCATGAATAAGCACTTCTCTGGATTGACTGGTTTTTAG
>Isoetes_spp
--------------------------------------------------------------------------------------------------------------------------------------------------------------------------------------------------------------------------------------------------------------------------------------------------------------------------------------------------------------------------------------------------------------------------------------------------------------------------------------------------------------------------------------------------------------------------------------------------------------------------------------------------------------------------------------------------------------------------------------------------------------------------------------------------------------------------------------------------------------------------------------------------------------------------------------------------------------------------------------------------------------------------------------------------------------------------------------------------------------------------------------------------------------------------------------------------------------------------------------------------------------------------------------------------------------------------------------------------------------------------------------------------GCCTCTCATGATGAAAAACATCACA---------GCACATGGAAAACCAATGGATGAACTGCTCGAGGT----------------------------------------------------------------------------------------------------------------------------------------------------------------------------------------------------------------------------------------------------------------------------------------------------------------------------------------------------------------------------------------------------------------------------------------------------------------------------------------------------------------------------------------------------------------------------------------------------------------------------------------------------------------------------------------------------------------------------------------------------------------------------------------------------------------------------------------------------------------------------------------------------------------------------------------------------------------------------------------------------------------------------------------------------------------------------------------------------------------------------------------------------------------------------------------------------------------------------------------------------------------------------------------------------------------------------------------------------------------------------------------------------------------------------------------------------------------------------------------------------------------------------------------------------------------------------------------------------------------------------------------------------------------------------------------------------------------------------------------------------------------------------------------------------------------------------------------------------------------------------------------------------------------------------------------------------------------------------------------------------------------------------------------------------------------------------------------------CAAACACAAGCCTACAAAGGCACAGAGAATGTGCAAAAGAAATGGACGGCAAGAGGCACACCACAATTTTATGTCAAGGATGGTAAGAACTACAGCTACAAGGTAGCAGGATCA---GTGGCTGTTGCTAATGTCGAGGAAGCAGAGGCTTTAAGAGAAGAGGAAGAAGATAAAATCTATGGACTCGG-------------------------------------------------------------------------------------------------------------------------------------------------------------------------------------------------------------------------------------------------------------------------------------------------------------------------------------------------------------------------------------------------------------------------------------------------------------------------------------------------------------------------------------------------------------
>Isoetes_andicola
----------------------------------------------------------------------------------------------------------------------------------------------------------------------------------------------------AAGAAACCGATGGTTGTATAGCTGCTGAT------------------AATGTTGCGGATCCAAATTTTTCTAGTGAAGTTGCT---------------------------------------------------------------------------------------------GAATTAAATCCGGCGAAAAAAATGGATGCAGCTACTGGAAGGAAG------------------------------AAAACCGTT---------------------------------------------------------------------------------------------------------------------------------------------------------------------AGCCTT-----------------------------------------------------------------------------------------------------------------------------------------------------------------------------------------------------------------------------------------------------------------------------------------------------------------------CAGTTACCTGCATTTTAGAAGGCGCTGGTAT---GAT---------TTGCCACGAAAG------GMTCACGACACASACCAAGTAATTGTTGGGGATGSGGACCTCTATCGACGTGTTTTTATGACTTTTTTGAGAATGTC---------------------------------------------------------------------------------------------------------------------------------------------------------------------------------------------------------------------------------------------------------------------------GCCTCTCATGATGAAAAACATCACA---------CCACATGGAAAACTAAGGGTTGAACTGCTCGAGGT---------CTTGCATGATGCTTTGGTTACTCTTGATTTCTTCCTTGACACATATCCTCTTGTAGCCACCATCTTTGTATCCACA---TAA--CAGTGAC---CAAGKAAGCTTGCTCTCAGCTCTTTCAGATATTTACAGTTCATGCTTTCCATTGTTTTATAAAGGATTT--------ATGTGAATCAGAT------GGGAATTGTGGAATGGATAGCCATACA---------------------------------TCTGGGGACTTA------------------CTGGAAGAGGTTAGATTGAGGCTAGCCAAACTAGCATTAAACATTCTTTCAATCAATTAGCTT---------------------------------------GATTTAAGAATGGATCAAGGTGTTGATTTT---------------------------------ATACTAGAAAAAAACGAGAAAAAGGGCAAACGGTTAGTTCAAG---------------------------------TCTCTCTTGCTGAACCCTACATGAGAGTGTAGATTGGAAAAGAGAGTTTGAGA------GAAGGAAAT------GGAGCA---CTTYTACACCRAATTGAAGAACGATATCAGCTGCTTGA-AGAGTTACTACARCAAYGGAAAGTGGACAGATTTCATTGGATGACATGGAGTATGCCCAATTGCTTTCGCCGTTAAGTGGAAACGACCAATATGAGCAAGG------------------------------------------------------------------------------------------TATCACAGAAGATAGCGTACTGTATCAGTCGAAAATAAGTCAAGTGAAGGATATTTTTCAGGATTATGGTGATGGATTTATATCCTCTTGCTTGGAGGTATACGAYAATGATCMTGAGTTGRTTATTCAAAGGATCTTGGAKGGTACGTTACATCCAGATCTATCAAGATTGAATGTAACACTCCAAACMAAGCCAKTAKTYGATGWTATCAARSAA------GTGAAYAATARAGGCAAAGGAAAKRTGGAGGAT---------------------------------------------------------------------------------------------------------------------------------------GTARGTTRTSYRTCAARAGMAGCT-YGAAA------------AMTGATTTGGMAGGGTCATCGACAKAWAAGAGCKWTAYA---------GGTCRATATATCCRYYGTCAAAAGCTTGAGGATGTAGAT------AATCTATTGCATCAACGCGATAACAATGCAT-------------TACTTTTGCTGCA------CAACTTGCTTATGAGGATGCATATGATGACTC--------------------------------------------------------------------------------------------------------------------------------------------------------------------------------------------------------------------------------------------------------------------------------------------------------------------------------------------------------------------------------------------------------------------------------------------------------------------------------------------------------------------------------------------------------------------------------------------------------------------------------------------------AGGATGGTAAGAACTACAGCTACAAGGTAGCCGGATCA---GTAGCTGTTGCTAATGTCGAGGAAGCAGAGGCTTTAAGAGAAGAGGAAGAAGATAAGATCTATGGACTCGGCCGAGGTGGCAATATGCCATTT------------------------------CGACAAAAGGACGGAGAAAAT------------------------------------------------------------------------------------------------------------------------------------------------------------------------------------------------------TTGGAAACTGATCGAAAT------------GCACCAAACAGA---------------A--------------------------------------------------------------------------------------------------------------------------------------------------------------------------------------------------------------------
>Isoetes_humilior
--------------------------------------------------------------------------------------------------------------------------------------------------------TAAATATATCCCCAAAAGCGGCTCAAAATCTAGCACTGAACTGCAAGAACCCGATGGTTGW---GGTGCTRAT------------------AMTGTTRCGGATCCAAATTTTGCCAGTGAAGTTTCT---------------------------------------------------------------------------------------------GAATCAAATCCGGCGAAAAAAWTGGAGGCAGCTACTGGARGGAAG------------------------------AAAGCCRTT---------------------------------------------------------------------------------------------------------------------------------------------------------------------KTYCTT-CTCAACCCAAKCTTCATTTCGTCCCATAT---------------------------------------------TTGYCTCAAGATRAGGAT---------------------------------------------------------------------------------------GCASTGGATAKCRCAGAGACTCARAAAATCACTGATTATCTGARTAATCAGCTRGCTWYGCTTCTCAWGCTTAAACCCAGARAATTTTGGCRAGAAG--------------------------------------------------------------------------------------------------------------------GTAATTATTGGGGATGGGGACCTATGTTGACGTGTTTTTATGACTTTTTTGAGAATGTCTTCAAACCAAGAMATGGRTGCAAAAACAAATGATTGTCTCTCTTCTAAAGASCATACAG----------------------------------------------------------------------------------------------------------------------------------------------------------------------------------------------------------------------------------------------------------------------------------------------------------TTTGGTTACTCTTGATTCCTTCCTTGAAACGTATCCTCCTRCAGCCACCATCTTTGTATCCACA---GAATCCA-TGAC------------------------------------------------------------------------------------------------------------------------------------------------------------------------------------------------GAAAAGGTTAGACTGAGGCTAGCCAAACTAGCATTGGACGTTCTCACAATCAAGTACCTT---------------------------------------GATTTAAGAAT-----------------------------------------------------------------------------------------------------------------------------------------------------------------------------------------------------------GAGCA---CTTTTAGGCCAAATTGAAGAACGATATCAGCTGCTTGATAGAGTTACTACAGCATGGGAAAGTGGACAGATTTCATTGGATGACATGGAGTATG---------------------------------------------------------------------------------------------------------------------------------------------------------------------------TAAGTCAAGTAAAGGATATTTTACCAG-TTACGGTGATGGATTTATATCCTCTTGCTTGGAGGTATACGACAATGATCCCGAGTTGGTTATTCAAAGGATCTTGGAGGGTACGTTACATCCAGATCTATCACGATTGGATKTAACACTCCAAACAGAACYAGYATTCGAT------AAGCAA------GTGAATAATAAAGGCAAAGGAAAGTTGGAGGAT---------------------------------------------------------------------------------------------------------------------------------------GTTGGTTTCGTGTCAAGATCAACTGTGAAA------------CATGATTTGGCAGGATCAT-------------------------------------------------------------------------------------------------------------------------------------------------------------------------------------------------------------------------------------------------------------------------------------------------------------------------------------------------------------------------------------------------------------------------------------------------------------------------------------------------------------------------------------------------------------------------------------------------------------------------------------------------------------------------------------------------------------------------------------------------------------------------------------------------------------------------------------------------------------------------------------------------------------------------------------------------TGGCAATGTGCCATTT------------------------------CGACAAACGGATGGAGAAAAT------------------------------------------------------------------------------------------------------------------------------------------------------------------------------------------------------GTRGAAATTGATGGAAAT------------GCATCAAACAAA---------------GCTGCTGGAAGCGTGAACAGGCAA------------------------------------------------------------------CCACATGCAAGAAGG---------------------------------------GATCAGAGCAATCACCATAGAAAGGATCGGGCATTGAAGAAGCA-------------------------
>Isoetes_elatior
---------------------------------------------------------------------------------------------------------------------------------------------------------------------------------------------------------------------------------------------------------------------TTTGCTAGTGAAGTTGCT---------------------------------------------------------------------------------------------GAATCAAATCCGGCGAAAAAAATGGAGGCAGCTACTGGAAGGAAA------------------------------AAAGCCGTT---------------------------------------------------------------------------------------------------------------------------------------------------------------------TTCCTTCCTCAACCCAAGCTTCATTTCGTYCCATAT---------------------------------------------TTGCCTCAASATGAGGAT---------------------------------------------------------------------------------------GCAGTGGATATCGCAGAGACTCAGAAAATCACTGATTATCTGAATAATCAGCTAGCTTTGCTTCTCAAGCTTA-----AGAGAATTTTGGCAAGAAGTGGCGATCAACAATTCTCTTCTCAMGTTTCTGGACAGTTATCTGCACTTYAGAAGGCGCTGGTAT---GAT---------TTKCCACGAAAG------GATCACGACACAGACCAAGTAATTGTTGGGGATGGGGACCTATATCGACGTGTTTTTATGACTTTTTTGAGAATGTCTTCAAACCAAGATATGGGTGCAAAAACAAATGATTGTCTCTCTTCTAAAGAGCATACAGCCCTTTTGCAGGAGAAAGGGCTTTTGAGTGTAGCACAGTTAATGGACATATGCCCAC------------------------------------------------------------------------------------------------------------------------------------------------------------------------------------------------------------------------AGGTTGTGGATTACTTGCATGATGCTTTGGTTAC-CTTGATTCCTTC-TTG-AGC-TATC-TCC-GCAGCCACCATTTTTGTATCCACA---GAATCCA-TGACTTCCAAGGACACTAGCTCTCAGCTCTTTCGGATATTTACAGTTCATGCTTGCCATTGTTTCAAAAAKGATTTGCTGCACTATGTGAATCAGA------------TTGTGGAATGGATMGCCATACA---------------------------------TCTGGGGACTTACAGTCCATATCACAGWMACTAGAAAAGGTTAGACTGAKGCTAGCCAAACTAGCACTAGACATTCTCTCAATCAATTACCTY---------------------------------------GATTTAAGACTGGATCAYGGTGTYGATGTT---------------------------------MTACTAGAAGAAAASAAGAAAAAGGGCAAATGGTTAGTTCAAGCAGTA---------------------------ATCTCTCTTKCTGAACCCTRCATGAGAGTGGAAAGTGGAAAAGAGAGTTTGAGAGGCAAGGAAGGAAAT------GGAGCA---CTTTTACACCAAATTGAAGAACGATAYCAGCTGCTTGATAGAGTTACTACAGCATGGGAAAGTGG----------------------------------TT-CTTTCTCTATTAAGTGGGAACGACCAATATGAGCAAGGCTAT------------AGMAAACCTAGTCTTTCRAAAATTTCCAGCCTGTCGATTGAGGAT------------------------CACRATATCACAGAARATACMGTAYTWTRYCAATAAARAATAARTCAAGTRAAGGAYATTTTTCCAGATTACGGTGATGGATTTGTATCCTCTTGCTTGGAGGTATACGACAATGATCCTGAGTTGGTTATTCMAAGGATCTTGGAKGGTRCRTTAC-TCCASATCTATCAAGATTGGATGTAACACTCCAAACAAAGCCAGTATTCGATGATATCAAGCAA------GTGAATAATAAAGGCAAAGGAAAGGTGGAGGAT---------------------------------------------------------------------------------------------------------------------------------------GTAGGCTTTGTGTCAAGAGCAGCTGTGAAA------------AATGATTTGGCAGGATCATCCACAGATAAGAGCTCTACA---------GGTCGATATATCCGCCGTCAAAAGCTTGGGGATGTAGAT------AACCTATTGCATCAGCGCGATGACAATGCATTGWAGCAAACAGCTACTTTTGCTGCA------CAACTTGCTTATGAGGATGAATATGATGACTCATTTGATGACCTTGGCCTRCATGCAACAGATTTAGGT------GMAGAGGATASAGACAGTTTAGCATAYCTTGTTCCTRATCRGAAG---------------------------------------------------------------------------------------------------------------------------------------------------------------------------------------------------------------------------------------------------------------------------------------------------------------------------------------------------------------------GTAATAGAAAGTGACAGT---------GGARAACATAYAAACCAGCARCGATATCAGGGGKKTGGACTTCARAAGCMAAGTATGAGACCCCAAGCAAATAACACACAAGCACAAACCTGCAA--------------------------------------------------------------------------------------TAGCAGGATCA---GTAGCTGTTGCTAGTGTCGAGGAAGCAGAGGCTTTAAGAGAGGAGCAAGAAGATAAGATTTATGGACTTGGCCGAGGTGGCAATGTGCCATTT------------------------------CGACAAACRGATGGAGAAAAT------------------------------------------------------------------------------------------------------------------------------------------------------------------------------------------------------STGGAAAYTGATGGAAAT------------GCATCAAACAAA---------------RCTGCTGGAAGYGTGAACAGGCAA------------------------------------------------------------------CCACATGCAAGAAGG---------------------------------------GATCAGAGCAATCACCATAGAAAGGATCGGGCATTAAAGAAGCATTTGACGAGTSTGGGAGGCCACTGA
>Isoetes_coromandelina
-------------------------------------------------------------------------------------------------------------------------------------------------------------------------------------------------------------------------------------------------------------------------------------------------------------------------------------------------------------------------------------------------------------------------------------------------------------------------------------------------------------------------------------------------------------------------------------------------------------------------------------------------------------------------------------------------------------------------------------------------------------------------------------------------------------------------------------------------------------------------------------------------------------------------------------------------------------------------------------------------------------------------------------------------------------------------------------------------------------------------------------------------------------------------------------------------------------------------------------------------------------------------------------------------------------------------------------------------------------------------------------------------------------------------------------------------------------------------------------------------------------------------------------------------------------------------------------------------------------------------------------------------------------------------------------------------------------------------------------------------------------------------------------------------------------------------------------------------------------------------------------------------------------------------------------------------------------------------------------------------------------------------------------------------------------------------------------------------------------------------------------------------------------------------------------------------------------------------------------------------------------------------------------------------------------------------------------------------------------------TACTGCATCAATCAAAAATCAGTCAAGTAAAGGATATTTTTCCTGATTATGGGGATAAAT-TATA-CTTGT-GC-TGG-GGTTTATGACAACGATCCTG-GGTGGTTATTGCAAG-AT-TTG--------------------------------------------------------------------------------------------------------------------------------------------------------------------------------------------------------------------------------------------------------------------------------------------------------------------------------------------------------------------------------------------------------------------------------------------------TTTTGCTGCA------TAATTGGCGTATGAGGATGACTATGATGACTCCTTTGATGACCTTGACCTACATGGAACAGATTTAGGT------GCAGAGGACACTGAM-GTTTAGC-------------------------------------------------------------------------------------------------------------------------------------------------------------------------------------------------------------------------------------------------------------------------------------------------------------------------------------------------------------------------------------------------------------------------------------------------------------------------------------------------------------------------------------------------------------------------------------------------------------------------------------------------------------------------------------------------------------------------------------------------------------------------------------------------------------------------------------------------------------------------------------------------------------------------------------------------------------------------------------------------------------------------------------------------------------------------------------------------------------------------------------------------------------------------------------------------------------------------------------------------------------
