# Supplementary material for: Phylogenomics indicates the “living fossil” Isoetes diversified in the Cenozoic
Source: PLoS One. 2020 Jun 18;15(6):e0227525. doi: 10.1371/journal.pone.0227525 (PMC7302493; doi:10.1371/journal.pone.0227525)
Supplement: S1 File — Folder containing fasta files for each of the individual nuclear alignments. (GZ) [file pone.0227525.s011.gz › 1_Individual_Nuclear_Alignments/Homolog_42430.orthogroup_8.fasta]

>Lygodium_japonicum
------------------------------------------------------------------------------------------------------------------------------------------------------------------------------------------------------------------------------------------------------------------------------------------------------------------------------------------------------------------------------------------------------------ATGACG---ATCGCGCACAAT---------------------GGATCTGCCTGCAGAGATATGGACCGCGATTGGAAGCCGCCCCCA------------------------------------------TCGGACACCCCTTCTCACGGCCTGCGTTTGAAGAACACCCTGTGC---GGCTCCAAAGTCCCCTTCCGCACACAGGACGGCTCCCGCACCATCAAGTGGTACATATGCGGTCCAACAGTTTATGACTCATCCCACGTGGGTCATGCAAGGAATTATGTTAGTTTTGACATCATACGAAGAGTTCTTGAGGGTTATTTCAATTACAACGTATTATATGTAATGAATGTGACCGATGTGGATGACAAGATAATTAATCGAGCTCGACGCAACTATTTACTTGATGAGTATTTGAAGTCAGCTTCACACACCACACAGGTTCTTGCGGATTTGTTGACTGCTTTTGCCAAAGAGGAGGAGAAGCAGATAAAGAAGATAGATGAGGTGAAGGCAGAGCTTTCAATTGCTTCCTCCACACGGCAACATGAGGAACTCGAAGAAAAATTGAAACAAGAAAACTTGAAGCTAGGAAAACTGAGTGAATCCTTTGCACTCCTGAAAAAAAAGGAAGGAAACTTGTCATCTCTGGAAATGAAAGAAGGAATTGAC---GTTCTTCTTGCTGATGGAGCCGCTGATGTTCTTGCATCTCATCTTGATAACATTGGAAAAGCTGGCGTTTCTGATTTATCAATTTTCCGTGCTCATGCTGCCAAGTATGAAGAAGAATTCTTTGATGACATGGAAATATTGGGGGTTAAGCCCCCGGATGTACTTACAAGGGTTACAGAGTATATTTGTGTTATTGTTCACTACATTGCGAAAATTGTGGAGAGGGGCTTGGCCTATGTTGCTAAC---AATAGTGTCTATTTTGATACAAAAGCATTCATGGAGGCAGGT---CATAAATATGGAAAACTAAATCCTTGCGCAGTTGGGAGTTTGGGACTAGCCTCTGAAAGTGAGGCAGATTTTCAAACTACGGAGAAAAAGAACAGCATTGATTTTGCTCTTTGGAAAGCAAGTAAGCCTGGAGAGCCTTATTGGGACTCCCCTTGGGGACGTGGTCGGCCTGGTTGGCATATCGAATGTTCAGCAATGGCTTCAGAAGTATTTGGACCAGTCATGGACATTCATTCGGGTGGACAAGATCTAATGTTTCCACATCATGACAATGAGTTAGCCCAAGCAGAGGCATATCATGATTGCTCTCAGTGG---GTTAACTTCTTTCTACATTCTGGGCATCTTTCGATTGAGGGCTTAAAGATGTCAAAATCATTGAAGAATTTTATTACAATCAGA------------------GAGGCATTAAAGACA------CATACAGCAAGGCAGTTACGACTTTTGTTTGTTAGTCAAGCATGGGATAAGCCGCTCAATTTCAGTGACTCTGTCATGAAGGAAGCCCTTGCAAAAGAACGAGATCTTCAAAACTTTTTCAAGATCGTGAAAAATTTCTTAAGGAAAGTT------GGTATGGAAGGGAAGTCA------------------------------------------------------------TATTCGAAGGGC------------------------TTCAATTGTCCTCAAAGGCTAGGTGATGAAGAAAAAAGATTACAACATGCCTTACAGGAAGCTGAAAAGGAAGTCGACAAAAAGCTTGAGGATAATATTGACACAGGAGGCGCCTTG---TTTGCTCTTCTGAACTTAGCCAGCACAGTGAACTCATATATCGCC------AAGATGACAAACAATAATCCAAGG------------GCAATTCTTGTGAAAAAGTCAGCAGAGTTTGTCACAAAAATACTGGTGATCTTTGGACTTTCGGATGCAAGA---GAAGGTGAAATAGGTTTCGGGTCT------GATGTAGCAACAAGT---------------------TCTGGAAATCCTGAAGTTATTCTGGGACCTTATCTTGATGCTGTTGCAGCATTTAGAGATGAGGTTAGATTAGCGGTTAAAGAGGGTGCTGCTAAG---------------------GAAAGAATTCTTGAAGCTGCAGATCGATTTCGAGACTACACCATGGTAGATCTTGGGGTTCGCCTAGAGGAC---ACACCTAATGGATCTATTTGGGAGCTTGTAGATGCACAGACCCTTCAAAAGCAGCGTGATGAAAAAATCCGTGAAGTGAAGGAGGCCAAGCTTAATGCTTTGCGTTCAAAGGTTGACAGGAAGGTCAAGGATTTGGAAAGGTACAGAGCAGCACTATCAGATCCAAAGGACTTTTTT---GTCAATCAGAAACATTTGTTCAGTGCTTTTGACCACCGAGGTGTTCCAACTCATGATGCAGAGGGAAAAGACTATCCAAAA---------------------------------------------------------------------------------------------------ATGCAAGGAAGGATG------TTGAGAAAAGAATGA------------------------
>Pteridium_aquilinium
---------------------------------------------------------------------------------------------------------------------------------------------------------------------------------------------------------------------------------------------------------------------------------------------------------------------------------------------------------------------------------------------------------------------------------------------------------------------------------------------------------------------------------------------------------------------ATGCTGCCAAAT------------------------------------------------------------------------------------------------------------------------------------------------------------------------------------------------------------------------------------------------------------ATGAAGAAGACTTCTTTGACGACATGC------------------------------------------------------------------------------------------------------AAGCATTGGGAG---------------------------------------------------------------------------------------TCAAGCCTA---------------------------------------------------------------------------------------------------------------------------------------------------------------------------------CCAAATATACTTACTAGGGTTACTGAGTATATTGATGTCATTATTCTTTACATTCAGAAAATTATTGAAAGAGGTCTGGCATATGCTGCTAAT---AATAGTGTCTATTTTGACACTAAGGCATTCATGGAATCTGGC---CACACTTATGGAAAGCTTAATCCATCTGCTGTCGGAAGTTTGGGCCTATCATCTGAAAGCGAGTTGGATTTTCAGACACAAGGTAAAAAGAATAACATTGATTTTGCTCTGTGGAAGGTGAGTAAGCCTGGGGAGCCGTTTTGGGACTCACCATGGGGACATGGCCGTCCTGGCTGGCACATCGAGTGCTCCGCAATGGCTTCAGATATCTTTGGAACAGTTATGGACATTCGCTCTGGTGGACAAGACTTGATGTTTCCACACCATGATAACGAGTTGGCCCAGGCAGAAGCATACCATGAATGCTCTCAGTGG---GTGAACTTTTTCCTGCATTCTGGACACCTCTCTATCGAAGGCTTAAAGATGTCAAAGTCCCTGAAGAACTTCATCACTATCAAA------------------GAGGCATTGAAGACG------TATACACCAAGACAGTTAAGACTCTTATTTGTTTACCAGGCATGGGACAAGCCATTAAATTTTAGTGAATCTGTGATGAAGGAGGCACTGGCAAAAAGA------------------------------------------------------------------------------------------------------------------------------------------------------------------------------------------------------------------------------------------------------------------------------------------------------------------------------------------------------------------------------------------------------AAAAGATCTACAAAGTTT------------------------------------------------------------------------------------------------------------------------------------------------------------------TTTCAAGATAGTAAAGAATTATCT---AAGGAAGGC------------------------------------------------------------------------------------------------------------------GGGGATGGATGGAGATACATA------------------------------------------------------------------------------------------------------TTCAAAGGGATTAAAAAGGCCCTCAGTGGCTAA---------------------------------------------------------------------------------------------------------------------------------------------------------------------------------------------------------------------------------------------------------------
>Physcomitrella_patens
---------------------------------------------------------------------------------------------------------------------------------------------------------------------------------------------------------------------------------------------------------------------------------------------------------------------------------------------------------------------------------------------------------------------------------------------------------------ATGGCGCCTGCCTCTGATGCC------CCTGGTGAT------------------------------------------GGA------GAGAAGCGAGGGTTGATGGTTAACAACTCGCTCTGC---AAGGAGAAAGTCCCATTTTTCACTAAGGACGGATCCCGGAATGTGACGTGGTACATCTGCGGGCCAACTGTGTACGACTCATCCCATGTCGGACACGCGAGAAATTATGTGACTTTTGATATCATTCGACGGATACTCGAGGATTATTTTCACTACAATGTGAAGTATGTTATGAATGTCACCGATGTGGATGACAAAATTATCAATCGCGCGAGGAGAAATTATCTCATGGACCAATATCGCAGTGGTGCAATTGATTTGAATAAGGTGATTGAAGACTTGGAACGTGCTATGGAGGAAGAGCTGGTCAAGCAACAGAAAAAGATATCAGATACAGAAGGAGGGCTGGAGAAAGCCACCTCGTCGAGACAAAAAGACGACTTGGCAGATAGAGTGAAGCAGGAGCAGTTAAAAGTCACTAAGATCAACGAGGCAAGGGATTTGCTACAAGGTCAAAAAGAAGAAGCTAGGAAGTTAGGAGGAAAGGAGGGAATTAAC---ATGCTCCTGGGAGGGAGTGCGGCTGATAGTTTGGCATCTCAATTGGATGCTAGGCTTGGGGCAACAGTAACAGATCACGCTATTTACAAGAGTCACACTCTCAAGTATGAAAACGAGTTTTGGGATGATATGACAGCCTTGGGGTGCGGCTATCCCGATGTACTTGTGAGAGTGACTGAGTATATGGATAAAATTATTGAATACGTGGAAGTCGTTTTGGCAAATAAATTTGCTTATGTGGCTAAT---GGGAGTGTTTATTTTGACACCAAAGCGTTCAGAGAGGCAGGC---CACCAGTATGGAAAGTTGAACCCAGCTGCTGTCGGCAGCTCATTGCTGGCCTCTGAGAGTGAGTCAAATTTTGAGACTTCTGAAAAAAGAACCAGCTGCGATTTTGCATTGTGGAAGAAAAGTAAGCCTGGAGAACCTGCATGGGAATCCCCTTGGGGTTTGGGACGCCCAGGTTGGCACATCGAGTGTTCTGCAATGGCCAGTGATATACTGGGTGATAACATGGACATTCATTCTGGAGGACATGATTTGCAGTTCCCACACCATGACAACGAGCTGGCTCAATCTGAGGCGTACTTCCACTGTCATGAATGG---GTCAGATACTTTTTTCACTCTGGACATCTGTCTATTGATGGGTTAAAGATGTCGAAGTCTTTGAAGAACTTCATAACGATTAAG------------------GAGGCACTGACAAAA------TATACAGCAAGACAGCTACGTATGCTTTTTGTTATTCAAAGTTGGGACAAGTCGATAAATTTCAGTACAACTGTTGTGAACGAGGCTCTACAAAAAGAGAAACAGTTCAAAAATTTCTTCGCTAATGTGGAATCTTATTTGAGGCAGCATGTACGTGCACTTCCTGGTTCTGCAGAACTTGATTTTCTGCTTAGTCTTTCTAGAAAGACTCTGGTGACTGAATCTCTTTGTTTCTATGTAGTAGGCTACTTATTGTGGCATGCGCTGCCAATGGCGGGAATTCAAAGGCCAGGAGATGATGAGAAGCAATTGTTCAGCAGGGTGGACCAAGCACAAATCATGGTGCGGGAACGTCTAGAAGACAACTTTGATACCGCGGGTGCTGTT---ACAGAATTGCTTACCTTAGTCAGAGATGTGCACTCCTACATTGACAAGTGCAAGTCGGCAAATGGAAAACCGCAG------------CCTTCGCTGTTGAAAAAAGCTGCGATTTTTGTGACGAAAATTCTTGTTGTGTTTGGTTTGTCGGATGCGAAG---AACGACGAGATTGGCTTCGGCAGTACTACAAGCCAATCTGGCTCA---------------------ACTGGCAATCTTACAACTGTTGTGGCTCCATATGTGGATGGATGGGTGTCACTTCGTGACAGTGTGAGATCTGCTGTCAAAAGTAATGCTTCTCAG---------------------GCAAAATTGATGGAGCTAACCGATAAAGTCCGGGATGAAGACATGGTTGATGCCGGAGTATGTGTTGTGGAT---GAGGGCAACACATCTACTTGGAGATTAGACGACCCACAGGTGTTACAAAGAGAGCGTGATGAACGAAGACTGAAGGTGAAGGAGGAGAAATTGCGTGTCCTTCGACAGAAAAGGCTGCAGAAGGCGAATTTGCTTGAAAAGCATGAAGCATCTTCCACTTCACCACAAGAAATCTTCAAGACCAAAGACGAGTACAAAGACTTTGCTTTTGATGAGCGTGGTGTACCCACTCATGACAAGGGCGGGAAAGAGCTGCCAAAGAATGCGAAGAAGAAATTTGAGGCAGCTTACAAAAAAGCTGTAACTGATCACGAAAAATTCAAAGACAGCTTGGTGAAAGATCCGCATTTTTTACAGAACTTGCGGGCGGAATTGCAGGAGATAGTTTCTCAAATTCTACGATTAGAACAAGATAGATAA
>Ceratodon_purpureus
---------------------------------------------------------------------------------------------------------------------------------------------------------------------------------------------------------------------------------------------------------------------------------------------------------------------------------------------------------------------------------------------------------------------------------------------------------------ATGGCGATCGCCTCCGACGCTGCGCCACCAGGGGAT------------------------------------------GCGCCCACCAAGCGGAGGGGACTGGTGGTCAACAACTCGCTCGAC---AAGGAGAAGGTGCCGTTCGTCACCAAAGATGGCTCCATGAACGTGACGTGGTATATTTGCGGGCCGACTGTATATGACTCGTCCCATGTTGGGCATGCGCGGAATTATGTCACATTTGATATAATTCGACGGATTCTGGAGGATTATTTTCATTACAATGTGAAGTATGTGATGAATGTGACGGACGTGGATGATAAGATCATCAATCGAGCCAGGAGGAACTATCTGATGGAGCAGTATCGCAGCACTGCTACTGATCTGAGTAAGGTGATTAAAGACTTGGACATTGCCATGGAGGAGGAGATGGTCAAGCAGCAGAAAAAGATCTCTGATACTGAGGACGAGCTGGCCAAAGCCACTTCATCAAGGCAAAAAGACGATTTAGCAGATAGAGTGAAGCAGGAACAGCTGAAAGTTAACAAGATCAACGAGGCCAGGGATTCGATGAACATTCTTAAAGAAAAAGCTATGAAATTAGAAGGAAAGGAGGGAATTGAC---ATACTCTTGGGAGGGAATGCAGCTGACAGTTTGGCATCTCAATTGGATTCTAAGCTTGGGGCAACAGTTACGGATCACGCTATTTACAAGAGCCATACCCTCAAGTATGAAAATGAGTTCTGGGATGACATGACAAGCTTAGGATGTGGCTATCCTGATGTCCTTGTGAGGGTGACTGAATACATGGATAAAATTATTGAATACGTGCAAGTCATCGTGGCAAATAAATTTGCTTACGTGGCGAAT---GGGAGCGTTTATTTTGATACGAAAGCTTTCAAGGAGGGAGGC---CACCAGTACGGGAAGTTGAACCCGGCTGCCGTAGGCAGCTCGCTATTGGCCTCTGAGAGTGAGTCGAATTTTGAGACTTCTGAAAAAAGAACCAGCTGCGATTTTGCCTTGTGGAAGAAGAGTAAGCCTGGTGAACCTTCATGGGAGTCCCCTTGGGGCATGGGGCGCCCAGGTTGGCACATTGAGTGCTCTGCGATGGCCAGCGACATATTGGGTGATAGCATGGACATTCATTCCGGGGGACATGACTTGCAGTTTCCACATCATGACAACGAGCTGGCTCAAGCTGAGGCATACTTCCACTGCCACGAATGG---GTCAGATACTTTTTTCATTCTGGACATCTGTCCATCGATGGCTTAAAGATGTCAAAGTCTTTGAAGAACTTCATAACAATCAAG------------------GAGGCATTGACAAAG------TACACAGCGAGGCAATTGCGAATGCTTTTTGTTATTCAAAGTTGGGACAAGTCGATAAATTTCAGTACGACCGTTGTGAATGAGGCTCTTGGGAAGGAAAGACAGTTTAAGAACTTCTTCGCCAATGTAGAGTCTTATTTGAGGCAGCCG---------------------------------------------------------------------------------------------------------------------CCCATGGAAGGTGTTCAGAGACCCGGAGACGATGAGAAGCAATTGTTTAGCAGGGTTGACCAAGCCCAAGACCAGGTGCGTGAACGCCTAGAGGACAACTTTGATACTGCAGGTGCTGTG---ACAGAATTGCTTTCTTTGGTCAAAGATGTGCACTCCTACATTGACAAGTGCAAGTCGGCTGGTGGAAAACCACAG------------CTTGCTCTACTGAAAAAGGCAGCAGTTTTTGTGACCAAGATCCTTACTGTATTTGGTCTATCTGAAGCGAAA---AACAATGAAATTGGGTTTGGCAGT---ACAAATCAGGCCGGCTCA---------------------ACTGGAGACCTTGCTACTACCGTGGCTCCCTATGTAGAGGGATGGGTGTCGCTGCGTGACAAAGTGAGATCTGCTGTTAAAAGTGGTGCTTCTCAAGTATCATTAGAAGAAATCAAGGGGAAATTGATGGAGCTGACGGATAAAGATCGGGATGAAAACATGGTTGATGCTGGAGTCTGTGTTGTGGAT---GATGGTAACACTTCTAAGTGGAGATTAGACGACCCCAAAATCCTGCAGAGAGAGCGTGATGAACGGAGATTAAAGATCAAGGAGGAAAAACTGCGGGTCTTGCGACAGAAGAGGCTTCAGAAGGCAAATTTGCTTGAGAAACACGAATCAGCTTCCGTGTCTCCAAGTGAACTCTTTAAGACTCGAGAGGAGTACAAAGACTTCACATTTGATGACCGTGGTGTGCCCAGTCACGATAAGGATGGGAACGAACTGACGAAGAGCGCCAAGAAGAAAGTAGAGGCAGTGTACAAGAAGGCTGCAGCAGACCATGAAAAATTCAAAGCCAGCTTGGCAAAAGATCCACAATTCTTACAGAACATGCAGAAAGAGTTGCAGGAGATTGACTCCGACATATCACAACTAGAACAAGATAGA---
>Selaginella_moellendorffii
---------------------------------------------------------------------------------------------------------------------------------------------------------------------------------------------------------------------------------------------------------------------------------------------------------------------------------------------------------------------------------------------------------------------------------------------------------------------------------------------------------------------------------------------------------------ATGTTTCCTTTGCTTTCCTCGATTTCTCCAGCATTGCTACTTCCA---------------------------GTGACTTGGTATATATGTGGACCGACTGTCTATGATTCTTCCCATATCGGCCACGCCAGGAACTATGTGACATTTGATATCTTGAGGAGAATTCTCGAGGATTTTTTTGGCTACGATGTTTTCTATGTGATGAACGTTACTGATGTGGATGATAAGATCATCAAGCGAGCTCGTCGGGACCATCTACTGAGAATGTACTTGGAGAGAGTTAAAGATCCCTCAGAGAACTTG---------------------------------------------AAGAGGTACAGTGATTCGGATGTGTTATTTTTCCGACTAGCTTCTGTTTGT------------GTTGGGCAGAAAGCAAAGCAGGAGGAGCTTAAGCTTGAGAAGGTTCGACAGGCTGAAGAGGCTTTCAAACTTAAACGAGACAAAGCT---GGCTTAATGGGAGACGATGGCATCAGT---CACTTGCTTGGCGACAATGCTGACGACTTTTTGGCTTCGAAATTGGACGATGATCTCGGTCACACTGTTACAGATCATGGGATATATCGCGCTCATGCATCAAGATACGAGAAAGAATTCTTTGAGGACATGAAGAGTCTTGGGGTTAAACCGCCAGATGTTATCACCAGAGTCACGGACTACATTTCGAAGATTGTAAAATATGTCGAAACTATCATCGCAAATGGATATGCTTATGAAGTCGAT---GGCAGCGTATACTTCGATACCGAAGCATTT---AACACAAAG---CACACTTATGGAAAGCTTAATCCGGCAGCTGTAGGATGTGTTGGTCTGGCTTCTGAGAGCGAAACGAACTTCAAAACCAGAAACAAGAAAAACAATAACGACTTCGCGTTATGGAAGGAAAGCAAAGTTGGGGAGCCTTTCTGGGATTCCCCATGGGGACCTGGCCGTCCTGGTTGGCACATCGAGTGCTCGGCTATGGCCAGTGACGTTATTGGGGAGATCATTGATATCCACTCAGGTGGAGCTGATTTGAAATTTCCGCACCATGACAATGAACTAGCTCAGGCTGAAGCTTACCATAGTTGCTCACAGTGG---GTGAATTACTTCTTTCACAGCGGTCACCTCTCAGTGAACGGACTAAAAATGTCCAAGTCTTTGAAGAATTTCACTACGATCAGA------------------CAGGCACTGGAAGAACTACATTATTCTTCTAGTCAGCTTCGACTTCTTTTCCTTCTCCATCAGTGGGATAAGCCGATGGATTTCAGTGCGTCAGCGATGAGTGAAGCTGCACAAAAGGAGAAACAGTTTGACAACTTGTTCAGAGAAGTCAGAGATATCGTCAAGGAGGTA---------------------------------------------------------------------------------------------------------------------------------------------------------------------------------------------------------------------------------------------------------------------------------------------------------------------------------------------------------------------------------------------------------------------------------------------------------------------------------------------------------------------------------------------------------------------------------------------------------------------------------------------------------------------------------------------AATTCATGTTGGCATCTA------------------------------------------------------------------------------------------------------------------------------AGTGTAATCGCATTACAATTCATATGTGCAGACCGATGA------------------------------------------------------------------------------------------------------------------------------------------------------------------------------------------------------------------------------------
>Isoetes_lacustris
---------------------------------------------------------------------------------------------------------------------------------------------------------------------------------------------------------------------------------------------------------------------------------------------------------------------------------------------------------------------------------------------------------------------------------------------------------------ATGGGTATGGAGGATCAGCAGTGGCTGATGCCGCAG------------------------------------------------TTCCCTGTCGATGGACTGCAAGTCCAAAATAGCCTCTGCGCTGGCGCCAAAATTCCATTTTGCACCAATGATAATTCACGTTATGTCACCTGGTACATATGTGGACCAACTGTTTATGATTCATCTCACGTTGGGCATGCTCGAAATTATTTGACATTTGATATTATCAGGCGCATTTTAGAGGGTTTTTTTGAGTGTAGGATCCTTTATGTTATGAACATCACTGATGTTGACGATAAGATTATAAATCGGGCCAGGAGAAATTATCTCATAAGTGAATATATGAGAACTGCCACGGATCCTCACAAGGTGTGGCATGATTTAGAACTAGCGTTTAATAAGGGTATACAGAAGGCCAAGGAAAAGGTTATCGACATTGAGAACGAATACAAAAGTGCTGGGTCTTCTCTACAGAAGGATGATCTTGAAGAGAAATTGCGACAGGAAAATTTGAGCTTGCAAATGCTTGAAAAAGAATTTTCAGCACTAAAAGGTAGAGAAGATGAAGCTCTTCTTCTTGGGGGAATAAAGGGGGTGGAACAACTGCTAGTTGGTGGTGGCGCTTTCGATGTGCTTGCATCACACTTAGATGCCGAGAAACGTGAAACAGTGACTGACCATGCAATATACAGAGCACATGCAAAAAAATATGAGGAAGAATTTTTTGCGGACATGAGAAGTCTTGGTATTCAGGACCCTGATAAGATAACAAGAGTTACAGAATATATTGAAAAGATTATAGACTATATTCAAACAATTATTGAACATGGTTTTGCATATGTTGCAAAT---GGAAGTGTCTATTTCAATACAGAAGCATTTGTGAAGGCAGGC---CACAAGTATGGGAAGTTGAAGCCTTCAGCAGTCGGCAGCTTGGGCCTATCTTCTGAGAGCGAGAGTAATTTCACCACATCAGAGAAAATAAATAGTTGTGATTTTGCATTATGGAAGGCCAGCAAATCAGGAGAGCCATTTTGGGAGTCACCCTGGGGGCGAGGTCGGCCTGGTTGGCACATAGAATGCTCTGCAATGGCGAGTGATGTGATTGGCAAAACAGTTGACATTCACACCGGAGGATCAGATCTC---------------------------------------------------------------------------------------------------------------------------------------------------------------------------------------------------------------------------------------------------------------------------------------------------------------------------------------------------------------------------------------------------------------------------------------------------------------------------------------------------------------------------------------------------------------------------------------------------------------------------------------------------------------------------------------------------------------------------------------------------------------------------------------------------------------------------------------------------------------------------------------------------------------------------------------------------------------------------------------------------------------------------------------------------------------------------------------------------------------------------------------------------------------------------------------------------------------------------------------------------------------------------------------------------------------------------------------------------------------------------------------------------------------------------------------------------------------------------
>Pinus_maritima
------------------------------------------------------------------------------------------------------------------------------------------------------------------------------------------------------------------------------------------------------------------------------------------------------------------------------------------------------------------------------------------------------------ATGACTCTGGCGGACAATGGA---------------------GGAGGGGCCTCTGCGGAGGCAAGGTGCAATTGGACACCACCTAAC------------------------------------------------ACGCAAACCAAAGGCCTTCGAATAAACAACACCCTCTGC---GGAACCAAAGTCCCTTTCCACACCAGAGATGGCTCCAATCTCGTTACATGGTACATTTGCGGGCCGACTGTATATGATTCCTCCCATATTGGTCACGCCAGAAATTATGTGACTTTTGACATTCTGCGCCGAATTTTGGAGGGTTTTTTCAACTACCGAGTGCAGTACGTTATGAACATCACTGATGTTGATGATAAGATCATAAACAAGGCCCGTCGGAACTATCTGTTGGAGCAGTACCTTGCAACTGCATATGAAGCAAAAACAGTACTTAGCAATTTGAATGTGGCATTTGAAGAAGAAATTTTGAAGCAAGAGAAGAAGTTGAAGGTGGCACAGAATGAGTTTGATGAAGCTACTTCATCTCGTCGAAAGGATGAACTTGCTGATAAGATAAAGCAGGAACAGTTGAAACTTCAAAAGCTGCAGGAACTAAATGGTGCAGTGAAAGAAAGAACAGAAAAATCTCTTGCCACTGGTGGCAGATCGGGCATTGAT---TTGCTTATTTCAGATGGTGTTGGTGATGTGCTTGCATCATATTTGGATGCTAAGGAAGGGTCCACCGTCACAGATTTGGCTATTTATCGTGCACATGCAGCCAAGTATGAAAAGGAGTTTTTGGAAGACATGCAGAACCTTGGTGTTAAACCTCCAATGGTACTTACACGTGTAACAGAGTATATTGATATAATTAAAGATTATGTTCAAAAGATAATTGATCAAGGATTTGCATACGTTGCTAAA---GGAAGTGTGTATTTCAACACAAGGGCATTCCAGGAGGCAGGG---CACATCTATGGTAAATTGAATCCATGGGCTGTTGGCAGTTCTGAACTGGCATCCGAAAGTGAGTCAAATTTTGACAGCAGAGAAAAACAGAATAATTGTGACTTTGCTTTATGGAAGGCCAGCAAAATAGGTGAACCATTTTGGGAATCTCCCTGGGGACAGGGCCGCCCTGGCTGGCACATTGAATGTTCAGCAATGGCTAGTCATGTTATTGGGAAATCAATTGATATTCATTCAGGGGGAGTCGATCTGCAGTTTCCTCATCATGATAATGAATTAGCTCAAGCTGAGGCATTCTACGGTTGCTCACAATGG---GTGAATTATTTCATTCATTCTGGGCACCTTGCAATCGAAGGCCTTAAGATGTCGAAGTCCCTGAAAAACTTTGTAACGATTAGA------------------GAGGCATTACAGAAA------TATACAGCACGTCAGTTGAGGTTTCTTTTTGTGAACCAATTATGGGACAAGCCAATGAATTTCAGTGAATCTGTCATGAGTGAAGCAATTGCCAAGGAGAAACAATTCCAGAATTTCTTCAAGATTGTCAAAAATGTTCTGAGGAGGATG------GAAACTGATGGAGTAACT------------------------------------------------------------TATGTTAAAGGC------------------------TTTGAAAATGCTCAAATATGGGGATTAGGAGAAACAGAGCTAGCACATTTACTGGCAATTACGACTACACAAGTAAGAGAACGCATTGAGGACAATTTTGACACTCCAGGAGCTTTA---CAAGCTCTTTTGAATCTTGCCAGTGGAGTCCATTCATACTTAGAT------AAAACGGCAACTGGAAGCTCACTA------------CCTCTCTTGGTTAAGGAAGCGGCAGAATATATAACACAAATCCTTGTTATTTTTGGATTGTCAACAGCGAATGTGAATAATGAGATTGGATTTGGCTCT------GACTTGACAACCAGC---------------------TCTGGTGGCATTGAATCAACAGTGGCCCCATACATTAATGCTGCGTGTTCTCTAAGAGATGAAGTAAGAGCTGCAGCAAAGGATGAACTATCTAAG---------------------GCAAGATTGATTTCTATCACAGATAATTTTCGTGATTATACAATGGTTGATTTAGGAGTCAGAGTAGAGGAC---TCTCCCTCAGGTTCCATATGGGAGCTTTGTGATTCAGGGGTTCTTCAGAGTGAGCGAGACGAGAAGTTTCGTAAAGCACGGGAAGCCACAATCAAGTCTGTGCAGTTAAAAGTAGATAGAAAGTTGAAAGAGATCGAAAAGTTTCAGCTAGCATCAGTTAATCCAAGGGAATATTTT---CAAAAGCAGTCAACAAAGTACAGTGTATTTAATGATCGAGGATTGCCAACACATGATTATGAGGGCAAGGAATTGTCCAAAAAGGCTCTGAAGGATGTCGAGAAAACAATGCAAAAGGCAGAAAAGGAGCATGAGAAATATATAGAGAAATTGGCTGCAGAGCCTTATTTTATTGAGAATCTAAAATCTGAAGTGGAAGATCTACAAAAACAATTGCGAGAATTAAAATCTTCTGAATAA
>Amborella_tricopoda
---------------------------------------------------------------------------------------------------------------------------------------------------------------------------------------------------------------------------------------------------------------------------------------------------------------------------------------------------------------------------------------------------------------------ATGGAGGTGAAT---------------------GGATTGCATTCTAGTGAAATTGAGCAAAAC------------AAT------------------------------------------TGCTTTTCAGTAGGTGAAGGTCTTCGTATCCACAACAGTCTAACA---GGCAATAAAGATCTCTTTGTTACTAGGGATGGATCGAAGTTAGTGACATGGTATATTTGTGGCCCAACTGTCTATGATTCATCACACTTAGGGCATGCTAGAACTTATGTTACTTTTGACATCATTCGCCGAATTCTCGAGAGGTACTTTGACTATGGTGTGATCTATGTAATGAATGTGACCGATGTTGATGACAAAATTATAAACAAGGCTCGTCGGAATTATTTGTTGGAGAAGTATGTTTCTCAAACATATGAAGTACAGAAGGTCATTAGTGACTTGAGGGATGCATTCCAGGAGGAGAAATCATCACAAGACCAAAAGGTCCAAGGGTCACTCAAGGCGTATGAGGAGGCACCTTCTTCTCGAAGAAAAGATGAGTTATTGAAAAAAATTAAGGAGGAGCAAAGCAAGCATCAGAAGATTTGTGATTTAGAGGTTTTGTATAAGGGGAGGGAAGCACAGGCTTGTTCTCTCACCAATAAAGCAGGAGGTGAG---TTACTGTTATCTGATGGCATAAGTGATGTTCTTGCGTCTTATTTGGACAGAAAGGAAGGTGCATCCGTGACTGACCTGGCTATTTATCGAGCACATGCCGCTAAATATGAGGAGGAATTTTGGGAAGATATGCAGAGTCTTGATGTCGAGCCACCAATGTTCCTAACTCGTGTGACAGAGTACATGGATGTCATCAAAGACTATGTACAACGGATAGTGGATCGTGGGTTTGCCTATGAAGCCAAT---GGAAGCATTTATTTTGACACCAAGGCCTTTCAGGAAGCAGGG---CATAAATATGGCAAACTTAACCCTTCGGCAGTTGGCAGCCAAGAACTAGCATCTGAAAGTGAATCAAATTTTGATAGTGGAGAGAAAAAAAATAGCTGTGACTTCGCCCTTTGGAAGGCAAGCAAGGATGGTGAACCGTTTTGGGAGTCGCCCTGGGGAAAGGGTCGTCCTGGATGGCATATTGAGTGTTCAGCCATGGCCAGTAATGTGATTGGGAACTACATGGACATACATTCTGGTGGAGTTGATTTGCAGTTTCCTCATCATGATAATGAATTGGCACAAGCTGAGGCATACTATGGCTGCTTCCAG---------------------------GGTTGGCTTGAGATTGAGAGT------------------------------------------------------------------------------------------------------------------------------------------------------------------------------------------------------------------------------------------------------------------------------------------------------------------------------------------------------------------AGTAACCATGAGATA---------------------------------------------ATCCTACAGGTTGGAAAATGCCTCAGGGATAATTTTGATACTCCA---------------------------------------------------------------------------------------------------------------------------------------------------------GGATTATCTTCAACT---------------------TATGGGAGT------GAAACTACCCTTGGC---------------------TCTGAGAGTGTTGAAGCCTTGGTGACGCCTTTCATAGATGCAGCATCTTCTCTTAGAGATGAAGTGAGAACTGCAGCTCGAGAGGGTCCTACCAAG---------------------GAAAAATTGATGCAAATTTGTGATAAATTTCGAGATTATACGATGGTTGACTTAGGAGTCAGAGTAGAAGAT---GCTGCTTCTAGTTCTGCTTGGGGACTGTGCCCTGCAGAAACCTTGCGGATTGAGAGAGACGAGAAACTACAAAAAGCAAAGGAGGCCACCATCCAGAGCTTGCTTTCTAAGATAGACAACAAGACAAGAGATATTGAAAAGCTTCAGCAACCTGAAGTAACAGCCAAGGAGTTTTTT---GCGAATCTAACAGCCAAATACAATGGCTATGACGAGCGGGGATTTCCAACTCAGGATGCTGATGGAAAGCCTTTGTCAAAGAAGGCCCAAAAGGATGCTGAGAAACTATTTGAGAAGAAAAAAAAGGAACAAGAGAAGTATGAGAAAATGTTGGCTGCTGACCCTTCGCTTGTAGAGAAACTCCAATCGGAGGTTCAGGCCCTAAGAAAACAATTGGAAAGTTTTGAGAACTGA------
>Huperzia_lucidula
---------------------------------------------------------------------------------------------------------------------------------------------------------------------------------------------------------------------------------------------------------------------------------------------------------------------------------------------------------------------------------------------------------------------------------------------------------------------------------------------------------------------------------------------------------------------------------------------------------------------------------------------------------------------------------------------------------------------------------------------------------------------------------------------------------------------------------------------------------------------------------------------------------------------------------------------------------------------------------------------------------------------------------------------------------------------------------------------------------------------------------------------------------------------------------------------------------------------------------------------------------------------------------------------------------------------------------------------------------------------------------GTGTATTTTGAGAATATGGCTGGTGAAAATGCA---------------------------------------------------------------------------------------------------------------------------------------------------------------------------------------------------------------------------------------------------------------------------------------------------------------------------------------------------------------------------------------------------------------------------------------------------------------------------------AAGCTTCTCCTTGTC------------------------------------------------------------------------------------------------------------------------------------------------------------------------------------------------------------------------------------------------------------------------------------------------------------------------------------------------------------------------------------------------------------------------------------------------------------------------AGAAAGGTCGCCGAGTATGTTACAAAAATGTTGCAAGTTTTTGGTTTGTCAAATGCAAGA---GATAATGAGCTTGGATTTGGCTCC------GATTCTTCTACAAAC---------------------ACTGAAAGTGTTGAGAGTGTTTTGGGGCCTTATCTTGATGCAATGTCCTCCTTCAGGGACCAGATAAGGGCTGCAGCAAAAGCTGGTGTGCCTAAG---------------------GAAACCATCCTTCAACTTGCAGACGATTTCCGTGACAAAAGTTTGGTCGATCTTGGAGTTCGCCTGGAAGAT---TCTCAAGGAGGATCAATTTGGGAGCTAGTGGATCCTAGTATTTTAAGAAGTGAGCGCGATGAAAAGCTCCAGAAAGCTGCTGAAGCCAATCTGAAGAAACTTGAATCACAGAAAATCCGCAAGATTAAAGACTTGGAAAAGTTTGAAGCAGCTGCACTTACTCCCAAGGAATTTTTT---ATTCAACAAACAGATAAGTACAGTGCTTTTGATAACCGGGGAATGCCAACCCACTCTGTAGACAGCAAAGAGTTGTCAAACAAGGCTAAAAAGGATTTGGAGAAGCTCATGAAAAAGAAAGAGGATGATCATAACAAGTTCACTGAGAGGTTAATTTCAGATCCATTAATTCTTGAG---------------------------------------------------------------
>Isoetes_spp
----------------------------------------------------------------------------------------------------------------------------------------------------------------------------------------------------------------------------------------------------------------------------------------------------------------------------------------------------------------------------------------------------------------------------------------------------------------------------------------------------------------------------------------------------------------------------------------------------------------------------------------------------------------------------------------------------------------------------------------------------------------------------------------------------------------------------------------------------------------------------------------------------------------------------------------------------------------------------------------------------------------------------------------------------------------------------------------------------------------------------------------------------------------------------------------CTGACCATGCAATATACAGAGCACATGCAAAAA--------------------------------------------------------------------------------------------------------------------------------------------------------------------------------------------------------------------------------------------------------------------------------------------------------------------------------------------------------------------------------------------------------------------------------------------------------------------------------------------------------------------------------------------------------------------------------------------------------------------------------------------------------------------------------------------------------------------------------------------------------------------------------------------------------------------------------------------------------------------------------------------------------------------------------------------------------------------------------------------------------------------------------------------------------------------------------------------------------------------------------------------------------------------------------------------------------------------------------------------------------------------------------------------------------------------------------------------------------------------------------------------------------------------------------------------------------------------------------------------------------------------------------------------------------------------------------------------------------------------------------------------------------------------------------------------------------------------------------------------------------------------------------------------------------------------------------------------------------------------------------------------------------------------------------------
>Isoetes_andicola
----------------------------------------------------------------------------------------------------------------------------------------------------------------------------------------------------------------------------------------------------------------------------------------------------------------------------------------------------------------------------------------------------------------------------------------------------------------------TGGAGGATCAGCAGTGGCTGATGCCGCAG------------------------------------------------TTCCCTGTCGATGGACTGCAAGTCCAAAATAGCCTCTGCGCTGGCGCCAAAATTCCATTTTGCACCAATGATAATTCACGTTATG------------------------------------------------------------------------------------------------------------------------------------------------------------------------------------------------------------------------------------------------------------------------------------------------------------------------------------------------------------------GACAGGAAAATTTGAGCTTGCAAATGCTTGAAAAATAATTCTCAKCACTAAAAGGTAGAGAAGATGAAGCTCTTCTTCTTGGGGAAATAAAGGGGGTGGAACAACTG-----------------------------------------------------------------------------------------------------ATATGAGGAAGAATTTTTTGCGGACATGAGAAGTCTTGGTATTCAGGACCCTGATAAGATAACAAGAGTTACAGAATATATTGAAAAGATTATAGACTATATTCAAACAATTATTGAACATGGTTTTGCATATGTTGCAAAT---GGAAGTGTCTATTTCAATACAGAAGCATTTGTG--------------------------------------------------------------------------------------------------------------------------------GGCCAGCAAATCAGGAGAGCCATTTTGGGAGTCACCCTGGGGGCGAGGTCGGCCTGGTTGGCACATAGAATGCTCTGCAATGGCGAGTGATGTGATTGGCAAAACAGTTGACATCCACACCGGAGGATC----------------------------------------------------------------------------------------------------------------------------------------------------------------------------------------------------------------------------------------------------------------------------------------------------------------------------------------------------------------------------------------------------------------------------------------------------------------------------------------------------------------------------------------------------------------------------------------------------------------------------------------------------------------------------------------------------------------------------------------------------------------------------------------------------------------------------------------------------------------------------------------------------------------------------------------------------------------------------------------------------------------------------------------------------------------------------------------------------------------------------------------------------------------------------------------------------------------------------------------------------------------------------------------------------------------------------------------------------------------------------------------------------------------------------------------------------------------------------------
>Isoetes_humilior
---------------------------------------------------------------------------------------------------------------------------------------------------------------------------------------------------------------------------------------------------------------------------------------------------------------------------------------------------------------------------------------------------------------------------------------------------------------------------------------------------------------------------------------------------------------GGACTGCAAGTCCAAAATAGCCTCTGCCCTGGCCCCAAGGTTCCATTATGTACCAATGATACTTCACGTTATGTCACCTGGTACATATGTGGACCAACTGTTTACGATTCATCTCACGTGGGACATGCTCGAAATTATTTGACATTTGATATTATTAGGCGCATTTTAGAGG-------------------------------------------------------------------------------------------------------------------------------------------------------------------------------------------------TGAGAATGAATACAAAAATG-TGGATCTTCTCTGCAGAAAGATGAC-TTGAAGAGAAATTGAGACAGGAAAATTTGAGCTTGCAAATGCTTGAGGAAGAAYTTTCAGCACTAAARGATAGAGAAGATGATGCTCTTCTCCTTGGGGGTGTAGAGGGGGTGGAACGACTGGTA-------------CTTTGGATGTGCTTGCATCACAGTTAGATGCTGAAAAGCGGGAGACAGTGACTGACCATGCAATATACAGAGCACATGCAAAGAAATACGAAGAAGACTTTTTTGATGACATGAGAAGTCTTGGCATTCAGGACCCTGATAAGATAACAAGAGTT--------------------------------------------------------------------------------------------------------------------------------------------------------------------------------------------------------------------------------------ATGGCAGGCCAGCAARTCAGGAGAGCCATTTTSGGAGTCMCCCT-----CGAGG-------------------------------------------------------------------------------------------------------------------------------------------------------------------------------------------------------------------------------------------------------------------------------------------------------------------------------------------------------------------------------------------------------------------------------------------------------------------------------------------------------------------------------------------------------------------------------------------------------------------------------------------------------------------------------------------------------------------------------------------------------------------------------------------------------------------------------------------------------------------------------------------------------------------------------------------------------------------------------------------------------------------------------------------------------------------------------------------------------------------------------------------------------------------------------------------------------------------------------------------------------------------------------------------------------------------------------------------------------------------------------------------------------------------------------------------------------------------------------------------------------------------------------------------------------------------
>Isoetes_elatior
-----------------------------------------------------------------------------------------------------------------------------------------------------------------------------------------------------------------------------------------------------------------------------------------------------------------------------------------------------------------------------------------------------------------------------------------------------------------------------------GTGGGTGATGCCGCAA------------------------------------------------TTCCCTRTYRRTGGACTGCAAGTCCAAAATAGCCTCTGCMCTGGCSYYAARGTTCCATTTTGCACCAATGAYAATTCAYGTTATGTCACTTGGTACATATGTGGACCGACTGTGTACGATTCCTCTCACGTGGGACATGCTCGAAGTTATTTGACATTTGATATTATTAGGCGCATTTTAGAGGGTTTTTTTGAGTGTAAGGTCCTTTACATTATGAACATCACTGATG--------------------------------------------------------------------------------------CATGATTTAGAACTAGCGTTTAATAAGAGTATACA---------------------------TGAGAATGAATACAAAAATGCTGGATCTTCTCTGCAAAAAGATGACCTTGAAGAGAAATTGAGACAGGAAAATYTGAGYTTGCRAATGCTTGARRAAGAATWTTCAGCACTRAAAGRTAGAGAAGATGAWGCTCTTCTYCTTGGGGGWRTARMGGGGGTGGAACRACTKGTAGKK-----TGGCGYTTTCGATGTGCTTGCATCGCACTTAGATGCCRAGAAACKYGAAACAGTAACTGASCATGCCATATACAGAGCACATGCAAAAAA----GAGGAAGAMTTTTTTGASGACATGARAAGTCTTGGYATTCAGGACCCTGATAARATAACAMGRGTTACAGA-TATATTGAAARGATTATAGACTATATTCAAACRATTATCGAACATGRATTTGCATATGTTGCAAA----GGAAGTGTCTATTTCAATACAGAAGCAT----GAAGGCAGGC---CACAAGTATGGGAAGTTGAAGCCTTCAGCAGTTGGCAGCTTGGRMCTATCTTYTGAGAGCGARAGTAATTTCACCACATCAGAGAAGATAAATAGTTGTGATTTTGCATTATGGAAG------------------------------------------------------------------------------------------------------------------------------------------------------------------------------------------------------------------------------------------------------------------------------------------------------------------------------------------------------------------------------------------------------------------------------------------------------------------------------------------------------------------------------------------------------------------------------------------------------------------------------------------------------------------------------------------------------------------------------------------------------------------------------------------------------------------------------------------------------------------------------------------------------------------------------------------------------------------------------------------------------------------------------------------------------------------------------------------------------------------------------------------------------------------------------------------------------------------------------------------------------------------------------------------------------------------------------------------------------------------------------------------------------------------------------------------------------------------------------------------------------------------------------------------------------------------------------------------------------------------
>Isoetes_coromandelina
--------------------------------------------------------------------------------------------------------------------------------------------------------------------------------------------------------------------------------------------------------------------------------------------------------------------------------------------------------------------------------------------------------------------------------------------------------------------------------------------------------------------------------------------------------------------------------------------------------------------------------------------------------------------------------------------------------------------------------------------------------------------------------------------------------------------------------------------------------------------------------------------------------------------------------------------------------------------------------------------------------------------------------------------------------------------------------------------------------------------------------TGGGGCTTTGGACGTGCTTGCTTCACAGTTAGATGCTGAGAAGGGTGAAACAGTTACTGACCATGCAATATACAGAGCACATGC---------------------------------------------------------------------------------------------------------------------------------------------------------------------------------------GAAGSCTGGC---CATAGGTATRGTAAATTGAAGCCTTCAGCAGTTGGC---TTGAG-CTATCTTCTGAGAGCGAGAGTAATTTCRMMAC-CAAGATAAAAGAAATAGMTGTGATTTTGCATTATGGAAGGCCAGCAAATCAGGAGAGCCATATTGGGAGTCACCATGGGGACATGGTCGGCCTGGTTGGCATATAGAGTGTTCTGCAATAGCAAGTGATGTGATTGG----------------------------------------------------------------------------------------------------------------------------------------------------------------------------------------------------------------------------------------------------------------------------------------------------------------------------------------------------------------------------------------------------------------------------------------------------------------------------------------------------------------------------------------------------------------------------------------------------------------------------------------------------------------------------------------------------------------------------------------------------------------------------------------------------------------------------------------------------------------------------------------------------------------------------------------------------------------------------------------------------------------------------------------------------------------------------------------------------------------------------------------------------------------------------------------------------------------------------------------------------------------------------------------------------------------------------------------------------------------------------------------------------------------------------------------------------------------------------------------------------------------
