# Supplementary material for: Phylogenomics indicates the “living fossil” Isoetes diversified in the Cenozoic
Source: PLoS One. 2020 Jun 18;15(6):e0227525. doi: 10.1371/journal.pone.0227525 (PMC7302493; doi:10.1371/journal.pone.0227525)
Supplement: S1 File — Folder containing fasta files for each of the individual nuclear alignments. (GZ) [file pone.0227525.s011.gz › 1_Individual_Nuclear_Alignments/Homolog_01326.orthogroup_1.fasta]

>Theobroma_cacao
---------------ATGCTGCTTTGC---------------------------------------------------------------------------TCTTCAGTC------------AGCGGCCGTTCTTCGCAATCGGGCATTTTCCGAGATAAAACTATTAGTTCTTTTTCCCGTTCTCGAAGT------------------------------TCGAGGAAGTCGGTAATGGCGTCACCTCCGATCTTATCCTTGGCTCTTCCTTCGGATACTGGTCGAGTTCTCAGCATTCAGTCTCACACAGTTCAGGGATATGTTGGTAATAAGTCAGCAGTCTTTCCTCTCCAACTACTTGGCTATGATGTGGACCCAATCAATTCAGTACAGTTTTCAAATCACACAGGATACCCAACATTTAAGGGTCACGTTTTGAATGGACAACAATTGTGGGATTTAATAGAAGGCCTTGAAGCAAATGATTTATTATACTATACTCATTTATTAACAGGTTATATTGGTTCTGTTTCTTTTTTGAACAAAGTATTGGAGGTTGTACATCAGCTTCGCTGTGTAAATCCAAATCTTACTTATGTTTGTGATCCAGTGATGGGTGACGAAGGAAAGCTCTATGTCCCTGAAGATCTGGTATCAGTATATCGGGAAAAGGTTGTCCCAGTGGCTTCGATGTTGACTCCTAACCAGTTTGAAGCAGAGTTGTTGACTAAATTAAGGATTGGTTCAGAAACGGATGGTCGGGAAGCTTGTAACATTCTTCATGCTACTGGGCCTTCAAAGGTTGTGATTACTAGCATCAATATAGAAGGCAATCTTCTTCTCATTGGTAGTCATCAGAAAGATAAGGAACACGCTCCTGAGCAATTCAAGATTGTGATACCCAAAATTCCTGCATATTTTACGGGAACAGGAGATCTAATGACTGCACTTCTTCTTGGGTGGAGTAATAAATATCCCAACAACCTTGACAAGGCAGCAGAGCTAGCAGTATCAAGTTTGCAGGCACTTTTGCAGAGGACGTTGAGTGACTATAGGAGAGCTGGATTT------GATTCTCAATCAAGCAGTTTAGAGATCCGGCTGATTCAGAGCCAGGATGACATCCGCAACCCAAAATTGACA------------------------------------------------------------------------------------------------------------------TTCAAAGCTGACAAATACACCTGA------------------------
>Arabidopsis_thaliana
---------------ATGCCATTCTCC------------------------------TTCCCGACAACAACA---------------------------ACCACTTCTCTT------CCA---------------------------TTCCACAAGGACCACAATCACTTCAACCTTAATCGAAATCTCCGA------------------------------TCGAGAAATAGGAGAATGACGACGCCTCCAGTTCTATCTCTCGCTCTTCCTTCAGATACTGGTCGTGTTCTTAGTATCCAATCCCACACTGTTCAGGGATATGTTGGTAACAAATCAGCTGTCTTTCCTCTTCAATTGTTGGGGTATGATGTGGATCCAATCAACTCTGTACAATTCTCGAATCATACAGGGTATCCTACATTTAAAGGACAGGTTTTGAATGGTCAGCAATTGTGTGATTTGATTGAAGGTCTTGAAGCAAACGATTTGTTGTTCTACACTCATGTATTAACA------------------------------------------------------------------------------------GTATGTGATCCGGTGATGGGTGATGAAGGAAAGTTGTATGTGCCTGAAGAACTGGTACATGTTTATCGTGAAAAGGTTGTTCCCTTGGCTTCTATGTTGACTCCTAACCAGTTTGAGGCAGAGAAGTTAACAGGACTAAGGATAAATTCTGAGGAAGATGGCAGGGAAGCTTGTGCTATTCTTCATGCAGCTGGTCCTTCAAAGGTTGTGATCACTAGCATTACTATAGGAGGCATTCTATTACTTATCGGAAGCCATCAGAAAGAAAAGGGTCTCAAGCCTGAGCAATTCAAGATTTTGATACACAAAATCCCTGCTTATTTTACGGGAACAGGAGATCTCATGACTGCTCTTCTACTTGGTTGGAGTAATAAATACCCTGACAACCTTGACAAAGCAGCCGAGCTTGCAGTTTCAACGTTGCAGGCGCTTTTGCGAAGGACGCTTGATGATTACAAACGAGCTGGGTAT------GATCCTACCTCAAGCAGTTTGGAGATTAGATTGATACAAAGCCAGGAAGACATTCGCAACCCGAAGGTCGAA------------------------------------------------------------------------------------------------------------------CTGAAAGCTGAAAGATACAGCTGA------------------------
>Isoetes_sinensis
---------------------------------------------------------------------------------------------------ATGCAGGCAGTC---------------------------------------------AAATGGTTCACGAGGCAGTTTTCAATTACAAGAACT---------------------------GACCTTCAGGCATCTCTTCAAATGGCCCCACCA---TTATCTTCGTTACGGTATGGTGGTCAGGGGCGTGTCTTGAGTATTCAGTCACATACAGTACAGGGATATGTTGGAAACAAAGCTGCTGTTTTTCCTTTACAATTGCTTGGATTTGATGTGGATCCACTGAACTCTGTACAATTCTCAAATCACACTGGTTATCCAACATGGAGGGGTCAGGTACTTGATGGTGAGCAGCTATGGTCATTAATAGAAGGACTGGATGCGAATAACTTATTATGTTACACTCATTTATTGACAGGTTACATAGCTTCTGCTTCTTTTCTTGAAACTGTGCTGAAAGTTGTTGAGAAATTACGGTCCATAAATCCAAATCTAATCTATGTGTGTGACCCGGTAATGGGTGATGAAGGAAAACTATACATCAAGCCTGAACTTGTTCCACTGTACTGTGAGAAAGTAGTCCCAGTTGCCTCCATGCTGACTCCGAATCAATTTGAAGCAGAGATGTTAACTGGTTGCAGCATTCAAACGGAGATGGAGGCGTTGCATGCATGTAACCAACTC------------------------------------------------------------------------------------------------------------------------------------------------------------------------------------------------------------------------------------------------------------------------------------------------------------------------------------------------------------------------------------------------------------------------------------------------------------------------------------------------------------------------------------------------
>Isoetes_lacustris
------------------------------------------------------------------------------------------------------AAGGCAGTC---------------------------------------------AAATGGTTCACGAGGCAGTTTTCAATTACAAGAACT---------------------------GACCTTCAGGCATCTCTTCAAATGGCCCCACCA---TTATCTTCATTACAGTATGGTGGTCAGGGGCGTGTCTTGAGTATCCAGTCACATACAGTACAGGGATATGTTGGAAACAAAGCTGCTGTTTTTCCTTTACAGCTGCTTGGATTTGATGTGGATCCACTGAACTCTGTACAATTTTCAAATCACACTGGTTATCCAACATGGAGGGGTCAGGTACTTGATGGTGAGCAGCTATGGTCATTAATAGAAGGACTGGATGCAAATGACTTATTACGTTACACTCATTTATTGACAGGTTACATAGCTTCTGCTTCTTTTCTTGAAACTGTGCTGAAAGTTGTTGAGAAATTACGATCCATAAATCCAAATTTAATCTATGTGTGTGACCCGGTAATGGGTGATGAAGGAAAACTATACATCAAGCCTGAACTTGTTCCACTGTACTGTGAGAAAGTAGTCCCAGTTGCCTCCATGCTGACTCCAAATCAATTTGAAGCAGAGATGTTAACTGGTTGCAGCGTTCAAACGGAGATGGAGGCATTGCATGCATGTAACCAACTCCATGCTGCTGGTCCATCAAAGGTTGTGATAACAAGCTTAGATATTGATGGCAAGCTGCTTCTTATTGGTAGTCATCTGGTCAAGAAGGGTGAACCGCCAAAACAGTTCAGAATTGGAATACCAAAGCTTCCATATTACTTCACAGGAACTGGTGATCTCATGACTGCCCTTCTTTTGGGGTGGAGCCATAAATATCCAGATGATTTACAAACGGCTGCAGAGTTGGCTGTTTCAAGTCTACAGGCAGTATTGCAAAGGACTTTAGGTGATCATAAAACATTTGGTGAA------TGGCCTGCTGCCAAGCAACTAGAGCTTCGCTTGATACAAAGTCAAGATGATATTAAATACCCAAGCACTAAA------------------------------------------------------------------------------------------------------------------TACTTCGGCGAGAAAATAGTGGTGAAATGA------------------
>Selaginella_moellendorffii
------------------------------------------------------------------------------------------------------------------------------------------------------------------------------------------------------------------------------------------------ATGGCGCCG------CTGTCG------------GGACATGGCGCGCGCGTCCTCAGCATCCAATCCCACACCGTGCATGGATACGTTGGAAATAAATCGGCGGTCTTTCCCTTGCAGCTCCTGGGATTCGATGTTGATCCGATCAACTCCCGTGCGCTCTCTAGAGGTGCAGGATATCCAGTGTGGCGCGGCCAAGTTTTGGACGGGGACCAGCTCTGGGCTCTCATCGAAGGACTAGAAGCGAATAACTTGCTCTTTTACACGCATCTCTTGACCGGCTACATCGGATCGGCTTCGTTCCTGAGAACCGTTCACAGGGTCATCGAGAAGCTGAGGTCCGTGAATCCCAATCTCGTTTACGTTTGTGATCCTGTCATGGGTGATGAAGGGAGGCTGTACGTCGCTCCTGAGCTAGTCCCGCTGTTTAGAGATCTGATCGTTCCTGTAGCAACTATGCTGACACCGAACCAATTCGAAGCAGAGCGGCTGACTGGCCGCAGCATACGTACGACACATGATGCGAGGCAAGCCTGCAGAGATCTCCATGGCGCCGGGCCGTCAAAGGTGGTGATCACCAGCATGGACGCGGACGAGAAGCTATTGCTTGTTGGAAGTCAT------AAGAAGGGCGAGTCGTTCAGACAGTTTCAGATCTCCATACCGAAACTTCCCATGTACTTTACGGGGACGGGGGACCTGATGACCTCATTGCTTCTCGGCTGGAGCCATAGATATCCGGATAGTCTTGAAACTGCAGCAGAGTTGGCTGTCTCGAGCCTCCAGGCCGTTCTGCACAAAACTCTGTCTGTTTACAAGGAGGAAGGCGTG------CAAGTGAAGGCAAAGCAGCCGGAGCTGCAGCTAGTCCAGAGCCAAGAGGAAATCAAGTCACCTACAACCAGA------------------------------------------------------------------------------------------------------------------TTTGTTGCGGAAATTCTAGCATGA------------------------
>Pteridium_aquilinium
TTGGGCCCCGAGCGCCTTCTTACGTGC---------------------------------------------------------------------------------------AGACCCCTTCGCAGGCGCCTAGTCATC---------------------------------------------------------------------------------------------GCAGTCATGGCTCCCCCT---CTCTCCACTCTC------GCTGGTCAGGGCCGTGTTTTTGAGCATTCAGTCTCATACTGTCCAGGGTTATGTTGGAAACAAGGCGGCTGTCTTCCTTTGCAACTGCTGGGATTTGATGTGGATCCAATCAACTCTGTTCAATTTTCTAATCACACAGGCTATCCAGTGTGGCGTGGCCAGGTATTAAATGGAGAGGAGTTATGGAACCTCATAGAAGGCTTGGAGGCAAATGATCTTTTATACTACACTCATCTTTTGACAGGGTATATTGGCTCACTATCCTTCCTTGAATGTGTTTTGCGCGTAGTGGAGAAGCTGCGATCTGTGAACCCTGATTTGATATATGTGTGTGATCCGGTTATGGGTGATGAAGGTACTTTCTACATTCCGCAAAACCTTGTGCCCGTGTATGCTGAGAAAGTTTTACAATTAGCATCTATTGTCACCCCAAATCAATTTGAACTGGAGAAGCTAACAGGATGCAGTATTAAAACTGAAGGAGATGCTTTGGAAGCTTGTAAGCTCTTGCATGCCGCAGGTCAC---------------------------------------------CTGCGCGGTGGTTATTACAAGTCTTGA---------------------------------------------------------------------------------------------------------------------------------------------------------------------------------------------------------------------------------------------------------------------------------------------------------------------------------------------------------------------------------------------------------------------------------------------------------
>Lygodium_japonicum
---------------------------------GAGAGAGAGAGAGCCGAGCGAGAGAGAGCGAGCGCGCGTTTTGTAGCGGATCATCAGAGGCGAGGCCTTCACGACGTAATCCAGCCGATGCGCTCTCTTTGCGGCGTCGTCTCATTGATTTGTGGCATCAGCGCCTCCTCCTACAGCAGCAACAACAGGGCTGGGGCGGCTGCTGCTGCCGCAGTCGCTGTCGCCGCCGCCGCGGCCATGGCTCCTCCC---CTCTCCACGCTCCCCGTCCATGGCAATGGCCGCGTCCTTAGCATCCAATCTCACACCGTGCAGGGTTATGTCGGAAATAAGGCTGCCGTGTTTCCTTTGCAACTTCTTGGTTTTGATGTGGACCCAATAAACTCCGTCCAGTTTTCAAATCACACAGGTTATCCGGTTTGTCGTGGTCAAGTATTGAATGGAGAGGAGCTTTGGAACTTGATAGAGGGATTGGAGGCAAATCATCTTCTGTACTACACACATCTTCTAACAGGATATATTGGTTCACTGTCATTTCTTGAATGTGTACTACGGGTGGTGGAAAAATTACGGTCTGTCAATCCTCAGTTGATTTATGTTTGTGATCCAGTGATGGGAGATGAAGGCACACTTTACATTCCGGAAGACCTTGTTCCCGTGTATAAAAATAAGGTTTTACAGCTGGCATCTATGGTCACTCCCAATCAATTTGAAGCAGAAAAGCTGACTGGCTGTAGCATACGGACCGAGGAAAATGCTCTGCAAGCTTGCAACTCAATACATGCAGCAGGGCCCTCAAAAGTGGTGATTACTAGCCTTGAGATGAATGGGACTTTGCTCCTGATCGGAAGCAACTTAAAGCACAAAGGTGCAGCACCTGAGCAATTTCGCATCTCCATGCCCAAAATACCACATTATTTCACAGGAACAGGAGATTTAATGACTGCTTTGCTACTGGGGTGGAGCTATAGATATCCAAATGATCTACAGAAGGCGGCTGAACTTGCAGTTTCCAGCATTCAGAGTGTTTTGAATAGAACTGTTCATGATTATGCTGCTGCCAATGTA------CAACCATCTTTAAAGCAGCTTGAGCTTCGATTGATACAATGCCAAGATGACATTAAATCGCCCAAGGTTCTA------------------------------------------------------------------------------------------------------------------CATTTTGCCCAAAAATATGCATAG------------------------
>Huperzia_squarrosa
------------------------------------------------------------------------------------------------------------------------------------------------------------------------------------------------------------------------------------------ATGATTATGGCTCCTCCT---TTGGCTGCTTTGGCCTCTAACAAAAATGGTCGTGTACTTAGCATTCAGTCTCACACTGTCCAGGGCTTTGTAGGGAACAAGGCAGCTGTTTTTCCCCTACAATTATTGGGATTCGATGTTGACCCAATCAATTCTGTGCAATTTTCTAATCACACAGGGTACCCGACTTGGCAAGGGCAAGTACTAGATGGTGAGCAACTTTGGAGTTTGATTGAAGGGTTGGAAGCCAACAATCTTTTATACTACACACATCTATTAACAGGTTATATAGGATCTGTGTCATTCTTGGAGACCATCTTGAAAGTTGTTCAAAAGTTACGGTTGGTTAATCCAAATTTGTTGTATGTATGTGATCCTGTAATGGGTGATGAAGGGAAGCTATATGTCAAGCCCGAACTTGTCCCTTTATACAAACAAATGGTTATTCCTCTAGCTTCAATGCTCACTCCAAATCAATTTGAAACAGAACTGCTCACTGGTCGCAGCATACATACAGAAGTAGAGGCTTTAGAAGCGTGCAAAACTCTTCATGATGCAGGTCCTTCTAAGGTGGTGATTACAAGCCTTGATATTAGCAGCGAGCTACTTGTTATTGGAAGCCATCTTGAAAATAAGGAAAATCCACCAAAACAATTTGTCATTTCTATGCCAAAGATTCCTGCTTATTTCACGGGAACTGGAGATTTGATGACTGCTCTTCTTTTAGGATGGAGCTTTAAATATCCAAACAGTTTGGAGACAGCAGCTGAGTTGGCAGTCGCTAGCCTTCAGGCCACATTACAACGCACTGTGCTTGACAATGAAGCTGCTAACATA------CAGTCAGAAGTGAAGCAACTTGAGCTCCGATTGATTCAAAGTCAAGACTATATCAAGTTTCCAGTCGTCAAA---------------------------------------------------------------------------------------------------------------------TTCCATGCCAGAATGGTTAATAATTGA------------------
>Physcomitrella_patens
---------------ATGAAGATTGCG------------------------------ACTGCGTCGTCCAGG---------------------------CTTGGGGTGGTA------------GGTGGATTGTGGGGT------------------------GCTGGAAGGATATTGAGCTGCCGGGAATCGGCG------------------------AGAGCGCGAACAAGGGGCAGTATGGCACCTCCGATGGAGCCCGACTTGGGCTTATCCTCAGCTGGCCGTGTGCTGAGCATTCAATCTCACACCGTACATGGCTATGTTGGAAATAAGGCTGCAGTATTACCGTTGCAACTTCTAGGATTTGACGTGGATCCTGTCAACTCTGTTCAATTTTCCAACCACACAGGTTATGCAACGGTGAAGGGGGACGTGCTCGATGGTGAGCAATTGTGGGCTCTCATTGAAGGCCTTCAAGCGAATGATCTGCTGCATTATACTCACCTTCTTACAGGGTACATAGGATCGGTCTCTTTTCTGGAAACTATATTGCGTGTGGTGGAGAAGCTCCGAACAGTCAACCCAAATCTTATTTATGTATGTGATCCTGTCATGGGCGACGATGGCGAGTTTTATGTTAACCCCGAATTGGTCCCCGTATATCGAGAAAAGGTAGTTTCAGTGGCAACAATGCTTACACCAAATCATTTTGAAGCGGAACAACTCACTGGTCGTCGTATTGAAACAGAGGCAGAGGCATTAGCAGCTTGCATTGATCTCCATGCTGCAGGTCCTTCAAAGGTGGTAATCACAAGCTTATCAATAGATAACATGCTGACCATTGTAGGCAGCCATGTTCAAAGCAGAGGGAAGTCACCTGAACAATTCAAAATAGCTGTGCCAAAGCTACATTCATATTTCACTGGCACTGGGGATTTAATGACTGCACTTCTACTGGGGTGGAGTCATAAATTTCCTGACGACCTTGATAAAGCAGCAGAGCTTGCTGTTTCTAGCCTTCAGGCTGTGCTGAACAACACAATTGCAAACCGCAGTAAGACAGGGGCATCACCAGAACCAAAACCCGAACAACTTGAGCTTCGCCTCGTTCAAAGTGTCGACGATATACGGTCACCAGCAGCGAGA------------------------------------------------------------------------------------------------------------------TTCCCCGCAGTAAAATTGTGA---------------------------
>Ceratodon_purpureus
---------------------------------------------------------------------------------------------------------------------------------------------------------------------------------------------------------------------------------------------------------------------------------------------------------------------------------------------------------------------------------------------------------------------------------------------------------------------------------------------------------------------------------------------------------------------------------------------------------------------------------------------------------------------------------------------------------------------ATGCTTACACCAAATCATTTTGAAGCGGAACAACTAACTGGTCGTCGAATTGAAACAGAAGCAGAAGCATTACAAGCCTGCGTTGATCTGCACGTTGCAGGCCCTTCAAAGGTGGTAATCACAAGTCTATCAATTAACAACATGCTGACTGTCATTGGCAGCCACGTACAAAGCAAAGGAGAGGCACCAAAACAGTTCAGAATAGTTTTACCGAAGCTACATTCATACTTCACGGGTACTGGAGATCTAATGACAGCTCTTCTAATGGGATGGAGTCATAAATTTCCGGACGACCTGGATAAAGCAGCAGAGCTAGCTGTGAATAGCCTTCAAGCTGTGCTGAAGAATACAATTGCAGATTACGGCGAGGCAGGGGCTCTACCGGAGCCAAAAGCGAAACAACTTGAGCTTCGCCTCATTCAAAGTGTTAATGAAATACAGTCACCCGAAATCAAA------------------------------------------------------------------------------------------------------------------TTCGTCACCGAAAAGTTG------------------------------
>Pinus_maritima
---------------ATGTTGACATTTGGAATATGTTGTGCACAATTTTCACGCGGAATCATCGACGCAACC---------------------------TTGGCAGCCCTCTTGCATCCAGCATCGTCGAGGGCATCG---------TTACATTTGGGAAAAATCGTCAGATCTCTCAGCCCTTCTGTTCGTCCT---------------CACACAACGACGACGAGGTCGCAGATTCAAATGGCTCCACCT---TTGTCCGTACTTCTGCCTCAAGGAACGGGACGTGTACTCAGCATTCAATCTCATACTGTCCAGGGATATGTTGGAAACAAAGCTGCTGTATTTCCATTGCAGCTTCTTGGTTTTGATGTTGATCCAATTAATTCAGTGCAGTTCTCAAATCACACAGGATATCCGACGGTCCGGGGGCAAGTGTTGAATGGGGAGCAGCTATGGACTTTAATAGAAGGACTTGAAGCAAACGACTTACTGGTCTATACTCATCTGTTAACAGGGTATATTGGTTCAGTTTCTTTCTTGGAAACAATCTTACGAGTTGTTGAGAAGTTGCGTTCTGTGAATCCAGACATGATATATGTTTGTGATCCAGTTCTGGGTGATGATGGCGAGTTTTATGTTCCATCTGAGCTTGTCTCTGTATATCGTGAAAAGGTGATTCCAGTGGCTTCAATGCTTACTCCTAATCAATTTGAAGCGGAGAAATTGACAGGTTTCAGTATTTCCTCTGAAGCAGAAGCTCTAAGTGCTTGTAACGCTCTTCACTATGCTGGCCCTCCGAAGGTAGTGATAACGAGCATGGAACTAGAGGGCATGCTGTTTCTAGTGGGCAGTCATGAGAAAATTAAGGGACAACCCCCTGAACAGTTCAAGGTCATAATGCCTAAAATACCAGCATATTTTACTGGTACTGGTGACCTGATGACAGCACTTCTTCTAGGTTGGAGTAAAAAATATCCTGATGAGCTTTGGAAAGCAGCAGAGTTGGCAGTAGCAAGTTTGCAGGCGGTATTGCATAGAACAATTCGTGATTATAAAGCTGCAGACATT------AAGCCGTGTATAGAACAGTTGGAAATACGACTGATCCAAAGTCAGGATGATATAAAGTCACCCCAATTAACA------------------------------------------------------------------------------------------------------------------TACTTTGCAGAAAAATATTGA---------------------------
>Amborella_tricopoda
---------------ATGCTTAATTTG---------------------------------------------------------------------------CAGAGTCTAATTCTTCCCCAAGCAGGACGT------------------------------TACCTCGCTCCTCTTAGTTGCAGCAGTTCA---------------------------ATCTCTCGAAGGTCATCAATGGCG---CCACCGATCCTCTCTCTAGCTCTTCCATCAGGGACTGGTCGTGTTCTTAGCATACAGTCTCACACTGTACAGGGATATGTTGGGAACAAATCAGCAATCTTTCCTTTGCAACTTCTCGGCTTTGATGTGGATCCAATCAACTCGGTTCAGTTCTCTAACCACACAGGGTATCCAACGTTTCGAGGCCAAGTATTGGACGGTCAGCAACTTTGGGATTTAATAGAAGGTCTTGAAGCAAATGGTCTGCTTTTTTATACGCATTTATTAACAGGTTATATTGGGTCAGTTTCATTCTTGAACATGGTATTCCAAGTTGTTGACAAGCTGCGTTCAATCAATCCAGATCTCATATATGTATGTGATCCTGTCCTTGGTGATGAAGGGAAGCTGTATGTACCCCAGGAGCTGGTATCTGTATATAAG---AAGGTTGTCTCAGTTGCCTCAATGTTGACTCCCAACCAATTTGAAGTAGAGCAATTAACTGGATTAAGGATCACCTCAGAACAGGACGGTTTGGAAGCTTGTAACTTACTTCATGCTACTGGGCCCTCAAAGGTTGTGATAACAAGCTTGCTTGTCGATGACACCTTGCTCCTTATAGGCAGCCATCAGAAAACTAAGGGAGAGGCTCCTAAACAGTTCAAGATTGTGATACCCAAAATACCTGCATACTTCACTGGAACAGGTGATCTAACAACTGCGCTCTTATTAGGTTGGAGCAATAAATACCCTGACAACCTTGAGAGGGCAGCAGAGCTAGCAGTTTCAAGTTTGCAGGCACTACTACACAGAACTGTGGATGATTACAAGGCTGCAGGGTTT------GATCCCCAATCAAGTAGCCTAGAGATCCGCTTAATTCAGAGCCAGGATGATATTCGTTTACCCCAGGAATCTGAAGGTGTTCATGCTATTCTTGACAGTACTCAACGAAGAGTCGTGCAAGGTGATTCTTCCAATGTCAGAGGCTCCCAAAAGATCCCTTGTCTTCTAAAATCAGTTTTAGGCAAGATTATGGAGGATAAGTGGCATCACAATCCTTACTTAGCACATCAATAG
>Oryza_sativa
---------------------------------------------------------------------------------------------------------------------------------------------------------------------------------------------------------------------------------------------ATGGCGCGGCCGCCGGTGCTCTCCGTCGCGCTTCCCTCCGACACGGGACGCGTGCTCAGCATCCAGTCCCACACCGTCCAGGGATACGTTGGCAACAAATCAGCAGTCTTTCCCCTGCAACTCCTGGGCTTTGATGTGGATCCGATAAACTCGGTACAGTTTTCTAATCATACAGGGTACCCAACATTTAGAGGACAGGTCCTCAACGGCAGTCAGCTGTGGGATCTTATTGAAGGGCTGGCGGAAAACGATTTATTGCATTATACCCATTTATTAACAGGTTATATTGGATCTGTTTCCTTTTTAACTACTGTACTACAAGTTGTTGACAAATTACGATCAGTCAATCCTGATCTTGTATATGTTTGTGACCCGGTTCTAGGTGATGAAGGGAAACTATATGTCCCTCAGGATTTAATATCTGTTTATCAACAGAAGGTTGTCCCAGTTGCTACAATGCTTACACCTAACCAATTTGAAGTTGAACTACTCACTGGTTTAAGGATTACCTGTGAAGAAGATGGCTTGAAAGCTTGCAATGCGCTACATAGTGCTGGACCGCGAAAGGTGGTAATAACTAGTGCACTTATTGAAGATAAGCTGCTCCTCATTGGAAGCCACAAAAAAGCAAAGGAACAACCACCAGAACAATTTAAGATTGAGATACCCAAGATACCTGCATATTTCACGGGCACTGGAGATTTAACAACTGCCCTTCTACTAGGATGGAGTAATAAATACCCTGATAACCTTGAGAGGGCGGCTGAACTGGCGGTATCCAGTTTGCAGGCACTCCTAAGGAGAACTGTGGAAGACTATAAAAGAGCTGGGTTT------GACCCCTCCACCAGCAGCCTAGAGATCCGCTTGATTCAAAGCCAGGATGAAATTCGAAGGCCCCAGATTACA------------------------------------------------------------------------------------------------------------------TGCAAGGCTGTGAAGTATAGCTGA------------------------
>Littorella_uniflora
---------------ATGCTCAAGTGT------------------------------ATATTCTCCGCAAGG---------------------------ATTCAATCCGTA------CCT---------------AGTCAA---------------------AGTTTCTCCATTTTCTCCAGATCAAGGAGG---------------------------AGCATCAAGAACTTGGCAATGGCGCCGCCGCCGATTCTGGCCCTAGCTCTGCCGTCGGAGACCGGTCGTGTTCTTAGCATTCAGTCACATACCGTTCAGGGATACGTGGGCAACAAATCGGCGGTCTTTCCCCTACAGTTACTAGGTTATGACGTCGACCCAATCAATTCAGTACAGTTCTCGAACCACACAGGGTATCCAACTTTCAAGGGCCAGGTTCTGAACGGTGATCAACTCTGGGATTTGATAGGTGGCCTTGAAGCTAATAATTTATTGTTTTATACCCATCTACTTACAGGTTATATTGGTTCAGTATCCTTCTTGAATACCATATTGAGAGTTGTCGAGAAACTTAGATCCGTCAATCCAGGACTTAAATATGTTTGTGATCCAGTACTCGGTGATGAAGGAAAGCTCTATGTTCCTCAAGAATTAATTTCTGTATATCGCGAGAAGGTTGTGCCCGTTGCTTCAATGTTGACTCCAAATCAATTTGAGGCGGAACTCTTGTCAGGTTTGAGGATTGCGTCTGAGAAAGACGGAAGAGAAGCCTGCAGCATGCTTCATGCTGCTGGACCATCAAAGGTTGTGATAACGAGCATAAATATAGACGGCAATCTTCTTCTGATTGGTAGCCACCTGAAAGAGAAGGGTCAACCTCCCATGCAATTCAAGATTGTAATTCCCAAAATTCCTGCATATTTCACGGGAACTGGAGATCTTACGACCGCACTGCTTCTTGGATGGAGCAATAAATACCCGGACAATCTTGACAAAGCAGCAGAGCTGGCAGTATCAAGTGTGCAGGCACTTTTGACGAGGACATTAGACGACTACACAAGAGCTGGACAC------GATTGTCAGTCTAGCAGCTTAGAGATTCGTTTGATCCAGAGCCAAGATGATATTCGAGATCCTGAAATAAAA------------------------------------------------------------------------------------------------------------------TATAAGGCTGAGATATACAGCTAA------------------------
>Isoetes_spp
----------------------------------------------------------------------------------------------------------------------------------------------------------------------------------------------------------------------------------------------------------------------------------------------------------------------------------------------------------------------------------------------------------------------------------------------------------------------------------------------------------------------------------CAGGTTACATAGCTTCTGCTTCTTTTCTTGAAACTGTGCTGAAAGTTGTTGAGAAATTA------------------------------------------------------------------------------------------------------------------------------------------------------------------------------------------------------------------------------------------------------------------------------------------------------------------------------------------------------------------------------------------------------------------------------------------------------------------------------------------------------------------------------------------------------------------------------------------------------------------------------------------------------------------------------------------------------------------------------------------------------------------
>Isoetes_andicola
-------------------------------------------------------------------------------------------------------------------------------------------------------------------------------------------------------------------------------------------------------------------------------------------------------------------------------------------------------------------------------------------------------------------------------------------------------------------------------------------------------------------------------------GTTACATAGCTTCTGCTTCTTTTCTTGAAACTGTGCTGAAAGTTGTTGAGAAATTACGATCCATAAATCCAAATTTAATCTATGTGTGTGACCCGGTAATGGGTGATGAAGGAAAACTATACATCAAGCC----------------------------------------------------------------------------------------------------------------------------------------------------------------------------------------------------------------------------------------------------------------------------------------------------------------------------------------------------------------------------------------------------------------------------------------------------------------------------------------------------------------------------------------------------------------------------------------------------------------------------------------------------------------------------------------
>Isoetes_humilior
---------------------------------------------------------------------------------------------------------------------------------------------------------------------------------------------------------------------------------------------------------------------------------------------------------------------------CAGGGATATGTTGGAAACAAAGCTGYTGTTTTTCCTTTACARTTGCTTRGATTTGATGTGGATCCGCTGAACTCTGTACAATTTTCGAATCACACTGG----------------GGTCAGGTACTTGATGGTGAGCAGCTATGGTCATTAATAGAAGGACTGGATGCGAATAACTTATTACGTTACACTCATTTATTGACAGGTTACATAGCTTCTGCTTCTTTTCTTGAAACTGTGCTGAAAGTTGTTGAGAAATTACGGTCCATAAATCCAAATCTAATCTAT---------------------------------------------------------------------------------------------------------------------------------------------------------------------------------------------------------------------------------------------------------------------------------------------------------------------------------------------------------------------------------------------------------------------------------------------------------------------------------------------------------------------------------------------------------------------------------------------------------------------------------------------------------------------------------------------------------------------------------------
>Isoetes_elatior
--------------------------------------------------------------------------------------------------------------------------------------------------------------------------------------------------------------------------------------------------------------------------------TGGTGGTCAGGGGCGTGTCTCGAGTATCCAGTC------------------------------AGCTGCTGTTTTTCCTTTACAGTTGCTTGGATTTGATGTGGATCCGCTGAACTCTGTACAGTTTTCAAATCACACTGGT----------------------------------------------------------------------------------------------------------------------------TTCTTGAAACTGTGCTGAAAGTTGTTGAGCAATTACGGTCCACAAATCCAAATCTATTCTAT---------------------------------------------------------------------------------------------------------------------------------------------------------------------------------------------------------------------------------------------------------------------------------------------------------------------------------------------------------------------------------------------------------------------------------------------------------------------------------------------------------------------------------------------------------------------------------------------------------------------------------------------------------------------------------------------------------------------------------------
>Isoetes_coromandelina
---------------------------------------------------------------------------------------------------------------------------------------------------------------------------------------------------------------------------------------------------------------------------------------------------------------------------CAGGGATATGTTGGAAACAAAGCTGCTGTYTTTCCATTACAGTTGCTTGGATTTGATGTGGATCCAYTGAACTCAGTGCAATTCTCAAATCACACTGG-----------------------------------------------------------------------------------------------------CAGGKTACATRGCTTCTGCTTCTTTCCTTGAAACTGTAYTGAAAGTKGTTGAGAAATTACGATCCATAAATCCGAATTTAATTTATG--------------------------------------------------------------------------------------------------------------------------------------------------------------------------------------------------------------------------------------------------------------------------------------------------------------------------------------------------------------------------------------------------------------------------------------------------------------------------------------------------------------------------------------------------------------------------------------------------------------------------------------------------------------------------------------------------------------------------------------
