# Supplementary material for: Phylogenomics indicates the “living fossil” Isoetes diversified in the Cenozoic
Source: PLoS One. 2020 Jun 18;15(6):e0227525. doi: 10.1371/journal.pone.0227525 (PMC7302493; doi:10.1371/journal.pone.0227525)
Supplement: S1 File — Folder containing fasta files for each of the individual nuclear alignments. (GZ) [file pone.0227525.s011.gz › 1_Individual_Nuclear_Alignments/Homolog_49298.orthogroup_9.fasta]

>Isoetes_sinensis
---------------------------------------------------------------------------------------------------------------------------------------------ATGGCTGTGTCTATGAAAAATGTAGATAGTGCCTTCCAGGGTGTTGGACAGAAAGCTGGAATTGAGATATGGAGAATTGAGAACTTTTGCCCAACACCCCTTCCAAAAGCAGACTATGGGAAGTTCTATTGTGGGGATTCCTATATTGTATTAAAGACAACTGCCTCAAAGACTGGGGCACTTCGTTATGATATCCACTTCTGGATTGGAAAAGATACAAGTCAGGATGAAGCTGGCACAGCAGCTATAAAAGCCGTGGAGCTTGATGCAGCCTTGGGAGGACGGGCAGTTCAATATAGAGAGGTCCAAGGTTATGAGACAGAGAAATTTTTGACGTACTTTAGACCATGTATAATCCCCCTTGAAGGCGGCATAGCAACTGGGTTCAAAAAAGTGGTT------GTGGAGAAGTATGAGCCTCGTCTGTTTGTCTGTAAGGGTCGGCATGTTGTCCGTGTAAAACAAGTTCCGTTCGCAAGATCTTCATTAAATCATGATGATGTGTTTATACTGGATACTGAGTCAAAAATTTATCAGTTTAATGGAGTGAACTGTAGTATCCAAGAGAGATCGAAGGCTTTGGAAGCAGTCCAGTATATAAAGGATGCTGATCATGATGGAAAATGTGACATTGCTATTATAGAGGATGGCAAATTAGTAGCTGAAGTTGATACTGGTGAATTCTGGTCACTTTTTGGTGGCTTTGCCCCCATTGGAAGAAAG---GCCAGCAGCGATGACTCCCAAGTGGAAAGT---CACGGA---AAGCTTTTG---TGTGTG---GTTGAAGGGCATGCGAAGGACATTGGTGTCTCACCGCTGAAGAGAGAGATTCTTGAGACTGACAAATGTTACCTTCTGGATTGTGGACTTGAAACATTCATTTGGTTTGGCCGCAACACAGGTCTTGAGGAAAGGAAAGCTGCTTGCTTGGTTGTCGAGGAATATGTTATTAAAGGAGGAAAACCTTCCCATACTCGCATAACCCGTCTCATTGAGGGCTTCGAAACTTTTACTTTTAAATCGAACTTTGATGCGTGGATATCACCACCAGGAGCTGACACT---GTA---TCAGAAGAAGGCCGGGGGAAGGTTGCAGCACTCCTTAAGCAACAAGGAATAAATGTTAAGGGATTACTCAAG------GGGGCCCCTGCAAAAGAAGAAGAGATACCGCCTTTGTTAGATGCTTCTGGAAAGTTGGAGGTCTGGCGTGTCAATGGCAAATCAAAAACAGGTTTACCAGCAGAAGATTATGGGAAATTTTTTTCTGGTGATTGTTATATCGTTCTTTATACTTAT---CCTGGAGAAAGGAAGGAGATGGAGCAACTCCTTTGCTGTTGGATTGGGAAGCAAAGCACTGTGGAAGAGCAATTGTCGGCATTACGTCAGCTAGGTGAAATGTCTACTTCTCGCAAAGGACGTCCAGTACAGGCCAAGATAACGGAAGGCAAGGAGCCTGCCCAATTTCTTGCTTTATTCCAGAACGTGGCCATTTTAAAGGGTGGATCTAGTATTGGCTACAAAGAAAAGATTGGAGAAACAGGATCAGAAGATGAGACATATACTGAAGAAATGATTGCACTAATTCGAGTACGGGGAACAGGCCGTCATAACAGCAAAGCAGTTCAAATGGAATCAGTTGCCACTTCTCTTAACTCTTCTGATTGTTTTGTCGTGCAAATTCCGAAAGCCTTTGTACTTTGGTTTGGTAGCTTTAGCACTGCAGAAGAACAACAACTTGCTGCCCGTTATGCTGAGTTTCTGAGGCCT---GGGGTACCTGTTAAGTCGATTAAGGAAGGTTCTGAACCTGCCTCGTTGTGGAATGCTCTTGGAGGTAAAAAGGCTTATCCAAGCCAAAGAGAGCCTCGGGAACCTGAGAAGGATCCACGATTATTTGTATGTTTGAAGAACAAA---------------------------------------------------------------------------------------------------------------GGATCT------TTTGCGATTGAGGAGATACCTAATTACACTCAAGATGACCTCCTGAGTGACGATTTGGTGCTATTGGATGCTTACAACGAAATTTTTGTTTGGCTGGGCCAGCAGACTAGTATCAAGGAAAAGGAAGCAGCATTCAGCAGCGCCGAGAAATATCTGGAGCGTGCAAGCCTGCTTGATGGCCTCTCAAAG---GATGTTCCCATCTATAAAGTGCTGGAAGGATATGAACCCGTGTTCTTTACAAAATATTTTACATGGGATCCTGCAAAGTCTGCTATTCTTGTAGATCCATATGAAAGGAGACTTGCCGTGCTTCAAGGGCGGCCATTACAGGCAACAGAGACA---------------------------CCTCCAAAGAAACGT------------------------------------------------------------------------------------------------------------------------GGCTCTTCAGCGGATACTGAGATTACTCCAGCA---TCATCTCAGAGAAAGTCCGCGCTGGCAGCATTGTCATCTACATTTGTATCTCCT---GTT---------------------------------------------------------------------GAAGCTCCAAAA------------CCACTA------------------------------------------TCAGGTCGGAAATCA------------------------------------------------------------CCTCCTTTTATAAGAACACAG------ACGGATTCATCATCTACCCCATCTTCAGCCACTGGTTCTCCAAAACAAGCATCACCAAAGCCTGAACTTGAAACT------------------GTGGTCTCTGAACTGTCAGAG------------ACGACACTGTCAGATACTAATGGG---------------------------------------------AACGGTGAAAAGCAATCTCGTGTTTATCCCTATGAACGATTGAAAGTGAAGTCATCTGAACCAGTTTCAGGCATCGACATTACCAGGAGGGAG------------ACTTACCTATCTCCGGAGGAGTTTGAGACAGTGTTCGGTATGGACCAAACTCAGTTTTCAGAATTGCCCAAGTGGAAGCAGGATAAATTAAAGAAGGCTGTCGACCTGTTTTAG
>Isoetes_lacustris
---------------------------------------------------------------------------------------------------------------------------------------------ATGGCTGTGTCTATGAAAAATGTAGATAGTGCCTTCCAGAGTGTTGGACAGAAAGCTGGGATTGAAATATGGAGAATTGAGAACTTCTGCCCAACACCCCTTCCAAAAGCAGACTATGGGAAGTTCTATTGTGGGGATTCCTATATTGTATTAAAGACAACTGCCTCAAAGACTGGGGCACTGCGTTATGATATCCACTTTTGGCTTGGAAAAGATACAAGTCCGGATGAAGCTGGCACAGCAGCCATAAAGGCTGTGGAGCTTGATGCAGCCTTGGGTGGCCGGGCAGTTCAATATAGAGAGGTCCAAGGTTATGAAACGGAGAAATTTTTGACGTATTTTAGACCATGTATAATCCCCCTTGAAGGGGGAATAGCAACTGGGTTCAAAAAGGTGGTT------GTGGAGAAATATGAGCCTCGTCTGTTCGTCTGTAAGGGTCGGCATGTTGTCCGTGTAAAACAAGTTCCGTTCGCAAGATCTTCATTAAATCATGATGATGTGTTTATACTGGATACTGAGTCAAAAATTTATCAGTTTAATGGAGTGAATTGTAGTATTCAAGAGAGATCGAAGGCTTTGGAAGCAGTCCAGTATATAAAGGATGCTGATCATGATGGAAAGTGTGACATTGCTATTATAGAGGATGGCAAATTAGTAGCCGAAATTGATACTGGTGAATTTTGGTCACTTTTTGGTGGCTTTGCCCCCATTGGAAGAAAG---GCCAGCAGTGATGACTCCCAAGTCGAAAGT---CAGGGG---AAACTTTTG---TGTGTG---GTTGAAGGGCATGCGAAGGACATTGGGGTCTCACCATTGAAGAGAGAGATTCTTGAGACTGACAAATGTTACCTTCTGGATTGTGGACTTGAGATATTCATTTGGTTTGGCCGCAACACAGGTCTTGAGGAAAGGAAAGCTGCTTGCCTGGTTGTCGAGGAATATGTTTCTAAAGAAGGAAAACCTTCCCATACTCGCATAACTCGTCTCATTGAGGGCTTTGAAACTTTTACTTTTAAATCAAACTTTGATGCGTGGATATCGCCACCAGGAGCTGACACT---GTA---TCAGAAGAAGGCCGGGGGAAGGTTGCAGCACTTCTTAAGCAACAAGGAATAAATGTTAAGGGATTACTCAAA------GGGGCCCCTGCAAAAGAGGAAGAGATTCCGCCTTTGTTAGATGCTTCGGGAAAGTTGGAGGTCTGGCGTGTCAATGGCAAATCAAAAACAGGTTTACCAGCAGAAGATTATGGGAAATTCTTTTCTGGTGATTGTTACATCGTTCTTTATACTTAT---CCTGGAGAAAGGAAAGAGATGGAGCAACTCCTTTGCTGTTGGATTGGGAAGCAAAGCACAGTGGAAGAGCAATTGTCGGCGTTACGTCAGCTAGGTGAAATGTCTACTTCCCGCAAAGGACGTCCAGTACAAGCCAAGATAACGGAAGGCAAGGAGCCTGCCCAATTTCTTGCTTTATTTCAAAACGTGGCCATTTTAAAGGGTGGATCTAGCATTGGCTACAAAGAAAAGATTGGAGAAACAGGATCAGAAGATGAGACATATACTGAAGAAACGATTGCACTAATTCGAGTACGCGGAACAGGCCGACATAACAGCAAAGCAGTTCAAATGGAATCAGTTGCCACTTCTCTTAACTCTTCTGATTGTTTTGTCGTGCAAATCCCAAAAGCCTTTCTACTTTGGTTTGGTAGCTTTAGCACTGCAGAAGAACAACAACTTGCTGCTCGTTATGCTGAGTTTCTGAGGCCT---GGGGTACCTGTTAAGTCGATTAAGGAAGGTTCTGAACCTGCCTCGTTGTGGAATGCTCTTGGGGGTAAAAAGGCTTATCCAAGCCAAAGAGAGCCCCGGGAACCTGAGAAGGATCCACGATTATTTGTATGTTTGAAGAACAAA---------------------------------------------------------------------------------------------------------------GGATCT------TTTGCGATTGAGGAGATACCTAATTACACTCAAGATGACCTCCTGAGTGACGATTTGGTGCTATTGGATGCTTACAACGAAATTTTTGTTTGGCTGGGCCAGCAGACTAGTATAAAGGAAAAGGAAGCAGCATTCAGCACTGCAGAGAAATATTTGGAGCGTGCAAGCCTGCTTGATGGCCTGTCAAAA---GATGTTCCCATCTATAAAATGCTAGAAGGATATGAACCCGTGTTCTTTACGAAATATTTTACATGGGATCCTGCAAAGTCTGCTATTCTTGTAGATCCATACGAAAGGAGACTTGCTGTACTACAAGGGCGGACATTACAGGCAACAGAGACA---------------------------CCTCCAAAGAAACGT------------------------------------------------------------------------------------------------------------------------GGCTCTTCAGGGGATACTGAGATTACTCCAGCG---TCATCTCAGAGAAAATCTGCGCTGGCAGCATTGTCATCCACATTTGTATCTCCT---GTT---------------------------------------------------------------------GAAGCTCCAAAA------------CCACTA------------------------------------------TCAGGTCGGAAATCA------------------------------------------------------------CCTCCTTTTATAAGAACACAG------ACGGATTCATCATCTACCCCATCTTCAGCCACTGGTTCTCCAAAACAAGCATCACCAAAGCCTGAACTTGAAACT------------------GTTGTCTCTGAGCTATCAGAG------------ACGACACTGTCAGATACTAATGGG---------------------------------------------GATGGTGAAAAGCAATCTCGTGTTTATCCCTATGAACGATTGAAAGTGAAGTCATCTGAACCGGTATCAGGCATCGACATTACCAGGAGGGAG------------ACTTACCTATCTCCAGAGGAGTTTGAGACTGTGTTCGGTATGGACCAAACACAGTTTTCAGAATTGCCCAAGTGGAAGCAGGATAAATTAAAGAAGGCTGTCGACCTGTTTTAG
>Huperzia_squarrosa
---------------------------------------------------------------------------------------------------------------------------------------------------CTCAGC---------------------------------------------------------TGGGAAATG------------------------------------------------------------------------------------------------------------------------------------------------------------------------------------------------------------------------------------------------------------------------------------------------------------------------------------------------------------------------------------------------------GTGCCA---------------------------------------------------------------------------------------------------------------------------------------------------------------------------------------------------GCTGACACAGGAGAATTTTGGGCTCTTTTTGGTGGTTTTGCCCCCATTGCAAAAAAAGGAGCTGGTGATGATGATTCTCAGCTGGGAAATGGTGCCAGC---AAGCTTTTT---CGTGTT---TTTGAAGGACATTTTGAAGAAGTTGAAGCTTCATCCTTAGAACGAGATATGCTGAAGACAGACAAATGCTATCTGCTTGACTGTGGAGCTGAACTTTATGTATGGATAGGCAGAAACACTTTACTTGATGACAGAAAAGCTGCAACTAAAGCTGCAGAGGAATTTATTGCCAGTCACAAAAAGCCACATCATGTTCATGTTACTCGAGTTATCGAAGGCTTTGAAACCTTGATGTTTAGGTCAAATTTCCAGGCATGG------CCTCAAAGCTCTGGAACTGCTGTG---TCAGAAGAAGGGAGAGGAAAAGTTGTGGCATTATTGAAGCAACAAGGGATCAATGTTAAAGGGCTATTGAAG------GCAGCTCCTGTAGTTAAAGAAGAGATTCCCCCACTATTGGACGGTTCTGGCAAGCTTCAGGTGTGGCGTGTCAATGGAAAAACAAAGACAATTATACCTGCAGATGAGATTGGGAAGTTTTATAGTGGTGACTGCTACATTGTTCTCTATGCTTAT---CCAGGAGATCGTAAAGAG---GAATACCTTGTTTGCTCTTGGCTTGGAAAACACAGCAGTGAAGAGGAACAAGCAGCAGCAGCAAGTCTAGCTTATGACTTAACAGAATCTAAGAGGGGCCGTCCAGTTCAGGCCAGATACATTGAAGCCAAAGAACCTCCACAATTCATAGCATTGTTTCAAGCCATCATTATATTCCAGGGTGGAAAAAGCTCTGGATACAAAGAACTACTTGCCAGTAATGAATTGAAAGATGAGACGTATTCTGAAGAATCTGTTGCACTTTTTAAAGTTGTAGGGTCAGGAACTCACAATACAAGAGCAATCCAAGTTGAAGCGATTGCTACATCATTGAATTCTTCAGGTTGCTTCATTTTACAAACTGAGAAAACCCTCTTTCTATGGTATGGGAGTTTTAGTGCTTTGGAAGAACAACAAGTAGCAAATCAATTGGTTGAAGTTCTGAAGCCT---GGTGCATCTGCAAAGTCTGTCAAAGAAGGCACTGAACCGGCTGCTTTCTGGACTGCAATGGGCGACAAAAAAGCTTATCCCAGTCAGCGAGAGGCTAAAGACACAGAAAAGGACCCCCGTTTGTTTGTATGGAATGGCTCAAAA---------------------------------------------------------------------------------------------------------------GGCTCT------TTTGAGGTGACAGAGATATTTAATTATACTCAAGAAGATCTGCTCAGTGATGATATCATGATATTAGACTCCTACAATGAGGTCTTTGTTTGGTTCGGGCAACTTACAAGTAAACAGGATAAGCAAGACACATTCAATATTGCACAGAAATATCTTGAGCGTGCATCACATCTTGAAGGCTTATCAATT---GAAACCCCTGTCTACAAAATAGTTGAAGGCAGTGAGCCTCCATTCTTTACGAGATACTTTGGGTGGGATCCTACAAAATCATCTGCATATGCTGATCCATATGACAGAAAACTTGCCAGCTTGCAAGGTCGCGAATTACAGCCAGCAGAGAAT---------------------------GCTCCCAAGAAACGA---------------------------------------------------------------ACGGCAGTGGTAGATGCAAGTGAAACTGTTAGTGAAGAAAAAGGA---------TCTCGCCCTTCGCCAAATGGTTCTGGTGCCAGCTCT---GCAACACAGCGAAAGGCAGCGCTTGCAGCCTTGTCTTCTGTCTTTAATGCTTCG---AACAAT---------------------------------------------------------GGGGAT---ACA---------------------------------------------------------------------TCAGGCACTTCATCAGGTCGGAAGCTGCCTTTTTCTGCAAAGGCTACATCAGTT---------------------------------------------------------GAAGATTCAACTGGCCTCAAA---TCACAATCTGCTGAAGACTTGGCTTCTCCAGAGAGACCAGAA------------------------------------------------------------------TCTTTGGCGACTTCTCCAGAAATGAGTCTTTTGAATGAAAAGGAGAGT------GATGCTGACAGGACATCCTCGACTTTCAGCTATGATCAGTTGAAAGTAAAGTCTACAGATCCTGTAGATGGCATTGATGTGACAAGGAGAGAG------------TCCTATCTTTCTTCATCCGAATTCAAGAGAGTATTTGGCATTGCTCAGACAAATTTCTACAAGCTGCCAAAATGGAAGCAAGACCAACTCAAGAGAAGTGTTGGCCTTTTCTGA
>Huperzia_lucidula
---------------------------------------------------------------------------------------------------------------------------------------------ATGGCTGTCTCAATGAAGAACGTGGATCCTGCTTTTCACAATTCTGGTCAAAAGGTTGGGATGGAGATATGGAGAATTGAAAACTTTCAACCAGTTCCCGTACCTAAAAATGAGTATGGCAAATTCTACTCGGGAGACTCTTACATTATTTTATTCACCACAGCACTGAAGAGTGGAAGTTTGCACAATGACATTCATTTTTGGCTTGGAAAGAACACTAGCCAGGATGAGGCTGGCACAGCAGCTATCAAGGCAGTGGAACTTGATGCAGCTCTGGGAGGTCGTGCTGTGCAGTATAGAGAAGTTCAAGGATATGAAACGGACAAGTTTCTAACTTACTTCCGTCCTTGTATCATTCCACTTGAGGGAGGAGTTGCATCTGGTTTCAAAAAGATTGAA------GCAGAAACTTACGAGCCTCGGCTCTTTGTTTGCAAGGGGAGACGGGTGGTTCGAGTGAAAGAGGTACCATATTCTCGCACCTCGTTGAACCATGATGATGTTTTTATTTTGGACACAAGAGCAAAGATATTTCAGTTCAATGGGGCAAATGCAAGTATTCAAGAGAGAGCAAAGTCATTGGAAGCTGTGCAATACATCAAGGACACTTATCATGATGGAAAGTGTGAAGTGGCTATTATTGAGGATGGAAAGCTTGTAGCTGAAGCTGACACTGGAGAATTTTGGGCTCTTTTTGGTGGTTTTGCCCCCATTGCAAAAAAAGGAGCTGGTGATGATGATTCTCAGCTGGAAAATGGTGCCAGC---AAGCTTTTT---CGTGTT---CTCGAAGGACATTTTGAAGAAGTTGAAGCTTCATCCTTACAACGAGATTTGCTGAAGACAGACAAATGCTATCTGCTTGACTGTGGAGCTGAACTTTATGTATGGATAGGCAGAAACACTTTGCTTGATGACAGAAAAGCTGCAACAAGAGCTGCAGAGGAGTTTATTGCCAGTCACAAAAAGCCGCATCATATTCATGTTACTCGAGTTATCGAAGGCTTTGAAACCTTAATGTTTAGGTCAAATTTCAATGCATGG------CCTCAAAGTTCTGGAACTGCCGTG---TCAGAAGAAGGCAGAGGAAAAGTTGTGGCATTATTGAAGCAACAAGGGATCAATGTGAAAGGGCTATTGAAG------GCAGCTCCTGTAGTTAAAGAAGAGATTCCCCCACTATTGGACAGTTCTGGCAAGCTTCAGGTGTGGCGTGTCAATGGAAAATCTAAGACAATTTTACCTGCAGAAGAGATTGGGAAGTTTTATAGTGGTGACTGCTACATTGTTCTCTATGCTTAT---CCAGGAGATCGTAAAGAG---GAATACCTCGTTTGCTCTTGGCTTGGAAAACATAGCAGCGAAGAGGAACAAGCAGCAGCAGCACGTCTAGCTTATGACTTAACAGAATCAAAGAGGGGCCGTCCAGTTCAGGCCAGATACGTTGAAGCCAAAGAGCCTCCACAATTCATAGCATTGTTTCAAGCCATCATTATATTCCAGGGTGGAAAAAGCTCTGGATACAAGCAACTATTTGCCAGTAATGAACTGAAAGATGAGACATATTCTGATGAATCTGTTGCACTTTTTAAAGTTGGAGGGTCGGGACCTCACAATACTAGAGCAATCCAAGTTGAAGCGGCTGCTACATCACTGAATTCTTCAGATTGCTTCATTTTGCAAACTGAAAAAACCCTCTTTCTATGGTATGGGAGCTTTAGTGTTTTGGAAGAACAACAAGTAGCAAATCAATTGGTTGAAGTTCTGAAGCCT---GGTGCATCTGCAAAGTCTGTCAAAGAAGGCACTGAACCAGCTGCTTTTTGGACTGCAATGGGTGACAAAAAAGCTTATCCCAGTCAGCGAGAGGCTAAAGACGCAGAAAAAGACCCCCGATTGTTTGTATGGAACGGCTCAAAA---------------------------------------------------------------------------------------------------------------GGCTCT------TTTGAGGTGACAGAGATCTTTAATTATACTCAAGAAGATCTACTTAGTGATGATGTCATGATATTAGACGCCTACAATGAGGTCTTTGTTTGGTTTGGGCAACTTACAAGTAAACAGGAAAAGCATGAGGCGTTCAATATTGCACAGAAATATCTTGAACGTGCTTCACACCTTGAAGGCTTATCAGTT---GAAACCCCTGTATACAAAATAGTGGAAGGCAGTGAGCCTCCATTCTTTACGAGATACTTTTGGTGGGATCCTACAAAATCATCTGCATATGCTGATCCATATGACAGAAAACTTGCCAGCTTGCAAGGTCGCGAAATCCAGCCAGCAGAGAAC---------------------------GCTCCCAAAAAAAGA---------------------------------------------------------------ACGGCAGTGGTTGATACAAGTGAAACTGTTAGTCATGAGAAAGGA---------TCTCGGCCTTCTCCAAATGGTTCTGGGGCCAGCTCT---GCAACACAGAGAAAAGCAGCCCTTGCAGCCTTGTCTTCTGTCTTTAACGCT---------------------------------------------------------------------------------------------------------------------------------------------------------------------------------------------------------------------------------------------------------------------------------------------TCCGAACCGATGGAATGCCTAATGTATCCCCATTGTTAG------------------------------------------------------------------------------------------------------------------------------------------------------------------------------------------------------------------------------------------------------------------------------------------------------------------------------------------------------
>Lygodium_japonicum
---------------------------------------------------------------------------------------------------------------------------------------------ATGGCTGTTTCGATGAAAAATGTAGATCCTGCTTTTCAAGGAGTGGGCCAGAAGGCTGGTCTAGATATATGGCGAATTGAAGATTTTCAACCTGTTGCATTGCCTAAATCTGACTACGGGAAGTTTTACACGGGAGATTCATACATAGTCTTGAAGACAACAGCCCTAAAAAATGGTGCGTATCATTATGATGTTCACTTTTGGCTTGGCAAGGACACCAGTCAGGATGAGGCTGGTACAGCGGCAATCAAGACTGTTGAGCTTGATGCAGCCTTAGGAGGCCGTGCTGTGCAGTATAGAGAAGTTCAAGGTCATGAAACTGACAAGTTCCTGTCATATTTCAAGCCTTGCATCATACCTCTTGAAGGTGGTGTTGCTTCTGGCTTTAAAAAGGTGGAG------GCTGAGAAGTTTGAGCCTCGGCTATATATATGTAAAGGACGACGTGTAGTCAGAGTCAAACAGGTTCCATATGCCCGATCATCTCTCAATCACGATGATGTTTTTATCTTGGATACGGAGACTAAGATATACCAGTTCAATGGATCCACGTCTAACATTCAGGAAAGGGCCAAGGCATTGGAAGTTGTACAATATATGAAGGATACTTACCACGATGGAAAGTGTGATGTTGCAGTGGTTGATGATGGAAAGCTTGTTGCTGAAGCTGACACAGGAGAATTTTGGAGCTTGTTTGGAGGTTTTGCTCCCATCGGGAAAAGAGGAGGAAATGAAGATGATTCTGCAGCCGAATCCTCTTCTGCA---AAGCTTTAT---AGTGTT---GAAGAAGGGCAGTTGAACCCTGTCGATGCTTCACCTTTGAGCAAGGCATTACTAGAATCAAACAAATGCTACATACTTGATTGCGGAGCTGAAGTTTATGTATGGGTAGGACGCATTACTGCACTCGAAGAAAGGAAGGCTGCAAGTGTGGCTGCAGAGGAGTTCCTCTCATCTCAAAAGAGACCTAAGCATACGCAGATCACGAGAATTATTCAGGGTTTTGAGACATTGCCATTTCGCTCCAACTTTGAGGTTTGG------CCTGCTAGTGGGGGAACAGCTGTG---TCCGAAGATGGAAGGGGCAAAGTTGCAGCCTTATTGAAGCAACAAGGAGTCAATGTGAAGGGCTTATTGAAA------GGAGCTCCA---ATCAAAGAAGAAATTCCACCGCTGTTTGAGAGCAATGGGAAACTTGAGGTTTGGCGGATCAATGGCTCAACCAAGATTCCTGTCACCACAACGGACATTGGCAAATTCTACAGTGGTGATTGTTATTTGGTGTTATACACTTAT---CCGGGAGATAGAAAAGAT---GAATACTATTTGTGCTACTGGATTGGTAAAGACAGCACCGAGGAGGAAAGAGCTGCAGCTTATCGCTTGGTCAGTCAAATGGCGAATTCCTATAAAGGCCGCCCTGTACAGGGTCGTATCTTGCAAGGCAAGGAACCTGCTCAATTTGTTGGACTATTTCAGAATTTTGTCTTGCTGAAGGGTGGTTTAAGTTCTGGATACAAGAAAAAGGTGGCTGAGCAGGGTTCAGATGATGGCACATTTAAAGACGATGGAGTAGCTCTTTTTCGTGTACAAGGGACGGGTCCTCACAATAATAAAGCTGTTCAAGTTGACCTGGATGCTGAATGTCTGAATTCGTCATATTGCTACATCCTGCAAAACAATGGCTCCCTCTTC------------------TCTGGAATGGAACTTCAA------------------------------------------GTACATCTGAAG---------------------------------------------------------------------------------------------------------------------------------------------------------------------------------------------------------------------------------------------------------------------------------------------------------------------------------------------------------------------------------------------------------------------------------------------------------------------------------------------------------------------------------------------------------------------------------------------------------------------------------------------------------------------------------------------------------------------------------------------------------------------------------------------AGCAGCAACTAG---------------------------------------------------------------------------------------------------------------------------------------------------------------------------------------------------------------------------------------------------------------------------------------------------------------------------------------------------------------------------------------------------------------------------------------------------------------------------------------------------------------------------------------------------------------------------------------------------------------------------------------------------------------------------------------------------------------------------------------------------------------
>Pteridium_aquilinium
---------------------------------------------------------------------------------------------------------------------------------------------------------------------------------------------------------------------------------------------------------------------------------------------------------------------------------------------------------------------------------------------------------------------------------------------------------------------------------------------------------------------------------------------------------------------------------------------------------------------------GCGCAGGTA---------------------------------------------------------------------------------------------------------------------------------------------------------------------------------------------------------------------------------------------------------------------------------------------------------------------------------------------------------------------------------------------------------------------------------------------------------------------------------------------------------------------------------------------------------------------------------------------------------------------------------------------------------------------------------------------------------------------------------------------------------------------------------------------------------------------------------------------------------------------------------------------------------------------------------------------------------------------------------------------------------------------------------------------------------------TTGTTTCAAAACTTCTTCCTTTTCAAGGGTGGATCGAGTTCAGGATATCAGAAA--G--YA-G-ATCAGGGTTTGGATGACGATACTTACAAGGATGAGGGAGCTGCTCTTTTTCGAGTCCAAGGGACGGGTCCTCATAATAGCAAAGCCATTCAAGTTGACCTGGACGCAGAAAGCTTAAATTCATCGTACTGTTACATTTTGAAAAATAATGCGTCACTTTTTATATGGAATGGAAATTCAAGCACTCCAGAGGAGCATCTGCTAGCAGTCAAAATGGCTGAATTTTTGAAGCCT---GGGACAACACCTAAAATACTGAAAGAAGGTTCAGAATCAGCAACATTTTGGAATCCTTTGGGTGGGAAGAAGAGCCATTCCAATTTTCGTGAATCCAAGGAAACTGGCAAGGATCCTCGTTTGTTTGCATGCTCTTTGGTTAAA---------------------------------------------------------------------------------------------------------------GGGAAA------TTAGAGGTCACAGAGGTGTTCAACTTTGTACAAGATGATTTGCTGAGTGAGGATGTGATGATTCTTGATACATACACTGAGATATTTGCATGGGTTGGTCAAAGCACCGATTCTAAGGAAAAGCAGCAGGCCTTTGACATTGCTCAGAAGTACATGGAGCGAACAGCTGCACTTGAAGGGCTTCTGGAG---AACATTCCCGTGTATAAAGTCACTGAAGGCAATGAACCTCGGCTTTTTCACCAAGTATTTTGA---------------------------------------------------------------------------------------------------------------------------------------------------------------------------------------------------------------------------------------------------------------------------------------------------------------------------------------------------------------------------------------------------------------------------------------------------------------------------------------------------------------------------------------------------------------------------------------------------------------------------------------------------------------------------------------------------------------------------------------------------------------------------------------------------------------------------------------------------------------------------------------------------------------------------------------------------------------------------------------------------------------------------------------------
>Theobroma_cacao
------------------------------------------------------------------------------------------------------------------------------------------------------------------------------------------------------------------------------------------------------------------------------------------------------------------------------------------------------------------------------------------------------------------------------------------------------------------------------------------------------------------------------------------------------------------------------------------------------GGAAAGCGAGTTGTCAGGTTGAAGCAGGTTCCTTTTGCTCGGTCTTCACTGAATCACGATGATGTATTTATCCTGGACACTCAGAATAAGATTTATCAGTTCAATGGTGCAAACTCTAATATTCAGGAAAGGGCAAAGGCATTGGAAGTTATTCAGTTTTTAAAGGAAAAGTATCATGAGGGAAAATGTGACGTTGCAATTGTTGATGATGGGAAGTTGGATACAGAGTCCGACTCCGGTGAGTTCTGGGTTCTCTTTGGTGGTTTTGCTCCAATAGGCAAGAAGGTTGCCGGTGAAGATGATGTTATTCCTGAGACCACTCCTGCT---AAACTTTAT---AGCATA---ACTGATGGTGAGGTGAAGATCGTAGAA---GGCGAACTATCGAAAGGTCTCTTGGAAAACAACAAGTGCTATCTACTAGACTGTGGTGTTGAGGTTTTTGTTTGGGTTGGACGGGTGACACAAGTAGAGGATAGAAAAGCTGCCAGTCAAGTTGCTGAGGAATTTGTTGCTGGCCACAATAGACCAAAAGCAACACGCATGACCCGTGTCATCCAAGGGTATGAGACCAATTCATTCAAGTCCAACTTTGATTCTTGG------CCTGCAGGGTCTGCAGCTCCTGGT---GGTGAGGAGGGAAGAGGAAAAGTAGCCGCTCTGCTGAAGCAACAAGGGGTTGGTGTGAAGGGGATGAGCAAA------AGTGCTCCT---GTAAATGAGGAAGTTCCTCCTTTGCTTGAAGGGGGTGGAAAGATGGAGGTGTGGTGCATCAATGGCAGTGCCAAGACACCGTTGCCAAAAGAGGATATTGGTAAATTCTATAGTGGAGACTGCTACATTGTGCTTTATACCTACCACTCAGGTGACAGGAAAGAA---GATTACTTTCTCTGCTGTTGGATTGGAAAGGATAGCATTGAGGAGGACCAAAAGATGGCTGCTCGGTTGGCTAATACAATGTCTAACTCACTTAAGGGGAGGCCTGTTCAGGGTCGAGTTTTTGAAGGTAAAGAGCCACCCCAATTCATTGCGCTTTTTCAACCTATGGTGGTCCTTAAGGGTGGTCTAAGCACTGGTTACAAAAAGAGTATAGCAGACAAAGGCTTGACAGATGAAACCTACACAGCAGATTGTGTTGCTCTCTTTCGGATATCAGGAACCTCTGTCCACAATAATAAAGCATTGCAAGTTGATGCGGTGGCAACATCATTGAACTCTACTGAGTGTTTCCTTCTGCAATCTGGATCTTCAATTTTCACTTGGCATGGAAATCAAAGCACCTATGAACAGCAGCAATTAGCTGCTAAAGTTGCTGAATTTTTAAAGCCT---GGAGTTGCTCTCAAACATGCTAAAGAAGGAACAGAGAGTTCTACCTTCTGGTTTGCACTTGGGGGGAAACAAAGTTATACCAGCAAAAAAGCATCTACCGAGACTGTCAGGGATCCCCACTTGTTCATGTTCTCTCTTAACAAA---------------------------------------------------------------------------------------------------------------GGAAAG------TTTGAGGTTGAGGAAGTTTACAACTTCTCTCAAGATGATCTCTTGACAGAAGATAGTTTGATACTTGACACACATGCTGAAGTGTTTGTTTGGGTTGGTCAGTCTGTAGACACCAAAGAAAAGCAAAATGTTTTTGAAATTGGTCAGAAATACATAGACATGGCTGCATCTCTAGAGGGTTTGTCTCCA---AATGTTCCACTTTACAAAGTTACTGAAGGAAATGAACCCTGCTTCTTCACAACATTCTTTTCATGGGATTCCACACGAGCTACTGTACAAGGAAATTCATTCCAGAAGAAGGTGGCATTGCTCTTTGGGGCTAGCCAT---GCTGTAGAGGCC------------------------------------------------------------------------------------------------------------------------------------------------------------------CAGGATCGATCTAATGGA---AACCAAGGAGGA---CCTACACAAAGAGCTTCAGCTTTAGCTGCCTTATCTTCTGCATTTAATTCATCA---TCGGGA---------------------------------------------------------AGCAAAATTTCAGCACCAAAG------------CCTTCC---AGT------------------------------------GCTAGTCAGGGATCACAAAGAGCGGCAGCTGTAGCTGCTCTTTCCTCGGTTCTTACTGCTGAAAAGAAGAAACAATCACCTGATGCATCCCCTACA------AAATCCACTAGCAGCACTCCTGCAGTAACC---AGCCCACCTCGTAAG---------------------------------------------------------------------------------------------------------------------------------------------------------------AACTCTTGTACAATA---------------------------------------------------------------------------------------------------------------------------------------------------------------------------------------TTATTTTAA
>Arabidopsis_thaliana
---------------------------------------------------------------------------------------------------------------------------------------------ATGTCTGGGTCAACAAAAGTATTGGATCCTGCGTTTCAAGGAGTGGGGCAGAAACCAGGTACTGAAATCTGGAGAATCGAAAATTTTGAGCCAGTCCCAGTACCAAAGTCTGAACATGGAAAGTTCTATATGGGAGATACCTACATTGTCTTGCAGACCACACAGAATAAGGGTGGCGCTTATCTATTTGATATACATTTTTGGATTGGTAAAGATACAAGCCAGGATGAAGCTGGAACAGCAGCTGTCAAGACAGTTGAACTTGATGCAGCTCTTGGAGGCCGAGCTGTCCAATATCGTGAAATTCAAGGTCATGAATCTGACAAATTCTTGTCTTACTTCAAGCCTTGCATTATACCACTAGAGGGTGGTGTTGCGTCTGGATTTAAAAAACCGGAG------GAGGAGGAGTTTGAAACCCGGCTGTATACCTGCAAAGGAAAACGTGCTGTCCACTTGAAGCAGGTTCCTTTTGCACGCTCATCTCTGAATCATGATGATGTGTTTATCTTGGACACCAAGGAAAAGATTTATCAGTTTAATGGTGCAAATTCAAATATCCAAGAGAGAGCTAAAGCGTTGGTAGTCATTCAATATTTGAAAGACAAGTTTCATGAAGGAACTTCTGACGTTGCTATTGTTGATGATGGAAAATTAGATACAGAATCAGATTCTGGCGAGTTCTGGGTCCTCTTTGGGGGGTTTGCTCCAATAGCAAGGAAAGTTGCGAGTGAGGATGAAATTATTCCGGAGACAACTCCGCCT---AAGCTTTAT---AGTATC---GCTGATGGTCAGGTGGAATCTATAGAC---GGCGATTTGTCCAAATCTATGCTAGAAAACAATAAATGCTACCTTTTGGACTGCGGTTCTGAGATCTTTATCTGGGTTGGCCGAGTAACTCAAGTGGAAGAGAGAAAAACTGCTATCCAAGCTGCTGAGGATTTTGTTGCTAGTGAAAATAGGCCAAAGGCAACACGCATAACCCGTGTTATTCAAGGTTATGAGCCCCATTCTTTCAAGTCTAACTTTGACTCTTGG------CCATCAGGCTCGGCAACTCCTGCT---AATGAAGAAGGACGAGGAAAAGTCGCTGCATTACTTAAGCAACAAGGTGTTGGGTTAAAGGGCCTGTCAAAA------AGCACACCA---GTGAATGAGGATATTCCACCATTGCTTGAAGGAGGTGGAAAGTTGGAGGTTTGGTACATTGATGCCAACTCCAAGACTGTTCTATCCAAAGATCATGTCGGAAAACTTTATTCTGGGGACTGCTATCTGGTCCTTTATACCTACCATTCTGGTGAAAGGAAAGAA---GACTACTTCTTGTGCTGTTGGTTTGGAAAGAATAGTAATCAGGAGGATCAAGAAACAGCAGTTCGTCTAGCGAGCACAATGACAAATTCGTTGAAGGGAAGACCAGTGCAGGCCCGTATATTTGAGGGTAAAGAGCCTCCACAATTTGTTGCACTTTTTCAACATATGGTTGTCCTTAAGGGCGGTTTGAGCTCTGGTTACAAAAATAGTATGACAGAGAAAGGTTCGTCAGGCGAAACCTACACGCCGGAATCAATTGCACTTATTCAAGTATCTGGAACTGGAGTTCACAATAATAAGGCTCTACAAGTTGAAGCGGTGGCAACTTCTTTGAACTCCTATGACTGCTTCCTTCTGCAATCGGGTACTTCCATGTTCCTTTGGGTTGGAAACCATAGTACGCATGAGCAGCAGGAACTGGCTGCTAAAGTTGCTGAATTCTTAAAGCCT---GGGACTACTATCAAGCACGCAAAAGAGGGAACAGAGAGCTCATCCTTTTGGTTTGCACTTGGGGGAAAACAGAACTTCACCAGCAAGAAAGTTTCCTCTGAGACTGTCAGGGATCCTCACTTGTTCTCCTTTTCCTTCAACAGA---------------------------------------------------------------------------------------------------------------GGAAAG------TTTCAGGTTGAAGAGATTCACAACTTTGATCAAGATGACCTCTTGACGGAGGAAATGCATTTACTAGATACTCATGCTGAAGTTTTTGTCTGGGTTGGTCAATGTGTGGACCCTAAGGAAAAACAAACTGCCTTTGAGATTGGCCAAAGATACATAAATCTGGCTGGTTCGCTGGAAGGCTTGTCTCCA---AAAGTTCCATTATACAAAATCACTGAGGGAAATGAACCGTGCTTCTTCACCACTTATTTTTCATGGGATTCTACTAAAGCTACTGTGCAAGGGAATTCCTACCAGAAGAAGGCAGCATTATTACTTGGTACACACCAC---GTTGTGGAGGAT------CAGTCTAGCAGTGGGAACCAAGGACCAAGGCAAAGGGCTGCTGCT---------------------------TTAGCT---------------GCCTTGACTTCTGCCTTTAATTCTTCTTCTGGGAGAACAAGCTCTCCGAGC------------CGAGACAGATCAAATGGA---AGTCAAGGGGGT---CCAAGACAAAGGGCTGAAGCTTTAGCCGCCTTAACATCCGCATTCAATTCTTCA---CCATCA---------------------------------------------------------TCAAAG---TCACCTCCCCGA------------AGATCAGGATTG------------------------------------ACAAGCCAGGCGTCACAAAGAGCAGCAGCAGTGGCTGCTCTTTCCCAAGTTCTCACTGCTGAGAAGAAGAAA---TCACCTGATACCAGCCCT------------------------------------------TCTGCTGAAGCAAAAGATGAGAAAGCTTTCTCAGAAGTGGAG------------------GCTACCGAAGAAGCTACTGAAGCCAAGGAAGAAGAGGAAGTGTCACCTGCAGCAGAAGCGAGTGCTGAGGAAGCAAAACCAAAGCAGGATGATTCT------GAAGTAGAAACAACTGGAGTAACTTTCACCTACGAACGACTACAAGCCAAATCTGAGAAACCCGTGACAGGGATTGACTTCAAACGCAGAGAG------------GCTTACCTGTCTGAGGTAGAGTTCAAGACTGTATTTGGGATGGAGAAAGAATCATTCTACAAATTGCCTGGATGGAAACAAGACTTACTGAAGAAGAAATTCAACTTATTCTAA
>Oryza_sativa
------------------------------------------------------------------------------------------------------------------------------------------------------------------------------------------------------------------------------------------------------------------------------------------------------------------------------------------------------------------------------------------------------------------------------------------------------------------------------------------------------------------------------------------------------------------------------------------------------------------------------------------------------------------------------------------------------------------------------------------------------------------------------------------------------------------------------------------------------------------------------------------------------------------------------------------------------------------------------------------------------------------------------------------------------------------------------------------------------------------------------------------------------------------------------------------------------------------------------------------------------------------------------------------------------------------------------------------------------------------------------------------------------------------------------------------------------------------------------------------------------------------------------------------------------------------------------------------------------------------------------------------------------------------------------------------------------------------------------------------------------------------------------------------------------------------------------------------------------------------------GTGTCATCAAACTTGAGTCCCACGGATTGTTTTGTCCTGCAATCTGGAAATTCAATGTTTACATGGATTGGCAATGCCAGTTCGTATGAACAGCAACAATGGGCTGCAAAAGTTGCTGAATTCTTGAAGCCT---GGTGTTGCTGTCAAACATTGCAAGGAGGGAACTGAGAGCTCTGCCTTTTGGTTTGCTCTTGGTGGAAAGCAGAATTACACAAGCAGAAATGCCACACATGATGTTGTTAGAGAGCCTCACTTGTATACATTCTCATTGAGGAAT---------------------------------------------------------------------------------------------------------------GGGAAA------CTGGAGGTCACTGAAATTTTCAACTTTTCACAAGATGATTTGCTGACTGAAGACATGATGGTTCTTGATACACATGGGGAAGTCTTTGTTTGGATGGGTCAGTGTGTGGATGCTAAAGAGAAGCAGAAGGCATTTGAAATTGGCCAGAAATATGCAGAACATGCGGCGGCCTTCGAATCTCTTTCTCCT---GATGTGCCTCTGTACAAAGTCGTTGAAGGGAATGAACCATGCTTCTTCAGAACTTACTTCTCCTGGGATAACACAAGATCTGTGATTCATGGAAATTCATTTCAGAAGAAGCTTTCACTTCTTTTCGGAATGCGCTCAGAGAGTGGATCTAAG------------AGTTCAGGTGATGGTGGACCAACTCAGAGGGCA------------------------------------------------------------TCAGCATTGGCTGCTCTTTCATCTGCATTCAACCCATCTTCCCAAAAGAATAAGGGTAATGATAGGCCTAAAAGCTCTGATGGTGGA------CCCACTCAGCGCGCTTCAGCAATGGCTGCCTTAACATCAGCGTTCAATCCATCA---------------------------------------------------------------------------GCAAAACCCAAA---------AGCCCACCACAACGT------------------------------------GCAGGTCAAGGTTCTCAGCGAGCAGCTGCTGTTGCTGCGCTGTCTAATGTTTTGACTGCTGAGGGTTCATCTCAAAGCCCACGCATAGGTGAT------GCAGATACAGCTGAACTAACTCCGTCTGCTGCATCCCCTCTGTCT------------------------------------------------GAAGGAGCATCAGAATTTTCCGCTGATAAAGATGCCCCAGGAGATGGGGCATTATCTGAGGGAGGGCGAACTGAGCCTGACGTATCAGTGGAACAGACT---GCTAATGAAAATGGAGGTGAAACAACCTTCAGCTATGATCGGCTGATATCAAAATCTACCAACCCTGTTCGTGGGATAGATTACAAACGCAGAGAG------------ACATATTTGTCGGACAGCGAATTCCAGACTGTATTTGGTATAACGAAGGAAGAGTTCTACCAGCAGCCAGGGTGGAAACAAGAACTACAGAAAAGGAAGCATGATCTTTTCTGA
>Amborella_tricopoda
---------------------------------------------------------------------------------------------------------------------------------------------------------ATGCATTTGCTG------------------ATCGGGCATGTTGCTTCTCTTGAGTTT---------------------CCTTGTAAAATTAATCTTAGCAAAGAT------------------------------CTCTTGCAGACAACTGCAGGCAAAGGAGGTGCTTATCTTTATGATATTCACTTTTGGCTGGGAAAAGATACCAGTCAGGATGAAGCTGGAACCGCAGCAATCAAGACAGTTGAACTTGATGCAGTCCTTGGCGGTCGTGCTGTGCAATACAGGGAGCTACAAGGTCATGAGTCTGACAAGTTTCTTTCATACTTCAAACCTTGCATTATTCCTCTGGAGGGGGGTGTTGCCTCCGGCTTTAAGACACCTGAG------GATGAAAAGTTTGAAACAAGGTTGTACGTCTGCAGAGGCAAACGAGTAGTAAAACTGAAGCAGGTTCCGTTTTCCCGCTCGTCGCTCAATCATGATGACGTATTTATCCTTGACACTGAAAATAAGATCTATCAATTTAATGGTGCAAATTCCAACATTCAAGAAAGGGCAAAGGCTTTGGAGGTCATTCAATTTTTTAAGGACAAGTATCATGAGGGAACATGTGATGTTGCTGTCATTGATGATGGAAAACTTGTAGCAGAGTCAGACTCTGGTGAATTTTGGGTTCTCTTTGGAGGTTTTGCCCCCATTGGGAAAAAGGTTGCAAGTGAAGATGATTTTACATTGGAGACTACTCCTGGA---AAACTCTAC---AGCATT---ACCGATGGTCAAGTGAATGCCGTTGAA---GGTGCTCTTTCTAAATCATTGCTGGAAAACAATAAGTGCTATTTGTTGGATTGCGGAGCTGAGGTCTTTGTTTGGGTTGGTCGAGTTACCCAACTGGAGGACAGAAAGGTTGCAAGCCAAGCTGCTGAGGAATTTATATCCGGTCAAAATGCGCCAAAATCAACACGCATAACACGGGTCATTCAAGGATATGAGTCACATTCATTCAAGTCAAACTTTGAGTCCTGG------CCAATGGGTACAGGTACTTCTGGT---GCAGATGAAGGACGGGGGAAAGTTGCAGCTTTGCTGAAGCAGCAAGGAGTTGACATTAAAGGCATCGGGAAA------GGTTCTCAA---GTTAATGAGGATGTTCCTCCTTTGCTTGAAGGGACCGGCAAACTCGAGGTGTGGCGCATTAATGGCAATGCCAAGACCTTGATTCCTAAAGAGGAAATTGGTAAATTCTACAGTGGAGACTGCTACGTCGTCCTTTATACTTATCATTCTGGTGACAAGAAGGAG---GACTACTTCTTATGCTGTTGGTTCGGAAAGGACAGTGTGCAGGAGGACCAATTGACTGCAGCTCGACTGGCAAACACAATGACCAACTCCTTGAAAGGAAGACCCGTTCAGGGTCGCATCATGCAAGGAAAAGAACCACCGCAGTTTATTGCTCTCTTTCAGCCGATGGTTCTTTTAAAGGGTGGTTTAAGCTCTGGCTACAAGAAGTTTTTATCTGACAAAGGATTGAATGATGAATCATATACTTCTGATTCTATCGCACTAATTCGAATTACTGGTGCATCAGCACATAACAGCAAAGCAGTTCAAGTTGATGCGGTGGGGGCATCACTAAGCTCCGCCGATTGCTTTCTGTTGCAATCTGGGTCAACAATTTTCACTTGGCATGGCAATGCCAGCACTTTAGAGCAGCAGCAGCTGGCAGTTAAGGTTGCAGAATTTCTTAAGCCT---GGGGTGACACTCAAACACGCAAAGGAAGGAACTGAGCCAGCAGCTTTCTGGTTTGCACTTGGAGGCAAGCAGAGCTACACAACCAAAAAGGCACCCCCAGAGATCACCCGAGACCCTCATTTATACACTTTTTCATACAATAAA---------------------------------------------------------------------------------------------------------------GGGAAG------TTTGAGGTCTCCGAGGTCTTCAACTTTTCTCAAGATGATTTATTGACTGAGGACATGATGATACTCGACACACGAGCGGAGATCTTTGTATGGGTTGGCCAATCAGTAGACCCCAAAGAGAAGCAGAAGGCCTTTGAGATTGGGCAGAAATATATAGATATGGCTGCTTCACTAGAAAGTTTATCAGTA---GATGTCCCCTTGTACAAGATCACAGAAGGGAATGAACCAAGTTTCTTCACTACATACTTTTCGTGGGATCCTGCAAAAGCAGCTGCTCAAGGAAATTCATTTGAAAAGAAACTAGTGATGCTTCTAGGGATGTCTGCTCTGGCTGTAGAGAGTTCTCGAAGAAGCAGTTTCGGA------------------------------------------------------------------------------------------------------------------------TCCCCTGAT---------GGCTCTGACAAATCGAATGGTTCAAATCAAGGTGGG---CCCACACAGAGAGCCTCGGCCCTTGCTGCTCTCAATTCAGCTTTCAAACCATCG---AGTGCA---------------------------------------------------------ACGAGAATTGCAGCACCAAGG------------CCAGCCTATTCC------------------------------------TCAGGCCAGGGTTCACAGAGAGCGGCTGCAGTCGCAGCTCTTTCTACTGTTCTCACTGCTGAGAAGAAGGGA---TCACCTGATGCTGCTTCCCGA------TTCAGCAGAAGTCCTTCGCCTGATGTCACGGTTTCTGAGGCAAGGAAGAGTGTGAGTGCAAGCCTTGAAGTGGAGGATCAACTTGATAATTTGAGTGTCAAGGAGGCAACAGAAGCTGGA------GAATCTGTATCAGAGAGCAATGGAGGTGATGATTCAGGGGTGAAACAGGAGGAGGCCCCATCA------GGGGCGAATGGAAGTGAATGCACGTATAGTTATGAGCGCCTGAAAGCAAAGTCCACGAATCCAGCTACTGGGATTGACTACAAGAGGAGAGAG------------GCCTACCTGTCAGATGCGGAGTTCCAGAGTGTGTTGGGGATGGCCAAAGAGGCTTTCTACCAACAGCCAAAGTGGAAGCAAGACATGCAGAAGAGGAAGGTCGATCTCTTCTAG
>Pinus_maritima
---------------------------------------------------------------------------------------------------------------------------------------------ATGGCTGTGTCAATGAAGAATCTCGATCCTGCATTTCAAGGAGTTGGTCAGAAAGCTGGTATAGATATCTGGCGCATTGAAAATTTTCAGCCAGTTCCTATACCAAAGGTTGACTATGGTAAATTTTATTCTGGAGATTCTTATATAGTTTTGCATACAAGTTCAGGAAAGAGTGGAAGTTATCAATATGATGTCCATTTCTGGCTTGGCAAGGACACTAGCCAGGATGAAGCTGGAACAGCAGCTATCAAGACTGTTGAACTTGATGCTGCCCTAGGAGGTCGTGCAGTGCAATACAGGGAATTGCAAGGCCATGAAACTGACAAATTTTTGTCATATTTCAAGCCTTGCATCATTCCCTTGGAAGGGGGCATATCTTCTGGATTCAAAAAGCCAGAG------TCGATAAAATTTGAGCCACGCTTATATGTATGTAAAGGCAAACGAGTTGTACGAGTGAAGCAGGTTCCTTTTGCACGGTCTTCACTGAATCATGATGATGTTTTTCTTCTGGACACTGAATCGAAGGTCTATCAGTTCAATGGAGCTAATTCTAATATACAGGAAAGAGCAAAGGCTTTGGAAGTTGTTCAATACTTAAAAGATAAATATCATGACGGGATGTGTGAAGTTGCAGTGATTGATGATGGTAAGCTTGTAGCAGAAGCTGACTCTGGTGAGTTCTGGGGCCTCTTTGGAGGTTTTGCCCCCATTAGTAAGAGGAGTGGAAGTGAAGTTGACTCCCACATGAAGACTACTCCTGGA---AAGATGTAC---AGTATT---GTGGATGGACAACCAAAGAGCATTGAG---GGACCTTTGTCTAGGGTGATGTTAGAGTCAAACAAATGCTATTTACTTGACTGTGGAGCTGAGATATATGTTTGGGTTGGTCGTGTGACCCAGTTAGAGGATAGGAAAGCTGCAAGTTCAGTTGCAGAGGAATTTATCACGGGTCAGAAAAGATCAAAGTATACACGAATAATACGGGTCATTCAGGGATTTGAGACACATCCTTTTAAATCAAATTTTGATTCATGG------CCACTAGGTAGTGGAATTCCTGGC---TCTGAAGATGGGAGAGGCAAAGTTGCTGCCTTACTGAAGCAGCAAGGAGTTGATGTAAAAGGAATTTTGAAG------ACAACTGCA---GCAAAGGAGGAGTTTCCACCCTTGCTTGAAGGAAATGGAAAGCTGGAGGTATGGCGGGTCAATAATAATATTAAGACTCCCATTTCAAAAGAGGAGGTTGGTAAGTTTTATGGTGGAGATTGCTATGTCATTTTGTATACTTATCATTCTGGGGACCGAAAAGAA---GATTACTATCTCTGCTTCTGGCTAGGGAAGCAGAGCATAACGGATGACCGAATGACTGCTGCTCGGTTAGTGAACACGATGGCAAACTCTTTAAAAGGAAAACCTGTACAGGGTCGTATTGTTCAAGGAAAAGAGCCTGCTGAATTTATTGGTCTCTTCCCAAACATGATAATTTTGAAGGGTGGATTGAGTACTGGCTATAAGAAGTCTGTTACTGATAAGGGTTTAAATGATGATACATATACCAGTGATTGCTTAGCACTAATTAGAGTGTCTGGTTCAGCGCCACATTTTAGTAAAGCAGTACAAGTTGACCCGGTGCCAGCATCTCTAAATTCTGCTGATTGCTTCTTGTTGCAATCTGGGTCATCATTTTTCATCTGGCACGGGAACTCCAGTTCATTGGAGCAACAACAACTAGCAACCAGATATGCAGACTTTCTGAGACCT---GGTGTTAATTTAAAGCATGCAAAGGAAGGGACGGAAACAGCAGCTTTCTGGTATGCATTGGGTGGGAAGCAAAGCTATTCAAGCAAAAGAGACGCCCAGGAAACGAGCAGGGACCCTCATTTATATACTTGCACTTATGAAAAA---------------------------------------------------------------------------------------------------------------GGAACA------TTGGAGGTCATTGAAGTCTTCAATTTCAGTCAAGATGACTTGTTAACAGAGGATATCATGATACTTGATACACATTCTGAGGTCTTTGTTTGGGTTGGCCAACATGTAGATATCAAACAAAAGCAGCAAGCTTTTGAGATTGGCCAGAAGTACATGGAACAGGCAGCACTGTTGGAAGGTTTATTGCCA---GATATACCGCTTTACAAAGTTACAGAGGGGAATGAGCCTTCTTTCTTTACAAAGTTTTTTGCATGGGATTCAGCCAAAGCTGCTATTCAGGGAAACTCATTTCAGAAAAAGCTTGTTACTCTCCAAGGGATACCTATACAGGCTATAGAGAAC---------------------------TTA---AAAAAGCAA---------------------------------------------------------------GTCTCAACAACTGATGCTGGCTTGTCTGAGAGTCCAACACGTAGT---------TCT---GACAGCTCCAATGGTTCAAAACAAAGTGGC---CCAACTCAGAGAGCTTCAGCATTAGCTGCCCTGTCATCTGCTTTTGGTTCAAGC---AGTGGG---------------------------------------------------------AGTAAA---GCTGCACCACGA------------GCTACGAAGGCATCTATC------------------------TCTCCTTCCAATCAATCTTCTCAGAGAGCAGCGGCAGTTGCTGCATTATCCACAGTTTTGAATGCTGAACCTAAAAGAGTCTCACCCACAAGGACAATAGTAGGTGGTGACAAGAAATCATCCACAGCTGGGACAGCG---TCAGCAGTGACAAACAATACATTGAGACCCCAAACTGAGGAG---------------TTGCCTGTGAAAGATGGATCAACCACCCAAGATGAAACAAGTTTAGGAGAGTCTAATTCAGAGAGCAAAGAAGTTTCTGAGCCAAATGAGTTTGAAGCCAAGCAAGAAGAGAATGGAAATTCAGATACTTACAGTTATGAACGTTTGAGAACTAAATCCACTAATCCGGCTCCTGGAATCGACCATAAGAAAAGAGAG------------ACTTACTTATCCCCAGAGGAGTTCCAGAAGGTTTTTGGTATGGACCAGAAGACATTCTCTGCGCAGCCTAAGTGGAAGCAAGATATGCGAAAAAAGTCTGTTGATTTGTTCTAG
>Physcomitrella_patens
---------------------------------------------------------------------------------------------------------------------------------------------ATGGCTGTGTCCATGAAGAATGTCGACATTGCTTTTCAAGGAGTTGGGCAGAAACCAGGAATGGAAATCTGGCGCATTGAAGATTTCAAACCAACGCCCTTACCTACGGAATCCTATGGAAAATTTTACTCCGGCGATTCTTACATTGTCCTCAGGACCACAGCACTAAAGACTGGAGGTTTCCACTACGACATTCACTTTTGGCTAGGAAAGAACACAACCCAGGATGAAGCTGGCACTGCGGCAATTAAAACAGTTGAGCTGGACGCTGCTTTAGGTGGTCGCGCTGTTCAATACAGAGAAACTCAAGAACATGAAACGGATCTTTTTCTGTCTTACTTCAAACCTTGTATCATTCCTTTAGAAGGGGGTGTTGCTTCTGGATTCAACAAAGTGGAG------GTTGAGAAGGTGGAGCCTCGTTTGTTCATTGTCAAAGGGAGGCGCGCAGTTCGAGTTTCACAGGTCCCCTTCGCCCGTTCCTCTCTAAACCATAATGATGTCTTTGTTCTGGATACGGAATCAACAATCTTTCAGTTCAACGGAGCAACGTCTAGCATCCAAGAGCGGGGAAAAGCTTTAGAAGTTGTCCAATATATCAAGGATACATATCACGATGGAAAATGTGAAGTTATCATTATAGATGATGGTACGCTCGGGTCCGAGGCAGACACAGGGCAGTTTTGGGTTTTATTCGGGGGTTTCGCTCCACTTGCAAGGAAAGCTGCCGTTGCAGATGATGCTCCTAAGTTGACGAAACCT------AAGCTTTTC---TGC------------------TTCAAGGAAGTAGAA---------ATCTCTAAAGACATATTGGACAGCAGCAAGTGTTATCTGCTTGATTGTGGTAATGAGCTCTACATATGGGCGGGTCGTAATACATCTCTTGATGCACGAAAGGCTGCTGTTTCAACAGTAGAGAATTTCATCACTAATGAGAAAAGACCAAAGCACAGTCAGATTATCCGAATCATTGAGGGATTTGAAACATTAGAGTTTCGGTCACATTTTGACAACTGG------CCATTACATGAACAGTATCCTATC---TCTGAAGAAGGAAGGGGCAAAGTTGCAGCTTTGTTGAAGCAGCAAGGCCTCAACACGAAGGGCATTCTTAAG------GGTTCGCCT---GTCCGAGAAGAATCACCATCACTTCCAAGTTTGAGTGGCAAGCTTGAGGTTTGGAGGATAGTATGTGGTATGAAGAAACAAATTGCTGCTGAAGAAATTGGAAGATTTTACGAAAACAGCTGCTACATTGTACTGTATACTTAT---CAAGGAGAAGAACGTAAAGAGGAATACCTTCTTTGCAATTGGAGTGGCCGGCATTCCCCTCTGGAAGATAAGGATGCGTCCCTGAAAGTTATGAAAGACATGAGTGTAGCACTTAAAGGGCGTGCAGTGCAGGCTTACGTTGCACAAGGGAGGGAACCCATTCAGTTTTTGGCGCTGTTCAAATGCATGTGCATTCTGAAGGAGCCTCCCAGTTTAGGCCAAAAAGAC---------------------------------------AATAACGCAGTAATGTTGGTGCGGGTGCGAGCTGCTGGTCCGAAAATTGTACAAGCCGTACAAGTAGAGCCTTCATCCGCTTCGCTGAACTCCTCCGATTGCTTCCTGCTTCAAACCAACTCAAAATTGTATGCCTGGTCAGGCAATCTTAGTACTTTTGAGAGTCAAAAGGCGAGTCTGCTAGTGGCGGAAATTTTGAAGCCT---GGTGTTATAGCAAGGGCTATGAAAGAGGGTTTAGAGCCTCCGCTATTTTGGAGTTCTCTTGGAGGGAAACGGAAATATGCAAGTCAGAGAGAAGCAAGAGATGTTCCGAAGGATCCACGACTGTATGCTTGCAGTCTGTCACAAGAAGACAGTGCTTGCTTTAGTAACAAGTTGCGCTACGGATTTATCATATCTGACTCAAATCTGGTTGCTTGTCCTCGAATCATCAATTGCATATTTATCAATTACTATTCAGGAAAT------TTGAAGGTGATCGAAGTACATAATTTCACACAGGATGATCTTCTGACGGAAGATATCATGATCCTGGACTGTCACAATATTATATACGAGTGGATTGGCCATAATACGAGCACAGACAACAAAGAGCATTCCTTAAGCATTGCCAAGAGATTTCTTGAACGAGCAGAAAAATTGGATGGAGCACAACCT---GATACTCCCATCTTTATACTTGCAGAAGGCTACGAACCAATATTTTTCACCTCCTTCTTCTCATGGGATTCCAGCAAGGTCAATGTCAATGGAGACGCATATTCAAGAAAGCTTGCAGGGCTTCAAGGACGACGTATTCCTTCA---GAGAAA------------------------------CCCCAAAGACATCTT---------------------------------------------------------------------------------------------------------------------ACATCAAGTTCTTCAGTTGGAGCCAAAGACGAA---TCCACACAACGGGCTGCAGCTATGGCAGCTCTCTCATCGCAGTTGACGAAAGAG---GGGAAGTTTTCCAAGGTTGTCCAAAATATAATCAATCAG---------------------AATAATTCAGCCTCTGCTCCAGTG---------AGTCCTAGATTTCATCGACCA------------------------------TCAACTGCTAACTCTCAAAGAGCTGCTGCAATGGCAGCTCTATCGTTAATGTTTGGTACGAAAAAAGCAGGATTAGCCTCTTCAGTTTCAGTTGATTCTGATTGGATCGCTGGAAGTTCGCCGTTCACGAAAATGGAGGCATCA------------------------------------------------GGGGATACAGAATCTGTAACAAGCTCTAAG------------------------------------------------------TCTGAAGATGGAGGG---GATGAAGGGGAGGAAATCACCGAATTTTTCAGTTATGATCGCCTGAAAGCATCGCCCACGGATCCTGATTTAAAAATAAATGTAAAAAGAAAAGAG------------GCTTACTTATCTCCCGAAGATTTTGAGAAGCTGTTCGGAATGCCCAGAAGCCAGTTTTATGAGTTGCCAAAGTGGAAACAGGATCAACGCAAACGCAATTTACAACTTTTTTAG
>Ceratodon_purpureus
---------------------------------------------------------------------------------------------------------------------------------------------ATGGCTGTGTCTATGAAGAATGTCGACGTTGCTTTTCATGGAGTTGGACAGAAACCAGGAATGGATATATGGCGCATTGAAAATTTCAAACCTGTGCCCCTACCTAAGGAAGCATACGGAAAATTTTACTCGGGAGATTCGTATATTGTACTCAGGACTACAGCTCTGAAGTCTGGAGGATTCCACTACGATATTCACTTTTGGCTCGGGAAGGACACAAGTCAGGATGAGGCTGGTACTGCAGCAATTAAAACAGTTGAGCTAGATGCTGCTTTAGGTGGTCGCGCGGTCCAGTACAGAGAGACTCACGAACACGAGACAGACCTGTTCCTATCTTATTTCAAGCCATGTATCATACCCCTGGAAGGTGGTGTTGCCTCTGGATTTAAGAAAGTGGAG------GCTGAGAAGGTTGAGCCTCGTCTCTTCATTGTGAAAGGGAGGCGTGCTGTTCGAGTATCACAGGTGCCCTTTGCTCGTTCCTCACTCAACCATGATGACGTCTTTGTTCTGGATACGCAATCAACTATCTTCCAGTTCAATGGGGAGACGTCCAGCATTCAAGAGAGAGGAAAAGCTCTAGAAGTTGTACAGTATATTAAGGATACATACCATGATGGAAAATGCGAGGTCATCATTATAGATGATGGTACGCTTGGGTCTGAAGCAGACACAGGCCAGTTCTGGGTTCTATTTGGAGGCTTTGCTCCACTTACGAAGAAAGCCGCTGTTGCAGATGATGCTCCTGCGTTGGCCAAGCCT------AAGCTATCA---TGTATC---ATAGAAGGGAGCTTCAAGGAAGTGGAA---------ACCTCTAAGGACATGTTGGACAGCAGCAAGTGTTACATGCTCGATTGCGGAACTGAGCTATATATATGGGCAGGTCGCAACACATCACTTGATGCAAGAAAGTCTGCTGTTTCGACTGTCGAGGGTTTAATCACTGGTCAAAAAAGGCCGAAGCACACTCAGATCACCCGGATCATCGAGGGATTTGAAACATTAGAATTTCGTTCATATTTTGACAAGTGG------TCCTTTAATGGACAGCACCCTGTT---TCCGAAGAAGGTAGAGGCAAAGTAGCAGCATTGTTGAAGCAGCAAGGCCTCAACACAAAGGGCATTCTCAAA------GGTTCACCT---ATCAAAGAAGAACTTCCACCACTTCCAAATTTGAGTGGCAAGATTGAGGTGTGGAGGGTGATAGGCGGGGTGAAGAAAGAAGTTGCTGCTGAAGATGTTGGAAAGTTCTATGACTGCAGCTGCTACATTGTGCTTTATACTTAT---CAAGGAGAAGAACGAAAAGAAGAGTACCTTCTCTGCAATTGGATTGGCCGACACGCCTCTCCGGAGGATAAGGCTTCGTCGTTAAAGATCATAAAGGACGTGAATTCAGGACTTAAAGGACGTGCAGTGGAGGCTATCATTTTCCAAGGGAAGGAGCCTATTCAATTTTTGGCGCTGTTCAAATGCATGTGCATAATGAAGGAACACCCTGCTGCAGGTCACAAAGAG------------------------------------------AATCCAATAATGTTGGTGCGAGTGCGAGCTGTTGGTCCGCACATTGTGCTGGCTGTACAAGTAGAACCGTTATCAGCTTCACTCAACTCTTCCGACTGCTTCCTGCTTCAAACCAACTCGAAGTTGTATGCTTGGTCTGGCAACCTTAGCTCTGCTGAGAGTCAGAAGTCTGTTCTGCGGGTGGCAGAAGTTTTGAAGCCT---GGTGTTATAGCAAGGCCCGTGAAAGAAAGTTTAGAGCCTCCCATCTTTTGGAGTTCTCTTGGAGGTAAACGAAAATATTCAAGCCATCGGGAACCTAAAGACGGTCCTAAGGATCCAAGGTTGTATACATGCAGTCTTTCACAA---------------------------------------------------------------------------------------------------------------GGGAAT------CTGAAGGTGACGGAAGTGCACAACTTCACACAGGACGATCTTCTGACTGATGAAGTCATGATCGTGGACTGTAACAATGCTATTTACGAGTGGGTTGGCCAGAATTCAAGCGTGGAGGAAAAAGAAAATGCTTTAGATATTGCCAAGAAATATGTTGAACGAGTCGCAAGGTTGGATGGGAGGCTACCA---GATATTCCCGTCTTCATATTCACAGAAGGCAACGAGCCGACGTTTTTCACCAGCTTCTTCTCATGGGATCCCAGCAAAGTCAATGTCAATGGAGACGCATATGCACGAAAGCTTGCAGGGATCCAAGGGCGACGTGCTCCTCCA---GAGAAA------------------------------CCTCAAAAACGTCTC---------------------------------------------------------------------------------------------------------------------ACCCCAAGTTCTTCAGTTGGCGCTAAAGATACG---TCCACACAGAGGGCTGCAGCCATGGCAGCCCTCTCATCGCAATTGACTTCAGAG---GGAAAGTTGTCCAAGGCTGCCCAAACTATAATTAATCAG------------------------AACTCGGCATCGGCTCCAGGA---------AGTCCCAAGTTTCATCGACCA------------------------------TCAACTGCCAACTCGCAAAGAGCTGCAGCTATGGCAGCCCTATCCTTCATGCTTGGCACGAAATCAACAACA---GCCTCAACAGTGTCAGTTGATGCCGATTGGGTCGCTGGGAGTTTACCGTTCACAAAAGTAGAGGCAACA------------------------------------------------GGAGACACAGAATCAACAACAAGCTCAAAA------------------------------------------------------TCTGAGGATGGAGGG---GACGAAGGAGAAGAAATCACTGAATTTTTCAGCTACGACCGCTTGAAATCAACGTCCACAGATCCTGCTCCAAAAATTAATATCAAAAGGAAGGAG------------GCATACTTATCACCCGAAGATTTTGAGAAGCTGTTCGGGATGTCCAGAACGCAGTTTTACGAGATGCCCAAATGGAAACAGGATCAACGCAAGCGCAACTTGCAACTCTTT---
>Selaginella_moellendorffii
---------------------------------------------------------------------------------------------------------------------------------------------ATGGCTGTTTCCATGAAGAACGTTGATCCGGCCTTCCAGGGCATTGGACAGAAAGCCGGGCTGGAGATTTGGAGAATCGAAAATTTTGTTCCTGTCCCTCTGCCAAAGTCTGATCATGGAAAGTTTTACACTGGTGATTCATATATCATCTTAAAAACTACCGCATTGAAGAGTGGAGCTCTCCGGTATGATATACATTTCTGGCTTGGCAAAGCAACAAGTCAGGATGAAGCTGGCACTGCTGCCATAAAATCTGTAGAGCTTGATGCAGCCTTGGGAGGACGAGCTGTTCAATACAGGGAAGTCCAAGGATCCGAAAGCGATAAGTTTTTAACTTATTTCAAGCCGTGTATTATTCCACTCGAAGGTGGCTGCGCTTCCGGCTTTAAAAAGCCGGAA------GTCGAAAAGATCGAGCCGCGGTTGTTTTGTTGCAAAGGGAGGCGAGTCGTTCGAGTAAAAGAGGTGCCATTTTCGAGATCGTCGCTCAATCACGACGATGTGTTCATCCTGGATACAGACGTGAAGATTTATCAGTTCAATGGCGTCAACTCAAGCATTCAAGAGCGAGCAAAGGCCCTGGAAGTTGTGCAGTTTATCAAGGACAATGATCACGATGGCAAATGCGCAGTTGCTATTGTTGAGGATGGAAAAATGGCTGCTGAAGCGGATGCTGGCGAATTTTGGGGATTGTTTGGAGGTTTTGCACCCATTGGCAAGAAAGCTTCGATCAAGGAGAACGAAGACGAAGATCCTGGCAGTGGA---AAGCTGTTTATATGTCTC---GTGGATGGAAACGTGCAAGAAGTCAGCGCTAGTCCCCTGCCGAGAGAGCTTTTGGAAACAGACAAGTGCTACTTGTTAGATGGTGGACCTACAGTATATGTTTGGACGGGTCGTGCCACCTCTTTAGACGAAAGAAAGTCTGCGTCCAAGGCAGCGGAGGAATATATTGCT------AAGAAGCCAGAAACAACACGAATTACACGAGTAATCGAAGGCTTTGAAACTCTGCCGTTTAAATCTTATTTTGGCGAATGG---ACAACGGCTGGAGGTGCTCCTGTGGTT---TCAGAAGAAGGCAGAGGAAAAGTTGCGGCTTTACTCAAGCAGCAAGGCGTGGATGTCAAGGGACTTCTGAAA------GGTGCTTCT---GTCAAGGAAGATGAACCATCCCTTTTTAACTCCTCAGGAAAATTAGAGGTGTGGCGGGTTGATGGAAAGACAAAGACTCCCGTCCCTTCGGAAGCCCATGGGCATTTTTATTCTGGTGACTGTTTTGTTGTGCGTTACACTTAC---CAAGGAGATCAAAAGGAAACAGAGTGTTTTGTTTGCTGCTGGCTTGGAAATCAAAGTACAGAGGAAGATCAAAGCTCAGCATTTTCTCACGTTGAAGAGATCTCCTCTTCTTTTAAAGGACGTCTAGTACAAGCCCGTGTTTTTGAAGGCAAGGAGCCTTCACAGTTTTTTGCGTTATTTTCAAGCCTGGTCATTTTCAAGGGTGGTCAGAGCTCGGGATACAAGACACTTGTATCAGAGAGTGCGTCGGAAGACGAAACATACACAGAGGAAGGTCTTGCTTTATTTCGAGTACGTGGAACAAAGCCTTACAACAGTCTGGCCGTCCAAGTTGAGCCCGTTTCTGCCTCGTTAAACTCCTCGGACTGCTTCATTTTTCAGTCTGCTAAGACTTATTTGCTATGGTTTGGAAGTTTCAGTACCCTTGAGGAACAACAAGTTGCCGCACGAATTGCTACGTCATTGAAGAGT---GAATCATCTCCCAAGTCATTGAAAGAAGGTTCTGAGCCTCCTACATTTTGGAATGCTCTTGGAGGAAAGAAGGTATATCCCAGCCAGAGAGAACTTGTTGACTCCGATAAGGATCCACGCTTGTTTGAGTACACAAGAAAGCCA---------------------------------------------------------------------------------------------------------------GGCAAT------CTATTGTTTGAAGAAACTTTTAATTTCACTCAAGACGATCTCCTGAGTGACGACATCATGATCCTTGATACCCGGTGTGAACTGAGTGTTTGGATTGGTCAAAACGTTAGTCCCAAGGACAAGAAACAGGGATTGGCAATTGCCGAGAAATACGTTGAGCGGGCCAATAGACTTGATGGTCTTTCCAAA---GACATCCCAATATTCAAAATTCTAGAGGGCAGCGAGCCAGCATTTTTTACAAGACACTTCGCCTGGGATCCATCAAAATCAGCTGCCTATGTTGATCCCTTTGAGAGACGACTCGCGGCGCTACAGGGCAGACCAGCGCAAGGGCACGATACG---------------------------CCTCCAAAGAAACGA---------------------------------------------------------------ACAGCTACCAATGGTGCCAACGAACCA------------------------------AAACTCGACGCGGATTCGTCATCTCCCATGGCG---TCCTCTCAAAGACAATCGCCCCTCACA------------------------------------------------------------------------------------------------------------CCCAGG------------CCATCT---------------------------------------TTCACGCCGAGAAAGTCACCG---------------------------------------GTCGAGAGCAAGGAGCCATCTCCAGAACCTGTGGTGGAT------------------------CCAACTCCTACAACTTCCGAGAGCTCAGACGCTCCACCACCTCCTGCGGCGACTGGGCCT---------------------------------------------------------------------------------------------------------------------------------------------TTCAGCTATGAGATCCTCAAGGTAAAATCCTCGAGCAATCCTCCTGGAATCGACGTGACAAAACGAGAG------------AGCTACTTATCGCCCGAGGAATTCAAGAGCGTTTTCGGCATGGAAGTGGATCAGTTCCGAGCACTGCCAAAGTGGAAGCAAGATCAATACAAGAAAGCAGCGGATCTCTTCTGA
>Isoetes_spp
------------------------------------------------------------------------------------------------------------------------------------------------------------------------------------------------------------------------------------------------------------------------------------------------------------------TCAAAGATTGGGCCACTGCGTTATGATATCCACTTTTGGCTTGGAAAAGATGCAAGT---------------------------------------------------------------------------------------------------------------------------------------------------------------------------------------------------------------------------------------------------------------------------------------------------------------------------------------------------------------------------------------------------------------------------------------------------------------------------------------------------------------------------------------------------------------------------------------------------------------------------------------------------------------------------------------------------------------------------------------------------------------------------------------------------------------------------------------------------------------------------------------------------------------------------------------------------------------------------------------------------------------------------------------------------------------------------------------------------------------------------------------------------------------------------------------------------------------------------------------------------------------------------------------------------------------------------------------------------------------------------------------------------------------------------------------------GTACGCGGAACAGGCCGACATAACAGCAAAGCAGTTCAAATGGAATCAGT-------------------------------------------------------------------------------------------CAACAACTTGCTGCTCGTTATGCTGAGTTTCTGAG-CCT---GGGGTACCTGTTAAGTCGATTAAGGAAGGTTCTGAACCTGCCTCGTTGTGGAATGCTCTTGGGGGTAAAAAGG--------------------------------------------------------------------------------------------------------------------------------------------------------------------------------------------------------------------------------------------------------------------------------------------------------------------------------------------------------------------------------------------------------------------------------------------------------------------------------------------------------------------------------------------------------------------------------------------------------------------------------------------------------------------------------------------------------------------------------------------------------------------------------------------------------------------------------------------------------------------------------------------------------------------------------------------------------------------------------------------------------------------------------------------------------------------------------------------------------------------------------------------------------------------------------------------------------------------------------------------------------------------------------------------------------------------------------------------------------------------------------------------------------------------------------------------------------------------------------------------------------------
>Isoetes_andicola
----------------------------------------------------------------------------------------------------------------------------------------------TGGCTGTGTCTATGAAAAATGTAGATAGTGCCTTCCAGGGTGTTGGACAGAAAGC------------------------------------------------------------------------------------------------------------------------------------------------------------------------------------------------------------------------------------------------------------------------------------------------------------------------------------------------GGTGGTT------TTGGAGAAATATGAGCCTCGTCTGTTCGTCTGTAAGGGTCGGCATGTTGTCCGTGTAAAACARGTTCCGTTCGCAAGATCTTCATTAAATCATGA---------------------------------------------------------------------------------------------------------------------------------------------------------------------------------------------------------TGGCTTTGCCCCCATTGGAAGAAAG---GCCAGCAGTGATGCCTCCCAAGTCGAAAGT---CAAGGA---AAGCTTTT----------------------------AAGGAGATTGGGGTTTCACCATTGAAGAGGGAGATTCTTGAGACTGACAAATGTTACGTTCTGAACTGTGGGCTTGAGGTATTCATATGGTTTGGACGCAACA-AGGTCTTGGGGAAAGGAAAGCTGCTTCTTTGGTTGTTGAGGAATATGTTWCYARMGAAGGAAAACCTYCCCATACTCRCATAACTCRTCTCATYGAGGGATTYGARACTTTKACTTTTAAATCAAACTTTGATGCGTGG------------------------------------------------------------------------------------------------------------------GCCCCTGCAAAAGAGGAAGAGATTCCGCCTTTGTTAGATGCCTCGGGAAAGTTGGAGGTCTGGCGTGTCAATGGAAAATCAAAAACAGGTTTACCAGMAGAAGATTATGGGAATTTTTTTTCTGGTGATTGTTACATCGTTCTTTATACTTAT---CCTGGAGAAAGGAAAGAGATGGAGCAACTCCTTTGCTGTTGGATTGGGAAGCAAAGCACAGTGG------------------------------------------------------------------------------------------------------------------------------------------------------------------------------------------------------------------------------------------------------------------------------------TTGCCACTTCTCTTAACTCTTCTGATTGTTTTGTCGTGCAAATCCCAAAAGCCTTTCTACTTTGGTTTGGTAGCTTTAGCACTGCAGAAGAACAA---------------------------------CCT---GGGGTACCTGTTAAGTCGATTAAGGAAGGTTCTGAACCTGCCTCGTTGTGGAATGCTCTTGGGGGTAAAAAGGCTTATCCAAGCCAAAGAGAGCCCCAAGAACCTGAGAATGATCCACGATTATTTGTATGTTTGAAGAACAAA---------------------------------------------------------------------------------------------------------------G----------------------------------------------------------------TTTGGTGCTATTGGATGYTTACAACGARATTTTTGTTTGGCTGGGCCAGCAGACTAGTATAAAGGAAAAGGAAGCAGCATTCAGCACTGCAGAG-AATATTTGGAGCGTGCAAGCCTGCTTGATGGCCTGTCAAAA---GATGTTCCCATCTATAAAATGCTAGAAGGATATGAACCCGTGTTCTTTACGAAATATTTTACATGGGATCCTGCAAAGTCTGCT-TTCTTGTAGATCCATACGAAAGGAGACTTGCTGTACTTCAAGGGCGGACATTACAGGCAACAGAGACA---------------------------CCTCCAAAGAAACGT------------------------------------------------------------------------------------------------------------------------GGCTCTTCAGGGGATACTGAGATTACACCAGCG---TCATCTCAGAGAAAATCTGYGCTGGCAGCATTGTCATCCACATTTGTATCTCCT---GTT---------------------------------------------------------------------GAAGCTCCAAAA------------CCACTA------------------------------------------TCAGGTCGGAAATCA------------------------------------------------------------CCTCCTTTTATAAGAACACAG------ACGGATTCATCA--------------------------------------------------------------------------------------------------------------------------------------------------------------------------------------------------------------------------------------------------------------------------------------------------TTACCTATCTCCAGAGGAGTTTGAGACTGTGTTCGGTATGGACCAAACACAGTTTTCAGAATTGCCCAAGTGGAAGCAGGATAAATTAAAGAAGGCTGTCGACCTG------
>Isoetes_humilior
---------------------------------------------------------------------------------------------------------------------------------------------------------------------------------------------------------------------------------------------------------------------------------------------------------------------------------------------------------------------------------------------------------------------------------------------------------------------------------------------------------------------------------------------------------------------GAGAAGTATGAGCCTCGTCTGTTTGTCTGTAAGGGTCGGCATGTTGTCCGTGTAAAACAAGTTCCGTTCGCAAGATCTTCACTAAATCATGATGATGTGTTTATACTGGATACTGAGTCAAAAATTTATCAGTTTAATGGAGTGAACTGTAGTATCCAAGAGAGATCGAAGGCTTTGGAAG---------------------------------------------------------------------------------------------------------------------------------------------------------------------------------------------------GTGTG---GTTGAAGGGCATGCGAAGGACATTGGTGTCTCACCGCTGAAGAGAGAGATTCTTGAGACTGACAAATGTTACCTTCTGGATTGTGGACTTGAGACATTCATTTGGTTTGGCCGCAACACAGGTCTTGAGGAAAGGAAAGCTGCTTGCTTGGTTGTCGA------------------------------------------------------------------------------------------------------------------------------------------------------------------------------------------------------------------------------------------------------------------------------------------------------------------------------------------------------------------------------------------------------------------------------------------------------------------------------------------------------------------------------------------------------------------------------------------GGGTGGATCTARTATTGGCTACAAAGAAAAGATTGGAGAAACAGGATCARAAGATRAGACATAWACTGAAGAAACGATTGCACTAATACGAGTACGAGGACCAGACCGTCATA--------------------------GTTGCCACTTCTCKTAACTCTTCTGATTGTTTTGTCGTGCAAATTCCGAAAGCCTTTGTACTTTGGTTTGGTAGCTTTAGCACTGCAGAAGAACAACAACTTGCTGCTCKTTWTGCTGAGTTTCTGAG-CCT---GGGGTACCTGTTAAGTCGATTAAGGAAGGTTCTGAACCTGCCTCGTTSTGGAATGCTCTTGGAGGTAAAAAGGCTTATCCAAGCCAAAGAGAGCCTCGGGAA--------------------------------------------------------------------------------------------------------------------------------------------------------------------------GATTGAGGAGATACCTAATTACACTCAAGATGACCTCCTAAGTGACGATTTGGTGC----------------------------------------------------------------------------------------------------------------------------------------------------------------------------------------------------------------------------------------------------------------------------------------------------------------------------------------------------------------------------------------------------------------------------------------------------------------------------------------------------------------------------------------------------------------------------------------------------------------------------------------------------------------------------------------------------------------------------------------------------------------------------------------------------------------------------------------------------------------------------------------------------------------------------------------------------------------------------------------------------------------------------------------------------------------------------------------------------------------------------------------------GGAGTTTGAGACAGTGTTCGGTATGGACCAAACTCAGTTTTCAGAATTGCCCAAGTGGAAGCAGGATAAATTGAAGAAGGCTGTCGACCTGTTTTA-
>Isoetes_elatior
--------------------------------------------------------------------------------------------------------------------------------------------------------------------------------------------------------------------------------------------------------------------------------------------------------GACAACTGCCTCAAAGACTGGGGCACTTCGTTATGATATCCACTTCTGGATTGGAAAAGATACAAGTC------------------------------------------------------------------------------------------------------------------------------------------------------------------------------------------------------------------------------------------------------TTCCGTTCGCAAGATCTTCATTAAATCATGATGATGTGTTTATACTGGATACTGAGTCAAAAATTTATCAGTTTAATGGAGTGAACTGTAGTATCCAAGAGAGATCGAAGGCTTTGGAAGCAGTCCAGTATATAAAGGATGCCGATCATGATGGAAAATGTGACATTGCTATTAT-GAGGATGGCAAATTAGTAGCCGAAGTTGATACTGGTGAATTTTGGTCACTTTTTGGTGGCTTTGCCCCCATTGGAAGAAAG---GCCAGCAGTGATGACTCCCAAGTGGAA-GT-------------------------GTGTG---GTTGAAGGGCATGCGAAGGACATYGGKGTCTCACCGCTGAAGAGAGAGATTCTTGAGACTGACAAATGTTACCTTCTGGATTGTGGACTTGAGACATTCATTTGGTYTGSSYGCAAYAYAGGTCTTGAGGAAAGGAAAGCTGCTTGCTTGGTTGTCGAGG------------------------------------------------------------------------------------------------------------------------------------------------------------CAGCACTTCTTAAGCAACAAGGAATAAATGTTAAGGGATTACTCAAA------GGGGCCCCTGCAAAAGAAGAAGAGATACCACCTTTGTTAGATGCTTCTGGAAAGTTGGAGGTCTGGCGTGTCAATGGCAAATCAAAAACAGG-TTACCAGCAGAAGATTATGGGAAAYTT-TTTCTGGTGATTGTTATATCGTCCTTTAT-CTTAT---CCTGGAGAAAGGAAAGAGATGGAGCAACTCCTTTGCTGTTGGATTGGGAAGCAAAGCACTGTG-AAGAGCAATTTTTGGS-TTACGCCAGCTAGGTGAAATGTCTACTTCTCGCAAAGGA------------GCCAAGATAACGGAAGGCAAGGAGCCTGCCCAATTTCTTGCTTTATTCCAGAACGTGGCCATTTTAAAGGGTGGATCTAGTATTGGCTACAAAGAAAAGATTGGAGAAACAGGATCAGAA--------------TGAAGAAACGATTGCACTAATTCGAGTACGGGGAAYAGGCCGTCATAACAGCAAAGCAGTTCAAATGGAATCAGTTGCCACTTCTCTCAACTCTTCTGATTGTTTTGTCGTGCAAATTCCGAAAGCCTTTGTACTTTGGTTTGGTAGCTTTAGCACTGCAGAAGAACAACAACTTKCTRYTCGTTATGMTSAGTTTCTGAG-CCT---GGGGTACCTGTTAAGTCGATTAGGGAAGGTTCTGAACCTGCCTCGTTGTGGAA-------------------------------------------CGGGAACC-GAGAAGGATCSAYGATTATTTGTATGTTTGAAGAACAAA---------------------------------------------------------------------------------------------------------------GG---------------GATTGAGGAGATACCTAATTACRCTCAAGATGACCTCCTG-RTGACGATTTGGTGMTRTTGGATGCTTACAACGAAATTTTTGTTTGGCTGGGCCAGCAGACTAGTATCAAGGAAAAGGAAGCAGCATTCAGCAGTGCCGA-----------------------------------------------------------------------------------------------------------------------------------------------------------------------------------------------------CA---------------------------CCTCCAAAGAAACGT------------------------------------------------------------------------------------------------------------------------GGCTCTTCAGCGGATACTGAGATTACTCCAGCG---TCATCTCAGAGAAAATCCGCGCTGGCAGCAT---------------------------------------------------------------------------------------------------------------------------------------------------------------------------------------------------------------------------------------------------------------------------------------------------------------------------------------------------------------------------------TCTCTGAACTATCAGAG------------ACGACACTGTCAGATACTAATGGG---------------------------------------------GACGGTGAAAAGCAATCTCGTGTTTATCCCTATGAACGATTGAAAGTGAAGTCATCTGAACCAGTTTCAGGCATCGACATTACCAGGAGGGA-------------------------------------------------------------------------------------------------------------------------------
>Isoetes_coromandelina
---------------------------------------------------------------------------------------------------------------------------------------------------------------------------------------------------------------------------------------------------------------------------------------------------------------------------------------------------------------------------------------------------------------------------------------------------------------------------------------------------------------------------------------------------------------------------------------------------------------------------------------------AGATCWTCAYTAAATCATGATGATGTGTTTATACTGGATACGGAATCAAAAATTTATCAGTTTAATGGAGCGAATTGTAGCATCCAAGAGAGATCAAAGGCTTTAGAAGCAGTCCAG-----------------------------------------------AGAGGACGGGAAATTAGTGGCTGAAGYTGATACTGGYGAATTTTGGTCACTTTTTGGTGGTTTTGCTCCAATTGGAMRRAAW---GCCAGCAATGATGACTTCCAAGTYGAAGGC---CAA--G---A-------------------------------------GGACATTGGGGTCTCACCACTGAAGAGGGAAATTCTTGAGACTGACAAATGTTACCTTCTTGATTGTGGGCTTGAAATATTCGTTTGGTTTGGCCGCAACACTGGTCTGGATGAARGAAAA--TGCTTCCAAGG-TGTTGAGG-----------------------------------------------------------------------------------------------------------------------------------------------------------------------------------------------------------------------------------------------------------------------------------------------------------------------------------------------------------------------------------------------------------------------------------------------------------------------------------------------------------------------------------------------------------------------------------------------------------------------------------------------------------------------------------------------------------------------------------------------------------------------------------------------------------------------------------------------------------------------------------------------------------------------------AATGCTCTTGGAGGTAAAAAGATTTATCCAAGCCAAAGAGAGCCCCGAGAACCAGAGAAAGATTCGCGCTTGTTTGTATGTTTGAAGAACAAA---------------------------------------------------------------------------------------------------------------GG-----------------------------------------------------------------------------------------------------------------------------------------------------------------------------------------------------------------------------------------------------------------------------------------------------------------------------------------------------------------CC---------------------------CCTCCAAAGAAACGT------------------------------------------------------------------------------------------------------------------------GGCTCATCAGGAGATAATGAGAGTACTCCAGCG---GCATCACAGAGGAAGGCCGCACTAGCAGCATTGTCATCTACATTCGTTTCGCCT---GTT---------------------------------------------------------------------GAAGTTCAAAAA------------CCGTCA------------------------------------------TCAGGTCG----------------------------------------------------------------------CCTTTTATAAGAACACAG------ACGGATCCTTCATCTAGTCCATCTTCAGCGACTGGT------------------------------------------------------------------------------------------------------------------------------------------------------------------------------------------------------------------------------------------------------------------------------------------------------------------------------------------------------------------------------------------
