# Supplementary material for: Phylogenomics indicates the “living fossil” Isoetes diversified in the Cenozoic
Source: PLoS One. 2020 Jun 18;15(6):e0227525. doi: 10.1371/journal.pone.0227525 (PMC7302493; doi:10.1371/journal.pone.0227525)
Supplement: S1 File — Folder containing fasta files for each of the individual nuclear alignments. (GZ) [file pone.0227525.s011.gz › 1_Individual_Nuclear_Alignments/Homolog_34152.orthogroup_1.fasta]

>Physcomitrella_patens
---------------------------------------------------------------------------------------------------------------------------------------------------------------------------------------------------------------ATGATCAATGTCTCCAGTGGGAAGAATAATTTGAGAGTTTCGGGA---------------GGCTTTAATTGCGAAATCATGAATACCTACAGGCTTACGAACACCACGTACACAGAAGTTGTGGCAAGGTTGCCCGTGGTTACACTTCCAGTCAGTTTTGGCTCCAGTAGTAAA---GAGCTCTCCCTATTTGATGACAACGAGGCCGCTCCTAGGGTGGGAAGCAAGAGCGAGGCAGCCATCAAC------GCTCAAGCTGGCAAAATTGCTGAGCTTCTCAGAGCGACTGATATTAGCTACTTGTCTCTCAGAGAGGAAGCGAGAAATGGCAATCGTCAAATTTCAGCGAAGCGTGGAAGCCTCATGGCTGCTGTTCTCCAACATGATCCAGATGCATTTTCGTACAAT------------------------------------------------------------------------CTTTCAGAA---CCTCATAAGCGTGGA---------------------------------------------------------------------------GGATGGCGGACTCCTGTTGAAAAGCGTCCGCCTCAGACAGTACCTAGGGACTATTCTAGTCCTTGCACTCCTCAAGTGACTCATCAATCACTAGAACCTCCTAGTGTACCAAATATAAGTTCACCATCTGCTGCAAGACTGACTGGAGTTAAAAGAAAAGAGGCTCCTGAA------TCTAAGCCTGATAGACATCAATTCAAAAAACCGGCTACAGGCTTGTTGGATCCGATA------AAGAGCAATCAGGATGCTGTTGTGCATGAACTCTGCGAGCTGCTGGATGATATTTTTACAAGATCAGGGGCATTTGGTGAAGACGAAGGCGATGATGCTGGAATTTCATTGTCTCTTGCTGAAATGAGGTCAATTGAAGAAGATGTTGTAAAGTTACGGTCAAAGAACATACTTCAAATCGTTCCTCTTGATTATCACGTACGACTTTTGAGCTTGCTCGATCAGCATGTTCAGCGAGCTCATGGGAGGGAGGTAGATGAGGATGATGATGAAGAGAGTATGAACTTTGAATCGGTGATGTTGGGTTTGGAGGCGGTTCAAATTTCACTAACTATCATGACTGGTCCAAATATGGCCAAGCAGATTTATAAAGAAGAGATTATCGACAGATTAATCGATTTCACAAGGTTTCAGATTATTCATAGTGTGTTCACAGCATATGATCCTGGTTATCGCCAGATCCACAAAGGTTCTGCAGGTGGT------------GGAGATGAAGGAGATGATGATGAAGACCTTCAGGCAATAGAGAATGGAAGTAGCTCAACGAAAAAGAGTCGACGAAAGAGCAAAACACCTGCGAAACCAAAAAAACCAGCTCTAAGCAAGCAGTCTGGCGCTGTTTCAGGCGTGCTACACAAACTATGCAGTATTTTATCTTTGTTGAAGGAGCTCTTGCCCATTACAAAACTTTTGGATAGCAGTGTTCTGCAGCTTACGAAAACCATGCTGGACACTTTTGGTGTAGACAATATCCAGTTGTTGCAGCTGAAGGCTCTTGGTGTGGTGTGTACGATATCAGAGGTGTACCCACAGCACCGCAGATTGATAATCGAGGAAATTGTGACTTTACTGTGGAAGCTTCCATCCTCAAAACGAAATTTGCGGTCTTATCATTTATCAGATGAAGAGCCAAAGCAAATACAAATTTTGACAGCTCTTATATTGCAGTTGGTACAATGCAGCGTTTCTCTCATTGGAGTTGACGCTGTTAGTAAACCTGAG---------------GTTGGAAGCAGTAATGAAAAT---GAGACCAACTCA---------------------CAGAGGATTTTTGAGCCTGCTATGGAGGTTACTAGCCACCTTTGGCAGCAAATTTTTCAGCGTTGGGCTGCTCCAAAGACGCCAGATGGGGCAGATGTGAAGGGAATAGTGGACAATTTGCTTGTGGACCTGCTTACGACCCTGAATGTTCCAGAATTTCCTGCAGCTAGTCTTCTGCTTCAGGTTTTCTGTGTACTTTTATTCGGTAATGCCGGCATTAGAGCAAAAGATGCTGTTCTACGGGGTGCTTCAGTTGACCTTCTTGGTCAGGTGGCAGCTCGCTTGAAAGAGGATTCAGTTGCTTGCAGTACAGACAAGTTGTGGATTCTGCAAGCACTTCAAGAC---------------------------AAAGACTTTAATATTGATTCTGATAGTGAT---------GAAGCATCAGCCCGAAGCTGTTCAGCGTGTGACAAAGGAAAGAGCACAAAGCTCATGGTGTCCTGTAATGGTTGTAACCGGTGGTTTCATGGCGATTGCATTGGAGTTACCAAGCATGACAAAGTGGATCGAGGCTGGCTTTGCCATTGCTGTTTGTGTAAGAATCAGATAGATTTACTTTATTCAAAC------------------GATAAATGTCAGTCCAATGGAAGCAAGCCTTCTAAGGAAGTTTCATTAGCAGAGAAAGTCGGAACAACG------AAAGAAGGAATACTTGTTGTGCAGCAGATTCTACTTAACTACCTTCAGGAGTTGACTGTCACTGACAGTACGGCAATATATGCCCGCAGGTTTTATTTGTGTCAGTGGCTACGGGACGAGGTGCAAACCGCACAAATCATCCAATTTTACCAAAATCGTTGGAACTCCAAGTCGCCTTTTCAGGACTTTGGCATTGCACTCTCTCCTCTTTCACGCGATGCTGCTCTTCGGATATCAAGAGCTTTGGGTCAACAGAGGCCACTTGCAAGAGGACTTGACAAGATATTGGAGAGATTATTGGTCAGTCTTACGGACAATTCACCAACTCCTCGAGCAAAAGCATTGCGAGCGGTGGGTGCTATTGTGGAAGTGGATCCAAGTGTTTTAGGTGACGAGCGAGTGCAGAGAGCTGTGGAAGGACGATTTCTTGACTCAGCGATTTCTGTTCGAGAGGCTGCCATGGAGCTCGTCGGTAGACACATAGTTAACCGGCCTGATTTCGCTTTGAAGTATTTTGAAAAAATTGCTGAGCGTATTATGGATACTGGTGTAAGTGTTCGAAAACGGGTTATCAAGATCATCAGAGACGTTTGCTTGTCCAACGCGGGGTTTTCCAAGATGACAGATGGCTGTCTTCGCATCATTTCAAGGATCAATGATGAGGAAACAAGTATACAGGATCTTGTTGGGAAAACGTTTTTTGAGCTTTGGTTTGATGAGCCAACAAGGCATCATACCCAGCATTTGGGTGATGGAAGTGTGGTCCCTTCGGAAATTGCAGAGAGAGCACAACAGCTGGTTGATGTGCTCAGAAAACTCACTAGCCACCAAGCCATGGTTACTATCATAAAGCGTAGTCTATCATTGGACTTCTGTCCTCAAAACATAAAGAATTCAGCAACAAGCATGATGACTCAAGCTGCTGTTAGGCTTCGCTGTGAATTGATGTGCAAGTGCTTACTTGAGAGCGTGCTGAAGGTAGAAGAAACAGCTACGGATGATACAGATATTCGGGCCTTGCCCTATGTCTTGGCGTTACATGCTTTTTGCACTGTTGACCCTACACTGTGCGCACCACCATCAGATCCATCTCGCTTTGCCGTGACTCTCCAGCCCTATCTGAAGACTCAGGTTTCGAGTCGGGATGCAGCTCAATTATTACAGAGTATTATCTTTGTGATTGATGCTGTGCTTCCTTTATTACGGAGACCTCCACAGAGCTTTGTGGAGGAGCTTGAACGTGATCTGCGCCAGCTAATTGCCTCG------TGCACTTTTCTGACAGTCGTCCATGCATGCATAAAGAGTCTTTGTTCTTTAAGCAAGATTGCATCAAAAGGAATTGCATCTTTTGAGTTCCTTGTTCGCCAGTTCTTTAAACTTCTCGACGGGTGCCAAAAACGAGATTCTGTTGCTGCTGAGAAAGCCAACATTTTGCGGTGCTTGTTCTGTTTGGGTCTTTTGGCTCGATACGGATCAGAGTCTGTTGAGGCT------CTTGAGGATGAAGATATCAACATGAACCAGTTCCTGGAGTTGTATAAATATTTTCTGGGGCAGGGTGATTTTGATATTAAAGCTCGGGCCTTGCAGGCGTTGGGTTTTATATTCATAGCAAGACCCGAGTTTATGATGGTTAAGAACATGGACAAGATTCTTGAAACCACGCTCAATGCTTCTGCTGATTCGCGCATCAAGATGCAAATGCTTCGAAATTTCAGCGATTATCTTCTTGATGTTGAGGAGAAAATGGGG---------------------GAGACAGAT---------GAAAAGTCCAACGGTGACAGTGCTGTCCCAGTAGCGGCAGGTGCTGGGGACAGCAATATTTGTGGTGGTATTATCCAGTTGCATTGGGATCTAATCCTAGAGAGATGTTTGGATTATAACGAGGAAGTGCGTCAAACTGGGCTGAAGGTGGTGGAGATTGTCTTGCGGCAGGGTTTGGTGCATCCAATGACATGCGTTCCCCAACTCATTGCATTGGAAGTGGACCAGCTGGAAGTGAACTGGAAACTTGCACATCGTTTATTGCTACACATGAATGAAAAATATCCCTCATTTTTTGAGAGTCGACTAGGGGATGGCCTCCTTCTGTCGTTCGCTTTCATACAATCTGGGGCAGCAAGT---TGTGAG---------CACAGGACCTCTCCTACGAAACCTGCCGCGATTAAACTCAAGGATCCAAGCATCCCTGCATCGTTT------GCGAAGCCTGGCATCTCTCGAATTTACAAATTAATAAGAACCAGTCGAAATTCTCGAAACAAATTCTTATCATCTGTGATCAGAAAGTTTGATTTTGGAGCCTCTGGCATTCAATCTGTTCCATTCTTGGTATATTGTTCGGAGGTTTTGTCAGCACTTCCATTTGGAATACCCGATGAACCTCTCTATGTCGTATACACTATCAATCGGGTCGTTCAGGTACGAGGAGGAGAATTGGAGGCAAATATGAAGACCATTATTACTGAAGGGGCATTGGGGGCAACGACTAAACTGGTTCTAGAAAGTATTGCAGCAGAGAAAGATCGGATAGAAGAGGCAGCT------------TTGAATCCTAATTCTATGCAGTACGAATTTAAAAAGGATGTCTCT---------------------------------------------------------------------------------------------------------ATTGAAATGGTTGACACGGAAGGAATTCCTCAGGATATTTTGGACAAGCTCAAGGGATACTGCAATTCAGCCATGGCTTTGGCGTTGCTGCTTCGGCTCAAGAGGCACTTGAAGATAGTGTATTGCTTGAACGATGCTCGATGCCAGTCTTATCAACCAACTGAAGTTATCAAACCTGTTGATATGCTTTCTAAACGAGAAAGTATGAAAGAATTCAACTTGAAGGAACTACCTGTTGAATCCCCAACAACAGTTCGACAGATGCTAGAACAATATAAGGCATTTAAGCGATTGCTGAAAGAAGATTCTGTCGATTACGCTGTTTACACTGCAAATATCTCGACGAAGAAGCGACCAAGCCGTGCCCAAGTTGATGCC------------------GATTCTCCTCACACT---AACGGACATCTT---GTAAGTCGTGTAACGCAAAGAAGGAAAAGCGTGGCTGCTACA---------------------------------GCTGTGGAGTATGATGTATCAGGTGATGATGAAAGT---------------------------------------------GATGAAGACTGGGGGGCTTCCAAGTCCGGACGAAGAAAAAGTGCCCCTGCAGGGAGGACTCCTCGGGTTAGGAAGTGA---------------------------------------------
>Ceratodon_purpureus
---------------------------------------------------------------------------------------------------------------------------------------------------------------------------------------------------------------------------------------------------------------------------------------------------------------------------------------------------------------------------------------------------------------------------------------------------------------------------------------------------------------------------------------------------------------------------------------------------------------------------------------------------------------------------------------------------------------------------------------------------------------------------------------------------------------------------------------------------------------------------------------------------------------------------------------------------------------------------------------------------------------------------------------------------------------------------------------------------------------------------------------------------------------------------------------------------------------------------------------------------------------------------------------------------------------------------------------------------------------------------------------------------------------------------------------------------------------------------------------------------------------------------------------------------------------------------------------------------------------------------------------------------------------------------------------------------------------------------------------------------------------------------------------------------------------------------------------------------------------------------------------------------------------------------------------------------------------------------------------------------------------------------------------------------------------------------------------------------------------------------------------------------------------------------------------------------------------------------------------------ATGTCCCAGAGTTTCCAGCGG------------------------------------------------------------------------------------------------------CTAAGCCTTCTCCTACAGGTTTTCTGTGTACTTTTATTTGGTAATGCTGGCATTAGAGCAAAAGACGCTGTTCTACGAGGCACTTCTGTAGACCTTCTTGGTCAAGTGGCAGCTCGCTTGAAAGAAGATGCAGTCGCTTGCAGCAAGGACAAGTTATGGATTCTGAAAGAACTCCAGGAA---------------------------AAGGACATTCATGCTGATTCTGATGATGACTATGATCACGATGCGTCTACCCGGAGCTGTTCTGTGTGTGGCAAAGGGAAGATTTCGAAGCTCATGGTGTCCTGCAATGGGTGTAATCGCTGGTTCCATGGTGACTGTATTGGAGTTACCAAGCATGATAAAGTTGATCGAGGTTGGCTTTGCCACTGCTGTCTGTGTAGGAAACAGATAGAGTTACTTTATCCAGAT------------------AATAAAGAACAGAACAATGGAATCAGGTCTTCTACTGAACCCAAAACTGCAGAGAAGGTAGGAATGATG------AAAGAAGGAGTACTTGTTGTGCAGCAAACTCTACTAAATTACCTTCAGGAGTTGGCTGTCTCTGACGACACGGCAGCTTATGCCCGCAGATTTTATTTGTGTCAGTGGCTGCGAGAGGAGGCGCAGATCGCACACACCATCCAATTTTACCTAAATCGTTGGAACTCCAAGTCACCTCTTCAGGACTTTGGCGTCGCACTTTCTCCTTTATCACGTGATTCTGCACTTCGGATTTCTAGGGCTTTGGGTCAACAAAGACCACTTGCTAGAGGGCTGGACAAGATTCTGGAGAGATTATTGATAAGCCTTACAGATAATTCACCAACTCCTCGAGCAAAAGCATTGCGAGCGGTTGGTGCAATTGTGGAGGTGGATCCCAGTGTTTTGGGTGACGAGCGAGTGCAGAGAGCTGTAGAAGGACGATTTCTTGATTCTGCCATCTCTGTTCGCGAAGCTGCCATGGAGCTTGTTGGACGACACATTGTTAATCGGCCTGATTTTGCTTTGAAGTACTTTGAAAAAATTGCTGAGCGCATCATGGATACTGGTGTAAGTGTTCGAAAACGTGTTATCAAGATCATCAGAGACGTTTGCTTGTCCAACGCGGGTTTCTCCAAAACAACTGATGGTTGCCTGCGCATCATATCCAGGATCAATGATGAAGAAACCAGTATTCAGGATCTTGTTGGGAAAACATTCTTTGAGCTTTGGTTTGAAGAACCTACAGGGCATCATACCCAGCACTTGGGTGATGGAAGTGTAGTTCCCACTGAGATCGCAGAGAGAGCACAACAGTTAGTTGATGTGCTTAGAAATCTTCCAAGCCACCAAGCTATGGTTACCATCATTAAGCGTAGTCTGTCTTTGGACTTCTGTCCTCAAAACATAAAGACTTCAGCTACTAGCATGGTGACCCAAGCTGCTGTTAGGCATCGTTGTGAGTTGATGTGCAAGTGCTTACTTGAGAGTGTGTTGAAGGTAGAAGAAACAGCTTCAGATGATACGGACATTCGAGCCTTGCCTTATGTCTTGGCATTACATGCATTCTGTACTGTTGACCCCACGCTATGTGCACCACCATCAGATCCGTCTCGCTTTGCCGTAACTCTCCAGCCTTATTTGAAGACGCAGGTTTCGAGCCGAGATGCAGCACAATTGTTACAGAGTATTGTCTACGTGATTGACACTGTGCTTCCTTTGTTACGGAGACCCCCCCAGAGTTTTGTGGAGGAGCTTGAACATGATCTGCGTCAGCTAATTACCTCC------TGCACCTTTCTTACAGTCGTTCACGCATGCATAAAGAGCCTTTGTTCTTTGAGCAAGATAGCCTCTAAAGGAGTTGCATCTTTTGAGTTCCTTGTTAGACAGTTCTTTAAACTACTTGATGGTTGCCATAAAAGAGAATCTGTTGCTGCTGAGAAAGCTGGTGTATTACGATCATTGTTCTGTTTGGGTTTATTGGCTCGGTATGGAGCAGAATTTATAGAGGCT------TTTGACGATGAAGATATCAACATGAACCAGTTCTTGGAGTTGTACAAATTTTTCCTTGGACAGGACGATTTTGATATCAAGGCTCGTGCACTTCAGGCCTTGGGCTTCATATTTATTGCAAGACCTGAATTTATGATGGTTAAGAACATGGACAAGATTCTAGAAACCACACTCAATGCTACTGCTGACACACGGATCAAGATGCAAATGCTCCGAAATTTCAGTGATTATCTCGTGGATGTTGAAGAGAAAATGGGG---------------------GAGACAGACGGTGGTAATGAAAAAACCAATGGCGACAATGCTGTCCCAGTAGCTGCTGGTGCTGGGGACAGCAATATATGTGGTGGCATTATCCAGTTGCATTGGGATTTAATCTTGGAGAGATGCTTGGATTTTAACGAGGAAGTTCGGCAAACCGGTTTGAAGGTAGTGGAAATTGTCTTGCGACAAGGTTTGGTGCATCCAATGACATGTGTTCCCCAGCTCATTGCATTGGAAGTCGATCAACTGGAAGTAAACTGGAAACTCGCACATCGATTGTTAGTACACATGAACGAAAAGTATCCCTCGTTTTTTGAGAGTCGTTTAGGGGATGGTCTTTTACTGTCATTCGCTTTCATACAATCAGGGGCAGCAAGT---TGCGTT---------CAAAAGGCCTCTCCAGTAAAGCCCACCTCAATCAAACCCAAGGATTCAAGCAGCCCAGCATCTTTT------GCGAAGTCGGGAATCTCACGAATTTACAAACTTATTAGAAGCAGTCGGAATTCTCGAAACAAGTTCCTATCTTCTGTTATCAGAAAGTTTGACTTTGGGGTTTCTGGCATACAGTCTGTTCCTTTCTTGGTATATTGTTCAGAGGTTCTTTCAGCTCTCCCTTTTGGAATCCCGGATGAACCTCTTTATGTTGTGTACACAATCAATAGAGTTGTTCAGGTTCGTGGAGGAGAGCTGGAAGCAAACATGAAGGCCGTTATCACCGAAGGTGCTTTAGGGGTTACAACAAAGCAGGTTCTAGAAAACATCGCAGCTGAAAAGGAACGACTAGGAGAGGCAGTT------------GTGAATCCTTCTGATTGTCCGCCGGAATTTGCGAGGGAGGTTTCC---------------------------------------------------------------------------------------------------------ATTGATATGGTGGACGTTGAAGGAATCCCCGGAGATGTTCTCGACAAGCTCAAGGGGTACTGCAATTCCGCCATGGCCTTGGCTTTGCTGCTTCGACTGAAGAGGCACTTGAAGATTGTGTATAGCTTAAATGATGCTCGCTGCCAGTCGTATCAAGCAACCGAGGTAATCAAGCCCGGTGATATGTTATCTAAACGAGAAAGTGTGAAAGAGTTCAACCTGAAGGAACTACCGGTTGATTCTCCAACAACCGTTCGGCAAATGCTAGAACAGTATCAGGCATTCAAGCGTCTGCTTAAAGACGATTCTATGGATTACGCGGCATACACCGCAAATATTTCAACAAAGAAGCGACCAGGGCGTGTTCAAACTGATACC------------------GATGCTGCCCACGTG---AACGGAAATCCC---GTCAGTCGTGCGATGCCGAGAAGAAAGAGCGTAGCA---------------------------------------ACTGTGGAATATGATGTATCAGGTGACGATGAGAGT---------------------------------------------GATGAAGACTGGGGGGGTTCCGAAGGCTGG---------------------------------------------------------------------------------------------
>Arabidopsis_thaliana
------------------------------------------------------------------------------------------------------------------------------------------------------------------------------------------------------------------ATGAGCAATCCAAGCAGT---TCCGGCTTGGGTTCAAGTTCA---------------GGTTTGACT---------CATTTCGGGATCGGTTTGGCTAATACTGTTCAGTCGGAAGTTACTCCTTACTTGCCGCTACCGTCGTTACCTATATTCTGCGGTGCGGCCGAACCTGGAGAGTTCAAGTTGTTCGATGAGGTTGGCCAAGGTAGTGGCTACAGGTCGTTGGATCGCAGTGAGATTCTC------GCGCAATCTAGTAGAATCGCAAATATGCTTCATGAGACTGACGTTTCTTACCTGGATCTTAGAAACGAGGCT---AGGGCGCCCGATTGTAATTCTGGGGAGCATTTTCAGTTATATGACCTAGTTCTACGATGCAATCCTGGAGCATTTGATTTATCAGGTCCGACCTGCGAT---------------CCACTCTTTACCAATGAAGGGCCTCAAAAGATAATT---TCTGAACCAAGTGTTCCTGTCAAGATGCAGCGACAGACGGATACTCATTTAGCTAGGAGTATCGAACCTGAACCTGTGAAAAGGGTATTACGACCAAATCATGTTGAAGATCATAGTTGGCAGCACGAAACTCTGACAAACCAGTCACCGAAAGATGTTACTGCATATGACTCTCGGCCTGAAACGATCACCATGAATGAACTTTCTGCTTCC---------AAAAAGCCAAAG------------------GGAAAGAAGAAACGTAAAGATGACTTG---TCATCAGTTCAACCA---------------------------------GATCCA---------TCTGTGCTGCAAGAGTCCATCGTACAAAACTTTTGTGAGATGTTGGAGGACTTCTGTGGCAGAGCTGAAGTCCCTGGTGATGATAGGGATGAAGCAGAGTGGTCATCAGTGCCCGTTGATGAAGTTCGTGTTCTTATAAATGAATTGATGACTATACGGTCAAAAATGCTTCTGCATATGGTACCTGTTGATATTCTATCAAGGTTACTGCGCACTCTGGATCATCAGATACACAGGGCAGAAGGCTTGTCCATT---TATAGTGAACATTCAGATTCAGATTCAGTGTTGTTGGTTCTTGGTGCCCTTGAGTCAATCCATGCATCGCTAGCAGTGATGGCCAACAGTGATATGCCAAAGCAGCTCTACAAGGAGGAGATAATTGAGAGAATTCTGGAGTTTTCTAGGCACCAAATGATG---GCTGTTATGTCTGCTTATGATCCATCATACCGCACTGGAAGTAAACCGGCAGAAAATTTGGCATTTGAA---GGTGATGATGATGATGATAATCCAGATCATGAC---------------ATGGGGTCAGCCAGCAAAAGGCGGCGCATAGTAAAAAAC---AGCAAAGTAAAGAAGGCGTCAGTAAACAGGATCTCTGGAGCAGTAAATACTGCACTACAGAAACTTTGCACTATTCTTGGCTTACTCAAGGACCTGTTGTTGGTAGAAAGGTTGTCTGACAGTTGCATTTTACAACTGTTGAAGACAAGTATTACAACATTTCTAGTGGAAAATATCCAAATTCTGCAACTTAAAGCAATTAGCTTAATCGGTGGTATTTATAATTCATATTCTCAACACCGAACATATGTGATAGATGAAATATCTCAATTGCTCTGGAAGTTACCTTCCTCGAAACGAGCATTGAGAGCGTATCTTCTCCCTGATGAAGAACAGAGGCAGATTCAAATGGTCACTGCTTTGCTCATTCAGTTGGTTCACAACAGCACAAGCCTT------------------------CCTGAAACCTCGAGACAGGCTGCCAGTGGAAACTCTATACTAGAGACCTCAGTTGATGTTGGCTAC---------CTTACTAAGTGTCATGAAGCGGCTACAGAAACATGTTGCCTCTTCTGGACTCGTGTCCTTGAACGATTTACCAGTTTTAAGGGTCAGGACGCTTCTGAGATAAAATTGATTATTGAGAATCTTGTTATGGACTTACTGACAGCATTAAATCTTCCTGAATATCCGTCTGTGTCTCCTATTCTTGAGGTTCTCTGTGTCATACTGCTACATAATGCAGGGTTGAAATCAAAAGATGTCTCTGCTCGAATAATGGCCATTGAGTTGCTAGGTACAATAGCTGCAAGGTTGAAACGTGATGCTGTCCTCTGCAGTAAAGACAGATTCTGG---------ACGTTACTAGAGTCAGATAGTGAA---------ATTAGCGTTGATCAAGTTTGCACAAAAGAT---------------------------------TGCACATTTTGTTTA---GGTAAAAGGGCTGGGAACTTATTGGTCTGTCAAATTTGTCAAAGGCGGTTTCATGGTGACTGTTTGGGTTTAAAGGAACTAGACATTTCAAGTCGAAATTGGCACTGTCCGCTTTGTGTATGCAAGAGGCAACTTCTTGTACTACAGTCTTATTGCAAG------------ACT---------------GACACCAAGGGTACTGGTAAGTTGGAATCAGAAGAAAGCATCGAAAATCCAAGTATGATTACAAAGACCGAAGTTGTGCAACAGATGCTCTTGAATTACCTTCAGGATGTAGGATCAGCTGATGATGTGCATACTTTCATTTGCTGGTTTTATCTGTGCCTTTGGTATAAAGATGTCCCAAAATCTCAGAATAAATTCAAATATTACATTGCCAGACTGAAAGCAAAGTCAATAATCCGTAACTCTGGAGCAACTACTTCGTTCTTGACAAGAGATGCTATCAAGCAGATTACTTTAGCCCTTGGAATGAATAGTTCCTTTTCCAGAGGATTTGATAAGATTCTGAACATGCTCCTGGCTAGTTTAAGAGAGAACGCTCCCAACATTAGGGCTAAAGCTTTGCGAGCAGTTAGTATAATTGTTGAAGCTGATCCAGAGGTACTGTGTGATAAGCGTGTTCAGTTGGCTGTTGAGGGAAGGTTTTGTGATTCTGCAATATCTGTTAGAGAAGCAGCACTGGAACTTGTTGGTAGGCATATTGCATCACATCCTGATGTTGGTATAAAGTACTTTGAGAAGGTCGCTGAGAGGATTAAGGATACTGGAGTGAGTGTTCGAAAACGAGCCATCAAGATAATACGTGACATGTGTACTTCAAATCCCAACTTCTCTGAATTTACAAGTGCGTGCGCTGAGATATTATCTCGTATCAGTGATGATGAGTCTAGTGTTCAGGATCTTGTGTGCAAAACTTTCTATGAATTTTGGTTTGAGGAACCTCCAGGGCATCATACTCAGTTTGCTAGTGATGCTAGCTCCATTCCACTGGAACTGGAGAAGAAAACCAAGCAAATGGTAGGGTTGTTAAGCAGGACCCCAAATCAACAGCTGCTTGTAACAATTATTAAGCGTGCCCTGGCCCTGGATTTTTTTCCTCAAGCAGCTAAAGCTGCTGGTATTAACCCAGTTGCTCTTGCATCAGTACGCAGGCGCTGCGAGCTGATGTGCAAGTGCTTACTGGAAAAAATATTACAGGTAGAAGAAATGAGCCGTGAAGAAGGAGAGGTGCAAGTACTTCCTTATGTACTTGTTTTGCATGCTTTCTGTCTGGTGGATCCTGGGCTGTGTACACCGGCTTCAGACCCTACTAAGTTTGTCATCACCCTACAGCCATATCTGAAGAGTCAGGCTGATAGTAGAACAGGAGCACAGTTACTGGAGAGTATTATTTTCATTATCGATTCTGTCCTACCCTTGATCCGCAAGCTGCCTCTAAGTGTCACAGAAGATCTGGAACAGGATCTAAAGCATATGATTGTTCGG------CATTCGTTTCTAACTGTTGTGCATGCTTGCGTTAGGTGTCTTTGTTCTGTGAGTAAATTGGCGGGGAAAGGTGTTAGCATAGTTGAGCATCTTCTTCAGTTCTTTTTTAAGCGGCTGGAGGCCCAAGGTTCC---------------GATAACACACAGATTGCTGGGCGGTCCCTTTTTTGTCTTGGCTTGCTTATTCGCCATGGAAACTCTCTTATTAGTACC------TCAGGTGGCAAGAATTTCAATCTCTCTGGCTGTCTTAATTTGTTTAAACGACATCTCCGAACGGAAGATATTGCTTTGAAAGTCAGGTCGCTGCAGGCTTTAGGATTCATCCTAATTGCACGACCTGAGTACATGTTGGAAGAAGACATTGGAAAGATAATCGAGACTACATTAGCAGATGAAGCAAATGGGCGTATGAAGATGCAAGCATTACAAAACATGTATGAATACCTTCTTGATGCGGAAAAACAATTGGGATCAGAGAAAGCCAGTGATAACACGGTTAAC---------TCAGTTGAACAAGGTGGCCATAATGTACCTGTGGCCGCTGGTGCAGGTGACACCAACATTTGCGGAGGCATTGTGCAGTTGTTTTGGGATAAAATATTAGGTAGATGCTTGGACTTTGATGATCAAATTCGCCAGACCTCTCTCAAGATAGTGGAAGTTGTACTACGTCAAGGCCTAGTGCATCCTATTACGTGTGTTCCTTATTTGATTGCCCTCGAGACAGATCCTCAAGAGGCCAACCAAAAGCTGGCCCATCATTTACTAATGAATATGCATGAGAAGTATCCGGCTTTTTTTGAGAGCCGTCTTGGTGACGGACTTCAAATGTCGTTTATCTTCATGCAATCCATCAGCCAGGTCACTTCAGAACCA---AATCAAAGTCTTCAGCAAAAGGGTTCAACAAACATGTTGGGCAAAAATGATCATGCTAGTAGTACTCTCACCCAAGCTAGACTTGGAGTCTCTAGGATCTACAAGCTTATCCGTGGAAACCGGGTTTCTCGAAACAAATTTATGACTTCGATTGTTCGCAAGTTTGATAATCCAACCTGGAATGGCTCAGTAATATCGTTTCTGAAGTATTGCACTGAAACCCTTGCTTTACTTCCATTCACATCACCTGATGAACCACTCTATCTTGTATATTCCATAAACCGAGTTATGCAGATTCGGGCTGGAGCAGTTGAGTCAAATTTGAAGGCTTTGTTACATAAA------------GATTCCGCAAAGACTCAGCATGGAAATGGAGCATACCAACAAGATCCGATTCCCGGACATATGAACATGATGGATCTAAAC---ACAAGAATCCAAGAAGAACCAAGACATTGGAATTCCTATGGCCATGCAACTCTAATTGACCTCAATGGATCAGTATACCAAGATTCAAGGGATCAGTTCACTTCATATCAAGTCCATAATGGGAAAGCAGATGTGCACAAGATGACCTCATCTGATCCTCCTGAATTATCCACTGATGATCTGCAGAAAATTCAGGTTGATTGCTTAGCAGCTATAGCTATACAACTTCTTTTGAAGCTCAAGAGATACCTAAAAGTCACGTACAGCTTAAATGATGACCGGTGCCAAGCCTATTCTCCAACGGAACCATTGAAGCCAGGAGATCCTCTCTCC---AGACAAAGCGTT---GCCTTTGACCTCAGCGAAACTCGCACTGACTTACCTTCAACATATCAAGACTTAGTTCAGAGATATCAGGAGTTTAAGAACGCAATGAGAGAAGATACGGTTGACTTCACCATCTATTCAACAAACGTC---------AAGAGA------------------------------------------------------------------------------AAACGCCCAACGCCAAGGAAAACTTCAAGATCTGCTAAAAAA------------------------------ACAGTGGCCTACAACGAAGATGATGATGATGACGACAATGATGACAGAGGATGGCATGGAGGA------------------------------GGAGGAAGAGGAGCTGCTCGGAGACTAAATTACAGCACCAGAAGTAGCAACAGA------AGGTAA---------------------------------------------
>Theobroma_cacao
AAAACTTTCACACTTTTTCCCCGCCATTTGCTTCTCTCTTCTTCCCAATCTTTTCTTAGGGCTCAAAAAGCTCTTCAACTTCTCCAAGGAAACCCTAATTCCTTTCAAATTATCCCCAGATTTCTACATTATTACGAAACTACCACTCCCTTCTACACTCTTCATGCTCTCTCTCTGCAGCAAATCCCTCGCTCGCCGATTAAACAATCGATGAGCAATCCAAGCAGCACGTCCGGGGTTTCGGACCAACCGGGTCCGGGACTGATGGGTTTGGCC---------CACCGTGGTATCGGCCTTTCCAACACCATCCACTCCGAGGTCGCGCAGTGCTTGCCTCTTCCTTCGTTGCCCGTTTTCTGTGGCGCTTCGGATCCG---GAGCTCCTACTATTCGACGAC---CCGACTGGTGGAGCTTCCAGGTCTTTGAATCGACCGGAAATTATT------GCACAGTCTAGTCGAATCGCCGATCTGCTTCGCGAAACTGATGTTTCATATCTGAATCTTAGAGATGAGGCG---AGTTCAGCTACATATGACTATGTGGAGCCCTTGGAACTTCATGTACAAGTTCTCCAATACAACCCTGCAGCATTTGATCTCTCAGGTCTTGTTAAGGAGCAAGTCTCTGGTGGTGCAGTGTTTGAAAGGAAGCCACCC------------------GAGTCAAGTTTTCCTCATATTAGTCAATTCCAGAGAGACATTAGC---------------------------------------------------------AGCACTTACAATCAGCAGACTGATGTCATAGCTAATGATGCACCGAAA---------------------------------------------------TCTTCTTCC---------AGGAAGCCAAAA------------------GGCAAGAAAAAAGCTGCTAATGATGTTGGCTCATCGGTTCGACCA---------------------------------GATCCT---------ACAGAGCTTCAAGATGCCATCATTGGGCACTTCCGTGAGATGCTAGAGGACTTTTGTGGCAGAGCTCAAATTCCCAGTGATGATCGGGATGAGACAGAATGGTTGTCATTGCCTGTCAACGATGTTAGAATGCTTGTAAATGAAATTATGTCTATACGTACAAAGAGACTTCTACATTTGGTTCCTGTAGATATCCTTGTGAAATTATTACGGGTTCTAGATCATCAGATACATCGAGCAGAAGGTTTGTCAGTTGATGAATGTGAGCATCAAGACTCAGATGTATTCTCTTCAGTTTTTTGTGCCCTGGAGTCCATTCATGCTTCTTTGGCAGTAATGGCACATAATGACATGCCAAAGCAATTATATCATGAAGAGATCATTGAAAGGATTTTAGAGTTCTCCAGGCACCAGATAATG---GATGTTATGTCAGCTTATGATCCATCATATCGTGCCTTGCATAAACCAAGTGAAAATGGAGCAGTTGAA------GATGATGAAGACGAAGAGCTTGATGCTGAA---------------CTAGGTTCTGCTAGCAAGAAACGACGTAGTACTAAGAGT---GTTAAAGCCAAGAAATCAGCATTGAACAAGGTCTCTGGTGCTGTGAATGCTATACTACAAAAACTCTGCACTATTCTTGGTTTACTCAAGGACTTGTTGTTGATTGAGAAATTATCTGATAGTTGTGTTCTACAATTGCTGAAGACAAGCTTTACTACTTTTTTGGTGGATAACATACAGCTCTTGCAACTCAAAGCAATTGGTTTGATAACTGGGATATTCTACTCTTACACCCAACATAGAACATATATAATAGATGAAATGGTTCAGCTGCTATGGAAGTTACCATTTTCAAAGCGAGCATTAAGAGCATATCACCTACCTGATGAAGAACAGAGGCAGATCCAGATGGTTACGGCTCTGCTGATTCAGTTGGTCCATGGCAGTGCAAACCTT------------------------CCTGAAGCTTTAAAGCAAACATCAAGTGGGAGTCCGATCTTGGAAGTCTCAGTTGATGATAGTTAT---------TTAACCAAATGTCATGAATCTGTCCAGGATACATGCTGTCATTTCTGGACCCGTGTCCTTCAGCGCCTTGCTTCTGTAAAGACTCAAGATGCCTCTGAGTTGAAAGTGATGATTGAGAATCTAGTCGCTGATTTACTGACAACATTAAATCTACCAGAATATCCTGCTGCAGCTCCTGCTTTGGAGGTTCTTTGTGTTTTATTGCTCCAAAATGCCGGTCTTAAATCCAAGGACATCTCTGCACGTGCAATGGCAATTGATCTTGTTGGCACAATAGCAGCAAGGTTGAAGCATGATTCTCTCCTCTGTAGGAAGGACAAGTTCTGGATATCCGAAGAATTGCTTAGTGGGGATAAC---------------------GATCACGAAAGTTACCCAAATGGTGTA---------------------------TGTTCAATTTGTTTGGATGGAAAGGTAGAAAAAGTGTTGTATAGGTGCCAAGGTTGTCAAAGATTTTTCCATGCTGATTGTATGGGGGTAAGAGAACAAGAAGTTCCTAATCGTAGTTGGTACTGCCAGTTTTGTGTCTGTAAGAAGCAACTTCTTGTGTTGCAATCATATTGTGAG------------TCACAGTACCAGGATAATGAGAATAAGAATTATGGTCGCTCAGAAAGGTCTGAATCT---TCTGATCCA------ATTACGAAAGTTGAAATTGTTCAGCAAATGCTTTTGAATTATCTTCAAGATGCTGCTTCTATTGATGATATCCATCTCTTTGTTCGATGGTGTTATCTATGCTTGTGGTATAAGGATGGCCCCAAATCTCAACAAAATTTCAAGTACTACCTTGCTAGACTGAGATCAAAGGCAATAGTGCGTGACTCAGGGACCGTTTCTTCACTGTTGATAAGGGATTCGGTCAAGAAGATTGCTTTGGCACTGGGACAAAATAATTCTTTCTCTAGAGGGTTTGACAAGATTCTTTACTTGCTTCTGGTTAGCTTAAGAGAGAACTCTCCTGTAATTAGGGCTAAGGCTTTACGAGCAGTTAGTATTATTGTAGAAGCTGATCCAGAGGTATTAGGTGACAAACGTGTTCAAGTGGCTGTTGAGGGAAGGTTTTGTGACTCTGCAATATCTGTCAGAGAAGCAGCACTGGAACTTGTTGGCAGACATATTGCTTCACATCCTGATGTTGGTTTAAAGTACTTTGAGAAGGTGGCAGAGAGGATTAAAGACACTGGAGTCAGTGTGCGGAAACGAGCAATCAAAATTATTCGAGATATGTGCAATGCGAATCCCAACTTCTCAGGATTTACAAGTGCTTGCATCGAGATTATTTCTCGTGTTAGTGATGATGAATCAAGCATTCAGGATCTTGTCTGTAAGACATTTTATGAGTTCTGGTTTGAGGAACCTTCTGGACTGCAGACTCAGTATCCTGGAGATGGTAGTTCTGTTCCATTGGAGGTGGCTAAGAAGACCGAGCAGATCGTTGAAATGCTAAGGCGGTTGCCTAATCACCAGTTTCTTGTAACTGTGATTAAGCGTAACTTGGTCCTCGATTTTTTCCCTCAATCAGCGAAAGCTGCTGGAATCAACCCTGTCTCACTTGCAGCGGTACGTAGGCGATGTGAGTTGATGTGCAAGTGCTTACTGGAAAAAATATTGCAAGTGGAGGAAATGAGTAATGTGGAAGCAGAGGTTCCTACACTTCCCTATGTGCTGGCCTTGCATGCTTTTTGTGTAGTTGACCCATCACTTTGCATGCCAGCTTCTGATCCTTCCCAATTTGTGATTACTCTACAGCCGTATCTTAAGAGTCAGGTTGATAACAGAGTTGTTGCACAGTTACTGGAGAGTATAATCTTTATAATTGATGCTGTTGTGCCTTTGATGCGGAAGTTGCCTCCTAGTGTTATCGAAGAACTAAAGCAGGACTTGAAGCACATGATTGTCCGG------CATTCTTTTTTGACTGTTGTTCATGCTTGCATCAAGTGTCTTTGTTCTGTGACTAAAAAGGCTGGGAATGGTGGTACTGTTGTTGAGTACCTCATTCAGTTATTTTTCAAACTATTGGATTCCCAAGCAACT---------------GATAACAAGCAGCAAGTGGGGCGTTCGCTCTTCTGTCTTGGATTGCTAATCCGCTATGGAAACTCTTTATTTAGTGGT------CCCACTAACAAAAATATTGATGTTGCCAGCAGTCTTAGTTTGTTTAAAAAATATCTTCTAATGGATGATTTTAGTATAAAG------------------------------------------------------------------------------------------------------------------------------------------------------------------------------------------------------------------------------------------------------------------------------------------------------------------------------------------------------------------------------------------------------------------------------------------------------------------------------------------------------------------------------------------------------------------------------------------------------------------------------------------------------------------------------------------------------------------------------------------------------------------------------------------------------------------------------------------------------------------------------------------------------------------------------------------------------------------------------------------------------------------------------------------------------------------------------------------------------------------------------------------------------------------------------------------------------------------------------------------------------------------------------------------------------------------------------------------------------------------------------------------------------------------------------------------------------------------------------------------------------------------------------------------------------------------------------------------------------------------------------------------------------------------------------------------------------------------------------------------------------------------------------------------------------------------------------------------------------------------------------------------------------------------------------------------------------
>Littorella_uniflora
------------------------------------------------------------------------------------------------------------------------------------------------------------------------------------------------------------------ATGCTTAATCCCTCAGGAGATGGA------------------------------------------------GTTCCGAAGGGGATAACGCTCTCCAACACTGTTCACTCGGAGGTGGCCACTTGCTTGCCGCTGCCGTCGCTTCCGGTGTCGTGCGGCGCGCTTGAGGAT---GACTTGCGGATGTTCGATGAAGCTGGTGGGAGCTCGAAGTCGAATCGAGCT------------------------GATGTGGCGGGCCAGATTGCGGAGCTGCTCAGGAATGCCGATGTGTCTTATCTGAACCTCAAAGATGAAGCA------AATCCCCAACCTAGTGGTTTAGATGGAAATAACTTAGTCAATGAAGTCTTGCGACATGATCCTAAAGCTTTTGAGCTAGTT---------------------------TCACCAGGTTTCTCGGGTCGTCCTGCTGAGGAGACTCTGAATACTGGTAGTTCAACCGAATCAAAGCTCCTTGAGCAGAGC---------------------------------------------------AGGCCT------GTCACGAATCAAGGACAGAGTGCCTCCTTAGTAACTAAAAATAGTCCGCGAGATCAGCATGCTAACATCGATGTTATT------------------------------------ACCCCCAGAAAACCAAAA------------------GTTAAAAAGAAAAAGAAAGATGAATTCTCAGCAGCAACATGTCCT---------------------------------GATCCG---------CAAGAACTTCAAGATGCAGCTGTTTCAAGCTTTTGCGATTTCTTGGAGACTTTATTCAGCAAAGCTGAAATTCTTAGCGATGACCAAGATGAAACAGAATGGATACCATTGTCTCTAACTGATCTTAGAGCACTTGTCAACGAGATCATGTCGATTCGAGCCAAAAAGGCATTGAACAAGGTTCCTATAGATGACATTTCGAGGATGTTGAAGATTTTAGATAACCAGATTCATCGAGCTGAAGGGTTGTCCATTGATGAACGTGAAAGCTCAGATGTGGATGTGGTGTCCCCTATTTATTGCGCTCTGGAGTCGATTCATGCGGCTTTAGCTATTATGGCACATGACGGTATGGCTAAACAGCTTTATAAGGAAGAGAATATTGAAAGGATCATCGAGTTCTCAAGACATCAAGTACTG---GATGTTATGTTTGCTTCTGACCCAGCATATCGGGCCTTGCATAAACCCAAAATTAATGAGGCG---------ACTGATGATGAAGAGGATGGAGAAGACGAAGAT---------------TTTGGTTCATCCAGCAAGAGAAGGCGGACTTCGAAGTCT---CGAAAAATAAAGAGATCGACTACAAACACAATGTCTGCCACAGTGAATGTTATACTTCAAAAGTTGTGTACTATACTCAGTTTCCTCCAGCAGTTGTTGTCAGTAGAGCGCCTTTCAGATAGTTGTATTGTTCAGCTCGTCAGAACTAGTTTACAAACTCTCCTGGTTGACAACATCCAGCTTTTGCAGCTTAAAGCGATTAGTCTCATTGGTGGGATATATTATTTTTACACTCAGCATCGGTCTTATGTGATGGATGAAACTTTACAAGTCCTCTTGAAGATGCCACTTGCGAAGAGAGTCCCAAGAACTTATCATCTTCCTGACGAAGAACAAAGGCAGATTCAGTTAGTCTCTGCTCTATTAATACACTTGATTCACTACAGTGCGAATCTT------------------------CCTGATGTTCTGAAGCAA---ACCTCTGGGAACCCTTCTCTTGACATACCAATTGAAGTGGATTAT---------CCATCCAAATGCTATGAAGCTATTACAGAATCATGTTGCCTCTTCTGGACTAGAGTTCTTGAGCGATATACCAGCACCAAAAACCAGGATGCATCTGAGTTGAAGTCATTAATGGAAAATCTTGTAATAGATTTGCTTACAACTTTGAACTTACCCGAATTTCCAGCCTCAGCTTGTATTCTTGAGGTTCTATGTGTGTTACTACTTCAAAATGCTGGTGTGAAATCGAAAGATGTTGGAGCTCGGACAATGGCCATTGAGCTTCTAGGGACAATTGCTTCCAGACTGAAACATGATGCTCTCATCTGTAGGGAGGAGAAGTTTTGGATTGTACAGGAGTTGAGGAACAGCAAAAGTGTTGATCAAAGCGATCAGAGAGATGTC------------------------------------------------TGTTCTGTTTGTTTGGATTCATTGACTGAAAAATGTTTTGTA---TGTCAAGGTTGCCAGAAGTCGTTTCATGTTAATTGTATCGAAGGAAGAGAGCTAGATGTTTCCTCTCGTGACTCCAAATGTCTATTCTGTATGTATGAGAAGCAACTTGTTTCCTTGAAAGCGTACAGTGAG---------TCCCCGGACAAGGATGTCCAGAAAAAACGTCGTTATAATTCAGGGAAATCTTCACAAGCAATAGGCACT---------AACATGAAACAGGAGATTGTGCAGCAAATGCTCCTGAATTATTTGCATGATTTTGGGTCGGGAGAAGAA---CACCTCTTTACAAGATGGTTCTATTTATGCCTGTGGTATAAGGATGACCCTTCTGCGCAAGAAAAGTTATCTTACTACCTTGCGAGGTTCAAGTCAAGAGCAATTACACGCGATTCCGATTCCCCCTCAACCTTTCTTACAAGAGATTTGGTCAAAAAGATCACTTTAGCATTAGGACAAAATAGCTCGTTTGTAAGGGGATTTGACAGGATTCTTAAACTTCTCCTGACAAGTCTGATGGAGGATGTATCAGCCATTCGTACTAAGGCATTGCGAGCGGTTAGTTTGATTGTGGAAGCTGATCCAGCGGTTTTGGGTGACAACCTTGTCCAAATGGCCGTTGAAGGAAGGTTTCAGGACAGTAATATACCAGTCAGAGAAGCAGCACTGGAGATTGTTGGTCGCCATATTGCTTCTCATCCTGATGTTGGTCAAAAGTATTTTGAGAAGGTAGTTGAGCGAATAAAGGATACTGGATTAAGTGTTCGGAAACGGGCTATCAAGATCATCAAGGAAATGTGTACTTCCAGTTCAGACTTTTCACAATATACTGCTGCTTGTATTGAGCTAATTTCCCGTATCAATGATGTGGAATCCAGTGTACAGGATTTGGTTTGCAGAACGTTTTATGAGTTTTGGTTTGAGGAGCCTTCTGGTCCCCAGAGTCATTCTTTTAAAGATGGAAGTTGTGTACCTTTAGAAGTAGCTACTAAAACGGAGCAGATTGTTGATATGTTGAGACGAATGCCTAATAGCCAAGCTATTGTGACAGTCATTAGACGCAACTTAGCCCTTGATTTTTTCCCTCAGTCTGCTAAAGCTGCAGGGATAAATCCAGTATTACTTGCTTCAGTACGTCGGCGTTGTGAACTTATGTGCAAGTGCTTATTGGAAAAAGTGTTGCAGGTTTCTGAAACAAACAACGAGGAGGGAGAAGGGTGTATGCTTCCATATTTTCTACTTTTACATGCCTTTTGTCAAGTTGATCCGACATTATGTGTACCAGCTTCTGATCCTTCCCAGTTCCTGGTTACCTTACAACCATATCTGAAGACTCAGTGTGACAACAAAGAGACTGCACAGCTGCTGCAGAGCATATTATTTATAATGGACTCAGTCTTGCCTTTACTGCGAAAGGTTCCCATTAGCATTTTGGAGGAACTTCAAGAAGATCTGAAGCACATGACTGTCCGA------CATTCTTTCCTGGCAGTCGTGCATGCTTGCATCAAGTGCTTGTGTTCTGCTGGTAAAGTTGCGGGAAAAGGAGCAGGTGTAGTTGAATATCTTGTTCAGATATTCTATAAACGCCTTGATGCGTTGGAATTC---------------AATAGCAAGCAGCAAGTAGGCCGAGCTCTTTTCTGTCTGGGGCTGTTAATGCGCTATGGTAGTCATTTATTGGCTGGATCTGCTTCCACCTCTAGTAACATAGATGTCGCAAGAAGTCTCAGCTTGTTTAAGAAGTATATCGGGGCTGATGATTTCAGCATTAAGGTCAGGGCATTACAGGCTTTAGGTTATCTCTTTATTGCTCGACCTGATTTCATGTTGCGAACGGATGTCAGCGAAATTTTAGAAGCAACGTTTTCAGCTAGTGCAGATTCTAGTATGAAGATTCAATCATTGATGAATATGCACGAATATCTTCTTGATGCGGAAAGTCAAATGGAGCCTGATAAAGCGGACGAAACT------------------GAAGTTACATATACAGTGAATGGTGTCTCTGTTGCTGCAGGTGCTGGTGATACCAACATATGTGGTGCTATAGTTCAGCTGTATTGGAAAAGCATATTAGGAAGAAGTTTGGATGTGAATGGCCAAGTGCGAGAAGCTGCTCTAAAGATTATGGAAATTGTGTTGCGTCAAGGTCTTGTACATCCAATTACTTGTGTCCCTTTTCTCATTGCACTTGAAACAGATCCTCTAGAGGCCAATGTTAAGTTGGCTCATCATCTCCTCATGAATGTGAATGAAAAGTATCCAACTTTCTTCGAGAGCCGTCTGGGAGATGGGCTTCAGTATTCATTTATGTTCATTCACAATATGAGTGAAGCAGCTCCTGAGAATTTAAACTTTAAATCTCAAGCGAGATCTGCCAACAACACAAAGGGGAAGCCAGATTCGGGCTCTGCCATGTAT------GCTCGGACTGGGGTTTCCCGAATATATAAGATCATCCGCGGAAATCGTAGTTTAAGAAATAAATTTATGTCCTCAGTCATTCGCAAATTTGAAATGCCCTCCTGGAGCAATCTTGTAATACCATTTCTCATATATTGCTCAGAGATTCTTGCTTTACTGCCATTCTCATCACCCGATGAACCTCTGTATTTGATCTACACCATCAATCGACTGGTACAAGTTAAATCTGGGACATTAGAATCAAACATGAAGGACTTTTTGCATTCT------TTACGAGTAAATACAGATAACAGTAATGAAAATGGTATAGCTCAAAACAACCAAATTGCCACCCATGTT------------GTTGAC---CAAAACATAGCACTTGATGGGACTCGTGAAGTTCCT---GGAGAGTTACATGGTCAGCATTTGAATGGC------TATTCTGCATTGAGGGAT---------------------------------TCAAATACACATCCTATGAACTCGAGGGATGCTTCCAACATCTTTGCAGGAGATTTGCAGAAAATCCAGGCAGACTGTTTAGGGGCAGGAGCGGTGCAACTTCTTCTGAGGCTGAAGAGGCACCTGAAGATTATTTACAGCTTAGATGATCAACGCTGTCAGGCATTTAATCCCAGTGAACCCCCGAAACCTGGAGAGACCGTCTCA---CGGCAGAATATT---CCCTTCAATATCAGTGATGTTAGTATTGACCCGCCTAACTCATATGAAGACCTCTTGCGAAGATACCAGGACTTCAAGAATGCATTAAGAGAGGACACAGTCGACTACTCCACCTATACAGCTCACATC---------AAAAGG------------------------------------------------------------------------------AAACGGCCAACTCCCAAAAAAGCAGGTGCGAAACCTGGCCGACAG---------------------------GCATATGTTGATGATGAAGATGACGGAGATGATGAAGAT------------TGGGGGGGTAGT------------------------------GGAGTAAAGCAAGTAAATAGGAGTGCTCAAAGACCGAGCACAAGAAGAACTAGG------CAGAGACCATAG---------------------------------------
>Oryza_sativa
------------------------------------------------------------------------------------------------------------------------------------------------------------------------------------------------------------------------------------------------------------------------------------------------------------------------------------------------------------------------------------------------------------------------------------------------------------------------------------------------------------------------------------------------------------------------------------------------------------------------------------------------------------------------------------------------------------------------------------------------------------------------------------------------------------------------------------------------------------------------------------------------------------------------------------------------------------------------------------------------------------------------------------------------------------------------------------------------------------------------------------------------------------------------------------------------------------------------------------------------------------------------------------------------------------------------------------------------------------------------------------------------------------------------------------------------------------------------------------------------------------------------------------------------------------------------------------------------------------------------------------------------------------------------------------------------------------------------------------------------------------------------------------------------------------------------------------------------------------------------------------------------------------------------------------------------------------------------------------------------------------------------------------------------------------------------------------------------------------------------------------------------------------------------------------------------------------------------------------------------------------------------------------------------------------------------------------------------------------------------------------------------------------------------------------------------------------------------------------------------------------------------------------------------------------------------------------------------------------------------------------------------------------------------------------------------------------------------------------------------------------------------------------------------------------------------------------------------------------------------------------------------------------------------------------------------------------------------------------------------------------------------------------------------------------------------------------------------------------------------------------------------------------------------------------------------------------------------------------------------------------------------------------------------------------------------------------------------------------------------------------------------------------------------------------------------------------------------------------------------------------------------------------------------------------------------------------------------------------------------------------------------------------------------------------------------------------------------------------------------------------------------------------------------------------------------------------------------------------------------------------------------------------------------------------------------------------------------------------------------------------------------------------------------------------------------------------------------------------------------------------------------------------------------------------------------------------------------------------------------------------------------------------------------------------------------------------------------------------------------------------------------------------------------------------------------------------------------------------------------------------------------------------------------------------------------------------------------------------------------------------------------------------------------------------------------------------------------------------------------------------------------------------------------------------------------------------------------------------TGCGGTGGTATTATCCAATTATATTGGAATTCTATTCTTGAAAGATGCTTGGATATAAATGATCAAGTCCGTCAAACTGCACTAAAGATTGTTGAAATTGTTCTCCGCCAGGGTTTGGTTCACCCCATTACTTGTGTTCCACACCTTATAGCACTAGAAACTGACCCACTGGAGGGGAACTCAAAGTTGGCTCATCATCTGCTAATGAATATGAATGAAAAGTACCCTTCATTTTTTGAAAGCCGGTTAGGTGATGGCCTGCAGATGTCATTTCGATTTTTCGAGTCCACAATCAGC---------------------------AATCATGATATGGTGGCCACAAACATGAAA------------TCTAATCCAATTGCGTTT------GTTAAACCTGGGATATCTCGAATATACCGCCTCATCCGTGCAAACCGGAATTCCAGGAACAAATTTGTACACTCAATAGTCCGTAAATTTGAGGGTGATAACCGCAGTTACCCCACAATTAGCTTTCTCATGTACTGTGCTGAAGTTCTTGCGTCTCTCCCATTCACAAGCCCTGATGAGCCACTTTACTTGATATATGATATAAATCGGGTTATTCAATTAAGAGCTGGAGCAGTTGAGGCAAATTTGAAAAATTGGACTTCCATG---------------------------------------------TATCAGCAGCAAGAAATGGTGGGTATGCCA------------AGAGACACTGGTGATGTTATGCATGAGCCT------------------GGGGGATGCTCTGACCAAAATTTG---------------------------------------------------------------GTTGATGTCTCTCAAATGATGCTTGGCAATACATGCAGCACGCCAGTTGTTAACATGGCCAAACTTCAGGAGGATTGCCATGGCGCGATAGCCCTGCAGCTCCTTCTCAAGCTGAAGAGACATCTGAAAACTGTCTATAGTTTAACCGATGCCCGGTGTCAGGCATTTTCTTTGAAGGATCCACCAAAATCTGGCGAAACAATCTCC---AAGCAGAATATC---CCATTGAACATTAGTAATACCAACACCAGTTTGCCGAGCTGCCCGCAGGATGCAGCACGTGTATACCAGGATTTCAAGACAGTGCTGCGAGAAGACACCGTGGACTACGGGATGTACACCGTTTCGGCC---------CAGAAA------------------------------------------------------------------------------AAACGTCCGACTCCAAGAAGCTCGTCGAGAGTAAGAAGACCGGCGGCTGTTACAAGAGGCCGTGGTGGTGGTGGTGGTGGTGGTGATGAGGACACCGATGACGAAGAT---------------TGGACTGGTGGTGGAGCAAGAGTGCTGGACTTCAGCGCTCAGGGTGGGCGAGTAACAAGGCAGAGGGTCCAAGTCTGA---------------------------------------------------------------------------
>Amborella_tricopoda
------------------------------------------------------------------------------------------------------------------------------------------------------------------------------------------------------------------------ATGGAGGGGCGACATTGGAAAGTTCCCCTC------------------------------------------------------CTAGAATTTATAACCCATGATGAGGTT------------CCTTTGGACTCTCTGAAA------------------------------------------------------------------------------------------------------TCAAACCAAGAAAAA---------------------------------------------------------------------------------------------------------------------------------------------------------------------------------------------------------------------------------------------------------------------------------------------------------------------------------------------------------------------------------------------------------------------------------------------------------------------------------------------------------------------------------------------------------------------------------------------------------------TGC---------------------------------------------------------------------------------------------------------------------------------------------------------------------------------------------------------------------------------GATTCTGATACGATATCACCC------------ATTCTTTCTGCTTTGGATTCTACTCATGCCGTGCTAGCTATATTGACTCACCAAGATATGCCAAAGCAACTATATAAAGAAGAAATTATTGAAAGAATCATAGACTTCTTAAGGAATCAGATCATGGAGACCATGTATGTCTGT---GATCCATCTTATCGTGCTTTGCATAGGCCGAGGGAGGATGATGTTGCCAAT---GGAGATGAAAACGAAGATGATGAAGGGGAGGAT------------GGTGTTTCAATGGGAAGGAAAAGCCGTCCTAGAAATAGAAGT---TTCAAACTGAAGAAATCTATAATGAATAAGATCTCTGGTGCTGTGTATGCCGTTCTCCAGAAGCTTTGTAGTATTCTTGGTTGTTTGAAGCATCTTTTATCGATAGAACGTTTAGCTGATAGCTGCATTCTCCAACTGGTGAAGACAAGCTTCACAACTTTCTTGGTAGATAATGTTCAGCTCTTGCAACTAAAGTGCATTAGTGTTATTTGTGAGGTTTTTACTTCATACAGTCAGCATAGGACTTTTTTAATGGATGAAGTATTTCACCTGCTATGGAAGTTACCCTCCTCGAAGCGCAATCTGAGGGCTTATCATTTACCTGATGTTGAGCAAAAACAGATTCAAATGGTAACGGCATTGTTAATTCAGTTGGTTCAGCGTAGTGCCAGTCGT------------------------CCTGAAACGTTCAGCCAAATATTAGCGAGTGATGCAATCGCAGATGTCTCTGATACCATCAACCCT------------ACAAAATGTCATGAAGCTGCGACTCAGACATGCTGCCAATTCTGGAGCAAGGTTCTTCAGCGTTGGACAGCTGTAAAAAGTCAAGAAGGAGCTGATGCTAAAATTGTTATGGAGAACCTTGTTGTAGACCTACTAACAACATTGAATTTACCTGAATATCCTGCTTCAGGTCTTATACTCGAGGTTCTGTGTGTCCTACTACTCCAGAATGCTGGCCTAAAATCCAAAGACGTCTCTGCGCGCTCTATGGCTATAGACCTTCTTGGAATGGTCGCTGCAAGACTGAAACGAGATGCTGTTCTTTGTAGGCAAGATAAGTTTTGGATTTTACAGGAGTTGGTAGATGGACAAAGTGAAGTTCCCAATATCCCAAATGATGTA------------------------------------------------TGTTCTGTATGCTTGGATGGGAAAGGTGGAAGCTCCTTGATTGTTTGTCAGGGATGCAATCGATGCTTCCATGGAGATTGCCTTGGAATAACAGGAGCCGATACCCCGACTCGAGCCTGGTTGTGTCAGCTATGCCTCTGTAGAAGGCAACTTGTCTTTCTTCAGTCATATTGCAAG------------TCACAAAGTGAAATTGATGGTAGCAAGAGTAGAGGGACAGGGACTACAGCTGACTCTTTACCTGCT---------ATTGTGGGCGTGGATATCCTTCAACAGATACTTCTTAACTACCTTCCGGAAGCTGGTTCTGCCGATGACATGCACCTATTTGCCCGATGGTTTTCTCTATGCCTTTGGTTCAAAGATGATCCCAGATCCCAGAAGAAATTTGTTTACCACGTTGCAAGAATGAAATCAAAAGGACCAGTGCATGGTTTTGGTTTCACTTCTTCATCACTACCAAGGGATTCGATTAAAAGGATATCTCTTGCACTGGGGAGGAATAGTTCTTTTGCTCGTGGCTTTGATAAAATTTTGGATCTGCTTCTGGCCAGTTTAAGGGAGAAGTCTCCAATTATTCGGGCCAAGGCATTACGCGCGGTTAGTGTAATAGTGGAAACAGATCCAGAGGTTTTGGGTGAAAAGCATGTCCAAAATGCTGTTGAAGGAAGGTTCCTTGATTCTGCTATCTCTGTAAGAGAAGCTGCAATGGAGCTTGTTGGTAGGCATATCGCATCACATCCTGATGTTGCTGCGAAGTATTTTGTAAAGGTTGCTGAGAGAATAATGGATACTGGTGTTAGTGTTCGTAAACGTGCTATCAAGATTATCCGAGACATGTGCATTTCTAATGGAAGTTTTTCAGAAACCACGAATGCTTGCCTTCAGATAATTGCTCGCGTCAATGATGACGAGTCTAGCATACAGGACCTTGTTTCCAGAACATTCTATGAATTATGGTTTGAAGAGCCTTCTGGTGTCCAGACTCAATTTGTAGCAGATGGTAGTTCTGTACCGTTGGAAATTGCCAAGAAAACAGAACAAATAGTTGGGATGATGAGTAAAATGCCAAATCATCAACCACTTGTTACTGTAATAAAGAGGAACTTGGCACTTGACTTCCTTCCTCAATCGGCTAAAGCTACTGGAATCAATGCAGTGGCTTTGGCGACTGTACGAAAACGCTGCGAACTGATGTGCAAGTGCTTACTTGAAAGGATCTTGCAGGCAGAAGAAACAGATAGTGAGGATTTGGAGGTTCGTGCACTCCCTTATGTTCTGGCCTTGCATGCGTTTTGTGTTGTGGATCCAACACTCTGTGTACCACCCTCGGATCCATCAAAATTTGTTGTAACCCTCCATCCATACCTTAAAAGCCAGGTGAACAATCAAGCAGTAGCTCAATTGCTTCAGAGTATAATCTTCATAATTGATACAGCTCTTCCTTTAGTTCGAAAGCCTCCTCAAAACTTTGTTGAAGAACTTGAACAAGACTTGAAACACATGATAAGTCGG------CAGTCTTTTCTGACAGTCATCTACGCTTGCATTAAGTGCCTTTGCACATTGAGTAAAGTTTCTAGCAAAGGTGCAAGGTTAATTGATTACCTTATTCAGAGGTTCTTCAAACATTTGGACTCTTGCAAGGATGAACTTAAACCT---GAGAACAAGGAGCCACTAGGGCGTTCCCTTTTTTGTATTGGTGTTCTCCTCCGCTATGGTGCCAAGTTGATTTCATCAAAT---ATTGACACTTACAATGTGACG---------ATCCTCTCAATATTAAAAAGGTATCTTTGTTCTGAGGATTTTGACCTTAAGGTCCGATCTTTGCAGGCATTAGGATATATTTTAATTGCAAAGCCCGAATATATGATGGATAGAGATGTTAGTAAAATATTGGAGGCCACATTGTCTTCTGGTTCAGACACTCGAATTAAGATGCAGGCATTACAAAACCTGTCAGAATATCTTCTAGATGTTGAAGGTCAAACTGAAAATGATGATTCTGACAGCATGGGAAAAAATGGTCCT---GAAGTACAG------GCACATGGAGTGCCAGTTGCAGCAGGTGCAGGTGATAGTAACATCTGTGGAGGAATAATTCAATTGCACTGGAACAGTATCTTGGAAAGATGCTTGGATGTGAATGATCGTGTTCGCCAGTCTGCTCTTAAGATTGTGGAGATTGTACTACGTCAGGGTTTGGTTCATCCTATTACATGTGTTCCTTACCTTATAGCCATGGAAACAGATCAGCAGGAGGTGAATTCAAAGTTGGCACATCGCTTGTTAATGAATATGAATGAGAAATATCCTGCATTCTTTGAAAGCCGGTTGGGTGATGGCCTTCAGATGTCATTTAATTTTATGCAGTCCAGAGCTGCATCTCTTGCTGCT---------TCACAAAACCAGAATAAGGGACCTGGAAATTTGAAAGGGAGATTTGAGGACATCATTTCTGCATCA------ATGAAGCTTGGAATTTCTAGGATATACAGGCTGATTCGAGGAAATCGTGTTTCAAGAAACAAATTTATGTCGTCGGTAGTGCGTAAATTTGATTCTGGAAACAACCAGCAGTCATCCCTTCCTTTTCTAATATACTGCACCGAAATTCTTGCAGCCCTTCCATTTACATTGCCTGATGAACCTCTTTATCTAGTCTATACATTAAATAGAATCATACAAGTAAGAGCTGGACCACTTGAGTCTAGTATGAAAACCCTAATTTCCCAATATCGACATGAAAATGATGCAAAGGGGCCCTATGAAAATGGGATAGTTGAGAAACAGTTTGAAGCAGACGATGTT------------TGTAAT---------------------------CATGAGAATCCT---------------------------------------------------------------------------------------------------------ATGTCGGTTGATGATTTTCATGCCATTTCAGAAGAAGATTTGCACAAGCTTAAGGATGATTGCCACACTGCAATTGCTTTGCAGTTGCTACTAAGGCTGAAGAGGCATTTGAAGATTGTCTACAACCTAAGTGATGCACGCTGCCAGGCTTTCTCTCCAAGTGAACCACTAAAATCAGGTGAAACTTTATCT---AAGCAAAATGTG---CCCTTTAATGTCAAGGATACTCCCATCAATTCTCCCACAACTCTCCAAGATATACTCCTCAAGTACCAGGAGTTTAAGAATTTGCTTAAAGAAGACACTGTGGACTACTCTGCCTATTCAGCCGATCCC------AAGAGGCGGCGATCAAGGGGCTCCTTTAGGGAG------------------CCCGAA------------GAGGGACATTTT---GGTAAAAGTCCCCCACCACGAATGGCGAAAACTGGAAAGAGCATGCGCGAAATT---------------GACATTGGTGACAGGTGTGATGAAGATGGTGGTGATGATGATATT------------TGGTTGGGTGGGCTCCAA---------AAGCCCAATTATAGTGGAGGTAGGGGTCGATTAAGGAAGAAACAGAGGTGA---------------------------------------------------------------------------
>Huperzia_squarrosa
------------------------------------------------------------------------------------------------------------------------------------------------------------------------------------------------------------------------------------------------------------------------------------------------------------------------------------------------------------------------------------------------------------------------------------------------------------------------------------------------------------------------------------------------------------------------------------------------------------------------------------------------------------------------------------------------------------------------------------------------------------------------------------------------------------------------------------------------------------------------------------------------------------------------------------------------------------------------------------------------------------------------------------------------------------------------------------------------------------------------------------------------------------------------------------------------------------------------------------------------------------------------------------------------------------------------------------------------------------------------------------------------------------------------------------------------------------------------------------------------------------------------------------------------------------------------------------------------------------------------------------------------------------------------------------------------------------------------------------------------------------------------------------------------------------------------------------------------------------------------------------------------------------------------------------------------------------------------------------------------------------------------------------------------------------------------------------------------------------------------------------------------------------------------------------------------------------------------------------------------------------------------------------------------------------------------------------------------------------------------------------------------------------------------------------------------------------------------------------------------------------------------------------------------------------------------------------------------------------------------------------------------------------------------------------------------------------------------------------------------------------------------------------------------------------------------------------------------------------------------------------------------------------------------------------------------------------------------------------------------------------------------------------------------------------------------------------------------------------------------------------------------------------------------------------------------------------------------------------------------------------------------------------------------------------------------------------------------------------------------------------------------------------------------------------------------------------------------------------------------------------------------------------------------------------------------------------------------------------------------------------------------------------------------------------------------------------------------------------------------------------------------------------------------------------------------------------------------------------------------------------------------------------------------------------------------------------------------------------------------------------------------------------------------------------------------------------------------------------------------------------------------------------------------------------------------------------------------------------------------------------------------------------------------------------------------------------------------------------------CTGGAATCATGGCAACGAGGACAAAATGGCAAGTTTGAGAAACCGACTGCACTACGTTCCCTCTTTTGTCTTGGCTTATTAGTGCGCTATGGGGCGGACGTTATAGATGTA------CTCAACGACAATGAAGTCAACATGCAGAAGATTCTTTGCCTTTACAAGTATTACTTAAGATCTGAAGATTATGACATCAAGGTTCGAGTGTTACAGGCTCTAGGATTCCTCTTCCTTGCCAGGCCTCAGTTCATGATGGAAAAAGATATGTCAAAGCTTTTAGAGGCCGCACTGTCCTCCACATCTGAGTCACGTATTAAGCTACAAACCTTGCGAAACTTTCATGATTATCTTCTTGATGTTGAAAAACAAATGGGACTAGATGAGGCTGGAAATGACCCTTTAAATGGA------GATGTTAAAGACAATACAAAAGGTGTTCCTGTAGCTGCTGGAGCAGGAGATAGTAATATATGCGGAGGGATTATTCAGTTGCACTGGGATCGTATCCTAGAAAGGTGTCTTGATTCAGATGAACAAGTACGCCTTGCAGCTCTCAAGGTTATGGAGATTGTGCTTCGGCAGGGTTTGGTTCATCCGATGACTTGTGTGCCACAATTAGTTGCACTAGAAGTTGATCAACAGGAGTTGATCTTAAAGCTGGCACATCGCTTGCTGATTCACATGAATGAAAAGTACCCTTCTTTCCTAGAAAATCGTCTGGGAGACGGGCTCCAGCTTTCTTTTGACTTCATCCGCTCAGGTTCTGCA---------------------------GATAGTTCCAAATCAAATTCAACTCCCAAGCCTAAAGGTGATGGCAGTGTTGCTGCATCT------GCCAAGGCAGGGATATGTCGCATATACAGG------------------------------------------------------------------------------------------------------------------------------------------------------------------------------------------------------------------------------------------------------------------------------------------------------------------------------------------------------------------------------------------------------------------------------------------------------------------------------------------------------------------------------------------------------------------------------------------------------------------------------------------------------------------------------------------------------------------------------------------------------------------------------------------------------------------------------------------------------------------------------------------------------------------------------------------------------------------------------------------------------------------------------------------------------------------------------------------------------------------------------------------------------------------------------------------------------------------------------
>Pteridium_aquilinium
------------------------------------------------------------------------------------------------------------------------------------------------------------------------------------------------------------------------------------------------------------------------------------------------------------------------------------------------------------------------------------------------------------------------------------------------------------------------------------------------------------------------------------------------------------------------------------------------------------------------------------------------------------------------------------------------------------------------------------------------------------------------------------------------------------------------------------------------------------------------------------------------------------------------------------------------------------------------------------------------------------------------------------------------------------------------------------------------------------------------------------------------------------------------------------------------------------------------------------------------------------------------------------------------------------------------------------------------------------------------------------------------------------------------------------------------------------------------------------------------------------------------------------------------------------------------------------------------------------------------------------------------------------------------------------------------------------------------------------------------------------------------------------------------------------------------------------------------------------------------------------------------------------------------------------------------------------------------------------------------------------------------------------------------------------------------------------------------------------------------------------------------------------------------------------------------------------------------------------------------------------------------------------------------------------------------------------------------------------------------------------------------------------------------------------------------------------------------------------------------------------------------------------------------------------------------------------------------------------------------------------------------------------------------------------------------------------------------------------------------------------------------------------------------------------------------------------------------------------------------------------------------------------------------------------------------------------------------------------------------------------------------------------------------------------------------------------------------------------------------------------------------------------------------------------------------------------------------------------------------------------------------------------------------------------------------------------------------------------------------------------------------------------------------------------------------------------------------------------------------------------------------------------------------------------------------------------------------------------------------------------------------------------------------------------------------------------------------------------------------------------------------------------------------------------------------------------------------------------------------------------------------------------------------------------------------------------------------------------------------------------------------------------------------------------------------------------------------------------------------------------------------------------------------------------------------------------------------------------------------------------------------------------------------------------------------------------------------------------------------------------------------------------------------------------------------------------------------------------------------------------------------------------------------------------------------------------------------------------------------------------------------------------------------------------------------------------------------------------------------------------------------------------------------------------------------------------------------------------------------------------------------------------------------------------------------------------------------------------------------------------------------------------------------------------------------------------------------------------------------------------------------------------------------------------------------------------------------------------------------------------------------------------------------------------------------------------------------------------------------------------------------------------GCGCAGGYCKYGCMKSTGTTACCTTTTAGTTTACCAGATGAGCCTTTATATCTTGTGTACGCCATTAACCGCATGGTTCAAGTCCGAGCAGGTGCAGTTGAATCAAACATTAAAGCCTTGATACTTGAGGGCCCCCTTAGAGTTGTTGCAAAGCAGGTCACAGAATCCTTGGCTGCTCAAAGGCAGCAAGAGAGTGAGAATGCG------------TACAACCTGGATGCAGTCCAACCACAGAGGCTTGATGAATGCAGT------------------------------------------------------------------------------------------------------------GTCGTGGATGACACCGATGGGGTTCCAGAAGAAATTGTGCTAAAGCTGAAGGCTGAGTGTCTAGCAGCAGTGGCTTTGGCATTGCTCTTGCGGTTAAAGCGACATGTGAAAATCCTCTACAACTTGAGTGATGCTCGATGCCAGGCATTCACTCCAACAGAACAGATCAAGCCAGGAGATACTTTATCT---AGACAGTCACTCAAGGATTTCAGTTTCAAAGAGATCCCTACAGGTCTCACAAATACTATCAAACAGATGTTGGAGCAGTATCAGGCCTTCAAAAGGTTGATGAAAGAAGACTCGATGGACTACTCTGCATATGCAAGTACCATATCA---AGGAAAAGG---AATAGGTCCTCTGTTGTCCCTGGGGTACAACAAGTGGAGGAATCGGAAGTACAAGAAAATGGTCATATACCTGTTCTACGACCAGTGCGTCGAAAGAGTGCACCATTTTCCATTAAGACT---------------------------TCACTGCCCGGGGATGGTGATGGGAATAGTGACCTG---------------------------------------------------------------------------------------------------------------------CGC------------------------------------------------
>Isoetes_lacustris
------------------------------------------------------------------------------------------------------------------------------------------------------------------------------------------------------------------ATGGATAGTCCGGGAGGACATAGAAAA------------------------------------------------ATAGCCGCATACAGACTTTCTAATACTTCTCATACGGAGATTGCTCAGTCTCTCCCACTCCCTAATTTGCCAATTAGCTTTGGAGCTAACACTCCG---GAGCTCCGCTTTTTGGAGAATGTGCAGCGCGGGCAACTGGTACAGGAGCCAGAATCTTACAGCAAAAATGATACATCTAATGCGTCCAAAATCGCCGAGTTGTTGAGTAACACGGATGTTAGTTACTTGTCTTTGCGGGAGGAGCCTATTGATCTGCGAGATCCTAGTAACTCAAAG------AGTCTTGTTGGGGCAGTGCTTCAGTTCAATTCTGAAGCTTTCAGCTTTTCT------------------------------------------------------------------------CCATCAAGAATACCTGCCAGACAA---------------------------------------------------------------------------------TACCAATCCCAAGCTGTAGAGAAAAAAGTGCTTGCAGCTCCTATTACCTTTTCTTCAAATATTGGGAAGCGAGAACTCGTAGATGGAGCGGAAGAGGCGTTT---------------ACTCCAAAAAGAGCCAGA---------ACAAAACGGAAAAGAAGGCGGGAG------GCTGATATACAACCGGAT------------------------------AACCCTTCTACACTAGAGGAAACTCGAGATGCTGCCATAAACGGGGTTTGTGAGTTGCTTAACGAGTTCTTTGAGAAAACAGATGCA------------GAAGATGACCAAGAAGGGGCATTCTTGTGTCTTGGAGAAATTAAATGCATGGGAGAGGAACTTGCATCTGTGCATATAAAAGGTCTATTGGGCACTGTCCCAGTGCATTATATTGTGAGGTTATTAGGTCTTTTAGATCGGCATGTGCAACGGGCTCATGAGATGGACATTGATGAAGATGATGATGCAAAAAAT---------GAGATTATCATGACTGCATTGGAAGCCATTCAGATAGCGCTGAGTATTATGGCAACATCTGGAATGCCAAAGCAAGTTTACAAGGAAGAGATTATTGACAGAATAATTGAGTTTACAAGGTATCAAATTGTCCACAGTGTTTTCACTGCATACGATCCATTTTATCGGCAGCTTCATAAGAACACTGAAGCTGGCGCAGAAGAAGAAGGCGACGAGGACGAGCTTGATGAAGGCAATGGA------------------------------AAAAATCGTCGAAAAAGGAGAACA---TTTAAGGCAAAGTTATCGACA---ACAAAGGTATCTACAGCTGTTTATAACACCCTTCTGAAGCTATGCAGTATCCTTGCTTCCCTAAAGGACCTGTTGTCGGTTGAGCGGTTACTTGATAGCACTCTGCTTCAGCTTATGAAGACTGTGCTTAGTACTTTTGGAGTTGAAAATGTACAACTTTTGCAGCTAAAGGCAATTGGTGTTGCATGCACTGTTTTTGAGCTATACCCTCAACATAGGACTATAATTCTTGACGAAGTTCTATCTATGCTCTGGAAGCTTCCATGTTCAAAACGCAACCTGAGGACATTTCATTTACCTGATGAGGAATCTAAGCAGATACAGATGGTGACAGCTCTTCTACTACACCTTGTGCAATGCAGTGTTACTCTC------------------------CCACAA---------------TATTCTGGCAATGAGCATCAGAATGAGAATCAAACATGCAATAATGGAGCTGAAACTCCAAAATGTTATGAGACAGCAGTGGATGCATCGATGTATTTTTGGAAGCCTGTAGTGCATCGATGGGTGGCCCCAAAGTCGCAAGATGGAGTTGATGTGAAAGTCATAGTTGAGAATCTTGTTGCTGACCTCTTGACAACTTTAAATGTGCCAGAGTTTCCAGCTGCCAGTCTTCTTCTGCAGGTTTTCTGTGCCCTTATTCTGAATCCACTAGGGGTGACAATAAAAGATGCTGCCGTGCTTGGAATGGCCATAGACCTTCTTGGTCAGATCGCTGCTCATTTAAAGCAGGATGCAGTGCAGTACAACAAAGATGATCTCTGGATTTTGCGTGAACTTATCAACCAGCCTCAAGCTGAGGTCAACATAACGAAGGATGTC------------------------------------------------TGTGTTGTCTGTGGCCGTGGAAAGGGTGTAAAGTTTATGCTTCGATGTGATGGTTGTCGTCGCTGGTTTCATGGTGACTGCATAGGTGTCTCTGGCAATGACCCGCTGAATCGTGGATGGTTGTGCTACTGTTGTGTTTGCAGAAAGCAACTTGTTTATTTCTGTTCTGACATTGAAGTTGGTCGCTCACAAAAGGCTCACAGTGAAGGAGCACTCACTAGTATTTCTCCCAGAGACTCTGACTTCATA---------------AAAGATGGGGAGGTTGTGGCTCAGCAGATGATGTTGAATTTTCTGCTAGAG------TCGACAGACAGCTTTGCAGTGTTTGCACGCCGGTTCTACTTGTGTCTATGGTATCGATATGATCCTCTAGGGCTTGATCACCTTCATTTCTATCACAAGCGCTGGAATGCAAAATCTCATATGCATGATTTTGGTATTGCTCCTGTTGCAGTGTCCCGTGACATTGTTGTCCGTATTTGTCGGGCTTTGTCCCAATCCAGGTCACTTGCGAGGGGTTTTGATCGCATTCTGGAGAAGCTCTTGGTAACCTTGCAGGACAAGTCTCCCATTCCACGAGCTAAAGCACTGAGGGCGGTCAGTGCGATTGTGGAGGTTGACCCTGCAGTGCTAGGAGATCAAAGGGTTCAACTAGCAGTTGAAGGTCGCTTTTTAGATTCTGCAATCTCTGTTAGGGAAGCTGCGATGGAACTCGTAGGGAGGCATATTATTTCTTGCCCTGATGTTGCACTTAAATATTTTGATAGAATAGCTGAAAGGATAATGGACACTGGTGTCAGTGTGCGCAAACGTGTCATAAAAATAATTCGAGATATATGTGTATCAAACTGTGGCTTTTCTAAAACCACAGAGGCATGCATATGCATTATTTCTCGAATCAATGATGAAGAAGTTAGCATCCAGGACCTTGTCTTCAAAACATTTTATGAAATGTGGTTTGACGAGCCATCTTCTCAAAATGCTGAGATTATTGAAGGAGAAAGTTCTGTGCCTGTTGGGATAGCCGAGCGTGCACAGCAGTTAGTAGACGTGTTGCAAAGTCTCACGAACAGTCAACCTCTAGTGATGATAATAAAGAGAAGTTTGGCTTTGGATTTTAATCTACAGCCCTCTAGGAACAATTCTACAATGATGCTATCCCATGCTGCAGTCCGCAATCGTTGTGAGCTTATTTGCAGGTGTCTACTGGAAAATATTCTCAAGGTGGAAGAA---ACATCAGAAGATTCAGAGGCCAGGGCAACTCCATATGTGCTTGCATTACAAGCGTTCTGCATGGTGGATCCCACTCTCTGTGCACCTGGATCAGATCGATCACGGTTTGCAACTACGCTTCAGCCATACTTGAAATCTCAGGTTGATAACAGAGATATAGCACAGCTGCTGCAGAGCATAGTGTTTGTAATTGATGCAGTTCTCCCCTTACTGAGGAGGCCACTACAGAGCTTTATAGAAGAGCTTGATAGAGACCTGCGGCAATTAATAGTTCGA------TATTCCTTTTTGACAGTTGTTCATGCCTGTATCAAGTGTCTTTCATCGCTTAGTAAAGTGTCATTGAAGGGTGTAAACTCATTCGAGTTTCTGGTTCGCCAATTTTTTAAGATATTAGACAGTTGGAGCAAAGAGCAATCTAGT---CAGGAGAAAGCGAATGTGCTGCGGTCGTTATTCTGCTTAGGTCTTCTTATTCGTTATGGGGTCGATATAATAGAAGCA------ATGGACGATCAAGAAATAACTATGGATCACATATTAAAGCTTTACAAGCATTATCTTCAGTCAGAAGACATCGATATTGCAGTTCGTGCCCTACAGGCTCTGGGTTGTGTGTTTCTTGCTCGGCCAATTTTGATGATGGAGAATGACATAGGACAATTTTTGGTGAAGTCCCTCTCCCCTGAATCCGATCCACGTGCTAAGGTTCAGGCTCTACGTAATTTTCATGACTACCTGTTGGATGTCGAGAAGCAAATGGGCGAAGATGAA------GACCATAAGCAGGATGGC------AGGGAGAAAGAACAAGCCAAAGGTGTTCCCGTTGCAGCTGGAGCAGGTGATAGCAACATCTGTGGAGGAATTATACAGCTGCACTGGGAGTCAATATTAGATCGCTGCCTGGATGTGCATGACCAAGTTCGACAGGCATCCTTGAAGGTAGTTGAGATTGTATTGCGCCAAGGTTTAGTTCACCCAATGACCTGTGTGCCCCATCTTATTGCATTGGAAGTGGATCAGCTGGAATTGAATGCTAAACTAGCCCATAGATTGCTGGTTCACATGAATGAAAAATACCCTTCCTTTCTTGAAAGCCGATTAGGGGATGGCTTATTCCTTTCATACTCATTCATAATTTCCGGTGCTGCC---------------------------ATTGGGAAGACGAAACCTGCTACA------CAAGTACAGGATGGTGCATCTGCTGCATTT------GCAAAGCCTGGCATTTCACGAATTTACAGGCTCATTCGTGGGAATCGCGCTTCAAGAAACAAATTCCTTTCTTCAGTGACACGGAAATTTGATTGGATTGCATCGGCCCGCTCACCTGTCTCTTTCTTGGTTTATTGTTCAGAGGTTCTTGCTGCATTACCATTCACATGCCCAGATGAGCCGCTGTATTTGTTGTATGCAATAAACCGTATACTTCAGATTCGAGGTGGGGACCTTGAGGCCAACATAAAAGCGGCAATTTATGAGGGACCGCTTGCAAACGTTGCTCAAGAAATACTCAAGACGAAGGGAGATGTGGAGAAAAAAATTGTT---------------------------------AATCTGAATGAGGAACTTCCTCATCTTGCTAAC---------------------------------------------------------------------------------------------------------TTAACTGATGGTGACAATGAA---ACATTTCAGAAAGCTTTCTTAAAGCTAAAGGTTGACTGTGAAGCTGCTGTGGGTTTAGGACTGCTGCTTTCTTTAAAGCGGCATTTAAAATGTTTATATTGCCTCAACGATGCCCGATGTCAGGCTTATTCCCCAACTGAACAAATAAAGTCTGGCGAAAGTCTGTCA---AAACAGAATATCAAGGAATTCAACTGCAGTGGTCTTCCTATTTCTCAGGCACACACTATTGATGACATGCTAGAGCAGTATCAGGTGTTAAAGAGGTTGCTGAAGGAAGAGGCAATGGATTACTCTTCGTATGCCACCACTCCTACTGCACCGAAAAGGAGATCACGGGCAAATCTGACACCA------------------ACTAGTGAATGTAAGTCAAATGGACAT---------ACAAAAGTGCTG---CGGAAGAAAAGTCGCACTAGCGCT---------------------------------GGAATTGTTAGCGATGATGATGAAGATGAGGACGAT---------------------------------------------GATGATTACGCTGGGCCAAACAGCACTGTGAAAAAGAAGAGGCGAGAAAGTGCAGCCAAGCCTAGG------AAGCTTCCATTGTTTCCTAAGGAGGTACAAGTCTGA---------------
>Isoetes_sinensis
------------------------------------------------------------------------------------------------------------------------------------------------------------------------------------------------------------------ATGGATACTCCGGGAGGACATAGGAAA------------------------------------------------ATGGCCGCATACAGACTTTCTAATACTTCTCATACGGAAATTGCTCAGTCTCTCCCACTCCCTAATTTGCCAATTAGCTTTGGAGCTAACACTCCA---GAGCTGCGCTTTTTCGAGAACGTGCAGCGCGGGCAACTGGTACATGAGCCGGAATCTTACAACAAAAATGATACATCTAATGCCTCCAGAATCGCGGAGTTGTTGAGTAACACGGATGTTAGTTACTTGTCTTTGCGGGAGGAGCCTATTGATGCGCAAGTCCCTACTAACTCAAAG------AGTCTTGTTGGGGCAGTGCTTCAGTTCAATTCTGAAGCTTTCAGCTTTTCT------------------------------------------------------------------------CCATCAAGAATACCTGCCAGACAA---------------------------------------------------------------------------------CACCATTCGCAAGCTGTAGAGAAAAAAATGCTTGCAGCTCCTATTACTTTTTCTTCAAATATTGGGAAGCAAGAGCTCCTGGATGGAGCAGAAGAGGGGTTT---------------ACTCCAAAAAGAGCCAGA---------ACAAAACGGAAAAGAAGGCAGGAG------GCTGATATACAACCGAAT------------------------------AACCCTCCTACACTAGAGGAGACTCGAGACGCTGCCATAAACGGGGTTTGTGAGTTGCTTAATGAGCTCTTTGAGAAAACAGATGCA------------GAAGACGACCAAGAAGGGGCATTCTTGTGTCTCGGAGAAATTAAATGCATGGGGGAGGAACTTGCATCTGTGCATATAAAAGGTCTATTGGGCAGTGTTCCAGTGCATCATATTGTGAGGTTATTGGGTCTTTTAGATCGGCATGTGCAACGGGCTCACGAGATGGACATTGATGAAGATGATGATGCCAAAAAT---------GAGATTATCATGACTGCATTGGAAGCCATTCAGATAGCGCTGAGTATTATGGCAACATCTGGAATGCCAAAGCAAGTTTACAAGGAAGAGATTATTGACAGAATAATCGAGTTTACAAGGTATCAAATTGTACACAGTGTTTTCACTGCATACGATCCATTTTATCGGCAGCTTCATAAGAACACTGAGGCTGGAGCAGAAGAAGAAGGCGACGAGGATGGGCTTGATGAAGGTAATGAG------------------------------AAAAATCGTCGAAAAGGGAGAACA---GCCAAGGCAAAAAAATTAACA---ACAAAGGTATCTACAGCTGTTTATAACGCCCTTCTGAAGCTATGCAGTATCCTTGCTTCCCTAAAGGATCTCTTGTCGGTTGAGCGGTTACTTGATAGCACTCTGCTTCAGCTTATGAAGACTGTGCTTGGTACTTTTGGAGTTGAAAATGTACAACTTTTGCAGCTAAAGGCAATTGGTGTTGCATGCACTGTTTTTGAGCTATACCCTCAACATAGGACTATAATTCTTGATGAAGTTCTATCTATGCTCTGGAAACTTCCATGTTCAAAACGCAGCCTGAGGACATTTCATTTACCTGATGAGGAATCTAAGCAGATACAGATGGTGACAGCTCTTCTACTACACCTTGTGCAATGCAGTGTTAGTCTC------------------------CCACAA---------------TATTCTGGCAATGAGCCTCAGAATGAGAGTCAGACATGCAACAATGGAGCTGAAGTTCCAAAATGTTATGAGACAGCAGTGGATGCATCGATGTATTTTTGGAAGCCTGTAGTGCATCGTTGGGTGACCCCAAAATCACAAGATGGAGTTGATGTGAAAGCCATAGTTGAGAATCTTGTTGCTGATCTCTTGACGACTTTAAATATGCCAGAGTTTCCAGCGGCCAGTCTTCTTCTGCAGGTTTTCTGTGCCCTTATTCTGAATCCACTAGGGGTGACAATAAAAGATGCTGCTGTGCTTGGAATGGCTATAGACCTTCTTGGTCAGATCGCTGCTCATTTAAAGCAGGATGCAGTGCGATACAACAAAGATGATCTCTGGATTTTGCGTGAACTTTTCAACCAGGCTCACGCTGAGGTCAACATAACCAAGGATGTC------------------------------------------------TGTGTTGTCTGTGGCCATGGAAAGAGTGTAAAGTTTATGCTTCGATGTGATGGTTGTCGTCGCTGGTTTCATGGTGACTGCATAGGTGTCTCTGGCAATGACCCGCTGAATCGTGGATGGTTGTGCTACTGTTGTGTCTGCAGAAAGCAACTTGTTTTTTTTTGTTCTGACATTGAAGTTGGTCGCTCACAAAAGGCTCACAGTGAAGGAGCACTCACTAGTATTTCTTCCAGCGACTCTGACTTCATA---------------AAAGATGGGGAAGTTGTGGCTCAGCAGATGTTGTTGAATTTTCTTCTAGAG------TCAACAGACAGCTTTGCAGTGTTTGCACGCCGGTTCTACTTGTGTCTATGGTATCGATATGATCCTTTAGGGCTTGATCACCTTCATTTCTATCACAAGCGCTGGAATGCAAAATCTCATATGCATGATTTTGGTATTGCTCCTGTTGCAGTGTCCCGTGACATTGTTGTCCGTATTTGTAGGGCTTTGTCCCAATCCAGGTCACTTGCTAGGGGTTTTGATCGCATCTTGGAGAAGCTCTTGGTAACCTTGCAGGATAAGTCTCCCATTCCACGAGCTAAAGCACTGAGGGCGGTCAGTGCGATTGTGGAGGTTGACCCTGCAGTACTAGGAGATCAAAGGGTTCAACTAGCAGTTGAAGGTCGCTTTTTAGATTCTGCAATCTCTGTTAGGGAAGCTGCGATGGAACTCGTAGGGAGGCATATTGTATCTTGCCCTGATGTTGCACTTAAATATTTTGATAGAATAGCTGAAAGGATAATGGACACTGGGGTTAGTGTGCGCAAACGTGTCATAAAAATAATTCGAGATATATGTGTATCAAACTGTGGCTTTTCTAAAACCACAGAGGCATGCATATGCATTATTTCTCGAATCAATGATGAAGAAGTTAGCATCCAGGATCTTGTCTTCAAAACATTTTATGAAATGTGGTTTGACGAGCCATCTTCTCAGAATGCTGAGATTATTGAAGGAGAAAGTTCTGTGCCTGTTGGGATAGCTGAGCGTGCACAGCAGTTAGTAGACGTGTTGCAAAGTCTCACGAACAGTCAACCTCTGGTGATGATAATAAAGAGAAGTTTGGCTTTGGATTTTAATCTACAGCCCTCTAGGAACAATTCTACGATGATGCTATCCCATGCCGCAGTCCGCAATCGTTGTGAGCTTATCTGCAGGTGTTTATTGGAAAATATTCTTAAGGTGGAAGAA---ACATCAGAAGATTCAGAGGCCCAGGCAACTCCCTACGTGCTTGCATTACAAGCGTTCTGCATGGTGGATCCCACTCTTTGTGCGCCTGGATCAGATCGATCACGGTTTGCAACTACACTTCAGCCATACTTGAAATCTCAGGTTGATAACAGAGATGTTGCACAGCTGCTGCAGAGCATAGTGTTTGTAATTGATGCAGTTCTCCCCTTACTGAGAAGGCCACTACAGAGCTTTATAGAAGAGCTTGATAGGGACCTGCGGCAATTAATAGTTCGA------TATTCCTTTTTGACAGTTGTTCATGCCTGTATCAAGTGTCTTTCATCACTTAGTAAAGTGTCATTGAAGGGTGTAAACTCATTCGAGTTTCTGGTTCGCCAATTTTTTAAGATATTAGACAGTTGGAGCAAAGAGCAATCTAGT---CAGGAGAAAGCGAATGTGCTGCGGTCACTATTCTGCCTAGGTCTTCTTGTTCGCTATGGGGTCGATATAATAGAAGCA------ATGGACGATCAAGAAATAACTATGGATCACATATTAAAGCTTTACAAGCACTATCTTCAGTCAGAAGACATCGATATTGCAGTCCGTGCCCTACAGGCTCTGGGTTGTGTGTTTCTTGCTCGGCCAATTTTGATGATGGAGAACGACATAGGACAATTTTTGATGAAGTCCCTCTCCCCTGAATCTGATCCACGTGCTAAGGTTCAGGTTCTACGTAATTTTCATGACTACCTGTTGGATGTCGAGAAGCAAATGGGAGAAGATGAA------GACCATAAGCAGGATGGC------AGGAAGAAAGAACAAGCCAAAGGTGTTCCTGTTGCAGCTGGAGCAGGTGATAGCAACATCTGTGGGGGAATTATACAGCTGCACTGGGAGTCAATATTAGATTGCTGCCTAGATGTGCATGACCAAGTTCGACAGGCATCCTTGAAGGTAGTTGAGATTGTATTGCGCCAAGGCTTAGTTCACCCAATGACCTGTGTGCCCCATCTTATTGCATTGGAAGTGGATCAGCTGGAATTGAATGCTAAACTAGCCCATAGATTGTTGGTTCACATGAATGAGAAATACCCTTCCTTTCTTGAAAGTCGACTAGGGGATGGCTTATTGCTTTCATACTCATTCATAATTTCTGGTGCTGCC---------------------------ATTGGGAAGACGAAGCCTTCCACA------CAAGTACAGGATGGTGCATCTGCTGCATTT------GCAAAGCCTGGCATTTCACGAATTTACAGGCTCATTCGTGGGAATCGCTCTTCAAGAAACAAATTCCTTTCTTCGGTGACTCGAAAATTTGATTGGATTGCATCGGCCCGCTCGTCTATCTCTTTCTTGGTTTATTGTTCAGAGGTTCTTGCTGCATTACCATTCACATGCCCAGATGAGCCTCTATATTTGTTGTATGCAATAAACCGTATACTTCAAATTAGAGGTGGGGACCTTGAGGCCAACATAAAAGCGGCAATTTATGAGGGACCGCTTGCAAACGTTGCTCAAGAAATACTCAAGACGAAGGGAAATGGAGAGAAAAAAATTGTT---------------------------------AATCTGAATGAGGAACTTCCTCATCTTGCTAAC---------------------------------------------------------------------------------------------------------TTAACTGATGGTGACAATGAA---ACATTTCAGAAAGCTTTCTTAAAGCTAAAGGTTGATTGTGAAGCTGCTGTGGGTTTGGGACTGCTGCTTTCGTTAAAGCGGCATTTGAAATGTTTATATTGTCTCAATGATGCCCGGTGCCAGGCTTATTCCCCAACTGAACAAATCAAGTCTGGCGAAAGTCTGTCA---AAACAGAATATTAAGGAATTCAACTGCAGTGGTCTTCCTATTTCTCAGGCACACACTATTGATGACATGCTAGAGCAGTATCAGGTTCTAAAGAGGTTGCTAAAAGAAGAGGCAATGGATTACTCTTCATATGCCACGACTCCTACTGCACCGAAAAGGAGATCACGGGCAAATTTGACACCA------------------ACTAGTGAATGTAAGTCAAATGGACAT---------ACAAAAGTGCTG---CGGAAGAAAAGTCGTGCTAGCACT---------------------------------GGGATTGTTAGCGATGATGATGAAGCTGATGATGAT---------------------------------------------GATGATTATGCTGAGCCAAACAGCACTGTGAAAAGGAAAAGGCGAGAAAGTGCAGCCAAGCCTAGG------AAGCTTCCATTATTTCTTCAAGAAGATACAAGTCTGAAGATGCAGAGATAA
>Huperzia_lucidula
---------------------------------------------------------------------------------------------------------------------------------------------------------------------------------------------------------------------------------------------------------------------------------------------------------------------------------------------------------------------------------------------------------------------------------------------------------------------------------------------------------------------------------------------------------------------------------------------------------------------------------------------------------------------------------------------------------------------------------------------------------------------------------------------------------------------------------------------------------------------------------------------------------------------------------------------------------------------------------------------------------------------------------------------------------------------------------------------------------------------------------------------------------------------------------------------------------------------------------------------------------------------------------------------------------------------------------------------------------------------------------------------------------------------------------------------------------------------------------------GTTACTAGGTACCAGATTAATCATAGTGTTTTTGCCGCCTACGATCCGCTGTATCGACAACTTCACAAAAATGTTGGAGGTGATGCAGAAGCTGTAGATGACGAAGACGACGAAGAGCCACAGCATGAG---------------ATGGACAACATAAAAAAGGGAAAGCGCAAAATTAAGTCT---GCCAAGGCCAGAAAAGTAACGACCACCAAGACTTCTTCGGCGACTTCAAATGTTTTTCACAAGCTATGCAGTGTACTTGCATTATTGAAAGATTTACTTTCTGTCGAGCGCTTAATGGATAGTACCCTTCTTCAACTTACAAGGACCATGCTTGCATCTTTTGGGATTGATAATATTCAGTTGCTCCAGTTGAAGGCAGCAGGAATCGTTTGTACAGTGTTTAATATGTATCCTCAGCATCGAATAATAATCATGGATGAAATCCTTTCAATGTTTTGGAAGCTTCCATCATCGAAGCGAAATATGCGAGCTTACCATTTGCCAGATGATGAGCAGAAGCAGATCCAAATGTTTACTTCTTTGCTACTTCAGATCGTGCAATGTAGTGTGAAGCTT------------------------CCAGATTTGCCTGTTGCTATACTTGAAGGAGGCAGTGATTTAGAAAGTGTGCAGGATTCGCTGGAA---------CCTAAGAAGTGTTTTGAACCGGCCATGGATGTGGTTAAGTATTTCTGGAAGAGTGTTCTACAGAGATGGGTCACACCAAAGTCTCAAGATGGATCGGACATAAAAGTGATTGTGGAGAACCTTGTGGTTGATCTTTTGACAACTTTGAATGTGCCAGAACTTCCAGCTGCTAGTCTTCTGCTTCAGGTGCTATGCGCATTTCTCCTGGAGTCTGTAGGGATGAAAGCAAAGGATGCTGGTGTTAGAGGTGCAGCCACCGACCTTCTTGGACAAATAGCAGCTCATTTGAAGCAGGATGCCTTGCTGAACACCCGAGATACATTTTGGATTTTGCATGAACTTCGGGACAGTTCTGAAGAA------------------------------------------------------------------------------------------------------------------------------------------------------------------------------------------------------------------------------------------------------------------------------------------------------------------------------------------------------------------------------------------------------------------------------------------------------------------------------------------------------------------------------------------------------------------------------------------------------------------------ACGAGAGGA------------------------------------------------------------------------------------------------------------------------------------------------------------------------------------------------------------------------------------------------------------------------------------------------------------------------------------------------------------------------------------------------------------------------------------------------------------------------------------------------------------------------------------------------------------------------------------------------------------------------------------------------------------------------------------------------------------------------------------------------------------------------------------------------------------------------------------------------------------------------------------------------------------------------------------------------------------------------------------------------------------------------------------------------------------------------------------------------------------------------------------------------------------------------------------------------------------------------------------------------------------------------------------------------------------------------------------------------------------------------------------------------------------------------------------------------------------------------------------------------------------------------------------------------------------------------------------------------------------------------------------------------------------------------------------------------------------------------------------------------------------------------------------------------------------------------------------------------------------------------------------------------------------------------------------------------------------------------------------------------------------------------------------------------------------------------------------------------------------------------------------------------------------------------------------------------------------------------------------------------------------------------------------------------------------------------------------------------------------------------------------------------------------------------------------------------------------------------------------------------------------------------------------------------------------------------------------------------------------------------------------------------------------------------------------------------------------------------------------------------------------------------------------AAAAGCAGT------------------------------------------------------------------------------------------------------------------------------------------------------------------------------------------------------------------------------------------------------------------------------------------------------------------------------------------------------------------------------------------------------------------------------------------------------------------------------------------------------------------------
>Lygodium_japonicum
---------------------------------------------------------------------------------------------------------------------------------------------------------------------------------------------------------------------------------------------------------------------------------------------------------------------------------------------------------------------------------------------------------------------------------------------------------------------------------------------------------------------------------------------------------------------------------------------------------------------------------------------------------------------------------------------------------------------------------------------------------------------------------------------------------------------------------------------------------------------------------------------------------------------------------------------------------------------------------------------------------------------------------------------------------------------------------------------------------------------------------------------------------------------------------------------------------------------------------------------------------------------------------------------------------------------------------------------GGAGATGAC------------------------------------------------------------------------------------------------------------------------------------------------------------------------------------------------------------------------------------------------------------------------------------------------------------------------------------------------------------------------------------------------------------------------------------------------------------------------------------------------------------------------------------------------------------------------------------------------------------------------------------------------------------------------------------------------------------------------------------------------------------------------------------------------------------------------------------------------------------------------------------------------------------------------------------------------------------------------------------------------------------------------------------------------------------------------------------------------------------------------------------------------------------------------------------------------------------------------------------------------------------------------------------------------------------------------------------------------------------------------------------------------------------------------------------------------------------------------------------------------------------------------------------------------------------------------------------------------------------------------------------------------------------------------------------------------------------------------------------------------------------------------------------------------------------------------------------------------------------------------------------------------------------------------------------------------------------------------------------------------------------------------------------------------------------------------------------------------------------------------------------------------------------------------------------------------------------------------------------------------------------------------------------------------------------------------------------------------------AGTGTTGTTCCTTCAGAAATAGCTGAGCGTGTCCAGCAGCTTGTTGATGTTTTAAAATGTCTTCAAAACCATCAAGCTATGGTTATTATTGTGAAACGGAGCTTGGCTTTGGACTTTTCTCATCAGACTGCTAAGAACTCAGCAGCTAGCTTAGTTTCTCAAGCTACCGTAAGAAACCGTTGTGAATTGATGTGCAAATGCTTGATAGAAAACATTTTGAAGGCTGAGGAGGGGCCTACTGAAGAAGCAGAAACACGTGCCCTACCTTATGTTCTTGCATTACATTCTTTTTGCATGGTTGATCCAACACTCTGTACTCCTGCTTCTGACCCATCACGTTATGCTGTAACTTTGCAGCCTTACCTAAAAACACAGGTTGACAATAGGGATGTTGCTCAACTACTTCAGAGTATTGTTTTTGTAGTTGACACTGTTCTACCACTGCTTCGTAGACCACCTCCAAATTTTGTGGAAGAACTTGAAAGGGATCTCAGACAGCTGATTGTCCGT---------------------------------------------------------------------------------------TATTCTTTCCTAACA------------------------------------------------------------------------------------------------------------------------------------------------------------------------------------------------------------------------------------------------------------------------------------------------------------------------------------------------------------------------------------------------------------------------------------------------------------------------------------------------------------------------------------------------------------------------------------------------------------------------------GTTGTGCAT------GCATGCATC------------------------------------------------------------------------------------------------------------------------------------------------------------------------------------------------------------------------------------------------------------------------------------------------------------------------------------------------------------------------------------------------------------------------------------------------------------------------------------------------------------------------------------------------------------------------------------------------------------------------------------------------------------------------------------------------------------------------------------------------------------------------------------------------------------------------------------------------------------------------------------------------------------------------------------------------------------------------------------------------------------------------------------------------------------------------------------------------------------------------------------------------------------------------------------------------------------------------------------------------------------------------------------------------------------------------------------------------------------------------------------------------------------------------------------------------------------------------------------------------------------------------
>Selaginella_moellendorffii
------------------------------------------------------------------------------------------------------------------------------------------------------------------------------------------------------------------------ATGGAAGAAGGCGATAGG------------------------------------------------------AAGACTTACGGCCTCGCCAATACCGCGCACACGGAGATTGCGCAGTCGCTGCCGCTGCCGAGCCTTCCAATCGGGTTTGGAGCGACGAGCCAG---GGATTATCGCTGTTTGAGGAGAATGAGCATGCAGCGCGGCTCCAGGGTGCTAGAGATGCCGCGATCATG------TCCAAGGCCGGGAAAATTGCGGAGCTTCTCGCCAATACCGACTCGAGCTACATCACCTTGAAAGACGAG------ACATCGATTCCGCCCGTTGTGGCAGAGCCTGGAAGCTTGGCGGCCGCTGTTCTTAAGTTTAATCCCCAAGCATTTAGTTGCCGT------------------------------------------------------------------------TCTTCAGCT---CCCTTGAAA------------------------------------------------------------------------------------------------GCTGAGGTGCCTAAAGCGAAGTCACAGCCATCATCTTTCGCAGCACGTACAGGACCTTTGCAAAACTCAGAGGATCACGAAGAGCAGTCT------ACCGTAAAAAAGCCCAGG------------------CTAAAGCGTAAGCACCAGCATGAT------GCGGATCATCAAGGCAAAGAAAAGCGGGCGGCAGATTCTGGACGTCGTGAACCG---------------AAACAAAATGGTATCACCAGTGGAATATGTGAGCTTTTGAACGAGTTCCTTGAGAGGTCAGACACTCATGGTGATCCTGACGGTGAAGAGGAAGGAACGACCCTGTCCCTCCAAGAGATGAAATCAATCTCGGAGGAGATCACCTCACTTCATGCAAAGGCTGCTGTGTCTAAGATCCCTTCCGAGCGGCTTATCAAGCTTTTAAATTTTCTGGACCGGCACGTCAGGCATGCTCATTTGAAGGAAATAGACGAAGGAGATGACGTAGAGTCCGACAATTTTGAGATTGTCATGACCGCGTTAGAGGCGGTTCAAGTAACATTGATGATCATGTCCTCTCCTAAAATGCCCAAGCAGATTTACAAGGAAGAGGTCATCGATAGAATCATAGAGTTCACGCGGTATCAGATTGTCCATAGTGTTTTTACGGCATATGATCCTCTTTACCGACAAGTTCATAAG---------AATGGT------------GGCGACGAAGATGAAGTGGACGAGGAAGAAGAA------------------GATGAAGGAAAAAGGGGCAGGCGAAAGAGTCGATCA---GGGAAGCCTAAGAAACTGACATCCTCTAGGGTGTCTACTGCTGTCTCTATAGTTCTTCATAAGCTGTGTAGCATACTTGCGCTTTTGAAGGACCTATTATCAGTGGAGAAACTTCTTGATAGTACCATTCTTCAACTAATGAAGACTGTTCTCGGCACGTTTGGTGTTGACAATATACAACTATTGCAGTTAAAAGCGATTGGCGTTGCCAGCATGGTTTTCAACATCTACCCGCAGCATCAGACGGTAATGATCGACGAGCTTTTGTCCATGTTATGGAAGCTCCCTTCTTCGAAAAAGAACCTGAGGACATATCATCTACCAGAGGAAGAACATAAGCAGATACAGATGCTAGTAGCATTACTTCTTCAACTGGTGCAGTGCAGCGTTGCTCTT------------------------CCGGAA---------------TTGAGAACTGGACAGGAGAAGGCCTCTACCGATACT---------------------AGAAAATGCTTTGAACCTGCAGTTAGCATATGCAATTACTTCTGGAGGAATGTCTTTCAACGATGGGCTGTGCCAAAGGCTCAAGAAGGTTCGGATGTCAAAGTAGTGATGGAGAACCTAGTATTGGATCTGTTGGCGACTATAAATGTTCCGGAATTTCCAGCTGCAAGCCTTCTCCTGCAGGTGCTTTGTGTGCTGCTTTTAGGCCCCGCAGGGGTAAAATCCAAAGATGTTCCAGTCCGGGTTTCTGCCATTGATATCCTCGGTCAAATTGCTGCACACTTGAAAAGAGATACGGTGGCTTATAGCAAAGATAACCTTTGGATACTACAGGAAACTCAGGAAGGTCCTAGCGGC---------TTCGCAAAAGATGTC------------------------------------------------TGTACAAGCTGTGGTCACTCGAAAGCCAATAAGTTCATCCTGCGGTGTGACAGTTGCAAACGGTGGTTTCACGGAGATTGTGTCGGTGTTACTGGACAAGATCTTATTGGGAGAGGATGGTTTTGTCACTGCTGTCTCTGTAGAAACCAACTTGCTTCCTTCGACCCAGGA------------------TCGAGTGGAAAGTCCCATGATACTTACAAAGTTCCTGAA---------------------------------------GATGGAGCAGTTATCGTTCAGCAGATTCTCTTGAATTTCTTACGGGAAACTGGTAGCGGAGACAACGTCTCTTTTTTCGCTCGGAGATTTTATTTGTGCCTTTGGTACGGGTATGATCCGCAAGGGTTACAAAGTCTTGCTTTTTACCATTGGAGATGGGGATCGAAAGCTCCACATCAGGACTTCGGAATTACGTCTAATGCCATTTCTCGAGACATCATTGTTCGCATAACTAGAGCACTGGGACAACAGAGGCCGCTAGCACGAGGATTTGATAGAATTTTGGAGCGGCTTCTGGCAAGCCTGCAGGAAAATGCATCTAATCCTCGAGCAAAAGCTTTGAAAGCGGTTAGTGCAATCGTTGAAGTCGATCCTGGAGTACTAGCTGATGAAAGAGTACAGAAAGCCGTTGAAGGCAGATTTATGGATTCGGCTATATCCGTGCGAGAAGCTGCGATGGAACTTGTTGGCCGCCACATTGTATCTCGTCCGGATGTAGCTATCAAGTACTTTGATCGGCTATCTGAGCGCATTATGGACACTGGTGTCAGTGTGAGGAAGCGGGTCATAAAAATTCTTCGTGATTTTTGCTTATTGGCGGGTGGATTTCCAAAAGCAACCGATGCATGCATCCGTGTTATTTCTCGAATCAATGATGATGAAGCCAGCATTCAGGATCTCGTGTGTAAGACATTTTATGAACTTTGGTTTGAAGAGCATCCTGGGCAGCAGACTCAGTTTGTTGCCGACGGAAGTATTGTCCCTTCTGAGATTGCTGAACGCGTACAACAAATCGTGGATGTCTTAAAAAGTCTTCCAAACCATCAGCCGATAGTGATGATTATCAAGAGAAGCCTAACCTTAGATTTCATTCCTCAAGGTTCAAAGACGGCTGCTCCAACCAATATTTCTCAGGCTGCCGTGCGTAATCGATGCGAACTCATGTGCAAGTACCTTATGGAGTGCATCCTGAAGGCCGAAGAG---ACGTCCGAGGATTCAGAGGTTCAGGCGTTGCCTTATGTGTCAGCTTTGCATGCATTCTGCATAGTTGATCCTACTCTTTGCGCACCTGCTTCTGATCCATCACGGTTTGCGGTAACCTTGCAGCCATATTTGAAAACACTGGCTGATAATCGCGATATAGCGCAGCTTTTGCAAAGCATTGTTTATGTAATTGATACGGTTCTCCCGCTACTCAGAAGACCGCCTCAAAATCTCGTGGAAGAACTAGAGCGAGATCTGCGACAGCTCATTGTTCGCTGTAACTGCGGTTTTAATCCCGTGTTT------GTGTTCAGATGTTTGGCTTCCTTGACAAAAATCTCTTCCAAGAAAGGAGTCGTGTTTGATTTCCTAGTCCGGCAATTCTACAAAGTTCTCGAGTCGTGGCAAAACAGTGAAATGATT---CAAGAGAAGCCAAACATTCTTCGTTCTTTGTTTTGCCTCGGGTTATTTGTCCGGTACGGAGCAGAGCTTATCGATGGC------ATGAATGACCACGATGTTACTATGAATAGCGTTTTAAATTTGTACACACACTACCTTCAAAGTGAAGATTTTGAAGTCAAGGTTAAGGCACTACAAGCGGCAGGATTTGTGTTTCTAGCGAGGCCAGATTTTATGATGAACGAGAGCATTGGAAAGGTTTTGGGGGATTCATTGATTTCCAAAGCTGATACGCGATTGAAGATGCAAACTCTTCGGAACTTTTACGAGTATCTGCTCGACGTGGAAAAACAAATGGGATTG------------GCAAATGCGAAGGATGGC------GAAAGCCGAGACGCTACAACAGCTGTTCCTATTGCGGCAGGGGCAGGCGATAGTAACATATGTGGGGGTATAATTCAGCTACATTGGGACCGTATCCTGGAAAGGTGTCTGGATAAAGATGAGCAGGTCAGGCAAGCTGCGATTAAGGTTGTTGATGCAGTTTTGCGTCAGGGTTTAGTTCATCCCATGACGTGCGTACCTCAGCTTATAGCACTTGAAGTAGACCAACAAGAAGGCATATCTAAGCTTGCTCATCGTTTGCTAAGCAATCTAAACGACAAATATCCATCGTTCTTTGAAACTCGTCTTGGCGACGGATTGCAGTTGTCCTTCACCTTCATTCAGACTGGTGCA---------------------------------------ACACACGCTTCACGCGTGAAAAACAAAGTCGACCAAAACGAGGCTGCTTTT------GCGCGCGCAGGAATTTCTCGTATATACAAGCTCATTCGGGGGTCGCGGAACTCAAGAAACAAGTTTTTGGCATCCGTAGTTCGCAAGTTCGACTGG---ATAACATCACAAGCATCCACATCTTTTTTGATGTATTGCACCGAGATTCTTGTTTCATTGCCGTTCAATCTGCTGGAAGAACCTCTCTATTTGATATTCGCCATCAATCGCATTCTGCAAGTCCGAGCAGGTGACCTTGAGGCGAGCATCAAAGCGGAGTTCCAACAGGAACCACTTTGTGGTTTGATGAAGCAAACCGCACCAGATGCAACAGAAGAAGGCACTTCAATTCAG---------------------------------------------------------------------------------------------------------------------------------------------------------------------------------------------------GTTCCCCAAGAGGTGTTGAAACACCTACAGGTTCAGTCCGATGGGGCAGTGGCGTTATCTTTGCTTTTAAAGATGAAAAGGCACTTGAAAATCACGTTTTGTCTTGACGATGCTCGGTGTCAGGCCTTCCAACCCTCAGATCCTGTAAAGTCCGCGGAGGTAGTTTCA---AGACAAGCCGCCAAAGACTTCGATTGTACTGACATCTTTGCTAAACAACCGGAGAATGTGGCTGAAGTTGTACAACGCTATCAGCTATTCAAATCTTTGCTAAAAGCTGACACAATGGACTACTCTGCTTATGCACCGCCTGCTTCAACGAGAAAGAGG---GGTCGTTCCTCTGCAGCGGCG------------------GATGGTCTTTACCAAGGCAACGGGCATGCC---GGGAGTAAGCTG------CGGAGGAAAAGTGCGCCTCCT------------------------------------GCTCCTGCTAGTGACGACGATGGAGATCCCGACGCG---------------------------------------------GAGGAAGAACATGGAAGAACGCCCTCAAAGCGAAGGAAAGGC------AAGAGCAGAAAACCATAG---------------------------------------------------------
>Isoetes_spp
--------------------------------------------------------------------------------------------------------------------------------------------------------------------------------------------------------------------------------------------------------------------------------------------------------------------------------------------------------------------------------------------------------------------------------------------------------------------------------------------------------------------------------GTCTTTGCGGGAGGAGCCTATTGATCTGCGAGACCCTAGTAACCCAAAG------AGTCTTGTTGGGGCAGTGCTTCAGTTCAATTCTGAAGCTTTCAGCTTTTCT------------------------------------------------------------------------CCATCAAG------------------------------------------------------------------------------------------------------------------------------------------------------------------------------------------------GGCGTTT---------------ACTCCAAAAAGAGCCAGA---------ACAAAACGGAAAAGAAGGCGGGAG------GCTGATATACAACCGGAT------------------------------AACTCTTCTACACTAGAGGAAACTCGAG---------------------------------------------------------------------------------------------------------------------------------------------------------------------------------------------------------------------------------------------------------------------------------------------------------------------------------------------------------------------------------------------------------------------------------------------------------------------------------------------------------------------------------------------------------------------------------------------------------------------------------------------------------------------------------------------------------------------------------------------------------------------------------------------------------------------------------------------------------------------------------------------------------------------------------------------------------------------------------------------------------------------------------------------------------------------------------------------------------------------------------------------------------------------------------------------------------------------------------------------------------------------------------------------------------------------------------------------------------------------------------------------------------------------------------------------------------------------------------------------------------------------------------------------------------------------------------------------------------------------------------------------------------------------------------------------------------------------------------------------------------------------------------------------------------------------------------------------------------------------------------------------------------------------------------------------------------------------------------------------------------------------------------------------------------------------------------------------------------------------------------------------------------------------------------------------------------------------------------------------------------------------------------------------------------------------------------------------------------------------------------------------------------------------------------------------------------------------------------------------------------------------------------------------------------------------------------------------------------------------------------------------------------------------------------------------------------------------------------------------------------------------------------------------------------------------------------------------------------------------------------------------------------------------------------------------------CACCTGGATCAAATCGATCACGGTTTGCAACTACGCTTCAGCCATACTTGAAATCTCAGGTTGATAACAGAGATATAGCACAGCTGCTGCAGAGCATAGTGTTTGTAATTGATGCAGTT---------------------------------------------------------------------------------------------------------------------------------------------------------------------------------------------------------------------------------------------------------------------------------------------------------------------------------------------------------------------------------------------------------------------------------------------------------------------------------------------------------------------------------------------------------------------------------------------------------------------------------------------------------------------------------------------------------------------------------------------------------------------------------------------------------------------------------------------------------------------------------------CTAGCCCATAGATTGCTGGTTCACATGAATGAAAA-TACCCCTCCTTTCTTGAAAGCCGATTAGGGGATGGATTATTCCTTTCATACTCATTCATAATTTCCGGTG--------------------------------------------------------------------------------------------------------------------------------------------------------------------------------------------------------------------------------------------------------------------------------------------------------------------------------------------------------------------------------------------------------------------------------------------------------------------------------------------------------------------------------------------------------------------------------------------------------------------------------------------------------------------------------------------------------------------------------------------------------------------------------------------------------------------------------------------------------------------------------------------------------------------------------------------------------------------------------------------------------------------------------------------------------------------------------------------------------------------------------------------------------------------------------------------------------------------------------------------------------------------------------------------------------------------------------------------------------------
>Isoetes_andicola
------------------------------------------------------------------------------------------------------------------------------------------------------------------------------------------------------------------------------------------------------------------------------------------------------------------------------------------------------------------------------------------------------------------------------------------------------------------------------------------------------------------------------------------------------------------------------------------------------------------------------------------------------------------------------------------------------------------------------------------------------------------------------------------------------------------------------------------------------------------------------------------------------------------------------------------------------------------------------------------------------------------------------------------------------------------------------------------------------------------------------------------------------------------------------------------------------------------------------------------------------------------------------------------------------------------------------------------------------GCAAAAAAT---------GAGATTATAATGACGGCATTGGAAGCCATTCAGACAGCGCTGAGTATTATGACAACATCTGGAATGCCAAAGCAAGTTTACAAGGAAGAG----------------------------------------------------------------------------------------------------------------------------------------------------------------------------------------ATCATCGAAGAAGGAGAACA---TTCAAGGCAAAGTTATCAACA---ACAAA--TATCTACAGCTGTTTATAACACCCTTCTGAAGCTATGCAG-------------------------------------------------------------------------------------------------------------------CAGCTAAAGGCAATTGGTGTTGCATGCACTGTTTTTGAGCTATACCCTCAACATAGGACTATAATTCTTGACGAAGTTCTATCTATGCTCTGGAAGCTTCCATATTCAAAACGCAAC---------------------------------------------------------------------------------------------------------------------------------------------------------------------------------------------------------------------------------------------------------------------------------------------------------------------------------------------------------------------------------------------------------------------------------------------------------------------------------------------------------------------------------------------------------------------------------------------------------------------------------------------------------------------------------------------------------------------------------------------------------------------------------------------------------------------------------------------------------------------------------------------------------------------------------------------------------------------------------------------------------------------------------------------------------------------------------------------------------------------------------------------------------------------------------------------------------------------------------------------------------------------------------------------------------------------------------------------------------------------------------------------------------------------------------------------------------------------------------------------------------------------------------------------------------------------------------------------------------------------------CAGGACCTTGTCTTCAAAACATTTTATGAAATGTGGTTTGACGAGCCATCTTCTCAGAATGCTGAGATTATTGAAGGAGAAAGTTCTGTGCCTGTTGGAATAGCCGAGCGTGCACAGCAGTTAGTAGACGTGTTGCAAAGTCTCA------------------------------------------------------------------------------------------------------------------------------------------------------------AGGTGGAAGAA---ACATCAGAAGATTCAGAGGCCAGGGCAA-----------------------------------------------------------------------------------------------------------------GTTGATAATAGAGATGTAGCACAATTGCTGCAGAGCATAATGTTTGTAATTGATGCAGTTCTCCCCTTACTGAAAAAGCCACTGCAAAGCTTTATAGAAGGGCTTGATACAGACCTGYGGCAATTAATAGTTCGA------TATTCCTTTTTGACAGTTGTTCATGCCTGTATCAAGT-------------------------------------------------------------------------------------------------------------------------------------------------------------------------------------------------------------------------------------------------------------------------------------------------------------------------------------------------------------------------------------------------------------------------------------------------------------------------------------------------------------------------------------------------------------------------------------------------------------------------------------------------------------------------------------------------------------------------------------------------------------------------------------------------------------------------------------------------------------------------------------------------------------------------------------------------------TGCATGTGCTGCATTT------GCAAAGCCTGGCATTTCACGAATTTACAGGCTCATTCGTGGGAATCGCGCTTCAAGAAACAAATTTCTTTCTTCAGTGACACGAAAATTTGATTGGATTGCATCGGCCCGCTCACCTGTCTCTTTCTTGGTGTATTG--------------------------------------------------------------------------------------------------------------------------------------------------TTGCTCAAGAAATACTCAAGACGAAGGGAGATGTGGAGAAAAAAATTGTT---------------------------------AATTTGAATGAGGAACTTCCTCATCTTGCTAAC---------------------------------------------------------------------------------------------------------TTAACTGATGGTGACAATGAA---ACATTTCAGAAAGCTTTCTTAAAGCTAAAGGT--------------------------------------------------------------------------------------------------------------------------------------------------ATATTAAGGAATTTAACTGCA-TGGTCTTCCTATTTCTC-GGCACACACTATTGATGACATGCTAG-G-AGTATCAGGTGTTAAAGAGGTTGCTGAAAGAAGAGGCAATGGATTACTCTTCGTATGCCACCACTCCTACTGCACCGAAAAGGAGATCACGGGCAA-TCTGACA---------------------------------------------------------------------------------------------------------------------------------------------------------------------------------------------------------------------------------------------------------------------------------------------------------------------------------------------
>Isoetes_humilior
---------------------------------------------------------------------------------------------------------------------------------------------------------------------------------------------------------------------------------------------------------------------------------------------------------------------------------------------------------------------------------------------------------------------------------------------------------------------------------------------------------------------------------------------------------------------------------------------------------------------------------------------------------------------------------------------------------------------------------------------------------------------------------------------------------------------------------------------------------------------------------------------------------------------------------------------------------------------------------------------------------------------------------------------------------------------------------------------------------------------------------------------------------------------------------------------------------------------------------------------------------------------------------------------------------------------------------------------------------------------------------------------------------------------------------------------------------------------------------------------------------------------------------------------------------------------------------------------------------------------------------------------------------------------------------------------------------------------------------------------------------------------------------------------------------------------------------------------------------------------------------------------------------------------------------------ATAATTCTTGATGAAGTTCTATCTATGCTCTGGAAGCTTCCATGTACAAAACGCAACCTGAGGACATTTCATTTACCTGATGAGGAATCTAAGCAGATACAGATGGTGACAGCKCTTCTACTACACCTTGTGCAATGCAGTGTTAGTCTC------------------------CCACAA---------------TATTCTGGCAATGAGCCTCAGAATGAGACTCAAACATGCAACAATGGAGCTGAAGCTCCAAAATGTTATGAGACAGCAG-----------------------------------------------------------------------------------------------------------------------------------------------------------------------------------------------------------------------------------------------------------------------------------------------------------------------------------------------------------------------------------------------------------------------------------------------------------------------------------------------------------------------------------------------------------------------------CTTGTTTATTTTTGTTCTGACATTGAAGTTGGTCGCTCACAAAAGGTTCACAGTGAAGGAGCACTCACTAGTATTTCTTCCAGAGACTCTGACCTCATA---------------AAAGATGGGGAAGTTGTAGCTCAGCAGATGTTGTTGAATTTTCTTCTAGAG------TCGACAGACAGCTTTGCAGTGTTTGCACGTCGGT----------------------------------------------------------------------------------TCATATGCATGATTTTGGTATTGCTCCTGTTGCAGTGTCCCGTGACATTGTTGTCCGTATTTGTAGGGCTTTGTCCCAATCCAGGTCACTTGCTAGGGGGTTTGATCGCATTTTGGAGAAGCTCTTGGTAACCTTGCAGGATAAGTCTCCCATTCCACGAGCTAAAGCACTGAGGG-------------------------------------------------------------------------------------------------------------------------------------------------------------------------------------------------------------------------------------------------------ATCAAACTGTGGCTTTTCTAAAACCACAKAGGCATGCATATRCATTATTTCTCGAATCAATGATGAAGWAGTTAGCATCCAGGAYCTTGTCTKCAAAACATKWTATGAAATGTGGTTTGACGAGCCATCTYCTCAGTATGCTGARATTATTGAAGGAGAAAGTTYTGTGCCTGTTGSGATAGCTGAGCGTGCACAGCAGTTARTAGACGTGTTGCAAAGTGTCACGAACAGCCAACCTCTGGTGATGATAATAAAGAGAAGTTTGGCKTTGGATTTTAATCTACAGCCCTCTAGGAACAATTCTA----------------------------------------------------------------------------------------------------------------------------------------------------------------------------------------------------------------------------------------------------------------------------------------------------------------------------------------------------------------ATTAATAGTTCGA------TATTC-TTTTTGACAGTTGTTCATGCCTGTATCAAG--------------------------------------------------------------------------------------------------------------------------------------------------------------------------------------------------------------------------------------------------------------------------------------------------------------------------------------------------------------------------------------------------------------------------------------------------------------------------------------------------------------------------------------------------------------------------------------------------------------------------------------------------------------------------------------------------------------------------------------------------------------TAAACTAGCCCATAGATTGTTGGTTCACATGAATGA----TACCCTTCCTTTCTTGAAAGTCGACTAGGGGATGGTTTATT-----------------------------------------------------------------------------------------------------------------------------------------------------------------------------------------------------------TGACCCGAAAATTTGATTGGATTGCATCGGCCCGCTCATCTATCTCTTTCTTGGTGTATTG-------------------------------------------------------------------------------------------------------------------------------------------------------------------------------------------------------------------------------------------------------------------------------------------------------------------------------------------------------------------------------------------------------------------------------------------------------------------------------------------------------------------------------------------------------------------------------------------------------------------------------------------------------------------------------------------------------------------------------------------------------------------------------------------------------------------------------------------------------------------------------------------------------------------------------------------------------------------------------------------------------------------------------------------------------------------------------------------------------------------
>Isoetes_elatior
-----------------------------------------------------------------------------------------------------------------------------------------------------------------------------------------------------------------------------------------------------------------------------------------------------------------------------------------------------------------------------------------------------------------------------------------------------------------------------------------------------------------------------------------------------------------------------------------------------------------------------------------------------------------------------------------------------------------------------------------------------------------------------------------------------------------------------------------------------------------------------------------------------------------------------------------------------------------------------------------------------------------------------------------------------------------------------------------------------------------------------------------------------------------------------------------------------------------------------------------------------------------------------------------------------------------------------------------------------------------------------------------------------------------------------------------------------------------GATTATTGACAGAATAATTGAGTTTACAAGGTATCAAATTGTCCACAGTATTTTCACTGCA----------------------------------------------------------------------------------------------------------------------------------------------------------------------------------------------------------------AGCTATGCAGTATCCTTGCTTCCCTAAAGGATCTCTTGTCGGTTGAGCGGTTACTTGATAGCACTCTGCTTCAGCTTATGAAGACCGTGCTTGGTACTTTTGGAGTTGAAAATGTACAACTTTTGCAGCTAAAGGCAATTGGTGTTG---------------------------------------TAATTCTTGATGAAGTTCTATCTATGCTCTGGAAACTTCCATGTTCAAAACGCAACCTGAGGACATTTCATTTACCCGATGAGGAATCTAAGCAGATACAGATGGTGACAGCTCTTCTACTACACCTTGTGCAATGCACTGTTAGTCTC------------------------CCACAA---------------TATTCTGGCAATGAGCCTCAGAATGAGA----------------------------------------------------------------------------------------------------------------------------------------------------------------------------------------------------------------------------------------------------------------------------------------------------------------------------------------------------------------------------------------------------------------------------------------------------------------------------------------------------------GTTTATGCTTCGATGTGATGGTTGTCGCCGCTGGTTTCATGGTGACTGCATAGGTGTCTCTGGCAATGACCCGCTGAATCGTGGATGGTTGTGCTACTGTTGCGTCTGCAGAAAGCAACTTGTTTATTTTTGTTCTGACATTGAAG------------------------------------------------------------CTGACTTCATA---------------AAAGATGGGGAAGTTGTGGCTCAGCAGATGTTGTTGAATTTTCTTCTAGAG------TCTACAGACAGCTTTGCAGTGTTTGCACGCCGG------------------------------------------------------------------------------------------------------------------------------------------------------------TCCCAATCCAGGTCACTTGCTAGGGGGTTTGATCGCATTCTGGAGAAGCTCTTGGTA----------------------------------------------------------------------------------------------GGGTTCAACTAGCAGTTGAAGGTCACTTTTTAGATTCTGCAATCTCTGTTAGGGAAGYTGCRATGGAACTCGTAGGGAGGCATATTGTRTCTTGCYCTGATGTTGCRCTTAAA----------------------------------------------------------------------------ATATATGTGTATCAAAYTGTGGCTTTTCTAAAACCACAGAGGCATGCATATGCATTATTTCTCGAATCAATGAWGAAKAAGTTAGCATCCAGGATCTTGTCTTCAAAACATTTTATGAAATGWGGTTTGACRAGCCATCTTCTCAGWATGCTGARATTATTGAAGGAGAAAGTTMTGTGCMTGTTGGGATAGCTGAGCGTGCACAKCAGTTAGTAGACGYGTTGCMAAGTSTCAYRAACAGTCARCCTSTGGTGATGATAAYAAAGASAAGTTTGGYTTTGGATTTTAATCTAYAGCCCTCTARGAACAATTCTACGATGATGCTATCCCATGCTGCAGTCCGCAATCGTTGTGAGCTTATMWGCAGRTGTTTATTGGAAAATATTCTTAAGGTGGAAGAA---ACATCAGAAGATTCAGAGGCCCAGGCAACTCCCTACGTGCTTGCATTACAAGCGTTCTGCATGGTGGATCCCACTCTTTGTGCGCCTGGATCAGATCGATCACAATTTGTAAATACACTTCAGCCATACTTGAAATCTCAGGTTGATAACAGAGATGTAGCACAGCTGCTGCAGAGCATAGTATTTGTAATTGATGC------------------------------------------------------------------------------------------------------------------------------------------------------------------------------------------------------------------------------------------------------------------------------------------------------------------------------------------------------------------------------------------------------------------------------------------------------------------------------------------------------------------------------------GGTTCAGGTTCTACGTAATTTTCATGACTACCTGTTGGATGTCGAGAAGCAAATGGGAGAAGATGAA------GACCATAAG---------------------------------------------------GCTGGAGCAGGTGATAGCAACATCTGTGGGGGGATTATACAGCTGCACTGGGAGTCAATATTAGATCGCTGCCTGGATGTGCATGACCAAGTTCGACAGGCATCCTTGAAGGT-------------------------------------------------------------------------------------------------------------------------------------------------------------------------------------------------------------------------------------------------------------------------------------------------------------------------------------------------------------------------------------------------------------------------------------------------------------------------------------------------------------------------------------------------------------------------------------------CCGCTTGCAAATGTTGCTCAAGAAATACTCAAGACGAAGGGAAATGGGGAGAAGAAAATTGTT---------------------------------AATCTGAATGAGGAACTTCCTCATCTTGCTAAC---------------------------------------------------------------------------------------------------------TTAACTGATGGTGACAATGAA---ACATTTCAGAAAGCTTTCTTAAAGCTAAA-----------------------------------------------------------------------------------------------CTTATTCCCCAACTGAACAAATCAAGTCTGGTGAAAGTCTGTCA---AAACAGAATATTAAGGAATTTAACTGCAGTGGTCTTCCTATTTCTCAGGCACACACTATTGATGACATGCTAGAGCAGTATCAGG--------------------------------------------------------------------------------------------------------------------------------------------------------------------------------------------------------------------------------------------------------------------------------------------------------------------------------------------------------------------------------------------------------------------------------------------
>Isoetes_coromandelina
---------------------------------------------------------------------------------------------------------------------------------------------------------------------------------------------------------------------------------------------------------------------------------------------------------------------------------------------------------------------------------------------------------------------------------------------------------------------------------------------------------------------------------------------------------------------------------------------------------------------------------------------------------------------------------------------------------------------------------------------------------------------------------------------------------------------------------------------------------------------------------------------------------------------------------------------------------------------------------------------------------------------------------------------------------------------------------------------------------TGTGATTTGCTTGATGAGTTTTTTGAAAAGACAGATGCA------------GAAGATGACCAGGAAGGGCCATACTTGTGTCTTGGAAAAATTAAATGCATGGGAGAGGAACTTGCATCTGTTCGTTTAAAAGGTGTATTGGGTAGTGTTCCGGCGCATCATATTGT----------------------------------------------------------------------------------------------------ACTGCATTGGAAGCTGTTCAGATATCATTGGGTATTATGGCAACCTCTGGAATGCCAAAGCAAGTTTACAAGGAAGAG---------------------------------------------------------------------------------------------------------------------------------------------------------------------------------------------------------------------------------------------------------------------------------------------------------------------------CGGTTGCTTGATAGCACTTTGCTTCAGCTTATGAAGACTGTGCTTGGTACTTTTGGAGTTGAAAATGTACAGCTTTTGCAGTTAAAGGCTATTGGARTTGCATGCACTGT------------------------------------------------------------GAAGCTTCCATGCTGAAAATGCAACCTGAGGACATTCCATTTAGCTAATGATGAATTGAAGCAGATATAAATGGTGGCAGCTCTT-----------------------------------------------------------------------------------------------------TGAGAAGCAAAAATGCAACGATGGAGCTGAAACTCCAAAATGTTATGAAACAGYAGTGGATGTATCAATGTATTTTTGGAA-------------------------------------------------------------------------------------------------------------------------------------------------------------------------------------GATGCTTCTGTGCTTGGAATGGCTATAGACCTTCTTGGTCAAATTGCCGCCCATTTAAAGCAGGATACAGT-----AC-ACAAAGATGATCTCTGGATTTTGCGTGAACTTTTTAACCAACCTCAAGGTGAGGTCAACATAACGAAGGAGACC------------------------------------------------TGTGTTGTCTG-----------------------------------------------------------------------------------------------------------------------------------------------------------------------------------------------------------------------------------------------------------------------------------------------------------------------------------------------------------------------------------------------------------------------------------------------------------------------------------------------------------------------------------------------------------------------------------------------------------------------------TCAGTGCAATTGTTGAGGTAGACCCTGCMGTGTTGGGGGATGAAAGGGTTCAAGTAGCAGTTGAAGGTCGCTTTTTAGATTCTGCAATCTCTGTCAGAGAAGCAGCAATGGAACTTGTAGGAAGGCATATCGTCTCCTGCCCTGATGTTGCACTTAAATATTTTGATAGGATAGCGGAAAGGATAATGGACACTGGGGTGAGCGTGCGCAAGCGTGTCATAAAAATAATTCGAGATATATGTATATCAAATTGCGGGTTTTCTAAAACCACAGAGGCATGTATACGGATTATTTCTCG-----------------------------------------------------------------------------------------------------------------------------------------------------------------------------------------------------------------------------------------------------------------------------------------------------------------------------------------------------------------------------------------------------------------------------------------------------------------------------------------------------------------------------------------------------------------------------------------------------------------------------------------------------------------------------------------------------------------------------------------------------------------------------------------------------------------------------------------------------------------------------------------------------------------------------------------------------------------------------------------------------------------------------------------------------------------------------------------------------------------------------------------------------------------------------------------------------------------------------------------------------------------------------------------------------------------------------------------------------------------------------------------------------------------------------------------------------------------------------------------------------------------------------------------------------------------------------------------------------------------------------------------------------------------------------------------------------------------------------------------------------------------------------------------------------ATTGTTCAGAGGTTCTTGCTGCGTTACCATTCACATCCCCAGATGAGCCGCTATATTTATTGTATGCAATAAACCGTATACTTCA----------------------------------------------------------------------------------------------------------------------------------------------------------------------------------------------------------------------------------------------------------------------------------------------------------------------------------------------------------------------------------------------------------------------------------------------------------------------------------------------------------------------------------------------------------------------------------------------------------------------------------------------------------------------------------------------------------------------------------------------------------------------------------------------------------------------------------------------------------------------------------------------------------------------------------------------------------------------------------------------------------------------------------
