# Supplementary material for: Phylogenomics indicates the “living fossil” Isoetes diversified in the Cenozoic
Source: PLoS One. 2020 Jun 18;15(6):e0227525. doi: 10.1371/journal.pone.0227525 (PMC7302493; doi:10.1371/journal.pone.0227525)
Supplement: S1 File — Folder containing fasta files for each of the individual nuclear alignments. (GZ) [file pone.0227525.s011.gz › 1_Individual_Nuclear_Alignments/Homolog_12270.orthogroup_2.fasta]

>Pteridium_aquilinium
------------------------------------------------------------------------------------------------CGCGCA---------------------------------------------------------------------------------------------------------------------------------------------------------------GGTCTG------------GCC---------------------------------------------------------------------------------------------------------------------------------------------------------------GCGCAGGTGGCA---------AGCTCAGCAACGGCT---------------------------------------------------------------------------------------------------------------GCTGTGAACCACGCTGTTGTAGATATACCAAATCCAGCG---GATTGCATTGATGTCTTTGTTGATGGGCACCCTGTGCAAATCCCCAAGGGTATGACTGTCTTTCAGGCATGCGAGGTCGCAGGTGTGGACATCCCCAGGTTCTGCTACCACCCTCGCCTATCCATTGCTGGGAACTGCCGCATGTGCCTTGTTGAAGTGGAGAAGACCCCCAAACCTGTGGCATCATGCGCCATGCCTGCAATGCCAGGCATGAAGATTAAAACAAATACCCCCTTGGTGTTGAAGGCCAGAGAAGGTGTGATGGAGTTTCTGTTAGCCAATCATCCTTTGGATTGTCCAATTTGTGACCAGGGTGGAGAATGTGACCTTCAAGATCAGTCAATGGAGTTTGGTTCCGATAGGGGCAGGTTTATTGAGACGAAGCGCACTGTTTTGGACAAAAATTTGGGACCCCTTGTCAAAACAGTCATGACACGTTGCATTCAGTGCACAAGGTGTGTGAGGTTTGCCTCTGAGATAGCTGGCGTCCAAGACTTGGGTGTACTTGGGCGCGGTGGCAGTGAAGAAATTGGCACATATGTGGAAAGGGCAATGTCAAGTGAGCTTTCTGGCAATGTGATTGACATTTGCCCAGTTGGAGCCCTCACTTCAAAGCCATTTGCGTTCACAGCACGTAGTTGGGAGTTGAAGAGCACAGAGAGCATAGATGTTTCTGATGCAGTCGGTGCGAACATCAAGATAAACAGTAGAGGCCCAGAAGTAATGCGCATTATTCCTCGCCTAAATGAGGACGTTAATGAAGAGTGGCTGTCAGACAAGGCACGTTTCTGTTATGATGGATTAAAGCGTCAGCGATTAAGTGAGCCTATGATTCGTAATGCAAGTGGTCGCTTGGAGCCTGCGTCGTGGTACAATGCTTTACAAGCAGTGGCAGGTGCTATATCCAAGACAAGTCCAGATCAGATGGCTGGAATTGCAGGAAAGCTTGCAGATGCAGAATCTATGATGGCTTTGAAAGATCTTCTGAACAAACTAGGATGTGAAAATTTGCGCTGTGAGGGAGATGGATTACAGCCAAACGCTGACATTCGAAGTGACTATTTGATGAATACCACTATTTCTGGCCTTGAGAAAGCAGATGCCGTTCTTTTGGTTGGCACACAGCTACGAAATGAGGCACCTTTGGTGAATGCAAGATTGAGGAAAGCTGTTAGAAATAGTGGAGCTAAGGTGGCATCAATTGGTCCAGCTGTAGATTTGACATACAATCATGTACATTTAGGCACGGGACCGGAAACTTTGTTGCAGGTTGCAGAAGGCAAGCATCCGTTTTTTGCAGTTCTGGCGAAAGCAAAGAACCCAGTTGTAATTGTAGGTGCTGGGATTTTTGGAAGGGATGATAAAGAAGCAGTAATGGCAGCTGTGCAGAAAATTGTGGAGAAGGCTAATGTGGTGAAGGAAGGTTGGAATGGTTTTAATGTGCTGCTCCTGAATGCTTCTCATGCTGCTGGACTAGATCTTGGTTTGGTG------CCAGGAGTCCAGGTTCCTACAAATTGGAAGAAGTCTGTCAAATTCCTGTATTTACTAGGGGCAGATGATACACCT---TTGGAGGATATCCCCGAGGATGCTTTCGTTGTATATCAAGGTCACCATGGCGACCACAGTGTTTATCGTGCAAATGTAATTCTGCCTGGTGCAACATATACCGAGAAGGAAGGAACCTATGCAAATACAGAGGGGCGAGTACAGCAAACCTGCCCTGCTGTACCCATAATTGGTGATGCTAGGGATGATTGGAAGATATTGCGGGCGGTTTCTGAGGTGGCTAAAGTTAAACTTCCTTATGATACCCTGAGTGCCCTAAGAGCAAGAATGCTAGCAGTTTCTCCGAATTTGTTCCATGTTGATGAGCTTGAGCCCTCTTCTGCATGGGCACAGGAGTTGAAACCAGCAGTAGAAGGAAAGGTAGAACCATCTCCATTCAAAAATGCAGTGGAAAATTTCTACATGACGAACTCTATATGCCGGGCTTCAAAAAATTATGGCACAGTGTACCGCTGCGTTTTCTGGTTCAAAGGGCTGAAGGATTTACTTTTATGA------------------
>Lygodium_japonicum
------------ATGGGTTCC---TGTCGCAGGATCATCTCCCACCTCAGAACTCGCCCT------------GCGACC------TCTAATCCCGACAGGGCGTTCCCCCTCTCCGGTCGCTACCACCGACTCCCATCCAGG---------------------------------CCCCTGAGCACCTTCGCCTTCTCAGGC------------------------------------------CATCTGGACCACAGCCATGGCCTC------------GGTCGT------TTCCTGCTGAACCCTATCCGTAATGGCGCCCGCTTCCTTGCCTTCACCGCGCATCAC---------------------------------------------------------GAGCAGATGCGCGGCATCACAACCCTGTCTGGCCCCCAGCAGGCCAGC---------AGCACTGCGGCCGCC------------------------------------------------------------------------------------------------------------CGCGCAGTTGGAGGAGCGGTGCTCGAGATCCCGAACCCTGAC---GATTGCATTGAGGTGTTTGTGGATGGACATCCTATAAAAATTCCCAAGGGCATGACAGTATTTCAAGCTTGTGAGGCTGCGGGCGCGCAAATCCCTAGGTTTTGCTACCACTCTCGCTTGTCGATCGCTGGAAACTGCCGGATGTGTCTTGTGGAGGTGGAGAAGACACCTAAACCTGTGGCATCTTGTGCGATGCCGGCAATGCCAGGAATGAAGATAAAAACAGATACACCCATGGTGCTCAAAGCAAGAGAAGGCGTGATGGAATTTCTTCTGGCGAATCATCCATTAGACTGCCCAATTTGTGATCAAGGAGGAGAGTGTGATTTGCAGGATCAGTCCATGGCATTTGGTTCAGACAAAGGAAGATTTATTGAGACTAAACGCACTGTTCTGGACAAAAATCTGGGACCACTTGTCAAAACGGTCATGACACGTTGTATACAATGTACTAGGTGTGTGAGGTTTGCAAGTGAGATCGCTGGAATTCAAGATCTTGGTGTACTTGGCCGTGGTGGCAGCGAGGAGATTGGAACTTATGTGGAGAGTATGATGACAAGTGAGCTTTCGGGAAATGTGATAGACATATGTCCAGTTGGAGCTTTAACCTCAAAACCATATGCATTTACTGCTCGGAGCTGGGAGCTGAAGAAAACAGAAAGTATTGACGTGTCAGATGCCGTGGGCTCCAACATCAGAATAGATAGCAGAGGCCCTGAAGTTATGCGCATTCTTCCACGGCTGAATGAGGATGTTAATGAAGAGTGGTTATCAGACAAGGCTCGCTTTTGTTATGATGGATTAAAGCGACAACGGCTGAATGAACCGATGATCCGTCAAGCTAATGGACGGTTGGAACCTGCAGCGTGGTATAATGCTCTGCATGCAGTTGCAGATGCTATCAAGCAAGCAAAACCAGAAGAAGTCGCAGGTGTTGCAGGAAAACTGGCAGATGCAGAAGCTATGCTGGCTATGAAAGATTTCCTAAACAAACTTGGATGTGAAAACCTGATGTGTGAAGGGGATATAGTTGAGCCTGCGGCGGATATTCGTGGAGATTATTTGTTAAACACCACAATCGCAGGCCTTGAAAAGGCAGATGTGTGTCTTTTGGTTGGTACACAGCTGAGAAATGAAGCACCCTTGGTAAATGCAAGGTTGAGAAAAGCTGTCAGGGCTGGACGTGCAAAAATAGCATCAATTGGGCCACCTGTTGATTTGACTTATGATCACAAGCATTTGGGCTTAGGGTTTGAGACTTTGATCCAAGTAGCAGAGGGTCGCCATCCATTTTGCTCAGTGCTTGCCAAAGCGAAGTACCCAGTTATTATTGTAGGAGCTGGGATCTTTGAACGGGGTGACAAAGAAGCTGTCATGTCAGCCGTGCAGATGATAGTAAAACAAGCTAAAGTGGTTAGAGAAGATTGGAATGGCTTCAATGTGCTGCTATTAAATGCTGGGCATGCTGCTGGGCTTGATCTTGGTTTGGTG------CCAGGAGTTGGGATTCCTAAAGATTGGAAGAAGTCTCTGAAGTTTTTATATCTCTTAGGGGCTGATGATTTTCCA---TTAGATGACATTCCCAAGGACACTTTTGTTGTTTATCAAGGACATCACGGAGATCGGAGTGCTTTCCGTGCAAATGTTATTCTTCCGGGTGCAACTTACACTGAAAAGGAAGGAACCTATTCTAACACAGAAGGGCGTGTCCAACAAACAATTCCTGCAGTACCAACAATAGGAGATGCTCGTGATGACTGGAAGATTCTGCGTGCTTTATCTGAGGTGGCGGGAGCTCAACTACCTTATGATACCATAGGTGCCCTCAGAGCCAGAATGCTAGCTGTTTCCCCGAATTTGTTCCATGTGGATGAACTTGAGCCTGCCTTCATGTGGTCTCACGAGATAAAACCAACCGTACATGCAGGGTTGGACTTAACACCATTCAAAAGTACGGTGGGAAATTTCTATATGACAAACTCCATCTGCCGGGCTTCAAAG---------ATCATGGCTCAATGTACTGCTGCATTTTCTGGCTCAAAGGGCTGA---------------------------
>Isoetes_sinensis
---------------------------------------------------------------------------------------ATGGCCAAACAAGCTGCCCAG---------------------------------------------------------------------------------------------------------------------------------CTGTTCCGTTTATTTCGGCGCAAAGGGTCT------------AGGGCTGCCTCTGTTTTATGTAGTCCAAATTTT---------------------------AGGCTGAGT---------------------------------------------------------TCCAGCAACAAACATGTTACAAACGCCCAGGGTGTTAGGTACGTTGAA---------ACTGCTGCTGCA------------------------------------------------------------------------------------------------------------------GGAATACCTTTAACGAAGTATGAGATCCAAAAGCCAGAA---GATCTTATTGAAGTTAGTGTTGATGGGAATGCTGTTAAGATTCCTAAAGGTATGACAGTGCTTCAGGCATGTGAGGTTGCTGGGATTGATATACCCAGGTTTTGCTACCATCCTCGTCTTTCTATTGCTGGAAATTGTCGTATGTGTCTTGTGGAGGTGGAAAAAACTCCTAAACCAGTGGCTTCTTGTGCCATGCCAGCTCTTCCGGGGATGAAGATCAAAACCACCACACCAATGGTAAAAAAAGCTAGGGAGGGAGTCATGGAATTTCTTCTTTTAAACCATCCGCTGGACTGTCCCATTTGTGACCAAGGAGGCGAGTGTGATTTACAAGATCAATCCATTGTCTTCGGTTCTGATCGGGGCAGATTCACTGATACAAAGCGTTCTGTTCTGGATAAAAATCTGGGACCACTTGTAAAAACTGTGATGACCCGCTGCATACACTGTACAAGGTGTGTAAGGTTTGCTTCGGAAGTTGCAGGTGTGCCAGATCTGGGTGTGCTTGGCCGAGGAGGTAGTGAAGAAATAGGTACTTATGTGGAGCGACTGATGACAAGTGAGCTCTCAGGCAATGTAATAGACATTTGTCCGGTAGGAGCACTTACGTCAAAGCCATTTGCATTTACGGCAAGAAGTTGGGAGCTGAAAAGCACAGAGAGTGTTGATGTAACAGATGCACTTGGTTCGAATATACGAATTGACAGTCGTGGATGTGAAGTTATGCGTGTTGTCCCAAGATTAAATGAGGAGGTTAATGAAGAATGGATCTCTGACAAAACTCGATTTTCTTACGATGGCCTGAAACGACAAAGGTTGAATGAACCAATGATACGCCAGCCTAATGGGCAGTTAGAACCTGTGCCATGGCGGACAGCTCTCTTCGCTATTGCCGAGGCTGCTCTTAAAACTAAGCCAGATGAAATGGTAGGTGTTGCTGGAAAGCTTGCAGATGTGGAGGCAATGATGGCTTTGAAGGACTACCTAAACAAGTTGGGCTGTGAGAACCTTTGGTATGAAGGAGATGGACTGCATCCACAGGCAGATATTCGTGCTAATTATCTCCTAAACACGGGCATTGCTCAGATGGAAAAGGCAGATGCAGTTTTGATCATTGGATCACAGGTACGAATTGAAGCTCCTTTACTTAATGCAAGAATCCGGAAAGCTGTTCGAAATAATAAGGCGAAGGTAGGACTTATAGGACCTCCGACAGACTTAACATATGGTCATCAACACTTGGGAACGGGTCCAGAAACACTTGTCGAAATTGCTGAAGGGCGCCATCCATTTTGCTCAACCTTGTCTAAAGCCAACCATCCTGTCGTTATTATGGGGGCAGGAATATTCAAGAGAGAAGATAGAGATGCTATTATGGCCACAGTGCATAGGATTGTAAAGGAGGCAAAGGTTATAAGGGATGGTTGGAATGGCTTCAATGTACTACTTTTGGATGCTGCTCATGCTGGTGCTTTAGATTTGGGATTCGTT------ACCTCTGGTGGGGCAAAGGCTATTCATAATGGAAAAGCAAAATTTGTATACTTGCTTGGTGCTGATGAGACTAAG---TTATCAGACATTCCAGATGACGCCTTTGTTGTTTATCAAGGGCATCATGGTGACCGTAGTGCATATCGTGCAAATGCTATTCTGCCTGGAGCTGCTTACACTGAGAAGGAAGCAACCTATGAGAACACAGAAGGACGGGTGCAGCAAACAATCCAAGCTGTACCCACTGTAGGAGATGCAAGGGATGATTGGAAGATTATAAGAGCTCTTTCCGAAATTACAGGTGTGAAACTACCATATGACACGATAGGTGGCCTTCGAGCTCGACTTCTTGCAGTATCTCCAAATCTCTTTCGGGTGGATGAGGTGCAACCTACAATGAGCTGGGCACAAGACATTCTTCCTTCTGCTTCATCAAAAATCCAGCTATCTCCTTTTGAGAAGGCAATAAAGAACTTTTACATGACTGATTCGATTTGTCGTGCATCAAGA---------ATCATGGCTCAATGTACTGCAGCATATGCTAATCTGAAAGAGCTTTAG------------------------
>Isoetes_lacustris
---------------------------------------------------------------------------------------ATGGCCAAACAAGCTGCCCAA---------------------------------------------------------------------------------------------------------------------------------CTGTTTCGTTTACTTCGGTGCAAAGGGCCT------------AGGGCTGCTTCTGTTTTATGTAGTCCAAATTTT---------------------------AGGCTGAGT---------------------------------------------------------TCTAGCACCAAACATGTTGCAAATGCCCAGGGTGTTAGGTACCTTGAA---------ACTGCTGCTGCA------------------------------------------------------------------------------------------------------------------GGAATACCTTTTACGAAGTATGAGATCCAAAAGCCAGAA---GATCTTATTGAAGTTAGTGTTGATGGGAATGCTGTTAAGATTCCTAAAGGTATGACAGTGCTTCAGGCATGTGAGGTTGCTGGAATTGATATACCCAGGTTTTGCTACCATCCTCGTCTTTCTATTGCTGGAAATTGTCGTATGTGTCTTGTGGAGGTGGAAAAAACTCCTAAACCAGTGGCTTCTTGTGCCATGCCAGCTCTTCCGGGGATGAAGATCAAAACCACTACACCAATGGTAAAAAAAGCGAGGGAGGGAGTCATGGAATTTCTTCTTCTAAACCATCCCCTGGACTGTCCTATCTGTGATCAAGGCGGCGAGTGTGATTTACAAGATCAATCCATTGTCTTCGGTTCTGATCGTGGCAGATTTACTGACACAAAGCGTTCTGTTCTGGATAAAAATCTGGGACCACTTGTAAAAACTGTAATGACCCGCTGCATACACTGTACAAGGTGTGTAAGGTTTGCTTCGGAAGTTGCAGGTGTGCCAGATCTGGGTGTGCTTGGCCGAGGAGGTAGCGAAGAAATAGGCACTTATGTGGAGCGACTGATGACAAGTGAGCTTTCAGGCAATGTAATAGACATCTGTCCTGTAGGAGCACTTACGTCAAAGCCATTTGCATTTACGGCAAGAAGCTGGGAGCTGAAAAGCACAGAGAGTGTTGATGTAACAGATGCAATTGGTTCCAATATACGAATCGACAGTCGTGGATGTGAAGTTATGCGTGTTGTCCCAAGATTAAATGAGGAGGTTAATGAAGAATGGATATCTGACAAAACCAGATTTTCTTACGATGGCCTGAAACGACAAAGGTTGAATGAACCAATGGTGCGCCAGCCTAATGGGCAGTTAGAACCTGTGCCATGGCGGACAGCTCTCTTTGCTATTGCCGAGGCTGCTCTTAAAACTAAGCCAGATGAAATGGTAGGTGTTGCTGGAAAGCTTGCAGATGTGGAGGCAATGATGGCTTTGAAGGACTACCTAAACAGGTTGGGCTGTGAGAACCTTTGGTATGAAGGAGATGGACTGCATCCACAGGCAGATATTCGTGCTAATTATCTCGTAAACACGGGCATTGCTCAGATGGAAAAGGCAGATGCAGTTTTGATCATTGGATCACAGGTACGAATTGAAGCTCCTTTACTCAATGCAAGAATCCGGAAAGCTGTTCGAAACAATAGGGCAAAGGTAGGACTTATAGGACCTCCAACAGACTTAACATACGGTCATCAGCATTTGGGAACAGGTCCAGAAACACTTGTTGAAATTGCTGAAGGGCACCATGCATTTTGCGCAACCTTGTCCAAAGCCAATCATCCTGTCGTTATTATGGGGGCAGGAATATTCAAGAGAGAAGATAGAGATGCTATTATGGCCACAGTGCATAGGATTGTAAAGGAGGCGAAGGTTATAAGGGATGGTTGGAATGGCTTCAATGTACTACTTTTGGATGCTGCTCATGCTGGTGCTTTAGATTTGGGATTCGTT------ACCTCTGGTGGGGCAAAAGCTATTCATAGCGGAAAAGCAAAATTTGTATACTTGCTTGGTGCAGATGAGATTAAG---TTATCAGACATCCCAGATGACGCATTTGTTGTTTATCAAGGGCATCATGGTGATCGTAGTGCATATCGTGCCAATGCTATTCTGCCTGGAGCTGCTTACACTGAGAAGGAAGCAACCTATGAGAACACAGAAGGACGGGTGCAGCAAACAATCCAAGCTGTACCCACTGTAGGAGATGCAAGGGACGATTGGAAGATTATAAGAGCTCTTTCAGAAATTACAGGTGTGAAACTTCCATATGACACAATAGGTGGCCTTCGAGCTCGACTTCTTGCAGTATCTCCAAATCTCTTTCGGGTGGATGAGGTGCAACCTACAATGAGCTGGGCACAAGACATTCTTCCTTCTGCTTCATCAAAAATCCAGCAATCTCCTTTTGAGAAGGCAATAAAGAACTTTTACATGACCGATTCCATTTGTCGTGCATCAAGG---------ATCATGGCTCAATGTACTGCAGCATATGCTAATCTGAAAGAGCTTTAG------------------------
>Selaginella_moellendorffii
------------------------------------------------------------------------------------------------------------------------------------------------------------------------------------------------------------------------------------------------------------------------------------------------------------------------------------------------------------------------------------------------------------------------------------------------------------------------------------------------------------------------------------------------------------------------------------------------------------------------------------ATGCCGAAGCCGGAA---GATACCATTGAAGTCTCCGTGGACGGTTTGTCAATCCAAGTCCAGAAAGGTATGACTGTTCTTCAAGCTTGCGAGGCGGCTGGGATCGAGATTCCCAGGTTTTGTTACCACCCCCGCCTTTCCATCGCTGGGAACTGTCGGATGTGTCTCGTGGAAGTGGAGAAAACTCCGAAGCCAGTTGCGTCGTGCGCCATGCCAGCTCTACCAGGGATGAAAATCAAGACTACGACACAAATGGTGAAGAAAGCACGGGAGGGTGTTATGGAGTTTCTACTCCTCAATCACCCGCTCGACTGCCCCATTTGCGATCAAGGAGGGGAGTGTGACCTGCAGGATCAATCCATGGTTTTTGGTTCCGATCGTGGTCGTTTCACCGACATGAAGCGCTCCGTGGTGGATAAAAACTTGGGACCTCTAGTCAAAACGGTGATGACCCGCTGCATTCACTGCACAAGGTGCGTCAGGTTCTCAAACGAAGTTGCTGGCGTTCCCGACCTTGGAGTTCTTGGTCGCGGTGGAAGTGAGGAGATTGGAACGTACGTGGAGCGGTTGATGACAAGCGAGCTCTCGGGGAATGTCATTGACGTGTGCCCCGTTGGAGCACTTACGTCAAGACCATTTGCCTTTACTGCAAGGAACTGGGAGCTCAAAGGGACCGAGACAATCGACGTGAGCGACGCGATAGGCTGCAATATCCGAATTGAGAGCCGTGGTGCTGAAGTTATGCGTATAGTTCCTCGTCTTAATGAGGATGTGAATGAGGAATGGATATCGGACAAGGCTCGGTTCTGTTACGATGGTTTAAAACGCCAGCGTCTCAACGAGCCTATGCTGCGTGGTGAAAATGGGAACTTGGAACCCGTTCTGTGGCAGCTTGCTTTCAGGGCCGCTGCCGAGGCATTGAAGCACACCAAGCCGGAGGAGATGGCAGCTATTGCCGGAAAGCTGGCGGATGCCGAGTCGATGCTTGCTATGAAGGATTTTTTCAACAAACTGGGATGCGAGAACCTGTGGTGCGAGGGTGACAGCGTGAATACGCAAGCTGATTTGAGGTCGAGGTATCTTCTTAACAGCACTATTGCTGGAGTGGAGAATGCGGACGTTATTCTCCTTGTTGGAACACAGGTGCGAACCGAGGCACCACTGCTGAACTTGCGAATCAGAAAGGCTGTGAGAAACTTACGAGCCAAAGTTGGCGTCATAGGCCCGCCTACCGATCTAGCATACGAGCACGAGAACCTTGGAACTGGACCGGAGACACTCCTCCAGATTGCCGAGGGCCGCCACCGCTTTTGCACGGCTCTAGCAGGAGCTCAGAGGCCGGCAATCATAGTCGGCGCAGGGATTTTCGAGCGTCCGGACCGAGATGGTATCATGGCCGCGGTGGAAACAATAGCAGCCAATGGAAACATCGTCAAGGAAGGGTGGAATGGCTTCAACGTACTCCTTCTCAACGCCAGCCACGCAGCAGCACTCGACTTGGGACTGGTACCGAAGTCCAAAGGCAGCCTCAAGGGGATC---------------AAGTTCTTGTATCTCCTCGACGCGGACGAAGTCGAC---ATGGCAGAGATCCCGAAGGATTGTTTCGTGGTCTATCAGGGGCACCATGGTGATCGCAGCGTCTACCGAGCCGACGTTGTACTCCCTGGCTGCGCTTACAGCGAGAAGGAATCGACTTACGTCAACACGGAAGGGAGAACTCAGCAGACGATTCCAGCGGTTCCAACAGTCGGGGAATCTCGCGACGACTGGAAGATCATCAGAGCTCTATCCGAGGTAGCCGGCTCCGCGCTACCTTACGATACCATCAGCAGCTTGCGAGCTCGGATGTTGGCAGTATCGCCAAATCTCTTCCGAGTGGACGAGCTCCAGGCGCCGGTGATGTGGCCGCGAGACATTCTTCCCGAGACCAAGACGGAAATCCAGCTCAAGCCGTTTGCCAGGTCCATTGACAACTTCTACATGACGGACTCCATCTCCAGAGCTTCCAAA---------GTCATGGCGCAGTGTACCACCGCCTTCTCCAAGCAAAGCAGCAAGGACAAGGAGAAGGTCCTCACGGCTTGA
>Huperzia_lucidula
------ATGGTTAGAGGTTCAAAGTGTTACAAACTACTGCAAGCCCATAGAAGTGCCGATTTTAGATGTTTACTATTT------TCAGATTGCAAATCTGCAGCAGAGGTATCT---CGAGAGAGGATATTGGCAACGCGAAATGTGGGTCTGATACCCGATACTGGATGCCATGCGTTAAGTTACGCCGCATTTTCCAGGATCAAGGGCACTCTTCCTGGAAATCGCACCCGAATGCTGTTGAATTTAGCCACTACACATGGTATC------------AGAAAC---------CTATGCATGTCATCTTTAGGGGGGCTGAAAGGCAGTGGATCTACCAGGCTTTTG---------------------------------------------------------CCGCCTGTCAGTGCTGTGTCTACCCTAAAAAGCATTAGGCAATTGCAA---------ACGGTAGCTGTT------------------------------------------------------------------------------------------------------------------ACATCAACTGGACCTAAGGTCATCAAGGCAGATGCAGAA---GACTCGATCGAAGTCAATGTGGATGGCCAATCGTTGCAGATCCCTAAAGGCATGACTGTTTTGCAGGCATGTGAAGTTGCGGGCAAAGATATACCTAGATTCTGCTACCACAGTCGTCTTTCGATTGCTGGAAATTGTCGCATGTGCCTAGTTGAAGTAGAGAAGACACCAAAGCCAGTTGCTTCATGTGCAATGCCTGCTCTTCCAGGTATGAAGATAAAAACAGACACCCCTTTGGTGAAGAAAGCTAGGGAAGGCGTAATGGAATTTTTGTTGCTGAATCACCCTTTAGATTGCCCTATCTGTGACCAAGGAGGAGAATGTGATCTGCAGGATCAATCGATGGTGTTTGGATCTGATAGAGGTCGGTTCACAGATACTAAGAGATCGGTGCTGGACAAAAACTTGGGGCCTCTTGTGAAGACTGTCATGACTCGTTGTATTCATTGCACAAGATGCGTAAGATTTGCCTCTGAGATAGCTGGTGTTCCAGACTTGGGTGTCCTTGGGCGAGGTGGAAGTGAGGAGATAGGAACTTACGTAGAAAATCTCATGACAAGCGAACTTTCTGGCAATGTGATCGACATTTGTCCGGTAGGGGCATTGACATCAAAGCCGTTTGCATTTACAGCCAGAAGCTGGGAGCTAAAGAACACAGAAAGCATTGATGTCACAGATTCCCTAGGATCCAATATAAGAATTGATAGTCGTGGGCCAGAAGTTATGCGTATCGTTCCTCGTCTCAATGAGGATGTCAATGAAGAGTGGATATCTGACAAAACACGTTTTTCTTATGATGGTTTGAAACGCCAAAGGTTGAATGAACCTATGATACGCCATCCAGGTGGTTATTTGGAGCCAGTGACTTGGCGAGCTGCTCTTTCAGCTGTGGCCAAAGTGATTAACCAAGTGAAGCCCGATGAAATGGCCGGAGTTGTTGGTAAGCTTGCCGACGCTGAATCAATTGTGGCTCTTAAAGATCTGCTAAATAAACTGGGATGTGAGAACACATGGAGTGAAGGTATAGGAGCAAATTTTGATGCTGATATGCGTTCAAATCATCTCCTCAACACGACCATTGCAGGCATTGAGAATGCAGATGCTTTCATCTTAATTGGGACTCAGGTGCGAAAAGAAGCTCCTCTTTTGAATGCAAGAATCAGGAAGGCCGTAAAGAATTATAGGGCAAAGGTGGCTACAATCGGTCCTCCAATTGACTTGACCTACGACCACGAGCACTTGGGTGATGGAACAGATGCATTGATTCAGATATCAGAAGGGAAACATCCATTTTCTGCAGTGCTGGCTAAGGCTCAGCGACCTGTTGTGATTGTTGGTGCTGGCGTTTTTGAACGTTCTGATAAGGATGCTGTCATGGCAGTGGTGGAGACCATTGTTGAACAAGCCAAGATGGTGAGAGATGGTTGGAATGGATTCAATGTGCTGCTTTTAGAGGCTGCTCATGCAGCAGCATTGGACTTGGGCTTTGTA------CCGGGAGTTTCAGCCCAACTTATTCCTAAAGAACAGCTGAAGTTTTTTTACTTGCTAGGTGCAGATGACATCAAA---CTTGATGAAATTCCGAAAGATGCCTTTGTAGTCTACCAAGGTCATCATGGTGATCGTAGCGCATATCGTGCAAATGTTATTCTGCCAGGTGCAGCTTTCACCGAAAAGGAAGGCACATACGAAAATACAGAGGGTCGTACACAGCAAACGAGTCCAGCAGTACCTACTGTTGGCGATGCTCGTGATGACTGGAAAATTATTCGAGCTCTTTCAGAAGTTGCAGGTGTACAGCTTCCTTATGACTCTGTGAGTGCTGTAAGGGCTCGATTCCTTGCAATCTCTCCAAATCTCTTTAGGGTTGATGATTTGGAACCTGCCACAATGTGGCCTCAAAGCATCACACCCAGGTCATCTTCTAAAATCGAGAATTCTCCTTTCAAGCAAGCAATAGAGAATTTCTACATGACAAACTCCGTATGTCGTGCATCCAGA---------ACTATGGCCCAATGTACATCTGCATTTGCAGACCTTAAACAACTTTGA------------------------
>Huperzia_squarrosa
---------------------------------------------------------------------------------------------------------------------------------------------------------------------------------------------------------------------------------------------CTGTTGAATTTAGTGCCTACACGTGGCCTC------------AGAAAC---------CTCTGCATGCCGTCTTTGGGGGGACTGAAAGGCAGTGGATCCACCAGGCCTTTA---------------------------------------------------------TCGCCTTTCAGTGCTATGTGTACCCTTAAAAGCATTAGGCAATTGCAA---------ACGGTAGCTGTC------------------------------------------------------------------------------------------------------------------ACATCAACTGGACCTAAGATAATCAAAGCAGATACAGAA---GATACGATCGAAGTCAATGTGGATGGCCAGTCGGTGCAGATTCCTAAAGGCATGACTGTTTTGCAGGCATGTGAAGTTGCGGGCAAAGATATACCTAGATTCTGCTACCACAGTCGTCTTTCAATTGCTGGAAATTGTCGCATGTGCCTTGTTGAACTAGAGAAGACACCAAAGCCAGTTGCTTCGTGCGCAATGCCTGCTCTTCCAGGTACGAGGATAAAAACAGACACCCCTTTGGTGAAGAAAGCTAGGGAAGGCGTAATGGAATTTTTGTTGCTGAATCACCCTTTAGATTGCCCTATCTGTGACCAAGGAGGAGAATGTGATCTGCAGGATCAATCGATGGTGTTTGGATCTGATAGAGGTCGGTTTACAGATACTAAGAGATCGGTGCTGGACAAGAACTTGGGGCCTCTTGTGAAGACCGTCATGACTCGTTGTATTCATTGCACAAGATGTGTGAGATTTGCCTCTGAGATAGCTGGTGTTCAAGACCTGGGTGTCCTTGGGCGAGGTGGAAGTGAGGAGATAGGAACTTATGTAGAAAATCTCATGACAAGTGAACTTTCTGGAAATGTGATCGACATTTGTCCGGTAGGGGCATTGACATCAAAGCCGTTTGCATTCACTGCCAGAAGCTGGGAGCTAAAGAACACAGAAAGCATCGATGTCACGGATTCCCTAGGATCCAATATAAGAATTGATAGTCGTGGGTCAGAAGTTATGCGTATCCTTCCTCGTCTCAATGAGGATGTCAATGAAGAGTGGATATCTGACAAAACACGTTTTTCTTATGATGGTTTGAAACGCCAAAGGTTGAATGAGCCTATGATACGCCATCCAGGTGGTTACTTGGAGCCAGTGTCTTGGCGAGCTGCTCTTTCAGCTGTGGCCAAAGTGATTAACCAGGTGAAGCCTGATGAAATGGCCGGAGTTGTTGGTAAGCTTGCCGATGCTGAATCAATTGTAGCTCTTAAAGATCTGCTAAATAAACTGGGATGTGAAAACACATGGTGTGAAGGTATAGGAGCAAATATTGATGCTGATATGCGTTCATATCATCTGCTCAACACGACCATTGCAGGCATCGAGAATGCTGATGCTTTCATCTTGATTGGGACTCAGGTCCGAAAAGAAGCTCCTCTTTTGAATGCAAGGATTAGGAAGGCCGTAAAGAATTACAGGGCAAAGGTGGCTACAGTCGGTCCTAGCATTGACTTGACCTATGAGCATGAGCACTTGGGTGATGGAACAGATGTGTTGATTCAGATATCAGAAGGGAAACATCCATTTTCTGCAGTGCTGGCTAAGGCTCAACGACCTGTTGTGATTGTTGGTGCTGGAGTTTTTGAACGTTCTGATAAGGATGCGGTCATGGCAGTGGTGGAAAACATTGTCGAACAAGCCAAGGTGGTGAGAGATGGGTGGAATGGGTTCAATGTGCTGCTCTTAGAGGCTGCTCATGCAGCAGCATTGGACTTGGGCTTTGTA------CCGGGAGTTCCAGCACAACTTATTCCTAAAGAACAGCTGAAGTTCTTTTACTTACTAGGTGCAGACGACATCAAA---CTTGATGATATTCCCAAAGATGCCTTTGTCGTCTACCAAGGTCATCATGGTGATCGTAGTGCATATCGTGCAAATGTTATTTTGCCAGGTGCAGCTTTCACTGAAAAGGAAGGCACATACGAAAATGCAGAGGGTCGTACACAGCAAACAAGTCCAGCAGTACCTACTGTAGGTGATGCTCGTTATGACTGGAAAATTATTCGAGCTCTTTCAGAAGTTGCAGGTGCCCAGCTTCCTTATGAC------------------------------------------------------------------------------------------------------------------------------------------------------------------------------------------------------------------------------------------------------------------------------
>Ananas_comosus
------------------------------------------------------------------------------------------------------------------------------------------------------------------------------------------------------------------------------------------ATGGGCTTCGTCCTC---------CGAGCCCTC------------CGACGCTCGAAACCCTTCCTCCAGTCCCAGCTC------------------------TCCCGTCGGAGCCCTAACCCT------------------------------------------------ACCCCTCTCCGATGGATCTCCTCCACCTCCGCCCTCTCCAAGCCCGAG---------TCCTCCGCCGCGGCCGAGCCGGAGCCGGTCCCGGCC------------------------------------------------------------------------CCGGAGCGGCCGAGGACGCCGGTGGGCGGGGCGCGGCTCCACTTCGCGAGCCCCGCG---GAGGCGATCGAGGTGTTCGTGGACGGGTACCCCGTGAAGATCCCCAAGGGGATGACCGTCCTCCAGGCCTGCGAGGCTGCGGGCGTCGACATCCCCCGCTTCTGCTACCACAGCCGCCTCTCCATCGCCGGCAACTGCCGCATGTGCCTCGTCGAGGTCGAGAAGTCCCCCAAGCCCGTCGCCTCCTGCGCCATGCCCGCCCTCCCTGGGATGAAAATCAAGACGGACACGCCGGTGGCGAAGAAGGCGAGGGAGGGCGTCATGGAGTTTTTGCTGATGAACCATCCGCTGGACTGCCCGATCTGCGATCAGGGAGGGGAGTGCGACCTGCAGGACCAGTCGATGGCCTTCGGGGCGGACCGCGGCCGGTTCACGGAGACGAAGAGGTCCGTCGTGGATAAGAATCTGGGACCGCTGGTCAAGACGGTGATGACCCGATGCATCCAGTGCACAAGGTGTGTTCGGTTCGCAACTGAGATTGCTGGTGTTCAAGACCTTGGCATGTTAGGCCGTGGTAGTGGGGAGGAAATAGGGACGTATGTGGAGAAACTTATGACAAGTGAATTATCTGGAAATGTGATAGATATCTGTCCTGTGGGAGCTCTTACATCCAAGCCTTTTGCTTTCAAAGCCAGAAACTGGGAATTGAAGGGCACAGAAAGTATTGATATTACTGATGCAGTTGGATCGAACATAAGAATTGACAGCAGAGGCCCAGAAGTTATGAGGATTCTTCCACGTCTAAATGAGGATATCAATGAGGAATGGATCTCAGACAAAACAAGATTCTGTTATGATGGGCTTAAGAGGCAAAGACTAAACGACCCTATGATTCGTGGTCCTGATGGTCGTTTCAAGGCTGTGACATGGCGTGATGCCCTAGCTGTTGTTGCTGAGGTTGCACACCAAGTAAAACCAGAGGAAATTGTTGGAATCGCAGGCCAGCTCTCCGATGCTGAATCTATGATTGCACTAAAAGATTTCTTGAACAAAATGGGTTCAAATAACGTACTTTGTGAGGGGAATGGTCCGAGTCTCCTAGCAGATTTGCGGCCCAATTATCTGCTGAACTCAAATATTGCTGGTCTGGAAAAGGCTGATGTTTTCCTTTTGATTGGCACTCAGCCAAGAGTTGAAGCTCCCATGGTGAATGCAAGAATCCGAAAGACAGTTCGAGCTACCCAAGCGAAGGTTGCGTATATCGGCCCAACCACCGACTTCAACTATAACTATGACCACCTCGGCAGTGGGCCCCACACCCTCCTTGAGATCGCTGAGGGCCGCCACCCCTTCTGCTCAACCCTCCTCTCGGCAAAGCACCCTGCCATCATCGTTGGCGCTGGACTATTCCAACGCCAGGACTTTTTAGCCCTCTTTTCTGCCATTGAAGCCATTGCTAAATTTGGCAAAGTCATTAAACCCGACTGGAATGGTCTCAATCTCCTTCTCCTCAATGCTGCCCAATCAGCAGCACTTGACCTTGGCCTTGTT------TCAAACCATAATGAA---------AGTATTCCGTCTGCAAAGTTCCTTTATTTAATGGGGGCCGACGATATAAAC---CTAGAGAAGCTTCCGGACGATGCTTTCGTGGTCTACCAAGGGCACCATGGTGACAAAGGTGTGTACCGTGCTAACGTAATTCTCCCTTCGGCGGCATTTAGCGAGAAGGAAGGAACGTATGAGAATACAGAAGGGTGTTCCCAGTGGACGGTTCCTGCAGTCCCCACCGTTGGTGATGCAAGAGATGATTGGAAGATCGTCAGGGCGCTTTCTGAGGTGGCCGGGGTCTGCTTACCTTACGATAATATTGGAGCTGTTCGGGCACGGATAAGGATGGTGGCGCCCAATCTACTGAGTGTTGATGAGAGGGAGAGTTCTACGGTG---TCGGTTGAGATGAAGCCTCCGTTTGCAGAAAAGTTGAGCTTGGCTCCATTCAGAAAAGCGGTGGACAACTTTTATATGACAGATTCGATCACTAGGGCTTCGAAG---------ATCATGGCTCAATGCAGCGCTACGTTGTCGAAGAAGTGA---------------------------------
>Oryza_sativa
------------------------------------------------------------------------------------------------------------------------------------------------------------------------------------------------------------------------------------------------------------------------------------------------------------------------------------------------------------------------------------------------------------------------------------------------------------------------------------------------------------------------------------------------------------------------------------------------------------------------------------------------------------------------------------------------------------------------------------------------------------------------------------------------------------------------------------------------------------------------------------------------------------------------------------------------------------------------------------------------------------------------------------------------------------------------------------------------------------------------------------------------------------------------------------------------------------------------------------------------------------------------------------------------------------------------------------------------------------------------------------------------------------------------------------------------------------------------------------------------------------------------------------------------------------------------------------------------------------------------------------------------------------------------------------------------------------------------------------------------------------------------------------------------------------------------------------------------------------------------GTTAGAGCGACACAAGCTAAGGTTGCTTATATTGGACCTCCAACTGACTTCAACTATGACCATGAGCATCTTGGCACTGGACCACAAACCCTTGTTGAGATTGCAGAGGGTCGGCATCCCTTCTGTTCAACTCTGCAGTCTGCTAAGAATCCTGTCATCATTGCTGGGGCCGGGTTATTTGACCGGGAAGACCAAGATGCCCTTTTCTCAACGATAGAGACTGTAGCCAAAAAATTCAATGTGGTTAGACCAGACTGGAACGGGCTTAATGTTCTATTGCTGCATGCTGCACAAGCTGCAGCGCTTGATCTTGGTCTTGTT------GCTAATCCTACAGAG---------AGCATCAAGTCCACAAAGTTTCTGTATCTGATGGGAGCTGATGATGTAGAC---TTGGACAAGGTTCCGGATGATGCATTTGTTGTTTACCAGGGACACCATGGTGACAAGGCTGTGTATAGGGCCAATGTTATCCTGCCATCATCAGCATTCAGCGAGAAAGAAGGCACCTATGAGAACACCGAGGGATGCACTCAGTGGACAATCCCAGCTGTTCCTACTGTTGGTGATGCTAGGGATGACTGGAAGATCCTCCGTGCTCTCTCTGAGGTGGCTGGGGCTCAACTTCCTTATGATAGCCTCTCAGGTGTGAGGGACCGGATTAGCATGGTAGCACCAAACCTTGTGCATGTAGATGAGAGGGAGCCGTGCACTATT---TCCTCTGAAGTGAAGCCTCCGGTAAAGCAACAAGTGAGCTCTACTCCATTCAAAACTGTTGTGGAGAACTTCTATATGACTGATGCAATCACAAGAGCCTCAAAG---------ATAATGGCCCAATGCAGTGCAACCTTGTTGAAGAAGTGA---------------------------------
>Littorella_uniflora
ATCTCTTCTCAATCTGGATCCTCCTGGGCTATTGGTAAAGAAGTGTGGAAAACACAGGTAACACGATCCATTGCTGTA---------AACAACAAAAACTCTACACAACTGAACTCCCAT---------------------------------------------------------------TCATTCTTCTTCACAAATCTCCTGAGCTTC---------------ACCAGAATGGGGCTGGGTCAAATTGCATCTCGAACCCTCCTCCGATCCGCCAAACCCTACCACCACCTCCTCCGC---------------------------------------------------------------------------------------------------------------CGCGCCATCGTCTCCACACCCGACCTCCACAACGCCGAA---------GCCGCCGCTGCTCCCGAGCCCGAT---------------------------------------------------------------------------------------CTCACTCCCAGGAAGCCAGTAGCCGGAGCTAGGGTTCATTTCCCCAATCCGGAT---GACGCAATCGAGGTGTTTGTAGACGGCTACCCGGTCAAAATCCCTAAGGGATTTTCTGTGCTGCAGGCTTGCGAGGTCGCTGGCGTTGATATTCCCAGATTCTGCTACCACAGCCGTCTTTCTATTGCCGGAAACTGCCGTATGTGCCTTGTCGAGGTCGAGAAATCGCCTAAGCCGGTTGCTTCATGTGCTATGCCCGCTCTTCCTGGAATGAAAATTAAGACCGATACACCTATTGCGAAGAAGGCACGGGAAGGTGTGATGGAGTTTCTTTTGATGAATCATCCACTGGACTGCCCAATTTGTGATCAGGGGGGTGAGTGTGATCTCCAGGATCAGTCTATGGCTTTTGGTTCTGATCGTGGCCGTTTCACTGAAATGAAGAGATCAGTTGTTGATAAGAACCTTGGCCCATTGGTAAAGACGGTGATGACCCGATGTATTCAATGCACAAGGTGTGTAAGATTCGCATCAGAAATTGCTGGCACTGAAGATCTTGGCATGTTGGGCCGTGGCAGTGGAGAAGAAATTGGGACTTATGTGGAGAAACTTATGACAAGTGAACTCTCGGGGAACGTGATAGATATTTGCCCTGTCGGAGCTCTGACCTCTAAACCTTTTGCCTTCAAAGCCCGTAACTGGGAGCTGAAAGGAACTGAAAGTATTGACGTCACAGATGCAGTTGGTTCAAATATTCGCATTGATAGTAGAGGTCCTGAGGTCATGCGCATTGTGCCACGACTGAATGAGGACATTAATGAAGAATGGATATCAGATAAGACACGCTTCTGCTATGATGGTTTGAAGAGGCAAAGGCTTAATGATCCTATGATCCGCAGTTCTGATGGACGCTTTAAGGTCGTGAGCTGGCGTGATGCACTTGCTGCGATCGCAGAGGTCATCCACAAAGCTAAACCAGAAGAGATTGTTGGGGTTGCTGGCAAGCTATCTGATGCTGAATCTATGATGGCCTTAAAGGATTTCTTGAACAGGATGGGTTCGAATAACATTTGGTGTGAAGGAAATGGTCCAAGTCCAAATGCTGACCTGCGTTCTGGATACATAATGAACAGTAGCATCAGTGGATTGGAGAAAGCGGATGCATTCCTTCTGGTTGGCACACAGCCAAGGGTGGAAGCTGCAATGGTGAATGCCAGAATCCGCAAAACTGTTCGTGCCACCAATGCGAAGGTTGGTTATGTAGGGCCTTCTGCTGATTTCAACTATGACCATGAACATCTTGGCACAGGCCCTGAAACTCTAGTCGAACTTGCTGAGGGCCGTCATCCATTCTCTAAAGTTCTATCAAATGCTAAGAACCCTGCCATAATCATTGGTGCTGGCCTTTTTGAAAGGAAAGACAAGGATGCAATTTTCTCAGTTGTTGAAACAATAGCAAAGAATATAAACACAATTAGGCCTGATTGGAATGGCCTGAACACATTGCTGCTCAATGCAGCCCAATCTGCGGCTCTTGACCTTGGACTGGTA------CCAGAATCAGAAAAT---------AGCATTGAATCCGCCAAGTTCCTCTATTTAATGGGGTCTGACGATATTGAC---TTGGTGAAACTTCCAGAAGATGCATTTGTGGTTTACCAAGGCCACCATGGTGACAAAAGTGTTTACCGTGCTAATGTAATTTTACCAGCTACAGCTTTCAGTGAGAAAGAAGGCACATATGCAAATACCGAAGGATGTGCTCAAACAACTGTACCTGCAGTACCTACAGTTGGCGATGCCAGAGATGACTGGAAAATAGTTAGAGCTTTATCTGAGGTAGCAGGGGTTGGGTTACCGTATGACAGCCTTGCTTCTATCAGATCCAGAATAATGACAGTAGCACCGAACCTTTTGAACGTTGACGAGAGAGAGCCTGCAACATTTTCAAGTGCTACATTGAGACCGGAGCCCAAGGTGAAGGTGGATAAGACTCCTTTTGGAACGGTCATTGAGAATTTCTACATGACTGATGCAATTACACGGGCGTCAAAG---------ATCATGGCACAGTGCAGTGCTTTGTTGTTGAAGAAGTGA---------------------------------
>Arabidopsis_thaliana
------------------------------------------------------------------------------------------------------------------------------------------------------------------------------------------------------------------------------------------ATGGGTTTAGGCATCTTAGCTTCTCGAACAATT------------CGACCAGCTTCACGTCTTCTTCAATCTCAAACC------------------------TCCAATTTCTTC---------------------------------------------------------------CTCCGCACAATCGTCTCAAAACCAGAGCTCCAATCTCCTGAA---------TCCGCTGCTGTCTCTGAGCCTGAGCCGCCGACACAG------------------------------------------------------------------------ATTCTCCCTCCTAGAAACCCTGTAGGTGGAGCACGCGTCCACTTCTCGAATCCTGAA---GATGCGATCGAGGTCTTTGTCGATGGTTACGCGGTCAAAGTCCCTAAAGGATTCACTGTTCTTCAGGCTTGTGAGGTCGCTGGAGTTGATATCCCGAGGTTTTGTTATCATTCTCGTTTATCTATTGCTGGAAATTGCAGGATGTGTCTTGTTGAGGTTGAGAAATCTCCTAAGCCTGTAGCTTCATGTGCCATGCCTGCGCTTCCTGGGATGAAGATTAAGACTGATACACCGATAGCTAAGAAGGCGAGGGAGGGAGTGATGGAGTTTTTGTTGATGAATCACCCTTTGGATTGTCCTATTTGTGACCAAGGAGGAGAGTGTGATCTTCAGGATCAGTCTATGGCTTTTGGATCTGATAGAGGACGTTTTACTGAGATGAAAAGATCTGTTGTTGATAAGAATCTTGGTCCTCTTGTGAAGACTGTTATGACTCGGTGTATCCAGTGTACAAGGTGTGTACGATTTGCTTCTGAAGTTGCTGGGGTTCAGGATCTTGGTATACTAGGTCGTGGTAGTGGAGAGGAAATTGGAACTTATGTTGAAAAGCTTATGACCAGTGAACTCTCTGGAAATGTTATTGATATCTGTCCTGTTGGAGCCTTGACCTCAAAGCCTTTTGCCTTTAAAGCCAGAAACTGGGAGTTGAAAGCAACAGAAACTATTGATGTTAGTGATGCTGTTGGGTCCAACATCCGTGTTGATAGTAGAGGACCAGAAGTAATGCGTATCATTCCACGCCTGAATGAGGATATAAACGAAGAATGGATATCTGACAAAACCCGATTCTGTTATGACGGCCTGAAAAGACAAAGGCTGAGCGACCCTATGATCCGAGATTCCGATGGACGATTCAAGGCAGTGAGCTGGCGTGATGCCTTGGCTGTTGTGGGTGATATCATTCATCAGGTGAAGCCAGATGAGATTGTTGGAGTAGCAGGTCAGCTATCTGATGCGGAATCCATGATGGTACTGAAGGACTTCGTTAACAGAATGGGCTCAGACAATGTATGGTGTGAAGGAACAGCTGCTGGTGTTGATGCTGATCTTAGATACAGTTATCTGATGAACACTAGCATCAGTGGACTTGAAAACGCCGATCTCTTCCTTCTCATCGGTACCCAGCCTAGGGTGGAAGCTGCAATGGTGAATGCTAGGATCTGCAAGACAGTCCGTGCATCAAATGCCAAGGTTGGATATGTTGGTCCACCTGCAGAGTTCAATTACGACTGCAAACACCTCGGGACTGGGCCTGATACTCTCAAGGAAATTGCTGAGGGACGGCATCCATTCTGTACGGCTCTCAAGAACGCCAAAAACCCTGCAATCATTGTTGGTGCTGGGCTCTTCAACAGAACTGATAAAAATGCTATCCTCTCTTCTGTGGAGTCCATTGCACAAGCCAACAATGTTGTCCGACCAGACTGGAACGGTCTCAACTTTCTCCTTCAGTATGCTGCCCAAGCGGCTGCTCTTGATCTTGGTCTCATT------CAACAGTCCGCCAAA---------GCCCTCGAGTCTGCAAAATTCGTCTACTTGATGGGAGCAGACGATGTAAAT---GTTGACAAGATTCCTAAAGACGCCTTTGTGGTTTACCAAGGACACCATGGAGACAAAGCGGTTTACCGTGCAAACGTAATTCTCCCTGCATCGGCCTTCACTGAGAAAGAAGGAACCTATGAAAATACTGAAGGATTTACCCAACAGACTGTTCCAGCTGTTCCAACAGTTGGTGATGCAAGAGATGACTGGAAGATTGTGAGAGCCTTATCCGAGGTCTCGGGTGTGAAGCTTCCATACAACTCAATCGAAGGTGTTAGATCAAGAATAAAGAGCGTTGCACCAAATCTAGTCCACACAGATGAGCGAGAGCCAGCTGCTTTT---GGGCCTTCATTGAAGCCTGAGTGCAAGGAGGCAATGAGCACAACACCGTTCCAAACCGTGGTTGAGAACTTTTACATGACAAACTCGATCACAAGAGCATCAAAG---------ATCATGGCGCAGTGCAGTGCCGTGCTCTTGAAAAAACCTTTTGTTTAA------------------------
>Theobroma_cacao
------CCGACTTGTGGGAATCACACGCCTGTATTTCATTTTAGTTTTCAACCCAACATTTCCACATCTCTGGCCACTCTTCACAGCTCCAACAAAGTAAGCTTAGAGATCTCTGCG---------------------------------------------------------------------------------GAGATACGTGGAACC---------------AAAAAAATGGGTTTAGGCTTATTAGCTTCAAGAACCCTA---------------AAATCGTCGAGAATCCTCTCTTCTCAATTC------------------------TCTAGATTC---------------------------------------------------------------------CGACCCATCGTCACCAAACCCGAGCTCCAATCTCCCGATGCCTCAGCAGCCGCAGCAGCACCACAGCCGGAGCCCACTCCG------------------------------------------------------------------------------CCTGCACCGAAGAAACCCGTTGCCGGTGCCCGTGTCCACTTCACTAACCCGGAT---GATGCCATCGAGGTGTTCGTCGATGGGTTCCCGGTGAAAATCCCTAAAGGCATGACTGTTCTTCAGGCCTGCGAGATCGCTGGAGTTGACATTCCAAGGTTTTGTTATCACAGTCGACTTTCGATTGCTGGGAACTGCCGTATGTGCCTTGTCGAGGTCGAGAAATCCCCCAAACCCGTCGCCTCTTGCGCCATGCCCGCCCTCCCTGGAATGAAGATTAAGACGGATACACCATTGGCAAAGAAGGCACGTGAAGGGGTAATGGAATTTTTGCTGATGAACCATCCACTGGATTGTCCAATTTGTGATCAGGGTGGGGAATGTGATCTCCAGGATCAGTCTATGGCATTTGGATCTGATCGTGGCCGTTTTACTGAAGTTAAGAGATCTGTTGTTGACAAGAATCTTGGTCCTTTAGTAAAGACTGTCATGACTCGTTGCATTCAGTGTACAAGGTGTGTTAGGTTTGCAACAGAAGTTGCTGGTGTTCAGGATCTTGGCATGTTAGGTCGTGGTAGTGGAGAAGAAATTGGAACTTATGTTGAAAAGCTTATGACAAGTGAACTCTCTGGAAATGTAATTGATATTTGCCCTGTTGGAGCCCTTACCTCTAAACCCTTTGCATTTAAGGCCCGAAACTGGGAGTTGAAAGGAACTGAGACCATTGATGTAACTGATGCGGTTGGTTCCAACATTCGGATTGATAGCAGAGGTCCAGAGGTTATGCGTATCATTCCACGTTTAAATGAGGATATAAATGAAGAATGGATATCAGATAAGACTCGTTTCTGTTATGATGGATTGAAGAGACAGAGGCTAAATGACCCCATGATTCGTGGGGCTGATGGACGCTTCAAGGCTGTAAGCTGGCGCGATGCATTGGCTGTGGTTGCTGAGGTTGCCCTTCAGGTTAAACCAGAGGAAATTGTTGGGGTTGCCGGTCAACTTTCTGATGCTGAATCCATGATGGCACTGAAAGATTTGTTAAACAACATGGGATCAAACAATGTGTGGTCTGAAGGAACTGGCACGAGCCCTAATGCTGATCTAAGATACAGATATCTTATGAATAGCAGTATTGCTGGCCTTGAGAAGGCAGATGTTTTCCTTTTGGTTGGTACCCAGCCAAGGGTTGAAGCTGCTATGGTAAATGCCAGAATTCGCAAGACAGTTCGGGCAACAAATGCTAAAGTTGGCTACATTGGTCCTCCAACAGAATTTAACTATGATTGCCAGCATCTTGGCACTGGCCCTCAAACACTTCTTGAGATTGCTGAGGGTCGTCATTCTTTTTGTTCAGTCATCCTATATGCCAAAAACCCAGCTATCATTGTTGGGGCTGGGCTATTTGAGAGGAAGGACAAAGATGCAATTTTTTCTGCTGTTGAAGCCATTGCAAAGTATGGGAAGGTCATCAGACCTGACTGGAATGGACTCAATGTTTTGCTTCTCAATGCTGCCCAGGCTGCAGCCCTCGACCTTGGACTTGTG------CCGGAATCCAACGAC---------AGTATTGCTTCTGCAAAGTTCTTGTATCTAATGGGTGCTGATGATGTAAAC---TTGGACAAAGTTCCAGCAGATGCTTTTGTGGTGTATCAGGGGCACCATGGGGACCGTAGTGTGTATCGTGCCAATGTAATTCTTCCTTCAGCAGCATACACTGAGAAGGAAGGTACATATGAAAATACAGAAGGGTGCACTCAGCAAACATTGCCTGCTGTCCCCACAGTAGGTGATGCAAGGGACGATTGGAAGATCATTCGAGCACTCTCTGAGGTTGCAGGTATTCGTTTACCTTATGATACACTAAGGGGCATACGATCCAGGATGAGAACTGTGGCA---------------------------------------------------------------------------------------------------------------------------------------------------------------------------------------------------------------------------------------
>Amborella_tricopoda
------------------------------------------------------------------------------------------------------------------------------------------------------------------------------------------------------------------------------------------ATGGGGCTTGGCCTT---------CGAGCCATT------------CAGCGCTCAAAGACCTTATTCTCTTCTCGCCTTTTT---CCACCTCCGTTTTCGAATTCTAGGGTTTCTCCTTTACCCAATTCTAGGGTTTTTTCCCTAGAAAATGTACAGTCCGCCTCCATCAACGCTCCCCTTAGGTGCTTCCATTCTAGGGCATCGCTTCAAAATCCAGAG---------GCTTCCGCAGCTGCTGTTTCAGAGGAAATCCCT---------------------------------------------------------------------------------AGGCCTCGGACCCCTGTGGGTGGAGCTAGGGTTGAGTTTACAAGCCCTGAA---GATGCGATTGAGGTTACGGTTGATGGATTTCAGGTGAAGATCCCAAAGGGGTTTACGGTTTTACAGGCTTGTGAGGTTGCAGGGGTTGATATACCAAGGTTTTGTTACCATAGCAGGCTCTCTATTGCAGGGAATTGCAGGATGTGCTTGGTCGAGGTGGAGAAATCACCAAAGCCTGTGGCTTCTTGTGCCATGCCTGCTCTTCCGGGGATGAAGATTAAGACAAATACACCTGTTGCGAAGAAGGCCAGGGAAGGTGTCATGGAATTTCTCCTAATGAATCACCCTCTCGACTGCCCAATTTGCGATCAAGGTGGGGAGTGTGACCTGCAGGATCAGTCTATGGCTTTCGGATCTGATCGTGGTCGCTTCATAGACACAAAGAGATCAGTGGTTGATAAGAATCTTGGTCCCTTGGTTAAGACTGTAATGACACGATGTATTCAATGTACCAGGTGTGTCAGGTTTGCGTCGGAGGTTGCTGGAGTTCAGGACCTTGGCATGTTAGGTCGGGGAAGTGGAGAGGAAATTGGTACATATGTAGAAAATCTTATGACAAGCGAACTATCTGGAAATGTGATAGATATTTGTCCTGTTGGGGCCCTCACTTCCAAACCATTTGCCTTTAAAGCACGTAACTGGGAGATGAAGGGTACTGAGAGTATCGATGTTACAGATGCAGTTGGTTCAAACATAAGAATTGATAGTAGAGGCCCAGAAGTCATGCGTATCCTTCCTAGGCTGAATGAGGATGTCAATGAGGAATGGATTTCTGACAAAACTCGTTTTTGTTATGATGGCCTTAAGCGACAACGTCTAAATGATCCTATGATTCGTGGGCCTGACGGACGTTTCAAGCCTGTAACATGGCGTGATACCCTTGCCATTGTGGCGGAGGTTATTCATCAAGTGAATCCCGAGGAAATAGTTGGAATTGCTGGCCTGCTTTCTGATGCTGAATCTATGATGGCCATGAAAGATCTCTTGAACAAGTTAGGCTCCGATAACATATGGTGTGAAGGAGATGGATTGCATCCTCAAGCTGACCTCCGCTCAGGTTACCTTTTGAACACCAGTATTGCTGGTCTTGAGAAGGCAGATGCGATCCTTTTAGTTGGTACCCAGCCAAGATTTGAAGCCCCAATGGTGAACGCGAGGATCCGGAAGGCCGTGCGTTCCTCCCAGGCCAAGGTTGGCTACATTGGGCCTCCCACTGACTTCAACTATGACATCAACCACCTTGGCACGGGCCCCTCCACCCTCCTCCGTATAGCAGAGGGCCGCCACCCCTTCTGTGGGACCCTCCTCTCCGCAAAGCGCCCTGCCCTCATTGCCGGCGCTGGCCTTTTTGACCGAAACGACCAAAATGCCCTCCTCTCTGCCCTCCACACCATCCGAGACCTCGGCCGGCTCGTCAAGCCTGAGTGGAACGGCTTCAACCTCCTCCTTCTCAATGCTGCTCAAGCTGCTGGCCTTGACCTTGGCTTGATA------CCAAGGCCTAACTCTATA---CACAACCTCTCCTCTGCAAAGCTGGTGTATCTATTGGGAGCCGATGACTCGAAGCTTTTGGACAAAATCCCTAACGATGCATTTGTTGTGTACCAAGGTCACCACGGTGATAAAAGCGTGTACAGGGCAAATGTTATCTTCCCTTCTGCTGCTTTCTCTGAAAAGGAGGGAACATATGAGAACACTGAGGGGCGGGCCCAACGCACGGCCCCAGCTGTCCCGACTGTAGGGGATGCGAGAGATGATTGGAAGATCTTGAGGGCATTATCTGAGGTTGCAGGTGTGAGATTACCCTATGATTCGGCTTTGGCTCTTAGGGCAAGGATTAGGGGGGTGGCGCCGGGGCTCTTAAGGGTGGATGAGAGGGAGGAGGCCTCTGTTATTTCGGGTGCGTTTTCGCCAGACTTTTGTCGGAAATTGGGGTCAGAGGATTTCGGAAAGGCGGTTGAGAACTTCTATATGACAGATTCAATCACGAGGGCTTCAAAG---------ATAATGGCTCAGTGTAGCTCAACGCTCTTGAAACAAAAGTGA------------------------------
>Pinus_maritima
------------------------------------------------------------------------------------------------------------------------------------------------------------------------------------------------------------------------------------------ATGGGAATTGGAATGCTCGCATTTCAGGCGGCA------------AAGAGATCAAAATCGCTAGCGGGGCGCTTATGG---------GCCGTGCAGCAGCAGCAGCGAGAGGCGTTGGGACCCAACGGCGGGGTGTGG---------------------------------------ATGCGGGCAATATCTTCGTCTCCAGCGAGGGAAACG---GAA---------GCGAGCGCA---------------------------------------------------------------------------------------------------------GAGAAAAGAACGCCTGTGGCAGGAGCGAGGGTGGAGATCCCCAAGCCGGAG---GAGGCTTTCGAAGTGACCGTGGATGGTTACCCAGTCAAGATTCCGAAGGGCATGACGGTGCTCCAAGCCTGCGAGTTAGCGGGGGTCGATATCCCTCGCTTCTGCTATCATTCCCGCCTCTCTATCGCCGGAAATTGCCGTATGTGTCTCGTCGAGGTCGAGAAGAGTCCCAAGCCCGTGGCATCTTGCGCCATGCCTGCGCTTCCTGGCATGAAGATAAAGACTGATACTCCGATGGCGAAAAAGGCAAGGGAAGGGGTGATGGAGTTTCTGTTGATGAATCATCCGCTGGATTGTCCAATCTGTGACCAAGGAGGGGAGTGCGATCTGCAGGATCAGTCCATGGCTTTCGGATCGGATCGCGGGCGTTTCGTCGAAACAAAAAGATCCGTGGTGGATAAGAATCTCGGTCCTCTCGTCAAGACTGTCATGACCAGGTGTATTCAGTGTACAAGGTGTGTTAGATTTGCTTCTGAAGTTGCTGGAGTACAGGACCTTGGCATGTTGGGACGTGGAAGTGGTGAAGAAATTGGCACGTATGTGGAAAGATTGATGACGAGTGAACTTTCAGGGAATGTGATAGATATCTGTCCTGTTGGAGCCCTTACATCTAAACCATTTGCATTCAAAGCAAGAAACTGGGAACTAAAGGGCACAGAGACCATTGATGTTTCTGATGCAGTTGGATCCAATATTAGAATTGATAGTCGAGGTCCAGAAGTGATGCGGGTTCTTCCTCGCCTAAATGAGGACATAAATGAAGAGTGGATATCAGACAAGACGCGGTTTTCTTATGATGGTCTTAAGCGACAAAGGCTAAATGAGCCAATGATGCGCCGACCTGATGGTCGTCTTCAACCTGTGACCTGGCACGATGCTCTTGAGGTTATTGCAGAGGTTACCCAGCAAGTAAAGCCAGAAGAAATGGTTGCAATTGCTGGGAAACTCTCTGATGTTGAATCCATAATGGCTTTGAAAGATTATATGAACAGAATGGGGTCTGAGAACATATGGTGTGAAGGGAATGGCATGAATCCTCAGGCTGATCTGCGGTCTGAATATCTCTTGAATACAAGCATTGCGGGCCTGGAGAAGGGAGATGCTTTTCTCTTTGTTGGTACAAATCCAAGAGTTGAAGCACCAATGGTGAATGCAAGGATAAGGAAAGCTGTAAGAGCAGGACATGCAAAAGTTGCTTCTGTTGGCCCTCCTACGGACTTAGCTTATGAACATCAGCATTTAGGCATTGGACCAGAAACACTTATTCAGATAGCTGAAGGCAGGCATCCGTTTTGTTCAACTCTGGCTTCTGCAAAATATCCTGTGCTAATTGTTGGGGCTGGTATTTTCGAACGGAAAGATAAAGATGCTATTATGGCTGCAGTTGATATTATTGTCAAGCATGCCAAAGTTATTAGGAATGAATGGAATGGTTTCAATGTCCTTTTACTGAATGCTGCTCAAGCTGGGGGCCTAGATCTCGGTTTTATC------CCTGGTTCTGGTTCAAAG---ATTGGCATTGAAAATGCAAAATTTGTTTACTTGCTAGGAGCAGATGACATTCAG---GTTGACAAAATCTCCAAGGATGCATTTGTAGTTTATCAAGGGCACCATGGTGATCGAAGTGTTTACAGGGCTAATATGATTTTACCAGGGGTGGCTTTTTCTGAGAAGGAAGGAACATATGAAAATGCAGAAGGTTGTACTCAGCAGACCATCCCTGCAGTTCCCACAGTTGGTGATTCTAGGGATGACTGGAAAATTCTTAGAGCTTTATCTGAAGTTTCTGGAGTAAAACTCCCATATGATACAGTAAATGCACTTCGTACTCGCATTCGAGCTGTGTCCCCAAATTTGTTTCGAGTTGATGAGAGGGAACCTGCATCAGCATGGCTTCGAGAACTGAAGCCTGAATTCAACTCAAAAATGAGTCGAAGACCTTTTACCAATGCTATTGATAACTTCTACATGACTGATTCTATCTGTCGGGCCTCAAAA---------ACAATGGCTCAGTGCACTGCCACATTACTCAGCCAGAAGTAA------------------------------
>Ceratodon_purpureus
---------------------------------------------------------------------------------------------------------------------------------------------------------------------------------------------------------------------------------------------------------ATGGGGTGCAGGGGG---------------CGGCAGACGGTGAAGCTGCTGCAGGAGGTGGCA---------------------------------------------------------------------------------------GCGACGCCGCTGTTCCGGAATAAGGTGAGGCAGACGGGAGTGGCAGGCGTTCCG---------GACGCGGTAGCGCCCGTGTCGTCGCACTTGCTGGGGCATCGGCACTAC---GGTGCGGAGAAGAATTTGGATGGGAGGGGCGTGTTGCGGGGCTCCCTGGGCGGTGTGCGCCACTCGACTAGTGCTGCTCTGGCGTCGAATAGGGTTAGGCCTGAGAAAGCGGAGGTGGAGACGATTGAGGTGAGCGTGGATGGGCTGCCCGTGCAGGTGCCCAAAGGCATGACGGTGCTGCAGGCGTGTGAGTTGGGAGGGGTGACGATTCCCAGGTTCTGTTACCACAGTCGGTTGTCGATTGCGGGGAATTGCCGCATGTGTTTGGTGGAGGTGGAGAAGACTCCGAAGCCCGTGGCTTCTTGCGCCATGCCTGCGCTGCCAGGTATGAAAATCAAGACTGATACGCCTTTGGCGAAGAAAGCGCGGGAAGGAGTGATGGAGTTTCTGCTGATGAACCACCCATTGGATTGCCCCATTTGCGACCAAGGTGGAGAGTGTGATCTACAGGATCAGTCCATGGTGTTCGGGTCCGATCGTGGCCGTTTCATCGACTCGAAGCGATCTGTGCTGGATAAGAACCTGGGACCCCTCGTGAAGACTATCATGACTCGATGCATCCAATGTACCAGGTGTGTTAGATTCGCAAAGGAGATCGCTGGTGTGGAGGATCTGGGTGTACTGGGACGTGGAGGAAGCGAAGAGATCGGAACGTATGTCGAGAACTTGCTGACGAGCGAGTTATCAGGCAATGTGATTGACGTGTGCCCTGTTGGTGCGTTGACGTCGAAGCCCTATGCATTTACAGCCAGACCGTGGGAGCTGAAGAGTACTGAGAGTATTGACGTCTTGGACGCTGTCGGCTCCAACATCCGCATCAACAGCCGTGGACCCGAAGTGATGCGAATCATTCCTCGGCTTAATGAGGAGGTGAACGAGGAGTGGATCGGAGATAAGGCAAGGTTCAGTTACGACGGTCTGAAACGCCAGCGATTGAGTGAGCCAATGATCCGTCGTCCCGATGGGCAGTTACAAGCTGTGTCTTGGAAGGATGCTCTGGAGGCTGTTGCCGAAGCTGCGTACAAAGTGAAGCCCGAGGAGATGGTAGGCGTTGCTGGCAAGCTGGCGGATGCAGAGTCGATGTTGTCACTGAAGGACTTTTTGAACAGAATGGGGTGTGAGCGGCTGTGGGCTGAAGGAGATGGCAAGTCCGTGGATGCGGACTTGAGATCGAGGTTCCTTTTGAACACTGGCATCGCTGCTCTTGAGCAGGCAGACGTGTGCCTGCTGATTGGAACTCAGCTTCGGTGGGAGGCGCCACTGGTTAACGCGAGGCTGAGGAAGGCAGTGAGGTTCAACAGGACAAAGGTGGCTGTTGTGGGCCCGGAGGTGGATTTGACCTATCCTCACCAGCACCTGGGTGTGAGCACCGACACAATTTTGGAGATCGCGGAAGGACGCCACCCATTCTGTGCTGAGTTGGCCTCAGCCGAACGACCTGTGGTGATTGTGGGTAGTGGGGCACTGGAACGGCCAGACAAGGCAGCCATCATGTCTGCATTGGACATTATTGCACAGCAGAGTACCCTGATTCGGGACGACTGGTTCGGAGCCAACGTTTTGCTCCTAAACGCCTCCCAGGCAGCGGCGCGTGATCTGGGATTCGTG------CCAGGTGCAAGGGCA---------GGGAAGTCCGAGGCGAAGTTCTTGTATCTTTTGGGAGCCGACGACCTGACC---CCCGCAGACATCCCAGAGGATGCTTTTGTGGTATACCAAGGCCATCACGGCGACCGCAGCGCGTACAGGGCCAATGTGATCCTTCCTGGTGCGGCATATACGGAGAAAGAAGGTACGTATGAGAACGTGGAAGGGCGACCTCAGCAGACAAGCCCGGCTGTACCCACTGTTGGGGACGCTCGCGACGACTGGAAAATCATTCGTGCACTCTCGGAAGTGGCAGGGAAGACACTTCCATACGACACTGCAAATGGTTTGAGGGCTCGCATGCTGGCAGTTGCTCCAAATCTGTTGCGAGTTGACGAGGTGGAGTTGGCCACAGGGTGGTCCCTCGACATGAATACGAGACCGACGACTGCTTTAGAATCTTCTCCTCTGCCCAAGGCCATTGAGAACTACTACATGACTGATGCCATTTCTCGGGCGTCACGG---------GTAATGGCACAGTGCACTTCGACACTGGCAAAGCGCCAGGCAGAAGCAGGACAGAAG---------------
>Physcomitrella_patens
---------------------------------------------------------------------------------------------------------------------------------------------------------------------------------------------------------------------------------------------------------ATGGCTTGTAGGGGG---------------CGCCAGACGGTGAAGCTGCTGCAGGAGGTAGCA---------------------------------------------------------------------------------------GCGACTCCGTTGTTTCGTAGCAAATTGAGCATAGCAGGGGTTCGT------------------GATGCGGCTCTGCCCGCGACGTCGCATCTCCCTCGTCGTCACCATCAGGTCGCCTGCGAGAGAGGGTCGGATGGGACAGGTCCATTGGCGAGCTCGCTGGGCGGCGTACGCCACGCAAGCAGCGCTGCCCTGGCGTCTAACAGGGTGAAGCCTGAGAAAGTGGAAGTGGAGACAATTGAGGTGAGCGTGGACGGGATGGCCGTGCAAGTTCCCAAGGGCATGACGGTGTTGCAGGCATGCGAGCTGGGAGGGGTGACCATTCCTCGGTTCTGCTACCACAGTCGTCTTTCTATTGCTGGGAATTGTCGCATGTGCCTGGTCGAGGTGGAGAAGACTCCGAAGCCCGTCGCGTCTTGCGCCATGCCTGCTTTGCCAGGTATGAAAATCAAGACGGACACACCTCTGGCTAAGAAAGCAAGGGAGGGAGTGATGGAGTTCCTTCTGATGAACCACCCCTTAGATTGTCCGATTTGCGATCAAGGAGGAGAGTGCGATCTTCAGGACCAGTCGATGGTGTTTGGATCCGATCGTGGCCGTTTTATCGACACGAAGAGATCTGTTCTGGACAAGAACCTGGGGCCCCTGGTGAAGACCATCATGACTCGATGCATCCAATGTACCAGGTCAGTG---------------------------------------------------------------------------------------------------------------------------------------------------------------------ACTTCGAGGCGGTGG------------------------------------------------------------------------------------------------------------------------------------------------------------------------------------------------------------------------------------------------------------------------------------------------------------------------------------------------------------------------------------------------------------------------------------------------------------------------------------------------------------------------------------------------------------------------------------------------------------------------------------------------------------------------------------ATGGCCAGTTCGGAG---------------------------------------------------------------------------------------------------------------------------------------GGGGCAGCAATGCATGCGCGGAGGGATGTTACGTAG------------------------------------------------------------------------------------------------------------------------------------------------------------------------------------------------------------------------------------------------------------------------------------------------------------------------------------------------------------------------------------------------------------------------------------------------------------------------------------------------------------------------------------------------------------------------------------------------------------------------
>Isoetes_spp
------------------------------------------------------------------------------------------------------------------------------------------------------------------------------------------------------------------------------------------------------------------------------------------------------------------------------------------------------------------------------------------------------------------------------------------------------------------------------------------------------------------------------------------------------------------------------------------------------------------------------------------------------------------------------------------------------------------------------------------------------------------------------------------------------------------------------------------------------------------------------------------------------------------------------------------------------------------------------------------------------------------------------------------------------------------------------------------------------------------------------------------------------------------------------------------------------------------------------------------------------------------------------------------------------------------------------------------------------------------------------------------------------------------------------------------------------------------------------------------------------------------------------------------------------------------------------------------------------------------------------------------------------------------------------------------------------------------------------------------------------------------------------------------AAGGCAGATGCAGTTTTGATCATTGGATCACAGGTACGAATTGAAGCTCCTTTACTCAATGCAA------------------------------------------------------------------------------------------------------------------------------------------------------------------------------------------------------------------------------------------------------------------------------------------------------------------------------------------------------------------------------------------CAAAATTTGTATACTTGCTTGGTGCAGATGAGATTAAG---TTATCAGACATCCCAGATGACGCATTTGTTGTTTATCAAGGGCATCATGGTGATCGTAGTGCATATCGTGCCAATGCTATTCTGCCTGGAGCTGCTTACAC----------------------------------------------------------------------------------------------------------------------------------------------------------------------------------------------------------------------------------------------------------------------------------------------------------------------------------------------------------------------------------------------------------------------------
>Isoetes_andicola
-------------------------------------------------------------------------------------------------------------------------------------------------------------------------------------------------------------------------------------------------------------------------------------------------------------------------------------------------------------------------------------------------------------------------------------------------------------------------------------------------------------------------------------------------------------------------------------------------------------------------------------------------------------------------------------------------------------------------------------------------------------------------------------------------------------------------------------------------------------------------------------------------------------------------------------------------------------------------------------------------------------------------------------------------------------------------------------------------------------------------------------------------------------------------------------------------------------------------------------------------------------------------------------------------------------------------------------------------------------------------------------------------------------------------------------------------------------------------------------------------------------------------------------------------------------------------------------------------------------------------------------------------------------------------------------------------AGAACCTTTGGTATGAAGGAGATGGACTTCATCCACCTGCAGATATTCGTGCTAATTATCTCCTAAACACGGGCATTGCTCAGATGGAAAAGGCAGATGCAGTTTTGATTATTGGATCACAGGTACGAATTGAAGCTCCGTTACTCAATGCAAGAATCCGGAAAGCTGTTCGAAACAATAGGGCAAAGGTGGGACTTATAGGACCTCCAACAGACTTAACATACGGCCATCAGCATTTGGGAATGGGTCCAGAAACACTTGT---------------------------------------------------------------------------------------------------------------------------------------------------------------------------------------------------------------------------------------------------------------------------------------------------------------------------------------------------------------------------------------------------------------------------------------------------------------------------------------------------------------CGATTGGAAGATTATAAGAGCTCTTTCCGAAATTACAGGTGTGAAACTTCCATATGACACGATAGGTGGCCTTCGAGCTCGACTTCTTGCAGTATCTCCAAATCTCTTTCGGGTGGATGAGGTGCAACCTACAATGAGCTGGGCACAAGACATTCTTCCTTCTGCTTCATCAAAAATCCAGCTATCTCCTTTTGAGAAGGCAATAAAGAACTTTTACATGACCGATTCCATTTGTCGTGCAT--------------------------------------------------------------------------------------
>Isoetes_humilior
------------------------------------------------------------------------------------------------------------------------------------------------------------------------------------------------------------------------------------------------------------------------------------------------------------------------------------------------------------------------------------------------------------------------------------------------------------------------------------------------------------------------------------------------------------------------------------------------------------------------------------------------------------------------------------------------------------------------------------------------------------------------------------------------------------------------------------------------------------------------------------------------------------------------------------------------------------------------------------------------------------------------------------------------------------------------------------------------------------------------------------------------------------------------------------------------------------------------------------------------------------------------------------------------------------------------------------------------------------------------------------------------------------------------------------------------------------------------------------------------------------------------------------------------------------------------------------------------------------------------------------------------------------------------------------------------------------------------------------------------------------------------------------------------------------------------------------------------CTCAATGCAAGAATCCGGAAAGCTGTTCRAAATAATAAGGCAAAGGTAGGACTTATAGGACCTCCAACAGACTTAACATACGGYCATCAACATYTGGGAACAGGTCCAGAAACACTTGTCGAAATTGCTGAAGGGCGACATCCATTTTGCTCAA--------------------------------------------------------------------------------------------------------------------------------------------------------------------------------------------------------------------------------------------------------------------------------------------------------------------------------------------------------------------------------------------------------------------------------------------------------------------------------------------------------------------------------------------------------------------------------------------------------------------------------------------------------------------------------------------------------------------------------------------------------------------------------------------------------------------
>Isoetes_elatior
-------------------------------------------------------------------------------------------------------------------------------------------------------------------------------------------------------------------------------------------------------------------------------------------------------------------------------------------------------------------------------------------------------------------------------------------------------------------------------------------------------------------------------------------------------------------------------------------------------------------------------------------------------------------------------------------------------------------------------------------------------------------------------------------------------------------------------------------------------------------------------------------------------------------------------------------------------------------------------------------------------------------------------------------------------------------------------------------------------------------------------------------------------------------------------------------------------------------------------------------------------------------------------------------------------------------------------------------------------------------------------------------------------------------------------------------------------------------------------------------------------------------------------------------------------------------------------------------------------------------------------------------------------------------------------------------------------------------------------------------------------------------------------------------------------------------------AGGTACGAATTGAAGCTCCTTTACTCAATGCAAGAATCCGGAAAGCTGTTCGAAA------------------------------------------------------------------------------------------------------------------------------------------------------------------------------------------------------------------------------------------------------TTGGAATGGCTTCAATGTACTACTTTTGGATGCTGCTCATGCTGGTGCTTTAGATTTGGGATTCGTT------ACCTCTGGTGGGGCCAAGGCTATTCATAATGGAAAAGCAAAATTTGTATACTTGCTTGGTGCTGATGAGATTAAG---TTATCAGACATCCCAGATGACGCCTTTGTTGTTTATCAAGGACATCATGGTGACCGTAGTGCATATCGTGCAAATGCTATTCTGCCTGGAGCTGCTTACACTGAGAAGGAAG-----------------------------------------------------------------------------------------------------------------------------------------------------------------------------------------------------------------------------------------------------------------------------------------------------------------------------------------------------------------------------------------------------------------
>Isoetes_coromandelina
--------------------------------------------------------------------------------------------------------------------------------------------------------------------------------------------------------------------------------------------------------------------------------------------------------------------------------------------------------------------------------------------------------------------------------------------------------------------------------------------------------------------------------------------------------------------------------------------------------------------------------------------------------------------------------------------------------------------------------------------------------------------------------------------------------------------------------------------------------------------------------------------------------------------------------------------------------------------------------------------------------------------------------------------------------------------------------------------------------------------------------------------------------------------------------------------------------------------------------------------------------------------------------------------------------------------------------------------------------------------------------------------------------------------------------------------------------------------------------------------------------------------------------------------------------------------------------------------------------------------------------------------------------------------------------------------------------------------------------------------------------------------------------------------------------------------------------------------------------------------------------------------------------------------------------------------------------------------------------------------------------------GTCCAAAGCCAATTATCCTGTTGTTATTATGGGTGCAGGAATATTCAAAAGAGAAGATAGAGATGCTATTATGACTACTGTGCATAGGATTGTAAAGGAGGCAAAGGTTATAAGGGATGGTTGGAATGGCTTCAATGTACTACTTTTAGATGCTGCTCATGCTGGTGCACTAGATTTAGGATTCGTT------ACATCTGCTGGAGC----------------GGAAAGGCAAAGTTTGTGTACTTGCTTGGTGCTGATGAGGTTAAG---TTATCAGATATCCCAGATGATGCATTTGTTGTTTATCAAGGGCATCATGGCGATCGAAGTGCATATCGTGCGAATGCAATTCTGCCTGGAGCTGCTTATACTGAGAAGGAAGCAACCTATGAGAACACGGAAGGAAGGGTGCAGCAAACAGTTCAAGCTGTACCCACTGTAGGAGATGCAAGGGATGA-TGGAAAAT-ATTAGAGCTCTTTCAGAAG-CACAGGTGTCAAACTTCCTTATGATACAATAGGTGGCCTTCGTGCTCGGCTTCTTGCAGTATCTCCAAACCTCTTCCGTGTGGATGAGCTTCAACCAACAGTAAGCTGGGCACATGAAATCCTTCCT------------------------------------------------------------------------------------------------------------------------------------------------------------------------
