# Supplementary material for: Phylogenomics indicates the “living fossil” Isoetes diversified in the Cenozoic
Source: PLoS One. 2020 Jun 18;15(6):e0227525. doi: 10.1371/journal.pone.0227525 (PMC7302493; doi:10.1371/journal.pone.0227525)
Supplement: S1 File — Folder containing fasta files for each of the individual nuclear alignments. (GZ) [file pone.0227525.s011.gz › 1_Individual_Nuclear_Alignments/Homolog_24857.orthogroup_1.fasta]

>Theobroma_cacao
ATGGCCTTTGCTCGTCGGTTCACCTCGTTG------GCTGAATTATCTTTGCCTTTTCAAAGCCACCGATTTCTGGCT------------------------------------------CCTCAATTTTAT------------------------CAAACTTTCTTT------------------TGGAGACATAGTCTTCGAAGA------------ATTTCAACGAGG---------------------------------------ATCTGCAACCACCAA---------------------------------------------------------------------------AATCCGAGCTTTGTTCTTAGGAAAATACAACCGAAAACAAGA---------------------------------------------------------------------GAGTGTAGGCTGTTTAAATCGGTGGAATTGGACCAATTTTTA---------ACAAGTGATGATGAG------------GATGAAATGAGTGAAGGC---------TTTTTTGAGGCAATTGAAGAACTAGAGAGGATGACA------------------AGGGAACCCTCTGATATTCTTGAAGAAATG------AATGATAGGTTGTCATCAAGAGAGTTACAGTTGGTTTTAGTTTACTTTTCTCAAGAAGGGAGAGATTCTTGGTGTGCACTTGAAGTCTTTGAGTGGCTCAAGAAGGAGAATAAGGTTGATAATGAGACAATGGAACTTATGGTTTCTATTATGTGTAGTTGGGTCAAGAAGTTGATTGAAGGAGAGGGTGATGTTGGTGATGTGGTTGACCTCCTTGTGGACATGGATTGCGTGGGGTTGAAGCCGGGTTTTAGTATGATTGAGAAGGTGATTTCAATGTATTGGGAGATGGAGAAGAAAGACAGAGCTGTTGTGTTCGTGAAGGAGGTTTTGAGACGG------GGA---ATT---TCATATGAAGATGAAGATGGT---------------------GAAGGACAGAAGGGAGGGCCAACTGGTTATCTTGCTTGGAAGATGATGGTTGAGGGTAACTACAGGGATGCCATCAAATTGGTGATTGAGCTTAGAGAATCT---GGGTTGAAGCCTGAGATTTACAGTTACCTCATTGCAATGACAGCAATAGTCAAAGAGCTTAATGAATTTGCAAAAGCCTTGCGTAAGTTGAAAGGTTTTGCAAGGTCTGGTTTGGTTGCTGAACTTGATATGGAAAATGTAGAGCTTATAAAAAAGTATCAATCTGATCTTCTTGCTGATGGACTAAGATTGTCTAATTGG---GCAATTCAAGAGGGA------ACTTCTTCACTTTTTGGGTTGGTTCACGAGAGGCTTCTTGCTATGTATATTTGTGCTGGCCGTGGACTTGAAGCTGAAAGACAGCTGTGGGAAATGAAACTTGCGGGTAAGGAGGCTGATGGAGACCTTCATGACATTGTTTTAGCTATTTGTGCTTCCCAAAAGGAGGCTAGTGCCATATCACGATTGCTTACTAGAATGGAAGTTTCAAGCTCTCTACGGAGGAAGAAAACTTTATCGTGGCTATTGAGAGGTTACATTAAAGGAGGGCACATTAGTGATGCTGCAGAAACAGTGATTAAAATGCTTGATTTGGGCTTACATCCAGAATATCTAGACAGGGCAGCTGTTCTGCAGGAACTGAGGAAAAGGATCCAACAGCCTGGAAACATCGAAACTTATGTTAATCTCTGCAAGCGACTATATGATGCGAGTTTGATCGGACCTTGCCTTATATATCTGTATATAAAGAAATATAAGCTTTGGGTTATAAAAATGCTTTAA
>Arabidopsis_thaliana
ATGGCTTATGCTCATGTTTTCGCTTCGTTGACTATCTCGACGATTTCTCTC------------CGACGATTCCTC---------------------------------------------CCCCGACTTCAT------------------------CGAAAC------------------------------CACAGCGTAAAACCC------------AATTCCCGAATC---------------------------------------ATATGCAAT------------------------------------------------------------------------------------------CTGAAACTAAACTACTCTGCTGGAAAATTTCGC---------------------------------------------------------------------GAGATGGGACTATCACGTTCCGTGGAGCTAGACCAATTCATC---------ACAAGCGAGGAGGAAGAAGGAGAAGCAGAGGAGATAGGAGAAGGA---------TTTTTCGAAGCGATTGAGGAACTAGAGAGGATGACT------------------AGAGAACCATCAGATATACTCGAAGAGATG------AATCATCGATTATCTTCTAGAGAATTGCAATTGATGCTTGTTTACTTCGCACAAGAAGGTAGAGATTCATGGTGTACTTTAGAAGTGTTTGAATGGTTGAAAAAGGAGAATAGAGTTGATGAAGAGATAATGGAGTTAATGGTTTCGATTATGTGTGGTTGGGTTAAGAAATTGATTGAAGATGAATGTAATGCACACCAAGTGTTCGACTTATTGATTGAGATGGATTGTGTTGGTTTAAAACCTGGTTTTAGTATGATGGACAAAGTTATTGCTTTGTATTGTGAGATGGGGAAGAAAGAAAGTGCGGTTTTGTTTGTCAAGGAGGTTTTAAGAAGGAGAGATGGT---TTT---GGTTATAGTGTTGTTGGTGGTGGT------------GGTTCTGAAGGTAGAAAAGGTGGACCTGTTGGGTATCTTGCTTGGAAATTTATGGTTGATGGAGATTATAGGAAGGCAGTTGATATGGTTATGGAGTTAAGACTTTCA---GGGCTGAAACCAGAAGCGTACAGCTATCTTATTGCGATGACAGCTATAGTGAAAGAGCTGAATAGTCTTGGAAAGACATTACGCGAGTTGAAACGCTTTGCACGGGCTGGTTTTGTTGCTGAGATTGATGATCACGATAGGGTACTCATTGAGAAGTATCAATCAGAAACATTATCTCGTGGACTGCAGTTAGCAACTTGG---GCGGTTGAGGAAGGCCAAGAAAATGATTCCATTATTGGGGTGGTCCATGAGAGGCTACTCGCTATGTATATATGTGCGGGACGTGGACCAGAAGCAGAGAAACAGCTCTGGAAGATGAAACTTGCAGGGAGAGAACCTGAAGCTGACCTCCACGACATTGTTATGGCGATCTGCGCTTCACAGAAAGAGGTTAATGCAGTTTCTCGGCTACTGACACGAGTTGAGTTCATGGGATCTCAGAGAAAGAAGAAGACTCTGTCATGGTTGCTCAGAGGGTATGTGAAAGGAGGGCACTTCGAAGAGGCTGCAGAGACATTGGTATCGATGATCGACTCTGGGTTGCATCCGGAGTATATTGATCGAGTGGCTGTGATGCAAGGAATGACAAGGAAGATCCAACGGCCGAGAGATGTTGAAGCATATATGAGTCTGTGCAAGAGGCTCTTTGACGCTGGTTTGGTAGGGCCTTGTCTTGTGTATATGTACATAGATAAATATAAGTTGTGGATAGTGAAGATGATGTGA
>Ananas_comosus
ATGGCGCTCTCCCCTCCCGCCGCCTCCTCC---------------------------------CTCCTCTTCCTCTCCTCCCGCCGCTGC------------TCTACTAGGGTTCGTATCCCCATCTTCGCCCTGCGAAAC---------------------------------------------------------------CCT------------ACCCTGCGTATC---------------------------------------------------------------------------------------------------------------------------------------------------CGCTCCCCGCTCCCCAGACCCCAT------------------------------------------------------------------------------------GGATCGCTCCGGCTCGACCGGACCCTC---------ACCGCCGAGGAGGGC------------GAGACGATGGGGGAAGGG---------TTCTTCGAGGCGATCGAGGAGCTCGAGCGCATGGTG------------------CGCGACCCCTCTGACGTGCTCGGGGAGATG------ATCGAGCGGCTCTCGGCGCGGGAGCTGCAGCTGGTGCTCGTCTACTTCGCGCAGGAGGGGAGGGACTCGTACTGCGCCCTGGAGGTGTTCGATTGGCTGCGGAAGGAGAACAGGGTCGACGGGGAGACGATGGAGCTGATGGTGTCGATCGCGTGCGGCTGGATCGAGCGGCTGGTGGGCGGCGACCACGCGGTGGGGGAGGTGGTGGCGCTGCTGAATGAGATCGAGTGCGTCGGGCTCGAGCCGGGGTTTAGCATGGTGGAGAAAGTGGTGGCGTTGTATTGGGAGAGGGGTAAGAAGGATCGGGCGGTGGAGTTCGTGAAGGAGGTGATGAGGAGA---GGAGGA---GTCGGAGGCTATAAGGTTGGAGACGGCCGCGAG------------------AATGAGAAGGGAGGGCCCGTCGGTTATCTCGCATGGAAGATGATGGTAGATGGAAACTACAGGGGTGCAGTCAAATTAGTTATCGAATTCAAGCAGGGC---GGGTTCAAACCCGAAGTGTATAGTTACCTAATTGGTTTAACAGCCTTGGTTAAGGAGCAAAAGGAGTTCTCAAAAGCTTTACGCAAGTTGAATACCTCCGTCAAAGCGGGCCACATCTCCAAACTAGATGTTTCAACTCTGCAAAGCATAGAAGAATATCAGTCGGAGCTAATAAAAGATGGAACTTCAATGTCCGATTGG---GCACTGCAAGAAGGA------AGCCCCAAACTTTCCGGACTCATCCACGAGCGGCTCCTCGCTTTGTACACTTGTGCTGGTCGCGGTCTAGAAGCCGAAAGCCAATTATGGCTTATGAAACTCTCGGGTAAGGAGCCCGACAAAGAGCTTTTTGACGCTGTGTTAGCCATTTGTGCGTCTCAAAAAGAAGCCAGTTCGGTTCAGAGACTCCTTACGGGAGTGGAATCCATGAGTCCCAGCTTTAAAAAGAAGACGTTATCGTGGCTTTTGCGGGGGTATGTGAAGGGAGGGTTTTATTTAGATGCCTCAGCAACCCTAATGCAAATGCTCGATTCGGGTATATGTCCCGAGTACTTGGATAGAGCGGCCGTATTGCAGGGACTACAAAAAAGTATACAGGAAAGTGGGGATATTGAACCTTATGTTAAGCTTTGCAAGCGGCTATCAGATATGGATCTGATCGGGCCGTGTCTTGTGTATTTGTACATACAAAAGTATAAGCTGTGGGTTATAAAGATGCTGTGA
>Oryza_sativa
ATGGCCCTCTCCTCCCGCGCCGCCGCC------------------------------------------------------------------------------------------TTCCCCCACATCTCCCTCCCCTCC---------------------------------------------------------------CCT------------CGCCCCCGCGTC---------------------------------------------------------------------------------------------------------------------------------------------TCCCTCCGCCCGCCACCCCCGGCCCCGCGC---------------------------------------------------------------------------------------TCCCTGCGCCTCGACCGCGTCGTCGCCGACACCACCGCCGAGCTGGGC------------CTCGATGGCGGCGGCGGCGGCGGGCTGCTCGCCGCCGCCATCGAGCACCTCGAGCGGGAGCCGGCGTTCGCGGGGGAAGGGGAGGACGCCGCGGCGGCGGCGTCGGCGCAG------CTCGCGGCGCTGTCCCCGCGGGAGCTGCAGCTGGTGCTCGTCTACTTCGCGCAGGAGGGCCGCGACGCCTACTGCGCGCTCGAGGTGTTCGACTGGCTCCGCCGCGCCAACCGCGTCGACGGGGAGACCATGGAGCTCATGGCCGCCATCGCCTGCGGGTGGATCGAGCGCCTCGTGGGCGGCGGCGGGGACGTCGCCGACGTCGCCGCGCTGCTCGGGGAGATGGACTGCGTCGGGCTCCGCCCCGGGTTCAGCCTCGTCGAGAAGGCCGTCGCGCTCTACTGGGACCGCGGCGACAGGGGCAGCGCCGTCGACTTCGTCAGGGACGTCCTCAGGAGA---GGGGGC---GTC---GGCGTCGGCGTCGGCGACGGAGGGGAGTATGGCGGTGCTAGCGACGGCGAGCGCGGAGGGCCCGTCGGATACCTCGCGTGGAGGATGATGATGGATGGGGATTACCGGGATGCTGTTAAATTGATCATTGAATTTAAGGAGAGT---GGCTTGCAACCTGAAGTGTATAGTTATCTTATTGGGTTGACTGCCTTGGTTAAAGAACAAAAGGAATTCTCAAAGGCATTGCGGAAATTGAATTCATCGGTGAAGGTGGGCTCGATTTCCAAACTTGACTCTGAGACTATGCATAGTATTGAAAATTACCAATCTGAATTATTAAGTGATGGTGTTCTTTTATCAAAATGG---GCAATTGAGGAAGGC------AGCAGTGATGTCCTAGGACTTGTGCACGAGAGGCTCCTTTCATTGTACACTTGCGCTGGTTGTGGCTTAGAAGCTGAGCACCAACTTTGGGAAATGAAGCTTCTTGGTAGGGAACCTGACACACAGCTCTATGATGTTGTTTTGGCCATCTGCGCTTCTCAGGGAGAAGTTGCTGCCGTCCGTCGATTGCTCGCTGGAGTCGAGTCAACCAGTGCTGGAAGAAGGAAGAAGTCTCTGTCATGGCTTCTACGAGGCTATGTCAAAGGCGGCTTTTATCTGGAGGCCTCGGAAACACTCATGAAGATGCTTGACATGGGCTTGTATCCAGAGTACCTAGACAGAGCAGCTGTGCTGACCGCCCTGCGGAGAAACATACAGGAATCTGGCAGCCTGGAGTCCTACATGAAACTCTGCAAGCGACTCTCCGAAACTGATCTGATTGGACCGTGCGTCATATATCTATACGTGCGCAAGTTCAAACTATGGATGATGCACATGCTGTGA
>Physcomitrella_patens
ATGGCTCTATGTGCAGTTCAT---CCAATAGCACTTCATGGCTCACCTCTGCGACTGTGTCCTCAAAATTATGAAAAAAGTGCAACTCTCACTACTGTAGTGTCAGCAATC---------------------------------------------AAGAGTGCAAGGGTGGTA------------AAGCACTGGCATGTGATACCG---------------------AAGAAGACAGAA------------------------------TTTTGTGTAAATATTTCGTCGACTAGA------------------------------------------------------------AACAATTGGGTTCCGAGATATGGGGTTTCTTCTTCTTGCTGTAAGAAAAAACCTGGAATT---------------------------------------------------------------------CGTTGCTCCCGAGATGATCGAGGAGGTTGTGAT---GCAGCTGAACAT------------------AAGTTTGAAGAGCCT---------TTTAAGGAAGCCATTTTTGAGCTGGAAATTATGGTT------------------AGGGAGCCAGCAGAGGTACTGGGTGGTATG------CAAGAAAGATTGTCTGCTAAGGATTTGGAGCTAGTGCTCACATATTTTGCCCAGGACGGTCGAGATTCTTGGTGTGCACTTGAGGTCTACGAGTGGATGCAAAAGGAGAATCGTGTAGGAGACGAGACGCAAAAATTGATGATGGCTATTATGTACGAATGGGTCATGAAATTAGTTGAAGGCGAACAGTCTGTGGAGGAGGTGAAAAGCCTGTTGCAGGATATGTACTGCGTGGGTTTGAAGCCAGAGTTTCACATCATACAAACCATCATTTCTTCTTACTGGGACAAGGGTAGGAAGGACAAAGCATTGTGTTTTGTTAAGCAAATGCTGGAAACA------GGG---GTG---------------------------------------------GAAAGCGATGCTGAAGATCCCCTGGCTTTCCTACTCATAAAGATGGTCAAAGCAGGAGAACAAAAGGAGGCTATCGAGTTGGTGCGTACCTTGCACGGATGT---GGGTTGGAGCTTCGTATTTCTTCTTACAGCGCCGCACTACTTGCTGCAGTCAAGGAGCAGGAGCAGTTCACGAAGGTTCAACGGGAAGTGAGGATGCTCGTTCAGAATGGTCAACTGCAGGAGCTGGAGAAACACGAAAAGGAAGCGTTTGCTACCTATGAATACCTTCTCCATTTGCAGGCGGAAGAAATTGTCCTGTGG---GCCGAGAAGATAGGG------ACCCCTGATAAATTGCCAGTTATCTACGAACGGCTGCTGGCTATGTATTGCATCGCAGGAAACGGCTTAGCTGCAGAGCGGGCCCTCTGGCAGATGAAATTTTCAGGACGGGAGCCACCAGTCGAAATGTATAACACTGTAGTCGGCGTGTGTGGATTTGGAAACCATCGAGAGGCTGCCTTTCGTGTTCTAAGCAGAATGGAGGCTCTGGGTCTTATGCCAGTGAAGAAAACGTACACCGTCTTAATCGGTGGGTTTCTGAAAGGGGGGAATTTTCAAGAGGCCTCAGAAGCACTGCTCTTGATGCTAACCAAGGGATTACGTCCTGATTTTCACGTCATGCTGGCAGTCCTT------------CGCTCTTTACAGAAAGCTGGACGTGTGTCCCAGTATCTCCATCTCTGCAAGACTCTGGCGGATGTTGGAATAATAGAACCCTGCTTGGTGTATGTCTACATCGATACACATAACTTGTGCATAATCAGGGTTTTATGA
>Ceratodon_purpureus
ATGGCTTTATGTGCAGTTCAT---CCGATAGCCCATGGCTCATCATCTCTGCGACCATATTCTCAAAACTATGACAAAAGTGCTGCCCTTGCCACTTCAGTATCAGCTCTG---------------------------------------------AGTAAGGCTAGGGCTGTT------------AAGCACTCCCATGTGTCGCCGAATGTGCAAGGATTAAGTTCATCGGACAATGGA------------------------------TTTTGTACAAAGACATCATTAACAAGT------------------------------------------------------------AGTGACCGAGCGTTAAGACGTGGGGGTTCATCTCCCTGCTTTAAGGACACATCTGGGTTG---------------------------------------------------------------------CGTTGCTCTCGAGATGACCGAGGAAGTTGTGAT---GCAGCTGAACAT------------------AGATCCAATGAGCCT---------TTTAGAGAAGCTATTTTCGAGCTTGAAATAATGGTT------------------AGAGAACCGGCCGAGGTACTTGGAGGTATG------CAAGAGAGATTGTCTGCTAAGGATTTGGAGCTAGTGCTTACATACTTTGCACAGGAGGGTCGAGATTCCTGGTGTGCGCTTGAGGTCTACGAATGGATGCAAAAGGAGAATCGAGTCAGGGATGAGACTCAGAAATTGATGATGACTATCATGTATGAATGGGTTATGAAATTAGTTGAAGGTGAACGATCTGTGGAGGAAGTGAAGAGTCTGTTGCAGGATATGTATTGTGTTGGGTTGAAACCAGAGTTCCACATCATTCAAGGCATCATTTCTTCATACTACGACAGAGGTAGGAAGGCGGATGCATTGTGTTTCGTCAAGAAAATGCTGGAAATA------GGG---GTG---------------------------------------------GATGATGATGCTCAAGATCCTGTGTCTACTTTAGTCTTCAAGATGGTAAGGGCAGGAGAGCAAAAGGAGGCCGTCGAGGTAGTGCGCACTTTGCGGGGATGT---GGTTTTGAGCTACGTGTTTCTGCGTACAGTGCGGCACTACTGGCTATAGTGAAAGAACAGGAACAGTTTACTATGGTCCAGCGTCAAGTGAGGATGCTCGTCCAGAGCGGAGGGTTACAAGAGCTGGAAACCCATGAAATTGAGGCATTTGTAACCTACGAAAACCTTCTTCATCAAGAGGCAGAGGAGATTGTCCGCTTG---GCTGAGAAATTAGGA------ACTCCTGACAAAATGCCACCTTTCTACGAGCGACTTTTGGCCATGTATTGCATTGCAGGGAAGGGTCTGGAAGCTGAGCGAGCCCTATGGCAGATGAAATTCTCCGGACGCGAGCCACCAGTTGAAATGTATAACACAGTTATCGGTGTTTGTGGATATGGGAAACACCGAGAGGCTGCCTTTCGTGTACTTCGTAGAATGGAGGATGTGGGTCCAATACCAACGAAGAAAACGTACTCGGTCTTGATAGGGGGCTTCCATAAAGGTGGTCATTATCGCGAGGCCTCGGAAGCATTCCAACTGATGCTCAATCGTGGACTGCGTCCTGATTCTCACGTCGTGCTGGCCGTCCTG------------AGGGCTTTACAAAAAGCTGGCCTGGTGTCCCAGTATCTCCACCTCTGCAAAACTCTAGCGCAGGTTGGGATGATCGAGCCCTGTTTGTTGTATTTCTACATAGATGCACTTAATCTGTGCATAATCAGGACGTTGGAT
>Isoetes_lacustris
ATGGAATTCTTTGCTTTAAATTTACCTCTTTGTGGGACATCTCTATATTGCACATTTCGGTCCTTAAATTTTCGGACTAGT---------------------------------------------------------------------------AAAGATATAGCTTGGATA------------CATAAAACGGGGCTTTTCCCT---------------------CTAAAAGAAAGG------------------------------TTCAGAATTTATTCTCAACTA---------------------------------------------------------------------------------------------------CCATCTTATTCTCAAAGATTGAACGCC---------------------------------------------------------------------TATGCTTCACGAGATGAT---------TGTCTC---ATACCAGAGAATGGA------------TCAAAGCGAGGAGATGCA---------TTGAAAGAAACTATATTCGAATTAGAATACATGATG------------------AAAGATCCTCATGAAGTTTTAGGAAGAATG------CAGGGAAGGTTATCATCCCAAGACTTGCAGGTGGTGCTGAATTATTTTGCCCAAGAAGGCAGAGATTCATGGTTTGCCCTTGAAGTTTATGATTGGATGCAAAAGGTTAACAAGGTAGAAGATGACACACATGAACTGATGATGACTATTATGTTCAACTGGATCATGAAGCTGTTGAAACAAGATAGTTCAGTTGAGAAAGTTATCAGTCTTCTTGAAGAGATGTATTTTGTGGGCCTAAAACCTGAACTTGAGGTCATGCAGTCAATCATCTTAGCCTACTGGGAGCAGGATAAGCAGGAAGATGCGTCATTATTCCTAAAGCAACTTCTTAGTTCC------AAA---GTG---------------------------------------------GAGGTCCAAGTGAGTGATTTGGTAGCATTTTTTATATTGAAAATGGTAAAAGACGGACAATCTAGAAGAGCTTTGGATCTCATGGTAAATTTGAAAGGATCC---GGCTTCAAGTTTGGTGAATCTGCTTATAATGCTGCCATGCTTGCAGCTGTATCAGAGCAGAGCAAATTTACTCGCACGATTCGGATGTTAGAATCATTGCAGCAAAATGGTACGGTTGCAAATTTGGCTGATAAAGACTTTAAAGTCATTGAAGCCTATGAATCTTCATTGCACGATCGTGCTGAGGAGATTGGGAAGTGG---GCAGAAGCA---GAG------GTACCAGAGTCAGTTTCTTTCATATATGAAAGGCTTCTTGCCTTGTACTGTATCGCAGGAAAAGGTTTGGAAGCTGAGCGTAGCTTATGGCGACTGAAATTATCAGGGCGAGAACCAATACCTGAAATGTACAATACCATAATTGGAATATGTGGATATAGGAACCAAGCTCAAGCAGCCTACCAGTTACTTGGGAGAATGGAAGGATTTGGATTGCCAGCTTCAAAGAAAACATTTTCTGTGTTACTCGGTGGGTTAGTTAAGGGTGGTAATGTTGAGGATGCAGCCGTTGCAATGCAGCATATGTTAGATAGGGGCTTTTACCCTGACGTACATGAAATGCTAGTTGTACTC------------AGAGCTCTTCAGAATGCTGGACTTTCTGCATTATATTTGAAGCTTTGTAAATATCTTACACAGAAGGGGCTTATTGAGCCTTGTGTTGTGTATTTCTATTTTGATGCATATAAACTTTGTATCATAAGGATGGCCTAG
>Isoetes_sinensis
ATGGAATTTTTTGCTTTAGATATACCCCTTTGTGGGACGTCTGTATATTGCACATTTAGGTCCTTAAATTTTCGG---------------------------------------------------------------------------------AAAGATATAGTTTGGATA------------CAGAAAAGGGGGCTTTTCCCT---------------------TCAAAAGAAAGG------------------------------TTCAGTGTTTATTCTCGACTA---------------------------------------------------------------------------------------------------CCACCTTATTCTCAAAGATTGAAAGCT---------------------------------------------------------------------TATGCTTCACGAGACGAT---------TGTCTC---ATACCAGAGAATGGA------------TCAAAGCGAGGAGACGCA---------TTAAAAGAAACTATATTTGAATTAGAATACATGATG------------------AAAGATCCTCATGAAGTTTTAGGAAGAATG------CAGGGAAGGTTATCATCCCAAGACTTGCAGGTGGTGCTGAATTATTTTGCCCAAGAAGGCAGAGATTCATGGTTTGCCCTTGAAGTTTATGATTGGATGCAAAAGGTTAACAAGGTAGAAGATGACACACATGAACTGATGATGACTATTATGTTCAACTGGATTATGAAGCTGTTGAAACAAGATAGTTCAGTGGAGGAAGTTATCAGTCTTCTTGAAGAGATGTATTTCGTGGGCCTAAAACCTGAACCTGAGGTCATGCAATCGATCATCTTAGTTTACTGGGAGCAGGATAAGCAGGAAGATGCCTCATTATTCTTAAAGCAACTTCTTAGTTCC------AAA---GTG---------------------------------------------GAGGTCCAAATGAGCGATTTGGTAGCATTTTTTATATTGAAAATGGTAAAAGATGGACAATCTAAACGAGCTTTGGATCTTATGGTATATTTGAAAGAATCC---GGCTTCAAGTTTGGTGAATCTGCTTATAATGCTGCAATGCTTGCAGCTGTAGCAGAGCAGAGCAAATTTACCCGCATGATTCGGATGTTATTGTCATTGCAGCAGAATGGTACAGTAGCAAATTTGGTTGATAAAGACTTCAAAGTCATTGAAGCCTATGAATCTTCATTGCACGATTGTGCTGAGGAGATTGGGAAGTGG---GCAGAAGCA---GAG------GTACCAGAGTCGGTTTCTTTCATATATGAAAGACTTCTGGCCATGTACTGTATTGCAGGAAAAGGTTTGGAAGCTGAGCGTAGCTTATGGCGACTGAAATTATCAGGGCGGGAACCAATACCTGAAATGTACAATACCATAATTGGAATCTGTGGATACAGGAACCAAGCTCAAGCAGCCTATCAATTACTTGGGAGAATGGAGGGATTTGGATTACCAGCTTCAAAAAAAACATTTTCTGTGTTACTCGGTGGGTTAGTTAAGGGTGGTAATGTTGAGGATGCAGCCGTTGCAATGCAGCATATGTTAGACAGGGGCTTTTACCCTGACGCACATGAAATGCTAGTTGTATTG------------AGAGCTCTTCAGAATGCTGGACTTTCTGCATTATATTTGAAGCTTTGTAAATGTCTTACACAGAAGGGGCTTATTGAGCCTTGTCTTATGTATTTCTATTTTGATGCATATAAACTTTGTATAATAAGGATGGCCTAG
>Selaginella_moellendorffii
ATGGAAAGCCTCGGCTGCAAAGCAGCAATTTCTCACCTCGGC------------------------------------------------------TGTGCGGCCGCACCG---------------------------------------------AGAATCGCAAGATCGCTA------------TTACCAGGTTTGCGGATCCCT------------GTAAGTCCCTTGAAGCATGGT------------------------------AGATCCCTCTTGATCAGAGCT---------------------------------------------------------------------------------------------TCATCACCT------------------------------------------------------------------------------------------------------------------GGAAACCCTGTC---CCTGTAAGCAATGGTAACGGT---CAGAGAAAGAAAAATGACGCT---------CTCCAAGAGACAATCTTTCAGCTAGAAGGGCTGTTG------------------AAAGAACCTGGTGAGGTGTTGAATGACATC------GGCGGACAGCTCTCGGCCAAGGACTTGCAGCTCGTTCTCGCTTACTTTGCGGAAGAAGGTAGAGATTCTTGGTTTGCGCTGGAAGTCTTCGAGTGGATGCAAAAAACCAACCGAGTGGAAAATGACACACACCAATTGATGATGTCGATCATGGTGAATTGGGCGATGAAGCTGGTGGAACAAGAGAAGCCTGTGGAACAAGTGAAAGCGCTGTTAGAAGACATGTACTGCGTGGGCCTCACTCCAGAATCGCGCATCATGCACTCTATAGTAGCTGCCTACTGGGAAAAAGGAAAGGCGTCCGAGGCACTTACTTTTGTAAAGGAGGTGATGAGCTCC------AAGTGGTAC---------------------------------------------CAAGACCGAGCTGACGATCCTCTACAATATCTCATCGTAAAGATGGTCTCCAGCAAACAATCCAAGCAGGCGATTCGACTAGTGACCGAGATCCGAAATGGT---GGTCTACCGTTGAAAGGCACAACGTACAGCGCTGCGATGCTGGCTGCAGTTCACGAACAAGAGCAGCTGAGCTTTGCTGTTCACCAGCTGCGAAAGTATCAGAAGAAAGGCGTCATTAGC---ATCGAAGGCAGCGAC---AAGTCCATAAGAACTTACGAGGCATCGTTGCATCGTCAAGCCGAGCAGTTTACTCAATGGGCAGCCGAGGACGAGCAG------TCGCAGGAACTTATGCCGACGATCTACGAAAGGCTGCTAGCAATGTACTGTCTGGCAGGCAAAGGTCTCGATGCGGAGCGTAGCTTGTGGAAGTTGAAGCTGGCAGGACGGTCCCCAGCTCCGTCCATGTTCAACACGATACTCGGCATATGTGCTTTCAATAACCGAGCCGAAGACGCTTATCGGATCTTTGGAAAGATGGAAGCGTCGGGAAGAGAAGCGACCAAGTTAACCTTCTCCGTGCTGATTGGAGGCTTCATCAAAGGTGGTAATCCCGCTGAGGCAGCTTCGGCCATGTCTAAGATGTTGGAGCGAGGACTTCGGCCGGAGGTGCCAGAGATGCTTGTCGTGCTG------------AGGTCTTTGCGGAGCGCTGACATGGTGCCGTTGTATATGACGCTTGCCAAAACTCTCTCCGACGAAGGACTGATGGAACCGCGCATCATGTACTTTTACATCGACTCGATCAAGCTCTGTATCATCCGCCTGTTGTGA
>Pteridium_aquilinium
------------------------------------------------------------------------------------------------------------------------------------------------------------------------------------------------------------CCG---------------------------------------------------------------------------------------------------------------------------------------------------------------------------------------------------------------------------------------------------------------------------------------------------------------------------------------------------------CGCAGGTTGCAGCCT------------------------------------------------------------------GAGCCC---GACATTTGCAAGGGCCTG------TTTGTGCGTACTGGGATAGAGGATGCAAAGAAGATGCTGTCCGAGTTTGCA------------------------------------------------------CTTGATCATGTCGATGATGATGATCAAGGCACGCTTGTTGCATTGATG------TGG------------------------------------------------------------------------------------------------------------------------------------------------------------------------------------------------------------------------------------------------------------------------------------AAGATGATACGTAGCAATTGTCAGCGCCAGGCAATGGAGTTAGTAGCACATGCGCGTGAAAGCCACAAAATGAAGCTTTCTTTCCGCATGTACAACGGTGCCTTACTTGCTGCCGTCTCTGAACAACAACAGCTCACACGCACACTTCGAGATTTGCGCGTTTATCAGAAACAAGGCATGTTGGGGGCTCTTGAGGAGACCGAGAAGGCATTAATTAAGGAGTACGAGAAGAATTTACATACAGAGGCTGAGCGAATCGCAGGCTGG---GCATTGGAGGAGCAT------CAGAAGAGTGCAGCAGCTGCGATTCACCAAAAGCTGCTAGCCATGTACTGTGTTGCCGGCCATGGTTTAGAGGCTATGCGTGCACTGTGGCGATTAAAGCTTACAGGAAAGACCATTCATGCAAGGCTGTATAACGTTGTGCTTGGAATTTGCGCATATGGCAACCACCAACATGCGACACAGCTCATTTTAAACACAATGAAGGAAGACGGGCCTATACCAGACAAAATGACATACACAGCTCTCTTTGGAGGCTTTGTCAATGGAGGACATACAGAGGAGGCTATCCATGCATTTTTGGAGATGCTGGACCAAGGTTTTGTACCCGACAAGAATAATGTACTAGTTGCGATG------------AAGCAACTCGGCAAATTGAGTGATTTCTCTCTTATTCAGAAGCTAGGCCAGAGGCTTGTACAAGCCGAACTTGTTGAACCCTTTGTTTTATATCTGTACATAGATGAACTTAAACTGAGTATTATACTCTTACTG---
>Pinus_maritima
------ATTGGGGGTGTCCCTAGCAGTATATCT---------------------TTCTATGTGAAGCCTGTATTGAACAAAACCTCATGCAAGATGAGTTGTTCTACC---------CTGAATCATTTGGGTTTTAAATGTCACCTGAGAGGTGATAGGGAAGTAATTCAGTTACTTCATTTGGGATTAAAATCCACTGGTCGGCCC------------ATAAGCAAATTAGGGAAT---------------------------------TATTTTAATCATAACAGAGTGGGTTGT---------------------------------------------------------------------------------------------------------------------------------------------------------------------------------------------CGTCACTTAAGGGTTTCGAAA---------------GGGGGCGAAGAATTC---------ATTGAAGAACAGTCTAGGGGTGGC------TTTTCTGAAGCCATCGAGCAATTGGAACGCATGGCA------------------CGAGATCCTGATGATATACTGGAGGAAATGCAGAAGCAGAAGCAGCTCTCTACTCGTGACTTACAGTTGGTTTTAGTATACTTCTCTCAAGAAGGAAGGGATTCTTGGTGTGCTCTCGAAGTTTTTGATTGGATGCGGAGAGGCGATAAGGTGGACGATGAGACTATGGAGCTAATGTTGTCCATTATGTCTAGTTGGCTGAATAAGCTAGCAGAAGAAGAGCATTCAGTGGAAGAAGTGCAGTGTCTCTTGAGAGATATGAAGTGCGTTGGGTTGAAACCGGACTATGACATGGTTAAAAAGCTGATATCCATGTATTGGGATAGCGGTAAGAAGTCGGAAGCTATCCGATTTGTCAAATACCTGCTACAAACT------GGT---AAG---------------------------------GCTGTGACTGAAGAGGAAAAGGACCAAGACCCAGCGAACCATCTAATGTGGAAGATGTCGATGGATGGAGAGTATAAGGAAGCTGTTGAGTTGTTATTTGAGCTCAGAAATTGT---GGGCTAAGACCCAAGATTCACAGCTATGTTACTGCTTCAGTCACGCTTGTGATGGAGCAAATCCAGTTTACAAGGGCTGTACATGAGCTCAAGGCCTTTAGGAATAAAGGAGAGGTGGCTGAACTTGAGACAGGTGATGTAGAACTCCTAGACGTCTATCAAAGAAGTCTTCATGAAAAAGGGGAACAGATTGTGAAGTGG---GCAATTGAGGAAGAT------GCACCTGAGTTTATGGGAGTAATTCACGAAAAGTTGGTTGCGATGTACACTGTTGCAGTCAGAGGCTTTGAAGCTGAGCATCACTTATGGCAAATGAAGCTTGCTGGTAGGGAACCGTCAATTGAGACATATGACAGGGTATTAGTGGTTTGTGCGGTGGAGAAAAATTTGCTGGCAGTGGGAAGATTGATGGCTGCAATGGAAGCTGTTGGAAAACCACCTAGCAGGAAAACATTGTCATGGTTGGTGCATGGTTATGTGAAGGGTGGACATTTTGAGGAGGCTGCAAAGACGCTCATTAAGATGCTCGACAAAGGGCTGTACCCTGAAAAGATGGAAATAACAATGGTTCTTAAGGGTTTGCAGAAAAACCTGCAGAAAACAGGTCACCCTGAACTATATCTTAACATTTGTAAGCGCCTTTCAGATGCAGGTTTGATCGAGCCTTGCCTTATATATTTGTATCTAGAT------AAACTTTGTATTATAAGGATGTTGTGA
>Amborella_tricopoda
ATGAAATTCAAGTCACTATTAGCTTCGAAA------------------------------------------------------------------------------------------------------------------------------CGCAGC------------------------------AATGGAGGAGAACCA------------GGGACCATCATT---------------------------------------------------------------------TCTGGGTTCTCGGGG---------------------------------------------------------------------------------------------------------------------------------------------------------------------------TCACTCCTGGACTTGGAT------------------GGAATGAACCCAGAG---------------------------------------CTTTATGAAGCCATTGAAGAGCTCGAACGCATGGAC------------------AGAGAACCATCAGACATTCTGGAAGAGATG------AGTATGAAACTCTCGGCTCGGGACCTGCAACTTGTCCTAGTTTACTTCTCTCAAGAAGGTAGAGATTCATGGTGTGCCCTCGAAGTTTTTGATTGGCTTCGTAGAGTTAATAGGGTGGATAAGGAGACCATGGAGCTAATGGTCTCTATTATGTGCCTCTGGCTTGCTAAGCTCATTGATGGGGATCACCCAATTGATCAGCTGCTTGACCTCCTCCAGGAAATGGACTGTGTTGGATTGAAACCAGAGTTCTCCATGATTGAGAAGGTCATCTCTCTCTATTGGGATGGAGGTAAAAAAGACCAGGCGTGTTCTTTTCTTGAACTGGTTATTCAACGT------GGT---TTA---------------------------------GCAAAACCCCAAGACCAGAACGAGCAGGGGCCTACTGGGTATCTAGCTTGGAAGATGATGGTTGATGGAGATTACAGAGGAGCTGTAAATTTGGTTATTGAGCTCACTGAGAAA---GGGCTTGAACCAGAGCTCTATAGCTATGTAATTGCCATGACTGCGCTTGTGAAGGAACAGAACGAGTTCTCGAAGGCTCTTCGAAAGCTTAAGACCTCACAAAAAAAAGGATTGATAGCCCAATTTGGTGAAGAAGAGTTGTACTCTCTTGAGAATTACCAGTTGGGTCTTCTTAGCGATGGTGAAAAAATCTCTAATAGG---GTCATTAATGGCCAA------AACGTACGTTTTATAGGAGTAATTCATGAGAAACTTTTGGCCTTGTATAGTTGTGCAGGAAGGGGAGCTCAAGCTGAGCACCATTTATGGCAGATGAAGCTTGCTGGTAAGGAGCCTGATAGGGAGATGTATGCTATTGTCATGGCCATTTGTGCCTCTGAGAATAACAAAGCAGCTGTTTTGCGGTTAATGGCAGGCTTGGAATCTCTAGGGTTCTCACCAAGAAAGAAGACTTCGACTTGGCTTTTAAGGGGGTATTTGAAAGGAGGCCACTTTGTGGATGCTTCAAATACTTTGATGAATATGCTCAATAAAGGTTTTCGCCCTGAGAATGTTGACATAGCAGTGGTTTTGCAGCGTTTGAGGAAGAGTATACACGACCCTGGTAATGTCGAGCTCTATCTCAAGCTATGCAAGCGTCTATCTGAAGCTGATCTCATTGTGCCGTGTCTTGTTTATTTGTATGTACCTGAATTGAAACTTTGGATTATGAAGATACTTTGA
>Littorella_uniflora
---------CTATTTTCCTGGAGCCAACTTGAT---GTTGTTGTTGAGTTGATTATAGTACCTTACCCCTTCCTTTGC---------------------------------------TTCCCTTCAATCCATTATCCTTCCCAAACCCTGGTCTGGCAAAGGATTTTA------------------TGGAAGAAAGTACAGAAACCA------------AAATCAAGAATTAAGTCTCTGAGTTTTTCAATCGTTTCCCTTTACATTCTTGTAGCTAATTTTCAAGAAATGGCATCAATTAGTGGAATACCTGGTGCGAGCAACATGGGTTTGACTCGGAGTTGGGTGTCAAAACAGAGCAGTATGTTTCTTGCTTTCCACCATGAGTCAAGCAAGTTCAGGTTTGAGCCTAATTTAAGTATTTCAAGCTCAATTGGGTTGAGAATTTGGAGAAATAGAAGAAACATTCTTGATTTAGGGGTTCTTAAGTCTGTTCAATTGGATGTGTTTACA---------ACTAGTGATGATGAG------------GGTGAGATGAGTGAAGGG---------TTTTTCGAGGCGATAGAGGAGCTGGAGCGAATGGCC------------------CGCGAGCCGTCTGATGTTCTTGAGGAAATG------AATGCGAAACTGTCTGCGCGTGAGTTGCAGCTGGTGTTGGTGTACTTCGCGCAGGATGGGAGGGATTCTTGGTGTACTTTGGAGGTGTTTGAGTGGCTGAAGAAGGAGAATAGGGTCGATAAGGAGACAATGGAGCTGATGGTGTCGATAATGTGCACATGGGCGAAGAAGTTGATTGAGGGGAAGAGTAAGGTTGAGGACGTGGTTGATCTTTTGATGGATATGAATTGTGTTGGTCTGGATACGGGGTTTAGTATGATTGAGAAGGTGATTTCGTTGTATTGGGAGTTTGGGGCGAAGGAGGATGCTGTTTTGTTTGTGAAAGAGGTGTTGAGGAGA------GGG---ATA---ACGTGTTCGGGGAATGGCGAT------------------AAGGACGGGAATAAGGGTGGCCCTGCTGGATATCTTGCTTGGAAGATGATGGATGAAGGAAACTATGTGGACGCAGCAAAGTTCGTTATTCACCTTCGAGACAGT---GGGTTAAAACCAGAGGTATACAGCTATTTAATTGCAATGACAGCCGTGGTGAAGGAGCTTAATGAACTGGCAAAAGCTTTGCGCAAGTTAAAAGGTTTCACAAAAACTGGTTTTATTGTGGAGCTGGATGAAGAAAGCATTGAGCACATTGAAAACTATCAAAAAGACCTTTTGTCCGATGGTCGTCACTTGTCTTATTGG---GCTATGAGAGAAGGA------GGCCAAGAGGTACACGGGTTGGTCCACGAGAGGCTTCTAGCAATGAGCATATGTGCAGGTCGTGGAGGTGATGCTGAACAACAGTTATGGAATATGAGAGTTGCTGGTAAGGAGGTGGATGGAGACATTTATGATGCCGTCCTTGCCATTTGCGCTTCACGAAATGAGAAAAAGTCTGTTGAGAGGTTGCTCGCTCGTTTGGAGGTTATGAGTTCTATCCGTCGTAAGAAGACCTTGTCTTGGTTGTTGAGAGGTTATATCAAAGGGGGTCACTTTAAACATGCTGCAGAGACTATTGTTAAGATGCTCGATTTGGGAGTTTATCCGGAGTTTATTGATAGAGTCGCGGTTCTTCAGGGACTGAGCCGAAAGATTCAGCTACCTGGGAATGAGGATACTTATATCACGCTATGCAAGCGACTTTCTGATGCGAATTTGACCGGCCCTTGTCTTCTGTATATGCACATCAGGAAGCATAAGCTTTGGATTATGAAAATGCTCTGA
>Isoetes_spp
---------------------------------------------------------------------------------------------------------------------------------------------------------------------------------------------------------------------------------------------------------------------------------------------------------------------------------------------------------------------------------------------------------------------------------------------------------------------------------------------------------------------------------------------------------------------------------------------------------------------------------------------------------------------------------------------------------------------CAGGTGGTGCTGAATTATTTTGCCCAAGAAGGCAGAGATTCATGGTTTGCCCTTGAAGTTTATGATTGGATGCAAAAGGTTAACAAGGTAGAAGATGACACACATGAACTGATGATGACTATTATGTTCAA---------------------------------------------------------------------------------------------------------------------------------------------------------------------------------------------------------------------------------------------------------------------------------------------------------------------------------------------------------------------------------------------------------------------------------------GATTCAGATGTAAGAATCATTGTAGCAGCATGGTACAATAGCAAA------TGATAAAGACTTCAAAGTCATGGAAGCCTATGAATCTTTATTGCATGATCGTGCTGAGGAGATTGGAAATTGC---GCAGAAGCA---GAG------GTA-------------------------------------------------TCGCAGGAAAAGGTTTGGAAGCTGAGCGTAGCTTATGGCGACTGAAATTATCAGGGCGGGAACCAATACCTGAAAYGYACAATACCATAAWTGGAATAYGTGGATATAGGAACCAAGCTCAAGCAGCCTACMAGTTACTKGGGAGAATGGAAGGATTTGGATTGCCAGCTTCAAAGAAAACATTT---------------------------------------------------------------------------------------------------------------------------------------------------------------------------------------------------------------------------------------------------------------------------
>Isoetes_andicola
-------------------------------------------------------------------------------------------------------------------------------------------------------------------------------------------------------TTTTCCCT---------------------CTAAAAGAAAGG------------------------------TTCAGAATTTATTCTCAACTA---------------------------------------------------------------------------------------------------CCATCTTATTYTCAAAGATTRAAMRCT---------------------------------------------------------------------TATGCTTCACGAGAYGAT---------TGTCTC---AYACCAGAGAATGGA------------TCAAAGCGAGGAGAYGCA---------TTGAAAGAAACTATATTTGAATTAGAATACATGCTA------------------AGAGATCCTCATGAAGTTCTAGGAAGAATG------CAG-------------------------------------------------------------------------------------------------------------------------------------------------------------------------------------------------------------------------------ATTTTGTGGGCCTAAAACCTGAACTTGAGRYCATGCAATCAATCATCTTAGTCTATTGGAAGCAGGATAAGCAGGAMGATGSCTYMTTATTCSTAAARCAACTTYTTWGTTCY------AAA---GTG---------------------------------------------GAGGTYCA-ATGAGTGATTAGGGAGCAATYTTTATATTGAAAATGRTAAAAGCCTGACARTCTAGAA-ARCTTTGGATMTYATGGTAAATTTGAAAGGATCT---GGCTTCAAGTTTGGTGAATCTGCTTATAATGCTGCAATGCTTGCAGCTGTAGCAGAGCAGAGCAAATTTACTCGCATGATTCGGATGTTAGAA--------------------------------------------------------------------ATCTTTATTGCARAATCATGMTGAGGAGATTGGGAAGTGG---GTAGAAGCA---GAG------GTACCAGAGTAAGTTCCTTTCATATATGAARGGCTTCTTGCCWTGTAYTGTATTGCRGR---AGATTTAGAAGYTGARCGTAGYTTATGGCGACTGAWATTATC-GG---AGA----------GAAATGCACAAYACCATAAATGRAATAYGTGGATATAGGAACCAAGCTCRAGCAGCCTACCAGTTACTK---AGAATGGAAGGATTTGG-------------------------------------------------------------------------------------------------------GGCATTTACCCTGAAGTACATGAAATGCTAK--GTATTA------------AGACCTCTTAAGAATACTGGACTTTCTGCATTATATTTGAA-------------------------------------------------------------------------------------------------
>Isoetes_humilior
------------------------------------------------------------------------------------------------------------------------------------------------------------------------------------------------------CTTTTCCCT---------------------TCAAAAGAAAGG------------------------------TTCATGGTTTATTCTCAACTA---------------------------------------------------------------------------------------------------CCACCCTATTCTCAAAGATTGAAAGCT---------------------------------------------------------------------TATGCTTCACGAGACGAT---------TGTCTC---ATACCAGAGAATGGA------------TCAAAACGAGGAGACGCA---------TTGAAAGAAACTATTTTTGAAT--------------------------------------------------------------------------------TCATCCCAAGACTTGCAGGTGGTGCTGAATTATTTTGCCCAAGAAGGCAGAGA-TCATGGTTTGCCCTTGAAGTTTATGATTGGATGCAAAAGGTTAACAAGGTAGAAGATGACACACATGAACTGATGATGACTATTATGTTCAACTGGATTATGAAGCTGTTGAAACAAGATAGTTCAGTGGAAGAAGTTATCAGTCT-------------------------------------------------------------------------------------------------------------------------------------------------------------------------------------------------------------------------------------------------------------------------------------------------------------------------------------------------GCTGTAGCAGAGCAGAGCAAATTTACCCGCATGATTCGGATGTTATTGTCATTGCAGCAGAATGGTACAGTAGCAAATTTGGTTGATAAAGACTTCAAAGTCATTGAAGCCTATGAATCTTCATTGCAC---------------------------------------------------------------------------------------------------------------------------------------------------------------------------------------------------------------------------------------------------------------------------------------------------------------------------------------------------------------------------------------------------------------------------------------------------------------------------------------------------------------------------------------------------------------------------
>Isoetes_elatior
------------------------------------------------------------------------------------------------------------------------------------------------------------------------------------------------------------------------------------------------------------------------------------------------------------------------------------------------------------------------------------------------------------------------------------------------------------------------------------------------------TATGCTTCACGAGACGAT---------TGTCTC---ATACCAGAGAATGGA------------TCAAAGCGAGGAGACGCA---------TTGAAAGAAACTATATTTGAATTAGRATACATGATG------------------AAAGATCCTCATGAAGTTTTAGGAAGAATG------CAGGGAAGGTTATCATCCCAAGACTTGCAGGTGGTGCTGAATTATTTTGCCCAGGAAGGCAGAGATWCATGGTTTGCCCTTGAAGTTTATGATTGGATGCAAAAGGTTAACAAGGTAGAAGATGA---------------------------------------------------------------------------------------------------------------------------------------------------------------------------------------------------------------------------------------------------------------------------------------------------------------------------------------------------------------------------------------------------------------------------------------------------------------------------------------------------------------------------------------------------------------------------------------------------------------------------------------------------------------------------------------------------------------------------------------------------------------------------------------------------------------------------------------------------------------------------------------------------------------------------------------------------------CTTTTACCCTGACGCACATGAAATGCTAGTTGWCYT-------------CGAGCTCTTCAGAATGCTGGACTTTCTGCATTATATTTGAAGCTTTGTAAATGTCTTACACAGAAGGGGCTTATTGAGCCTTGTCTTATGTATTTCTATTTTGATGCATATAAACTTTGTATAATAAGGATGGCCTAG
>Isoetes_coromandelina
-------------------------------------------------------------------------------------------------------------------------------------------------------------------------------------------------------------------------------------------------------------------------------------------------------------------------------------------------------------------------------------------------------------------------------------------------------------------------------------------------------ATGCTTCACGAGACGAT---------TGTCTT---ATACCCGAAAATGGG------------TCAA------GAGATGCA---------TTAAAGGAAACTATATTCGAATTAGAATACATGCTG------------------AAAGATCCTCACGAAGTCCTAGGAAGGATG------CAGGCAAGGTTATCATCCCAAGACTTGCAGGTGGTGCTGA---------------------------------------------------------------------------------------------------------------------------------------------------GTTCAGTGGAGGAAGTTATCAGCCTTCTTGAAGAGATGTACTTTGTGGGCCTAAAACCTGAACTTGAGATAATGCAATCAATCATATTAGTTTATTGGGAGCAGGATAAGAAGGAAGATGCCTCATTATTTCTGAAGCAGCTTC-----------------------------------------------------------------------------------------------------------------------------------------------------------------------------------------------------------------------------------------------------------------------------------------------------------------------------------------------------------------------------------------------------------------------------------------------------------------------------------------------------------------------------------------------------------------------------------------------------------CTTGGAAGAATGGAAGGACTTGGATTGCCAGCATCAAAGAAAACATTTTCTGTGTTACTTGGTGGACTGATAAAGGGAGGAAATTATGAGGATGCAGCCCTCGCAATGCAGCATATGTTAGATAGGGGCTTTTACCC----------------------------------------------------------------------------------------------------------------------------------------------------------------------------------
