# Supplementary material for: Phylogenomics indicates the “living fossil” Isoetes diversified in the Cenozoic
Source: PLoS One. 2020 Jun 18;15(6):e0227525. doi: 10.1371/journal.pone.0227525 (PMC7302493; doi:10.1371/journal.pone.0227525)
Supplement: S1 File — Folder containing fasta files for each of the individual nuclear alignments. (GZ) [file pone.0227525.s011.gz › 1_Individual_Nuclear_Alignments/Homolog_31181.orthogroup_17.fasta]

>Theobroma_cacao
---------------------------------------------------------------------ATGGAAGTTTTATGTTCTTCCTCT---------------------------------CTACCA------------------------------------------------------------------------------------------ATACACTCACGTTGCCTATTTTCCCATCCTTCATCACCTACACGTTTGCCTTTCCAGTTCCACCCAAATAAC------------------------AATAATTCAATTTCTTCTTCA---AATTCTTCTTGTTTTGGCCTCTCA---------------------------------------------------------------------------------------------------------------------------------------------------------------------------------------------------------------------------------------------------ATC------------------TCGCGTTACAATAACTTTATTCGCGTTAAACACTCCCATTCT---------------------------------------------CGTAAAAGAAGAAAACCCCTT------------------------------------------------------------------------CATACTTCTGCAGTTTTCGAGCGTTTTACAGAACGAGCAATCAAAGCCGTGATCCTTTCTCAGAGAGAAGCCAAATCTCTAGGCAAAGACATGGTTTTTACCCAGCATCTTTTGCTGGGATTGATCGGTGAAGATCGCGAC------CCCAATGGTTTTTTGGGGTCAGGCATAAAAATTGATAAGGCTCGTGAGGCTGTTCGTAGCATTTGGCAGAGTAGTAATCCTGATTCGGGTGAGGATACGGGTTCTCGGTCGGGTAAACAAGAAGGGTCTATTGTTTCTTCAACGGATGTGCCGTTTTCTATTAGCACGAAACGGGTTTTCGAGGCTGCTGTGGAGTATTCGAGAACTATGGGGTATAATTTTATCGCACCTGAGCATATTGCTATTGGTCTGCTTACCGTTGATGATGGAAGTGCTGGTCGGGTCCTTAAAAGATTGGGAGCAGATCTGAATCATTTGGCAGAT------GCAGCAGTCACCAGACTGCAAGGGGAGCTTGCA---------------AAAGATGGTCGTGAACCTTCA---------------------GTGCCATCAAAAAAGATGCGTGAAAAATCTCTTTCT---------------------------------------------------------------------------GGTAATGCCACTGTTTTGAGATCCCCTGACAAGGCAAGAGGGAAAAGTGCTTTGGCTCAATTCTGCGTGGATCTTACAGCTCGTGCAATTGAAGGACTCATCGATCCTGTTATTGGCAGAGAGACTGAAGTTCAAAGAGTTGTTCAGATCCTTTGTCGCAGGACC---AAGAATAACCCTATTCTTCTCGGTGAAAGTGGGGTCGGAAAAACAGCCATTGCTGAAGGACTTGCAATTAGTATTGCAGAGGCAGAAACTCCTGCATTTCTCTTGAATAAAAGA------------------------------------------------------------------------------------------------------------------------------ATAATGTCCTTGGACATAGGACTATTGATGGCTGGTGCGAAGGAGAGGGGAGAATTAGAGGCACGTGTTACTGCTTTACTAAGCGAGACAATAAAATCAGGT---GATGTCATTCTTTTTATTGATGAAGTCCACACACTTATTGGATCTGGTACAGTT---GGCCGA---GGAAACAAGGGATCTGGTCTCGACATTGCCAATCTATTGAAGCCTGCACTTGGGAGGGGTGAATTACAGTGTATCGCATCAACAACTATAGGGGAATATAGGACCCAATTTGAAAAGGATAAAGCATTGGCACGAAGATTCCAGCCAGTGTGGATTAATGAGCCAAGCCAGGAGGATGCAGTTAGGATACTGCTTGGTTTGCGTGAGAAATATGAGTTCCATCACCACTGCAGATACACTCTGGAAGCAATAAATGCAGCTGTATACCTGTCAGCAAGATACATTCCTGACAGGTATCTTCCGGATAAAGCA------------------------------------------------------------------------------------------------------------------------------ATTGATCTCATTGATGAGGCTGGAAGTAGAGCTCGTATTGAGGCATTTAAGAGGAAA---------------------------------------------------------------------------------------------------------------------------------AGAGAGCAAGAAACTGGTATTCTCTCAAAAGCACCAAATGATTATTGGCAAGAGATCAGAACT------------GTTCAAGCCATGCATGAAGTGGTTATGGCCAATAGGTTG---------------------------------------------------AAACATGATGAT---------------------------------------------------------------------------------------------------------------------------------------------------------------------------------------------------------------------------------------------------------------------------------------------------------------------GGTGCTTCCAATGAGGATGATTCTAGTGAACTCCTTTTA------------------------GAATCCCCTTTGACT------------------------------------TCAGATAATGATGAACCTATA---------ATGGTGGGACCTGAAGAAATTGCAGCCATTGCTTCAGTTTGGTCAGGGATCCCAGTGCAGCAGATCACTGCAGACGAGAGAGTGCTTCTACTAGGCCTTGACGAGCAGCTTAAGAAAAGAGTTATTGGTCAGGATGAGGCTGTTGCTGCCATTTCTCGAGCTGTTAAGAGATCCCGGGTTGGGCTGAAGGATCCTGATAGACCAATTGCTGCAATGATCTTCTGTGGTCCAACTGGGGTTGGCAAAACTGAATTAACTAAAGCTTTAGCAGCGTGCTATTTTGGGTCG------------------------------------------------------------------------------------------------------------------------------------------------GTAAGGCTTCATGCTATCATTCATGCATTTCCCTCCTTGAAATCAGTTTTA---------------------------------------------------------AAGTATAGCCTTTCAGTA---------------------------------------------------------GTAAACTTT---------------------------------------------------------------------------------------------------------------------------------------------------------------------------------------------------------------------------------------------------------------------------------------------------------------------------------------------------------------------------------------------------------------------------------------------------------------------------------------------------------------------------------------------------------------------------------------------------------------------------------------------------------------------------------------------------------------------------
>Arabidopsis_thaliana
---------------------------------------------------------------------ATGGAGGTGTTATCTACTTCCTCA------------------------------CCTCTAACG------------------------------------------------------------------------------------------CTTCACTCCCACCGACTCCTCTCTGCTTCTTCTTCTTCTTCA------------------CATGTCACCTCCATC------------------GCCGCTTCTTCACTTTCTTCATTC---GCTTCTTCATATCTCGGAATCTCC---------------------------------------------------------------------------------------------------------------------------------------------------------------------------------------------------------------------------------------------------CTT------------------TCTAACCGC---------------ACGATCCACCGCTTCTCCACAACTCCGACG---------AACTTAAGACGATTT---CCTCAAAGAAAACGGAAGAAATTCACT------------------------------------------------------------------------CCGATTTCAGCGGTTTTCGAACGGTTCACCGAACGAGCGATCAGAGCTATAATCTTCTCTCAGAAGGAAGCTAAATCGTTGGGAAAAGATATGGTTTACACGCAGCATCTTCTCTTAGGTTTGATCGCTGAGGATCGTGAT------CCTCAAGGCTTCCTTGGATCCGGTATCACCATCGACAAGGCTCGTGAAGCTGTTTGGAGTATTTGGGACGAAGCTAATTCCGATTCGAAACAGGAGGAAGCTTCTTCTACTTCGTATTCA---------------AAATCGACGGACATGCCTTTCTCTATCAGCACGAAACGAGTCTTTGAAGCTGCGGTTGAGTACTCTAGGACTATGGATTGTCAATATATCGCACCGGAGCATATAGCCGTTGGACTCTTCACCGTTGATGATGGTAGCGCCGGCAGAGTTCTCAAGAGATTGGGAGCAAATATGAATTTGCTCACAGCT------GCAGCACTTACAAGACTTAAAGGAGAGATTGCT---------------AAAGATGGAAGAGAGCCATCT------------------------TCTTCATCTAAAGGGAGCTTCGAGTCTCCTCCT---------------------------------------------------------------------------AGTGGTCGAATTGCTGGTTCTGGACCTGGTGGAAAAAAAGCGAAAAATGTACTGGAACAGTTCTGTGTGGATCTGACAGCACGTGCTAGTGAGGGTCTTATTGATCCTGTTATTGGTCGGGAAAAAGAGGTTCAAAGAGTTATCCAGATACTTTGCCGCAGAACT---AAAAACAACCCAATTCTTCTTGGTGAAGCTGGTGTTGGGAAGACTGCCATTGCTGAAGGACTAGCGATTAGTATTGCAGAAGCCAGTGCTCCTGGATTTCTCTTGACGAAACGC------------------------------------------------------------------------------------------------------------------------------ATCATGTCCCTGGATATAGGATTGCTAATGGCCGGTGCAAAAGAAAGGGGAGAGCTGGAGGCTCGAGTCACTGCTTTGATAAGCGAGGTTAAAAAATCAGGT---AAGGTCATTCTCTTCATAGATGAAGTGCATACACTTATTGGGTCTGGCACAGTT---GGAAGA---GGGAACAAAGGGTCTGGGCTTGACATTGCTAACCTCTTGAAACCATCACTTGGAAGGGGTGAACTTCAGTGCATTGCATCCACAACCCTTGACGAATTTAGGAGTCAGTTTGAGAAGGACAAAGCCCTTGCAAGGAGATTTCAGCCAGTGTTGATTAACGAGCCAAGCGAGGAAGATGCGGTGAAGATTTTGTTGGGCCTTCGTGAAAAATATGAAGCCCATCACAATTGCAAATATACTATGGAAGCCATAGATGCTGCAGTGTACCTTTCATCACGATATATCGCTGATAGATTTCTTCCAGATAAAGCT------------------------------------------------------------------------------------------------------------------------------ATTGATCTCATTGACGAGGCAGGAAGCAGAGCTCGTATTGAAGCTTTTAGGAAGAAA---------------------------------------------------------------------------------------------------------------------------------AAGGAGGATGCAATCTGTATCCTATCGAAGCCACCTAATGATTACTGGCAAGAGATCAAAACA------------GTTCAGGCCATGCACGAAGTGGTTCTCTCAAGCAGGCAA---------------------------------------------------AAGCAGGATGAC---------------------------------------------------------------------------------------------------------------------------------------------------------------------------------------------------------------------------------------------------------------------------------------------------------------------GGTGATGCCATTTCAGATGAGTCTGGTGAACTAGTTGAA------------------GAGTCTTCTTTGCCACCTGCA------------------------------------GCAGGCGACGATGAGCCTATA---------CTGGTGGGACCTGATGATATTGCAGCCGTTGCATCGGTTTGGTCTGGAATTCCAGTTCAGCAGATCACTGCAGATGAAAGAATGCTTCTTATGAGTCTAGAAGATCAGCTTAGAGGCAGAGTTGTTGGTCAAGATGAGGCGGTAGCTGCCATATCTAGAGCTGTGAAGAGGTCCCGGGTTGGCTTAAAAGATCCCGACCGTCCAATTGCTGCTATGCTTTTCTGTGGACCAACAGGGGTTGGAAAAACGGAGCTTACAAAAGCTCTGGCAGCAAATTATTTTGGCTCGGAAGAATCCATGCTGAGATTGGACATGAGTGAATACATGGAGCGTCATACTGTGAGCAAGCTGATAGGCTCTCCTCCTGGTTATGTTGGCTTTGAAGAAGGTGGAATGCTTACAGAAGCTATCAGGAGACGTCCTTTTACAGTGGTTTTGTTCGATGAAATAGAGAAAGCACATCCGGATATCTTCAATATTCTTCTCCAGCTGTTCGAAGATGGCCATCTAACTGATTCACAGGGAAGGAGAGTATCTTTTAAGAACGCATTGATCATAATGACCTCTAATGTCGGATCATTGGCCATTGCAAAG---GGAAGACATGGT---TCAATAGGGTTTATCCTCGATGATGATGAA------GAGGCA------------GCATCTTATACCGGAATGAAAGCTTTGGTAGTCGAAGAACTCAAGAACTATTTCCGTCCAGAGTTGTTGAACCGAATAGACGAAATCGTCATTTTCCGACAGCTAGAGAAGGCTCAGATGATGGAGATCTTGAACCTGATGCTACAAGACTTGAAGTCGAGG---CTC------GTGGCACTCGGAGTTGGTTTAGAGGTGTCTGAACCCGTCAAGGAGCTCATATGCAAACAAGGCTATGAT------CCAGCTTACGGTGCACGACCACTCCGGAGAACTGTCACAGAGATTGTTGAAGATCCACTCAGTGAAGCCTTTCTTGCCGGGAGCTTCAAGCCTGGTGATACGGCTTTTGTAGTTCTTGATGAT------------------------------------------------------------------ACCGGAAACCCATCGGTTCGGACC------------------------AAACCAGATTCTTCCACTATACGA---GTTACAGACAAAACA------------------------------TCG---ATCGCATAG------------------------------------------------------------------------------------
>Littorella_uniflora
------------------------------------------------------------------------------------------------------------------------------------------------------------------------------------------------------------------------------------------------------------------------------------------------------------------------------------------------------------------------------------------------------------------------------------------------------------------------------------------------------------------------------------------------------------------------------------------------------------------------------------------------------------------------------------------------------------------------------------------------------------------------------------------------------------------------------------------------------------------------------------------------------------------------------------------------------------------------------------------------------------------------------------------------------------------------------------------------------GGGGGGTCT------------------------GCGACGGAGGTGCCGTTTTCGAAGGAGACGAAGCGCGTGTTTGAGGCGGCAGTGGAGTATTCGAGGGCGAACGGGTATAATTTCATTGCGCCGGAGCATATGGCGATTGGATTGTTTACTGTTGATGATGGGAATGCTGCTCTGGTTCTCAAGAGATTAGGGGTAAATGCGAATTTCTTGGCTGCG------GTAGCAATCTCCAGACTTCAAGGAGAGCTGGCC---------------AAAGAAGGAAGAGGGCCAGCT---------------------GCTGCTGCGTTTAAAAGGTCTCGAGATGTTCAGGAT------------------------------------------------------------------------------AAATCAACTCAGGGAAAGTCAAATGAAAGGTCCAAAGAGAAAAAAGCGCTAGACCAATTCTGTGTGGATCTCACTGCACGTGCTAGTGCGGGACTCATTGATCCTGTAATTGGTCGTGGCACTGAAGTGCAAAGAGTCATTGAAATTCTCTGCCGTAGAACC---AAGTGTAATCCAATTCTTCTTGGTGAAGCTGGAGTTGGGAAGACTGCTATTGCGGAAGGAGTAGCAATAAGTATCTCTGATGGGAGTATTCCCTTCTTTCTTACGGAAAAGCGC------------------------------------------------------------------------------------------------------------------------------GTGTTATCTTTAGATATAGGCTTACTGATAGCAGGCGCAAAGGAGAGGGGTGAATTAGAGGGACGTGTAACATCCATAATAAAGGAGGTCAAGAAGTCGGGC---AACATAATACTCTTCATCGATGAGGTCCACACACTTATTGGTTCCGGCACAGTT---GGACGA---GGAAGCAAGGGATCTGGTCTGGATATAGCAAATCTCTTGAAACCAGCACTCGGCCGAGGGGAATTGCAGTGTATCGCATCTACAACACTGGACGAATTCAGGTTGCATTTTGAGAGAGATAAAGCATTGGCCCGAAGATTTCAGCCTGTTTTGATTAATGAACCAAGTCAGGAAGATGCAATTCAGATACTACTGGGTTTACGTGAGAAGTACGAGGCTCATCATAAATGTAGTTACACTTTGGATGCCATAAACGCCGCAGTAGAGCTATCTGCAAGATATATTCCTGATAGATATCTTCCAGATAAAGCT------------------------------------------------------------------------------------------------------------------------------ATTGATCTTATAGACGAGGCAGGAAGTAGAGCTCGTATGGAATCATGTAAGAGAAAA---------------------------------------------------------------------------------------------------------------------------------AAGGCACTGCAAACTTCTATACTTACGAAGTCACCAAATGACTACTGGCAAGAAATTAGAGCT------------GTGCATGCCATGCATGATGCGTCAGTGGCAATAGAA------------------------------------------------------CGGAGTGGAAAT---------------------------------------------------------------------------------------------------------------------------------------------------------------------------------------------------------------------------------------------------------------------------------------------------------------------GGTAACGCCTCGTGGACGGGAGAGGATGGAAAAGCCAAGTTT---GATCCT------------------------TCT------------------------------------TTGCCAAATGATGAAACCGCA---------ATGGTTGGACCTGAAGATATAGCAGCCGTTGCTTCTCTCTGGTCTGGAATTCCAGTTAAAAAGCTTACTGCAGACGAAAGAATGCTCTTGGTGGGTCTTAATGAACAGCTTAAGAAACGGGTTATCGGTCAAGAGGAGGCTGTTTCTGCCATTTGTCGTGCTGTGAAGAGATCTCGCGTAGGCTTGAAAGACCCAGATAGACCAATGGGGGCAATGCTGTTTTGTGGCCCCACTGGTGTTGGGAAAACTGAACTCACAAAAGCTCTTGCGGAGAACTTTTTTGGTTCGGAATCGGCCATGCTAAGATTGGACATGAGTGAGTATATGGAACGGCACACTGTAAGCAAGTTAATTGGGTCTCCCCCAGGTTATGTCGGGTATGGAGAAGGCGGTACTCTTACAGAAGCCATCAGGAAAAGGCCTTTCACTGTTGTGTTGTTGGACGAGATTGAGAAAGCTCACAGTGATGTATTCAATATTCTCCTCCAGTTATTTGAAGATGGTCACTTGACAGATTCTCAGGGCCGAAGAGTATCATTTAAGAATGCCCTGATAGTAATGACTTCCAACGTGGGATCTAGTGCCATTGCAAAG---GGTAAAAGAGGGAGACACTTTGGGATCGCTCTTGGTGAAGATGAC------AAGGAA------------ACTTCATACGATGGAATGAAATCATTAGTTGTTGAAGAGCTGAAGAGATACTTCCGCCCGGAACTACTCAACAGACTAGATGAAATAGTGGTGTTCCGTGCTCTTGAAAAACCTCAGATGCTTGCAATATTGGATATAATGCTGCGTGAGGTGAAAGAACGG---GTC------ACCTCCATGGGAATCAGCTTGGAGGTATCAAAACCAGTGTTGGACCTGATATGCGAACAAGGGTATAAC------CGGAGCTATGGTGCAAGGCCTCTCCGAAGAGCAGTAACACAAATTATTGAAGATTTAATAAGTGAATCTATACTTTCTGGAGAATTCAAGCCTGGAGATGTTGCTTTAGTTCATTTGGATGAT------------------------------------------------------------------ACTGGGAAGCCAGTCGTCACCAAC---------------------------CAATCGAACAAGAAAATCGAA---TTTTCTGACACGACT------------------------------TCC---ATTGTATGA------------------------------------------------------------------------------------
>Oryza_sativa
------------------------------------------------------------------------------------------------------------------------------------------------------------------------------------------------------------------------------------------------------------------------------------------------------------------------------------------------------------------------------------------------------------------------------------------------------------------------------------------------------------------------------------------------------------------------------------------------------------------------------------------------------------------------------------------------------------------------------------------------------------------------------------------------------------------------------------------------------------------------------------------------------------------------------------------------------------------------------------------------GGCGGGTTCCTCTCGTCGGGGATCAACATCGAGCGCGCGCGCGAGGAGTGCCGCGGCATCGGCGCCAGGGACTTGACCCCCGGCGCGCCGTCGCCGTCCGGCTCCGGGCTG------------------------GAAATGGACATACCCTTCTCCGGCAGCTGCAAGCGGGTGTTCGAGGTCGCCGTGGAGTTCTCCCGGAACATGGGCTGCAGCTTCATCTCCCCGGAGCACCTCGCCCTCGCGCTCTTCACCCTCGACGATCCCACCACCAACAGCCTCCTCAGGAGCTTGGGAGCGGATCCGAGTCAACTAGCATCA------GTAGCGCTTACCCGACTCCAAGCGGAGCTTGCG---------------AAAGATTGCAGAGAACCTGCAGGA------------------GCATCATCTTTCAAAGTACCCAAGAAATCTCCTGCTGGA---------------------------------------------------------------------GCTGGAAGATCTGCCTTCTCGAAATCTTTAAATTCAAAGAAAGAAAAGGGTGCGCTTGATCAATTTTGTTTAGATCTGACCACACAAGCTAGTGGCGGGTTTATTGATCCTATCATTGGCCGTGAGGAGGAGATTGAAAGAGTAGTTCAGATAATATGCCGACGGACA---AAGAACAATCCTATTCTTTTGGGTGAGGCAGGTGTTGGCAAAACTGCAATCGCTGAAGGGTTGGCTCTTCGAATTGCAAATGGAGATGTCCCCATTTACCTTGTGGCAAAGCGT------------------------------------------------------------------------------------------------------------------------------ATAATGTCATTGGACGTTGGTCTACTTATTGCTGGTGCAAAAGAAAGAGGTGAACTGGAGTCCAGGGTTACTAGTTTAATTCGTGAAGTCCGGGAAGCAGGG---GATGTTATTCTTTTCATTGATGAGGTTCACAATCTTATTGGATCTGGCACTGTT---GGAAAG---GGT---AAGGGTGCTGGCCTTGACATTGGCAACTTGCTGAAGCCCCCACTTGCTAGAGGTGAATTGCAGTGCATTGCAGCTACAACTCTAGATGAACACAGAATGCATTTTGAGAAGGATAAGGCTTTGGCTCGCCGCTTCCAGCCAGTATTAGTAGAGGAGCCTAGTCAGGATGATGCTGTGAAGATATTACTTGGTCTTCGTGAAAAATATGAAACATATCACAAATGCAAATTTACCTTAGAAGCCATCAATGCAGCAGTTTATCTGTCAGCAAGATATATTCCTGACAGGCAGCTCCCTGACAAGGCC------------------------------------------------------------------------------------------------------------------------------ATCGATCTGATTGATGAAGCTGGCAGTAGAGCTCGAATGGAATCATTTAATAGGAAG---------------------------------------------------------------------------------------------------------------------------------AAAGAAGGGCAGTCTTCAATCCTCTTAAAGTCGCCAGATGAATACTGGCAAGAGATAAGAGCT------------GCTCAAAACATGCATGAAGTGGTGTCATCAAACCAGATGAAGTATTCC---------------------------------------CCTCGTCAAGAGAAT---------------------------------------------------------------------------------------------------------------------------------------------------------------------------------------------------------------------------------------------------------------------------------------------------------------------GGCAGTGCTGCCATTAAAGCACCAAGCGAGGACATGAAT------------------------GAGTTGACATCTGAA------------------------------------CTCCAAGTTGAGGAACCAATT---------GTAGTTGGAACAGAGGAAATTGCAAGAGTTGCCTCATTGTGGTCAGGGATACCAGTCCAGCAGTTAACTGCTGATGATAGAAAGCTTCTCGTAGGACTAGATGGTGAACTCAGAAAGCGTGTGATTGGTCAAGATGATGCTGTTATGGCAATATCTAGAGCGGTGAAGAGATCACGTGTTGGCCTCAATGATCCTGACAGACCTATTGCCACTCTACTTTTCTGTGGTCCGACAGGAGTTGGTAAAACTGAGCTTACTAAAGCTCTAGCAGCTAGTTATTTTGGATCGGAATCTGCTATGCTTAGATTAGACATGAGCGAGTATATGGAGAGGCACACTGTGAGCAAGCTCATAGGCTCTCCTCCAGGGTACATCGGATATGGTGAAACTGGTACTCTGACAGAAGCTGTCAGGAGAAAGCCATTTACTGTAGTATTACTTGATGAGATAGAGAAAGCTCACCCTGATATTTTCAACATTCTTCTCCAAATTTTTGAAGATGGGCATCTGTCGGACTCACAGGGCCGCAGAGTGTCCTTCAAGAACACATTGATTGTCATGACATCAAATATTGGTTCTACATCAATTTCAAAG---GGAAGACGAAGC------ATGGGTTTCATG---ACAGAAGATACT------GAATCA------------AGCTCATATGTTGCAATGAAATCTCTAGTAATGGAAGAGTTGAAGGCATTTTTCCGTCCAGAATTGCTCAACAGAATCGATGAGATGGTTGTATTCCGTCCCTTAGAGAAAACTCAGATGCTAGCAATTCTTGATATCATCCTACAAGAAGTGAAGGGTAGG---CTG------TTAGCCCTTGGAATAGGCCTCGAGGTGTCCGATGCAATGAAGGACCTGATTTGCGAAGAAGGCTATGAC------AAGAGCTACGGTGCGCGGCCACTGAGGAGAGCCGTCACCCACCTGATTGAGGATGTGATCAGCGAAGCAATTCTATTTGGCGAATACAAGCCTGGGGACACGATACTGATGGATATTGATGCC------------------------------------------------------------------GGGGGGAAACTTTGCATGAGCCAC---------------------------CTGAATGAGAAGGTTGTCCAG---TTGTCTGATCCGACA------------------------------CGG---ACATTCTGA------------------------------------------------------------------------------------
>Ananas_comosus
------------------------------------------------------------------------------------------------------------------------------------------------------------------------------------------------------------------------------------------------------------------------------------------------------------------------------------------------------------------------------------------------------------------------------------------------------------------------------------------------------------------------------------------------------------------------------------------------------------------------------------------------------------------------------------------------------------------------------------------------------------------------------------------------------------------------------------------------------------------------------------------------------------------------------------ATGGTGTTCACGCAGCACCTCCTCCTCGGCCTCGTCGCCGAGGACCGCTCC------CCCGCCGGATTCCTCGGCTCCGGGATCACCCTCGACCGCGCCCGCGACGCCGTCCTCTCCATCTGGCCC------CTCTCCGACGGCGCCGGCGATCCGGAACGGTCGCAATCG------------------------GCCACCGACGTGCCCTTCTCCGTCAGCACGAAGCGCGTCTTCGAGGCCGCCGTCGAGTTCTCGAGAAACATGGGCTGCAACTTCATCGCGCCCGAGCACATCGCCGTCGGCCTCTTCACCGTCGACGACGGCAGCGCCGGACAGGTCCTCAGGAGCTTGGGAGCAGACATAAATCACCTAGCATCA------GTAGCACTCTCTAGACTTCAAGGGGAGCTCATA---------------AAGGATGGTAGAGAACCAGTG---------------------GCATCTTCCAAGAAAATGTTTCAAAAATCTCCTGCC------------------------------------------------------------------------------AGAAAAGCTGCAGTTGTGAATTCTGAGAAGAGGAAAGACAAAAGTATGTTAGCTCAATTTTGTGTGGATCTAACTGCGCGAGCTGGCGAAGGGCTCATTGATCCCATAATTGGTCGGGATACCGAGATACAGAGAATTGTTCAGATCCTATGTCGCAGAACA---AAGAACAATCCAATTCTTTTGGGTGATCCTGGAGTTGGTAAGACAGCGCTCGCCGAAGGTTTGGCCCTTCGCATTGCCGATGGAGACGTCCCTTTTTTTCTTTCGGCGAAGCGC------------------------------------------------------------------------------------------------------------------------------ATAATGTCGCTGGATGTAGGCCTACTCATGGCTGGCGCAAAGGAGAGGGGAGAGTTAGAAACCAGGGTTACTGGTTTAATACATGAAGTGCGGAAAGCAGGT---GATGTTATTCTCTTCATTGATGAGGTCCATAATCTTATTGGATCTGGCACAGTG---GGGAGA---GGGAACAAGGGATCAGGTCTAGATATTGCTAATCTGCTGAAGCCTTCTCTTGGTAGAGGTGAATTGCAGTGCATTGCGTCCACGACTGTTGATGAGCACAGGACACATTTTGAGAAGGATAAAGCTTTAGCTCGCCGGTTCCAGCCAGTGTTTATAAATGAGCCTAGCGAGGAGGATGCCGTGAAGATATTACTTGGTCTACGTGAAAAATATGAAAGTTACCACAAGTGCAAATTCACTTTGGAAGCTATAGATGCTGCAGTTTACCTGTCAGCCAGATATATTCCAGACAGACAACTTCCTGATAAAGCT------------------------------------------------------------------------------------------------------------------------------ATCGACCTAATAGACGAAGCTGGTAGCAGAGCTCGTATGGACTCATTTAAGAGGAAG---------------------------------------------------------------------------------------------------------------------------------AAGGAAGAGCAGACCTCTATTCTCACAAAGTCACCAGATGAATATTGGCAAGAGATCAAAGCA------------GTCCAGGCTATGCATGAAGTGGTACTGGCAAATCAACTGAAGTACTAT---------------------------------------CCGGAAGAGAGCAACCAAGAGAATAATATTGATGCT------------------------------------------------------------------------------------------------------------------------------------------------------------------------------------------------------------------------AATGTC---------------------------------------------------------------TCTAATGATGCCGGGATGGTCTCACCATCC---------------------------------------GTCTCGTCAACT------------------------------------ACGGATAATGATGAGCCTGTT---------ATTGTCGGACCAGAGGAAATAGCCAAAGTTGCCTCGCTGTGGTCGGGAATACCAGTTCAGCAGGTCACTGCAGATGAGAGAGAAGTTCTGATTGGTTTAGATGAAGAAGTTAGAAAGCGTGTAATTGGTCAAGATGATGCTGTCAGTGCCATATGCCGAGCTGTGAAGAGATCCCGTATCGGCCTGAATGACCCGGACAGACCAATCTCGGCTATGCTCTTCTGTGGGCCAACAGGTGTTGGCAAAACTGAACTCACTAAAGCCCTAGCAGCGAGCTACTTTGGATCAGAGGATGCTATGCTACGGTTGGATATGAGCGAATACATGGAGCGACACACTGTGAGCAAGCTTATAGGATCTCCTCCAGGTTACATAGGCTATGGAGAGGGAGGTACTTTGACAGAAGCAGTTAGGAGGAGACCTTTCACAGTGGTATTGCTTGATGAAATAGAAAAAGCTCACCCTGATATATTTAATATCCTCCTCCAAGTGTTTGAGGATGGCCACCTTACTGATTCTCAGGGCCGTAGAGTTTCGTTCAAGAATACCTTGATTGTCATGACATCCAATGTCGGCTCTACAGCAATTTCTAAG---GGAAGGCGGAGC------ATAGGTTTCCTGATCTCGGACGACAAG------GAGTCA------------AGCTCATATGCCGCCATGAAAGCTCTGGTGATGGAAGAGTTGAAGGCGTATTTCAGGCCCGAGTTGCTCAACCGAATAGACGAGGTGGTTGTATTCCGCCCTCTCGAGAAAACTCAGATGCTAGATATTTTGAGCATAATGTTGCGAGAAGTCAAGGAAAGGCTGCTT------TTATCCCACGGGATCGGTCTAGAGGTATCCAAAGCTATAATGGACTTGGTGTGCCAGCAAGGGTACGAC------AAAAGCTACGGTGCACGGCCGCTGAGGAGGGCGGTGACTCGCTTAATTGAGGATGTCGTAAGTGAAGTAATTCTCGCCGGAGAATGCAAGCCCGGCGACACACTTGTGATCGACATTGACGCC------------------------------------------------------------------TCAGGAAATCCTTTCGTCAGCCTG---------------------------CCGCCCGACCAGACTGTCCAA---TTGTCGGACGCCACA------------------------------TCG---ACCCTCTAA------------------------------------------------------------------------------------
>Amborella_tricopoda
---------------------------------------------------------------------ATGGAT------TCGACCTCCTCT------------------------------CCGCTCTGT------------------------------------------------------------------------------------------ATGAACACT---------GTAGATATCTCTGGTGTTCTAAGG------------------CACCAAACATCGAGA------------------CCCAATTCAAGGTTGTCAAAAATA---GCGAATTTCTCGCTCCCAATCTCT---------------------------------------------------------------TCTTTCTCT---------------------------------------------------------------------CTT------------------------TACAGAGCACCCATCAGC------------------------------------------GCCCCAATTGCTCCCCTC------------------TCCAGCCACTATGGTTTCAGAGCTTCCATATCGCAACACAGTTCAGAACTTTTG---------AAATTGGGTCAAGTTCAGAGCCAAAAAAGCAGGAGGAGGTTCTCG---------------------------------------------------------------------------GTTTCAGCTGTTTTCGAGAGATTTACAGAGAGAGCAATCAAAGCCGTGATGTTTTCCCAAAAGGAAGCGAAGAGCCTGGGCAAAGACATGGTCTTTACCCAACATCTTTTGTTGGGTTTGATTGCAGAGGATCGAAGC------TCTGACGGGTTTCTCGGCTCTGGCATAACAATTGAGAAGGCACGAGAAGCAGTCGTTAATATTTGGAGTGAGAGCTCTACACCCATGGCT---GATTTGGGCGGTGCAGCTTCT------------------------GCAACCGATGTGCCTTTCTCATTGAGTAGCAAGCGTGTTTTTGAGGCAGCAGTCGAGTATTCGAGAAATATGAATTACAATTACGTTGCACCAGAGCACATTGCAGTCGGGTTATTCACTGTTGATGATGGCTCTGCTCTCAAGGTCATTGAAAGATTGGGCGTGGACCCGGACCACTTAGCATCT------ATTGCAGTCACGAGGCTTCAAGGTGAGCTAGCC---------------AAGGACGGTAGAGAGCCATCC---------------------ATTTCGTCAAACAAGCCTCGTGAGAAATCAACTCCT---------------------------------------------------------------------------GGCAAGAGCTCTATCTCAAGAGTCTCGGATAGAAGGAAAGAGAAAAGTGCATTGTCTCAATTCTGTGTGGATCTCACTGCTCAAGCTGGTGAGGGCCTAATTGATCCTGTAATTGGGAGAGACAAAGAGCTCAATAGAGTTATTCAGATCCTTGGACGAAGAACA---AAGAACAATCCAATTCTTTTAGGAGAACCAGGTGTCGGGAAAACTGCTATTGCTGAAGGCTTGGCTAACCATATTTTGAACGGAGAGGTTCCCTTGTTTCTTTCGGGAAAGCGT------------------------------------------------------------------------------------------------------------------------------ATAATGTCCTTGGATATTGGTTTACTAATGGCGGGCGCCAAGGAGCGGGGGGAGTTGGAGGCACGAGTTAATAACATATTGAGTGAAATCCAAAAAGAAGGT---AACATAATTCTCTTCATTGATGAAGTGCATACACTCATTGGGTCTGGATCAGTT---AAAGCA---GGC---AAAGGGTCAGGTCTCGATATTGCCAATTTGTTGAAGCCTTCTCTTGGGAGGGGTGGTTTACAGTGTATGGCTTCTACAACAGTGGATGAGCACCGTCAACATTTTGAGAAGGACAAAGCATTAGCCCGGAGGTTTCAACCTGTGCTAATAAATGAGCCTAGCCAGGAGGATGCAGTAAAGATATTATTGGGTTTGCGAGAGAAGTATGAATCTCACCACAATTGCAGATTCACCTTGGAAGCTATAAATGCAGCTGTCCATTTGTCTGCAAGATATATTGCGGATCGACATCTTCCCGACAAGGCC------------------------------------------------------------------------------------------------------------------------------ATTGATCTCATTGATGAAGCTGGAAGTAGAGCTCGTATGAATGCTTTCAGGAGGAGG---------------------------------------------------------------------------------------------------------------------------------AAGGAACAACAAACCAGTATCCTTTCGAAGAGTCCTACTGAGTATTGGCAAGAAATCCGAGCT------------GTTCAAGCTTTGCAAGAGCAGGTCCTAGCCAATAAAAATACATACTCA---------------------------------------CTGAACGATGATAGT---------------------------------------------------------------------------------------------------------------------------------------------------------------------------------------------------------------------------------------------------------------------------------------------------------------------GGAGACAGTTCCGTCATGGTCCCTGGAGTTAAAAGTGAAGTT---GATCCTGCCCCAGAACCAAATGTGCCTGGCTCA------------------------------------TCAGATGAAAATGAGCCTGTT---------ATGGTCGGGCCAGATGACATAGCCGCAGTTGCTTCTTTGTGGTCGGGGATCCCAGTACAGCAGCTAACTGCAAATGAACAAATGATGTTGTATGGTCTTGATGAGCAGCTCCAGAACCGTGTGATTGGTCAAGATGAGGCTGTCAGTGCCATCTCTAGAGCCGTAAAAAGATCACGAATTGGCTTAAAGGACCCCAACAGACCTATTGCCGCCATGCTCTTCTGTGGCCCAACTGGAGTTGGTAAAACTGAACTAACAAAAGCCTTGGCTGCAAGTTACTTTGGATCGGAGGATGCCATGATAAGATTGGACATGAGTGAATTCATGGAGGCCCATACTGTGAGCAAATTGATTGGATCACCCCCTGGATACGTAGGCTATGGTGAGGGAGGGACTCTCACTGAAGCTGTTCGGAGAAAACCCTTCACTGTGATACTCCTCGATGAAATTGAGAAGGCTCATCCACAAATATTTAACATCCTGCTACAAGTGTTTGAGGATGGCCACCTCACTGATTCTCAGGGCCGGAGAGTATCTTTCAAGAATACTCTGATCGTTATGACATCAAATGTGGGATCAACCTCTATTGCAAAGGGTGGGCGTAACACC------ATCGGCTTCTTGATTGCTGACGACAAG------GAGTCA------------AGCTCTTATTCTGCAATCAAAGCTCTAGTTATGGAGGAGTTGAAGGCATTTTTCAGACCAGAGTTACTCAACAGGATAGATGAAGTGGTCACTTTCCGGCCCCTCGAGAAGAGACAGATGCTAGAGATTTTGAATCTAATGCTTCGAGAGGTGAAGACCAGA---CTT------CTTTCTCTAGGAGTCGGCCTAGAGGTCTCTGAAGCCATCAAGGATCTCATTTGTGAACAGGGTTACGAC------CGAAGCTATGGGGCTCGTCCCCTACGAAGAGCAGTGACCCTATTGGTCGAAGATGTTCTTAGTGAAGCCCTTCTTACAGGAGAGTACAAGCAAGGAGACACTGCCTTAATAGATGTAGATAGC------------------------------------------------------------------ACTGGAAACCCATTTGTCACAAGGCACGAAAACCCG------------GATCGATCTGATCACAATATGCAT---TTCTCTTCAGTGAGA------------------------------TCA---GCTTTGTGA------------------------------------------------------------------------------------
>Pinus_maritima
---------------------------------------------------------------------------------------------------------------------------------------------------------------------------------------------------------------------------------------------------------------------------------------------------------------------------------------------------------------------------------------------------------------------------------------------------------------------------------------------------------------------------------------------------------------------------------------------------------------------------------------------------------------------------------------------------------------------------------------------------------------------------------------------------------------------------------------------------------------------------------------------------------------------------------------------------------------------------------------------------------------------------------------------------------------------------------------------------------------------------------------------------------------------------------------------------------------------------------------------------------------------------------------------------------------------------------------------------------ATGTCTGAATTGGAA---------------AAA---------------------------------------------------------------------------------------------------------------------------------------------------------------------------------------AGAAAGGAAGAGGGGACC---------------------------------------------------------------------------------------------------------------TAC---AAAAATAATCCAATTCTCTTAGGTGAACCAGGAGTAGGAAAAACTGCCATTGCAGAAGGGCTAGCTATTAGTATTGTTGAAGGAAATGTACCCAATTTCCTTCATGGAAAACGG------------------------------------------------------------------------------------------------------------------------------GTGATGTCCTTAGATATTGGTTTATTAATGTCTGGTGCCAAAGAACGAGGTGAACTAGAGGCACGTGTAACTAGTTTGATTGATGAAATACAAAGGGCAGGT---GATGTTATTCTTATAATTGATGAAGTTCATACTCTTGTGGGCTCGGGTTCTGTT---GGAAGA---GGAAATAGTGGTTCTGGCCTTGACATTGCTAGCTTACTGAAGCCTGCCCTTGCTAGAGGTCAGCTACAGTGCATTGCTGCTACAACGCTCGATGAACACAGAAAGCACATTGAAAAAGATAAAGCACTTGCTCGTCGTTTTCAGCCTGTTCTTGTAAATGAGCCAAGTCAGGTTGATGCTGTGAAAATACTCATGGGATTGCTTGAAAAGTATGAAGCCCACCATAAGTGCAGGTTTACTACTGAGGCTGTAGATGCAGCCGTGTATTTATCTCAAAGATATATTGCAGACAGATATCTTCCAGATAAAGCT------------------------------------------------------------------------------------------------------------------------------ATTGATCTGATTGATGAAGCAGGAAGCCATGCCCGAATAAAAGCTTGCAACAGAAGG---------------------------------------------------------------------------------------------------------------------------------AAGCAACGACAAACAGACATACTTTCAAAGCACCCTAATGAATATTGGCGGGAAATTTGGGCA------------GTTCAAAAATTCCATGAAACTGCACCATCATCGAGAAGCAGTCAACAT---------------------------------------CGACGTAAACAGGCTAGAAAAACT------------------------------------------------------------------------------------------------------------------------------------------------------------------------------------------------------------------------------------------------------------------------------------------------------------GGTGATGGTTCTGCTGACACT---------AGTGTAGATAGC---GATGCAGAA---GTTGTGCCTTTGCCAACTGTT------------GCTTCTATTTCAAATGATGAT---GAATATGATAGCGGGCCTGTT---------GTTGTTGAGCCAGATGACATAGCAGCTATTGCATCCATGTGGTCAGGAATTCCTGTTGAACAGCTTACTGCAGATGAACAACTTAAGTTGATTGGTCTTGAGAAAAGGCTCCGAACTCGCGTTGTTGGTCAAGATGATGCTGTCAGTGCCATTGCTAGAGCAATAAGAAGAGCCCGTGTAGGCTTGAAGGATCCTGATCGACCCATTGCTACTATGCTTTTTTGTGGTCCAACTGGAGTTGGCAAGACAGAATTGACTAAGGCCTTGGCTGAATTATATTTTGGATCAGAAGCAGCCATGATCAGGCTGGACATGAGTGAATACATGGAACGACATACTGTGAGCAAATTGATTGGGTCACCACCTGGATATGTAGGATATGGTGATGGGGGCACCCTAACTGAGGCTGTAAGACGGAAACCATTTACAATAATATTGCTTGATGAAATTGAGAAAGCCCACCCTGATATTTTCAACATCCTACTCCAAGTGTTTGAGGATGGCCATCTCTCTGATTCCCAGGGTCGAAGAGTATCTTTTAAAAATACCCTCATTATTATGACATCCAATGTTGGATCCACAGCGATTGCAAAGGGTGGAAGTAATAGA------ATTGGATTTGCCTTTGTAGAAGAGGAG------CATGAA------------GGAAGATATTCAGCCTTAAAAGCATTAGTCATGGAGGAATTGAATGGCTATTTTCGGCCAGAATTATTAAATAGGATTGATGATGTAGTTGTTTTCCGTTCATTAGAAAAGTCCCAGGTACGTGAGATAGTTGATTTGATGTTAACCGAGACTAGAGAACGA---CTTTCTACTTCTAGACATGGAGTTGGTTTAGAAGTGTCAGAGGCTGTGCTGAACCTCATATGTGAACAAGGTTATGAT------CGCAGTTATGGTGCAAGGCCTCTAAAGAGAGCACTTGTGCGTTTGGTCGAGGATGTCATAAGTGAAGCATTTCTAGCAGATAACTATCAGGCAGGTGACACTGCTCTTGTTGATCTGGATGCT------------------------------------------------------------------TCTGGACATCCTTTTGTCACGTGTCATCGGAAACCA------------AACTGCTATGAGCATGGAATTTGC---TTATCCGTCGCAACA------------------------------TGA------------------------------------------------------------------------------------------------
>Isoetes_lacustris
---------------------------------------------------------------ATGGCGCTGGACATTATGGCT------------------------------------------TTAAAT------------------------------------------------------------------------------------------TATGTTTCTGCAAATCAATTGCCTTGTTCAAGTGAT---------------------GGGCGGCCTTCT------------------------TCTTCGAGGTGCTTCAATCCAGTG---AGGCGGATTTCTTTGGCAAAGAGC---------------------------------------------------------------TCTGTTGTGTATGGTAAAAATACA---------------AGACCCAAGGGATCATCTGCTTTGAAAACTTATGAAGGACTT------------------------AGAAGGACGGGAAGTGTG------------------------------------------GATGAGTTGAGCTCAATT------------------TCTTATTCAGAGGGTTTTGAAGCTTCTGTTTCTCCCCAACTCAATTTT------------------GTTTATAAATCTAAGAAGGGCCGTTCTAGAAGATTAGTGTTTGACGAGTCC------------------------CATGGAGGTGCTTGTAGATGT------------------GTTGCACAGGCAGTTTTTGAGAGATTCACAGAGAGGGCGATCAAATCAATTATGTTCGCACAGAAAGAAGCGAAAAGCTTTGGTAAGGCAGAAGTAGGGACTGAACATTTGCTTCTTGGGTTGATTTCTGAAGAACAAGGT------CGAGATGGGTTTCTTCGATCTGGTTTGATGATTGAAAGGGCTAGAGAGGCTGTTAAAGGGCTTCTGGACGGGCAGCAAGGCACG------------------TCTAATAGACCT------------------------GCTTCTGAAATTCCATTCTCTCGTGGTAGTAAGAGGGTGTTCGAAGCAGCATTAGACAGTTCCAAGAAGATGGGGCACAACTATATCACCCCTGAACATATTGTCATTGCTTTACTATTAGTGGATGATGGAGCTGCAAGTAGAGTTCTGGACAGGCTTGGGTTGAAAAAAGACAAGCTGCAGGCA------GAGGCAGTTACAAGACTTCAAGGAGAACTTGCC---------------AAGGATGGGAGGAATCCATCT------------------------CCCCAATTAGCTACACCACTCAAAGCTACAGCA---------------------------------------------------------------------------GCTGCTACAACTTCAGGCAGACGTTCTAGCAGTAGAAAAGATAAGAGCGTCCTAAATGATTTCTGTTTTGATCTTACTGCTAAAGCAAGCGAGGGTAAAATTGACCCTGTGATAGGGCGGACTAAGGAAGTTCAAAGAGTAATTCAGATTCTTGCCAGAAGAACG---AAAAATAATCCTATATTGCTTGGGGAACCTGGAGTAGGCAAAACTGCAATTGCTGAGGGATTGGCACTAAGAATTGCAAATGGCAATGTTCCGGACTTCCTTATTGGAAAGCGT------------------------------------------------------------------------------------------------------------------------------CTAATGTCTTTGGATATGGGATTGTTGCTTGCTGGTGCCAAGGAAAGGGGTGAACTGGAAACTCGTGTAACAAGCCTGATAGAAGAAACACGCACATCAGGC---AATGTTATTCTGTTTATCGACGAAGTCCACACTCTCGTTGGTTCTGGTTCTGTTGGTGGTAGAGGAGGAACCAGT---GCTGGGCTAGACATAGCTAACTTATTTAAGCCTGCTCTTGCCAGAGGCCAGCTTCAGTGTATAGGAGCAACAACCTTGGATGAACATCGGAAGCATATTGAGAAGGACAAAGCTTTAGCTCGTCGGTTTCAACCTATAATGGTCAATGAACCAACTCAGGAAGATGCCATCGAGATTCTTTTAGGTCTGCGTGAAAAGTATGAGGAACATCATAAATGTAGGATCACAAGAGAAGCTGTTGATGCAGCTGTGTACCTGTCTGCAAGGTATATTCCTGATAGACAACTCCCAGATAAAGCA------------------------------------------------------------------------------------------------------------------------------ATTGATTTGATCGATGAAGCTGGAAGTCGGGCTCGAATAGATGCATTTAAAAGGAGG---------------------------------------------------------------------------------------------------------------------------------AAAGAACAGGGGGTATCCATTCTTACTAAGTCTCCGAACGAATATTGGCAGGAGATTCGAAAT------------GTTCAAGCTGCACAAGAAGCGGCTTTGGCTCCGAAATCTGCGCTTGGG---------------------------------------AACTCT------------------------------------------------------------------------------------------------------------------------------------------------------------------------------------------------------------------------------------------------------------------------------------------------------------------------------------GCATCATCAGATTCC------------------------------------------TCTTATGACGACAATGATATA------GCTTCAATCATTCTTGGCAAT---GAACTGTCTGAAGGGCCAGTG---------GTCGTCGGACCTGCTGAAATAGCTGCAGTTGCATCAGTATGGTCAGGTGTACCAGTTCAGCAGCTGGCAGAGGAAGAGCAAATGAAGTTATTGAATTTGGAGAATTTGCTTCATACTCGTGTGGTAGGCCAGGATGATGCAGTCAGTGCCATCTCTCGTGCTGTGAGGCGTGCTCGTGTTGGTCTGAAGGATCCTGATAGGCCCATTGCAGCTATGCTTTTCTGTGGACCAACTGGTGTAGGAAAAACTGAATTAACAAAAGCGCTGTCACAACATTTCTTTGGATCAGAAGAGGCGATGGTTAGACTAGACATGAGCGAATACATGGAGCGCCATACTGTCAGCAAACTGGTAGGCTCACCACCAGGTTATGTTGGATATGGTGATGGAGGGACTTTGACAGAAACCGTTAGAAGGCGACCATTTACTGTAGTACTTCTTGATGAAATTGAGAAAGCACATCCAGATGTTTTTAACATGCTGCTCCAAATATTTGAAGATGGGAGGCTGACAGACTCACAGGGACGGGTTGTTTCATTTAAGAACACTTTGATTGTGATGACATCAAATGTGGGGTCATCTGCAATTGCAAAGGGTGGTAGCAACAGG------ATTGGATTTACATTTGCTAGCAATGCT------GAGGAA------------GGTAGGTACTCGGCCCTAAAAGAAATGGTGATGGAAGAGCTTAAAGGTTTCTTTAAGCCTGAACTTCTAAACAGACTGGATGAAGTGGTGGTTTTCAGATCGCTTGAGAGATCTCAGGTAAGGGAAATTGTAGAGATCATGGTGAAAGAAACAAAAGGGCGT---CTT------GCAGCACAAGGGGTTAACCTCGAAGTGTCTGAGGCAGCAATGAGGATGATTTGTGAGCAAGGTTATGAC------AGAAGCTATGGTGCCCGTCCTTTAAGACGAGCAGTTATAAGGATTGTGGAGGATACAGTCAGTGAAGCTCTTTTATCGGAAGAGTATCAAGAAGGTGACACGGCTCTTTTGGATGTGGATGGC------------------------------------------------------------------ACAGGTAATCCTGTGGTGATACGCCATACGAAACCA------------AATCCGTGTGACCATGGAATATGT---GTACAAGTCTTGACT------------------------------GGA---GCTGGAGCAGCCACCCATTGA------------------------------------------------------------------------
>Selaginella_moellendorffii
---------------------------------------------------------------------------------------------------------------------------------------------------------------------------------------------------------------------------------------------------------------------------------------------------------------------------------------------------------------------------------------------------------------------------------------------------------------------------------------------------------------------------------------------------------------------------------------------------------------------------------------------------------------------------------------------------------------------------------------------------------------------------------------------------------------------------------------------------------------------------------------------ATGCTCGCCCAGAGGGAGGCCAAGCTGTTTGGAAAGAAGGACGTGGGAACCGAGCAGCTGCTGCTGGGATTGATTGCCGAGGAGAGGAAT------GGAGAAGGATTTCTCGGGTCTGGCGTTACCATCGACCGAGCCAGGGAGGCCTTCAAGAACTTGCTCCAGGAGAGCAATCAAACGTTTGTC---------ACGTCCGATAAGCAA------------------------GCGTCCGAGATTCCTTTCTCGACTGGAAGCAAGAGGGTGTTTGAGGCGGCGCTGGAGCAGTCCAAGAAGATGGGACATAACTACATCACCCCGGAGCATATAGCGCTTGCTCTTTTCACGGTGGACGATGGGGGAGCTACAAAGATTCTTGACAAGCTTGGATTGAAAACGCAAAAGCTACAAGCT------GAGTCGATCGTGAGACTACAGGGAGAACTTGCC---------------AAGGACGGAAGAACACCGCCT------------------------CCTGCTATGAGTTTGCCAGCCAAGTCTGGAGCT---------------------------------------------------------------------------ACAGCGGCTTCGTCA---AGCAAGCGTCCTGGTAGAAAAGAAAAAGGTGCCCTCAACGATTTTTGTGTGGATCTTACCTTACGTGCTAGTGACGGGAAAATTGATCCTGTTATTGGCCGAGACAGTGAAGTGCAAAGAGTTGTACAGATTCTAGCAAGAAGAACC---AAAAACAATCCCATCTTGCTTGGGGAGCCTGGCGTTGGCAAGACAGCGATTGCTGAAGGCCTTGCCATACGTATTGCGAGTGGAAACGTTCCAGAGTTTCTCACGGGGAAGCGA------------------------------------------------------------------------------------------------------------------------------GTGATGTCGCTGGATATGGGATTGCTTCTTGCTGGAGCTAAGGAGCGTGGTGAACTAGAATCTCGGGTTACAAGCCTCATAGAGGAAACGCGAAAAGCAGGC---AATGTTATACTTCTTATAGACGAAGTCCATACGCTCGTTGGGTCGGGTTCTGTTGGTGGAAGAGGTGGAAATAATGGGGCAGGCTTGGACATTGCGAATCTATTGAAGCCTGCATTAGCGAGAGGCGAACTTCAGTGTATAGGTGCCACAACACTCGACGAGCATAGAAAACACATCGAAAAAGATAAAGCGCTAGCAAGGAGGTTTCAACCTGTTATTGTAAATGAACCTAGTCAGGAAGACGCTGTAAAGATTCTTTTAGGAATACGTGATAGATACGAAGAGTATCACAAATGTAGAATTACACAGGAAGCAGTTGATGCGGCTGTATATTTGTCGTCGAGATACATAGCTGATCGATACCTTCCCGACAAAGCG------------------------------------------------------------------------------------------------------------------------------ATTGATTTGATCGACGAGGCTGGCAGTAGAGCCCGTATTGATGCGTTTAAGCGCAGG---------------------------------------------------------------------------------------------------------------------------------AAAGAAGAGCGAGTCAGCATTCTTTCCAAGACACCTAGCGAGTACTGGCAAGCAATTCGGGCT------------GTCCAGGCTGCTCAAGAAGCTGCCTTCGTTCCGCAAAGTGCTCTTGGG---------------------------------------GACTCGGAGTATCTTATTGAA---------------------------------------------------------------------------------------------------------------------------------------------------------------------------------------------------------------------------------------------------------------------------------------------------------------------AGTGCTGCAAACACTTTACCGAAGGCTGTAGATATC---GACCAAGAG---TCAGTTTCTTTACCTGTAAAT------------------------------------GAACTAATGGAAGGCTCGGTG---------ATAGTTGGACCTTCAGAAATAGCAGCTGTGACGTCCATGTGGTCTGGTATTCCGATTGAGCAACTTACCTCGGACGAGCAACTGAAGCTTATTAATCTGGAGAAGTTGCTGCAAACGCGTGTTGTTGGCCAAGATGATGCAGTGAATGCCATATCGCGAGCAGTTCGCAGGGCACGAGTCGGACTCAAGGATCCAAGTCGGCCGATCGCTGCCATGCTTTTCTGCGGGCCAACCGGTGTAGGAAAAACGGAGCTTACAAAAGCTCTTGCTCAGCACTTCTTTGGAGCCGAGGACGCCATGATAAGGTTGGATATGAGCGAGTACATGGAGCGTCATACTGTGAGCAAGCTTATCGGTTCTCCTCCCGGATATGTTGGATATGGCGAGGGTGGAACGCTGACAGAGGCTGTTCGCAAGAGGCCCTTCACTGTTATTCTCTTGGACGAGATCGAGAAAGCTCATCCCGATATCTTCAACATGCTTTTGCAAATTTTTGAGGACGGTCGCCTTACCGATTCACAGGGCCGCGTCGTCTCTTTCAGGAACTCTCTTTTGATAATGACATCCAACGTTGGCTCCTCGGCCATAGCAAGAGGAGGAAGCGGCAAG------ATCGGTTTCTCGTTCGCGGAAGGTGGC------GACGAAGAC---------------TACACAAACCTCAAAGGTCTGGTGATGGACGAGCTGAAAAACTTCTTCAGGCCCGAGCTACTCAACAGAATAGACGAAGTGGTTGTCTTCAGATCGCTAGAGAAAGCTCAGGTCCGTGCCATTGTTGACATGATGCTAGCCGAGACGAAAGAGAGG---CTC------GCCAAGCGAGGCATCAATCTGGAGGTGTCGGAAGCAGCCGTGAAGCTGGTTTGCGACGAGGGCTACGAC------AAAGCTTACGGAGCTCGTCCCTTGCGGCGAGCGGTCACCAGGATCATCGAAGACGCGGTGAGTGAGTCTCTACTCGCGTCACACTACAGCGAAGGCGACACAGCGCTGCTAGACCTGGACGCC------------------------------------------------------------------AGTGGCAACCCAGTGGTAGTCCAGCACTCGAAACCA------------GATAGGTGCGACCATGGCTTGTGC---GTCCAGGTGCGAGCT------------------------------CCC---GTCTCGGTTGCTTCCAGCTGA------------------------------------------------------------------------
>Ceratodon_purpureus
---------------------------------------------------------------------ATGGAGGTTCTTGCG------------------------------------------AGTGCA------------------------------------------------------------------------------------------GTGACCATTCGGGGTTCAGTGTTGTCACCTTCTTCTACTGAC------TACTATCACAACGCACCTAGA------------------------AGGTCGCAAGCT---GCGCCGATT---AGAAGGAGGAGTTTGGGACTGCAA---------------------------------------------------------------AAT------------------------------------------------TCTGTTGTTTTGCGTCATCATGAAGGTTTA------------------------CGGGCTTCGTCTTCTGTA------------------------------------------GATATGTTGCAGCCTTTG------------------TCTCTTTCCGAAGGTTTTGACGTAGCTGTAAACTCGCACCTGGCA---------------------ACGAGGAAAAGTAGTGAACAGCAGAGCCGCGGGGTTGTC---------------------------------------------------------------------------------ACTGCGGTGTTTGAGAGGTTTACAGAGAGAGCGATAAAGTCTGTGATGTTGGCACAAAGAGAAGCCAAAGCCCTTGGGAAACGAGAAGTTGGAACGGAACAGTTGTTGCTGGGGTTGATTGCTGAAGACAGAGGG------AGTGAAGGCTACCTTGGCTCTGGTGTAACGATCGAGAGAGCCAGGGAGGCCGTGAAGAGTTTGTTGGAGGAATCCGCAGGGAGCAATTTG---------CTTGGG------CCG------------------------GCTACGGATGTTCCATTTTCTCATGGAAGCAAGAGGGTTTTTGAAGCGGCATTGGAACACTCGAAAAAGATGGGACACAATTACATCGCTCCGGAGCACATTGCTATTGCTCTTTTGGCCGTGGACGATGGTGGTGCCAGCAAGGTTCTTGACAAGTTGGGTGTCAAGAAGGGCAAATTGCATTCC------GAGGCAGTAGCAAAGCTGCAAGGTGAGCTGGAG---------------AAAGAAGGTCGTGCGGCATCT------------------------TCATCAGTGGCCATGCCACAAAAAGCTGCTGCT---------------------------------------------------------------------------GGAGCCAGCGCCTCA---AAGCGCTCATCTACTCGGAAAGAAAAAGGAGCCTTGAATGACTTCTGCGTTGACATCACAGCTCAAGCAGCAGAAGGTAAGATAGATCCAGTAATTGGTCGTGACAAGGAAGTACAGCGAGTGGTTCAAATCCTTGCCCGGCGGACG---AAGAACAATCCGATTCTTCTTGGAGAACCTGGGGTTGGAAAGACTGCTATTGCTGAGGGTCTTGCAATGCGTATTTGCAAAGGAGAAGTTCCCGATTTTCTCATTGGAAAGCGT------------------------------------------------------------------------------------------------------------------------------GTGATGTCACTAGACATGGGATTGCTGCTGGCTGGAGCCAAGGAACGTGGTGAATTGGAGACACGAGTAACAAGCTTAATAGAAGAAACACGATCTGCAGGA---AATGTGATCCTGTTAATCGACGAAGTGCACACTCTAGTGGGTTCAGGTTCGGTA---GGAAGAGGAGGAAGTGCAGGAGCGGGCTTAGACATTGCTAACTTGCTGAAGCCTGCGCTTGCAAGGGGAGAACTTCAGTGCATTGGGGCCACGACCTTGGATGAACATCGCAAGCACATTGAGAAAGACAAAGCTCTGGCGCGTCGCTTCCAGCCAGTCATGGTATTGGAGCCTTCACAGGAGGACGCAATTACAATCTTGATGGGCTTGCGTAGTAGATACGAAGAGCATCATAGATGCCACATAACCAGTGAGGCAGTCGAGGCTGCTGTACATTTATCTTCCCGGTACATCGCCGATCGATTCTTGCCTGATAAGGCT------------------------------------------------------------------------------------------------------------------------------ATTGACCTTTTGGATGAAGCGGGCAGTCGAGCTCGGATTAACTCGTTCAGAAAGAGG---------------------------------------------------------------------------------------------------------------------------------AAAGAGCTTCAAACGAGCATTTTGACGAAGTCTCCCAGTGAATACTGGCGAGAGATTCGTGCT------------GTACAGGCATCACAAGAAACGGCCTTAGTC------ACAGCGACGGGA---------------------------------------AGTACGGACTCTCTCGTAGAGGAT------------------------------------------------------------------------------------------------------------------------------------------------------------------------------------------------------------------------------------------------------------------------------------------------------------TCATCGAGGTCGTCACCGACTGAATCCAGGGGTGCAGAGGGG---GATAATGAC---CTCTTGTCTGTGCCAGATAACGATATTTTAGACGCCAGCATTGTTAGTGATGATGAAGAGTTCGCTGAAGGGCCTGTT---------GTTGTTGGACCAGCTGAAATAGCAGCCGTCGCATCCATGTGGTCTGGTATTCCGGTTGAACAGCTAACAAGTGATGAACAAATGAAATTGATGAACTTGGAGAAACTTCTTCAGACGCGTGTTGTGGGTCAAGATGACGCAGTAAATGCAATATCAAGGGCTGTACGCAGGGCTCGTGTGGGATTGAAGGATCCGAACCGACCCATTGCTGCCATGCTTTTCTGTGGACCAACTGGAGTTGGGAAAACAGAGCTTACTAAGGCCTTGGCGCAACACTATTTTGGATCGGAAGAGTCTATGATCCGTTTGGATATGAGTGAGTACATGGAGAGACACACGGTTAGCAAACTTGTTGGGTCTCCACCAGGGTATGTAGGATATGGCGAGGGTGGTGTACTCACCGAAGCTGTGCGCCGGCGCCCTTTTACAGTGATTCTCATGGATGAAATCGAAAAAGCTCATCCTGATGTTTTTAACATGCTACTTCAAATTTTTGAAGATGGCCACCTCACCGATTCCCAGGGTAGGAAGGTGTCCTTCAAGAACGTTTTGATTGTGATGACATCAAATATAGGTTCCCAACAAATCGCTAAGGGAGGAAGTAACCGT------ATCGGGTTTACGGTCTACAATTCTGAT------GAAGAAGAT------GGCGGCAAATACTCGCAGTTGAAGGACCTTGTTACGGATGAACTAAAAGGCTACTTCAGGCCAGAGTTGCTGAACCGGCTTGATGAGGTCGTTGTATTTAGGTCGTTGGAGAAGTCACAGGTGCGTGCTATTGTTGATATAATGTTGGAGGAAACAAAATCACGC---TTG------TTGGAACGGGGATTTCATCTTGAAGTTTCTGAAGCAATGGTGAAGCTAATCTGCGACCAGGGATACGAT------CGAAGTTACGGTGCCAGGCCGTTGAGACGAGCAGTGACTGCTTTAGTTGAGGATAATCTGAGTGAAGCCTTGCTGGCGGGTGAGTTCAAGGATGGTGATACAGCTCTTCTAGATCTCGATGAC------------------------------------------------------------------ACAGGCAACCCAACAGTGATCCGCCATGAAAAACCC------------GATGTCTGCGACCATGGCTTGTGC---TTACCTGTGTTGAAA------------------------------ACT---GTGACCGTGTCTTCCCCCTCAGAC---------------------------------------------------------------------
>Physcomitrella_patens
---------------------------------------------------------------------ATGGAGGTCCTTGCA------------------------------------------AGTGCA------------------------------------------------------------------------------------------GTGACCATGCGCAGTTCGGTACCATCATCTTCTTCCATTGAT------TACTTCCATAACGTACCTAGA------------------------AGGTCGCAGGCT---GCACCGAGT---AGAAGAACAAGCACGGGAGTGGGG---------------------------------------------------------------AAT------------------------------------------------TCTGCCCTCTCACGGCACCACGAAGGTTTG------------------------CGGGCATCGTCTGCGGTA------------------------------------------GATATTTTGCGACCTCTG------------------TCTTTGACCGAGGGTTTTGAAGTAGCTGTACATTCGCACCTGTCA---------------------ATGGGAAGGAGTATTGAGCAGCAGAGTCGCGGAATTGTC---------------------------------------------------------------------------------ACCGCGGTGTTTGAGAGGTTTACGGAGAGAGCGATCAAGTCAGTGATGTTGGCACAAAGAGAAGCCAAAGCTCTTGGTAAACGAGAAGTTGGAACGGAGCAGCTGTTGCTGGGATTGATTGCGGAAGATAGAGGG------AGTGAAGGCTACCTCAGTTCAGGCGTTACGATCGATAGGGCCAGGGAAGCCGTAAAGGCTTTGTTGAATGAATCGGAGGGCAGCAATTTA---------CTCGGG------CCA------------------------GCAACGGATGTTCCATTCTCCCACGGAAGCAAGAGAGTGTTTGAAGCGGCACTTGAGCATTCGAAAAAGATGGGACACAATTACATTGCTCCAGAGCACATTGCGATTGCTCTATTGGCTGTGGACGATGGAGGTGCCAGCAAGGTCCTTGACAAGTTGGGTGTGAAGAAGGGGAAATTACAGTCA------GAGGCTGTAGCGAAGCTGCAGGGTGAGCTAGAG---------------AAGGAGGGTCGTGCAGCATCG------------------------TCATCAGTTGCCATGCCACAAAAGGCAGCCGCT---------------------------------------------------------------------------GGCGGCACCCCTTCG---AAACGTGGTTCTTCCAGAAAAGAAAAAAGTGCATTGAATGACTTCTGCGTTGACCTAACTGCAAAGGCCGCAGAAGGTAAGGTAGATCCAGTAATTGGCCGCGACCAAGAAGTGCAGCGAGTGGTACAAATTCTTGCCCGTCGAACG---AAGAATAATCCAATTCTTCTAGGTGAACCTGGGGTCGGGAAGACTGCGATTGCCGAGGGTCTTGCAATGCGAATATGTAAAGGCGATGTTCCTGATTTCTTGATCGGAAAGCGG------------------------------------------------------------------------------------------------------------------------------GTGATGTCACTGGATATGGGATTGCTCCTAGCTGGAGCCAAGGAACGCGGTGAAATGGAGACGCGGGTGACTAGTCTAATTGAAGAGACTCGGTCTGCAGGG---AATGTAATCTTACTAATTGATGAAGTGCACACACTGGTGGGGTCTGGTTCGGTT---GGAAGAGGAGGTAGCGCAGGGGCAGGTTTAGACATTGCCAACCTACTAAAGCCTGCTCTAGCGAGAGGGGAGCTTCAGTGTATTGGAGCAACAACTCTGGACGAACATCGCAAGCACATTGAGAAAGACAAAGCCCTAGCACGTCGCTTCCAGCCAGTCATGGTTTTGGAGCCTTCACAGGAGGACGCTGTGACCATATTGATGGGGTTGCGCAGTAGATATGAAGAACATCATAGGTGCCACATAACCAGCGAAGCAGTGGAGACTGCCGTGTACTTGGCTTCTCGGTATATTGCTGATCGGTTCTTGCCTGATAAGGCT------------------------------------------------------------------------------------------------------------------------------ATCGACCTTTTGGATGAAGCTGGAAGTCGAGCTCGAATTAACTCTTTTAGGAAGAGA---------------------------------------------------------------------------------------------------------------------------------AAGGAGCGACAAACTAGTATCTTGACTAAATCTCCAAGCGAATACTGGCGGGAGATTCGTGCT------------GTACAGGCTTCACAGGAATCGATTTTAGTT------TCGGTTTCAGGA---------------------------------------AGTACGGATGCTCCTGGAGAGGAC------------------------------------------------------------------------------------------------------------------------------------------------------------------------------------------------------------------------------------------------------------------------------------------------------------CTGTCAAGTCCATCAACAACGGAATCAATAGAAGCAGAATTG---GGTAATGAT---GCGTTGTCTGTGCCAAATAATGACGTATTAGATGCGAGCATTGTCAGCGACGATGAGGAGTTTGCGGAAGGACCTGTG---------GTGGTCGGACCAAGTGAAATCGCGGCAGTGGCATCCATGTGGTCTGGTATTCCGGTGGAACAGTTGACAAACGACGAACAAATCAAATTAATGAACTTAGAGAAACTTCTCCAGACTCGCGTTGTGGGTCAAGATGATGCGGTAAATGCAATCTCGCGGGCTGTGAGAAGGGCACGTGTGGGATTGAAGGATCCTAATCGGCCTATTGCTGCAATGCTTTTCTGTGGTCCAACAGGAGTTGGAAAGACGGAGCTCACGAAAGCTCTGGCCCAGCACTACTTTGGATCGGAAGAATCCATGATTCGATTGGACATGAGTGAGTACATGGAGAGGCACACCGTGAGTAAGTTGGTTGGATCTCCTCCAGGTTATGTAGGATATGGTGAAGGTGGTATACTCACTGAAGCCGTGCGTCGGCGCCCATTCACAGTAATTCTTATGGACGAAATCGAGAAAGCTCATCCTGATGTTTTCAACATGCTACTACAAATATTTGAAGATGGCCATCTTACCGATTCTCAGGGGAGAAAGGTGTCCTTTAAGAATGTTTTGATTGTGATGACATCTAATATAGGTTCGCAACAAATCGCAAAGGGAGGTAGTAGCCGA------ATTGGGTTCACGTACCACAATCCCGAT------GAAGCAGAC------GGTGGCAAGTACTCGCAATTGAAGGAACTTGTCATGGATGAACTGAAAGGTTATTTCAGACCAGAGCTGCTGAACAGGTTGGACGAAGTGGTTGTGTTCAGGTCATTGGAGAAGTCGCAGGTGCGTGCTATCGTGGACATTATGCTTGAGGAAACGAAGACGCGG---TTG------TCTGCCCGGGGACTGAATCTGGAAATTTCTGAAGCAATGGTGAAGCTCATATGTGACCAGGGATATGAT------AGAAGTTATGGTGCCAGGCCTTTGAGACGGGCAGTGATGAGTTTAGTTGAGGACAATCTCAGCGAAGCGTTACTGCAGGGCGAGTTCAAGGACGGGGACACTGCTCTAATAGATATTGATGAG------------------------------------------------------------------ACAGGGAATCCGAAGGTTCTCCGATACGAGAAACCC------------AATGTCTGTGATCATGGCCTGTGC---TTGCCTGAGTTGAAG------------------------------ACG---GTGTCTGTTTCATCGCCACCAAGCTGA------------------------------------------------------------------
>Lygodium_japonicum
---------------------------------------------------------------------ATGGAGAGCATAAGC------------------------------------------TTAGCA------------------------------------------------------------------------------------------GCATCTACCTTCGATGGTGCCTCAACATCAAGGGCAGCCACC------GGTGTACAGAAGAGGCCTCAAGCCAAGAAATTGCCTCGCATCCCACGCTCTCACAAT---GGCTCATTG---CTGCGGATGTCGGCAGCTGTGCGGTTGCCTCGT---------------------------------------------------TGCTCGATCTCATTCAGTAGAAGCTCT---------------GGTGTCCCCTCGAAACAGTCCTTGCCCTGCCAGCACGGGCTC------------------------AGGTCACTAAAATCTGTG------------------------------------------GATGAAGTGGGCCGGTTG---------------TATTCACACGGGGAGGGATTTGACTTTGCTGTC---------------------------------------------------------CTTTCTTCTGGTTGCGTGTTCAATCCAGTT------------------------TCCTGCCCAGGTTGCCGTACGTCCCGATACTCAAGGCCTGTAGTAAAGGCAGTCTTTGAGCGTTTCACTGAACGGGCAATCAAATCTGTAATGCTTGCCCAAAGAGAAGCCAAAGCTTTCAGAAAAACAGAGGTAGGAACAGAGCAACTGCTATTGGGACTAATTGCTGAAGATCGTGCA------AGTGAAGGCTTTCTTCGGTCGGGAATTACAATTGAGAGAGCACGTGAAGCTGCGCGAGCAGTG------------TCCGGTGACAATGTTCCACCAACTAGTCCTGATAAGCCG------------------------GCGACGGAGGTGCCCTTTTCAGTTGGGAGCAAGCGTGTGTTTGAGGCTGCACTCGAGAATTCCAAGAAGATGGGGCACAATTATATTGCTCCTGAGCACATTGCCTTGGCACTTTTCACTGTGGATGAAGGCCCAGCCACGGAGATTCTTGAGAGGCTGGGCTTGAAAAAAGAGAAACTGCAGACT------GAAGCTATTTCAAGACTTCAAGGAGAACTTGAC---------------AAGGAAGGCCGAACACCCATG------------------------GCATCTCTTGCAGTTCCTGCTAAGTCGACAGCT---------------------------------------------------------------------------GCTGCTGGGACAGTTTCAAAGCGTTCAAGTGGTAGAAAAGAAAAGGGTGCCCTTGCTGATTTTTGTGTAGATATAACTGCCCGTGCACGTGAAGGCAGGATTGATCCTGTTATAGGTCGTGACAAAGAAGTTCAAAGAGTTGTACAGATTCTTGCACGCCGTACA---AAAAATAATCCAATCCTTTTGGGAGAACCAGGGGTTGGAAAGACAGCAATTGCTGAAGGTTTGGCATTGCGCATTGTTGGTTCCAATGTTCCTGAGTTTCTCAATGGCAAGCGT------------------------------------------------------------------------------------------------------------------------------GTTATGTCTTTGGACATGGGTCTGCTGCTTGCTGGGGCAAAAGAGAGGGGAGAGTTGGAGTCTCGTGTGACCAGCCTTATAGACGAAATTAGAAAAGCAGGA---AATGTGGTGCTGCTTATTGATGAGGTTCACATGCTCGTGGGTTCTGGCACAGTT---GGGAGAGGTGGAATTAGTGGTGCAGGTCTTGACATAGCGAATCTGCTAAAACCTGCCCTAGCTAGGGGAGAACTTCAGTGTATTGGTGCTACAACAATTGGTGAGCACAGAAAGTACATTGAAAAGGATAAGGCTCTGGCACGGCGTTTTCAGCCAGTTATTGTGAATGAACCTAGCCAGGAAGATGCTGTTGAAATATTACTTGGGCTTCGTGACAAGTACGAAGAACACCACAAATGTAGAATAACTACTGCAGCAGTTGAAGCGGCAGTTTATTTATCTGCTAGATACATTGCTGACAGATTTCTTCCAGATAAAGCT------------------------------------------------------------------------------------------------------------------------------ATCGATCTTTTGGATGAGGCCGGAAGCCGAGCTCGCATTAATGCATTCAAAAGGCGA---------------------------------------------------------------------------------------------------------------------------------AAGGAGCAAGAAGTTGGCATTCTTTCAAAGTCGCCAAGTGAATATTGGCAAGAAATTCGAACT------------GTGCAAGCTTTCCAAGAAGCAGTTCTTGTTCCTCAAATTGTAACTGAC---------------------------------------AGTTCTTTGGCGAGTGGTGCTAGT------------------------------------------------------------------------------------------------------------------------------------------------------------------------------------------------------------------------------------------------------------------------------------------------------------GCTTCTGCGGTTCAGGATACTGTATTACGGAGTCCTGATATTAAGGATGACTCG---TCACTCAGCATA---------------------TCAAGCGTATTTGGCCGTGAC---AGCACTGACGATGGGCCTGTG---------GTGGTCGATGCAGCTGACATTGCATCAGTGGCATCCATGTGGTCGGGTGTACCCATTGAACAGTTGACTGCAGATGAACAAAGCAAGCTTCTTCATATTGAAGAAACTCTGAGAAGCCGTGTTGTTGGCCAAGATGATGCTGTAAGCGCAATTGCTCGAGCTGTTAAAAGGGCACGAGTTGGCCTCAAAGATCCAAATCGTCCGATTGCTGCAATGCTTTTTTGTGGACCCACAGGAGTCGGTAAAACAGAGCTTACCAAAGCACTTGCTCAGCATTACTTTGGATCTGAGCAGGCAATGATCAGGCTGGACATGAGCGAGTACATGGAACGACATGCAGTAAGCAAGTTGACAGGCCCTCCTCCGGGCTATGTTGGGTATGGTGATGGGGGAGTACTTACAGAATCTGTACGGAAACGCCCCTTCACGATTGTTTTGTTGGATGAAATAGAGAAGGCCCACCCTGATGTGTTCAACATTCTTCTTCAAGTGTTTGAAGATGGACATCTGACAGATTCTCAGGGACGCAGAGTTTCTTTTAAAAACACTCTTCTTGTGATGACATCAAACATAGGGTCCTCATTAATTGCTAAGGGCGGTAGTAATAGA------ATAGGTTTTACTTTT------ACAGAT------GATGTTGAT------GGTGGAAAGTATGCAGCCCTGAAAGCTTTGGTGACAGATGAGCTTAAATCATATTTCAGGCCAGAGTTATTAAACAGACTGGATGAAGTTGTGGTTTTCCGCTCACTAGAGAAGTCAGATGTGCGCGAGATTGTAGAAATGATGCTGAAAGAGACAAGTGGAAGG---CTT------TCAAAATTGGGAATAGGTTTGGAAATATCTGAAGCTATGATCAAGCTCATATGTGATCAAGGGTATGAT------CCCACATATGGTGCACGGCCATTGCGTAGGGCGATAGTACATCTGATTGAAGATAAAGTTAGTGAAGCTTTACTGGGAGAAGCGTATATTGCTGGGGACACTGCGCTGGTTGACATTGATGAG------------------------------------------------------------------GCAGGAAACCCTGTTGTGACTCATTATAACAAACCA------------GACAAATGCCACCATGGACTGTGT---CTCTCTATTCGGACA------------------------------GAC---GCGCTATAA------------------------------------------------------------------------------------
>Isoetes_spp
--------------------------------------------------------------------------------------------------------------------------------------------------------------------------------------------------------------------------------------------------------------------------------------------------------------------------------------------------------------------------------------------------------------------------------------------------------------------------------------------------------------------------------------------------------------GGGAAGTGTG------------------------------------------GATGAGTTGAGCTCAATT------------------TCTTATTCAGAGGGTTTTGAAGCTTCTGTTTCTCCCCAACTCAATTTT------------------GTTCATAAATCTAAGAAGGGCCGTTCTAGAAGATTAGTGTTTGACGAGTCC------------------------CATGGAGGTG-------------------------------------------------------------------------------------------------------------------------------------------------------------------------------------------------------------------------------------------------------------AGGCACG------------------TCTAATAGACCT------------------------GCTTCTGAAATTCCATTCTCTCGTGGTAGTAAGAGGGTGTTCGAAGCAGCATTAGACAGTTCCAAGAAGATGGGGCACAACTATATCACCCCTGAACATATTGTCATTGCTTTACTATTAGTGGATGATGGAGC---------------------------------------------------------------------------------------------------------------------------------------------------------------------------------------------------------------------------------------------------------------------------------------------------------------------------------------------------------------------------------------------------------------------------------------------------------------------------------------------------------------------------------------------------------------------------------------------------------------------------------------------------------------------------------------------------------------------------------------------------------------------------------------------------------------------------------------------------------------------------------------------------------------------------------------------------------------------------------------------------------------------------------------------------------------------------------------------------------------------------------------------------------------------------------------------------------------------------------------------------------------------------------------------------------------------------------------------------------------------------------------------------------------------------------------------------------------------------------------------------------------------------------------------------------------------------------------------------------------------------------------------------------------------------------------------------------------------------------------------------------------------------------------------------------------------------------------------------------------------------------------------------------------------------------------------------------------------------------------------------------------------------------------------------------------------------------------------------------------------------------------------------------------------------------------------------------------------------------------------------------------------------------------------------------------------------------------------------------------------------------------------------------------------------------------------------------------------------------------------------------------------------------------------------------------------------------------------------------------------------------------------------------------------------------------------------------------------------------------------CACTTTGATTGTGATGACATCAAATGTGGGGTCATCTGCAATTGCAAAGGGTGGTAGCAACAGK------ATTGGATTTACATTTGCTAGCAATGCT------RAGGAA------------GKTAGGTACTCGGCCCTAAAAGAAATGGTGATGGAAGAGCTTAAAGGTTTCTTTAAGCCTGAACTTCTAAACAGACTGGATGAAGTGGTGGTTTTCAGA------------------------------------------------------------------------------------------------------------------------------------------------------------------------------------------------------------------------------------------------------------------------------------------------------------------------------------------------------------------------------------------------------------------------------------------------------------------------------------------------------------------------------------------------------------------------------
>Isoetes_andicola
-----------------------------------------------------------------GGCGCTGRACATTATGGCT------------------------------------------TTAAAT------------------------------------------------------------------------------------------TTTGTTTYTGCAAATCAATTGCCTTGTTCAAGTGAY---------------------GGGCGGCYTTYT------------------------TCYTYGAGGTGCTTCAATCCAGTG---ARGCAGATTTCTTTGGCAAAGAGC---------------------------------------------------------------TCTGTTG----------------------------------------GGGATCGTCTGCTTTGAAAACTTATGAAGGAY--------------------------AGAAGGACGGGAGTTGTG------------------------------------------GATGAGTTGAGCTCAATT------------------TCTTATTYAGAGKGTTTTGAAGCTTYTRTTTCTCCCCAACTCAATTTT------------------GTTCATAAATATAAGAAGGGYCRTTCTAGAARATTAGTGTTTGACGAGTCY------------------------CATGGAGGTKCTYGTMGATGT------------------GTTGCACAGRCAGKTTTTKAGAGATTCRCARARAGRGCRATMAAATCAATTWTGTTCRCACATAARGAAGCGAAMARCTTTGGTAAGGCAKAAGTAG-GACW-AACATTTGCTTCTTGGRTTRAYTTCTGAAGAACAAGGY------CGAAATGGG---------------------------------------------------------------------------------------------------------------------------------------------------------------------------------------------------------------------------------------------------------------------------------------------------------------------------------------------------------------------------------------------------------------------------------------------------------------------------------------------------------------------------------------------------------------------------------------------------------------------------------------------------------------------------------------------------------------------------------------------------------------------------------------------------------------------------GGAAAGCGT------------------------------------------------------------------------------------------------------------------------------CTAATGTCWTTGGATATGGGATTGTTGCTTGCTGGTGCCAAGRAAAGGGGTGAACTGRAAAMACGTGTAACAAGCCTGATAGAAGAAACAYRCACATCAGGC---AATGGTATTCTGTTTATGGACGAAGTCCACACTCTCGTTGGCTCTGGTTGTGTTGGTGGTATAGGAGGAACCGGT---GCTGGCTTAGACATAGCCAACTTATTTAAGCYTGCTCTTGCCAGATGCCAGCTTCAGTGTATAGGAGCAACAACCT-GGATGAA-------AGCATATTGGGAAGGAAAAAGCTTTAGCTCATCGGTTTCAACCTATAATGGTTAACAAACCAACTCAGGAAGATGCCATCGAGATTCTTTTAGGTCTGCKTKAAAAGTATGARGAACATCATAAATGTAGGATCACAAGAGAAGYTGTTGAYGCAGCTGTGTACSTGTCTRCAAGGTATATTCCTGATAGACAACTYCC-GATAAAGCA------------------------------------------------------------------------------------------------------------------------------ATTGATTTGATCGATGAAGCTGGAAGTCGGGC--------------------------------------------------------------------------------------------------------------------------------------------------------------------------------------------------------------------------------------------------------------------------------------------------------------------------------------------------------------------------------------------------------------------------------------------------------------------------------------------------------------------------------------------------------------------------------------------------------------------------------------------------------------------------------------------------------------------------------------------------------------------------------------------------------------------------------------------------------------------------------------------------------------------------------------------------------------------------------------------------------------------------------------------------------------------------------------------------------------------------------------------------------------------------------------------------------------------------------------------------------------------------------------------------------------------------------------------------------AGGGACGGGTTGTTTCATTTAAGAACACTTTGATTGTGATGACATCAAATGTGGGGTCATCTGCAATTGCAAAGGGTGGTAGCAA--------------------------------------------------------------------------------------------------------------------------------------------------------------------------------------------------------------------------------------------------------------------------------------------------------------------------------------------------------------------------ATACAGTCAGTGAAGCTCTTTTATCGGAAGAGTATCAAGAAGGTGACACAGCTCTTTTGGATGTGGATGGC------------------------------------------------------------------ACAGGTAATTCTGTGGTGATACGCCATACGAAACCA------------AATCCGTGTGACCATGGATTATGT---ATACAAGTCTTGACT------------------------------GGA---GCTGGAG--------------------------------------------------------------------------------------
>Isoetes_humilior
--------------------------------------------------------------------------------------------------------------------------------------------------------------------------------------------------------------------------------------------------------------------------------------------------------------------------------------------------------------------------------------------------------------------------------------------------------------------------------------------------------------------------------------------------------------------------------------------------------------------------------------------------------------------------------------------------------------------------------------------------------------------------------------------------------------------------------------------------------------------------------------------------------------------------------------------------------------------------------------------------------------------------------------------------------------------------------------------------------------------------------------------------------------------------------------------------TTCCAAGAAGATGGGACACAACTATATCACACCTGAACATATTGTCATTGCTTTGCTATTAGTGGATGATGGAGCTGCCAGTAGAGTTCTTGACAGG------------------------------------------------------------------------------------------------------------------------------------------------------------------------------------------------------------------------------------------------------------------------------------------------------------------------------------------------------------------------------------------------------------------------------------------------------------------------------------------------------------------------------------------------------------------------------------------------------------------------------------------------------------------------------------------------------------------------------------CGTGTAACAAGCCTGATAGAAGAAACACGCACATCAGGC---AATGTTATTTTGTTAATCGATGAAGTCCACACTCTAGTTGGCTCTGGTTCTGTTGGCGGTAGAGGAGGAACCAGT--------------------------------------------------------------------------------------------------------------------------------------------------------------------------------------------------------------------------------------------------------------------------------------------------------------------------------------------------------------------------------------------------------------------------------------------------------------------------------------------------------------------------------------------------------------------------------------------------------------------------------------------------------------------------------------------------------------------------------------------------------------------------------------------------------------------------------------------------------------------------------------------------------------------------------------------------------------------------------------------------------------------------------------------------------------------------------------------------------------------------------------------------------------------------------------------------------------------------TGATATA------GCTTCGATTATTCTTGGCAAT---GAACTGTCTGAAGGGCCAGTG---------GTTGTTGGACCTGCTGAAATAGCTGCAGTTGCATCAGTATGGTCAGGTG-------------------------------------------------------------------------------------------------------------------------------------------------------------------------------------------------------------------------------------------------------------------------------------------------------------------------------------------------------------------------------------------------------------------------------------------------------------------------------------------------------------------------------------------------------------------TGGTAGCAACAGG------ATTGGATTTACATTTGCTAGCAATGCT------GAGGAA------------GGTAGGTACTCGGCGCTGAAAGAAATGGTGATGGAAGAGCTTAAAGGTTTCTTTAAGYCTGAACYYCTRAACAGGCTAGATGAAGTGGTGGTTTTCAGATCGCTTGAGAGATCTCAGGTA--------------------------------------------------------------------------------------------------------------------------------------CTACGGTGCCCGTCY---AAGACGAGCAGTTATAAGGATTGTGGAGGATACAGTCAGCGAAGCTC---------------------------------------------------------------------------------------------------------------------------------------TGATACGCCATACAAAACCA------------AATCCGTGTGACCATGGATTATGT---GTACAAGTCTTGACA------------------------------GGA---GCTGGAGCAGCCAC-------------------------------------------------------------------------------
>Isoetes_elatior
-------------------------------------------------------------------------------------------------------------------------------------------------------------------------------------------------------------------------------------------------------------------------------------------------------------------------------------------------TG---AGGCGGATTTCTTTGGCAAAGAGC---------------------------------------------------------------TCTGTTGTTTATGGTAAAAATACG---------------AGACCCAGAGGATCGTCTGCTTTGAAAACTTATGAAGGACTT------------------------AGAAGGACGGGAAGTGTG------------------------------------------GATGAGTTGAGCTCAATT------------------TCTTATTCAGAGGGTTTTGAAGCTTCTGTTTCTCCCCAACTCAATTTT------------------GTT---------------------------------------------TCC------------------------CATGGAAATGCTTGTAGATGT------------------GTTGCACAKRCAATTGTTTAGAGATTCACAG---GRGCGATCAAATMAAWWATGTTCGCACAGAAAGAAGCGAAAAGCTTTGGKAAGGCAGAARTAGGGACTGAWYRTTTGCTTYTTGGGTTRATTTC-GAAGAACAAGGT------MGAKAT-KGTTTCTTCGAYMTG-WTTRATGATTRAAAGGGCYAGAGAGGCTGTTAAAGGRMTTYTRGACGGG-AGCAAGRCACS------------------TCTAATAKACTT------------------------GC---------TCCATGCTCTCATGGTAGTAAGAGAG-GTTCAAAGCAGTCTTAGACAGTTCC-----------------------------------------------------------------------------------------CAGGCTTGGGTTGAAAAAAGACAAGYTGCAGGCA------GRGGCAGTTACAAGACTTCAAGGAGAACTTGCC---------------AAGGATGGAAGGAATCCATCC------------------------CCCCAATTAGCTACACCACCCARAGCTACAGCA---------------------------------------------------------------------------GCTGCTACAACTTCAGGCAGACGCTCTAGCAGTAGAAAAGGTAA--GCGTCCTAAATGATTTCTGTTTTGATCTTACTGTTAAAGCAAGTGAGGGTAAAATTGACCCTGTCATAGGGCGGAATAAGGAAGTT----------------------------GAACA---AAAAATAATCCTATTTTGCTTGGGGAACCAGGAGTAGGCAAAACTGCAATTGCTGAGGGTCTGGCACTAAGAATTGCAAATGGCAATGTTCCAGAGTTTCTTATTG--------------------------------------------------------------------------------------------------------------------------------------------------------------------------------------------------------------------------------------------------------------------GAAGTCCACACTCTAGTTGSCTCTGGTTCTGTTGGTGGTAGAGGAGGAACCAGT---GY-GGGC-AGACATAGCCAACTTATTTAAGCCTGCTCTTGCCAGAGGCCAGCTTCAGTGTATAGCAGCAACAACCTTGGAT-AACATCGAAAGCATATTGAGAAGGACAAAGCATCAGCTCATAGATTTTAACCTATAATGGT--------------AGGAAGATGCTATTGAGATTCTTTTAGGTCTGCGTGAAAAGTACGAAGAACATCATAAATGTAGGATCAYRAGAGAWGCTGTTGATGYAGCTGTGTAYYTGTCTGCAASGTATATTCCTGATAGACAACTCCCCRATAAAGCA------------------------------------------------------------------------------------------------------------------------------ATTGATTTGATCRATGAAGCTGGAAGTYGGGCTCRRATARATGCATTTAAAYKGAGG---------------------------------------------------------------------------------------------------------------------------------AAARAACAGCGGGTATCCATTCTTTCTAAGTCTCCTAACGAATATTGGCAGGAGATTCGAAAT------------GTTCAATCTGCACAGGAAGCGGCTTTGGCCCCAAAATCTGCCCTTGGG---------------------------------------AACTCT------------------------------------------------------------------------------------------------------------------------------------------------------------------------------------------------------------------------------------------------------------------------------------------------------------------------------------ACATCATCAGATTCC------------------------------------------TCTTA----GACAATGACATA------GCTTCGATTATTCTTGGCAAT---GAACTGTCTGAAGGGCCAGTR---------GTTGTYGGASYTGYTGAAWTAGCYGCAGTTGCATC-GTATGGTYAGGYGTACCAGTKCAGYAGCTKGCRGAGGATGAGCAAGTGAARTTATTGAATTTGGAGAAWTTGCTCCATACTCGTGTKGTAGGCCAGGATGATRCAGTCASTGCCATCTCTCGTGCTGTGAGGYGTGCTCGTGTTGGTCTGAAGGAYCCTGATAGGCCCATTGCAGCTATGCTTTTCTGTGGACCAACTGGAGTAGGAAAAACTGAATTAGCMAAAGCACTGTCGCAAYATTYTTTTGGATCAG-----------------------------------------------------------------------------------------------------------------GAAACCGTTAAAAGGCGACCATTTACTGTAGTACTCCTTGATGAAATTGAAAAAGCACATCCAGATGTTTTCAACATGCTCCTCCAAATATTTGAAGATGGGAGGCTCACAGACTCATAGGGACGGGTTGTTTCATTTAAGAAYACGTTGATTGTGATGACATCAAATGTGGGKTCATCTGCAATTGCAAAGGGTGGTAGCAACAGG------ATTGGATTTAMATTTGCTAGCAATGCY------GWGGAA------------GGTAGGTACTCGGCGCTGAAAGAAATRGTGATGGAAGAGCTTAAAGGTTTCTTTAAGCCTGAACTTYTAAAYAGGCTGGATGAAGTGGTGGTTTTCAGATCGCTTGAGAGATCTCAGGTAAGGGAAATTGTAGAGATCATGGTGAAAKRAACAAAAGRGCGT---YTT------GCAGCACAAGGCTTTAACCTCGA-GTGTCTGAGGCAGCAATGWGGATGATTTRCGAGCAAGGTTWTGAC------AGAAGCTAYGGTGCCCGTCYTKTAAGACGAGCAGTTATAAGGATTGTGGAGGATACAGTCAGCGA-GCTCYTTTAAYGGAAGAGTATCAAGAAGGYGACACAGCTCTTTTGGATGTGGATGGC------------------------------------------------------------------ACAGKTAATCCTGTGGTGATAYGCCATACAAAACCA------------AATYCRTGTGACCATGGATTATGT---GTACAAGTCTTGACA------------------------------GGA---GCTGGAGCAGCCACCAATTGA------------------------------------------------------------------------
>Isoetes_coromandelina
-----------------------------------------------------------------------------------------------------------------------------------------------------------------------------------------------------------------------------------------------------------------------------------------------------------------------------------------------------------------------------------------------------------------------------------------------------------------------------------------------------------------------------------------------------------------------------------------------------------------------------CTCAATT------------------TCTTATTCAGAGGGTTTTGAAGCTTCTGTTTCCCCCCAGCTCAAGTTT------------------GTTCGTAAACATAAGAAGGGTCCTTCCAAAAGACTAGCATTTGATGAGTCA------------------------CATGGAGGTCCTTGTAGATGT------------------GTTGCTGAAGCAGTTTTTGAGAGATTCACAGAAAGAGCAATCAAATCAATCATGTTTGCGCAAAAAGAAGCTAAAAGCTTTGGGAAGGCAGAAGTAGGGACTGAACATCTGCTGCTTGGGCTGATTTCTGAAGAACAAGGT------CGAGAAGGATTTCTTGGATCTGGGTTGATGATTGAAAGGGCTAGAGAGGCTGTCAGAGCACTGCTAGATGGGCAACAGGGCACG------------------TCTAATAGACCT------------------------GCATCTGAAATTCCATT-------------------------------------------------------------------------------------------------------------------------------------------------------------------------------------------------------------GCC---------------AAGGATGGGAGGAATCCATCT------------------------CCTCAGTTAGCTGCTCCACAGAAAGCTACGGCA---------------------------------------------------------------------------GCTGCCACAACTTCAGGCAAACGCTCTAGCACCAGAAAAG----------------------------------------------------------------------------------------AGTTCAAAGAGTAGTCCAGATCCTTGCCAGAAGAACA---AAAAATAATCCAATTTTGCTTGGAGAACCTGGAGTAGGCAAAACTGCAATTGCGGAGGGGCTGGCATTAAGAATTGCAAATGGCAATGTTCCAGACTTCCTTA---GAAAGCGG------------------------------------------------------------------------------------------------------------------------------CTAATGTCTTTGGATATGGGATTGTTGCTTGCTGGTGCTAAGGAAAG------------------------------------------------------------------------------------------------------------------------------------------------------------------------------------------------------------------------------------------------------------------------------------------------------------------------------------------------------------------------------------TGTTGATGCAGCTGTATACCTAT-TGCGAGGTATATTCC-GATAGACAACTCCCTGATAAGGCT------------------------------------------------------------------------------------------------------------------------------ATTGATTTGATCGATGAAGCCGGAAGTCGGGCTCGAATAGATGCATTTAAACGAAAG---------------------------------------------------------------------------------------------------------------------------------AAAGAACAGCGTGTTTCTATTCTTACAAAGTCTCCTAGCGAATACTGGCAGGAGATTCGAAAT------------GTCCAAGC-----------------------------------------------------------------------------------------------------------------------------------------------------------------------------------------------------------------------------------------------------------------------------------------------------------------------------------------------------------------------------------------------------------------------------------------------------------------------------------------------------------------------TTCTTGGCAAT---GAACTGTCTGAAGGGCCGGTG---------GTTGTAGGACCAGCTGAAATAGCTGCAGTTGCATCTGCATGGTCAGGTGTACCAGTTCAGCAGCT----------------------------------------------------------------------------------------------------------------------------------------------------------------------------------------------------------------------------------------ATGGTTAGATTAGACATGAGCGAATACATGGAACGACACACTGTTAGCAAGCTGATAGGCTCACCACCAGGTTATGTTGGATATGGTGATGG-------------------------------CCATTTACTGTGGTACTCCTGGATGAAATTGAGAAAGCACATCCAGATGTTTTCAACATGCTGCTTCAAATATTTGAAGATGGGAGACTCACAGATTCACAGGGACGGGTGGTCTCCTTCAAGAACACTTTAATTGTGATGACATCAAACGTGGGGTCATCAGCAATTGCAAAGGGTGGTAGCAACAGG------ATTGGATTCACATT-------AATGCT------GAAGAA------------GGCAGGTACTCGGCACTAAAAGAAATGGTTATGGAAGAGCTCAAAGGTTTCTTCAAGCCTGAACTTCTAAACAGGCTCGATGAAGTGGTGGTT------------------------------------------------------------------------------------------------------------------------------------------------------------------------------------------------------------------------------------------------------------------------------------------------------------------------------------------------------------------------------------------------------------------------------------------------------------------------------------------------------------------------------------------------------------------------------------
