# Supplementary material for: Phylogenomics indicates the “living fossil” Isoetes diversified in the Cenozoic
Source: PLoS One. 2020 Jun 18;15(6):e0227525. doi: 10.1371/journal.pone.0227525 (PMC7302493; doi:10.1371/journal.pone.0227525)
Supplement: S1 File — Folder containing fasta files for each of the individual nuclear alignments. (GZ) [file pone.0227525.s011.gz › 1_Individual_Nuclear_Alignments/Homolog_20776.orthogroup_3.fasta]

>Pteridium_aquilinium
---------------------------------------------------------------------GAGCAGCAAGCTCAGAGGGCATGGCGGGTG---------------------------------CGGGACCTTCAGCATTTC------------GTGTCATGGCCACCACCAGCAGGTCAT------------------------AATGTACCACAG---------------------------------------------------------------------------------------------------------------------------------------------------------ATGGTCGAC------ACAGATGAGGTGAGGACTATCTTTGTGCTAGGTTTTCCGCCTGATGTGAAGGAGAGGGAGCTCCAAAACCTTCTGAGATGGTGGCCTGGTTACGAAGCTTCACAGATGAATTTC------------AAGGGGGAGCAGCCTATGGGATTTGCCCTTTTCACCTCAGCCACCATGGCCATGGCTGCCAAGGATGCACTTCAG------AATCTGGTGTTTGATCACGAGACAAACTCTACCTTGCGAGCAGAGATGGCAAAGAAGAATCTGTATGTAAAACGT------------------------------------------------GGTGTTACCGGAATGGGAACAGAAACACCACCTTTTGACCAAAGTAAAAGATTGCGGACG------------------------------------------------------------------------------------------------GGTGGT---------------GATTTCACTACGTCGCACTATGCACCTCCTGGTGCCTTTGCTGCG------------------------CCACCTCCAACTAGTTGGGTG---CCTCAAAGCTTCATGCCCCCAGGT------GGCTCGTATGATCCTTATGGTGGT---TATGGCATGCCTCCG------GTTCAG------CCTGTTGCACAG------CCT---------------------------------CTAGTGCCACCAGTA---GCTCCTGCAGGT---------TATGCACCTATT---CAGAATACGAAAGACAATCCACCATGCAACACATTGTTTGTAGGGAATCTTGGAGAAAGTACTAATGAAGCAGAATTGAGGGGCATCTTCAGT---------------GGCCAGCCGGGGTTTCGACAGATGAAGGTGCTAAGACAGGGGAGGAGCACAGTTTGCTTTATTGAATTTGCGGATGTAAACAGTGCTATTGCAGTCCACAATAATATGCAAGGAGCAATC---GTGACAAGCTCTGACAGAGGTGGC---ATGCGACTTCAG------------------------------------------------------------------------TAT------------------------------------------------------------------------------------------------------------------------------------------------------------------------------------------------------------------------------------------------------------------------------------------------------------------------------------------------------------------------------------------------------------------------------------------------------------------------------------------------------------------------------------------------------------------------------------------------------------------------------------------------------------------------------------------------------------------------------------------------------------------------------------------------------------------------------------------------------------------------------------------------------------------------------------------------------------------------------------------------------------------------------------------------------------------------------------------------------------------------------------------------------------------------------------------------------------------------------------------------------------------------------------------------------------------------------------------------------------------------------------------------------------------------------------------------------------------------------------------------------------------------------------------------TCAAAGAACCCTTTTGGGAGGAAAAAAGAGTTTATGGTCAATTCTGATGGAGGT---------------GCTCCTGGTGTGCCAACG---------------------------------AGTGCTAACGGGGCTTCAAGCAACCAGGCCAGCAGGCCAGCCTGA---------
>Lygodium_japonicum
------------------------------------------------------------------------------------------ATGGCGGGC---------------------------------GCTGGTCCTCCGCATTAC------------GCACCATGG---CCTCCTGCAGGACCA------------------------------CCCGCA---------------------------------------------------------------------------------------------------------------------------------------------------------CTGTCAGAC------ACTGACGAGGTCAGGACCATTTTCGTCCTGGGGTTTCCGCCGGACGTGAAGGAGAGGGAGCTGCAGAACCTGTTGCGATGGTGGCCTGGCTACGAGGCTTCTCAAATGAATTTC------------AAAGGTGAGCAGCCCATGGGGTTCGCTCTGTTTAGCTCAGCTGCAATGGCTTTAGCTGCCAAAGATGCACTTCAG------AATCTGGTTTTTGACCCGGAGACAAATTCAGTTTTGCGAGCAGAGATGGCAAAGAAGAATTTGTATGTGAAACGA------------------------------------------------GGTGTAACAGGGGCAAACACTGACACACCACCTTTTGACCAAAGTAAAAGATTACGAACT------------------------------------------------------------------------------------------------GCAGGA---------------GACTACACTCCTTCCCCTTATGCTCCTCCTGGGGCCTTCCCTCCC------------------------CCAGCCCCAACTAGCTGGGGT---CCTCCTAGCTATCTTTCGTCTGCA------TCTGCTTATGATCCATATGGGGGG---TATGGCCTTCCTCCT------GTTCCA------CCTGTTGTTCCC------CCT---------------------------------TTGGTTCCTCCTGTA---GCACCTGCTGGT---------TATGCGCCCGTG---CAGAATACTAAGGATAATCCACCATGCAACACATTGTTTGTAGGGAATCTTGGTGAACAGACAAGCGAAGCAGAATTACGGGGGCTTTTTAGT---------------GGCCAACCTGGATTTCGCCAAATGAAGGTTTTGCGGCAGGGACGGAGCACTGTTTGCTTCATTGAGTTTGTGGATGTTAGCAGTGCTATGGCTGTCCATAATAACCTGCAGGGAGCAGTT---CTTACGAGTTCTGATAGGGGTGGC---ATGAGATTACAG------------------------------------------------------------------------TAT------------------------------------------------------------------------------------------------------------------------------------------------------------------------------------------------------------------------------------------------------------------------------------------------------------------------------------------------------------------------------------------------------------------------------------------------------------------------------------------------------------------------------------------------------------------------------------------------------------------------------------------------------------------------------------------------------------------------------------------------------------------------------------------------------------------------------------------------------------------------------------------------------------------------------------------------------------------------------------------------------------------------------------------------------------------------------------------------------------------------------------------------------------------------------------------------------------------------------------------------------------------------------------------------------------------------------------------------------------------------------------------------------------------------------------------------------------------------------------------------------------------------------------------------TCTAAAAACCCATTTGGGAGAAAAAAGGAGTTTATGAATAACTCAGATGGAGGG---------------GCGCCTGGTGTG---------------------------------------------------TCAGATGGGAATGGAACTTCTAGGCCCCGTGGTGCTTAA---
>Selaginella_moellendorffii
---------------------------------------------------------------------------------------------------------------------------------------------------------------------------------------------------------------------------------------------------------------------------------------------------------------------------------------------------------------------------------------------------------------CAGGTGAGGACGATCTTCGTGCTAGGTTTTCCACCAGATGTCAAGGAGCGGGAGCTCCAAAATCTCCTGCGCTGGTGGCCCGGATATGAGGCGTCGCAAATGAACTTC------------AAAGGCGACCAGCCAATGGGATTCGCGCTCTTCTCCACCGCCTCAATGGCAATGGCTGCTCGAGACGCACTCCAGGCAAGCAATCTAGTGTTCGATGCCGACGCTAAGTCCGTGCTGCGTGCCGAGATGGCAAAGAAGAACTTATATGTGAAAAGAGGCAATTTTTGTGATATGTCTGCTCATGATTTTTTGTTTACGGTGTCAGGTGTTACGGGGATCAATGCAGAGGGAACAGCATACGATCATAGCAAGAGAATGCGAACT------------------------------------------------------------------------------------------------GGGGGC---------------GAGTGCACGCCT---GCCTATCCTCCTCCT------TTTGCACCT------------------------CCTCCGCCGCCGGCGTGGCCA---CCCCAGGGGTACATGGCTCCA---------GCTCCTTACGATCCTTATGGATCG---TATCCAGTTGCTCAG------GTACCT------CCTCCGGTTCCT------CCT---------------------------------CCTGCA---CCCGTG---GCACCTGCTGGT---------TACGCTCCTGTTCAGCAGAACACTAAGGACAATCCGCCATGTAACACTTTGTTTATTGGAAATCTCGGTGAAGCAACGAGTGAAGCGGAGCTGCGTGGGTTGTTTAGCAGGCAATGTCTGTGCAGCCAACCAGGTTTTAGACAAATGAAAGTCCTGCGCCAAGGAAGGAGCACTGTGTGTTTCATCGAGTTTGTTGATGTAAATACAGCTATGGCAGTCCACACGAACCTTCAAGGTGCTGTT---CTTTCGACTTCAGATCGTGGTGGG---ATGAGAATACAATATCCTTTTTTCGGTTTCTTCGTTTGTCTTTTTCTTCGTCTTTGGTTGAATTTCCTTGACAGTTTGTCCACGTAT------------------------------------------------------------------------------------------------------------------------------------------------------------------------------------------------------------------------------------------------------------------------------------------------------------------------------------------------------------------------------------------------------------------------------------------------------------------------------------------------------------------------------------------------------------------------------------------------------------------------------------------------------------------------------------------------------------------------------------------------------------------------------------------------------------------------------------------------------------------------------------------------------------------------------------------------------------------------------------------------------------------------------------------------------------------------------------------------------------------------------------------------------------------------------------------------------------------------------------------------------------------------------------------------------------------------------------------------------------------------------------------------------------------------------------------------------------------------------------------------------------------------------------------------TCGAAAAATCCTTACGGGCGGAAGAAGGAGGGACCTAGTGGGCAGCTTGATGGGATC---------CCTCCTCCCGGTGTGTCATCC------CCAACATTGACAACATTGAGTACAATGACAAATGGTGCTACCGATCGCAATTCAGTGACTTCAGAGACGTCGACTGCCTGA
>Isoetes_lacustris
---------------------------------------------------------------------------------------------ATGGCA---------------------------------AACATTAATCCGCAATAC------------AGTCAATGGGTGCCACCA---------------------------------------CCCAAT---------------------------------------------------------------------------------------------------------------------------------------------------------GCTCCAGATGGCCAGCAAGACGAGGTGCGAACTATATTTGTCCTTGGATTTCCTCCTGATGTGAAAGAACGTGAATTGCAAAACCTATTAAGGTGGTGGCCTGGTTATGAGGCATCACAAATGAACTTT------------AAGGGTGATCAACCAATGGGATTTGCGCTATTTTCTTCTGCTGCAATGGCTATGGCTGCACGAGATGCACTTCAG------AACTTGGTTTTTGATGCAGAAGCAAAGTCAGTCTTGAGAGCAGAAATGGCAAAAAAAAATCTTTATGTAAAACGA------------------------------------------------GGTGTTACAGGAATGAACAACGAAGGA---GCATATGATCACAGCAAAAGGATGCGGACA------------------------------------------------------------------------------------------------GGAGGT---------------GATTGTACCCCTGCTGCATATCCTCCTCCTCCAGCATTTGTTTCC------------------------CCACCTGCGCCTGCATGGCCA---CCACAAAGCTACATGGCACCAGGG------GCTCCATACGATCCATATGGTGCTGGATATGCCATTGCACAA------GTGCCA------CCTCCTGTTGCT------CCA---------------------------------CCAGCA---CCTGTA---GCCCCTGCTGGA---------TATGCTCCTGTT---CAGAATACCAAAGATAACCCTCCTTGCAATACATTATTTATTGGAAACCTAGGGGAGAATACGAGTGAAGCTGAGCTACGGGGTCTTTTTAGT---------------GGTCAACCAGGGTTTCGTCAAATGAAGGTTCTTCATCAGGGGAGGAGTACCGTTTGCTTCATTGAATTTGTGGATGTCACATCTGCAATGGGAGTACATACAAGCTTACAAGGAGCAGTC---CTAACAACCTCAGACCGAGGTGGA---ATGAGAATTCAA------------------------------------------------------------------------TAT------------------------------------------------------------------------------------------------------------------------------------------------------------------------------------------------------------------------------------------------------------------------------------------------------------------------------------------------------------------------------------------------------------------------------------------------------------------------------------------------------------------------------------------------------------------------------------------------------------------------------------------------------------------------------------------------------------------------------------------------------------------------------------------------------------------------------------------------------------------------------------------------------------------------------------------------------------------------------------------------------------------------------------------------------------------------------------------------------------------------------------------------------------------------------------------------------------------------------------------------------------------------------------------------------------------------------------------------------------------------------------------------------------------------------------------------------------------------------------------------------------------------------------------------TCAAAGAACCCTTATGGAAGAAAGAAGGAAGGCCCAGGGTCTCAAGTAGCAGAT------------------------------------------------------------------------------------------------------------------------
>Physcomitrella_patens
------------------------------------------------------------------------------------------------ATG---------------------------------GCAGCTCCTCTTCAGTAT------------AATCAATGGGCTCCGCTG------------------------------------CTGCCGCAG------------------------------------------------------------------------------------------------------------------------------------------------------------CCCAACGTAGCTCACGATGAGGTGAGAACTATATTCGTCTTGGGATTCCCTTCTGATGTTAAGGAGCGGGAGCTACAAAACCTTTTGCGGTGGTGGCCAGGGTATGAAGCGTCGCAAATGAATTTT------------AAATGTGACCAACCTATGGGTTTTGCGCTTTTTTCTACAGTTGCTATGGCCATGGCTGCACGCGATGCCCTTCAG------AACTTGGTTTTTGATGCGGATACAAATTCTGTTTTACGAGCTGAAATGGCTAAGAAGAATTTGTTTGTGAAGAGA------------------------------------------------GGAGTTGCAGGA------GATCCTTGCATAAGCTTTGATGGAAGTAAGCGCATGCGCACT---------------------------------------------------------------------------------------------GGGGGTGGT---------------GATTATTCTCCAGCACCCTATTCTGCACCA------TATCCTTCTACATATCTTACTCAACCAATGACTAGTCCAACACCTGCATGGGCC---CCTCAAACTTATGGATTGCCACAA------CCACAATATGATCAATATGGTGCC---TATGTAGCACCACAA------------------------------------CCT---------------------------------TTG------CCAATA---ACACCATCAGGC---------TATGCTCCAGTA---CAGAACACAAAAGACAATCCACCCTGCAACACATTGTTTATAGGGAATTTAGGAGAGGCTGTCAATGAAATTGAGTTGCGAGCACTATTTAGT---------------GGGCAATTGGGTTTTAGACAAATGAAAGTTTTACGACAAGGCAAAAATATTGTTTGCTTCATTGAATTTTTGGATGTAAATAGTGCAATGTTAGTACATACAAACTTGCAAGGTGCTGTT---CTTTCAACCTCAGATAGAGGTGGC---ATGAGAATACAA------------------------------------------------------------------------TAT------------------------------------------------------------------------------------------------------------------------------------------------------------------------------------------------------------------------------------------------------------------------------------------------------------------------------------------------------------------------------------------------------------------------------------------------------------------------------------------------------------------------------------------------------------------------------------------------------------------------------------------------------------------------------------------------------------------------------------------------------------------------------------------------------------------------------------------------------------------------------------------------------------------------------------------------------------------------------------------------------------------------------------------------------------------------------------------------------------------------------------------------------------------------------------------------------------------------------------------------------------------------------------------------------------------------------------------------------------------------------------------------------------------------------------------------------------------------------------------------------------------------------------------------CCTCACAATGTATAT---------------------------------------------------------------------------------------GTATATATATACTTAATTTCT---------TCTAAGTTGTAA------------------------------
>Huperzia_squarrosa
------------------------------------------------------------------------------------------ATGGCGTTG---------------------------------ATCGGCGGAGCGCAGTAT------------GGCCATTGGCCTCAACCC------------------------------------------------------------------------------------------------------------------------------------------------------------------------------------------------------------GACGGCGCCGCGGAGGAGGTGAGAACAATATTTGTGCTTGGTTTCCCTTCTGACGTCAAAGAAAGAGAGCTTCAGAATCTGCTAAGGTGGTGGCCTGGATACGAGGCTTCACAGATGAGTTTT------------AAGGGGGATCAACCTATGGGGTTTGTCCTTTTCTCATCAGCTGCAATGGCAATATCGGCACGGGATGCGTTACAG------AATTTGGTATTTGATGCCGACACGAATTCCACACTACGTGCAGAAATGGCAAAGAAGAACTTGTACATCAAGCGA------------------------------------------------GGTGTCCCTGGAATGAACACAGATGGG---GCTTTTGATCATAGTAAGCGAATGCGCACT------------------------------------------------------------------------------------------------GGTCCT---------------GACAGTGGATCAACAGGTTATCCTTCACCA------TTTGCTCCG------------------------GCAACCACTCCGACCTGGGCC---TCACAAGGATATCTTCCTACGGGA------GCTCAATATGATCCTTTTGCTGGA---TACTCAATGCCTCAA------ATACCTCAAATACCGCAAATACCACAAATGCCT---------------------------------CAAATACCTCAAGTT---GCACATATTGGCCATGCTAATTACGCCCCTGTT---CAGAATACGAAGGATAATCCTCCTTGCAACACGTTATTTGTTGGTAACCTTGGGGAAACGACCAGTGAATCCGAGCTTCGAGGAGTATTTAGC---------------AGTCAGCCTGGATTTCAGCAGATGAAAGTCTTACGCCAAGGAAAGAGTACAGTTTGCTTCATTGAATTTGTGGATGTGACTAGTGCTATGTTGGTGCACCTTACACTTCAAGGAGCCGTT---CTGCTCACTTCTGATCGTGGTGGC---ATGAGAATTCAG------------------------------------------------------------------------TTC------------------------------------------------------------------------------------------------------------------------------------------------------------------------------------------------------------------------------------------------------------------------------------------------------------------------------------------------------------------------------------------------------------------------------------------------------------------------------------------------------------------------------------------------------------------------------------------------------------------------------------------------------------------------------------------------------------------------------------------------------------------------------------------------------------------------------------------------------------------------------------------------------------------------------------------------------------------------------------------------------------------------------------------------------------------------------------------------------------------------------------------------------------------------------------------------------------------------------------------------------------------------------------------------------------------------------------------------------------------------------------------------------------------------------------------------------------------------------------------------------------------------------------------------TCCAAGAATCCTTTCGGTAAAAAGAAATTAGGAGAACATGGAGCAGAGGCTGTT---------------GGCCCAACGGGATCAGAA------CCA------------------------------------TCAAATTTAAATGGCGTTTCGGAGTAA---------------
>Huperzia_lucidula
------------------------------------------------------------------------------------------ATGGCGTTG---------------------------------ATCGGTGGAGCGCAGTAT------------GGCCATTGGGCTCAATCA------------------------------------------------------------------------------------------------------------------------------------------------------------------------------------------------------------GATGGCGCTGGAGAGGAGGTGAGAACAATATTTGTGCTTGGTTTCCCCCCTGATGTTAAAGAAAGAGAACTTCAGAATCTTCTAAGGTGGTGGCCTGGATACGAGGCTTCACAGATGAGTTTT------------AAGGGGGATCAACCTATGGGGTTTGTCCTTTTCTCATCAGCTGCAATGGCAATATCGGCTCGAGATGCGCTACAG------AATCTGGTATTTGACGCCGACACAAATTCCACGCTACGTGCGGAAATGGCAAAGAAGAACTTGTACATCAAACGA------------------------------------------------GGTGTCCCTGGAATGAGCACAGATGTG---GCTTTTGATCATAGTAAGCGGATGCGCACT------------------------------------------------------------------------------------------------GGTGCT---------------GACAGTGGATCAACAGGTTATCCTTCACCA------TTTGCTCCG------------------------TCAACCACACCAGCTTGGGCC---TCACAAGGATATCTTCCTACGGGA------GCTCCATATGATCCTTTTGCTGGA---TACTCA---------------------------------ATACCTCAAATACCT---------------------------------CAAATACCTCAAGTT---GCACATATTGGCCATACTAGCTATGCCCCTGTT---CAGAATACGAAGGATAATCCTCCTTGCAATACATTATTTGTTGGTAATCTTGGAGAAACGACCAGCGAATCAGAGCTTCGGGGAGTATTTAGC---------------AGTCAGCCTGGATTTCAGCAGATGAAAGTCTTACGTCAAGGAAAGAGTACAGTTTGCTTCATTGAATTTGTGGACGTGACTAGTGCTATGTTGGTGCACCTTACACTTCAAGGAGCCGTT---CTGCTGACTTCTGATCGTGGTGGC---ATGAGAATTCAG------------------------------------------------------------------------TTC------------------------------------------------------------------------------------------------------------------------------------------------------------------------------------------------------------------------------------------------------------------------------------------------------------------------------------------------------------------------------------------------------------------------------------------------------------------------------------------------------------------------------------------------------------------------------------------------------------------------------------------------------------------------------------------------------------------------------------------------------------------------------------------------------------------------------------------------------------------------------------------------------------------------------------------------------------------------------------------------------------------------------------------------------------------------------------------------------------------------------------------------------------------------------------------------------------------------------------------------------------------------------------------------------------------------------------------------------------------------------------------------------------------------------------------------------------------------------------------------------------------------------------------------TCCAAAAATCCTTTTGGTAAAAAGAAAGTAGGAGAACACGGAGCAGAGGGAGTT---------------GGCCCAGCGGGTTCAGAC------CTA------------------------------------TCAAATTCGAATGGTGTTTCAGAGTAA---------------
>Amborella_tricopoda
------------------------------------------------------------------------------------------ATGGCGGGC---------------------------------GCTGGTATGCACCCTTAC---------CATCAGCCTTGGACGCCATCTCCTGCTCCT---------------------GTTATGGCACCAGAA------------------------------------------------------------------------------------------------------------------------------------------------GCTCATCACATGAGTGTTAACACCCAAGATGAGGTCAGAACAATCTTCATCTCTGGCCTTCCCGATGATGTAAAGGAGAGGGAGCTCCAGAATTTGTGTAGGTGGTTGCCTGGTTATGAGGCCTCACAAGTTAATTAC------------AAAGGAGAACAACCCATGGGGTTTGTCTTATTCTCTACTGCCCCAATGGCAATGGCTGCCAGAGATGCTCTTCAG------GAACTGGTTTTTGATGCTGAGGCAAAGTCTGTGCTAAGAACTGAAATGGCAAAGAAAAACTTGTTTATCAAAAGA------------------------------------------------GGTGTTGTTGGT---------GATTCCAATTCTTTTGATCAAAGCAAGCGCATGAGGACT------------------------------------------------------------------------------------------------GGTGGA---------------GATTATAATCCTGCAGCTTATCCACATCCTCCCTCTTACCCCCCT------------------------GCTACTCCCCCTGCCTGGGGA---CCCCAGGGCTATATGCCTCCATCT------GCTCCATATGATCCTTAT---------------GTTCCTCCTTATGTCTCTGCA---------------------TCTTCT---------------------------------GCTCCTGCACCTACACCCACACCGGCTGCT---------TATGCTCCAGTT---CAGAACATGAAAGATAATCCTCCTTGCAATACTCTTTTCATTGGTAATCTCGGTGAAAACATTGTTGAGGAAGAACTGAGGGGACTCTTTGCT---------------GGACAACCTGGATATAAGCAAATGAAGGTCTTGCGGCAGGAAAGGAATACCGTTTGTTTTATTGAATTCTATGATGTGAACAGTGCCATGGCTGTGCACCGCTCTTTGCAAGGCGCTGTT---CTTCCCAGCTCTGGACGTGGAGGC---ATGCGCATACAA------------------------------------------------------------------------TAT---------------------------------------------------------------------------------------------------------------------------------------------------------------------------------------------------------------------------------------------------------------------------------------------------------------------------------------------------------------------------------------------------------------------------------------------------------------------------------------------------------------------------------------------------------------------------------------------------------------------------------------------------------------------------------------------------------------------------------------------------------------------------------------------------------------------------------------------------------------------------------------------------------------------------------------------------------------------------------------------------------------------------------------------------------------------------------------------------------------------------------------------------------------------------------------------------------------------------------------------------------------------------------------------------------------------------------------------------------------------------------------------------------------------------------------------------------------------------------------------------------------------------------------------------------------------------------------------------------------------------------------------CCTCTTATTTGTTTTATCAATTTGTGTTCG---------CATGATTAG---------------------------------
>Littorella_uniflora
------------------------------------------------------------------------------------------ATGGCAGGC---------------------------------AACGGAATGCACCCGTAC---------CACCAACAATGGCCCCCCGGAGGGCCACCCCCGCAACCCCCC---------TCAGCCGCTCCTCCT---CCAGCCCCG---------------------------------------------ATTCCTATGGGTAATCCGCCGCCCTCA---------------------------------------------------------------------------------------GACGAGGTACGTACTATATTTATTTCAGGTTTGCCTGAAGATGTGAAAGAGAGGGAGCTACAAAATTTGCTCAGGTGGCTTCCAGGATACGAGGCCTCACAGGTGAACTTC------------AAAGGGGAGCATCCAATGGGATTTGGGCTTTTTGCTACTCCGCAGCATGCATTTGCTGCCAAGGATGCACTTGAG------GGGATGGTGTTTGATACCGACTCAAAGTCTGTTTTACATGCAGAGATGGCGAAGAAGAATCTTTTTGTGAAAAGA------------------------------------------------GGTATCGTTGCT---------GATTCAAATGCTTATGACCAGAGTAAGCGCATGAGAACT------------------------------------------------------------------------------------------------GCTGGT---------------GATTATACTCATACTGTATAT---GCAACTTCTCCTTATCATCCT------------------------CCCACAGCAGCTGTTTGGGCA---CCACATGGGTATATGACTCCAGCTCCT---CCACCATACGATCCATATACAGGC---TATGCTGTTCCACCC------GTACCA---------------------ATGCCG---------------------------------GCTCCAGCTCCTGTACCGGCACCAAGCAGT---------TATGTTCCCGTG---CAGAATACGAAAGACAATCCTCCTTGTAATACCCTGTTTATTGGCAATCTCGGCGTGAATATTAATGAAGAAGAACTAAGAGGGATTTTCAGC---------------GTCCAACCTGGTTTTAAGCAGATGAAAGTAATTAGACAGGAAAGGCACACTGTTTGCTTCATTGAATTTGAAGATGTGAACAGCGCGACTAATGTACACCAGAACTTGCAGGGTGCTGTT---ATACCCAGCTCTGGTTCGGTTGGC---ATGCGTATTCAA------------------------------------------------------------------------TAT------------------------------------------------------------------------------------------------------------------------------------------------------------------------------------------------------------------------------------------------------------------------------------------------------------------------------------------------------------------------------------------------------------------------------------------------------------------------------------------------------------------------------------------------------------------------------------------------------------------------------------------------------------------------------------------------------------------------------------------------------------------------------------------------------------------------------------------------------------------------------------------------------------------------------------------------------------------------------------------------------------------------------------------------------------------------------------------------------------------------------------------------------------------------------------------------------------------------------------------------------------------------------------------------------------------------------------------------------------------------------------------------------------------------------------------------------------------------------------------------------------------------------------------------TCGAAGAATCCGTTTGGGAAAAGAAAGGACTCT---------GTCTATCCAGCT---------------GCTCCTGGTGTGAATGGTGCCTCGCCTCAAATGAGCTACCAGTAA------------------------------------------------------------
>Theobroma_cacao
------------------------------------------------------------------------------------------ATGGCGGGT---------------------------------GCTGGAATCCACCCATAT---------CACCAGCAATGGCCGCCGGCACCAGCACCTCCGCCCCCACCAGCCGCAGCAGCAGCCGCTCCTCCA---CCACCTCCT---------------------------------------------TCTGTCCACCATCCTCCTCCACCTGCT------------------------------------------------------------------------------TCCTCTCATGACGAGGTTCGGACTATCTTCATTACGGGTCTTCCTGAAGATGTTAAAGAGAGAGAGCTACAGAATTTGCTGAGATGGCTTCCAGGTTATGAGGCTTCGCAAGTGAACTAC------------AAGGGAGAAAAGCCCATGGGTTTTGCTCTCTTCTCAAGTGCACAACTTGCAGTTGCTGCAAAAGATTCCCTTCAG------GACATGCTTTTTGATGCTGAGTCAAAGTCGGTATTGCACATAGAGATGGCAAAGAAGAATCTATTTGTTAAAAGA------------------------------------------------GGTATAGTAGCA---------GATTCTAATGCATATGATCAAAGCAAACGTTTGCGAACT------------------------------------------------------------------------------------------------GGTGGT---------------GATTATTCACACAGTGCTTATACAGCTCCATCTCCATTTCACCCT------------------------CCTCCTGCTCCTGTTTGGGGA---CCACAAGGGTATATGGCTCCAACTCCT---CCTCCATATGATCCGTATGGAGGT---TATCCTGTTCCTCCA------GTACCA---------------------ATGCCA---------------------------------ACCCCTGCTCCTGTACCGGCTCCAAGCAGT---------TACGTGCCTGTT---CAGAATACCAAAGATAACCCTCCTTGCAATACCTTATTTATTGGCAATCTTGGAGAGAATATTAATGAGGAAGAACTAAGGGGCCTATTCAGT---------------GTTCAACCTGGTTTTAAGCAAATGAAGATCTTGAGACAAGAAAGGCATACTGTCTGCTTTATAGAGTTTGAAGATGTCAATACTGCAACCAATGTGCACCACAATTTACAGGGTGCTGTG---ATCCCTAGTTCTGGTTCTGTTGGC---ATGCGAATACAA------------------------------------------------------------------------TAT------------------------------------------------------------------------------------------------------------------------------------------------------------------------------------------------------------------------------------------------------------------------------------------------------------------------------------------------------------------------------------------------------------------------------------------------------------------------------------------------------------------------------------------------------------------------------------------------------------------------------------------------------------------------------------------------------------------------------------------------------------------------------------------------------------------------------------------------------------------------------------------------------------------------------------------------------------------------------------------------------------------------------------------------------------------------------------------------------------------------------------------------------------------------------------------------------------------------------------------------------------------------------------------------------------------------------------------------------------------------------------------------------------------------------------------------------------------------------------------------------------------------------------------------TCTAAGAATCCTTTTGGTAAAAGGAAGGACTCTGGT------CATCCCATTGCT---------------TCCCCTGGTGCAAATGGTGCTCCACCATCAATGACTTACCAGTAG------------------------------------------------------------
>Arabidopsis_thaliana
------------------------------------------------------------------------------------------ATGGCCGGC---------------------------------GCCGGAATCCACCCATAC---------CACCAGCAGTGGCCGCCGGCAGGTGCGCCGCCTCCTCCAGCCGCAGTATCATCAGCTGCTCCACCACATCCGCCGCCC---------------------------------------------ATTCATCACCATCCTCCTCCTCCTCCTGTT------------------------------------------------------TTAGTTGACAACCATAATCGTCCTCCTTATGACGAGCTGCGGACAATCTTCATCGCAGGGCTTCCCGATGATGTAAAAGAGAGAGAGCTTTTGAATCTCTTGAGATGGTTGCCTGGTTACGAGGCTTCTCAGGTGAACTTC------------AAGGGAGAAAAGCCCATGGGGTTTGCTCTTTTCTCCACAGCTCAGTTTGCAATGGCAGCCAAAGATACCCTTCAG------CATATGGTGTTTGATGCTGAGTCAAAGTCTGTGATACATACAGAGATGGCCAAGAAGAATCTTTTTGTTAAAAGA------------------------------------------------GGTATTGTTGGG---------GATTCAAATGCTTATGATCAAAGTAAGCGCCTACGAACT------------------------------------------------------------------------------------------------GGTGGT---------------GACTGCACACACTCTGTGTAT---AGTCCATCTCCTTTCCATCCT------------------------CCACCTCCTCCTGTGTGGGGACCTCCTCATGGATATATGGCACCTGCACCT---CCACCATATGATCCCTATGCAGGT---TATCATGCTCCCCCT------GTACCA---------------------ATGCCT---------------------------------ACGCCCCCACCTATAGCAGCTCCTAGTTCT---------TATGTGCCTGTC---CAGAATATTAAGGATAATCCACCTTGCAATACCCTATTTATTGGTAATCTTGGGGAGAATATAAACGAAGAAGAATTGAGGAGCCTGTTGAGT---------------GCGCAACCTGGTTTCAAACAAATGAAGATTCTGAGACAAGAAAGGCATACAGTTTGCTTTATTGAATTCGAGGATGTCAATAGTGCCACAAATGTTCACCATAATTTGCAAGGTGCTGTC---ATTCCAAGTTCTGGTTCAATTGGC---ATGAGGATCCAA------------------------------------------------------------------------TAT------------------------------------------------------------------------------------------------------------------------------------------------------------------------------------------------------------------------------------------------------------------------------------------------------------------------------------------------------------------------------------------------------------------------------------------------------------------------------------------------------------------------------------------------------------------------------------------------------------------------------------------------------------------------------------------------------------------------------------------------------------------------------------------------------------------------------------------------------------------------------------------------------------------------------------------------------------------------------------------------------------------------------------------------------------------------------------------------------------------------------------------------------------------------------------------------------------------------------------------------------------------------------------------------------------------------------------------------------------------------------------------------------------------------------------------------------------------------------------------------------------------------------------------------TCAAAGAATCCATATGGGAAGAGAAAGGAAGGTGGCGGCTATTCTTTCTTTCCT---------------TCTCCGAGTGCTAATGGAGCCCAAGGAGCCCTGACATATCAGTAG------------------------------------------------------------
>Oryza_sativa
------------------------------------------------------------------------------------------ATGGCCGCG---------------------------------------------TCCTACTACAACAAC---------CCGCCGCCGCCGCACTCCTCGTAC------------------GCGGCCCCGCCTCCGCCGCCGCCGCCGCCGCCGGGCACCTCCCTGTACGCCTCCTACCGCCACCACGCCTACCCTCCTCACCCGCCGCCGCCGCCC------------------------GCGTACGTCGGCGCGTACTACGACCACGCGGCGGAGCCACTG---------------CCGCCGCGCGACGAGCTCCGCACGCTCTTCATCGCGGGCCTCCCCGGCGACGCCAAGGCCCGCGAGGTCTACAACCTCTTCCGCGACTTCCCCGGCTATGTCTCCTCCCACCTCCGC------ACCTCCGGCAAATCCTCGCAGGCATATGCGTTCGCTGTCTTTGCAGATCAACCTTCTGCCTTAGCTGCAATGAGTGCCACAAAC------GGAAGGATATTTGACCTTGAGAATAATTGCACACTGCATGTAGATCTTGCGAAATCTAATTCAAGATCAAAGCGCTCCAGA---------------------------------------------------------ACAGATGATGTTCCGTCTTATTCCTCTGAGAAAAAAGCTAGAAAT---CCGAGG---------------------------------------------------------------------------------------------------------------------------------------------GGATTTCCT------------------------------------------------------GATTCAGTTACACGAACTTTGAGC------------------------------------------------------------------------------------------------------------------------------------------------------------------------------------------------------------------------------------------------------------------------------------------------------CTGCTGCTTTCAGCAAGGACCCATCAGCATTTGCCCCTCAAAACAATC------------------------CTCCTTGCCCTACACTCTTTGTTGCTAACCTTG------------------------------GTCCAACTTGCT------------------------------------------------------------------------CTG------------------------------------------------------------------------------------------------------------------------------------------------------------------------------------------------------------------------------------------------------------------------------------------------------------------------------------------------------------------------------------------------------------------------------------------------------------------------------------------------------------------------------------------------------------------------------------------------------------------------------------------------------------------------------------------------------------------------------------------------------------------------------------------------------------------------------------------------------------------------------------------------------------------------------------------------------------------------------------------------------------------------------------------------------------------------------------------------------------------------------------------------------------------------------------------------------------------------------------------------------------------------------------------------------------------------------------------------------------------------------------------------------------------------------------------------------------------------------------------------------------------------------------------------AGCAAGAGCTAA------------------------------------------------------------------------------------------------------------------------------------------------------------------
>Isoetes_spp
------------------------------------------------------------------------------------------------------------------------------------------------------------------------------------------------------------------------------------------------------------------------------------------------------------------------------------------------------------------------------------------------------------------------------------------------------------------------------------------------------------------------------------------------------------------------------------------------------------CTTCAG------AACTTGK----TGATGCAGAAGCAAAGTAAGTCTTGAGAGCAGAAATGGCAAAAAAAAACCTTTATGTAAAACG--------------------------------------------------------------------------------------------------------------------------------------------------------------------------------------------------------------------------------------------------------------------------------------------------------------------------------------GCTACATGGCACCAGGG------GTTCCATACGATCCATATGGTGCTGGATATGCCATTGCACAA------GTGYCA------CCTCMTGTTGCT------CCA---------------------------------CCAGCA---CCTGTA---GCCCCTKCTGGA---------TATGCYCCTGTT---CAG------------------------------------------------------------------------------------------------------------------------------------------------------------------------------------------------------------------------------------------------------------------------------------------------------------------------------------------------------------------------------------------------------------------------------------------------------------------------------------------------------------------------------------------------------------------------------------------------------------------------------------------------------------------------------------------------------------------------------------------------------------------------------------------------------------------------------------------------------------------------------------------------------------------------------------------------------------------------------------------------------------------------------------------------------------------------------------------------------------------------------------------------------------------------------------------------------------------------------------------------------------------------------------------------------------------------------------------------------------------------------------------------------------------------------------------------------------------------------------------------------------------------------------------------------------------------------------------------------------------------------------------------------------------------------------------------------------------------------------------------------------------------------------------------------------------------------------------------------------------------------------------------------------------------------------------------------------------------------------------------------------------------------------------------------------------------------------
>Isoetes_andicola
----------------------------------------------------------------------------------------------------------------------------------------------------------------------------------------------------------------------------------------------------------------------------------------------------------------------------------------------------------------------------------------------------------------AGGTGCGAACTATATTTGTCCTTGGATTTCCTCCTGATGTGAAWGAACRTGAATTGYAAAACCTATTAAGGTGGTGGCCTRGTTATGAGGCATCACAAATGAACTTT------------GAGGGTGATCAACCAATGGGATTTGCGCTATTTTCTTCTTCTGCAATGGCTATGGC-------------CTTCAG------AMCTTGGTTTWTGATGCAGAAGCAAAGTCAGTCTTGAGAGCAGAAATGSM-------AATCTTTATKTAAAACGA------------------------------------------------GG----------------------------------------------------------------------------------------------------------------------------------------------------------------------------------------------------------------------------------------------------------------------------------AGCTACATGGCAYCAGGG------GCTCCATACGATCCATATGGTGCTGGATATGCCATTGCACAA------GTGYCA------CCTCCTRTTGCT------CCA---------------------------------CCARCA---CTTGTA---GCCCCTGCTGGA---------TATGCTCCCGTT---CAGAATACCAAAGATAACCCTCCTTGCAATACATTATTTATTGGAAACCTAGGGGA-----------------------------------------------------GTCAACCAGGGTTTCGTCAAATGAAGGTTCTTCATCAGGGRAGGAGTAYCGTTTGCTTCATTGAATTTGTGGATGTCACATCTGCAATGGGAGTACATA-----------------------------------------------------------------------------------------------------------------------------------------------------------------------------------------------------------------------------------------------------------------------------------------------------------------------------------------------------------------------------------------------------------------------------------------------------------------------------------------------------------------------------------------------------------------------------------------------------------------------------------------------------------------------------------------------------------------------------------------------------------------------------------------------------------------------------------------------------------------------------------------------------------------------------------------------------------------------------------------------------------------------------------------------------------------------------------------------------------------------------------------------------------------------------------------------------------------------------------------------------------------------------------------------------------------------------------------------------------------------------------------------------------------------------------------------------------------------------------------------------------------------------------------------------------------------------------------------------------------------------------------------------------------------------------------------------------------------------------------------------------------------------------------------------------------------------------------------------------------------
>Isoetes_humilior
----------------------------------------------------------------------------------------------------------------------------------------------------------------------------------------------------------------------------------------------------------------------------------------------------------------------------------------------------------------------------------------------------------------AGGTGCGAACTATATTTGTCCTTGGATTTCCTCCTGATGTCAAAGAACGTGAATTGCAAAACCTATTAAGGTGGTGGCCCGGTTATGAGGCATCACAAATGAACTTT------------AAGGGTGA---------------------------------------------------------------------------------------------------------------------------------------------------A------------------------------------------------GGTGTTACAGGACTTAACAACGAAGGA---GCATATGATCACAGCAAAAGGATGCGGACG------------------------------------------------------------------------------------------------GGAGGT---------------GATTGTACTCCTGCTGCATAT-----------------------------------------------------------------------------------------------------------------------------------------------------------------------------------------------------------------------------------------------------------------------------------------------------------------------------------------------------------------------------------------------------------------------------------------------------------------GGATGTCACATCTGCAATGGGAGTACATACAAGCTTACAAGGAGCAGTC---CTAACAACCTCAGACCGAGGTGGA---A--------------------------------------------------------------------------------------------------------------------------------------------------------------------------------------------------------------------------------------------------------------------------------------------------------------------------------------------------------------------------------------------------------------------------------------------------------------------------------------------------------------------------------------------------------------------------------------------------------------------------------------------------------------------------------------------------------------------------------------------------------------------------------------------------------------------------------------------------------------------------------------------------------------------------------------------------------------------------------------------------------------------------------------------------------------------------------------------------------------------------------------------------------------------------------------------------------------------------------------------------------------------------------------------------------------------------------------------------------------------------------------------------------------------------------------------------------------------------------------------------------------------------------------------------------------------------------------------------------------------------------------------------------------------------------------------------------------------------------------------------------------------------------------------------------------------
>Isoetes_elatior
--------------------------------------------------------------------------------------------------------------------------------------------------------------------------------------------------------------------------------------------------------------------------------------------------------------------------------------------------------------------------------------------------------------------GCGAACTATATTTGTCCTTGGATTTCCTCCTGACGTCAAAGAACGTGAATTGCAAAACCTATTAAGGTGGTGGCCCGGTTATGAGGCATCACAAATGAACTTT------------AAGGGTGATCAACCAATGGGGTTTGCGCTATTTTCTT-TG-TG-AATGGCTATGGC-G-A-GAG-----CTTCAG------AACTTGGTTTTTGATGCAGAAGCAAAGTCAG-GTTGAGAGCAGAAATGGCAAAAAAAAWTCTTTATGTAAAACGA------------------------------------------------GGTGTTACAGGAATAAACAATGAAGGA---GCATATGATCRCAGCAAAAGGAYGCGRAYG------------------------------------------------------------------------------------------------GGAGRT---------------GATTGWAMTCCTGCTGCRTATCCTCCTCCTCCAGCATTTGTTTCC------------------------CCACCTACGCCTGCATGGCCA---CCACAAAGCTACATGGCAYCARGG------RCTCCRTACGATCCATATGATGCK--ATATGCCATTGCACAA------GTGCCA------CYTCCTGTTTTT------CCA---------------------------------CCAGCA---CCTGT---------TGCTGGA---------TATGCCCCTGTT---CAGAATACCAAAGWTAAYCCTCCTTGCAATAYRTTATWTATTGRAAACTTAGRGGAGAATAYRAGYGAAGCTGARCTM-GGGSTMYTTTWAGT---------------G-----------------------------------------------------------------------------------------------------------------------------------------------------------------------------------------------------------------------------------------TAT------------------------------------------------------------------------------------------------------------------------------------------------------------------------------------------------------------------------------------------------------------------------------------------------------------------------------------------------------------------------------------------------------------------------------------------------------------------------------------------------------------------------------------------------------------------------------------------------------------------------------------------------------------------------------------------------------------------------------------------------------------------------------------------------------------------------------------------------------------------------------------------------------------------------------------------------------------------------------------------------------------------------------------------------------------------------------------------------------------------------------------------------------------------------------------------------------------------------------------------------------------------------------------------------------------------------------------------------------------------------------------------------------------------------------------------------------------------------------------------------------------------------------------------------TCAAAGAACCCTTATGGAAGAAAGAAGGAAGGC---------------------------------------------------------------------------------------------------------------------------------------------
>Isoetes_coromandelina
----------------------------------------------------------------------------------------------------------------------------------------------------------------------------------------------------------------------------------------------------------------------------------------------------------------------------------------------------------------------------------------------------------------------------------------------------------AAGAACGTGAATTGCAAAATCTATTAAGATGGTGGCCCGGTTATGAGGCATCACAGATGAACTTC------------AAGGGCGACCAGCCAATGGGATTTGCATTATTTTCTTCTGCTGCAATGGCTATGGCTGCACGAGATGCTCTTCAG---------------------------------------------------------------------------------------------------------------------------------------------------------------------------------------------------------------------------------------------------------------------------------------------------------------------------CCTGCTGCATATCCTCCTCCTT-AGCGTTCGTTCCT------------------------CCCCCTGCACCTGCATGGCCA---CCCCAAA-----------CCAGGG------GCTCCATACGATCCATATGGTGCTGGATATGCTGTTGCACAA------GTG----------------------------------------------------------------------------------------------------------------------AGAACACCAAAGATAATCCTCCTTGCAATACATTATTTATTGGAAACCTAGGGGAAAATACAAGTGAGGCTGAGCTGCGCGGGCTTTTTAGT---------------GG-CAACCTGGTTTTCGTCAAATGAAAGTTCTTCGTCAAGGAAGGAGTACTGTCTGCTTCATTGAATTTGTGGATGTCACATCTGCAATGGGCGTGCATACAAGCTTACAAGGAGCAGTC---CTAACAACTTCAGATCGA------------------------------------------------------------------------------------------------------------------------------------------------------------------------------------------------------------------------------------------------------------------------------------------------------------------------------------------------------------------------------------------------------------------------------------------------------------------------------------------------------------------------------------------------------------------------------------------------------------------------------------------------------------------------------------------------------------------------------------------------------------------------------------------------------------------------------------------------------------------------------------------------------------------------------------------------------------------------------------------------------------------------------------------------------------------------------------------------------------------------------------------------------------------------------------------------------------------------------------------------------------------------------------------------------------------------------------------------------------------------------------------------------------------------------------------------------------------------------------------------------------------------------------------------------------------------------------------------------------------------------------------------------------------------------------------------------------------------------------------------------------------------------------------------------------------------------
