# Supplementary material for: Phylogenomics indicates the “living fossil” Isoetes diversified in the Cenozoic
Source: PLoS One. 2020 Jun 18;15(6):e0227525. doi: 10.1371/journal.pone.0227525 (PMC7302493; doi:10.1371/journal.pone.0227525)
Supplement: S1 File — Folder containing fasta files for each of the individual nuclear alignments. (GZ) [file pone.0227525.s011.gz › 1_Individual_Nuclear_Alignments/Homolog_25297.orthogroup_3.fasta]

>Arabidopsis_thaliana
------------------------------------------------------------------------------ATGGATGAAGAGTATGATGTGATTGTCCTTGGGACTGGTCTTAAGGAGTGTATCCTTAGTGGCCTCCTCTCTGTCGATGGCCTCAAGGTACTACATATGGATAGAAACGACTACTATGGAGGAGAATCATCCTCTCTTAACCTCACTCAGCTATGGAAGCGTTTT---------------------------------------AGGGGAAGTGACACTCCT------------------------------------------------------------------------GAAGAAAATCTT------------------------------------------------------------------------------------------------------------GGAGCAAGCAGAGAATACAATGTCGATATGATC---CCAAAGTTTATAATGGCTAATGGACTCCTTGTTCAAACCCTAATCCACACCGATGTTACCAAGTATCTTAACTTTAAGGCCGTTGATGGTAGCTTTGTCTACAAGAAAGGCAAG---ATCTACAAAGTCCCAGCCACTGATGTGGAAGCCCTGAAATCGCCATTGATGGGTCTTTTCGAGAAGCGACGTGCGAGAAAGTTCTTTATCTATGTGCAAGACTATGATGAGAAGGAT------------CCTAAGTCTCACGAAGGACTTGACCTAAGCAAAGTCACTGCTAGA---------------------GAGATCATCTCAAAGTATGGACTTGAAGATGACACAATCGACTTCATAGGGCATGCCTTAGCGCTTCACAACGATGATGAC---------------------------TACTTGGATCAACCCGCCATTGATTTTGTTAAGAGAATCAAGCTCTATGCGGAGTCTCTGGCTCGATTCCAAGGAGGA---TCCCCTTACATCTATCCGTTGTACGGTCTAGGAGAGCTGCCA---CAGGCTTTTGCACGTTTGAGTGCTGTGTACGGTGGGACTTACATGCTCAACAAGCCCGAATGCAAGGTAGAGTTTGATGGTTCT---GGAAAAGCTATTGGTGTC---ACTTCTGCAGGAGAAACTGCTAAATGCAAGAAAGTTGTATGTGATCCTTCTTACCTGTCTGAAAAGGTT---------------------------------------------------------------------------------------------------------------------AAGAAAGTTGGAAAAGTAACTCGAGCGGTGTGTATAATGAGCCATCCTATTCCAGACACAAATGATGCTCACTCGGTTCAAATCATTCTTCCTCAGAAGCAACTCGGTCGCAAATCAGACATGTACTTGTTCTGTTGCTCATACGCTCACAAT------GTGGCACCAAAGGGCAAATACATAGCTTTTGTCTCTGCAGAAGCTGAAACTGACAATCCAGAAGAGGAGCTTAAACCCGGAATCGAATTGCTTGGACCTACTGATGAGATCTTCTATCATTCTTATGACACATACGTTCCAACCAATATTCAA------------------------------------------------------------GAAGAA------------------------------------------------------------------------------------------------------------------GATAACTGTTTCATCTCTGCTACTTACGATGCAACAACACATTTCGAGAGTACAGTTGTAGATGTACTTGACATGTACACCAAGATCACTGGAAAG---------------------------------------------------------------------------------------------------------------------------------------------------------------------------------------------------------------------------------------------------------------------------------------------------------------------------------------------------------------------------------------------------------------------------------------------------------------------------------------------------------------------------------------------------------------------------------------------------------------------------ACTCTTGATTTGTCT------------------------------------------GTGGACTTGAGTGCT------------------------------------------------------------------------------------------------------------------------------------------------------------------------------------------------------------------------------------------------------------------------------------------------------------------GCAAGTGCTGCTGCAGAGAATTGA------------------------------------------------------------------------------------------------------------------------------------------------------------------------------------------------
>Theobroma_cacao
------------------------------------------------------------------------------ATGGATGAAGAGTACGATGTGATAGTCCTAGGGACCGGCCTTAAGGAATGCATTCTCAGCGGTCTTCTCTCCGTTGATGGACTCAAAGTGTTGCACATGGACAGAAACGACTACTACGGTGGAGAGTCGACTTCACTTAATCTTATGCAGCTTTGGAAACGTTTC---------------------------------------AGGGGAGATGATAAGCCT------------------------------------------------------------------------CCAGAACAGCTG------------------------------------------------------------------------------------------------------------GGCGCAAGCAGGGAATTTAATGTTGACATGATT---CCCAAGTTCATGATGGCCAATGGTGGTCTGGTCCGTATTCTCATCCATACAGATGTTACCAAGTATCTTAACTTCAAGGCTGTGGATGGTAGTTTTGTGTACAACAAGGGAAAA---ATCTACAAAGTTCCAGCAACTGATGTTGAAGCACTGAAATCACCATTGATGGGACTGTTTGAGAAGCGCCGTGCTAGAAAGTTCTTCATTTATGTCCAAGACTATGAAGACAATGAT------------CCAAAATCTCATGAAGGACTTGACCTGAATAAAGTAACAGCGAGA---------------------GAACTTATCTCAAAGTATGGGCTGGAAGATGATACAATTGACTTTATTGGTCATGCCTTGGCACTCCACATTGATGATAGT---------------------------TACTTGGATCAGCCAGCTTTGGATTTTGTTAAGAGAATGAAGCTCTATGCAGAATCTTTGGCACGGTTTCAAGGAGGA---TCTCCTTATATATATCCATTGTATGGTCTAGGAGAATTGCCACAGCAGGCATTTGCTCGATTAAGTGCAGTTTATGGTGGTACGTACATGCTCAACAAGCCAGAATGTAAGGTAGAGTTTGATGGTGAT---GGGAAAGCTATTGGTGTG---ACTTCTGAAGGAGAGACTGCTAGGTGCAAGAAAGTTGTTTGTGATCCATCTTATTTGCCTGATAAGGTT---------------------------------------------------------------------------------------------------------------------CAGAAGGTTGGAAAAGTTGCCCGTGCTATATGCATAATGAGCCATCCTATTCCTGATACCAATGATTCCCACTCAGCCCAGGTTATTCTGCCTCAGAAGCAACTTGGTCGTAAATCAGACATGTACCTCTTTTGTTGTTCATATGCTCATAAT------GTAGCTCCCAAGGGAAAATTCATTGCTTTTGTTTCAACAGAAGCAGAGACAGACAACCCTGAGGTAGAGTTGAAGCCTGGCATTGACCTACTGGGACCTGTAGATGAAATATTCTATGACACTTACGACAGATATGTCCCCACTAACAACCAT------------------------------------------------------------GGAGCC------------------------------------------------------------------------------------------------------------------GACAACTGCTTCATATCTGCTAGTTATGATCCAACAACGCACTTTGAAACCACCGTGACTGATGTGATCGAGATGTACAGCAAGATTACTGGGAAG---------------------------------------------------------------------------------------------------------------------------------------------------------------------------------------------------------------------------------------------------------------------------------------------------------------------------------------------------------------------------------------------------------------------------------------------------------------------------------------------------------------------------------------------------------------------------------------------------------------------------GCTCTTGATTTATCT------------------------------------------GTGGACCTCAGCGCT------------------------------------------------------------------------------------------------------------------------------------------------------------------------------------------------------------------------------------------------------------------------------------------------------------------GCCAGTGCGGCTGAAGAATAA---------------------------------------------------------------------------------------------------------------------------------------------------------------------------------------------------
>Ananas_comosus
------------------------------------------------------------------------------ATGGATGAAGAGTACGACGTCATCGTCCTCGGCACGGGCCTCAAGGAGTGTATCCTCAGCGGCCTCCTCTCCGTCGATGGCCTCAAGGTCCTTCACATGGATAGGAATGATTACTACGGCGGGGAGTCCACATCGCTTAATCTCGTTCAGCTCTGGAAGCGCTTC---------------------------------------AAGGGGGGCGATAATGCC------------------------------------------------------------------------CCGGAGAGCTTG------------------------------------------------------------------------------------------------------------GGCCCGAGCAAAGAGTACAATGTGGATATGATA---CCTAAGTTCATGATGGCCAACGGGGCGCTAGTCCGTGTGTTGATCCACACTAATGTTACCCAGTATTTGAATTTCAAAGCCGTCGATGGTAGCTTTGTCTACAACAAAGGGAAG---ATATACAAAGTACCGGCAACTGATGTAGAAGCACTGAAATCGACTTTGATGGGGCTTTTCGAGAAGCGGCGTGCGAGGAAGTTTTTCATTTATGTGCAAGATTATGAAGAAAACGAC------------CCCAAATCCCATGAAGGGCTTGATCTTAACAAAGTCACAGCAAGA---------------------GAAGTCATCTCGAAATATGGGTTGGATGATAATACTGTCGATTTTATTGGCCATGCTCTTGCACTTCATCGGGATGACAGC---------------------------TATCTTGATAAGCCGGCAATTGACACTGTAAAGCGCATGAAACTTTACGCAGAATCTTTGGCACGCTTTCAAGGAGGG---TCTCCTTATATCTATCCTTTATACGGGCTAGCTGAACTCCCT---CAGGGTTTTGCTCGTCTAAGTGCTGTTTATGGTGGAACCTACATGCTTAACAAGCCAGAGTGCAAGGTCGAGTTCGATGGAAGT---GGACAGGCATACGGTGTC---ACATCTGAAGGGGAGACAGCTAAATGCAAGAAAATAGTTTGCGATCCTTCGTACTTGCCTGACAAGGTG---------------------------------------------------------------------------------------------------------------------AAGAAGGTAGGAAGAGTAGCACGAGCCATATGCATAATGAGCCACCCAATCCCTGATACTCATGATTCACATTCAGTGCAGATTATTCTGCCACAGAAACAGCTTGGACGCAAATCCGACATGTATGTGTTTTGCTGCTCTTATGCTCATAAT------GTTGCTCCGAAAGGGAAATACATTGCTTTTGTATCGACTGAAGCAGAGACCGACAAGCCTGAAGTAGAGTTGAAGCCCGGGATTGATCTTCTTGGACCTGTCGAGGAGACTTTCTTTGACATTTACGACAGATATGAACCTATCAACAATCCT------------------------------------------------------------AGTGAT------------------------------------------------------------------------------------------------------------------GACAATTGCTACATATCCACCAGCTATGATGCAACTACACATTTTGAGTCAACAGTTGCTGATGTGCTTGCCATGTACAGTAAGATAACTGGGAAG---------------------------------------------------------------------------------------------------------------------------------------------------------------------------------------------------------------------------------------------------------------------------------------------------------------------------------------------------------------------------------------------------------------------------------------------------------------------------------------------------------------------------------------------------------------------------------------------------------------------------GAGCTTAATTTGTCA------------------------------------------GTGGATCTGAGCGCT------------------------------------------------------------------------------------------------------------------------------------------------------------------------------------------------------------------------------------------------------------------------------------------------------------------GCGAGTGCTGCCTCCGAAGAATGA------------------------------------------------------------------------------------------------------------------------------------------------------------------------------------------------
>Oryza_sativa
------------------------------------------------------------------------------ATGGATGAGGAGTACGACGTGATCGTGCTGGGGACGGGGCTCAAGGAGTGCATCATCAGCGGCCTCCTCTCCGTCGATGGCCTCAAGGTCCTTCACATGGACAGGAACGATTACTATGGAGGAGAATCTACATCCCTTAATCTCACTAAGCTCTGGAAGAGATTC---------------------------------------AAAGGCAACGAGACCGCT------------------------------------------------------------------------CCTGAACATCTG------------------------------------------------------------------------------------------------------------GGTGTCAGCAAGGAGTACAATGTTGACATGGTT---CCCAAGTTCATGATGGCCAACGGTGCACTGGTCCGTGTACTCATCCACACGAGTGTGACAAAGTATCTGAATTTCAAGGCTGTCGACGGCAGCTTCGTGTACAACAATGGCAAG---ATCCACAAAGTTCCTGCAACTGATGTCGAGGCCTTGAAATCTAATCTAATGGGCCTTTTTGAAAAGCGCCGTGCTAGGAAATTCTTCATATACGTGCAGGATTACGAAGAGGATGAT------------CCAAAGTCACACGAAGGCCTGGATCTGCACAAGGTCACGACGAGA---------------------GAAGTCATCTCCAAGTATGGCCTCGAGGATGACACAGTGGACTTTATTGGGCATGCATTGGCACTTCATCGAGATGATAAC---------------------------TATCTCGATGAACCTGCAATTGACACTGTGAAAAGGATGAAGCTTTACGCAGAATCACTCGCTCGTTTTCAAGGAGGA---TCACCTTATATCTACCCTCTGTATGGGCTAGCAGAGCTCCCT---CAGGCCTTTGCTCGTTTGAGTGCTGTTTATGGTGGCACATACATGCTAAACAAAGCAGAATGCAAGGTTGAGTTTGATGAAAAT---GGGAAAGCATACGGTGTC---ACTTCCGAGGGGGAGACTGCAAAATGCAAGAAGGTTGTCTGTGACCCTTCATACTTGCCTGACAAGGTG---------------------------------------------------------------------------------------------------------------------AAGAAGGTTGGAAGGGTGGCGCGTGCAATATGCATAATGAAGCATCCGATTCCTGACACCAAGGATTCTCATTCCGTGCAGATCATCCTCCCAAAGAAACAGCTGAAGCGCAAATCAGACATGTACGTGTTCTGTTGCTCATATGCTCACAAC------GTTGCACCAAAAGGCAAGTTCATCGCCTTTGTTTCTACGGAAGCAGAGGCTGACAAGCCTGAGATCGAGCTGAAACCTGGGATCGATCTGCTCGGACCTGTAGAGGAAACATTTTTTGACATCTATGACCGATACGAACCTACTAATACCGCT------------------------------------------------------------GACGAG------------------------------------------------------------------------------------------------------------------GACAACTGCTTCGTGACAAATAGTTACGATGCAACTACTCATTTTGAGACAACGGTGAAGGATGTGCTTGCATTGTACAGCAAGATCACTGGGAAG---------------------------------------------------------------------------------------------------------------------------------------------------------------------------------------------------------------------------------------------------------------------------------------------------------------------------------------------------------------------------------------------------------------------------------------------------------------------------------------------------------------------------------------------------------------------------------------------------------------------------GAACTTGATCTTTCT------------------------------------------GTGGATCTGAATGCT------------------------------------------------------------------------------------------------------------------------------------------------------------------------------------------------------------------------------------------------------------------------------------------------------------------GCTAGTGCTGCTGAATCTGAAGCGGCCTGA------------------------------------------------------------------------------------------------------------------------------------------------------------------------------------------
>Isoetes_sinensis
---ATGGCT---------------------------------------GAAGCGCCAATC------------------GATCCGGACACGTTCGACTTGATCGTGATTGGAACAGGGCTTCCACAAGCAATCATTGCCGCTGCAGCTGCAGCATCTGGAAGAACAGTTCTTCACCTAGATGCTCTGGATTACTACGGCACCCACTGGGCGTCTTTTCCCTTGGACGATTTCTCTACCTGGGTAAACGATCACACTCATTCGGATTCTGCTTCCGTTTCT---GAAAATGGGTCTCGTCCAATTGAACCCGTTGATGTGAATGATGGTGCAAATCCATTAGCAAATGGACCGCGTCCTAGGCCTATGATTAATGATGCTCAATTG------------GCAGAGTTAGGATTGGTTTCTGTGGATCTGGACATAGATGATTCGCTCTTTTCCCATGGACATATATTC---ACGTCCGAAGGATCAGACTTG---GGCAGCTCTCGTTCCTACAATTTGGATCTAACTGGACCCAAGGTAGCATTTTGCAATGGGTCATTAGTCAACGTGCTGCTGAAATCTGGGGCCAGTAATTATATGGAGTTCAAGAGCATTGATGCCATCTACTTGTGGACTGAAACAGGG---TTTGCAGCTGTGCCTTCTTCAAGATCTGATGTATTTAAGGATAGATCATTGAGCCTAGCAGAAAAGCGCTACTTGATGCGGTTCTTTAAGCTTGTGCAGGATTTTGCATCG------------------------------------------GGGGAGGAGGTGGCTTCAAATGATTTGGATGGTTCTTTTGCAGAGTTTTTGCAACGGCAGCAGCTTCCTCTTTCTATTCAAATAATCATCAAGTATGCTATTGCTCTTTTGAATGATTCTGAG---GAG---------------GCAGAACACTTGATG------ACCCGGGATGGTCTCACAAGACTCGCAGTTTATTTTTCGTCAATTGCCAGATTTCCAAATGCACAAGGAGCTTTCTTGTATCCGTTGTATGGTCAAGGAGAACTGCCA---CAAGCATTTTGTCGTGCAGCTGCCGTAAATGGTGCTCTTTATGTTCTCCGGAGAGGAGCCAGCAGCATATTGTTAGACAAGGACACCCATGCTTACAGGGGTATCCATACATCTTCTGGTCAATTATTATATAGCCAGAATTTGGTGGTTGGACACCCATATGCTATT---------ACAAGCAATATGGAAATACCAGAAATACTGTCTCAGGAC------------------------------------AGAAATGTTCCATCAGGGACAAGGAGCCTTGAGGTGGCATCATCTAAT---CAAAAGCTTGCACGATTTGTATGTCTGACAGACATGTCTCTG------CAACCAGGGCAATCAAATATTTTGCTTATTTTTCCTCCACGATGTCTTTGTGAAACTCTTGACACTGTTGTTCGAGGACTGCAATTAAGCAGCAATGCATCGATTTGTCCACGTGGCATGTATGTTGTGTATTTTGCTGCCACATACACTGATGAAGCA------------------TCTGCCAGACAAGCCTTCCAGGCAATATCTGAGCACCTTTTTGTTTCTTCTGATGTTCCACATGAAGTGCAGAGTCCT------------------------------------------------------------------------------------GGACCACAAAAGCCAAAACGAATATGGTCTGCATTTTACAGTCAAAACACG---------------TTAGCAACCAACAATATGCAGAATTTG---CAAAGTATTGGTTGTTGTCCTAATCCAGATATGTCTCTTGATTACCAGAACCTTGTGATATCAACTGAAAAGGTTTTCCACACCCTTTTTGGCAATGAGGAATGGTTCCAAGGCAGGGGAGGGATTGCC------------------------------------------------------------------------------------------------------------------------------------------TCTGGA---------------------------------------------------------------------------------------------------------GAGGAAGCA------------------------------------------------------------------------------------------------------------------------------------------------------------------------------------------------------------------------------------------------------------------------------------------------------------------------TCTCTTTCAGAAGCA---------------------------------------------GATATATCAACA---------------------------------------------------------------GGCATTGGATACAAT---------------------------------------------------------------------------------------TCGAGAAATGCAAATAGTGCTATT---------------------------------------------------------------------------------------------------------------------GCGGATGCTAGCCATTAA------------------------------------------------------------------------------------------------------------------------------------------------------------------------------------------------------
>Isoetes_lacustris
---ATGGCG---------------------------------------GAAGCGCCAATC------------------GATCCGGACACGTTCGACTTGATCGTGATTGGAACAGGGCTTCCACAAGCAATCATTGCCGCTGCAGCTGCAGCATCTGGAAGAACAGTACTTCACCTAGATGCTCTGGATTACTACGGCACCCACTGGGCGTCTCTTCCCTTGGACGATTTCTCTACCTGGGTAAACAGTCATACTCATCACGATTCTGCTTCCTTTTCT---GAAAACGGGTCTCGCCCAATTGAACACGTTGATGTGAATGATGGTGCAAATCCAGTAGCAGATGGACCTCGTCCTAGGTCTATGATTAATGATGCTCAGTTG------------GCAGAGTTAGGATTAGTTTCTGTAGATTTGGACGTAGATGATTCGCTCTTTTCCCATGGACATATATTC---ACATCCGAAGGATCAGACTTG---GGCAGCTCTCGTTCCTACAATTTGGATCTAACTGGACCCAAGGTAGCATTTTGCAATGGATCATTAGTGAACGTGCTGCTAAAATCTGGGGCCAGTAATTACATGGAGTTCAAGAGCATTGATGCCATTTACTTGTGGACTGAAACAGGG---TTTGCAGCTGTGCCTTCTTCAAGATCTGATGTATTTAAGGATAGATCATTGAGCCTGGCAGAAAAGCGCTACTTGATGCGGTTCTTTAAGCTTGTACAGGATTTTGCATCA------------------------------------------GGGGAGGAGGTGGCTTCAAATGATTTTGATGGTTCTTTTGCAGAATTTTTGCAACGGCAACAGCTTCCTCTTTCTATTCAAATGATCATCAAGTATGCTATTGCTCTTTTGAATGATTCTGCG---GAG---------------GCAGAAAACTTGATG------ACCCGGGATGGTCTCACAAGACTATCAGTTTATTTTTCGTCAATTGGCAGATTTCCAAATGCACAAGGAGCCTTCTTGTATCCTTTGTATGGTCAAGGAGAATTGCCA---CAAGCATTTTGTCGTGCAGCTGCGGTAAATGGTGCTGTTTATGTTCTTCGGAGAGGAGCCAGCAGCATATTGTTGGACAAGGATACCCATGCTTACAGGGGTATCCATACATCTTCTGGTCAATTGTTATATAGCCAGAATTTGGTAATTGGACACCCCTATGCTATT---------ACAAGCGATATGGAAATACCAGATATACTGTCTCAGGAC------------------------------------AGAAATGTTCCATCAGGGACAAGGGGCGTTGAGGTGACATCACCTAAT---CAAAAGCTTGCCCGATTTGTATGTCTGACAGACCTGTCTCTG------CAACCAGAGCAGTCAAATATTTTGCTTATTTTTCCTCCACGATGTCTTTGTGAAACTCTTGACACTGTTGTTCGAGGACTGCAATTGGGCAGCAATGCATCGATTTGTCCACGTGGCATGTATGTTGTGTATTTTGCTGCCACATGCACTGATGAAGCA------------------TCCGCCAAACAAGCCTTCCAGGCAATATCCGATCGCCTTTTTATTTCTTCTGATGTTTCACATGAAGTGCAGACTCCTGAGTTTATTGATGCATCT---------------------------------------------------------------CATGGACCACAAAAGCCAAAAAGAATATGGTCAGCGTTTTACACTCAAAACGTG---------------TTGGCAACCAACAATATACAGAATTCG---CAAAGTATTGGTTGTTGTCCTATTCCAGATATGTCTCTTGATTACCAGAACCTTGTTATGTCAACTGAAAAGGTTTTCCACACCCTTTTTGCGAATGAGGAATGGTTCCAAGGCAGGGGAGGGATTGCC------------------------------------------------------------------------------------------------------------------------------------------TCTGGA---------------------------------------------------------------------------------------------------------GAGGAAGCA------------------------------------------------------------------------------------------------------------------------------------------------------------------------------------------------------------------------------------------------------------------------------------------------------------------------TCTCTTTCAGAAGCA---------------------------------------------GATACTTCAGCA---------------------------------------------------------------GGCATTGCATACAAT---------------------------------------------------------------------------------------TTGGGAAATGCAAATAGTGCTATT---------------------------------------------------------------------------------------------------------------------GCGGATGCTAGCTATTAA------------------------------------------------------------------------------------------------------------------------------------------------------------------------------------------------------
>Huperzia_lucidula
------------------------------------------------------TTTTTG------------------GAGCCCGAAGCACATGAC---------------------TTTCCTACTGATGTTCTA---------------------------------------------------------------------------------------------------------------------------------------------GAT---GAACGCAACTCAAGTCCT---------------------------------------------------------------------------------------------------------------------------------------------------------------------------------------------------------------------------------------------------------------------------------------------------------------------------------------------------------------------------------------------------------------------------------------------------------------------------------------------------------------------------------------------------------------------------------------------------------------------------------------------------------------------------------------------GAGGGCATTACC---------------------------------------------------------------------------------------------------------------------------------------------------------------------------------------------------------------------------------------------------------------------------------------------------------------------------------------------------------------------------------------------------GGCGACAATTGGACAGTTGCTCGCTTTGTATGCATAACAGATTCTTCTTTG------CAGCCTGATCAACATAATATCTTGATTATTTTCCCCCCTTTGTCATTATTGGGGGAATTTTCCAGTGTTATACGCGCTTTGCAGCTAAGTAGCAACACCTCCGTGTGTCCAAAGGGAAGGTTTGTGGTGCACTTTTCAACCCTCTGTTTGGACCACAAA------------------CAGGCAAGGGAAGCTATTCAGTCAATTGTGGAGGTTTTATTCCGCCGAGCTGAGGACAGTGCAAGTCAAGAGACATCCAAAGAGCTAGGAGATGATAGCTCAGGTCTT---------------------------------------------------------AGTCAAAGACCAAAGTTACTTTGGTCATCTTTTTATGTTCAACCTTTA---------------AAGAAAGGCGAAGAAATGCAGTCTGTACAAGATGGGGTAGTTCGGTGTGCTCTTCCAAATCAGGCTCTCAATTATCAAAGCATTGTCAAATCCACTGAAAAGATTTTTCATGAGCTGTTTGGGGATCTGGAGTGGTTTCCAAACATCGAAGCTGCAGGTCTTAATGAT------------------------------------------------------------------------------------------------------------------------------------------------------------------------------------------------------------------------------------------------CACGAGACT---------------------------------------------------------------------------------------------------------------------------------------------------------------------------------------------------------------------------------------------------------------------------------------------------------------------------ATAGAGGACGAG---------------------------------------------GATCTAAATGGAATG---------------------------------------------------------------------------------------------------------------------------------------------------------------------------------------------------------------------------------------------------------------------------------------------------------------GCT---------------------------------------------------------------------------------------------------------------------------------------------------------------------------------------------------------------------
>Selaginella_moellendorffii
---------------------------------------------------ATGGACATC------------------GATCCGGATCGCTTCGACGCAATCGTGGTTGGAACGGGGCTGCCAGAGTCGATCCTAGCTGCCGCGGCGGCTTGCGGCGGGCGCAAGGTACTTCACCTCGATTCCAACGAGTTCTACGGATCGGAATGGGCATCCATGACCCTGGATCAGCTCTCCTCGTTCATA---------------------------------------------------------------------------------------------------------------------------------------------------------GCATCGCTCGGCGCTTGCAATGGCGCGGCCGCAGTGGACTCCTCGGCC------------------------------------------------------------------GAGCTGGATGCTCTCGCTCCAAAAGTTCTACGCTGCGCGGAGTCTCTGGTGGATCTCTTGATCAAGTGTGGAGCTAGCAACTATCTCGAGTTTAAAGGCGTCCAGGCGACATACATTTGGAGTGGAGATGGT---TTTATCTCCGCGCCAACTTCCAGCTCCGAGCTCTTCCAGGACCGATCCTTGGCCTTGCGTGACAAGAGGCGTCTCATGCGGTTTCTAAAGTCTGTCCGGGCTTACATCTCTCAG---------------------------GAGGGA---GACGGTGCTGGTTTCTCCGATGAGAACTTGAAGGTGTCATTCGTGGAGCTCCTGGAGAGGGAGCAGCTTCCACAGTCGATT------------------------------------------------------------------------------------------------------------------------------------------------------------------------------------------------------CAATCGTGGTGC------------------------------------------------------------------------------------------------------------------------------------------------------------------------------------------------------------------------------------------------------------------------------------------------------------------------------------------------------------------------TTTCTTTTCTTT---------------------------------------------------------------------------------------------------------------------------------------------------------------------------------------------------------------------------------------------------------------------------------------------------------------------------------------------------------------GAAGTT---------------CTTGGCTGGAAAAAT------------------------------------------------------GATTTCTAA---------------------------------------------------------------------------------------------------------------------------------------------------------------------------------------------------------------------------------------------------------------------------------------------------------------------------------------------------------------------------------------------------------------------------------------------------------------------------------------------------------------------------------------------------------------------------------------------------------------------------------------------------------------------------------------------------------------------------------------------------------------------------------------------------------------------------------------------------------------------------------------------------------------------------------------------------------------------------------------------------------------------------------------------------------------------------------------------------------------------------------------------------------------------------------------------------------------------------------------------------------------------------------------------
>Physcomitrella_patens
------------------------------------------------------ATGATA------------------GAGCCAAGCACATTCGACGTGATTGTAGTTGGGACGGGGCTGCCAGAGTCCATTCTGGCAGCATCTGTTGCTGCGTCGGGGAAGACGGTGTTGCATCTGGATGCGTATGAGGGCTATCTCTCTCCGTGGGCATCTCTCTATTTTTCCCAGATAGGTGATTTTGCG---------------------------------ACA---GCAGGAGGGTACTTGCCCAAA---------------------------------------TCCTCTTTCGCCCCT---------------GAAGAGGAATTGAGCTTTACTGCTGAGGAGACGGAGTATCACACTTTGGAGTTGAAAGATGCTTCAGATTTATATTCAAATGTTAAGTTGGAG---TGTACGGATGAGTCAGTTCTT---GGGCGGCTGAATCGATATCACCTGGACTTGGCAGGACCTAAGGTTGTGTTCTGTGCTGGACCTTTGGTTGATGCACTGATAAAAGCGCAAGCTGATCATCATGTGAGATTTAAGGCCGTTGAGGCGAGCTACATATGGAGAGAAGATCAA---ATGAAAGCTGTTCCGGCATCTCGTGCCGATGTTTTTCGGGACAAGACCTTGGGCCTTTCTGATAAGAGATTCTTGATGCGCTTCTTCAAGCTAGTGTCTGAGTATACAGAGTCC---------------------------GAGGGTGGAGTAATCGAGGCGCTGGCGCCTGGAGATCTTGACAAACCCTTTGTGGAACTTCTTCGGAGGCAGCAACTACCTACTTCAATCCAAGAAATTATCTTGTATGCAATTGCATTGGTGGATGTCGATCAG---GAACACACATCAGATGCAACCAATCTCATATCA------ACCAAGGATGGACTTCAGACCTTAGCCCTCTATCTAGCCTCCGCAGTTAGGTTTCCAGATGCACCTGGTGCTTTTTTGTATCCCATGTATGGGCATGGAGACTTGCCG---CAAGCATTTTGTCGTTGTGCGGCTGTACGCGGAGCTATATATGTTTTGCGAATGCCGATCACCAATCTCCTCGTTAACAAGGAAGATGGGGAATGTAAGGGCGTTCGAATAGCTTCAGGGCAGATACTCCACAGCGAGAAGGTGGTTGTTGGTCCTACATTCTGTGTGGAGCACCTTACAACATCTGTATCTACACCTATGACGTCTTCCTCCAGTAATGTAGATGCTGAGGAAGGTCCGGAGTTCCATACGTCTGATGATTCAAGTAAATCTTTTGGAGGTCGTGTACTTAGTGGAGATTACAGGAAAGTTGCCCGTTGCCTCTGTATAACCGACAAGTCTCTG------CAACCTGGATTAAGCACTGTTCTGATCATTTTCCCTCCCAACTCTCTTGCTGGACGGAAGTCGAATGTCGTAAGAGCGTTGCAGCTGGGTGCATCTTCGGATGTCTGTCCCGATGGCAAATACATTGTACAATTTTCAGTAAACTGCTCAAATGCAACA------------------GAAGCAGAAGAAACTCTGCAGGCTGCGAAGAATGCTCTGTTTTCTGAAGGTGGCTCTGAGGTTGAAACTATG---------------------------------------------------------------------------------------------CCCGACAAACCAAAGTTGCTATGGTCCATCTTCTATGTCCAAGATATTTCTCACCCTTCTCGGGTAACTTGGCAATCTAATCAGGAAATC---AAAGGATTAAAAAGTACGGTCATGCCAGACGGAACTATTGATTATCGCGGCGTGATGAAATCCACTGAGATGATCTATCATCAACTCTGTCCCGAGACTGAGTTCTTTCCACGACCAATAACAACTTCA------------------------------------------------------------------------------------------------------------------------------------------ATAAGT---------------------------------------------------------------------------------------------------------GATGAG---------------------------------------------------------------------------------------------------------------------------------------------------------------------------------------------------------------------------------------------------------------------------------------------------------------------------------GGAGATGGA---------------------------------------------GAC---------------------------------------------------------------------------------------------------------------------------------------------------------------------------------------------------------------------------------------------------------------------------------------------------------------------------GCAGACGATACAAATGAGCTCTGA------------------------------------------------------------------------------------------------------------------------------------------------------------------------------------------------
>Ceratodon_purpureus
------------------------------------------------------ATGATA------------------GAGCCCAACACGTTCGATGCGATCGTGCTAGGCACGGGGCTACCGGAGTCCATTCTCGCGGCGTCCATAGCTGCGGCGGGCAAGACGGTGCTGCATCTGGATGCGTATGAGGGTTACCTGTCGCCCTGGGCGTCGCCATCGTTTTCGACTTTGAGCTCGTTTGCG---------------------------------TCC---TCGGGAGGGTGTTTACCTAAA---------------------------------------GCTAGCTTTTCAGCG---------------GAGGAGGAGCTAACATTTTCTCCGGAGGAAATTGAGTACAAGATTCTCGAGGTGAAAGATGCTCCAGCGTTGTACTCGCATGTCAAGGTGTCGCCGGCGCATGATGAGTCGTCTCTT---GGGCGTCTGAATCGGTATAGCTTGGATCTGGCAGGACCCAAGGTGGTTTTCTGTGCTGGGCCACTCGTGGATGCGCTCGTAAGTGCGCAGGCAGACCATCATGTACGGTTCAAGGGCGTTGAAGCGAGCTTCATATGGAGAGACGGTCAA---ATGACTGCTGTTCCAGCATCTCGTTCCGATGTGTTTCGAGATAAGACTTTGAGCCTAGCTGACAAGAGATTCTTGATGCGGTTTTTCAAGCTGGTAGCCGATTACACGGATTCT---------------------------GAGGGTGGAACATCTGGAGAACTAGCAGCTGAGAATCTCGACAGGCCCTTTGTGGAGTTCCTTCGGAGGCAACAACTACCTACTTTAATCCGAGAAATTATCCTGTATGCAATTGCATTAGTTGATGACGACCAG---GAGCAAGTGTCGGATGTAGCAAGCCTTGTTTCA------ACCAAGGATGGGCTTCAGGCCTTAGCGCTTTACCTTGCCTCTGCAAGCAGGTTTCCAGATGCACCAGGTGCCTTTTTGTATCCCATGTACGGGCATGGAGATTTGCCG---CAAGCATTCTGTCGTTGTGCGGCTGTACGCGGAGCTCTATATGTATTGCGCATGCCTGTCGTGAGTCTCCTGCTTGACAAGGAAAGTGGCGATTGTAAGGGCGTACAAATAGCCTCAGGCCAGGTACTCCACAGTGAGAAGGTGATTGCCAGTCCTACCTTCTGTGTGGAGCAGCCTGCAACATCAGAGTCTACACCCACGACAACTTCCAGTGCC---GTTGATGCTGAGGAAGATGCACATCTACGTTCCTCTGATGTCCCTAGCACGTCTTCAGAACGCCATGAGACTGGTGGGGATTCGACAAAAGTGGCTCGCTGCCTTTGCATAACCGATCAATCCTTC------CAACCCGGACTAAGCACTGTTATGGTCATTTTTCCTCCCAATTCTCTTCATGGACGGAAGTCGAAGGTTGTAAGAGCTTTGCAGCTGGGATCAGCTGCTGATGTCTGTCCTGATGGCAAATACATCGTACAATTCTCCGTTAAGTGCTCAGACGCAACA------------------GAAGCAGAAGAAACTCTGCAGGCTGCAAAAGATGCCTTGTTTCGTGTGGATGACTCCGAAGACGATCTAGAA---------------------------------------------------------------------------------------------TCTGAGAAACCAAAGTTGCTGTGGTCCATCTTCTTTATCCAGGACGTTTCAAATCCCTTA---------------------CAGGCCATA---AGAGGATTAAAAATGTCCGTCATGCCGGACGGAACCATTGATTACCGCAGCATGATGAAATATACTGAGACGATCTTTCATGAACTATTTCCAGAGAAAGAGTTCTTCCCGAAGCTACCAGCTACCTCT------------------------------------------------------------------------------------------------------------------------------------------ACAAGT---------------------------------------------------------------------------------------------------------GATGAA---------------------------------------------------------------------------------------------------------------------------------------------------------------------------------------------------------------------------------------------------------------------------------------------------------------------------------GGAGAGGGA---------------------------------------------GAT------------------------------------------------------------------------------------------------------------------------------------------------------------------------------------------------GCAGTT---------------------------------------------------------------------------------------------------------------------GCAGATGGCATAGATGGCCTT---------------------------------------------------------------------------------------------------------------------------------------------------------------------------------------------------
>Pteridium_aquilinium
---------------------------------------------------------------------------------------------------------------------------------------------------------------------------------------------------------------------------------------------------------------------------------------------------------------------------------------------------------------------------------------------------------------------------------------------------------------------------------------------------------------------------------------------------------------------------------------------------------------------------------------------------------------------------------------------------------------------------------------------------------------------------------------------------------------------------------------------------------------------------------------------------------------------------------------------------------------------------------------------------------------------------------------------------------------------------------------------------------------------------------------------------------ATGACCCTCAAAATGCCGGTACATGCTTTTCTAAGAGATAAGGAAACTTGCAAATTTAAAGGAGTGCAAATGTCAACAAATCAGCTGATATTCAGCGAAAAACTTGTGGTGGGACCCTCAATGTACTCA---------------------ACACTTTGCAAGGGTTTTTCCTCTGAG---ACAAAGCGAGAGAATGGAGGTGCACTCGATGAATTTGATGGACATGAAGAGAGC------------------------------TTAAAAGTGGTTCGTAGCATCTGTATTACCGACAAGTCTTTG------AGATCAGACCTCTCGACGCTCCTGGTTGTCTTTCCTCCTGAATCAATTTCTGCTGAAGAGAGTGGCGTAATACGGGCTCTTCAATTAGGAAGCAGTGTAGCTGTCTGCCCTGAAGGGAAATTTCTTGTGCAGCTTTCTATGGCATGTTTGAATGAATCG------------------GTTGGCGTGGAGGCTTTACAATTGGCTACACAGTCTCTGTTCCATTGTCGAGACTCCACTGGTGATGCAGTG---------------------------------------------------------------------------------------------GAGGACAAGCCTACTTTGTTATGGGCGGTGTATTATGTGCATGATGGG---------------------------------------------------------------------------------------------------------------------------------ATTTATCCTCAA------------------------------------------------------------------------------------------------------------------------------------------------------------------------GGTGCCAAGTGG------------------------------------------------------------------------------------------------------------------------------------------------------------------------------------------------------------------------------------------------------------------------------------------------------------------------------------------------------------------------------------------------------------------------------------------ATATCAACAGGC---------------------------------------------CATATCTCAACC---------------------------------------------------------------------------------------------------------------------------------------------------------------------------------------------------------------TGC------------------------------------------------------------------------------------------------GCG---------------------------------------------------------------------------------------------------------------------------------------------------------------------------------------------------------------------
>Huperzia_squarrosa
---------------------------------------------------------------------------------------------------------------------------------------------------------------------------------------------------------------------------------CAATTCTCTTCATGGATT---------------------------------TCA---AACGGAGGCCATCTGCCA---------------------------------------------GGCATCAGACCGCCAATTCATATCATCCAAGAAGAGCTA------------GATGATCTTGGATTGAAAGCAGTCCCCCTAAACCACGCGTCGTCCGCGTATTATGGCCAAATTTTTTCA---GAATTTGATAAATCTTTACTT---GGTGAATCGAGAGCATACAGCATTGATCTGGCGGGGCCAAAGCTGCTGCTATGCGGGGAATCCTTTGTGGAGTTGCTGTTGAGATCGAGGACTAACAATTATTTGGAGTTCAAAGGCATTGAGGCCACGTACATCTGGTGTGGTGGTGAA---CTGGTGGCTGTTCCGTCGTCTCGGGCGGACGTGTTCAAGGATCACACGCTCAATCTGCGTGAGAAGAGGTTTTTGATGCGGTTTTTTAAGCTGGTAACTGATTTTGCATCATCA------------------------------------TCAAGTGCGGAGCTTTCAGGCATCGACTTAGAAAGCCCTTTTGTGGATCTTCTGAGGCAGCAGGAGCTTCCTGCTTCCATACAAGCAATGCTTCTTTATGCAATAGCTCTTGCAGACACGGACCAAGGTGAAAAAATTAAAGGTTCTTGCAATTGTTTGACA------ACTAAGGATGGA---------------------------------------------------------------------------------------------------------------------------------------------------------------------------------------------------------------------------------------------------------GCGCCAATCTTT---------------------------------------------------------------------------------------------------------------------------------------------------------------------------------------------------------------------------------------------------------------------------------------------------------------------------------------------------------------------------------------------------------------------------------------------------------------------------------------------------------------------------------------------------------------------------------------------------------------------------------------------------------------------------------------------------------------------------------------------------------------------------------------------------------------------------------------------------------------------------------------------------------------------------------------------------------------------------------------------------------------------------------------------------------------------------------------------------------------------------------------------------------------------------------------------------------------------------------------------------------------------------------------------------------------------------------------------------------------------------------------------------------------------------------------------------------------------------------------------------------------------------------------------------------------------------------------------------------------------------------------------------------------------------------------------------------------------------------------------------------------------------------------------------------------------------------------------------------------------------------------------------------------------------------------------------------------------------------------------
>Isoetes_spp
----------------------------------------------------------------------------------------------------------------------------------------------------------------------------------------------------------------------------------------------------------------------------------------------------------------------------------------------------------------------------------------------------------------------------------------------------------------------------------------------------------------------------------------------------------------------------------------------------------------------------------------------------------------------------------------------------------------------------------AAAAGCGCTACTTGATGCGGTTCTTTAAGCTTGTACAGGATTTTGCATCA------------------------------------------GGGGAGGAGGTGGCTTCAAATGATTTAGATGGTCCTTTTGCAGAATTTTTGCAACGGCAGCAGCTTCCTCTTTCT--------GATCATCAAGTATGCTATTGCTCTTTTGAATGATTCTGAG---GAG---------------GCAGAACACTTGATG------ACCCGGGATGGTCTCA-------------------------------CAGATTTCCAAATGCACAAGGAGCCTTGTTGTATCCTTTGTA------------------------------------------------------------------------------------------------------GGATAGCCATGCTTACAGGGGTATCCATACATCTTCTGGTCAATTTTTATACTCCCACAATTTGGTGGTTGGACATCCGTATGCTATT---------A--------------------------------------------------------------------------------------------------------------------------------------------------------------------------------------------------------------------------------------------------------------------------------------------------------------------------------------------------------------------------------------------------------------------------------------------------------------------------------------------------------------------------------------------------------------------------------------------------------------------CAGAATTTG---CAAAGTATTGGTTGTTGTCCTATTCCAGACATGTCTCGTGATCACCAGAACCTGGTTATGTCAACTGAAAAGGT-------------------------------------------------------------------------------------------------------------------------------------------------------------------------------------------------------------------------------------------------------------------------------------------------------------------------------------------------------------------------------------------------------------------------------------------------------------------------------------------------------------------------------------------------------------------------------------------------------------------------------------------------------------------------------------------------------------------------------------------------------------------------------------------------------------------------------------------------------------------------------------------------------------------------------------------------------------------------------------------------------------------------------------------------------------------------------------------------------------------------------------------------------------------------------------------------------------------------------------------------------------------
>Isoetes_andicola
--------------------------------------------------------------------------------------------------------------------------------------------------------------------------------------------------------------------------------------------------------------------------------------------------------------------------------------------------------------------------------------------------------------------------------------------------------------------------------------------------------------------------------------------------------------------------------------------------------------------------------------------------------------------------------------------------------------------------------------------------------------------------------------------------------------------------------------------------------------------------------------------------------------------------------------------------------------------------------------------------------------------------------------------------------------------------------------------------------------------------------------------------------------------------------------------------GGATARCCATRYTTACAGGGGTATCCATACATCTTCTGGTCAATTGTTATACTCCCASAATTTGGTGGTTRGACATCCGTATGCTATT---------M---GGGAAATGAAAATACCAGAAATAYTGTATCAGGAM------------------------------------ARRAATGTGCCA-------------------------------------------------------------------------TGTCTCTG------CAACCAGGGCAGTCAAATATTTTGCTTATTTTTCCTCCACGATG---------------------------------------------------------------------------GTATGTTGTGTATTTTGCTGACACATGCACTAATGAAGCA------------------TCAGCCAAACAAGCCTTCCAGGCATTATCTGATCGCCTTTTTGTTTCTTCTGATGTTTCACATGAAGTGCAGACTCCAGAGTTTATTGA-------------------------------------------------------------------------------------------------------------------------------------------------------------CAGAATTTG---CAAAGTATTGGTTGTTGTCCTATTCCAGATATGTCTCTTGATTACCAGAACCTTGTTATGTCAACTGAAAAGGT-------------------------------------------------------------------------------------------------------------------------------------------------------------------------------------------------------------------------------------------------------------------------------------------------------------------------------------------------------------------------------------------------------------------------------------------------------------------------------------------------------------------------------------------------------------------------------------------------------------------------------------------------------------------------------------------------------------------------------------------------------------------------------------------------------------------------------------------------------------------------------------------------------------------------------------------------------------------------------------------------------------------------------------------------------------------------------------------------------------------------------------------------------------------------------------------------------------------------------------------------------------------
>Isoetes_humilior
--------------------------------------------------------------------------------------------------------------------------------------------------------------------------------------------------------------------------------------------------------------------------------------------------------------------------------------------------------------------------------------------------------------------------------------------------------------------------------------------------------------------------------------------------------------------------------------------------------------------------------------------------------------------------------------------------------------------------------------------------------------------------------------------------------------------------------------------------------------------------------------------------------------------------------------------------------------------------------------------------------------------------------------------------------------------------------------------------------------------------------------------------------------------------------------------------GGATAGCCATGCTTACAGGGGAATCCATACATCTTCTGGTCAATTGTTATATAGCCAGAATTTGGTGGTTGGACATCCCTATGCTATT---------ACAAGS---ATGGAAATACCAGAAATACTGTGTCAGGAC------------------------------------AGAAATGTTCCATC--------------------------------------------------------------------------------------------------------------------------------GTCTTTGTGAAACTCTTGACACTGTTGTTCAAGGACTGCAATTGGGCAGCAATGCATCAATTTGTCCACGTGTCATGTATGTTGTGTATCTTGGTGCCACATGCACTGATGAAGCA------------------TCTGCCAGACAAGCCTTCCAGGCAATAKCAGAGCACCTTTTTATTTCTTCTGATGTTTCACATGAAGTGTAGAGTCCTG-------------------------------------------------------------------------------------------------------------------------------------------------------------------------------G---CAAAGTATTK-------TCCTAATCCAGATATGTCTCTTGATTACCAGAACCTTGTGATGTCAACTGAAAAGGT--------------------ATGAGGAATGGTTCCAAGACAGGGGAGGGATTGCC------------------------------------------------------------------------------------------------------------------------------------------YCTGGA---------------------------------------------------------------------------------------------------------GAGGAAGCA------------------------------------------------------------------------------------------------------------------------------------------------------------------------------------------------------------------------------------------------------------------------------------------------------------------------TCTYYTTCARAAGCA---------------------------------------------GATATATCAACA---------------------------------------------------------------RGCATKGGATACAAT---------------------------------------------------------------------------------------TTGAGAGATGCAAATAGTGCTATT---------------------------------------------------------------------------------------------------------------------GCGGATGCTAGCCATTAA------------------------------------------------------------------------------------------------------------------------------------------------------------------------------------------------------
>Isoetes_elatior
-----------------------------------------------------------------------------------------------------------------------------------------------------------------------------------------------------CACCCACTGGGCATCTTTCCCCTTGGACGAGTTCTCTACCTGGGTAAACGATCACACTCATCCGGATTCTGCTTCCTTTTCT---GAAAATGGGTCTTGCCCAATTGAACACGTTGATGTGAATGATGGTGCAAATCCATTAGCAAATGGATCTCGTCCTAGGTCTATGATTAATGATGCTCAATTG------------GCAGACTTAGGATTGGTTTCTGTGGATCTGGACATAGATGATTCGCTCTTTTCCCATGGACATATATTC---ACGTCTGAAGGATCAGACTTG---GGCAGCTC-CGT-CCTACAATT-GGATCTAACTGGACCCAAGGTAGCATTTTGCAATGG---------------------------------------------------------------------------------------------------------------------------------------------------------------------------------------------------------------------------------------------------------------------------------------------------------------------------------------------------------------------------------------------------------------------------------------------------------------------------------------------------------------------------------------------------------------------------------------------------------------------------GGAYASCYATGCTTAMARGGGTATCYATACATCTTCTGGTCAATTRTTAWATAGCCAGAATTTG-TGRTTGGACAYCCMTATGCTATT---------ACAAGSAATATGGAAATACCAGAAATACTRTSTCAGGAC------------------------------------AGAAAKGTTCCATCAGGGACAAGGAGC-TTAAGGTGGCATCACCTAAT---CAAAAGCTTGCMCGATTTGTATGTCTSACAGACATGTYTCTG------CAACCRGGRCAATCAAATATTTTGCTTMTTTTTCCTCCAYGATGTCTTTGTGAAACTCTTRACACTGTTGTTYRAGGACTKSAATTGGGCAGCAATGCA-YGATTTGTCCACGTGGCAKGYATRTTGTGTATTTTGCTGCCACATGCACTGATGAAGCR------------------YCTGCCMRACAAGCCTTCCASGCAATATCTGAGCACCTTTTYRTTTMWTSTSATGTTYCACATGAAGTGYAGAGTCCTG----------------------------------------------------------------------------------TGGACCACAAAAGCCAAAAAGAATATGGTCTGCGTTTTACACTCAAAACATG---------------TTGGCAACCAACAATATGCAGAATTTG---CAAAGTATTKGTTGTTGTCCTAATCCAGATATRTMTCTTGATWACCAGAACCTTGYGATGTCAACTGAAAAGGT-------------------AATGASGAATGGTTYCAAGRCAGGGGARGRATTGCC------------------------------------------------------------------------------------------------------------------------------------------TCTGGA---------------------------------------------------------------------------------------------------------GAGGAAGCA------------------------------------------------------------------------------------------------------------------------------------------------------------------------------------------------------------------------------------------------------------------------------------------------------------------------TCTCTTTYARAAGCW---------------------------------------------GATATATCAACA---------------------------------------------------------------GGCATTGGAYACART---------------------------------------------------------------------------------------TTGAGAAATGCAAATAGTGCTATT---------------------------------------------------------------------------------------------------------------------GCAGATGCTAACCATTAA------------------------------------------------------------------------------------------------------------------------------------------------------------------------------------------------------
>Isoetes_coromandelina
------------------------------------------------------------------------------------------------------------------------------------------------------------------------------------------------------------------------------------------------------------------------------------------------------------------------------------------------------------------------------------------------------------------------------------------------------------------------------TTC---ACCTCTGAAGGATCAGACTTA---GGTAGCTTGCGGTGCTACAACCTGGATCTAACTGGACCAAAAGTGGCATTTTRCAATGGTTCATTAGTCAATGTRTTGCTGAAATCTGGGGCCAGTAATTACATGSARTTTAAGAGCATYGAGGCCACCTACYTGTGGAGTGRATMAKGK---TTTACARMTGTRCCTTCCTCAAGATCTGATGTATTTAAGGATAGATCTTTGAGTYTAWCAGAAAAAYGCTATTTGATGCRTTTTTTAAAGCTSGTGCAGGATTTTGAAT-A------------------------------------------G-GGATG---TGGCTTCMGATGWTTTGRAWGGMTCTTTTGCAYAATTTTTGCAACAACAGCAACTTCCTCCTTCCATTCAAACAATWATYAAGTATGSCATTGCTCTATTGAATGATTCTGAK---GAA---------------GSARAACACYTGACG------ACCAGGGATGGCCTCACAAKATTATCATTATATTTTTCATCAWWTGGCAAATTTYCCAATGCACAAGGAGYTTTYYTGTATCCTTTGTATGGTCAAGGAGAACTGCCA---CAAGCATTTTGTCGTGCAGCTGCAGTAAAT-GTGCTCTTTATGTTCTTYGSAGAGGAGTTRGTAGCATATTGTTGGACAAGGATACCCATGTTTATAGAGGCATTCATACATCTTCTGGTCAATTTTTGTATAGTCGGMATTTAGTTRTTGGACACCCCT-------------------------------------------------------------------------------------------------------------------------------------ACCTAGT---CAAAAGCTTGCTCGATTCATATGTTTGACAGACGTGTCTTTG------MACCCTGGACAATCAAATATTTTGCTTATTTTYCCTCCAAGATCTCTTTGTGAAAYCYTTGAYGCTGTTGTTCGAGGGCTGCAATTGGGCAGCAATGCAGCTGCTTGTCCATATGACATGTATGTCCTGTATTTTGC-------------------------------------------------------------------------------------------------------------------------------------------------------------------------------------------------------------------------------------------------------------------------------------------------------------------------------------------------------------------------------------------------------------------------------------------------------------------------------------------------------------------------------------------------------------------------------------------------------------------------------------------------------------------------------------------------------------------------------------------------------------------------------------------------------------------------------------------------------------------------------------------------------------------------------------------------------------------------------------------------------------------------------------------------------------------------------------------------------------------------------------------------------------------------------------------------------------------------------------------------------------------------------------------------------------------------------------------------------------------------------------------------------------------------------------------------------------------------------------------------------------------------------------------------------------------------------------------------------------------------------------------------------
