# Supplementary material for: Phylogenomics indicates the “living fossil” Isoetes diversified in the Cenozoic
Source: PLoS One. 2020 Jun 18;15(6):e0227525. doi: 10.1371/journal.pone.0227525 (PMC7302493; doi:10.1371/journal.pone.0227525)
Supplement: S1 File — Folder containing fasta files for each of the individual nuclear alignments. (GZ) [file pone.0227525.s011.gz › 1_Individual_Nuclear_Alignments/Homolog_23549.orthogroup_1.fasta]

>Oryza_sativa
------------ATGTCGGCGCCG------------------------CCGTTGCTGAAGGCTCCGGCCGCCGCC------------------------------------------GCCGCCTCCCTCGTCGCGGCGGCCGCGGCCCAC---------------------------------------CGCGCTACGGCCGCCGCC---------------------------------GCCGCCCCGTCCGGTGCGTCCCGC---------------GTCCCGCCGCGACGCTTGCGC---TGCTCTGCATCAGGCGCCGCCGCCGTCGAGGTG---------CGTGCTCCGATGGATTGGGCGACGAGGTCGCTGGAGGAG---------------ATGCAGCGGGCAGAGGACTTCGACTCTTTCTGCCTGATGGGGCTTTCGCCGCTGGATGGGCGGTACGAGCGCTTTACCAGGGACCTGAAACCCTTCTTCAGTGAGTTCGGCCTCATCAGATACCGGGTCATCGTTGAGGTAAAGTGGCTACTGAAACTCTCCCAAATCCCTGAGATCAATGAGGTGCCTCCATTCAGCAAGGAGGCCCAGTTATTCCTGGATGCGATTATCCAGGATTTCAGTGTTGCTGATGCAAAAGAAGTGAAAAAGATTGAGAAAACAACCAACCATGATGTGAAGGCTGTTGAGTACTTTCTCAAGCAAAAATGCAGCTCAAATCCAGAGATTGCAAAGGTGTTGGAGTTCTTCCATTTTGGATGTACTTCTGAAGATATCAACAACTTGTCACATGCATTAGCTCTAAAAGAGGGGGTAAATACAGTTATGTTCCCTGTTATGATGGACATATGCAAAGCAATGTGCTCCTTGGCAACACAAAATTCAACCATCCCTATGCTGTCGCGAACTCATGGACAG------CCAGCATCGCCAACAACTCTGGGAAAAGAGATGGCGAATTTTGCGGCCAGATTGTCAAGCATAGGAAATAGTTTTTCTGAGGTCAAGATACTAGGGAAATTCGCTGGAGCTGTCGGAAATTACAACGCTGATGTTGTTGCATATCCAGAAGTTGACTGGCCTAAGGTTGCAGAAGATTTTGTCAAATCGTTGGGCTTGGAGTTCAATCCTTATGTTACCCAGATTGAGCCACATGACTATATCTCGAAGCTCTTCAATCTATTTGTTCAGTTTAACAATGTCTTGACTGATTTCGATAGAGACATGTGGACCTATATATCACTAGGCTACTTCAAGCAG------------------ATAGTAAAGGCTGGTGAAGTTGGATCTTCCACAATGCCTCACAAAGTCAATCCCATTGATTTCGAAAATAGTGACGGCAATTTGACTATAGCCAATGGTACATTGTCTTCTTTAAGCATGAAGCTACCAATTTCTCGGATGCAGCGTGATCTCACAGACTCGACTGTTTTGAGAAATTTGGGTGTTGGATTAGGGCATTCACTCTTGGCTTACAAAGCTACATTGCGAGGAATCAATAAGGTTCAGGTGAATGAATCCCGGTTATCTGAAGACTTGGATCAAACATGGGAGGTCCTTGCAGAGCCAATACAGACAGTGATGCGAAGGTATGGAATCCCTGAACCTTATGAGAAGCTGAAGGAAATGACCAGAGGGCAGGCTGTCACCAAGGACAGCATACGGCAATTCATTGAAGATCTAGACTTGCCAGAGGCGGCACGATCGTCGCTTCTGAAGCTAACACCACATTCTTATATCGGAGAGGCAGAATTTTTGGCTAGAAATATCGAAGAGGTGGTTGATCTAAAATCTGGATTTAAGATCGAGTGA------------
>Ananas_comosus
------------ATGGACGCCGCCGTCGCATCTTCGAGAGGGCTACGACCATCCCTTCTGCCGCCCTCCTCTTCC------------------------------------------TCCTCCTCC------TCCGCTGCTTCGGCCCAT---------------------------------------TCGAGATCGAGACCAGCCCATATCTTCCTC------------------AGAGCGAATCCCGCCGGCTCTCGTTCCGCTCACCCGCCG---ATTTCGCCCGGAAATTTAGTT---TGCAGATCATCT------------------------------------------------GCCATGCGACATGTTATGGAGGTGGATAAAGTCCTTATGGAGGAGGTTGCAGACTTGGAATCCTTTGCCTTGATGGCTCTGTCACCATTAGATGGTCGGTATGTTCAGAAGGTTAAGGATTTGTCCCCGTTCTTCAGCGAGTATGGTCTAATTCGTTACAGAGTTTTAGTTGAGGTGAAATGGTTGTTGAAACTTTCTCAGGTACCTGAAATCAAGGAGGTCCCGACTTTTAGCAAGGATGCAGAGTCTTTCTTGGAGAGAATTGTTCATGATTTTGGTATAAAAGATGCATTAGAAGTGAAAAAAATTGAGAAAGTTACTAATCATGATGTAAAGGCAGTCGAGTACTTCTTGAAACAGAAATGCAAATCCTGTCCCGAGATTGCAAAGGTGCTTGAATTTTTTCATTTTGCTTGTACTTCGGAGGATATTAACAATTTGGCCCATGCATTGATGCTGAAAGAAGGACTCAACAATGTTATCTTCCCTGTTATGATTGAATTGTGCAAAGCAGTATGCACTATGGCGAAGGGATATGCTCATATTCCTATGTTGTCTCGAACTCATGGGCAG------CCAGCTTCACCTACTACTTTGGGAAAGGAAATGGCGAACTTTGCTTTCAGATTCAATGACCAAGGGAAGAATTTTAGAGAAGTAAAGATATATGGGAAGTTTTCAGGTGCTGTTGGAAACTACAATGCTCATAAGACTGCATATTCTGATATCAACTGGCCAAATATCGCAGCAGAGTTTGTCAAATCTTTAGGACTAGAATTCAACCCTTATGTGACACAGATTGAGCCTCATGACTATATATCAAAACTTTACAATGCTTTCGTCCAGTTTAACAACATCTTGATCGATTTTGACAGAGACATTTGGAGTTACATATCGTTGGGTTATTTTAAGCAG------------------GTAACGAAGGCTGGCGAGATAGGATCCTCTACAATGCCTCACAAAGTCAATCCTATCGATTTTGAAAATAGTGAGGGTAACTTATGCATGGCTAATGCTAATTTATCTGCCCTTAGCATGAAGCTGCCGATTTCACGCATGCAGCGCGATCTTACTGACTCAACTGTTTTGAGGAATTTGGGTATTGGACTAGGATATTCACTAGTTGCTTATAAAAGTGCGCTTCAAGGAATTAAGAAGCTACAGGTTAATGAAGGTCGTCTATATGAAGACTTAGACGAGACATGGGAAGTCCTTGCTGAACCAATACAAACGGTGATGCGAAGATATAATGTTCCTGAGCCCTACGAAAAGCTGAAGGAGCTGACTCGAGGGCGAACCGTCACTAAGGAGAGCATAAGACGGTTCATCGAAGATTTGGACTTGCCCGAAGAACCGAGGTCGGTTCTTTTGAATCTGACCCCGCATTCCTACATTGGGGAAGCAGAAAACTTGGCTAAATCCATCGACAGTGTTGTCGATTTCGCTTCTGGGTTTAAGATTTAA---------------
>Isoetes_lacustris
---------------------------------------------------------------------------------------------------------------------------------------------------------------------------------------------------------------------------------------------------------------------------------------------------------------------------------------------------------------------------------------------------------------------------------------------------------------------------------------------------------------------------------------------------------------------------------------------------------------------------------------------------------------------------------------------------------------------------------------------------------------------------------GTCCTTGAGTTTGTTCACTTTGCTTGCACCTCAGAAGATATTAACAATTTGGCACATGGCTTGATGCTGAAAAATGGACTGAAT---GTACTTCTGCCAGCAATGGACAGAATCATTGAGGACATCCGTTGCATGGCTCATCGGTATGCATCGTTAGCTATGCTGTCACGAACCCATGGACAG------CCAGCTTCCCCCACCACTCTGGGAAAGGAAATGGCAATTTTTTGCCAGAGACTGAAGGTGGAACGCCAGGTGATAGCTAATGTTGAGATCCTTGGAAAGATGGCTGGTGCTGTTGGCAATTACAATGCCCATCATGCAGCATACCCTAATATAAACTGGGAATCTGTGGCAGAACAGTTTGTTTCATCTTTTGGCATCACCTTCAACCCATATGTCACACAGGTTGAACCACACGACTACATAGCAAGACTATTTGACGCGATCACACGTTTCAATAACATCCTGACTGACTTTGATCAAGATATTTGGTTATACATTTCCCTGGGCTATTTCAAGCAG------------------CGGCCAGTGGCAGGTGAAGTGGGATCTTCCACAATGCCGCATAAGGTGAATCCCATTGATTTTGAAAATAGTGAAGGCAATTTGGGTTTGGCAAATGCATCACTTTCTCACTTAAGTGCCAAGCTTTCCAAATCAAGATGGCAGCGCGACCTGACGGATTCAACTGTGCTTCGCAATCTTGGGGTTGGTTTAGGATACTCACTTGTTGCTTATGAGAGTACATTGAAGGGGATCAGTAAGCTGGAGGTCAATGAAAATGCTATTCAGGTAGACTTGAACCAACATTGGGAGGTTCTTGCAGAACCCATTCAGACTATAATGAGGAGGCATGGCATCCAGGAGCCTTATGAAAAGCTGAAGGAATTCACACGTGGTCGTGAAATTACAAGAGAGCGCATGCTAGAATTTGTTGAGAAATTGGACTTGCCGGAGAATGTTAAGGAAAATCTTAGAAATTTGACACCTGAGGGCTACATAGGATATGCTAGTTCACTCGCAAAAAGGGTCTAA---------------------------------------------------
>Isoetes_sinensis
------------------------------------------------------------------------------------------------------------------------------------------------------------------------------------------------------------------------------------------------------------------------------------------------------------------------------------------------------------------------------------------------------------------------TTCAGGGATATTGATGTTAGTGAATTGGGAGCTCTGGCACCCTTGGATGGGCGATACGCAAGCAAAGTGAAGTATCTTCGATCAATATTTAGCGAGTTTGGCCTTATTTGGCGAAGAGTAACAGTGGAGATATATTGGCTTCTAAAATTATCCAAGATACCAGAGATAAACGAAGTACCAAGATTTTCCAAGGAGGCTGAGCTGTTTCTTCTTTCCATCGTTTCTAACTTCAACTTGACTGATGCCTCTGCAATAAAAGATTTTGAAAGAGTCACAAATCACGATGTTAAAGCAGTAGAGTACTTTTTGAAAGAGAAGATCAAAAGCAACTCAGAGGTTTCTAAGGTCCTTGAGTTTGTTCACTTTGCTTGCACCTCGGAAGATATTAACAATTTGGCACATGGCTTGATGCTGAAAAATGGATTGAAT---GTACTTCTGCCAGCAATGGACAGAATCATTGAGGACATCCGTTGCATGGCGCATCGGTATGCATCATTAGCTATGCTGTCACGAACACATGGACAG------------------------------------------------------------------------------------------------------------------------------------------------------------------------------------------------------------------------------------------------------------------------------------------------------------------------------------------------------------------------------------------------------------------------------------------------------------------------------------------------------------------------------------------------------------------------------------------------------------------------------------------------------------------------------------------------------------------------------------------------------------------------------------------------------------------------------------------------------------------------------------------------------------------------------------------------------------
>Selaginella_moellendorffii
------------------------------------------------------------------------------------------------------------------------------------------------------------------------------------------------------------------------------------------------------------------------------------------------------------------------------------------------------------------------------------------------------------------------TCTGAGGGCCTGGAACTCACGGAACTCACTGCGATCTCGCCTCTAGACGGTCGATACGCGAACAAAGTGAAGTTTCTAAGAACCATTTTCAGCGAGTATGCGCTCATTCGCTATCGAGTCATTGTAGAGGTCCAGTGGCTGCTGAAGCTGTCACAAATTCCAGAGCTGAAAGAAGTTCCACCTTTTACGGACAACGCAAGGTCGTTTCTACTGGGTGTTCTTGCCGATTTCAACGTGAACGATGGAGCTGCTGTGAAGAATTTTGAGAGAGTGACAAACCACGACGTCAAGGCTATTGAGTATTTTCTCAAAGGTAGAATCAAGGATCATCCAGAACTTTCAAAAGTGCTCGAGTTCATACACTTTGGCTGCACTTCCGAAGACATAAACAATTTAGCATACGCTTTGATGCTCCTCAATGGTCGAGAGCAT---TTACTGAAGAAAATGGACGAGGTCATATCAGCTATACGATCCCTTGCCCATAAGCACGCGAATGTGCCAATGCTTTCACGGACTCATGGACAGGCAAGCCCAGCGTCACCAAGCACCATTGGGAAAGAAATGGCTAACTTCTGCTACAGAATGGAGCTCCAGCGCAACCAAGTTGCGTCCGTGAGCATCAAAGGAAAAATGGCTGGAGCAGTCGGAAACTACAACGCGCATTGTTTCACGTATCCGGAAATCAAGTGGGAAGCTGTCGCTGAGTCTTTTGTCACGTCCTTGGGCGTGGATTTCAACCCATACACGACTCAGATTGAGCCCCATGACTGTATAGCCGAGCTCTTCGATGCTGTGAGGCGATTCGGAAACATCCTCGAGGACTTCGACCGCGATATGTGGGCTTATATCTCGTTGGGGTACTTCAAGCAGGCAAGCTACTGGCTTTTTCGATTTGTCCCAGGCGAGGTTGGATCGTCCACGATGCCGCATAAAGTTAATCCCATCGACTTCGAGAACAGCGAAGGCAACCTTGGACTGGCAAAGTCTTGGTTGTCTCACTTAGGCTCCAAGCTTCAAGTCTCCAGAATGCAGCGGGATCTCACTGACTCAACTGTCCTTCGTCAAATCGGCCAAGTTCTCGCGCTGTGCGTGCTTTCGTACGACAGCACGCTGAGAGGAATAAACAAGCTCGAGGTAGACGAAGCTGCAACACGGCGAGATCTCGACGCAACGTGGGAGGTTCTCGCGGAACCCGTCCAGATGATGATGCGACGCTACGGCATCGAGAAGCCTTACGAGAAGCTCAAGGAGTTCACGCGCGGGGCTGCGGTGACCAAAGAGAGCATGCGCGAGTTTATAGAGACTCTAGACCTTCCAGAGGCGGCCAAGGAGCGCTTGAGGCTCTTGACGCCACACACGTACTGCGGCAAAGCCGCGGAGCTTGCTTCTAATGTTTGA---------------------------------------------------
>Physcomitrella_patens
ATGAATGCGACGTTGAGTTCTGCCGTGGGCAGT---------------GTGGGT---GTGGCGCCAAGGCAA------------------------------------------------TTGGTTGCCTTGAAGTCG---------------------GAATGCAAG------------------------AGTAGCGTGCACGCTGCGCGCGCAGTTCCCAGTACCAAACGGTCGTTGGCGTCTCCTTCCATTAGTGCCTCTTTCTCGCCT---------GCGCCCGCCAGAGTGGAA------GGCACACCGCACATGCGGAATGCTGTTGCC---------------AACCATGACCTCCACACTCCCGTGGTTGCTGACATCGACTTAGGGTATCTGGAAGTCGACAGAGATCTTGAATTGACAGAGCTGACGGCAATTTCACCCTTGGATGGCCGTTACGGGAGCAAACTGAAGCCGCTGCGGGCAATCTTCAGTGAATTTGGGCTCATTAGATACCGAGTTCTTGTCGAGGTTCGTTGGTTGCAGATGCTGTCCAACAACTCTGGAATTGAGGAAGTACCTAGATTTAGTGATAAAGCGAACAGCCTTCTTGAAGACACTCTCGCAAACTTTAGAGTAGCGGATGCTCTTTTGGTGAAAAAGGTTGAGCGCACAACGAACCATGATGTGAAGGCCATCGAGTATGTGCTTAAAGACAAGATCCGTTCTGACGCTGAGCTTTCGAAAGTTCTGGAGTTTGTACACTTCGCATGCACATCAGAGGACATCAATAACCTTTCTCATGCTTTGATGCTAAGATCAGCTATGGACTCGGTGGTGTTGCCTACTATGAAATCAACGGTAGAAGCTATTCGGTCCCTTGCACACGAATTTGCGGATATTCCCATGTTATCTCGTACTCATGGCCAG------CCTGCATCACCAACCACACTAGGAAAGGAGATGGCCAACTTCTGTTACAGATTAGAAAGACAAATAGATCAAGTAGCCGCAGTGCCTTATTTTGGCAAAATTGCTGGTGCAGTGGGTAATTACAATGCTCACATGGTTGCCTATCCCAACGTTGACTGGGAGGATGTAGCAAAAAGCTTTGTCACATCCTTGGGTTTAACCTTCAATCCATACACAACCCAGATCGAGCCTCATGACTACATTGCCGAGCTTTATGATGCTGTGATTCGCTTTAACAACATTTTGCTTGGCTTTGACCGCGATGTGTGGTCCTATATCTCATTAGGCTATTTCAAGCAG------------------AGAGTAATTGCAGGTGAAGTCGGGTCCTCCACTATGCCCCACAAAGTAAACCCTATCGACTTTGAGAACAGTGAAGGAAATTTAGGCTTGGCCAACGCCGCCATGGCTCATCTGAGTTCAAAGCTTCCAATTTCCCGTTGGCAGAGAGATTTGACCGACTCAACTGTGCTCCGCAATCTTGGTGTTGGACTTGGCCATTCAGTGCTTGCCTATGAGAGCACGCTGAAGGGAATCAGAAAACTGCAGGTAAATGAGGCACGAATTCAAGAAGATTTGGCTGAATGCTGGGAGGTTTTGGCTGAGCCTATCCAAACTGTCATGCGTAGGTATGCTGTTGAAGAGCCTTATGAAAAGTTGAAGGCTGTGACGCGGGACCGAAAGGTCTCCAAGGAGGTACTGCATCAATTGATTGAGGGGTTAGAGATTCCGCATGAGGCTAAGAAATCATTGTTGGAGTTGACTCCAGAGACCTACATAGGTGCTGCCAAAACCTTGGCAAGAAATATCTGA---------------------------------------------------
>Ceratodon_purpureus
ATGAATGCGGCGTTGAGTGCTGCCGTCGCCACT---------------GTGACTGTGGTGGCACCCAGGCAATCC------------------------------------------GCTTCCGCTGCCACCAAGTCG---------------------GAATGC------------------------------AGCGTCAGACCTGGCCTTGCGATC---------AAGCGGCCCTTGTCATTCCCGTGCATGAGTGCTGCGTATTCG---------------CCCGGGATGGTGGAA---GGAGGAGCGTCTCAAGTGCGGAGTGCTGTTGCT---------------AACCATGATGTAGCTTCT---GTGGTAGCTGGGGTGGATTTAGGGCAGTTGGAGGTTGATGGAGACCTTGAATTGTCGGAGTTGACGGCAATTTCGCCCCTGGATGGTCGCTACGGGAGCAAGTTGAAGCCGCTGCGGTCCATCTTTAGTGAGTATGGGCTCATTCGGTTCCGAGTGCTTGTGGAGGTTCGGTGGTTGCAGATGCTTGCCAACAATCCAGGGATTGAGGAGGTTCCGAGTTTCAGTGAGAGGGCGAACAATTTTCTTGAAGAGACTCTCGCGAATTTTGGAGTAGCGGATGCTTTGTTGGTGAAGAAGGTCGAGCGCACGACGAACCACGACGTGAAGGCTATTGAATACGTGCTCAAAGACAAGATTCGTTCTGACCCTGAACTTTCCAAGGTTCTGGAGTTTGTGCACTTCGCATGCACATCAGAGGACATCAACAACCTTGCTCATGCTTTGATGCTGAGATCAGCTTTGGATTCGGTGGTGCTGCCTACCATGAATTCTACAATAGAGGCTCTTCGGTCACTTGCACACGAGTTTGCAAGTGTTCCCATGTTATCCCGTACTCACGGCCAG------CCTGCATCACCAACCACCCTAGGAAAGGAGATGGCAAACTTTTGTTACAGATTGGAAAGACAACGAGATCAAGTTGCTGCAGTGCCATACTTTGGCAAGATTGCTGGAGCAGTGGGAAACTACAATGCACATATGGTTGCTTATCCCAACGTTGAGTGGCAGACTGTGGCAGAAGACTTTGTCACGTCCTTGGGTCTCACCTTCAATCCATACACAACCCAGATTGAGCCTCACGATTACATTGCTGAGCTCTACGATGCTGTGACCCGCTTCAACAACATTTTGCTTGGCTTTGATCGTGATGTGTGGTCTTACATCTCCTTGGGCTATTTCAAGCAG------------------AAAGTCATTGCCGGTGAGGTCGGTTCTTCCACGATGCCTCACAAAGTGAACCCTATTGACTTCGAGAACAGTGAAGGAAATCTAGGCTTGGCCAATGCTGCCATGGCTCATCTAAGCTCAAAGCTTCCGATATCCCGTTGGCAAAGGGATTTGACCGACTCTACTGTCCTCCGTAATCTTGGTGTTGGACTTGGCCATTCAGTGCTTGCCTATGAGAGCACCTTGAAGGGAATCCGAAAGTTGCAGGTTAATGAGGCACGAATTCAGGAAGATTTGACTCAGTGCTGGGAGGTTTTGGCCGAGCCAATCCAAACTGTCATGCGAAGATACGGTGTTGAAGAGCCGTATGAAAAATTGAAGGCTGTCACGCGGGACAGAAAAGTCTCAAAGGAAGTCCTGCATCAACTGATTGAAGGGTTGGAGATTCCAAATGAGGCTAAGACATCTTTATTGCAATTGACACCAGAGAGTTACATAGGTGCTGCTGACACCTTGGCCAGGAATATC------------------------------------------------------
>Pteridium_aquilinium
------------------------------------------------------------------------------------------------------------------------TCGGCCTTCGTCCGCTCGCCTGCCCGCCAT---------------------CTTCCGCCTCTCCACACCGTTTATAGCTCCTGTGGTGGAAGGTGCTTCCTGCACATCTCTGCAACCCTCACAGAGAGTACCGTGGCTGCCTCCGACTCTACCTCG---------------------------GACTCAAGCAAGAACATTTGGAACCTCTTCTCA------------------------------------------------------------------GAAGCAGACGTTGACCTGGAACTTTCTGAACTAACAGCAATATCACCCTTGGATGGGCGGTATGCTAACCAAGTAAAGAAGCTTAGATCAGCTGTTAGCGAGTTTGGCCTCATCCGCTACAGAGTCTTTGTTGAGGTGAAATGGCTATTAAAGCTATCGGAAATACCTGAAGTTACAGAGGTGTCTCTATTCAGCGAGGACGCAAGATCATTTCTGGAAAACATTGCTACAAGCTTCAGTGTGGCTGATGGCCTTGCAGTAAAAGGTGTTGAGAGAGTGACAAATCATGATGTAAAGGCTGTTGAGTACATTTTAAAAGACAAATGCCGTTCACATCCTGAACTAGAAAAGGTTCTGGAATTTATTCATTTTGCATGTACTTCGGAGGACATCAACAATCTAGCACATGGATTGATGTTACAACATGCAATGCAAACAACAATTTTGCCAGCTATGGAACAAGTTATTGAGTCTCTTCAGTCTCTTTCCCGTGAATATGCTGATATAGCAATGTTATCCCGTACGCATGGCCAG------CCTGCTTCACCTACGACTCTGGGAAAAGAGATGGCAAATTTCTGCTATAGATTGCAGCAACAAAGGATCAAGGTTTCCAACATCAAATATGGAGGGAAGATAGCAGGTGCTGTT---------------------------------------------------------------------------------------------------------------------------------------------------------------------------------------------------------------------------------------------------------------------------------------------------------------------------------------------------------------------------------------------------------------------------------------------------------------------------------------------CGGAAATTATAA---------------------------------------------------------------------------------------------------------------------------------------------------------------------------------------------------------------------------------------------------------------------------------------------------------------------------
>Lygodium_japonicum
------------------------ATGGCTTCC---------------TCTGCCATCACGCTTCCCCATACCTCCTCTTTCTGCGGGCATTCGGCCTATAACAACGGATTTCATCATCGGTTGCTTTCATTGTCGTCTCCTGCAACGCAC---------TACTGCAGC---------------------------TCGGTA------------------------------------GCCCAGTCACCCCGTGTCTCAGCTACATTGAAGAATATT------ATGCCT------GTTACA---AATGCTTCTTCGAACAAGGTGAACCTCTCAAGCCTCTATTTTGAAGAGAAT------------------------------------------------------------GATCTGGAGCTTTGTGAGCTTACTGCAGTGTCACCTTTGGATGGTCGATATGCATCTCAAGTCAAGCCCCTGAGAGCAGCTGTTAGTGAATTTGGACTTATCCGCTACCGAGTTCTGGTGGAAGTGCATTGGTTGTTGAAACTGTCAGAATTACCTGAAGTGGTTGAAGTACCTGTTTTCAGTAATGAGGCTAGACACATTCTTGAGAGTATCGTTTCAAATTTCAGTTTGGCTGATGGTCTTGCTGTCAAAGATATTGAAAGAATTACAAACCACGATGTGAAGGCCGTTGAGTATGTGATAAAGAAAAAGCTGAATTTACTTCCTGAGCTGCAAAAGGTTCTGGAATTTGTCCATTTTGCTTGCACTTCTGAGGACATCAACAATTTAGCACATGGGTTAATGCTGCAACACGCTCTACATGCGGTGATATGTCCAGCTATGGAGCAAGTTATTGAAGCTATTCGCACTTTGTCCCATGATTATGCAGACATACCAATGTTATCTCGCACCCACGGCCAG------CCTGCTTCACCAACGACCCTTGGTAAAGAGATGGCAAACTTTTGCTATCGGTTGCAACAACAATGGCTTCACATTTCTCATATAAAGCCCAGGGGAAAAATGGCAGGTGCAGTTGGAAATTATAATGCTCATGTAATTGCTTACCCTGATGTCGATTGGGAAAGAGTAGCAGAAGACTTCGTAACCTCTTTGGGAATAGATTTCAATCCATATGTTACTCAGATCGAGCCACATGATTACATTGCAGAAATCTTTGATGCTATTTCACGCTTCAACAACATTCTTCTTGGTTTTGATCGGGACATTTGGAGCTATATCTCAATAGGCTATTTCAAACAA------------------CGTATAAAAGAGGGCGAAGTTGGATCTTCTACAATGCCACACAAAGTAAACCCCATAGACTTTGAAAATAGTGAGGGCAATCTAGGCCTTGCTAATGCCATTGCAAAGCACTTGAGTATGAAACTTCCAATCTCTCGGTGGCAGCGTGATTTGACAGACTCTACTGTGCTTCGAAATCTTGGATTGGTGCTTGCATACTCATTGATAGCTTACAAAAGTACCCTCAAAGGCATCAACAAGCTGCAGGTGGATGAAGCGTGCATAAAGAATGACCTGGCAGATTCATGGGAGGTTTTAGCTGAACCTATACAGACGGTCATGCGCAAGTACGGCATCTCTGAACCTTACGAAAAGCTGAAAAGTTTTACTAGAGGTCAAGTGGTTACCAAAGAGAGCCTCCAAAAGTTTATTACTTCCTTGGATCTGCCGTCAGAAGTTCAAAGCCAGCTCCTGCAGCTGACTCCCGAGACATACATCGGAGTTGCAGATCGGCTTGCAAGGAGAGTGTGA---------------------------------------------------
>Huperzia_squarrosa
------------------------------------------------------------------------------------------------------------------------------------------------------------------------------------------------------------------------------------------------------------------------------------------------------------------------------------------------------------------------------------------------------------------------------------------------------------------------------------------------------------------------------CTCTTCCGA---------------------------------------------------------------------------------------------------------------------------------------------------------------------------------------------------------------------------------------------------------------------------------------------------------------------------------------------------------------------------------------------------------------------------------------------------------------------------------------------------------------------------------------------------------------------------------------------------------------------------------TCTCTTGGCATCAATTTCAATCCTTACACAACTCAGATTGAGCCACATGATTACATTTCAGAACTTTTTGATGCAATTGCACGCTTTAACAACATTCTTCTAGATTTTGATCGTGATATTTGGGGCTATATTTCGTTGGGATATTTCAGGCAG------------------AAAACTGTGGCCGGAGAAGTGGGATCTTCAACCATGCCTCACAAGGTTAATCCAATAGATTTTGAAAACAGTGAAGGAAATCTTGGATTGGCCAATGCCATCTTTCATCATTTGAGCTCAAAATTGCCTATATCCCGTTGGCAGCGAGATTTGTCAGACTCAACTGCTCTTCGCAACCTTGGCGTTGGAATTGGCTACTCTTTGATTGCTTATATGAGCACTTTCAAAGGGATCAAGAAGCTGCAGGTGAATGAAGTAAGCATTCGAGAGGACCTATCAACAACATGGGAAGTGCTTGCC---------------------------------------------------------------------------------------------------------------------------------------------------------------------------------------------------------------------------------------------------------------------
>Pinus_maritima
------------ATGGCTCAGTCTGTATATTCG---------------TCATGGTCCCTGGATCCTTGTCAA---------------------------------------------CTATCCTCATGGGTCGAATCTCCTCATTTCCAGCCCTCTGTCGCCTGCCAGAAACTTCCATCCGTTATAAACCCACGTTCAATATCTTTAGGCTTCGCAATC---------AGAAGAGGGTCTGAAGGAAGAAAAGCAATGGCTTCGTATGCAGGCATTCGTCGGGGTCCTGGA---------------AGCTTGTCGATGGCAAAAGGGCTTGTAGCTGAGGAGGAAGAAACAAAGCATTCCTTAGAGAAAAATACCTGGCTTCATAAAGACTCTGGG------------------GACCTTGAGCTGTCTGAGTTGACGGCGATATCACCTCTAGACGGACGATATGCAAGCAAAGTTAAGGAGTTGAGACCTATTTTAAGTGAATACGGTCTTATTAGGTATCGTGTTATTGTTGAGGTCCAGTGGTTACTAAAGTTATCTCAAATTCCTGAAATCAGTGAAGTTTCAAACTTCAGCAATGAAACCAAATTATATCTGGAAGATATTGTGAGGAAATTTAATATTGAGGATGCTCTTGAAGTCAAAAGGGTTGAGAATGTGACAAATCATGATGTCAAGGCTGTCGAGTATGTTTTGAAAAAGAGGTTTGAAGCACATCCAGAACTAACTAAGGTACTGGAATTTATCCATTTTTCTTGCACATCTGAGGACATCAATAATTTAGCTCATTCTTTGATGTTGCGTGAGGCTCTAGATCTAGTTATATTGCCCAGTATGGACCAGTTAATTGATGCCATACGCAATTTAGCGCACAAATATGCTCACATCCCAATGTTATCTCGGACACATGGGCAG------CCAGCTTCGCCAACTACATTGGGAAAGGAGATGGCAAACTTTTGTTTCAGACTATCTGAGCAGCGACGAAAAGTTGCTGAAGTAAGATTACTAGGAAAAATGGCTGGTGCTGTAGGGAACTATAATGCCCATCTTGTAGCATACCCAGCTGTTCCTTGGCAGAAGGTGGCAGAGGAATTTGTGACTTCTCTTGGAATAGGCTTCAATCCATATACAACACAGATTGAGCCTCATGACTATGTTGCAGAACTTTTTGATGCAATTGTGCGGTTTAACAACATTTTAGTTGGATTTGATAGAGATATATGGGGCTATATATCCTTGGGTTACTTCAGACAG------------------CGAGTTAAAGCTGGTGAAGTTGGATCTTCAACCATGCCTCACAAAGTCAATCCTATTGATTTTGAGAATAGTGAGGGCAATCTAGGAGTAGCTAATGCAATTTCAGGCCACCTCAGCTCAAAGCTACCTATTTCACGCTGGCAGCGTGACTTGACTGATTCAACTGTACTCCGCAACCTGGGTTCAGCACTTGGATACTCTCTCCTTGCATACAAAAGTACATTGAGAGGGATCACTAAACTGGAGGTTAATGAGTCTCGAATCAGTGAGGATTTGGAGCAATATTGGGAGGTTCTTGCAGAGCCAATTCAAACAGTGATGCGCAAGCATGGAATTCCAGAGCCTTATGAAAAATTGAAGGAGTTCACTCGTGGTCGTGCAGTAACAAGAGAGAGCATGCGGGAGTTCATTGAAAGTCTGGACATGCCAAAAGAAGCTAAAGAACGGCTTTTACAGCTGACTCCTCATAGCTATGTAGGAGCTGCTGAGTTACTAGCAAAAATGATTTGA---------------------------------------------------
>Amborella_tricopoda
---------------------------------------------------------------------------------------------------------------------------ATGTATATCAATGATAGC------------------CATTGTGAA------------------------------------------------------------------------------------------------------------------------------------------GGACTCAGT---------------------------------------------------------------------------------------------------GACCATGACTTGTCTAGCTTAACTGCATTATCACCCTTGGATGGTAGATACGTGCAAAAGGTCAAGGAGTTGCACTGCTTTTTGAGTGAATATGGCCTGATTCGTTATCGTATTTTGGTTGAGGTCAAGTGGTTGATAAAGTTGTCACAAATTCCTGAAGTCACTGAAGTCCCAAGCTTTAGTGACAATGCCATATCTTATTTAGAAGACCTAGTTCAAAGTTTTAGTTTGGATGATGCCTGGGAAGTGAAAAGAATAGAGAAAGTTACCAATCATGATGTAAAGGCCGTGGAGTACTTCTTGAAAAAGAGATGCCAATCCTTTCCAGAAGTTGCAAAGGTACTGGAGTTTTTTCACTTCTCTTGCACATCTGAGGATATCAATAATTTGGCTCATGCATTAATGTTGAGGGAGTCCCTCAATATGGTAATTCTTCCTATCATGGATGAGTTGATTACAGCTATATGTGATCTTGCGAAGAAAAATGCAGACGTTCCTATGCTTTCTCGAACACATGGACAG------ACAGCTTCACCAACTACTTTAGGGAAGGAAATGGCTATATTTGCTATCCGATTAAGCCGGCAAAGAAAGTCGATTTCGCATGTTCAATTGATGGGAAAGTTTGCTGGTGCAGTTGGAAATTATAATGCACATCTTGTGGCATATCCTGACATTAACTGGCCACTTGTTGCTGAAGAGTTTGTGACATCGTTGGGAATAAACTTCAACCCTTACGTGACACAGATTGAGCCACATGACTACATGGCAGAGCTCTTCCATGCTGTTACTCGTTTCAACAACATCTTATTGGATTTTGACAGAGACACATGGGGCTATATTTCTGTAGGTTACTTCAAGCAG------------------CAAACCAAAACTGGGGAAGTTGGTTCTTCAACCATGCCTCACAAAGTCAATCCCATTGATTTTGAGAACAGTGAGGGCAATCTGGGTCTCGCCAATGAAGTATTACATCACCTAAGTGCAAAGTTGCCTATTTCGCGCTGGCAGCGTGACCTAACAGATTCCACTGTTTTAAGGAATCTCGGTGTTTGTTTGGGGTATGCTGTTCTTGCATACAAGAGTGCTTTACAAGGAATTAGAAAGCTGGAGCTAAATAATGCCCGCGTGATGGAAGATTTGGAGCAATCGTGGGAGGTGCTTGCCGAACCAATACAAACTGTGATGAGGCGTTATGGTATTCCAGAGCCGTACGAGAGGTTAAAAGAGCTGACTAGAGGTCAAGCAGTGACAAAGGAGAGCATGCAAGAGTTTGTGAGGGGGCTTCACCTTCCACAGGAAGCCATGTCTACCCTTCTTAACCTCGCACCCCATACTTACATTGGAGCTGCAAGAGACTTGGCCTCAAATGTTGATGCCTTTCTCTCATGA------------------------------------
>Littorella_uniflora
------------------------------------------------------------------------------------------------------------------------------------AATACG---------------------------------------------------------------------------------------------------------GTAAACACTATGTCCGCTGTT------------------------------------------------------------------------------------------------------------------------------------------GACATTTCATCTGACATTGAGCTATCAAGTTTGACGGCTTTATGTCCATTGGATGGTCGTTACTGGAATAAAGTGAAGGAGTTGGCACCTTTTATGAGTGAATTTGGCCTCATAAAATTTCGAGTTCTGGTTGAGGTTATGTGGTTGTTGAAGCTTTCACAAATTCCTGAAGTTCCTGAGGTCCCAAGCTTCTCCGAGGAAGCACATGATTATCTTCAAAACTTGGTAGATCAATTTAGTCTGGAGGATGCTCTAGAAGTAAAGAAGATCGAGAAACGGACTAACCATGACGTGAAAGCTGTTGAGTACTTCTTGAAACAAAAATGCCAGTCACAACCGGAGATAGCTAAGGTACTTGAGTTTTTCCATTTTGCATGCACATCAGAGGACATTAACAATCTGGCCCATGCATTGATGCTGAGAGAATCTATAGATAAGGTCTTACTACCTGTCATGGATAGACTAATAACAGCAATATGTGACATGGCTACTGCAAATGCTACCATTCCTATGCTCTCACGAACTCATGGACAG------CCGGCTTCACCTACGACACTGGGAAAAGAAATGGCAATTTTTGCTTACAGGTTAGTTACTGAGCGACAGGAGTTATGCCGGATTGAGATTTTAGGGAAGTTTGCTGGAGCTGTTGGAAACTACAATGCACATATGGTTGCATATCCCTCTGTAAATTGGCCTCAAGTTGCTAAGGAGTTTGTTACATCTCTTGGAATAAGTTTCAATCCTTATGTCACTCAGATTGAACCTCATGACTACATGGCCAGACTTTTCAATTCAATAATCCAGTTCAACAACATTTTAGTTGATTTTGACAGAGATATTTGGGGATACATCTCTTTGGGGCATTTTAAGCAG------------------ATTACTAAAGCTGGTGAGATTGGGTCCTCAACAATGCCCCACAAGGTTAATCCAATTGACTTTGAGAATAGCGAAGGCAACTGTGGAATTGCAAATGCAGGCCTGGCCCATTTGAGCACTAAGCTGCCTATTTCCCGTTGGCAGAGGGACTTGACTGATTCAACTGTTCTGAGGAACATGGGTGTAGGACTAGGACATTCTCTTCTTGCTTACCAAAGTGCATTACAGGGCATCGGGAAGCTCCAGGTCAACGAAGCTTCATTGCTTGGAGACTTGGACCAGTCATGGGAGGTGCTTGCAGAGCCAATACAGACTGTAATGCGAAGATATGATGTTCCAGAGCCATACGAGAAACTTAAGGAGCTGACCAGAGGAAGATCAGTTACAAAGGAAAGCATCAGAGAATTCATCGAAGGCTTGGAGATCCCTGCAGAAGCGAAGACTTCCCTGTTGAATTTGACACCACACACTTACGTCGGTGCTGCAGTTGAACTGGCCAAGAATGTGGAGTTTATAGCTAATTTGTTAGATGACCTGATCTAG------------------
>Theobroma_cacao
ATGGAGGCCAGGGTTTCTTCTGGGGTTTTAACCAAGAAT------CAAGCCCCCTTTTTAAGCCCTTTACAACCAAGAAAAGTT------------------CAATCCTTGAGAAACCTCTCTGCTTTGTACAATACTAAACAAACCCAT---------CAATTCTCA------------------------------------------------------------AATGCTTCATTTCAGCTTTCTACGATATCTTCATGCAGAAGCCAT---------------------------------GGTTTCAGACAGGTTATTAATATGTCTGGA------------------------------------------------------------------GATAATTCTTGTGAGGTCGAGTTGTCGACTTTAACAGCATTGTCACCTTTGGATGGTCGTTATTGGGGTAAAGTGAAGGGCTTGGCTCCATATATGAGTGAATATGGGCTCATTTACTTCAGGGTTCTTGTTGAGATTAAATGGTTGCTGAAGCTTTCACAAATTCCTGAAGTCACTGAGGTCCCAAGCTTCAGTGCAGAAGCTCAGTCCTATTTGCAAGGATTGATTGATGGATTTAGCATGGATGATGCCTTGCAAGTTAAACAAATTGAGAGAGTAACTAACCATGATGTAAAAGCAGTGGAATACTTCTTGAAACAGAAATGCCAATCACATTCAGAGATTGCTAAGGTGCTTGAATTTTTCCATTTTGCTTGCACATCTGAGGACATAAACAACCTTGCCCATGCGTTGATGTTGAAAGAAGCAATGACCAAAGTCATGCTTCCAACCATGGATAAGTTGATTGAGGCAATATGTGAGATGGCTAAGGCTAATGCAAGCATTCCTATGCTTTCTCGCACGCATGGCCAG------CCAGCTTCACCTACAACTTTAGGAAAGGAGATGGCCATTTTTGCTGTCAGGCTAAGCAGAGAAAGGCAAGAAATTTCTCAAGTTGAGATGATGGGCAAGTTTGCTGGTGCAGTTGGAAATTACAACGCACATCTTGTTGCATATCCTAATATTAATTGGCCTCAAATTGCAGAAGAGTTTGTGACTTCTCTTGGATTGAAGTTTAACCCCTATGTTACTCAGATTGAGACACACGATTATATGGCAAAACTTTATTATGCAATTATTCGGTTTAACAATATATTGATTGACTTTGACAGAGATATATGGGGCTACATCTCTGTAGGATACTTTAAGCAG------------------ATAACTAAGGCTGGTGAAATTGGTTCATCAACAATGCCTCATAAAGTAAATCCTATTGATTTTGAGAACAGTGAAGGTAATCTTGGTAAGGCTAATGAAGATCTATCTTACCTGAGTATGAAGTTGCCTATTTCACGTTGGCAGCGAGATTTGACAGATTCAACTGTCTTGAGGAACATGGGGGGAGGACTAGGTCATTCTCTTCTTGCTTACAAAAGTGCATTACAAGGAATAGCAAAGCTCCAGGTTAATGAAGCTCGGTTGAGTGAGGACTTGAACCAGGCATGGGAGGTACTTGCAGAGCCAATACAGACTGTCATGCGGAGATATGGTGTTCCAGAGCCTTATGAGAAGCTGAAGGAGCTAACTAGGGGAAGGGCGGTTACCAAAGAAAGTATAAGGGAATTTATTGAAGGCTTGGAATTACCCAAAGAAGCTAAGACCCATCTTTTGAAGTTGACACCACATTCCTATGTTGGAGCAGCTGTTGAATTAGCCAGGACAGTAGATTCAACCGTGAACGTCATAAACGGAACCAAAGTCTTAGAAACATGTAGTTGA
>Arabidopsis_thaliana
ATGGAGCTCAATTTATCTTCG---ATGGCCACCAAA------------------------------------------------------------------------------------------------------------------------ATCCCTTGTTCCGGCCTTATACCCATA---------AGAAGTCTT---------------TTAAACCCATCAAAATCTCTGTCTCATCTTCCAAGAGTTTCATTCTCTGTTTCTTCT------------CCTCATTCTCTCAAGCTAATGACTTCAACAAAGTTGATAGCAATGGCTAGT------------------------------------------------------------------GCAAGTTCCAGAGACTTTGAGATGTCGAATTTAACAGCATTATCGCCTTTGGATGGACGTTATTGGGGAAAAGTTAAGGACTTGGCTTCTTCTATGAGCGAGTTTGGATTGATCTATTTCCGAGTACTTGTCGAGATCAAATGGCTTATTAAGCTTTCAAATATACCTCAAGTCACTGAAGTTCCAAGCTTTAGCAAAGAAGCTCATAAGTACTTGCAAGGTATAATCGATGGATTTAGTATGGATGATGCATTGCAAGTTAAGAAGATTGAGAGAGTGACAAATCACGATGTGAAAGCAGTGGAGTATTTTTTGAAACAAAAGTGTGAATCACATCCAGAGATTGCTAAGGTTCTAGAGTTTTTCCATTTCGCTTGTACGTCTGAGGACATCAACAATCTTTCCCATGCTTTGATGCTTCAAGAAGCACTTAGTTCGGTTATACTTCCTACCATGGATGAGTTGATCAAGTCTATCTCTCTGATGGCTAAGAGCTTTGCATATGTACCTATGCTTTCACGAACTCATGGGCAG------CCAGCTTCACCTACAACATTGGGGAAGGAAATGGCGATTTTTGCTGTGAGGTTAAGTGTAGAAAGGAGATATCTTTCAGAAACTAAGATTAAGGGGAAATTTGCGGGTGCTGTTGGAAACTACAACGCGCATATTTCCGCGTATTCTAATATTGACTGGCCTCATGTTGCAGAGGAGTTTGTTACTTCTCTTGGATTAACATTTAACCCATACGTGACTCAGATTGAACCACATGACTATATGGCTAGACTTTTTAATACAATTAGCCAATTCAACAATGTCTTGATTGATTTTGACAGAGATATATGGAGCTACATATCTCTA------------------------------------------GCGGGTGAAATCGGATCATCGACAATGCCTCACAAAGTGAATCCTATTGACTTTGAGAACAGCGAAGGGAATCTAGGTAAAGCAAATGCAGAGCTTGCTTTTCTCAGCATGAAGCTTCCCATTTCACGAATGCAGCGTGATTTAACAGATTCAACTGTCTTGAGAAACATGGGTGGAGCTTTAGGACACTCTCTTCTGGCTTACAAGAGCGCGATACAGGGAATTGGGAAGCTTCAGGTTAATGAAGCTCGGTTAAAAGACGATTTGGATCATACTTGGGAAGTCCTCGCTGAACCGATACAAACTGTGATGAGGAGATATGGTGTTCCAGAGCCGTATGAGAAGCTGAAGGAGCTAACAAGAGGAAGAGCTGTGAATGAAGAAAGCATTAGAAAGTTTATTAAAAGTTTGGAATTGCCTGAAGAAGCAAAAGACCAACTTTTGAAGCTAACTCCACACACATATGTTGGCGCTGCTGCTGCATTGGCACTAGCCGTGGATGATGCTGTGCACTTGGGACATTAA---------------------------
>Isoetes_elatior
----------------------------------------------------------------------------------------------------------------------------------------------------------------------------------------------------------------------------------------------------------------------------------------------------------------------------------------------------------------------------------------------------------------------------------------------------------------------------------------------------------------------------------------------------------------------------------------------------------------------------------------------------------------------------------------------------------------------------------------------------------------------------------------------------------------------------------------------------------------------------------------------------------------------------------------------------------------------AG------CCAGCTTCGCCTACCACTTTGGGAAAGGAAATGGCGATCTTTTGCCAGAGGCTGAAGATGGAACGCCAGGTTCTAGCTAATGTTGAGATCCTTGGAAAGATGG-----------------------------------------------------------------------------------------------------------------------------------------------------------------------------------------------------------------------------------------------------------------------------------------------------------------------------------------------------------------------------------------------------------------------------------------------------------------------------------------------------------------------------------------------------------------------------------------------------------------------------------------------------------------------------------------------------------------------------------------------------------------------------------------------------------------------------------------------
>Isoetes_coromandelina
----------------------------------------------------------------------------------------------------------------------------------------------------------------------------------------------------------------------------------------------------------------------------------------------------------------------------------------------------------------------------------------------------------------------------------------------------------------------------------------------------------------------------------------------------------------------------------------------------------------------------------------------------------------------------------------------------------------------------------------------------------------------------------------------------------------------------------------------------------------------------------------------------------------------------------------------------------------------AG------CCAGCCTCCCCTACTACTCTGGGAAAGGAAATGGCAATCTTTTACAACAGACTGAAGGTGGAACGCAAGGTGATAGCTAATGTTGAGATCCTTGGAAAAATGGCTGGTGCAGTTGGCAATTACAATGC----------------------------------------------------------------------------------------------------------------------------------------------------------------------------------------------------------------------------------------------------------------------------------------------------------------------------------------------------------------------------------------------------------------------------------------------------------------------------------------------------------------------------------------------------------------------------------------------------------------------------------------------------------------------------------------------------------------------------------------------------------------------------------------------------------------------
