# Supplementary material for: Phylogenomics indicates the “living fossil” Isoetes diversified in the Cenozoic
Source: PLoS One. 2020 Jun 18;15(6):e0227525. doi: 10.1371/journal.pone.0227525 (PMC7302493; doi:10.1371/journal.pone.0227525)
Supplement: S1 File — Folder containing fasta files for each of the individual nuclear alignments. (GZ) [file pone.0227525.s011.gz › 1_Individual_Nuclear_Alignments/Homolog_11752.orthogroup_2.fasta]

>Ananas_comosus
ATGGCGAAGCTCACCTCCCACCTCCTCCGCGAGGTCCACCCCGCGCAGTGCTTCGACGAGGCGGCGCTGCTCCGCTACGCCGCGGCGCACGTCGAGGGCTTCCCCGCGCCGCTCGCCGGGTTCGCCGTGCGCCAGTTCGGCCATGGCCAATCCAACCCCACCTTTTGCCTCGAGTGCGCCGCTCAGGGGGCCGTGAAG------CGCTACGTGCTGCGGAAGAAGCCCCCCGGGGTCATCCTCCAATCCGCCCACGCCGTCGAGAGGGAGTTCGAGGTTCTTAAGGCTTTGGGTGTT---CATACTGATGTTCCGGTACCTAGAGTCTTTTGCCTGTGCACTGACGCGAGCATAATTGGAACACCATTCTACATCATGGAGTATTTGGAGGGATGGATATATTCAGATAACAAACTGCCA------------------------------------------------------------------------------------------------------------------------------------GTTGAGAGATGGGAGAGACAGTATCTAGCTTCGACTGGTGAAGGGAAACCTGATCGTTATCAGCCGATGCTTGATCTGGCTGGATGGCTGAAACAGCATATACCTAAAGATGATTCTTCAGGAGCATCAGGCACTGGTCTTGTTCATGGTGATTTCCGTGTTGATAATCTGGTTTTCCATCCGGAAGAGGATCGAGTGATTGGTGTACTTGATTGGGAATTGTCGACTTTGGGAAATCAGATGTGCGATCTTGCATACAGCTGCTTGCCTTACATCGTTGACTTAACCCTAGAGGAAAAGAAGTCTTATGGGGGATTTGAGCATGTTGGTAATCCAGAAGGCATTCCTCCACTACCAGAATATTTGGCAGCGTACTGCTCTGCTGCTGGAAAACCTTGGCCAGTTGCAGACTGGAAGTTTTGTGTTGCCTTTTCTTTATTCCGTGGAGCATCTATATATGCAGGAATTTATCACAGATTTATTCTGGGTAATGCATCAGGGGGTGACAGTGCTAAGTATGCTGGAAAGCGTGCTAATATCTTGGTGGATCGAGCCTGGGAGTTTATAAATCGAAGAACTGTCCTTCCAGAGCGACCTCCGCTTGAAGTTTCTCAGCAGAAGTTGGTGGATGAAAAGGAAAACCCGTATCTC---------------------------------ATGAAGGGG---------CAGGGGAAATTCGTGCCCAGTCAAAAGGTTTCGGAACTGCGAAATAAGTTGATAAAGTTTATGGAAGATCACATATACCCAATGGAAAATGAGTTCTACAAACTGGCACTG---TCAAATGCACGATGGACA------------------ATTCAC------------------------------------------------------------CCGCAAGAAGAGAATTTAAAAGAAGCAGCAAAGAGGGAAGGCTTATGGAAC---------------------------TTGTGGATTCCT---------------------------TTCGATAGTGCTGCTAGAGCAAGGGAGCTACTATTTGGAGGAAAC---AATTGTGTCTCTGACGGAAATTCAAATGATCTC------------TTGCTGGGTGCAGGGCTTTCGAATCTTGAGTATGGACATTTGTGTGAAATAATGGGCCGCTCAGTTTGGGCCCCTCAGATATTTAATTGTGGTGCACCTGATACCGGTAATATGGAGGTGTTGTTGAGGTATGGTACGAAGGAACAGCAAGAAAAGTGGTTGATTCCTCTATTAGAAGGGAAAATTCGTTCAGGGTTTGCAATGACGGAGCCACAGGTTGCGTCTTCAGATGCTACTAACATTGAATGTTCAATTACTAGACAGGGGGAATATTACATTATAAACGGCAAGAAGTGGTGGACCAGTGGAGCGATGGACCCTAGATGCAAAATCCTTATCGTAATGGGAAAGACAGATTTTACTGCTCCGAAACATAAGCAGCAGTCGATGATTTTAGTGGATATTAATACCCCTGGAGTGCATATAAAGAGACCATTATTGGTCTTCGGTTTTGATGACGCACCTCACGGGCACGCTGAAATTATTTTCGACAATGTGCGTGTTCCAGCAAAGAATATACTCCTTGGAGAAGGCCGGGGTTTCGAGATTGCTCAAGGTAGGCTTGGTCCTGGCAGATTACATCATTGCATGAGACTGATAGGGGCTGCGGAGCGTGGCATGGATATGATGGTTGAAAGAGCTCTCAAGAGGAGAGCTTTCGGAAAAATGATCGCTGAACATGGACAAGAGCTTATGCTAACAGTTAATGCCATTGTTCATCGCTGCAAACTCGCTGACATTGGTAGCATATTGCAGTGCCGGATAGAGGTGGAGCAGGCCAGACTCTTGGTCTTAGAGGCTGCGGATCAACTCGATCGACTTGGCAACAAGAGAGCTCGAGGAATCATCGCCATGGCAAAGGTTGCTGCACCAAATATGGCCCTTAATGTGCTCGACAGGGCGATGCAAGTACACGGAGCGGGCGGTCTCTCTTCAGACACTGTTCTCTCCCACTTATGGGCGACTGCACGGACGTTAAGGATCGCCGACGGACCTGATGAGGTTCATCTGGGAACTATTGCCAAGCTAGAGGTTCGAAGA---GCGAGGATGGATCGAAACCGATCCCAACCACTGATCACCCTGAATGAACGATGCCACCGTGAAGTTGGTTGCCTCGTCGGAGCTATTGATGACACGGTGCCCGGGCCACTGCACCCGCCCCGTCGTGTTCGAACCCGGCCCTCTGTTCATGTACTCGCCGTACGTATCCAACGCGAACGTACCGTTCCACGGCAACCAACCGGCTGGATCAATCAAGCTATCGAGGAACGACTGCATGTACACCGTCCTCGAATACTGCTTCCACGGCCTACCGAGATCGGCGGCTGCGGCAACTTTACATTTGTGGATCGAAATCCCGGTGTTCTGATTCGGGTCCTCTCTCCCTTGGGCTGTGAACACGTTGTTCTGGTTCGGGTCGGGCTTTCGGGCGTACAAGTTGCAGCTCTGGAGCACGACCGCCCCGTCCCCGAATATGAAATCCACCGTCCCGTAGATGTCGCATTCGCGGTAGAACTGGCGGAGGGAGTGGACATAGAGAGTGTCCTGGTAGCCCACGAAACTGCACCGGTAGAAGACCGAGAGGTCCGCTCCGGTCCTCAGGGCTACCGCTTGGTGCTTGCTTGGGCCGGCTGA
>Oryza_sativa
---------------------------------------------------------------------------------------------------------------------------------------------------------------------------------------------TCGACAAAA---------------------------------------------------------------------------------------------------------------------------------------------------------------------------------------------------------------------------------------------------------------------------------------------------------------------------------------------------------------------------------------------------------------------------------------------------------------------------------------------------------------------------------------------------------------------------------------------------------------------------------------------------------------------------------------------------------------------------------------------------------------------------------------------------------------------------------------------------------------------------------------------------------------------------------------------------------------------------------------------------------------------------------------------------------------------------------------------GATCAAGGAAAATTTGTTCCTAGTGAAAAGGTTATGCAGCTTCGAAACAAATTGATGAAGTTTATGGAAGATTACATATACCCGATGGAGAGTGAGTTCTATAAACGCGCACAT---TCGACCTCAAGGTGGACA------------------ATTCAT------------------------------------------------------------CCAGAAGAAGAAAAACTAAAAGCCTTAGCAAAGAGAGAGGGACTATGGAAC---------------------------TTGTTTATTCCG---------------------------CTAGACAGTGCTGCTAGAGCAAGAGAGCTTCTGTTTGAGGACATG---TCTCATGGTTCTCCTGGAAGTTCTGAGGAGCTT------------TTGCTAGGTGCAGGTCTCACAAATCTTGAATATGGATATCTATGTGAGATTATGGGCCGTTCAATTTGGGCTCCACAAATATTTAACTGTGGTCCACCTGATACAGGCAACATGGAGGTCCTGTTGAGATATGGGACTAAGGAGCAACAAAAGCAGTGGCTTGTTCCTTTGTTGGAAGGGAAAATTCGTTCTGGATTTGCAATGACAGAACCACAAGTTGCATCTTCAGATGCAACAAACATCGAGTGTTCAATATCAAGGCAAGGAGATTTCTATGTGATAAATGGAACGAAATGGTGGACCAGTGGGGCTATGGATCCAAGGGGAAGACAGATTTTT---------------------------------------------------------------------------------------------------------------------------------------------------------------------------------------------------------------------------------------------CTGCAC------------------------------------------------------------------------------------------------------------------------------------------------------------------------------------CTAAACATAAACAGCAATCGATGA------------------------------------------------------------------------------------------------------------------------------------------------------------------------------------------------------------------------------------------------------------------------------------------------------------------------------------------------------------------------------------------------------------------------------------------------------------------------------------------------------------------------------------------------------------------------------------------------------------------------------------------------------------------------------------------------------------------------------------------------------------------------------------------------------------------------------------------------------------------------------------
>Arabidopsis_thaliana
ATGGGAAGCAGCACGGGCGATCTTGTGACACGTATCCAATCAGCTCACCGTTTCGATCACGATGCCTTGTTTCGTTTTGCCGCCGACAACGTCTCTGGCTTTCCGACCAACCCTTCCCAATTCAAAGTCTCACAGTTCGGACATGGGCAGTCGAATCCAACGTTTCTGATAGAGGTTGGCTCAGGGAGTTCCTTGAAA------CGATACGTTTTGAGGAAGAAGCCTCCTGGCAAGCTTCTTCAATCTGCTCATGCTGTTGATCGAGAGTTTCAGGTGCTTCGGGCTTTAGGTGAA---CATACACAGGTTCCTGTTCCTAAAGTCTTCTGCTTATGCACTGACCCTGCTGTCATTGGGACTGCTTTTTACATTATGGAGTTTATGGAAGGACGTATTTTCATTGATCCAAAGTTGCCGAATGTAGCACCTGAAAGGAGAAATGCGATCTATCGTGCAACCGCCAAAGCCTTGGCATCTCTTCACTCTGCTGATGTGGATGCCATTGGTCTTGAGAAATATGGTCGGCGAGGCAATTACTGCAAAAGACAGATAGATAGGTGGTTCAAACAATATTTGGCTTCAACAAGTGAAGGTAAACCTGAAAGGAATCCAAAGATGTTTGAGCTTGTTGATTGGTTACGCAAAAACATCCCCGCGGAAGATTCAACTGGA---GCAACATCAGGCCTTGTCCATGGAGACTTTCGCATTGACAATCTCGTTTTTCATCCTTCTGAGGATCGAGTTATTGGAATAATTGACTGGGAATTGTCCACGCTTGGGAACCAAATGTGTGATGTTGCATACAGCTGCATGCATTACATTGTGAATGTTCAGCTCGATAAGGAGCATGTTAGTGAAGGTTTTGAAACTACTGGGCTTCCAGAAGGAATGCTTTCGATGCCAGAATTTCTCTTAGAATACTGTTCTGCATCGGGAAAACCATGGCCTGCTGCAAACTGGAAGTTCTACGTAGCGTTCTCCTTATTTCGGGCTGCTTCAATCTACACAGGGGTGTACAGTAGATGGTTAATGGGGAATGCTTCTGCCGGTGAAAGAGCGCGAAATACAGGGGTTCAAGCTAATGAGCTTGTAGAGTCTGCCTTGGGTTATATTGCACGTGAAAATGTTCTTCCAGAACACCCTCCA---------TCTGTTCAAAGAGACGTG------------------------------------TCTCCGTCGTATGAAAGCCTTGTGGATGGA---------AGCGGGAGATTCATCCCCAACAGAAAAGTATTGGAGTTAAGGCAGAAGTTGATCAAGTTTATGGAAACTCATATCTACCCAATGGAAAACGAGTTCTCCAAACTTGCTCAA---TCAGATATGCGATGGACC------------------GTTCAC------------------------------------------------------------CCTCAGGAGGAAAAGTTAAAGGAAATGGCAAAGAGAGAAGGCCTATGGAAC---------------------------TTATTTGTTCCT---------------------------GTAGATAGTGCTGCTAGAGCTAGAAGAGAACTGGCGGCTACCGAGAATAAACATAACCTCTCGGGCAAGTCTTTTGATCAA------------TTGTTTGGTGAGGGCCTCACGAACCTGGAGTATGGTTACCTTTGTGAGATCATGGGTCGTTCTGTTTGGGCTCCACAGGTGTTTAACTGTGGTGCACCAGATACTGGAAACATGGAGGTGATACTGCGGTATGGTAACAAAGAACAAATTTCTGAATGGCTTATTCCGTTGCTCGAGGGAAGAATTCGTTCTGGATTTGCTATGACTGAGCCACAAGTTGCATCGTCTGATGCAACCAATATTGAATGCTCTATCCGAAGACAAGGTGATTCATACGTCATTAATGGCACAAAATGGTGGACAAGTGGAGCTATGGATCCCAGGTGCAGAGTCCTTATTCTCATGGGAAAAACTGATTTCAACGCCCCAAAACATAAGCAGCAGTCTATGATATTAGTGGACATGCGGACTCCAGGTATAAGTGTGAAGAGGCCTCTCACAGTGTTTGGTTTTGATGACGCACCTCATGGACATGCTGAAATTTCTTTTGAAAATGTGGTTGTCCCGGCGAAGAACATTCTCCTTGGAGAAGGCCGAGGATTCGAGATTGCTCAGGGTAGGTTAGGCCCTGGAAGACTGCACCATTGCATGAGACTAATAGGTGCAGCAGAGCGTGGAATGGAGCTAATGGCTCAAAGAGCTCTGAGTAGAAAAACTTTTGGGAAGTTCATTGCGCAGCACGGT------------------------------------------------TCTTTCGTCTCTGATCTTGCAAAGTTACGGGTAGAGCTAGAAGGAACCCGATTGTTGGTTCTAGAAGCTGCTGATCATCTTGATAAATTTGGAAACAAAAAAGCTCGAGGAATTCTCGCAATGGCCAAGGTTGCAGCTCCAAACATGGCATTGAAGGTACTAGACACGGCAATACAAGTTCATGGAGCAGCCGGTGTATCCTCGGACACAGTTTTAGCGCATTTGTGGGCTACAGCTAGAACACTGAGGATTGCTGATGGACCTGATGAGGTTCATCTTGGGACCATTGGCAAGTTAGAACTGCAAAGAGCTTCAAAGCTTTAA------------------------------------------------------------------------------------------------------------------------------------------------------------------------------------------------------------------------------------------------------------------------------------------------------------------------------------------------------------------------------------------------------------------------------------------------------------------------------------------------------------------------------------------------------------------------------------------------------
>Theobroma_cacao
ATGGCGAATCGAACGGGTGATCTGGTGGAGCCAGTGCGGGAAGCTCACAAGATTGATGTTAAGGCTTTGTTTGGCTACGCCGCTGCTCATATCCCTGGATTCCCTCTCTCTCCCTCTAAATTCACTCTCTCTCAGTTTGGACATGGACAATCGAATCCGACGTATTTGATGGAAGTCGAAACGGGAGGGGCTGTGAAA------CGCTACGTTTTGAGGAAGAAGCCACCCGGGAAGCTGCTTCAGTCTGCTCATGCCGTTGAGAGAGAATATCAGGTTCTCAAGGCACTAGCCGAT---CATACCAAAGTGCCAGTTCCGAAGGTTTTCTGTTTATGTAATGATCCAAGCGTGATTGGAACTGCATTTTACATAATGGAGTACTTGGAAGGTCGCATATTTGTAGACAACAAGCTACCAGGTGTGGCACCTGAGAGGAGGAGGGCAATATATCAGGCAACTGCAAAAGTGTTAGCTTCATTGCATTCTGCTAATGTTGATGCCATTGGTTTGGGAAACTATGGGCGCCGAGATAACTATTGTAAAAGACAGATAGAGAGGTGGTTTAAACAATACCTGGCTTCAACTAGTGAGGGAAAACCAGAGAGAAATCCCAAGATGTTTGAGCTGGTTGATTGGTTACGAAAGAATATTCCTCCAGAGGATTCATCAGGT---GCCACAGGAGGCCTAGTTCATGGAGATTTCCGCATTGATAATGTTGTGTTCCATCCCACTGAGGACCGAGTTATTGGTGTTCTTGATTGGGAACTGTCTACGCTTGGAAACCAAATGTGTGACGTTGCATACAGCTGCATGCATTACATTGTACAAATTGGGCCTGAATTAGAACAACTGGGTGACGGGCTTGAGCTCATTGGAATTCCAAAAGGGATTCCTTCACTGGCTGAATTTCTGGCAGAATACTGCTTTGAAGCTGGAAAAGCATGGCCTGTCTCTGAGTGGAAGTTCTATGTTGCCTTTTCTTTGTTCCGTGGAGCGTCTATCTACACAGGAGTATATAATAGATGGCTTATGGGTAATGCTTCAGGAGGTCAACGTGCAGAACATACAGGAAGGCAAGCTAATGGTCTCATAGCTTCCGCATTGGCTTTTATTGCGAAGAAGACTGTGCTTCCGGAGCGTCCCCCCTCT---GTTTCACAAGGTATAAGGCAA---------------------------TATGGGATTGAGAACAAAGTTAGAGGCCTTCCTGAGGGA---------AGTGGGAGGTTAGTCCCTAGTAAAAGGGTTCAGGAATTGAGAAACAGATTGATTAAGTTCATGGAAGATCATATCTATCCCATGGAAAATGAATTCTGCAAACGTGCGCAG---TCTGACTTGCGTTGGACA------------------GTGCAT------------------------------------------------------------CCAGAGGAGGAGAAGTTAAAAGAGCTTGCAAAGAAAGAAGGGTTGTGGAAT---------------------------TTATGGATACCT---------------------------TTTGACAGTGCTGCTAGGACAAAAGAACTTATTTTTAATGGGAGT---GAGAATGCTTACTTTGACAATGCACATGATCGT------------TTACTTGGTGCGGGCCTATCAAACCTTGAATATGGATACCTTTGTGAGATTATGGGTCGCTCTGTTTGGGCTCCGCAGGTGTTTAATTGTGGTGCACCAGATACTGGGAATATGGAGGTACTGTTGCGGTATGGGACTAAAGAACAGCTACACGAATGGCTCGTTCCATTGCTTGAGGGGAGAATTCGCTCTGGATTTGCAATGACAGAACCACAAGTTGCTTCCTCTGATGCAACTAATATTGAGTGTTCCATCAAAAGACAAGGAGATTCATATATCATCAATGGGACCAAGTGGTGGACTAGCGGAGCCATGGATCCAAGATGCAGAATTCTTATACTTATG------------------------------------------------------------------------------------------------------------------------------------------------------------------------------------------------------------------------------------------------------------------------------------------------------------------------------------------------------------------------------------------------------------------------------------------------------------------------------------------------------------------------------------GTTAGTTCTTTTAGAATGGCA---------------------------------------------------------------------------TGGGAGGAATAA---------------------------------------------------------------------------------------------------------------------------------------------------------------------------------------------------------------------------------------------------------------------------------------------------------------------------------------------------------------------------------------------------------------------------------------------------------------------------------------------------------------------------------------------------------------------------------------------------------------------------------------------------------------------------------------------
>Littorella_uniflora
ATGGAGATTCAGACCACCGAGATGAATGTTCGGGTCGACCCGTCCCAGAGATTCGATACCGACGCTCTGCTTCGTTATGCGATAGCGAACGTTGATGGATTTCCTCGGTCTCCTTCTCAACTCACTGTTTCTCAGTTTGGGCACGGGCAATCGAACCCAACGTTTCTTGTGGAAGTCCGTTCAGGATCTGTTGTGAAA------CAGTATGTGATGAGAAAGAAACCTCCTGGCAAGCTACTGGAATCTGCACATGCTGTTGAGAGGGAGTTTCAGGTTTTACACGCTTTGGGCACT---CATACGGTGGTTCCAGTGCCTAAAGTGTACTGTTTGTGCACTGATTCGTCGTTAATTGGGACCCCTTTTTACATTATGGAGTATTTGGAAGGACGTATATTCATTGATCCCATGCTTCCGGGTTTGTCACCTGCACAAAGGAGTAAACTATACCATGCCACTGCTAAGGCTTTGTCGTCTGTTCATTCTACTGATGTGAATGGCATTGGTCTAACCAGCTATGGGAAGCCAAATAACTACTGCAAACGCCGGGTGGAGAGATGGGCTAAACAGTATGTTGTTTCTACTGGGGAGGGTAAGTCTAAGAGAAACCCGAGAATGTTAGAGCTAGCAGATTGGTTGCGCAAGCATATTCCTGTTGAAGATTCTTCGGGC---GAGACAGAAGGTTTAGTCCATGGTGACTTTCGCATAGATAATCTTGTATTCCATCCAACTGAGGATAGAGTGATTGGCATTCTAGATTGGGAACTATCCACGTTAGGCAATCAGATGTGCGATGTCGCGTACAGCTGCTTGCATTACATTGTTGATATATCTTTGGACAAAGTTGAACAGAATGACGGCCTTGAATTGACTGGAATCCCTGAAGGAGTTCCGTCACTAGCTGAGTATCTTGCAGATTATTGTGTTGCAGCTGGAAAACCATGGCCAGCTGCTAATTGGAAGTTCTATGTTGCATTCTCCTTATTCCGTGGGGCATCTATCTATGCTGGAGTACATTGTCGATGGATATTGGGGAATGCTTCAGGAGGAGAGCGTGCTCGTAATTCTGGAAAGAAGGCTGATGCTATGATTGAAATTGCATGGTCCTTTATTCAAAGGGAATCTGTTTTGCCCCTACACCCGCCATTTGAATCAACTCCTCAAAAACAAGCA------------------------------------TCACAACTCCGAACAGATGGCGCTGATTTA---------AGTGGAAAGTTTGTTCCAAGTCAAAAGGTTCAAGACTTGAGGAACAAATTAATTAAGTTCATGGAGGATCACATATACACGATCGAAAATGAGTTCTACAAACTTGCTCAG---TCTAGCAACCGCTGGTCT------------------ATTCAC------------------------------------------------------------CCTGAAGAAGAGAGGTTAAAGAATTTAGCGAAAAAGGCCGGCCTGTGGAAC---------------------------TTATTCATACCT---------------------------TTCGACAGTGCTACCAGAGTT---------------------------AAACAAATTCTTTCTGACAAGTCAATTGATGGT------------TTATTGGGTGCTGGTCTCTCGAACCTCGAGTATGGGTACCTTTGCGAAATCATGGGTCGTTCTCTGTGGGCTCCACAGGTGTTCAATTGTGGGCCTCCAGATACTGGAAATATGGAGGTATTGATTCGCTATGGAAATGCTGAACAAATGCACCATTGGCTCGTTCCTTTACTTGAAGGAAATACTCGATCTGCGTTTGCAATGACAGAACCACAAGTCGCATCCTCTGATGCTACAAATATAGAGTGTTCTATCAAAAGAGATGGCGATTCATACATCATAAATGGGAAGAAGTGGTGGACCAGTGGAGCCATGGATCCTAGGTGCAAAGTATTCATTCTGATGGGGAAAACTGATTTCAATGCACCCAAACACAGACAACAATCTATGATTTTAGTAGACGCCAGTACTCCCGGTGTCAACATAAAGCGGCCATTGACAGTGTTTGGCTTTGATGATGCACCTCACGGGCATGCTGAAATATTATTTGAGAATGTACGCGTTCCAGCTAAGAATATACTACTTGGGGAGGGTCGTGGATTTGAAATTGCACAGGGTAGGCTGGGCCCTGGAAGGTTACACCATTGCATGAGGTTGATTGGTGCTGCTGAACGTGGTATGCAACTGATGGTTCAGAGGGCAATAAGCAGAAGAGCTTTTGATAAGTTAATTGCACAGCACGGA------------------------------------------------TCTTTCCTTTCTGATGTTGCCAAGTGCCGTATTGAGCTAGAGAGAACTAGATTACTGGTTCTGGAAGCTGCAGACCAGCTTGATCGACTTGGAAACAAAGAGGCCCAAGGAATAATTGCGATGGCCAAGGTAGCAGCTCCTTCTATGGCGTTGAAGGTGCTTGATGTAGCTATTCAAGTGCATGGAGGAGCTGGTGTATCAGGCAACACAGTTCTAGCTCATCTTTGGGCTGCTGCACGAACATTAAGAATTGCAGATGGGCCTGATGAAGTCCATCTGGGGACTATTGCGAAACTAGAACTAAGACGAGCG---AAGCTATAG------------------------------------------------------------------------------------------------------------------------------------------------------------------------------------------------------------------------------------------------------------------------------------------------------------------------------------------------------------------------------------------------------------------------------------------------------------------------------------------------------------------------------------------------------------------------------------------------------
>Isoetes_sinensis
---------------------ATGATTCATTCAGTTGATGAGGCTCAACGCTTTGACGAACATGCCTTGCTTCGCTACCTTCAGCATTCTATTCAAGGATTTCCACAATCTCCTACTAGCCTGGCTGTTCAACAGTTTGGTCATGGGCAATCAAATCCTACCTTTCTCCTGACAGTCACC---CACAATACTGTAGAAGCAAAGCATTATGTATTACGCAAAAAGCCTCCTGGTATATTGCTCAAATCTGCTCATGCAATTGAGCGGGAATATCAGGTATTAGCAGCTCTAGGAATA---AAAGGAGAAGTGCCAGTGCCAAAAGTATATTGCCTCTGCAAAGATTCATCCATAATTGGTACACCCTTCTATGTCATGGAATACGTACAAGGACGAATTTTTTTGGAACCGAGTCTAGAGGGTTTGAGCATCAATGAACGGAAAAGCATCTATGATGCAATGGCAAAGACTCTGGCGGCAATTCACATAACCAATGTTGATGAGATTGGATTGGAAAGATACGGCCGAAAGGAAAACTATTGCAAGAGACAGGTTGAGAGATGGTCATCACAATATGCAGCATCAACAGGAGAAGGGAAGGCAAGTCCTGACCCAGCCATGTACAAGCTTATTGATTGGTTAAGGGCGAATGTTCCGACAGAAGACTCAGATCTA---AACTATGCAGGACTTGTTCATGGAGACTTTCGTCTTGATAATTTGGTATTCCATCCCAAGAAGCCTCAAGTAATAGCTGTGTTGGACTGGGAGCTGTCGACTTTAGGAAATCGAATGTCAGATGTTGCTTATAATTGTATGCCATATGTTATAAGCAATAAGGAAAGTCCCGGTCCTCCATTTTATGGCTTTTCTTCTCACCCTTCTCCTGCGGGAATTCCATCCCAAGATGAATACTTAGCTACTTACTGCTCTGCATCAAATACACCATGGCCAGGAGAAAGCTGGAAGTTCTATATATCATTGTCGCTTTTTCGTTTGGCTGCCATCTCTGCCGGAGTTTACCAACGATTTTTACAAGGAAATGCTTCAGGAGGAAAACGCTCAGAGTCTAGTGGTGATTTTGCACGGTACCTTACAGCACGTGCATTGCAAATAATACAAAGCAACTCTCTTATTCCCCGTGAGCCGGCACAT------AGTGAAGGTGTT---------------------------------------------CCGTTAGATCGCGAGGCTGTTAAAAAT---------GTAGGT---TTTTCACCTTCATACAGAGTGCAAAAATTGAGGGATCAGCTCAAGTCTTTTATGGAAAAACATATTTATCCCAATGAAAAAGAACTTAATGCACATGCGCAA---TCAGATAGACGTTGGACT------------------ATTCAC------------------------------------------------------------CCTCTGCAAGAAGAATTAAAGACACTTGCAAAAGCTGAGGGGCTCTGGAAT---------------------------TTGTGGATTCCG---------------------------GCAGATAGCGCAGCCAAGGCATCCAAAGTTCTGTTT------GAA---GGTTCA------AGAATCGGTTCCACAGACAGG------------CTTGTAGGTGCTGGCCTCAGCAACCTGGAATATGGATATCTTTGTGAAATCATGGGCCGCTCACTCATTGCCCCTGAAGTTTTTAACTGTAGTGCACCAGATACAGGCAATATGGAGGTACTCCTAAGATATGGAAATGCAGAACAGCAAAAAACCTGGTTGAAGCCCCTCTTAGAAGGAGAAATACGATCAGGATTTGCAATGACTGAACCTCAAGTTGCATCTTCAGATGCAACAAACATAGAGTGCAAAATTGACCGTGTGGGAGATTATTACATCATCAATGGAAGGAAGTGGTGGACAAGTGGTGCAATGGATCCAAGATGCCAAATACTTATTTTGATGGGGAAAACAGATGTAAATGCACCTGCGCACAGACAACAGTCAATGATCCTAGTGGACATAAAAACACAAGGGGTCAAAATAATCCGCCCTTTAACAGTGTATGGTTTTGATGATGCACCACATGGACACGCAGAAATAGTATTTGAAAATGTTCGTGTGCCTGCACTCAACATAATCTGGGAAGAAGGACGTGGTTTTGAAATATCACAGGGGAGGCTAGGACCTGGGCGGTTGCACCACTGCATGAGACTTGTTGGATCTGCAGAGCGGGCAATTGAGTTGATGGTAGAAAGGGCACTTTCAAGGAAGGCATTTGGGAAGTATATTTTCCAACATGGT------------------------------------------------GCCTTCAGATCAGAACTTGCACAGTGTCGCCTGGATATCACTCAAGCAAGGCTATTGGTTCTAAATGCGGCTCATGAGTTGGATCTCCATGGTGCAAAAGTTGCAAGAGGATCTCTGGCTATGGCAAAGGTAGTTGCCCCTCGCATAGCTCTCAGAGTGTTGGATGCGGCTATCCAAGTGCACGGAGCTGCAGGAGTAAGTTCTGATTTTGAACTTGCTCATTTATGGGCGGCAGCTAGGACCTTGCGTCTTGCAGATGGGCCAGATGAAGTGCATTTGGAGACCATTGCAAGACTTGAGCTGAAAAGG---TCACGATTATAA------------------------------------------------------------------------------------------------------------------------------------------------------------------------------------------------------------------------------------------------------------------------------------------------------------------------------------------------------------------------------------------------------------------------------------------------------------------------------------------------------------------------------------------------------------------------------------------------------
>Isoetes_lacustris
---------------------ATGCTTCATTCAGTTGATGAGGCTCAACGTTTTGACGAACATGCCTTGCTTCGCTACCTTCAGCATTCTATTCAAGGATTTCCACAATTTCCTGCTAGTTTGGCTGTTCAACAGTTTGGCCATGGGCAATCAAATCCTACCTTTCTCCTGACAGTCACC---CACAATACTGTAGAAGCAAAGCGTTATGTATTACGCAAAAAACCTCCTGGTATATTGCTCAAATCAGCTCATGCAATTGAGCGGGAATATCAGGTATTAGCAGCTCTAGGAATA---AAAGGAGAAGTGCCAGTGCCAAAAGTATATTGCCTGTGCAAAGATTCATCCATAATTGGTACACCCTTCTATGTCATGGAATACGTTCAAGGACGAATTTTTCTGGAACCGAGTCTAGAGGCTTTGAGCATCAATGAACGGAAAAGCATCTATGATGCAATGGCAAAGACTCTGGCGGCAATTCACACAACCAATGTTGATGAGATTGGATTGGAAAGATACGGCCGAAAGGAAAACTATTGCAAGAGGCAGGTTGAGAGATGGTCATCACAATATGCAGCATCAACAGGAGAAGGGAAGGCAACTTCTGACCCAGCCATGTACAAGCTTATTGATTGGTTAAGGGCGAATGTTCCGACAGAAGACTCAGATCTA---AACTATGCAGGACTTGTTCATGGAGACTTTCGTCTTGATAATTTGGTATTCCATCCCGAGAAGCCGCAAGTAATAGCCGTGTTGGATTGGGAGCTGTCGACTTTGGGAAATCGAATGTCAGATGTTGCTTATAATTGTATGCCATATGTTATAAGCAATAAGGAAAGTCCCGGTCCTCCATTTTATGGCTTTTCATCTCACCCGTCTCCTGCTGGAATTCCATCACAAGATGAATACTTAGCTACTTACTGCTCTGCATCAAATACACCATGGCCAGGAGAAAGCTGGAAGTTCTATATATCATTGTCACTTTTTCGTTTGGCTGCCATCTCTGCCGGAGTTTACCAACGATTTTTACAAGGAAATGCTTCAGGAGGAAAACGCTCAGAGTCTAGTGGTGATTTTGCACGGTACCTTACAGCACGTGCATTGCAAATAGTACAAAGCAACTCTCTTATTCCCCGTGAGCCAGCACAT------AGAGAAGGTGTT---------------------------------------------CCATTAGCTCGTGAGGCTGTTAAAAAT---------GTAGGC---TTTTCACCTTCATACAGAGTGCAAAAATTGAGGGATCAGCTCAAGTCTTTTATGGAGAAACATATTTATCCCAATGAGAAAGAACTTAATGCACATGCCCAA---TCAGATAGACGTTGGACT------------------ATTCAC------------------------------------------------------------CCTCTGCAAGAAGAATTAAAGAAACTTGCAAAAGCTGAGGGGCTCTGGAAT---------------------------TTATGGATTCCG---------------------------GCAGATAGCGCAGCCAAGGCATCCAAAGTTCTGTTT------GAA---GATGCA------AGAATTGGTTCCACAGACAGG------------CTTGTAGGAGCTGGCCTCAGCAACTTGGAATATGGATATCTTTGTGAAATAATGGGCCGCTCACTCATTGCCCCTGAAGTTTTTAACTGTAGTGCACCAGATACAGGCAATATGGAGGTGCTCCTAAGATATGGAAATGCAGAACAGCAAAGGACCTGGTTGAAGCCCCTCTTAGAAGGAGAAATACGATCAGGATTTGCAATGACTGAACCCCAAGTAGCATCTTCAGATGCAACAAACATAGAGTGCAAAATTGACCGTGAGGGAGATTATTACATCATCAATGGAAGGAAGTGGTGGACAAGTGGTGCAATGGATCCAAGATGCCAAATACTTATTTTGATGGGGAAAACAGATGTAAATGCACCTGCATACAGACAACAGTCAATGATTCTAGTGGACATAAAAACACAAGGGGTCAAAATAATCCGCCCTTTAACAGTGTATGGTTATGATGATGCACCACACGGACACGCAGAAATAGTGTTTGAAAATGTTCGTGTGCCTGCACTCAACATAATCTGGGAAGAAGGACGTGGTTTTGAAATATCACAGGGGAGGCTAGGACCTGGGCGGTTGCACCACTGCATGAGACTCGTTGGGTCTGCGGAGCGGGCAATTGAATTGATGGTAGAAAGGGCACTTGCAAGGAAGGCATTTGGGAAGTATATCTTCCAACATGGT------------------------------------------------GCCTTCAGATCAGAACTTGCACAGTGTCGCCTGGACATCACTCAAGCAAGGCTATTGGTTCTAAATGCTGCTCATGAGTTGGATCTTCATGGTGCAAAAGTTGCAAGAGGATCTCTGGCTATGGCAAAGGTAGTTGCTCCCCGCGTAGCTCTCAGAGTGCTGGATGCAGCTATCCAAGTGCACGGAGGTGCAGGAGTAAGTTCTGATTTTGAACTTGCTCATTTATGGGCAGCAGCTAGGACCTTGCGTCTGGCAGATGGGCCAGATGAAGTGCATCTGGAGACCATTGCAAGACTTGAGCTGAAAAGG---TCACGATTATAA------------------------------------------------------------------------------------------------------------------------------------------------------------------------------------------------------------------------------------------------------------------------------------------------------------------------------------------------------------------------------------------------------------------------------------------------------------------------------------------------------------------------------------------------------------------------------------------------------
>Selaginella_moellendorffii
ATGGCGTCGATGACATCCGACATGATCGAATCGGTGCAAGAAGCTCACAGATTGGACGAGATTTCGCTGCTGGATTATCTCCACCGATCGGTGGAAGGATTTCCACCGCGGCCGGCGAAGCTCACAGTCTCCCAGTTTGGACACGGGCAATCCAATCCTACTTATCGGTTAAAAGCCGAGGGTGGCAATGCTGTGAAG------TTCTATGTTCTTCGCAAAAAGCCTCCTGGGAAATTGCTCCAGTCGGCACACGCTGTGGAGCGCGAATACCAGGTTTTGGCTGCTCTTGGAAAA---GAAGGAACTGTGCCAGTTCCCAGAGTCTTTTGCCTTTGCAACGATCCGAGTGTCATTGGCACGCCATTCTACGTTATGGACTATGTCGAAGGCCGCGTTTTCCTTGATCCTGGACTGAAGAGCGTCAAGCCTGAAGAACGAAAGGAAGTTTACCAGGCCATGGCTAAAACGCTTGCTGCTATTCACAAAATTGACGTCGATCGTGTCGGCCTGGGAAAGTTTGGGCGTCTCGAAAACTACTGTAAGCGACAGATTGAGAGGTGGGCATCGCAATATGCTGCGTCCACGGCTGAAGGAAAGCCACCCGCGGACCCTTCCATGCTGAAGCTTACAAGGTGGCTGAGAAGTAACGTGCCAGCTGAGGATGCTCGGAGA---GACTGTGGGGGAATAGTTCACGGGGATTATAAAATCGACAATCTAGTTTTCCATCCAACTGAGGCTCGCGTCCTGGCGGTTTTAGACTGGGAACTTTCGACTCTCGGAAACAGAATGTCCGATGTTGCCTATAATTGTATG------------------------------------------------------------------------------------------------------------------GTACGAGGAGCATCATGGCCTGGGCCTAACTGGAAGTTTTATCTAGCTCTGTCTCTTTTCAGGCTTGCTGCAATTTCTGCAGGCGTGTATAATCGGTTTTTGCTTGGAAATGCTTCGGGAGGGAAACGTGCAGAATCTAGTGGCAAGTTTGCTTGTTATCTAGCGTCATGTGCACTTGAGCTGATCAATGGTGGACCTATTATTTCTGAT------------------TCGTCCTTTCTA------------------------------------------------------------------------------------------TTTCGTACTTCCTATCTTCTTAAGAGCCTG------------------------------TTTTTGTATGACAGGGAA---------------------------CAAGCATCCAGAACAACTTGCGACTTTCATGGAAAAATACATTTACCCAAACGAGGAACTTCTATCCGCTCATGCGAAGACGGAAAAGAGGTGGACTGTCCACCCGCTGCAAGAAGAGCTAAAACATCGTGCTCAAGCCGAGGGCCTTTGGAATCTGTGGATCCCAGTAAGTGTGGCGTTTTTTATTTTCCTTTGCAATGTTTCTTACGGATTTTCCAGGCCGACAGTGCAGCAATGGCCTCCAAAATCTTGTTTGACACGGAC---GACGCT------------CAAAACTTTGACAGG------------CTAGTTGGCGCGGGCCTCAGCAACCTCGAGTATGGACACCTCTGCGAAATAATGGGACGCTCGGTATGGGCTCCTGAAGTCTTCAATTGCAGCGCTCCCGACACTGGGAATATGGAGGTTTTGTTACGATACGGCAGTCCAGAGCAGCAAAAGACATGGCTAAAACCTCTTCTCAAGGGAGAAATACGGTCAGCTTTTGCCATGACAGAGCCTAATGTTGCTTCTTCGGACGCGACGAATATCGAGTGCAAAATAACAAGGGATGGAGAACATTATATCATCAATGGACGAAAGTGGTGGACAAGCGGAGCTATGGATCCTAGATGTCGCATTTTGATAGTCATGGGAAAGACTGATGTCAATGCGCTCTTGCACAAACAACAGTCTATGATCCTCGTGGACATTAAAACTCCTGGCGTAGAAATCATACGACCGCTAACAGTCTTTGGCTACGACGATGCCCCGCATGGACATGCCGAGGTGCTTTTCAAAGACGTGAAAGTTCCTGCGACGAACATCCTATGGGCCGAAGGACGTGGTTTCGAGATTGCCCAGGGAAGACTTGGGCCGGGACGACTCCACCATTGCATGCGCTTGATCGGATCCGCTGAGCGAGCTTTGGAGCTGATGGTTCACAGAGCGTTGCAACGAAAGGTGTTTGGAAAGCTCATTGCTCAACAAGGA------------------------------------------------GCGTTCTCTTCGGAGGTTTCCCAGTGTCGCCTGGAGATCACACAAACGAGACTGCTAGTCCTTCACGCGGCCAACGAGCTTGACAATCACGGAGCAAAGGTTGCACGGGGCGCTCTTGCAATGGCAAAAGTCGCTGCTCCCAGAGTTGCTCTCAAAGTTCTGGACTCCGCGATCCAAGTTCACGGTGGAGCTGGAGTAAGCTCAGACACGGTGCTTGCGCACTTGTGGGCAGCAGCAAGAACGCTGAGAATCGCGGACGGTCCAGACGATGTCCATCTCCAAACCATCGCCCGATTGGAGCTCAAACGA---GCAAGAATGTGA------------------------------------------------------------------------------------------------------------------------------------------------------------------------------------------------------------------------------------------------------------------------------------------------------------------------------------------------------------------------------------------------------------------------------------------------------------------------------------------------------------------------------------------------------------------------------------------------------
>Huperzia_lucidula
------------------------------------------------------------------------------------------------------------------------------------------------------------------------------------------------------------------------------------------------------------------------------------------------------------------------------------------------------------------------------------------------------------------------------------------------------------------------------------------------------------------------------------------------------------------------------------------------------------------------------------------------------------------------------------------------------------------------------------------------------------------------------------------------------------------------------------------------------------------------------------------------------------------------------------------------------------------------------------------------------------------------------------------------------------TATCAACGCTTCTTGCAAGGTAATGCTTCAGGAGGCGGACGAGCATCTTCTGGTGGAGTATTGGCTCATAATTTTGCCATGAAAGCGCTCGAGATTATTGACAGTGATTTAGGAATTGCTTACACATCCCTAGAT------GGAAAAGGTCTTAAACGAATGAATAACCAA------------------------CATCCCAGTACAAGG------------------------CTTGGT---TTTTCTCCTTCACCTAGAGTGGAGGAAATGAAGAAAAAACTTGTTGCTTTTATGGAACAATATGTGTATCCTAATGAGAAGCAATTCAATGAACTTGCGAAA---TCTCAAAGCCGGTGGACA------------------ATTCAT------------------------------------------------------------CCATTGGAGGATGAACTAAAGAATATTGCAAAGGCTGAGGGACTATGGAAC---------------------------CTTTGGATACCG---------------------------GCTGAGAGTGCAGCTATGGCATCGAGAATTCTGTACGACAGTGAG---GACTCA------AACCTTCAAATAGCCGACAGG------------TTAACTGGAGCAGGATTAAGCAATTTGGAGTATGGACATCTTTGTGAAGTTATGGGTCGCTCTCTGTGGGCTCCCCAGATATTCAATTGTAATGCACCTGATACAGGAAATATGGAGGTTTTGTTAAGATACGGGAATCCTGAGCAGCAAAGGGTTTGGTTGAAATCTCTCTTAGAAGGAAAGATTCGTTCTGGATTCGCTATGACAGAACCACAAGTAGCATCTTCAGATGCTACAAACATTGAATGCTCCATAAAAAGGAATGGTAACAATTATATCATCAATGGGAGAAAATGGTGGACTAGTGGAGCAATGGATCCAAGGTGTCAGTTGCTCATTGTCATGGGGAAGACAGACTTCAAAGCTCCATTGCACAAGCAGCAATCGATGATTTTAGTTGATATCAAGACTCCTGGTGTGAAAGTAGTACGGCCTTTAACCGTCCTTGGGTTTGATGATGCACCACATGGTCATGCAGAGATTATTTTTGAAAATGTAGAAGTTCCAGCAACAAATCTTTTGCTAGGAGAGGGTCGCGGCTTTGAGATTGCACAAGGAAGACTGGGCCCAGGACGACTGCACCATTGCATGCGTTTGATAGGTGCTGCGGAGCGTGGTATTGAGCTAATGGTCAAGAGAGCATTGGAAAGGAAAGCATTTGGGAAATCTTTATCTGAACATGGG------------------------------------------------GCCTTTGGTTCAGAAGTTGCACAGTGCCGTTTGGATATCGAGCAAACAAGACTTTTGGTGCTGCATGCTGCAAATCAATTGGATCTTAATGGAAATAAAGCTGCAAGAGGTGCAATTGCAATGGCCAAGGTTGCAGCTCCCCGTGTTGCTCTGAGAGTGTTGGACTCAGCAATTCAAGTTCATGGGGCTGGAGGAGTAAGCTCAGACTTTGTTTTGGCCCATTTATGGGCAAGTGCTCGGAGTCTTCGTATAGCTGATGGCCCAGATGAGGTCCATTTAAAGACCATTGCAAAGCTTGAATTAGCTAAG---GCAAGACTGTGA------------------------------------------------------------------------------------------------------------------------------------------------------------------------------------------------------------------------------------------------------------------------------------------------------------------------------------------------------------------------------------------------------------------------------------------------------------------------------------------------------------------------------------------------------------------------------------------------------
>Huperzia_squarrosa
---------------------------------------------------------------------------------------------------------------------------------------------------------------------------------------------------------------------------------------------------------------------------------------------------------------------------------------------------------------------------------------------------------------------------------------------------------------------------------------------------------------------------------------------------------------------------------------------------------------------------------------------------------------------------------------------------------------------------------------------------------------------------------------------------------------------------------------------------------------------------------------------------------------------------------------------------------------------------------------------------------------------------------------------------------------------------------------------------------------------------------------------------------------------------------------------------------------------------------------------------------------------------------------------------------------------------------------------------------------------------------------------------------------------------------------------------------------------------------------------------------------------------------------------------------------------------------------------------------------------------------------------------------------------------------------------------------------------------------------------------------------------------------------------------------------------------------------------------------------ATGGAGGTTTTGTTACGATATGGAAATCCTGAGCAACAAAGCTTTTGGCTGAAATCTCTCTTAGAAGGAAAGATTCGTTCTGGATTCGCTATGACAGAACCACAAGTAGCATCTTCAGATGCGACAAATATTGAATGCTCTATAAAAAGGAATGGTAACAATTATATCATCAATGGGAGAAAATGGTGGACTAGTGGAGCAATGGATCCAAGGTGTCAATTGCTCATTGTCATGGGCAAGACAGACTTCAAAGCTCCATTGCACAAGCAGCAATCGATGATTTTAGTTGATATGAAGACTCCTGGTGTGAAACTTTTGCGGCCTTTAACCGTCTTTGGGTTTGATGATGCACCACATGGTCATGGAGAGATTATTTTCGAAAATGTAGAAGTTCCAGCAACAAATCTTTTGCTAGGAGAGGGTCGCGGCTTTGAGATTGCTCAAGGAAGACTGGGCCCAGGACGATTGCACCATTGCATGCGTTTGATAGGTGCTGCGGAGCGTGCTATTGAGCTAATGGTCCACCGAGCATTGGAAAGGAAAGCATTTGGGAAATCTCTATCTGAGCATGGG------------------------------------------------GCCTTTGCTTCAGAAATCGCACAGTGCCGTTTGGATATCGAGCAAACAAGACTTTTGGTGCTGCATGCTGCAAATCAATTGGATCTTTATGGAAATAAAGCTGCAAGGGGTGCAATTGCAATGGCCAAGGTTGCAGCTCCCCGTGTTGCCCTGAGAGTGTTGGACTCGGCTATTCAAGTTCATGGGGCTGGAGGAGTAAGCTCTGACTTTGTTTTGGCCCATTTATGGGCAGGTGCTCGAACTCTTCGTATAGCTGATGGCCCAGATGAGGTCCATTTAAAGACCATTGCAGATCTTGAACTAGCTAAA---GCAAGGCTGTGA------------------------------------------------------------------------------------------------------------------------------------------------------------------------------------------------------------------------------------------------------------------------------------------------------------------------------------------------------------------------------------------------------------------------------------------------------------------------------------------------------------------------------------------------------------------------------------------------------
>Lygodium_japonicum
---------------------------------------------------------------------------------------------------------------------------------------------------------------------------------------------------------------------------------------------------------------------------------------------------------------------------------------------------------------------------------------------------------------------------ATGCTTCCTGATACTCCCCCT------------------------------------------------------------------------------------------------------------------------------------------CAACTGTCTCCAAGTTCAGATGAAGGGCAA---------------------------------------------------------------------------------------------------GGGGATTTGAGA------------------------------------------------------------------------------------------------------------------------------------------------------------------------------------------------------------------------------------------------------------------------------------------------------------------------------------------------------------------------------------------------------------------------------------------------------------------------------------------------------------------------------------------------------------------GGC---TTTGCTCCTTCTGAAAGGGTGAAAGAATTAATGAGGAAGTTACTTAGGTTCATGGATAAATATATTTATCCAAATGAATCATTGTTTACTGCTCATGCTCGG---TCAGAAATGCGCTGGACA------------------CTACAT------------------------------------------------------------CCGCTAGAAGAGAAACTTCAACACTTGGCCAAAAGGGAAGGCCTATGGAAC---------------------------TTATGGATTCCA---------------------------GCTGATAGTGCGGCACTGGCATCAAAAGTATTTTCT------------GGTAGTGTGAGTTCTCATCCAGAGAACGATAGG------------CTACTTGGAGCTGGCTTGAGTAATCTTGAGTATGCACATCTTTGTGAAATAATGGGCCGCTCTTTGTTTGCACCTCAAATTTTCAACTGTAATGCACCTGATACTGGCAATATGGAGGTTTTGCTGAGGTATGGGAGCCCAGAGCAGCAAACCTCCTGGCTGAAACCTTTATTGGAGGGTACCATTCGGTCGGCATTTGCTATGACAGAACCAGAGGTTGCATCATCAGATGCAACAAACATTGCGTGCTCCATTATCAGGGAAGGAGAGAATTATGTTATAAACGGGCATAAGTGGTGGACTAGTGGTGCTATGGATCCAAGATGTAAAGTGCTTATCGTGATGGGGAAGACTGATCCAAAGGCTTCTTTGCACAAGCAACAATCCATGATATTAGTTGACATTGATACTCCTGGGGTGAAAATTGTAAGACCTTTGACTGTGTTTGGTTTTGATGATGCCCCCCATGGTCATGCTGAGGTGGTGTTTGAAAATGTTCGAGTGCCTGCAAAAAATCTCCTACTTGGGGAAGGCCGTGGGTTTGAGATTGCTCAGGGAAGGCTTGGACCAGGACGATTGCACCATTGCATGCGACTTGTTGGTGCTGCTGAACGTGGGATTGAGTTGATGAGAAAGAGAGCTCTTGAAAGGGTTGCTTTTAATCGACCGTTAGCTCAGCACGGC------------------------------------------------TCCTTTACAACCTTACTTGCTGAGTGTCGTTTGGATGCTGAACAAGCAAAGTTACTGGTGCTGCATGCTGCAAATCTCCTAGACCTTCATGGCAATCAGGTTGCAAGAGGAGCCATTGCGATGGCAAAGGTTGCAGCGCCCCGTATGGCATTGAAGATCCTCGATGCTGCCATACAATGCCATGGTGGAGCAGGAGTCTGCTCAGATTTTCCACTGGCCCATTTGTGGGCATCTGCTCGAACACTTCGCATTGCTGATGGGCCAGATGAAGTCCATCTACAAACAATAGCAAAACTTGAATTGAAAAGG---TCAAAGCTCTAG------------------------------------------------------------------------------------------------------------------------------------------------------------------------------------------------------------------------------------------------------------------------------------------------------------------------------------------------------------------------------------------------------------------------------------------------------------------------------------------------------------------------------------------------------------------------------------------------------
>Pteridium_aquilinium
------------------------------------------------------------------------------------------------------------------------------------------------------------------------------------------------------------------------------------------------------------------------------------------------------------------------------------------------------------------------------------------------------------------------------------------------------------------------------------------------------------------------------------------------------------------------------------------------------------------------------------------------------------------------------------------------------------------------------------------------------------------------------------------------------------------------------------------------------------------------------------------------------------------------------------------------------------------------------------------------------------------------------------------------------------------------------------------------------------------------------------------------------------------------------------------------------------------------------------------------------------------------------------------------------------------------------------------------------------------------------------------------------------------------------------------------------------------------------------------------------------------------------------------------------------------------------------------------------------------------------------------------------------------------------------------------------------------------------------------------------------------------------------------------------------------------------------------------CCTGATACCGGCAACATGGAGGTTTTGCTAAGATATGGTAGTCCAGAGCAACAAAGAGTTTGGCTTAGGCCTCTATTGGAAGGTACCATTCGTTCAGGTTTCGCAATGACTGAACCGGATGTGGCATCGTCGGATGCAACAAACATTGCCTGCTCAATTAGCAGGGAAGGAAATACCTATGTTGTAAATGGTCGAAAGTGGTGGACAAGTGGTGCAATGGATCCAAGATGCAAAGTCCTTATTGTGATGGGCAAATCCGATCCGACGGCTGCTTTGCATAAGCAACAATCTATGATCTTGGTGGATGTGGGTGCCCCAGGTGTTCACATTATAAGACCATTGACTGTGTTTGGGTTTGATGATGCTCCTCACGGTCATGCAGAAATTGTCTTTGAGAACGTGCGTGTCCCAGAACACAATCTTCTTCTGGGTGAAGGCCGYGGCTTTGAGATTGCCCAGGGAAGATTAGRCCYRSGMRGACTCCACCATTGC---------------------------------------------------------------------------------------------------------------------------------------------------------------------------------------------------------------------------------------------------------------------------------------------------------------------------------------------------ACCTGCGCG------------------------------------------------------------------------------------------------------------------------------------------------------------------------------------------------------------------------------------------------------------------------------------------------------------------------------------------------------------------------------------------------------------------------------------------------------------------------------------------------------------------------------------------------------------------------------------------------------------------------------------------------------------------------------------------------------------------------------
>Ceratodon_purpureus
ATGGCGAATACAACGACGAGCATGGTGATTCCTGTGGACTCTGCTCATCGGCTTGACGAGGAGCGGCTGTTGAGCTATTTGCAGACACATGTGAAGGGTTTTCTGCCTCCTCCTGCATCCTTGCAGGTGTCTCAGTTCGGGCATGGGCAATCGAACCCGACGTATCTTCTGAAAGTGGAACTGCATGGGGCTGTTCAA------CGATACGTGCTTCGGAAGAAACCGCCCGGGCACATTCTTCAGTCAGCTCATGCTGTTGAGCGTGAGTATCAGGTCTTATCTGCATTAGGTGAAGGCAGAACCAAGGTTCCTGTTCCTCGTGTATACTGCCTGTGCACAGATCCTAATGTGATTGGCACTCCATTCTATGTTATGGAGCACTTGGATGGGCGACTCTTTGTGAACCCGAATTTGCCAGGTATGGATCCAAAAGAGCGAAGGGCCATCTATGGTGCAATGGCCAGAGTTTTGGCTGCCATTCATTTGGCAGATGTTGATGCAACTGGGTTGAGCCGATATGGCCGAAAGGAAAACTACTGCAAAAGACAGGTCGAAAGGTGGGCTGCACAATATCATCTGTCGACAGGTAAAGGAAAGCCTGATCCAGACCCCAATATGTTGGAACTCATTCAATGGTTACGAGAGAACATTCCTTCTGAGGATGCTTCCGCCGGCTCAAGAACTGGTATTGTGCATGGGGATTTCCGACTCGATAACCTTGTATTCCATCCGACCGAGGCTCGTGTTATCGGCGTACTGGACTGGGAGCTGTCAACGCTTGGGAATCAGATGTCAGATGCTGCCTACAACTGTCTGCCTTACGTTGTAAAAAATAGCGTAAGCCCGGGCAAGAATTAC---GGTTTCGATGAA---CCGCTTGCAGATGGCATACCATCGCTACCAGAATACCTTGCTGATTACTGTGATGCAGCAGGTGTTCCATGGCCAGCAAACACATGGAATTTCTACACCGCCCTTTCACTATTTCGATATGGTGCCATTTGTGCCGGAGTTTACTTGCGGATGCTCCAGGGCAATGCTTCAGGTGGTAAGCGAGCAGAGGACGCGGGGCCAATGGCTCTATTCTTTGCTGCGACAGCGCTTGGGTTAGTGAAACAAGGGCCGATATTGCCACGTCAGCCTCCTCACTCCGTTTCAGCTTTAATGCAGGTGCCTGCAAGGAAT------------------------ACGGGGGGTGAAGTCGGTAGCCAGCAGGTA---------CTTGGT---TTTGCTCCTTCGGCAAGAGTACAAGAGCTAAAAAGGAGGTTGCTCTCCTTTATGGAACAACATATCTACCCAAGCGAAACGGAGCTCAATGATTTAATGTACTCCTCTAATGATAGGTGGACC------------------ATCCAT------------------------------------------------------------CCAACCGAGGAGAAGCTGAAGAAGTTGGCTAAATCAGAAGGGCTTTGGAAC---------------------------CTTTGGATACCG---------------------------GCAGACAGTGCTGCTCTGGCGTCGAACTTGCTACATGATGACGAG---GGAGTTCCGCGTTTGAAAGATGCAGCTGATCGG------------CTAGTGGGAGCTGGACTGAGCAATTTGGAGTACGCACACTTATGTGAGATTCTAGGGCGGTCCATGTGGGCTCCCCAAATGTTCAATTGCAATGCTCCTGACACAGGAAACATGGAGGTGCTATTAAGATATGGGAACCCAGAGCAGCAGAGGCAGTGGCTGAAGCCCTTGCTCGAAGGAGATATCCGCTCTGGATTTGCCATGACCGAGCCCAATGTGGCATCTTCTGATGCGACCAATATCGAGTGTTCGATTGTCAGGGAGGGAAATGAGTATGTCATTAATGGTCACAAATGGTGGACTAGTGGTGCAATGGATCCACGATGCAAGTTGCTCATAGTCATGGGCAAAACCGACCCAAGTGCTGCTATGCACAAGCAGCAGTCTATGGTACTTGTAGATATCAATACGCCAGGCGTGAAGATTGTTAGGCCATTGTTAGTCTTTGGCTTCGATGATGCTCCCCATGGGCACGCTGAAATTAAGTTCGAGAACGTTAGAGTTCCCGTCACTAATTTATTGCTGGGTGAAGGCCGAGGATTTGAGATTGCTCAGGGTAGATTAGGCCCTGGACGTTTACACCACTGTATGAGGCTCTTGGGTGCAGCAGAGCGTGGCATGGATTTGATGGTGAAGAGGGCAACTCAACGAAAAGCATTTGGCAAGACACTTGCCCAGCACGGC------------------------------------------------TCATTTGCCCATATGCTCGCTAAGTCTCGGTTAGATATTGAGCAAACTCGGTTGCTTGTTTTGAATGCTGCCCATCAGTTGGATTTGCATGGCAATAAAGTCGCCAAAGGTGCAATTGCAATGGCAAAGGTTGCTGCCCCAAATACAGCATTGAGAGTGCTGGATAATGCCATTCAAGTCCATGGTGGTGGCGGTGTAAGCTCAGACTTCCCATTGTCACATCTATGGGCAGGTGCACGAACTCTGCGGCTTGCTGATGGACCAGATGAAGTCCATCTTGGCACCATTGCAAAACTTGAGTTGCAGCGTGTATCCAGGCTC---------------------------------------------------------------------------------------------------------------------------------------------------------------------------------------------------------------------------------------------------------------------------------------------------------------------------------------------------------------------------------------------------------------------------------------------------------------------------------------------------------------------------------------------------------------------------------------------------------
>Physcomitrella_patens
ATGGCGAAAAATACAATGACCATGGTGGTTCCCGTGGATTCTGCCCACCGGCTTGACGAGGGACGACTATTAAGTTATTTGCAAACACATGTCAAGGGTTTTCTGCCTCCGCCTGCATCCTTAAAGATTTCTCAGTTTGGACATGGACAATCGAATCCGACATACCTTCTGCAAGTGGAACTGAATAGGTGTGTTCAG------CGCTATGTGCTTCGGAAGAAACCACCTGGGCAAATTCTCCAGTCAGCTCACGCTATTGAGCGCGAGTATCAGGTCTTATTTGCATTGGGTGAAGGCAAAACCAAAGTGCCTGTTCCATGTGTATACTGCCTGTGCACAGATTCTACAGTGATTGGCACTCCATTCTATGTTATGGAGCACTTGGAGGGACGTCTGTTTGTGGATGCGACTTTGCCAGGTATGGATCCCAAAGAGCGAAGGGCAATATATGGTGAAATGGCCAGAGTTCTGGCTGCTATTCATGCAGCAGATGTTGATGCCATAGGGTTGAGTCGATATGGGCGCAAAGATAATTATTGCAAGAGACAGGTTGAAAGGTGGACTGCACAATACCATCAATCGACAGGTAAAGGGAAACCTGATCCAGATCCCAACATGTTAGAAGTCATTCAATGGTTACGAGAGAATATCCCGGCAGAGGATGGAACTGCTGGTTCTAAGACCGGAATTGTGCATGGAGATTATCGGCTTGATAATCTCATATTTCATCCTTCTGAGCCTCGTGTTATCGGTGTCCTGGATTGGGAATTGTCAACACTTGGAAATCAGATGTCAGATGCTGCCTACAACTGCCTGCCCTATGTGATTGATAGTGACGAGCTTCCAGGCAAAAACATT---GGTTTTAGTAAA---CAGCTTGTAGATGGAATACCATCGCTACCAGAATACGTTGCTGAATATTGTAGTGCTGCTGATGTTTCCTGGCCAGCAAACACGTGGAATTTCTATACCGTCCTTTCATTGTTTCGATACGCTGCCATCTGTGCTGGAGTTTTTTTGCGTATGCTTCAGGGCAACGCTTCTGGTGGTAAACGAGCAGAGGACGCAGGGAAAATGGCGCTATTCTTTGCTGCGACTGCGTTGAGATTGGCTAAGCGAGGGCCAATTTTACCACCTCGACCTCCT---------TCTGCTTCTCTAGAACTTCCTGCAAGGAGC------------------------ACTGGGCCTGACAGTTCTAGTCAGAATCTG---------TTGGGG---TTTGCTCCTTCGGCGAGAGTACAGGAGCTAAGGAAAAGGTTGATATCCTTTATGGAACGACATATCTATCCAAGTGAAAATGAGCTTAATGATCTTATGTAC---TCTAATGCTAGGTGGACC------------------ATTCAT------------------------------------------------------------CCAACCGAAGAGAGGCTTAAGAAGTTGGCCAAGTCAGAAGGGCTTTGGAAT---------------------------CTTTGGATACCG---------------------------GCAGACAGTGCTGCTCTGGCGTCGGATTTAATGTCTGAGACTGAG---AAAGCTATGCGTTCTAAAGATTCAGCCGATCGG------------CTAGTAGGAGCGGGACTGAGCAATTTGGAGTATGCCCACTTATGTGAGATCCTAGGGAGGTCCATGTGGGCTCCTCAAATATTGAACTGTAATGCTCCTGACACAGGAAATATGGAGGTCTTATTACGGTACGGGAACTCAGAGCAGCAAAGAAAGTGGTTGAGGCCATTGCTAGAAGGAGAGATACGCTCTGGATTTGCCATGACTGAACCCAATGTGGCATCTTCTGATGCGACTAATATCGAGTGTTCAATGGTTAGAGAGGGAGACGAGTATATTATCAATGGCCACAAATGGTGGACTAGTGGTGCAATGGATCCACGATGTCAGTTGCTTATAGTGATGGGTAAAACGAACCCAAATGCTGCTATGCACAAGCAACAGTCTATGATACTTGTAGATATCAACACGCCAGGCGTGAAAATTGTCAGGCCACTGTTAGTTTTTGGCTTCGATGATGCTCCCCACGGCCATGCCGAAGTTAAGTTTGAGAATGTTAGAGTCCCTGTCACCAATTTGTTGCTAGGCGAAGGCCGAGGATTTGAGATCGCTCAAGGTAGATTAGGCCCAGGGCGTCTACATCACTGCATGAGGCTAGTGGGCGCTGCAGAGCGTGGCATGGATTCGATGGTGAAGAGGGCAACTCAGCGAAAAGCATTTGGCAAGACCCTTTCCCAGCAGGGC------------------------------------------------TCATTTGCCCATATGCTAGCCAAGTCTCGACTAGATATTGAGCAAACTCGGTTGCTTGTTCTGAATGCTGCTCATCAGTTGGATTTGTATGGCAATAAAGTCGCCAAAGGTGCAATTGCCATGGCAAAGGTTGCTGCCCCGAACGCTGCATTGCGAGTACTGGACAATGCTATTCAAGTTCACGGAGGTGGAGGCGTGAGTTCTGACTTCCCATTGTCACACTTATGGGCAAGCGCGCGTACTCTCAGGCTAGCAGATGGACCAGATGAGGTTCATCTTGGCACCATTGCAAAGCTCGAATTGCAGCGCGTATCCAAGCTTTGA------------------------------------------------------------------------------------------------------------------------------------------------------------------------------------------------------------------------------------------------------------------------------------------------------------------------------------------------------------------------------------------------------------------------------------------------------------------------------------------------------------------------------------------------------------------------------------------------------
>Pinus_maritima
------------------------------------------------------------------------------------------------------------------------------------------------------------------------------------------------------------------------------------------------------------------------------------------------------------------------------------------------------------------------------------------------------------------------------------------------------------------------------------------------------------------------------------------------------------------------------------------------------------------------------------------------------------------------------------------------------------------------------------------------------------------------------------------------------------------------ATGTCTGATGTTGCTTACAACTGCATGTGTTTTCTCATCAACAACAATGAGTTTCCAGTTCCTCATTAT---GGCTTTGATAATGGGATAATGCCAGAAGGAGTTCCTTCTCTGGAAGAGCATCTGGCGAATTATTGTGCTGCAGCTGGTACCCAGTGGCCTGCTAAAGATTGGAAGTTTTATATTGCATTCTCTCTTTTTCGTTCAGCATCTATTTTTGCGGGGGTTTATTATAGGTGGTTGAAGGGAAATGCCTCAGGGGGGGAACGTGCCAAGTCTGCTGGACGCTTAGCTATATATTTTATTGATACAGCTTGGAAGTTTATAAGTAGGGATTCAGTACTTCCAGACAGGCCACCATCT------TCTGCTTTTGGAAATGTACCATTGGAAACAGATGTCTCTTTATCCCATATTCCAGCATACTCTCAAGATATGACTATCAAAGGA---------AATGGG---TTTGTTCCTAGTGCAAGAGTACAGGAATTAAGAAAGAAGCTGACTAATTTTATGGAGAAACATGTTTATCAATTGGAAAAGGAATTTATCAGGCATGCTCAA---TCAGACAAGCGGTGGACA------------------ATTCAC------------------------------------------------------------CCGTCTGAAGAGACACACAAAGATATAGCAAAAGCACAAGGCCTTTGGAAC---------------------------CTCTGGGTACCA---------------------------GTTGATAGTGCTGCCATGGTTAAGAAGTTT---------TCTGAT---GAAAGAAAATTCGATATTCATATCAAGGATAGGCATGAGAGCTTGTTGCTTGGGGCTGGTCTTTCCAATCTTGAATATTCATATCTTTGTGAAATCATGGGTCGCTCAGCTTGGGCTCCTCAAATTTTCAATTGCAGTGCACCAGACACAGGAAATATGGAGGTATTGTTTCGTTATGGCACTGTGGAACAACAAAGGACATGGCTCATTCCTCTATTGGAGGGGAAAATTAGATCTGGATTTGCAATGACAGAGCCTCAAGTTGCATCCTCCGATGCCACTAACATAGAATGCTCAATTTTACGTGAAGGAGATCATTATATCATTAATGGTCGGAAATGGTGGACAAGTGGAGCAATGGATCCAAGATGCAAGATTCTGATAGTTATGGGAAAAACAGATATGAATGCACCTAAGCATAAACAGCAATCAATGGTTCTGGTTCCTATTGATACTCCTGGTGTCCACATAGAAAGAGCCTTGACTGTTTTTGGTTTTGATGATGCTCCTCATGGCCATGCAGAGATTGTCTTTGAGAATGTGCAGGTTCCTATCAAAAATGTCATTCTGGGAGAAGGCCGTGGTTTTGAGATTGCACAAGGACGGTTGGGTCCAGGTCGATTACATCATTGTATGAGATTAGTTGGTGCTGCCGAACGTGGCATTGAAATGATGGTAAAAAGAGCACTCCAAAGAAAAGCCTTTGGCAAGTTGATCGCACAGCATGGA------------------------------------------------TCATTCTTATCTGATCTTGCCAAGTGTCGTTTAGAAATAGAGAAAACAAGATTTTTGGTACTGGAAGCTGCAAATCAATTGGACTTGTTTGGCAATAAAGTTGCCAGAGGAGCAATTGCCATGGCTAAGGTTGCAGCTCCAAACATGGCTTTGAAAGTACTTGATACAGCAATCCAAGTTCATGGTGCCGCAGGTGTAAGCACAGACTTCGTACTTTCCCACCTCTGGGCTTCTGCTCGAACTTTGCGATTAGCAGATGGCCCTGATGAGGTCCATCTTGGGACTATAGCAAAACTTGAATTGTCTAGA---GCAAGGCTCTGA------------------------------------------------------------------------------------------------------------------------------------------------------------------------------------------------------------------------------------------------------------------------------------------------------------------------------------------------------------------------------------------------------------------------------------------------------------------------------------------------------------------------------------------------------------------------------------------------------
>Amborella_tricopoda
ATGGCGTCTCGTGCAAGGGATCTGCTTGGAGATGTACAGGCTGCTCATCAATTTGATGAGAACGCACTGTTAAGATATTGCCAGGAAAATGTCGAGGGATTTCCCGTTGAACTGATCACTTTCAGAGTTTTGCAGTTTAGGCATGGGCAATCAAATCCAACATATTGTCTTGAAGTTCAATCAACATCTTCAGTCAAA------CGTTATGTCCTAAGAAAAAAGCCTCCTGGGAGGTTGCTTGAAACTGCTCATGCTGTAGAAAGAGAATTTCAGGTTCTCAAGGCCTTAGGAGAC---AATACTCGTGTTCCTGTTCCAAAGGCTTTTTGCTTGTGCTCGGATGTTAGCGTAATAGGTACTGCCTTCTACATCATGGAGTATTTGGAGGGCCGCATATTTCTAGATCCTAAGCTACCGGGATTGAACCCAACCGTAAGGAAATCTATATACCTTTCTAGTGCAAAGGCATTAGCTGCTTTACACAGTGTTGATGTGGATTCTGTAGGATTGAGAAAATATGGAAGACGAGATAACTATTGCAGGAGGCAGATTGAAAGGTGGGCGAAACAATATCTTTCTGCTACTGGTGAAGGAAAACTTGAACGCAACCCAAAAATGCTAAACTTGGTTGACTGGCTTAACTACCATATACCGCCTGAAGACTCTTCAGGAGCATCAGGAACCGGACTTGTTCATGGAGACTACCGAATTGATAATCTCGTGTTCCATCCTTCAGAGGAACGAGTGATTGGTATTCTTGATTGGGAACTATCAACCCTGGGAAACCAAATGTCTGATGTTGCATATACATGCATGCCTTACATTTTGGATTTGACATCGAATGATGCAATTTCT------GGAGTCGAATATGTCAACATTCCGGAAGGAATCCCTTCACAAGCAGAGTACCTGGCTGAGTACTGTTCAGCAGCTGGAAGACCATGGCCATATAAACATTGGAAATTTTACATTGCCTTTTCCATGTTTCGTGGAGCGTCTATTTATGCGGGGGTGTATCACAGATGGAACCAGGGCAATGCTACAGGAGGTGAACGAGCCCAGAATACAGGAAGATTAGCAAACAATCTGATTGAGACAGCGTGGGCATTTATCGCTAGAGATGATGTGCTTCCCAGCAGGCCTCCGTCT------------------------------------------GCTTTAGGTGGTGCTCATGTCCCACTTGAAAGAGAGGGGGTGGCTGGTGACATGGATAGAGGAAGATATGTCTTGCGTCCAGATGTTCAAGAGCTGAGAAGTAAATTGCTGAAGTTCATTGACAATCATATATACCCATTGGAAGAAGAATTCAACAAGCTTGCAAAT---TCAAGCATGCGCTGGACA------------------GTGCAT------------------------------------------------------------CCTGAGGAGGAACGTTTAAAAGAGATGGCTAGAATGGAAGGCTTATGGAAT---------------------------TTGTGGATACCT---------------------------GAGGACACTGCTAAAAGGGCAAGGCTGCTTTTAGGTGGATCAATGGGTGATTCCCTTGAGTATGGAAAGGCTCAA------------------TTGCTGGGTGCTGGGCTTTCAAACCTTGAATATGCTTATTTGTGTGAGATTATGGGACGCTCGAATTGGGCTCCTCAAATTTTCAACTGCAATGCACCTGACACAGGAAATATGGAGGTATTGCTTCAGTATGGAACCCGGGAACAACAATTAGAGTGGCTTGTTCCACTACTGGAAGGACGAATTCGCTCTGGATTTGCAATGACCGAACCACAAGTTGCATCTTCAGATGCGACAAACATTGAGTGCTCAATCACACGTCAAGGTGACCACTACATTATCAACGGGAATAAATGGTGGACAAGTGGAGCAATGGATCCTAGGTGCAAACTTTTAATTGTCATGGGGAAAACAGATCAAACTGCTCCTAGGCATTGGCAGCAGTCCATGATTCTTGTGGATATTCAAAGTCCTGGTGTGTGTGTGAAGAGGCCTTTGAAAGTTTTTGGCTTTGATGATGCTCCCCATGGGCACGCAGAAGTGTCATTCACAAGTGTGTGTGTCCCAATTACAAATTTGTTGCTGGGAGAAGGCCGTGGCTTTGAGATTGCCCAAGGTAGGCTTGGGCCAGGCCGGTTACACCATTGCATGCGGCTGATTGGTGCTGCAGAGCGTGGTCTTTCTATGATGGTTGAGAGGGCTCAAAAGAGAAAAGTGTTTGGGAAGTTGATTGCAGAACAAGGT------------------------------------------------TCATTTCTATCTGATCTTGCTAAGTGTCGTGTGGAACTGGAGAAGACAAGATTGCTAGTGCTAGAAGCCGCAGATCAGCTTGATCGGTTTGGAAACAAGAAAGCACGAGGAATCATAGCAATGGCAAAGGTTGCAGCTCCCAATATGGCTTTGCAGGTACTAGATAGGGCAATCCAAGTGCATGGAGCCGCAGGAGTTTCTTCGGATACGGTGTTGGCTCATCTTTGGGCCACAGCTCGAACCTTGAGGATTGCAGATGGCCCTGATGAAGTCCATTTGGGAACCATAGCCAAGTTGGAGTTGCAGAGA---GCTAAGTTATGA------------------------------------------------------------------------------------------------------------------------------------------------------------------------------------------------------------------------------------------------------------------------------------------------------------------------------------------------------------------------------------------------------------------------------------------------------------------------------------------------------------------------------------------------------------------------------------------------------
>Isoetes_coromandelina
----------------------------------------------------------------------------------------------------------------------------------------------------------------------------------------------------------------------------------------------------------------------------------------------------------------------------------------------------------------------------------------------------------------------------------------------------------------------------------------------------------------------------------------------------------------------------------------------------------------------------------------------------------------------------------------------------------------------------------------------------------------------------------------------------------------------------------------------------------------------------------------------------------------------------GAGTTCCATCTCAAGAAGAGTACTTAGCTACTTACTGCTCAGCATCAAATACGCCGTGGCCAGGAGAGAGCTGGAAATTCTATATTTCATTGTCTCTTTTTCGTTTGGCTGCCATCTCTGCGGGAGT-------------------------------------------------------------------------------------------------------------------------------------------------------------------------------------------------------------------------------------------------------------------------------------------------------------------------------------------------------------------------------------------------------------------------------------------------------------------------------------------------------------------------------------------------------------------------------------------------------------------------------------------------------------------------------------------------------------------------------------------------------------------------------------------------------------------------------------------------------------------------------------------------------------------------------------------------------------------------------------------------------------------------------------------------------------------------------------------------------------------------------------------------------------------------------------------------------------------------------------------------------------------------------------------------------------------------------------------------------------------------------------------------------------------------------------------------------------------------------------------------------------------------------------------------------------------------------------------------------------------------------------------------------------------------------------------------------------------------------------------------------------------------------------------------------------------------------------------------------------------------------------------------------------------------------------------------------------------------------------------------------------------------------------------------------------------------------------------------------------------------------------------------------------------------------------------------------------------------------------------------------------------------------------------------------------------------------------------------------------------------------------------
