# Supplementary material for: Phylogenomics indicates the “living fossil” Isoetes diversified in the Cenozoic
Source: PLoS One. 2020 Jun 18;15(6):e0227525. doi: 10.1371/journal.pone.0227525 (PMC7302493; doi:10.1371/journal.pone.0227525)
Supplement: S1 File — Folder containing fasta files for each of the individual nuclear alignments. (GZ) [file pone.0227525.s011.gz › 1_Individual_Nuclear_Alignments/Homolog_24862.orthogroup_1.fasta]

>Isoetes_lacustris
---------------------------------------------------------------------------------------------------------------------------------------------------------------------------------------------------------------------------------------------------------------------------------------------------------------------------------------------------------------------------------------------------------------------------------------------------------------------------------------------------------------------------------------------------------------------------------------------------------------------------------------------------------------------------------------------------------------------------------------------------------------------------------------------------------------------------------------------------------TTAGCTTTCGTGCAGAAGCATCTCCCTATGTTGCTATCCCTGTTATCTGACATAGCCGAAGAAGAAGGACTGGAAGTTAAGGTCTTGACTCCAGAGAGATTTATGCATTTGAGTCTTTTATTTAGAGCAAGGGAACTAAATGGAAGCGTTCTGCCATTGAACCAAGCAGCTCCATTTTTTGCAAACTCAGATCCTGATATGCCTGCAGCTGCTGTACCACTTCCTCAAGTACTTGATTGGCTATCACAACATATCTATTCTTACCCTGGACATGCTCAT------------------------------------------------GAGAAGTCTACAATCAAGGAAAATGGACCAGTGGATCATGGTGCACTAGAGTCTGACATTACCATGGTGGATGCATCCCTG---GGTTTTGGAAGCACTTCTGTATCACAATCTGGAATTCTACCAAATGGGCCT---GCTCGCATGAAAAAG---------GAACGTTTGACATTTGTGGATGGCTTGACAAGGACTTCGACTCTTAAAACTGAGGCTGACATCAGGGGTGGAACTGTGAAGGTAACAAACTGTCATGACTCTATGGTCTACTGTTTGGCGCCATTGAAATATGCAACAGTGTCTGGATGTTCAGACTCAATTGTGGTGCTTGGGGCTGTTGGAAAGGCAGTGAGGGTGGAACATTGTGAGAGGGTGCAGTTGATTGTACCTTGTGCACGTATTTGCATTGCTAATTGCCGCGAATGTGTATTTTTTCTTGGGGTAAATCAGAGACCTGTTATTTATGGAAACAATCACAATTTGCAGGTGGCACCATATAACACGTTTTACCCACGCTTG------------------------------------------------------------------------------------------------------------------------------------------------------------------------------------------------------------------------------------------------------------------------------------------------------------------------------------------------------------------------------------------------------------------------------------------------------------------------------
>Isoetes_sinensis
ATGAGGGATATGAGCGTTGCTATACCAGGAGCAAGTGAAGTGACTACAACT---TCTGGAGAAGAG------------------------------------------------GATCCCCCATGGTTGCAAGTCCGCCGCGAACCCTTTGAACATGGGTTGCTTCCATTGCCAAACTTAGTTCACTATGAGACT------GTTGGACATTTACGAGCTCTAAGAGAGAAACTTTTGGAGCATTCTTTCTCTTCCCCACAATGTCATTCTGCAAATGACGTGTCTGTTTCAGAAACTGGACAGTTATCAGCACTGCTAGCATCCTCCTTAGGGAAAAGAAGGGTCGGCACAGCTGGTATTGCTGCTAGTATTGGAATTTCAGAAACACACGCCCAGCTTCTTCTTGACACGTTAGCATCAATTCTTCCAAATGAAGAA------TTAAATGCAGACCTGCTAGCAAAAGCACCAGTAGATGAAATCGAGTCTGTTGGC---GCAGATGTTGATGATATCCTTCTTTTTCTTTATCTTCAAATTTATCGGAAAGTCCCTCCAAGGCCGCATAAAGATGCTGCAGCTGTAGCAGATATTTGGCCCTCGACATCTGCTTTTGATGGATTCCTTCCTGCTCTCTCTCCTTTGCAG---------------------------------------------------------------------------------------------------------------GTTCGA---------CCATCTCGGCGGTGCCTCCCAGGCCAAGCTGAAGAAGAGGCCCATCAATTAGCTTTTGTGCAGAAGCATCTCCCTATGTTGCTATCGCTGTTATCTGACATAGCCGAAGAAGACGGACTGGAAGTTAAGGTCTTGACTCCAGAGAGATTTACGCATTTGAGTCTTTTATTTAGAGTAAGGGAGCTGAATGGAAGCGTTGTGCCGCTAAACCAAGCAGCTCCATTTTTTGCAAACTCAGATCCTGATATGCCTGCAGCTGCTGTACCACTTCCTCAAGTACTCGATTGGCTATCACAACATATATATTCTTGCCCTGGCCATGCTTAT------------------------------------------------GAGAAGTCTACAGTTAAGGAAAATGGACCAGTGGACCATGGTGCACTGGAGTCTGACATTACCATGGTGGATGCGTCCATG---GGTTTTGGAAGCACTTCTGTATCACAATCTGGAATTCTACCAAATGGGCCT---GCTCGCATGAAAAAG---------GAACGCCTGACATTTGTGGATGGTTTGACAAGGACTTCAACTCTTAAAACTGAGGCTGACATCAGAGGTGGAACTGTGAAGGTAACAAACTGTCACGACTCTATGGTCTACTGTTTGGCACCCTTGAAATATGCAACAGTGTCTGGATGTTCAGACTCAATTGTGGTGCTTGGGGCTGTTGGAAAGGCAGTGAGGGTGGAACATTGTGAGAGGGTGCAGTTGATTGTACCTTGTGCACGTATTTGCATTGCTAATTGCCGCGAGTGTGTGTTCTTTCTTGGGGTGAATCAGAGACCTGTTATTTATGGGAACAATCACAATTTGCAGGTGGCACCATACAACACGTTTTACCCACGCTTGGAGGCTCATCTGGTGCAGACAGGAGTTGATCCACATGTCAATAAATGGGATAAAATCCTGACCTTAGGTGCTGTTGATTCCCATGATTCACTGCATCATCCTGCTGGTATTACTGATGCACAAGCTGAGGGTGCAACTCTTGTTCTGCCAGATCGCTTCACAAATTTCATGATTCCAAGGTGGGATGACGAGGAGACTGACCAGCAGTTACAAACTCAT---------GCAAATCCATTTGTGCTACCAAAGAACTACTTGTTAGCACAGGAACAACGGGGCAAGGCTGTGGAACACTTGAGGAGCATGCTGAAGAATGTGCCTCTGGATGAAGCTCGAAAACGTGAATTGTCACATGCGATTCATGCAAACTTTAAAGAATGGCTATATGCATCCGGCAACATACGCCAGCTCTATGACTTCCAAGGTTCTGAAAAG---GAGACAAGGGAAATGGACTAG
>Theobroma_cacao
---------ATGACC------------GACCCCATCGAG------CCATCAACGTCA------------------------ACGAGCGACCCAATTCCGAGTCGGAGC------CCGACCACTCTCCTCCACCCGCGACGCGAGCCTTTCGAGCACGGCCTCCTGCCAATCCAGAAGCTCATATTCACCGACCCG------GTTCAAGCCCTAACCCCTCTCAAGCAAAAA---CACGCA------------------------------------------------------------------------------------TCATCTTCAACTCACCGAGTCGACTCGGTGGCCCTCGCTGACGCGCTCCAGATCTCAGCGGACCATGCGCGTCTTGTCCTCGACACTCTCGCCTCGGTGCTCCAC---------------TCCGAATCCGACCAGCTTGTCACCGCCCGAAGCGACGATGTGGACTCCGTGGGT---GCTGATTTGCGTGATCTGATCCTGTTTTTGTATATTCAGTCGTATAAGAGGCTTTTGCCGCGCTCGCACAAGGACTCTGCCGCAGTTGCCGATGTTTGGCCTTCCACGTCAGCATTCGACGGTTACTTGTCGGCCCTTTCGCCTTTGCAG------------------------------------------------------------------------------------------------------------CTTGTTCGCAGC------AACAGCCGTCGATTTATGCCATCACAGGCTGATGAAGAGGCCCATCAGCTGTCCTATCTGCAGAAGCACTTAGCAAATATTCTCTCTCTTTTGTCAGAGCCTGTGGAAGGGGAAGGCGAAGAGTCTCTGGTTTTGACCATGGAAGGATTTGAGCACCTTGGGTTTCTGATTCAATTTGGCGATAAGGGATCTGAAGGAGTTCCTTTAAGCCAAGCTGCTCCATTTTTTGCTAATTCAGATCCAGACATGCCTGCTGTTCCTGTTCCAGCGGCACAAGTTCATGATTGGCTTCTACAGAATATAGCTTCTTCTTTGGAACATGTTACT------------------------------------------------GAAAAAATTTCTGCAAAGGAAAATGGACCTCCAAGTGGTTGT------GATCAGGATGTTGCTATGGCTGATGCTAGTCCA---------AGTTCAGTCAAA---------------GCCTCACCAAGTGCT------------------------------AGGGGTCCATGTTTCATTGAGGGGGTCTCTAAATCATCATATGTAAAGCAGGCATCTGATCTTAAAAATTCTTCTGTGAAGGTCATTAATTGCCATGATTCAGTCATTTACATTTTAGCGCCTTTGAGATATGCCACCATTTATGGATGCTCTGATGCTACTATAGTTCTTGGAGCTGTTGGCAAGGCAGTACGAGTTGAACACTGTGAACGAGTTCATGTAATTATAACGGCAAAACGAGTCTGCATTGCCAATTGTCGTGAGTGTGTATTCTTTTTGGGAGTGAACCAGCGACCCCTTATTGTTGGTGATAACCACAAGCTGCAGGTGGCACCATATAACACATTCTACTCTCAGTTGGAGGAGCACATGACTGAAGTTGGCATTGAGTCAACTGTCAATAGATGGGATGCACCTTTGGCGCTTGGAGTGATTGATCCACACGATTCATTATCTCATCCTGCAGGTGTTTCTGATGCTCAAGCTGAGTCAGCTACACGCCTAGATCCTGATCAGTTTACAAATTTTCTGATTCCAAACTGGTTTGAAGGTGAA---TCCACTGGGTCA---ACAAAG---------GATAACCCATTCCCCTTGCCTGATACGTACTTGACATCTCAACAGAGAAATCAAAAGAATTTAGGTGAGATAAAGCAAATATTGAGAGAAGCTCCCCTTGAAGAAAATCGAAAAAGAGAATTATCGTGTGCTCTTCATGTATACTTCAAGGACTGGTTATATGCCTCTGGAAATATCCGTCAGCTCTACTGCCTACAAGGTGACTGA---------------------------
>Arabidopsis_thaliana
---------ATGACTGAAGAACAA---GACCTCATCGACCAATCACCACCACCTTCA------------------------GCACCCGACCCTGAACCAAACTCGAGCACGAATCCGAATTCAGTAATCCATCCAAGGCGTGTGTCTTTCGAGCACGGACTCCTCCCGATCCAGAAACTCGTTTTCACCGACCCG------ATCCAAACCTTAGCCCCTGTCAAGCAGAAG---CTAGCC------------------------------------------------------------------------------GAT---GCGGCTTCGAATAACCGCGTTGGATCGGCTGCAATCGCCGACGTTCTCCAGATCTCCGGCGACCATGCGCGTCTCGTTCTCGAGACTCTCGGTTCGGTGCTTCAT---------------TCCGAGTCTGACCCTCTGGTTCGGGCGAAACCTGAGGAAGTTGATTCCGTCGGA---GCTGATTTGCGGGATCTTATTTTGTTCCTGTACATTCAATCGTATAAGAAGTTGCTTCCTAGGACGCATAAGGACTCCGCAGCGGTGGCTGATGTTTGGCCATCGACTTCAGCTTTTGATGGATACTTGTCTGCGTTATCGCCAATTCAGTCCTGTAATATTCTGTTTCCTGTGTGGTATGGATGTTCTATTGAGTCTTTTAGAAAACAGTCATATAATCTTAAGCTTTTCAGTGTTTTCTACAGTCACTGTTCTTTGCTTGTTCGCAGC------AACAGCCGTCGATTTATGCCATCACAGGCAGATGATGAAGCTCATCAGTTGTCATATCTGCAAAAACATTTAGCAAACATCATTTCTCTCCTTGCAGAGCCTGTGGAGGGAGAAGGAGATGAATCATTGGTTTTCTCTATGGAGGCGTTCGAGCATCTGCGTTTTCTTGTTCAGTTTGGTGATAAGGGATCTGATGTATCTCCATTGAGCCAAGCTACTCCTTTTTTTGCAAATTCTGATCCGGATATGCCCGCTGTTCCAGTCCCCGCTTCCCAAGTGCATGACTGGCTTCTGCAAAACATAGCTTCCGCTTTAGAAAGCATTACT------------------------------------------------GAGAGAATTTCTGGAAAAGAGAACGGACCTTCTAAC------------GATCAAGATGATGCGATGTCAGATGTTTGTGCT---------GCTCCGAACAAG---------------GTTGCACCTAGTACT------------------------------AGAGGCCCGTGTTTAATCGAGGGAGTCTCCAAGACTTCACTTGTTAAGCAAGCCTCCGATCTAAGGGGTAGATCTGTGAAGGTTGTCAATTGCCATGATTCTGTAATTTATCTTTTAGCACCATTGCGATATGCAACTGTGCACGGATGTTCTGATACTACTATAGTTTTGGGAGCTGTTGGCAAGGCAATAAAAGTTGAGCACTGTGAAAGAGTTCATGTGATTGTAGCTGCCAAACGAGTGTGCATTGCCAATTGTCGTGAATGTGTATTCTTCTTGGGAGTCAATCAGCGGCCACTTATTGTTGGTGATAACCACAAACTGCAGGTCGCTCCATATAATACATTTTACTCTCATTTGGAAGAGCACATGAGGGAGGTAGGGCTTGAGCCAACGATCAACAAATGGGACAAACCATTGGCCCTGGGAGCTGTGGATCCACATGACTCCCTGTCACATCCTGCCGGTGTTGCTGATGCACAGGCTGAATCAGCTGCTTCTGTAGACCCTGACCAGTTCGTAAACTTTTTGATCCCAAACTGGTTTAGCGGCGCG---GAGCTTGGTTCG---ACGAAA---------GACAATCCATTTCCATTGCCAGATGCTTATATGGCAGCTCAGCAGAGAAACCTTAAGAACTTTGAAGAAACAAGACGATCGTTAAAAGAGGCGCCTCTAGAAGAAAACCGGAAACGAGAGCTATCAAGTGCACTCCATGTTTATTTCAAAGACTGGCTTTACGCATCTGGAAATATAAGGCAACTCTACTGCCTACAAGGTGACTAA---------------------------
>Ananas_comosus
---------ATGACCGAG---------GATGCCTCGGAACCCTCGCCGCCACCCTCC------------GCCGCCGTGGGCGGCGGCGGCGGAGGAGGAGGAGGC---------GGTGGCGCCCTCTTCCGGCCCCGCCGCGAGCCCTTCGAGCACGGTCTCCTCCCAATCCCGAAGCTCGTACTCTCCGACGGAACCCTAATCCTAACCCTCGCCCCGCTCAAGGATCGCCTCCTCCAG------------------------------------------------------------------------------CGGCCGATCCCCGACCCCCACCGCGTCGACGCCCCCGCGCTCGCCGACGCGCTCCAGATCCCGCTCGACCACGCCCGCCTCGCCCTCGACACCCTCGCCGCCGTCCTCCCC---------------GCCGCGGACCCCGCCATC---------------------GCCGACGGCGCCGGCGCCGCCGACGTCCGCGACCTCCTCCTCTTCCTCTACATCCAGTCCTACAAGCGCCTCGTCCCCCGGGGGCACAAGGACTCCGTCGCCGTCGCCGATGTGTGGCCCCATGCCTCCGCTTTCGACGGCTACCTCTCCGCCCTCTCCCCGATCCAG------------------------------------------------------------------------------------------------------------CTTGTCCGGAGC------AACAGCCGTCGTTTTATGCCTTCACAAGCAGACGAAGAAGCTCATCAATTATCATATCTGCAAAAGCATATGGCTAACATACTTACTCTTTTGTCCGATTCTGTTGAAGGCGAGGGTGAAGATTCTCTGGTATTGACGGCGGAAAGTTTTGAACATCTCAGTTTCCTTATTCAGTTC------------TCTGAAGGTATTCCTTTGAGTCAGGCAGCCGCTTTTTTTGCGAATTCTGATCCTGACATGCCTGCTGCTCCTGTCCCTGCTGCCCAAGTTCATGAATGGGTTTTGCAAAATATTGCTGCTTCATTGGAGAATATAACT------------------------------------------------GAAAAGGTCTCAACTAAAGAGAATGGCTCGCAAAGTGCTTCA------GATTTGGATGTGACTATGGCTGATGCGACCGCA---------AGTAATACAAGAATC---CAGAGCAGTAGCTCTCCAGCAGCTATGTCTATGCCTAATAATCCTGCATATTTACGGAATCAAACCTTTGTGGAGGGTATCGCTAAAGCTTCTTTGGTCAAGCAGGCAGGCGATCTTAAGGGACATTCTGTAAAGGTTTTAAACTGCCATGACTCCGTGATCTACATACTAGCACCTTTGAAGTATGCTACTGTCTATGGGTGTTCTGATGCAACTATTATCCTTTGTGCCATTGGTAAGGCTGTTAAAATTGAGCATTGTGAAAGGGTGCAGATTATCACAGCTGCAAAACGCATCTGTATTGCCAACTGCCGCGAGTGTTGTTTTTTCTTGGGCATAAATCACCAACCTCTTATTGTGGGGGATAATCATAAACTGCAAGTGGCACCGTTCAATACTTACTATGCACAATTGGGGGAGCACATGGCTCAAGTTGGTGTGGATCCGACCATCAACAAATGGGACCAGCCATTTGTATTGGGAGCGGTCGATCCTCATGATTCGCTATCTCACCCTGCAGGGGTTTCCGATGCTCAAGCCGAGTCCGCCACCAGTCTTGATCCTGATCTATTTACCAACTTCGTGATCCCTAGCTGGTTCGGAGCTGAATCATCATCAGAGCCG---ACAAAA---------TACAACCCATTTCCATTGCCTGAAATATACTGGGCATCCCAAAAGAAAAAGCATGCGATTTTGGATGATATCCAACAAACAATACGGGAGCTGCAACTTGATGAGAACCGGAAAAGGGATTTAGCATGCGCCCTTCATGTGCATTTCAGAGACTGGTTATACGCCTCTGGCAATATACGCCAGCTTTATTGTCTTCAAGGTGATTGA---------------------------
>Oryza_sativa
---------ATGGCCGAC---------GACCCCCTCGACCCGCCGCCGGAGCCGCAGCCGCAGACGCTGCCGGCGGTAGCAGCCGCGTCCCCGTCCCCGTCCCCC---------CCGCCGCTCCTTCTCCGCCCCCGCCGCGAGGCCTTCGAGCACGGCCTCCTCCCCATCCCCAAGCTCATCTTCCCCGAGGGCACGCTCGCGCACACCCTCGCCCAGGTCAAGGACAAG---CTCGCC------------------------------------------------------------------------------TCCGCCGCGGATGGAGGAGGCCGCGTGGCCGCGGCGGCGCTCGCGGAGGCGCTGCAGATCCCGCACGAGCAGGCGGCGCTCGCGCTCGCCACGCTCGCCGCGGTGCTCCCC---------------GCGGACGACCCCGCGCTG------------------GACTCCGGCGGCGGGGGCAGGGCCGACCTCCGCGACGTGCTGCTCTTCCTCTACATCCAGTCGTACAAGCGCCTCGTGCCCCGCGCGCACAAGGACTCGCCCGCCGTCACCGACGTCTGGCCCTCCACCTCCGCCTTCGACGGCTACCTCTCCGCGCTCTCCCCGATCCAG------------------------------------------------------------------------------------------------------------CTTGTACGCAGT------AATAGCCGTCGATTCATGCCTTCTCAAGCTGATGAGGAAATTCACCAGCTATCTTATCTGCAAAAGCATATGGCCAATATTCTTACTCTGTTGGCCGATTCTGTTGAGGGCGAAGGTGATGATTCTCTGGTATTGACCATGGAGACATTTGAACACCTTGGATTTCTACTGAAGTTC------------TCAGAAGGAACACCCTTAAGCCAGGCAGCCACTTTTTTTGCAAATTCTGATCCTGACATGCCTGCTGCCCCTGTACCTGCTGCCCAGGTTCATGATTGGATCTCACAGAATATATCTGCTTCACTGGAATTCTCTACC------------------------------------------------GAGAAGTCCATATCAAAGGAAGTTAGCCAGCAGGTTACTTCC------GATATAGACGTCACAATGGCTGATGCCAATGCT---------AGTAATGCAAGG------------AACAGCACACCGACTGGT------------ACAAATCCTGCATACTACAGAAACACAACATTTGTGGAAGGCTTCTCCAAAACTTCTGTTGTCAAGCACGCGTCTGATGTCAAAGGACATTCAGTGAAGGTTTTAAATTGCCATGAGTCTGTTATCTACATATTGGCACCATTGAAGTACGCAACTGTGTATGGATGTTCTGATGCTACTGTTGTTCTTGGTGCTATTGGTAAGGTTGTTAAGGTGGAGCATTGTGAAAGAGTTCATATTATTGCAGCTGCTAAATGGATTTGTATTGCTAACTGTCGTGAGTGCATATTCTACCTGGGAGTAAATCACCAACCTCTTATTGTGGGGGACAACCATAAATTACAAGTTGCTCCATTTAATACCTACTACCCACAATTGGGTGAACATCTGGCAAAAGTTGGTGTGGATCCTGCAATCAATAAATGGGACCAGCCTTTTGTGTTGGGAGTTGTTGATCCGCACGATTCATTATCCCATCCCGCGGGGGTTTCTGATGTTCAGGCTGAATCTGCAGCTCGTCTAGATCCTGATCTATTCACAAACTTTATGATTCCTAGTTGGTTTGGGACTGAA---GTGCAAGAACCT---ACAAAA---------TGCTGTCCTTTTCCATTGCCTGAAATTTATTGTGCATCCCAGAGCAAAAAGCTTGCTGCACTGGAAGATATTAGGAGGACTATTCGGGAGCTGCAAATTGATGACAATAGGAAGAAGGAATTGACAAATGCCCTCCATGCACAGTTCAAAGATTGGTTATATGCTTCAGGCAACATCCGCCAGCTCTACTGCCTGCAAGGCGACTGA---------------------------
>Amborella_tricopoda
---------ATGGACGAATGCGTC---GAGCCCTCCACCTCCTCCCCACCCACTGCACCA------------------------------------------------------CCCACTTTCTCTCTCCACATCAGGAGAGAGCCCTTTGAGTACGGTCTCCTCCCCATCTCGAAGCTCATCTTCACTGATGGC------ACCTCCACCTTAGCACCTCTCAGAGATAAATTCTTCCAACTT---------------------------------------TCTTTCAACAAAGACTCG---------------TTCTCTCTCTCCTCTTCTTCTTTGAGAATCGACGCGTCTGGTATTTCTCAGGCCCTTGAGATCTCCATTGAAAATGCTCACCTCGTTCTCGATACTTTGGCCACTGTTCTGCCTGATTATGGAGATGTGGGTTTATCAGATCCTCTGGTTTATGCGAAGCCTGATGAGATCGATAAGATTGGT---GCAAATGTGTGTGATTTGATATTGTTTCTCTATATTCAGTCGTATAAGAAGCTTTTACCTCGACCCCATAAGGACTCTGCATCTATAGCCGATGTGTGGCCTTCGACTTCGGTTTTTGATGGCTATCTCTGTGCGCTTTCACCCCTTCAG------------------------------------------------------------------------------------------------------------TTTGTGCGCACC------AAT---CGTCGATTTATGCCTTCACAAGCAGATGAGGAGGCTCACCAGTTATCCTATTTGCAGAAACATCTGCCTAATATGCTTGCACTTTTGGCTCAACCTGCTGAAGCAGAGGATGACGAAGCGATGGTTTTGAGCGTGGATAGGTTTGAGCACCTTGGCTTTCTCTTTCACTATGGTGAAATTGGATCAGCAACGATGCCATTAAGTCAGGCAGTTCCATTTTTTGCAAATTCTGACCCAGACATGCCTGCAGTACCAGTTCTTGCTTCACTGATACATGACTGGCTTCTGCAAAGTCTATCTCCAGCATCTGAATTTTCTCCT------------------------------------------------GAGAAAGTTTCGGCCAAAGAAAATGGTCCACCGAGTGCGTCA------GATCCAGATGTTACCATGGCTGATGCTTGCACA---------GGTATCTCTAAG---------AGTGGAACTACCCCTTGTGGC---------------AATGCTGCATATTCTAGGGATCAGACTTTTGTAGAGGGTATCTCCAAGGCTTCAGTCATAAAACAAGCGGCCGACATCCGAGGTTGCTCAGTGAAGGTTTGGAATTGTCATGAATCTGTGATTTACATACTTGCACCTTTAAGATATGCAGTTGTTTATGGGTGTTCTGATGCAACTATTATTCTTGGAGCCATTGGTAAGGCTTTGAGGGTGGAACACTGTGAAAGGGTTCATGTTATTACAGCTGCAAAGCGTATCTATATTGCCAATTGCCGTGAATGTACATTCTTCTTGGGTGTCAATCAACGACCACTCATTCTCGGGGACAACCACAAACTGCAGGTGGCACCATACAATACTTACTATACACAGCTGGGCCAGCACATGACTCAAATTGGTGTGGACCCAAATATCAACAGATGGGATGAACCTTTGGCCTTGGGAATGATTGATCCCCATGATTCTCTCTCTCATCCAGCAGGGGTGTCTGATGTTCAGGCCGAGTCTGCCTCATGCCTTGAACCAGATAATTTCATGACATTTGTGATTCCCAGGTCGCTTGGAGACAAT---ATGCCAGAGACT---GAAAAACGTCTTGAACACAACCCTTTCCGTTTGCCGGTGGCTTATGAGGCATCACAAAAGAAAAAGTCCATGGTGCTGAATGAAATCAAACAAGCCCTGATTGAGGCCCAGCTCGAGGAGAATAGAAAGCGAGAATTGAATAGCGCACTTCATGTATACTTCAAGGAATGGTTATATGCATCAGGAAACATCCGCCAGCTTTATTGCCTTCAGGGAGACTGA---------------------------
>Lygodium_japonicum
---------------------------------------------------------------------------------------------------------------------------------------------------------------------------------------------------------------------------------------------------------------------------------------------------------------------------------------------------------------------------------------------------------CGCCTCGTGCTGGAGACCTTGGCCTCCGTGCTGCCAGACCAAGGG------CCGGACACAGATCCCCTGTGCCATGCCTCACCGGCTTTTATTGACTCTATTGGG---ACGAGTATTGATGACCTGCTGCTCTTCCTCTACCTCCAGAGCTACAAGAAGCCCATCATTCGCTCGCACAAGGATGCTGCTGCAGTCGCAGACGTATGGCCGTCCAATTCAGCTTTTGATTCGCTGTTCTCTACCTTGTCGCCTCTCCAA---------------------------------------------------------------------------------------------------------------GTGCGA---------ACAAGTAAACGAAGCATGCCTTCTCAAGCAGATGAGGCGGCTCACCAGCTTGCTTATGTGCAGAAGCATTTGCCAGCACTGCTTTCTTTATTGGCCGAGCCAACAGAAAACAATGATCCCAATTCACAGGTCTTAACTATAGAGCAGTTCAATCATCTTGGGTTCTTATTTAGATCTGTAAAGTCTGGCTCTGAGCTGCTGCCACTTAGCCAAGCTGCTCCCTTTTTTGCAAACTCGGATCCAGACATGCCTGCTGCCCCAGTTTCTCTGTCTCAAGTGCTTGAGTGGATGTTAGAGCATTTGTGTGTTGCATCAGAATGCCCTCCA------------------------------------------------GAAAGGTCTAATTTAAAGGAAAATGGTCCACCT---------------GAAATCGATGTGACAATGGATGAAGCTTGT------------GGTAGCATGTTAGTGAGTCAAGGCAATAATCTCAACGATGGA------AACCAGCAGAAAAATTGGTGCTCAGAGGGTCTCACCTTTATTGATGGAGTAGCCAAGTCTTCTGTTCTGAAGGAGGAAAGTAACATCAATGGAACCTCAGTAAAGGTTTCCAATTGCCATGATGCTGCTGTTTATATATTGGCCCCTATGAAGTATGTATCTGTTTATGGATGCTCAGATTCCATAGTTGTTCTTGGAGCTGTTGGAAAGGCGGTTCGTGTTGAACATTGTGAAAGAGTGCAGCTGATTGTTGCTGCTATGCGCATATATATTGCAAATTGTCGGGAGTGTCTTTTTCATTTGGCTGTTAACCAAAGGCCCCTTATAGTTGGTGATAACCATAATTTGCAGATGGCACCTTATAATACATTCTATCCCAGATTAGAGGCGCACTTGCGGCAAGTTGGTATTGATTCAGGTGTGAACCGGTGGGATGAACAATTGATACTGGGTGCTGTAGACCCTCATGATCCACTCACACATGCAGCTGGTGTTGCGGATGCTCAAGCAGAGGGTGCATCACTTTTACCTCCAGATCGCCTGATGAATTTTGTGATTCCAAAATGGGGCGATACTGAAGGTCACCAAGAGCCTTTGACTGTT---------GGCAATCCATTTTTATTGCCAAAGCCCTACTTGCTAGCTCAGCAGCAGAGGAGCAAGTCTGTTGAGATGCTGAAGCAGGCACTTCGGACTGTTTCACTTGATGAAGGGAGAAAACAAGATCTATCGCATGCAATTCATGTCCATTTTAGAGAATGGCTTTATGCATCTGGCAATATTCGGCAGCTCTATGAATTTGAATCTTTCGATCGG---GAATCCAAAAGCATGGAATAG
>Pteridium_aquilinium
------------------------------------------------------------------------------------------------------------------------------------------------------------------------------------------------------------------------------AGAGAA---------------------------------------------------------------------------------------------------------------------------------------------------------------------------------------------------------------------------------------------------------------------------------------------------------------------------------------------------------------------------------TGG------------------------------------------------------------------------------------------------------------------------------------------------------------------------------------ACCAGAAGG---------------------------------------------------------------------------------------------------------------------------------------------------------------------------------------------------------------------------------------------------------------------------------------------------------------------------------------------------------------------------------------------------------------------------GAGGTTGATGTTACCATGCTTGATGCCTGTGTT---AATACAGGAGTTGTGCTCGACAACCCAATTGGCACGCCTGCGAGTGGCCCT---AATAGGCCAAAAAGTCGATGTCAAGAAGGCTTGACATTTGTTGATGGAATAACAAAGGTTTCGATTGTGAAGAACGAGAGTGACATCCATGGAGAATCTGTTAAGGTCTCTAATTGCCACGATTCTGTTATTTACGTCCTAGCTCCCATGAAGTACGCATCTGTGTATGGATGCTCAGACTCTATCATTGTTCTGGGAGCCGTGGAAAAGGTGGTAAGAATTGAGCATTGTGAAAGGGTTCAATTGATCGTTTGTTCTGTGCGTATATGTATCACAAATTGCCGAGAATGCTTCTTCAACTTGGCTGTGAATCAAAGACCCCTTATATTGGGTGAAAACCACAATCTACAGGTAGCACCTTATAATACCTTCTATCCAAGATTGGAGGCACACCTGGCGCAAGTGGGCATCGATATATCGGTCAATAAATGGGACAAGTTCTTAACTCTTGGGGTAGTAGACCCTCATGATCCACTTCCACATGCCGCGGGTGTTGCAGATGCTCAAGCAGAGGGTGCATCACTTTTATCACCAGATCGGTTTTACGAATTTTGTGATCCCAAAATGGAATGA---------------------------------------------------------------------------------------------------------------------------------------------------------------------------------------------------------------------------------------------------------------------------------
>Physcomitrella_patens
---------ATGAGTGCT------------GGAACAGCAGCAACCAAGAACACAGATGTAGCACGG------------------------------------------------GATCCACCATGGCTTCATGTACGACGAGAGGTGTTCGAGTATGGCATCCTGCCACTTCCCAGCCTTGTGCACAGTGATGTA------GTGACAGGTCTGAGAAACTTTCGGGTCAAATTGCTCCAACAG---------GCTCCTCCCATT---TCTACATGGTCTTTGAGCATCAGTTCGGATGCGTCGTATACCTCT------CCAGCTTCGGGCGGTAGGAAACGCGTGGCCACCGCAGGCATAGCAACTGCCTTGGAAGTTACTGAAGCGCATGCGCAGTTGATGCTCGACACCTTGGCATCTGTTTTAAACGAGGAGGGA------GGAGTCGTGGACTCCCTGGCCATCGCACCAGCGACCGAAATCGACTCCGTTGGT---GTTGATGTTGACGATCTATTGATATTTCTATACATTCAAACTTATCGAAGGGTTCCGTCTCGC------------------------------------------------------------------CCTTCCCCGTCTCCTATGCAG---------------------------------------------------------------------------------------------------------------GTGAGATCATCTACAGTGTCCCGACGTTCGATGCCAGGTCAGGCAGAGGAGGAAGTCAACCAGCTTACATATGTGCAGAAGCACTTACCGAATCTCCTAAGCCTCTTGGCAGAAACAACCGAAGAAGGGGAAGGCTGTTGCAAGGTTATAACTGCCAAGAAGTTTGAGCACCTTGGACTTCTTCTGAAAGCAAAAAATGCAAGCTTAGAGTATGTGCCCTTAAGTCAGGCAGCGCCTTTTTTCGCTAACTCAGACCCAGACATGCCGGCAGCTCCTGTGCCCGTAACGCAAGTTCTAGAATGGGTTCAACAGCACATATGTGCTGCATCAGAAAGTTTGCGAGCAATCCCTGTGGGCAAAGTCGAGAAGGTAGTAACTGATATTCATCTCTCAGAGAGTGGTTCTGTAGAGAGCGTACCATCAGAG------------GCCGCAGATGTGACAATGGCTGACGTTTCTGTCAGTTCTGTTAATGTGGCATCTAGTGCCCAAACTATTCTTGTACCAAATGGAGTACTGCACTTGTCGAAAGACTGGCGCCCGGAGGGTACGACTTTTGTGGATGGGGTCATGCGGGCATCAGTCTTGAGGAGAGAAGATGATATCAAGGGCGATTCTGTGAAGGTATCTCACTGTCATGATGCAGTTGTGTATGTTCTTGCACCGCTTAAATATGTCTCGGTGTTTGGTTGTTCGGACTCCATCATTGTACTAGGAGCTGTTGGAAAGGCAGTTCGGGTGGAGTACTGCGAGAGAGTTCAACTTATTGTCCCGACAGCTCGTATTACTATCGCTAATTGCCGTGAGTGTACGTTTTATCTTGGAGTGAACCAACGTCCTTTGTTTACTGGTGATAATCACAACCTCCAGGTGGCTCCATATAATACGTTCTATCCAAAATTGGAAGCTCATTTGGCACAAGTTGGAGTTGATGCTACAGTTAATAGATGGGACCGGTTACTGACTTTGGGGATGGTAGACCCTCATGATGCTTTTATTCATCCTGCTGATTGTACGGATACACGATCTGAAGGAGCAACTCTACTCTCACCAGAGAAATTTATGACATTTTCGGTTCCTAGGTGGAATGAAGCCGATTCTGAGATGCTTCTT---ACTCGG---------GCTAATCCTTTCTTGCTACCCAAGCCATATCTTCTTGCTCAGCAGCACAGGTGTAAAGCAGCTGAGAATCTAAAGCAAAATCTGAAGACCATCACGCTTGAGGAAGGGAAGAAACGGGGGGTGATTTTGGCTATTCATGGGCATTTCCGCGACTGGCTTTTTGCCTCTGGTAATATCCGACAAATATATGAGCTTCAAGCACTGGATAGGTTGGACAGCGTAGGCATGGAGTAG
>Huperzia_lucidula
---------------------------------------------------------------------------------------------------------------------------------------------------------------------------------------------------------------------------------------------------------------------------------------------------------------------------------------------------------------------------------------------------------------------------------------------------------------------------------------------------------------------------------------------TTTCTGTACACTCAAAATTATAGAAAACTCGTGCCGCGGCAACACAGGGATGCGGCGGCAGTGGGCGAGATTTGGCCTTCAACTTCTCCATTCGATAGATTTCTTCCGTCCCTTTCTCCTTTGCAA---------------------------------------------------------------------------------------------------------------ATGAGA---------CTAGCTCGACGTAGTGTCCCTTTTCAAGCAGAAGAGGAGCTGCATCAACTGACATGGGTGCAAAAGCATATTCCATTTATATTGGGCTTGCTTGCCGAGTTTACAGACAATGAGGACAATGAAACAAAGTTGGTGCCAGCAGACAAGTTTGAGCATCTTGAATTTCTGTTTCAAGTACATGACTCGAGTGGAAATATCATACTTCTGACCCAAGCAGCACCTTTTTTTGCGAACTCAGACCCTGACATGCCTGCCGCCCCTGTCCCCCTTTATCAAGTTCTTGATTGGATTCTGGACCATATTTGTGCTGCATCAGAACATGCCTTT------------------------------------------------GAAAAAGGTAGCAGAAAGGACAATGGGCCTCTTTATAGTTCTGGGCGAGAGGTTGATATAACAATGATTGACGCA---------------GGTTCTACTACAGTAGGA---------------CCAGCTGCACCA---CATTCGAATCGAGACTGGTCTCTTGAAAGTGTCACTTTTGTGGATGCAGTGACACGATCCTCAGTTTTAAAAGGAGAGGCTGATGTGAAGGGAACGTCTTTAAAGGTTTCAAGTTGCCATGACTCTGCAATTTATGTACTTGCGCCATTCAAATATGCATCGGTTATTGGATGCTCTGATTCGATCATCGTTTTGGGAGCTGTTGGAAAGGCCCTACGAGTGGAGCATTGTGAAAGAGTGCAACTTGTTGTCCCATGTGCACGCATTTCCATAGCAAATTGCCGTGAATGTGTGTTTTATTTGGGAGTTAATCAGAAACCTCTTATTCTAGGTGACAATCACAAGTTACAGGTTGCACCTTACAGCACCTTTTATCCTAGG---------------------------------------------------------------------------------------------------------------------------------------------------------------------------------------------------------------------------------------------------------------------------------------------------------------------------------------------------------------------------------------------------------------------------------------------------------------------------------
>Huperzia_squarrosa
---------------------------------------------------------------------------------------------------------------------------------------------------------------------------------------------------------------------------------------------------------------------------------------------------------------------------------------------------------------------------------------------------------------------------------------------------------------------------------------------------------------------------------------------------------------------------------------------------------------------------------------------------------------------------------------------------------------------------------------------------------------------------------------------------------------------------------------------------------------------------------------------------------------------------------------------------------------------------------------------------------------------------------------------------------------------------------------------------------------------------------------------------------------------------------------------------------------------------------------------------------------------------------------------------------------------------------------------------------------------------------------------------------------------------------------------------------------------------------------------------------------------------------------------------------------------GTGGAGCATTGTGAAAGGGTGCAACTTGTTCTCCCATGTGCACGTATTTCTATAGCAAATTGCCGTGAATGTGTGTTTTATTTGGGAGTTAATCAGAAACCTCTTATTCTAGGTGACAATCACAAGCTACAGGTTGCACCTTACAGCACCTTTTATCCTAGGTTGGAGACACATCTAGCGACGGCAGGGGTGAATCCAGCAGTAAATAGATGGGACAAGTTCTTAACTTTAGGAGTTGTTGATCCACATGATTCTCTTTCTCATCCTGCTGGTATTGCTGACGCTCAAGCAGAGGGTCCCACTTTTGTCCATCCTGAGCGATACATGACTTTTATGGTACCAGAATTGTCTGAAGAGGATCAAGAGCAGCCCTTT---AGTATG---------TCCTGCCCGTTCCTTTTGCCTAAGGCCTACTTGCTGGCACAACAACAAAGGGTCAAAGCTCTGGAGAACATGAGAGATATTTTGAAGGACACGACTTTGAATGAAACCAACAAGCGAGAACTCTCCAATGCAGTTCATGCTCATTTCAAAGATTGGCTGTATGCATCTGGCAATGTCCGCCAGCTTTACGATTTTCAAATTTTGGACAAA---GAAATGAGAAACATGGACTGA
>Selaginella_moellendorffii
---------ATGAATGCCACAGTT------GAGAGTGAGACGACTACTACAGCTTCGGCACAGGGG------------------------------------------------GAGCCGCCATGGTTACACGTCCGGCGGGAGCCATTCGAGTACGGCATGCTACCACTGCCGAGCTTGATGCACCACGATGGA------GTTGGGTCTCTCCGGGAGCTCCGGGAGAAGCTGCTGGACAAC---------------------------------------------------------------------------------------------AGACGCGTTGGTGTTGCTGCGATTGTCGAGTGCTTGGGACTTTCGGAGGCGCATGCTCTACTGGTGTTGGATACTCTGGCTTCGGTCTTGCCAGATGGAGAC---------GACTGTGATCAGCTGGCTCGGGCTTATGCAGCGGAGATTGACACAGTCGGA---GCACACGTCGACGATCTTCTTCTCTTCCTATATATTCAGATCTATCGGAGGGTTCCTCCACGCTCTCACAAGGATCCGGCGGCAGTAGCAGACGTTTGGCCTTCTACGTCGCCGTTTGATGGATTCTTTTCGACACTTTCGCCTTTGCAA---------------------------------------------------------------------------------------------------------------GTTAGG---------CCTACAAGAAAATCCGTTCCTTGTCAAGTGGAAGAGGAGGCGCACCAGCTTGCATTCGTCCAGAAGCATCTCTCATCTTTACTGGCTTTGCTGGTCGATCTG---GAGGAAGACGGT------GCAAAGGTTCTGTCAGTTGGAAGCTTCGATCGTCTCGGAATTATTTTTCGGCCAGTTGACGCGCAATGCAACGCAAGATCGCTCAGCCAGACCGCTCCTTTCTTTGCGGGTTCTGATCCGGATATGCCTGCTGTTCCGGTGCCTTTGGCTCAAGCACACGACTGGATTTTGGAGCACATTTCGACCCAAGCTCAACGAACA------------------------------------------------------AAATGTTCAGGCAAAGAAAACGGGCCGAATGAA------------GAGAACGACATCACTATGATTGATGCT---------------------------GTCGGGGCACAGGCATGGGTTCCAAATGGTGTG---ACCAAGAACAGGGAGTGGTGCTTCGAAGGGCTGACATTCGTTGATGGGGTGACCAAAGTATCCACCATAAAGAGCGAAAGCGATGTCACTGGTGACACGTTGAAGGTATCGAACTGTCACGATGCGGTGGTTTACGTTCTGGCGCCAACTAAGTATGCGTCTGTGTTTGGCTGCTCGGATTCCATTGTCGTCCTTGGTGCGGTTGGAAAGGCCGTGAGGATAGAGCACTGCGAAAGAGTCCAGGTGATCGTGCCCTGTGCAAGAATCTGTATAGCGAATTGCCGGGAGTGCGTGTTCTTTCTGGGTGTCAATCAACGTCCACTCATTCTCGGTAATAACTATAATCTTCAGGTCGCTCCGTTCAACACGTTTTATCCAAAACTTGAAGCACATCTTGCTCAAGTTCGAGTGGATCCGACTGTCAACAGATGGGACAAGATTTTGACATTGGGGGTTATCGATCCACATGACTCCTTACCCCATCCTGCTGGTGTTGCTGACGCTCAAGCGGAAGGTGCCAGCGTCGTTCCGCCGGATAGATTTACTAATTTCCTGATTCCAAGATGGAACGGAGGAGAATCCGAACAGAATTTT---ACGAGG---------GCGAATCCGTTTTTGTTACCGAAACTTTATCTGATGGCGCAGCAGCAGCGGAACAAGGCAATGGAGAACTTGCGCCACTTGCTGCAGAATGTTCCCCTGGACGATAATCGTAAGCGGGACCTGTCGAATGCAATTCACGCACACTTCAAGGAATGGTTATACGGGTCCGGAAATATTCGTCAGTTATACGACCTTCAGATCGCTGACAAA---GGGACGGAGTGA---------
>Isoetes_andicola
----------------------------------------------------------------------------------------------------------------------------------------------------------------------------------------------------------------------------------------------------------------------------------------------------------------------------------------------------------------------------------------------------------------------------------------------------------------------------------------------------------------------------------------------------------------------------------------------------------------------------------------------------------------------------------------------------------------------------------------------------------------------------------------------------------------------------------------------------------TAGCTTTCGTGCAGAAGCATCACCCTATGTTGCTRTTGCTGTTA-CT-ACATAGC-------------CTAGAAGTTAAGGT---------------------------------------------------------------------------------------------------------------------------------------------------------------------------------------------------------------------------------------------------------------------------------------------------------TGACGTTACCATGGTKGATGYGTCCCTG---GGTTTTRGAAGCACTTCTRYATCAMAATCTRGARTTCWACCAAAKGGRCCT---GCTYGCWTRAAAAAG---------GAATGCTTGACA-------------------------------------------------------------------AGGTAACAAACTGTMATGACTCTGTGGTCTACTGTTTGGCGCCATTGAAATATTCAACAGTGTCTGGATGTTCAGACTCAATTGTGGTGCTTGGGGCTGTTGGAAAGG-AGTGAGGGTGGAACATTGTGAGAGGGTGCAGTTAATTGTATCTTGTGCACGTATTTGCATTGCTWATTGCCGCKAATGTGTW----TTCTT-GGGTAAA-CAGAGACCTGTTATTTATGGAAACAATCACAATTTGCAGGT-------------------------------------------------------------------------------------------------------------------------------------------------------------------------------------------------------------------------------------------------------------------------------------------------------------------------------------------------------------------------------------------------------------------------------------------------------------------------------------------------------------
>Isoetes_humilior
------------------------------------------------------------------------------------------------------------------------------------------------------------------------------------------------------------------------------------------------------------------------------------------------------------------------------------------------------------------------------------------------------------------------------------------------------------------------------------------------------------------------------------------------------------------------------------------------------------------------------------------------------------------------------------------------------------------------------------------------------------------------------------------------------------------------------------------------------------------------------------------------------------------------------------------------------------------------------------------------------------------CCATK-AACCAAGCATCTCCATTTTTTGCAAATTCAAATCTTGATATACCTACAGCTGTTGGACCACTTCCTCAAGTACTTGATTGGCTATCACAACATGTCTATTCTTGCCCTCGACATACTCAT------------------------------------------------GAGAA----A-A---AA--AAAATGGACCAGTGGA-----------------------------------------------------------------------------------------------------------------------------------------CATTTGTGGATGGCTTGACAAGGACTTCATTTCTTGAAACTGAGGCTGACATCAGGGATGGAATTGTGAAG---------------------------------------------------------------------------------------------------------------------------------------------------------------------------------------------------------------------------------------------------------------------------------------------------------------------------------------------------------------------------------------------------------------------------------------------------------------------------------------------------------------------------------------------------------------------------------------------------------------------------------------------------------------------------------------------------------------------------------------------------------------------
>Isoetes_elatior
-----------------------------------------------------------------------------------------------------------------------------------------------------------------------------------------------------------------------------------------------------------------------------------------------------------------------------------------------------------------------------------------------------------------------------------------------------------------------------------------------------------------------------------------------------------------------------------------------------------------------------------------------------------------------------------------------------------------------------------------------------------------------------------------------------------------------------------------------------------------------------------------------------------------------------------------GGTCTTGACTCCAGAGARRTYYAYGCATTTRAGTCTTTTATTTAKAGYAAGKRMRCTRAATGGAAGCGTYGTGCY-YKRAACYAAGCAKCTCCATTTYT-GCAAACTSARAKCYTGATATGYCTRCWGCTGYTGKAYCACTTCCTSAAGTACTTGATTGGCTATCACAACATRT-YATTCTTKYCCTGGMCATRYYYAT------------------------------------------------GAKAA-TCTACAGTTAAGGRRAATGGACCARTGGACCATGGTGCACTRGAGKCTGAYATTACCATKGYGGATGCTTCCCTG---GGTTYTGGARGCMCTTCTGTRTCACAMTCTGGAATTCTACCAAATGGGCCT---GCTYGCATGAAAAAG---------GAAYGCTTGACATTTGTGRATGGMTTGACAARKACTTCAWYTCTYRAAAYTGAGGCTGACATCAGGGKTGRAAYTGTGAAGG---------------------------------------------------CAACAGTGTCTGGATGTTCAGACTCAATTGTGGTGCTTGGGGCTGTTGGAAAGG------------------------GGGTGCAGTTGATTGTACCTTGTGCACGCATTTGCATTGCTAATTGCCGCGAGTGTGTGTTTTTTCTTGGGGTGAATCAGAGACCTGTTATTTATGGGAACAATCACAATTTGCAGGT-------------------------------------------------------------------------------------------------------------------------------------------------------------------------------------------------------------------------------------------------------------------------------------------------------------------------------------------------------------------------------------------------------------------------------------------------------------------------------------------------------------
>Isoetes_coromandelina
-----------------------------------------------------------------------------------------------------------------------------------------------------------------------------------------------------------------------------------------------------------------------------------------------------------------------------------------------------------------------------------------------------------------------------------------------------------------------------------------------------------------------------------------------------------------------------------------------------------------------------------------------------------------------------------------------------------------------------------------------------------------------------------------------------------------------------------------------------------------------------------------------------------------------------------------GGTCTTGACTCCAGAGAGAT--ACAC--TTGAGTCTT-TGTTTAAAGC-AGGGAGGTCAATGG-R-------GC-GCTG-ATCA--C-GCTCCCTTTTTTGC----------CCTGATATGCCTGCAGCTGCTGTTCCACTTCCTCAAGTTCTTGATTGGCTC-CACAA-ATA-TTACAC-GGGCCTGGTCATCCTCAT------------------------------------------------GAGAAGTCTACGATCAAGGAAAATGGGCCAGTGGA--------------------------------------------------------------------------------------------------------------------------------------------------------------------------------------------------------------------------GTCATGATTCAATGGTCTACTGCTTGGCACCATTGAAATATGCAACAGTATCTGGATGTTCCGACTCAATTGTGGTGCTTGGGGCTGTTGGAAAG------------------------------------------------------------------------------------------------------------------------------------------------------------------------------------------------------------------------------------------------------------------------------------------------------------------------------------------------------------------------------------------------------------------------------------------------------------------------------------------------------------------------------------------------------------------------------------------------------------------------------------------------------------
