# Supplementary material for: Phylogenomics indicates the “living fossil” Isoetes diversified in the Cenozoic
Source: PLoS One. 2020 Jun 18;15(6):e0227525. doi: 10.1371/journal.pone.0227525 (PMC7302493; doi:10.1371/journal.pone.0227525)
Supplement: S1 File — Folder containing fasta files for each of the individual nuclear alignments. (GZ) [file pone.0227525.s011.gz › 1_Individual_Nuclear_Alignments/Homolog_44957.orthogroup_3.fasta]

>Ceratodon_purpureus
---------------------------------------------------ATGTAC---------------TCGGAGAGCGGAGGCCCGGGCGAT------------------GCG---TCCCTGTTTGCGGGTGGTGGCTTCATGCCGTCTCAATCCGCCACTGGT---ACTCAGTTCGGCAGC---------------------------------------------AGCGCCGTCACGGGCGCCAGCAGGAGAGCAGGGGGACACGACGGT---GGGCTGCAGCCGTTGACAGTGAAGATGATCAGTCAGGCGGCACAGAAG------CCTGGAGATGAT------GCTTTCTATGTTGATGGGCTGGAGGTTAATAATGTGACCTTGGTGGGTATGGTTCATGACAAAGATGAG---AGAAACATTGACACATCTTTCATGTTGGACGATACAACGGGCCGAATTGAGATCAAACGCTGGATTGATGGCCAGGATTCATAT------------------------------------------------------------------------GAATACAACGAGATGCAAAGTGTACAGAATTCTATGTATGTCCGTGTCCACGGCCACTTACGAACCTTTCAAAATAAGCTCAATGTTGTTGCTTTTTCTGTGAGGCCTATCACCGATTTCAATGAGGTGACATTTCACTTCCTCGAAGTTATCTATGTGCACCTCTCTCACACACGGGGGAAGGGA------------GGA------------GCAGCTGGGTCA---------------------ACACCGGCTTTA---GGCAACACGGTAGCA---ACTGGGCAGAATGGAATTTATGGACCACCAAAA------------------------------------------------------GTACCTGCAGCTGCCTCAACAATACCAAGTGGAAACGCCAAA------GAGGAATGTCAAAAGAGGGTTCACAGCATCTACGAAGAACCGGCTAGCCTGCAAGTGGAGCAGGGCCTTCATGTTGATCAAGTTTGCACCAGGATGACTGGT---TTTAGTCGAGCTCAAGTCAGGGAGGCTATTGATTTTCTGGTTAACGAAGGCTATATATACTCCACTATTGATGACGATCACCACAAGTCTACAAATGGA------
>Physcomitrella_patens
---------------------------------------------------ATGTAT---------------CAAGAGAGTGGAGGTGGCGGAGAT------------------GCG---TCCTTGTTTGCTGGGGGTGGCTTCATGCCGTCGCAAGCTGCCACTGGC---AATGAGTTC---AGC---------------------------------------------AGCTCTGTCTCAGGAGCTAGCAGGAGATCAGGGGGTCAGGACGGT---GGACTGCAGCCCTTGACAGTGAAGATGATCAGTCAAGCTTCACAGAAG------CCTGGAGATGAT------GCTTTCTACGTCGATGGACTGGAGATCAATAATGTAACCCTAGTGGGCATGGTGCATGACAAGGATGAG---AGAAATATCGATACTTCTTTCATGTTGGACGACACAACAGGCCGCATCGAGGTCAAACGCTGGATTGATGGCCAGGACTCATAT------------------------------------------------------------------------GAGTACTTTGAAATGCAAAGCGTACAAAATTTTATGTACGTCCGTGTTCACGGTCATTTACGGACTTTTCAAAATAAGCTTAATGTAGTAGCCTTCTCTGTAAGGCCTATTACTGATTTTAATGAAGTCACGTTTCACTTTCTCGAGGTGATCCATGTGCACCTTTCTCGAACACGGAAGGGGGGA------------GTA------------TCTGCGGTTGCT---------------------ACACCGGCTCTA---GGGAACACAATGGCA---ACTCCACAGAATGGGATGTATACGCCAGTGAAG------------------------------------------------------ACACCCATTGCTTCCTCAGCAATACCTGCTGGTGGAGCCAAG------GAGGAATGTCAGAGGAGGGTCCACAGCATATATGAAGAGCCTGCTAGCCTACAAGTTGAGCAGGGACTTCATGTTGATCAAGTTGTTCAGAGGATGGTTGGC---TTTACTCGAGCTCAAGTCAGGGAGGCGATTGATTTTCTTGTCAATGAAGGTTATATATACTCCACCATCGATGATGATCACCACAAGTCCACAAATGGGTAA---
>Lygodium_japonicum
---------------------------------------------------ATGTAC---------------TCATCATATCAAGGTCCTGGTGAT------------------GGCGGATCCCTGTTCGGCGGGGCGGGTTTCATGCCTTCCCAATCGGCCACT------------------CAA---------------------------------------------TCAGCGGACGCATCAGCTGGAAGAAGGAGTGGGTCTCAGAATAACACTGGTCTGCTACCTTTAACGGTAAAGCAGATTAGTCAAGCTGTGCAAAAG------CCATCAGATGAT------AACTTCTATGTGGACGGAGTAGATGTGAACAATGTGACTTTAGTGGGTATGGTTTTTGATAAAGTAGAA---AGATCTACTGATGTCTCCTTCTATCTCGATGACGGTACAGGGAGAATAGAAATAAAGAGATGGATTGATGGTCAAGACACCCAA------------------------------------------------------------------------GAAAGCATGGAAATGAATGCAATCCAAAATGGAGTTTATGTCCGTGTGCATGGTCATTTGAAATCTTTTCAAGACAGAAGAAATATTGTTGCTTTTTCTGTAAGGCCTGTTACAGACTTCAATGAAATAACTTTTCACTTTCTGGAATGCATTTATGTTCATCTTCATAATCTTAAATCCACGGGT------------GCTCAAATAAGTGGTGCATTGAATGCT---------------------TCTACATTTGGA---GGAAACACTGCTGTA---CAACCTTCAAATTCT---TATGGGCCTCCGGCT---------------ACTGGAGGTGCAGGCTTTGGGGCTAGCTTCAATCAGTACGTACCATCAAATGCAGCATCAATT------GGTGGTTCCATG------GACGAATGTCAAAGACGGGTACATGCAATCTTTGAGGAGCCAGCTAGCTTAAATGCTGAAGCAGGGCTTCATGTAGACGAGGTTGCAAGGAGAATATCTGGA---TTTAGCAAGAAGCAAGTCAAGGATGCCATTGAATTTCTTGTGAATGAAGGACTGATATATTCCACCATAGATGATGATCATTACAAGTCAACCAATGGTTGA---
>Pteridium_aquilinium
---------------------------------------------------------------------------------------------------------------------------------------------------------------------------------------------------------------------------------------------------------------------------------------------------------------------------------------------------------------CGATGGTACAGGCAGGGTCRAAGT------------------------------------------------------------------------------------------------------CAAAGATGGATTGATGGGCAAGACACTCAT------------------------------------------------------------------------GAAAGTACGGAGATGGCATCATTACAGAATGGGGTTTATGTGCGAGTGCATGGACATCTCAGATCGTTTCAAGGAAAAAGAAATATTGTTGCCTTTTCTGTAAGGCCTGTTACAGACTTCAATGAAGTAACTTATCATTTCCTGGAATGCATATTTGTGCACCTTCATAACTCAAAGGCACATGGC------------GGG------------GCAGCCAAGGGC---------------------TCTCCTCTTGGCTCAGGTTCTACTGCACAA---ATGCCTGCAAACTCTGTTTATGGAGGA---------------------TCCACTGGTGTAGGT---GGCGGAGCTTACAATCAGTACACGCCCTCTAGTATTGCTGCAGTG------GGTGGCTCAATG------GATGAGTGCCAGAAGCGAGTACATGCTATTTTTGAAGAACCAGCTAGCTTGTCTGCCGAAGCGGGGCTGCATGTTGATGAGGTGGCTCGTAGGATGGCTGGA---TTCAGCAAGAAGCAAGTCATGGATGCTATYGAATTTTTTGGTGAATGA---------------------------------------------------------
>Huperzia_lucidula
---------------------------------------------------------------------------------------------------------------------------------------------------------------------------------------------------------------------------------------------------------------------------------------GGCTTGTTGCCACTGACGGTGAAGCAGATAAGTGGGGCAACTCAAAAG------CCATCTGATGAC------AACTTCTATGTTGATGGGCGGGATGTAAATCATGTAACCTTGGTAGGGATGGTTTTTAACAGGGAGGAA---AGGGTGACTGACATTTCCTTTCTCTTGGATGATGGTACGGGCCGAATAGAAGTGAAACGATGGATTGATGGCCAGGATGCCAAT------------------------------------------------------------------------GAAAGCATGGAAATGAATAACATCCAGAATGGTGTTTATGTACGTGTTCATGGACACCTAAGGTCATTCCAAGGAAAAAGAAATGTTGTTGCTTTCTCTGTTAGGTTGATCACTGACTTTAATGAGGTGACCTTTCACTTCTTGGAGTGCATATATGTTCATGTCTCAAGTTTGAAATCCCAGGGT------------GGT---------------------------------------------------GTTGGC---CTATCTCAAGCACCT---CAAAACACCAATACT---TTTGGTGGACCCAGCAATCATACC---TTGACTTCTAACCCGAATTTCAATAATAGCTATGATCAGTACATGCCTTCAACTACAATGGCT---------GGGAATAGTATTGCAGTTGATGAATGCCAAAAGCGGGTACAGGCTATATTTGAAGAGCCTGCTAGTCTGGGAATCGAGATTGGGCTCCATGTCGATGAAGTAGCCAGGAGAATGGTTGGC---TACACAAAGAAGCAAGTCAAGGATGCTATTGAGTTCCTTGTAAACGAAGGCTTCATCTATTCAACAATAGATGATGATCATTACAAGTCTACAAATGCATAA---
>Isoetes_sinensis
---------------------------------------------------ATGTAT---------------TCCGGCGACTTCAGC---ACAGAT------------------GGGGGCTCTTTGTTTGGGGGTGGAGGATTTATGCCTTCTCAATCCCTTCCTGCTGATTCAGGATTCGGC---------------------------------------------------------------GCTTCTCGGAAACCTGGATCACAAAATAAT---TGGTTATTTCCTGTCACCATAAAGCAGCTTAGTCTGGCAATTCAGGAT------TCCTCTGATGAC------AATCTTTGTGTTGATGGCCACGATGTTAGTAATGTGACACTGGTAGGAATGATATCTAATAAGGAGGAA---AGAGCAACTGATATTTCTTTCATGCTGGATGATGGAACAGGCAGAGTGGAAGTCAGGCGCTGGGTTGATGCTCCAGATGCTACT------------------------------------------------------------------------GACAGTATTGAACTGCTTCAGATACCGCCTGGTGCGTATGTACGAGTCCATGGCCATCTTAGGACATTTCAAGGAAAGCATAACATTGTGGCATTTGCTGTGAGGGCCATAACAGATTTCAACGAAGTTACCATGCATTTCTTAGAATGCATTTTTGCTCACCTCTATAACATAAAGTCCCAGGGA------------GGTGGTTCTAAGCCACAAATGACCTCA------------------------------GGCAATGGGTCTATATCGCAAATTGCTCCAAGTAACCAAATGCATGTACCTGCATATAACTATAAC---CAGTATGGGGGGCCA------------------------------CCTTCTGTGGCA---------------AATGGATCTGCA------GATGATTGTCAGAGACGAGTCCATGCAATATTTCAAGATCCTGCTGCCCAATCAATTGAGCAGGGTCTTCACATTGACGAAGTGGCTCGTAGAATGGTTGGA---TACACCAAGAAACAAGTCAGGGATGCTGTCGAATTCCTAGTGAATGAGGGATACATATATTCCACTATTGATGATGACCATTTCAAGTCAACTTCATGA------
>Isoetes_lacustris
------------AAGAGCCCCTTTGTTCCTCCA---------------GCAATGTAT---------------TCCGGCGACTTCAGC---ACAGAT------------------GGGGGCTCTCTGTTTGGGGGTGGAGGATTTATGCCTTCTCAAGCCCTTCCTGCTGATTCAGGATTTGGC---------------------------------------------------------------GCTTCTCGGAAATCTGGATCACAAAATAATGGGTGGTTATTTCCTGTCACCATAGAGCAGCTTAGTCTGGCAATTCAGGAT------TCCGCTGATGAC------AGTCTTTCTGTTGATGGCCACGATGTTAGTAATGTGACACTGGTAGGAATGATATCTAATAAGGAGGAA---AGAGCAACTGATGTGTCTTTCATGCTGGATGATGGAACAGGCAGAGTGGAAGTCAGGCGCTGGGTTGATGCTCCAGATGCTACG------------------------------------------------------------------------GAGAGTATTGAGTTGCTTCAGATGCCGCCTGGTGCGTATGTACGAATCCATGGTCATCTTAGGACATTTCAAGGAAAGCGCAACATTGTGGCATTTGCTGTGAGGGCCATAACAGATTTCAACGAAATTACCATGCATTTCTTAGAATGTATTTTTGTTCATCTCTATAACATAAAGTCCCAGGGA------------GGTGGTTTTAAGCCACAAATGACCTCAGGCAATGGGTCTCTAGCCAATGGGTCTCTAGGCAATGGGTCTATATCACAAATTGCTCCAACAAACCAAATGCATGTACCTGCATATAACTATAAC---CAGTATGGGGGGCCA------------------------------CCTTCTGCGGCA---------------AATGGATCTGCA------GATGATTGTCAGAAACGAGTTCATGCAATATTTCAAGATCCTGCTGCCCAATCAATTGAGCAGGGTCTCCACATTGATGAAGTGGCTCGTAGAATGGTTGGC---TTCAACAAGAAACAAGTCAGGGATGCTGTTGAATTCCTAGTGAATGAGGGATACATATATTCCACTATTGATGATGACCATTTCAAGTCAACTTCATGA------
>Selaginella_moellendorffii
---------------------------------------------------ATGTAT---------------GGGGACAATGCGGCT---ATGGAT------------------------------TTTGGGGGCGGGGGGTTCATGCCCTCGCAGCCC------------AGCGGCTTCGCTACT---------------------------------------------GGAGGCGGCGATCCATCCGTGAAGAAATCTGGGGCTCCGAGCAGC---GGTCTCTTCCCGCTTACTGTGAAGCAGATGAGCCGGGCGATTCAATCG------GCTACTGATGAT------AATCTTATTGTGGACGGCCAGTCTATGAGCAATGTCACGATGGTGGGGATGTTGCTTGGGAAAGAGGAA---AGGGCGACGGATATTTCCTTCATGCTTGACGATGGAACTGGCAGAGTCGAAGTGAAAAGATGGATCGAGTCACCGGATGCTCCC------------------------------------------------------------------------GAGGCTTTGCAGCTACACAGCATTCAGCACGGACAGTATGTACGAATTCACGGACACCTTCGGACGTTCCAGAACAAGAGAACAGTTGTCGCTTTTGCAGTGAAGCCTATCACAGACTTCAACGAGATCACGTTCCACTTCCTGGACTGCATCTTTGCACATACCTACAACACGAAATCACAGGGG------------GCGGCA---AGGCCTGACGGTCCCGCG------------------------------------------------------TCTCCT------------------CCCACTTTCAATCACACA---AACTATTCCAATCCGGTATCCAATCCGTATGCTACTCCAGCGGCTCCTGCGAATTCC---------------AATGGGATGAGT---------GAATGCCAACGCCGGGTACAGGCGGTTTTTGAGGAGCCATCTGTTAAGGAAAGTGAGCAGGGCCTTCACGTTGATGAGATTGCGAGACGTATTACTGGT---TTCTCCAAGAAGCAAGTCAGGGATGCGGTGGAGTTTCTGGTGAACGAAGGCTACGTTTACTCCACTGTCGACGACGAGCATTTCAAGTCCACCAACACTTACTAA
>Amborella_tricopoda
------------------------------------------------------------------------------ATGTCAAGCCAGTTTGAT------------------GGATCATCACTCTTTGGAGGGGGAGGCTTCATGCCATTCGAGTCCACTCAATCCACACAA------------------------------------------------------------CATTCTCCCTCTTCATCCAGGGGTCGCGGGGTTAGC---------GCTTTGCTTCCTTGCACAGTGAAGCAGTTAAGTCGAATATTTGCA---------------GGTGATAGTTCAAGCATTGGCATTGATGCCATTGAATCAGACACTATCAGGCTTGTTGGAATGGTAGTTAAGAAAGACGAA---AGGGTCACAGATGTGCAATTCGCTCTGGATGATGGCACTGGAAAGATAGATGTACATAGATGGATCAATGATGCTGCAGTAAAGAGATGGAAGTGGTGCAGTAAGTATATGATTATTGCTTTCATCAGATACTTTGGGAGAAGAGGGATGCCATTGAGAGAAGCTTACATTTACAATTGCAGGAATGGAAAATATATCCGTGTCATTTGTCAACTTAAAAGTTTTCAAGCTAAAAGGCATGCGGAAGCTTTATCTGTCAGGCCTGTTACAGACTTCAACGAAGTTACATGCCACTTCTTGGAGTGCTGTTATGTACATATGCACAACACTAGGCATCTG---------------GGTGGG---TCTTCTCAGCCGCAA------------------------------------------ACAAGCTCAGTGAACATAGCTCAT---------GGAAATGGACCCCTTGGACATGGT------------ACTCCTATCCAAGCCCAATTTAGTGGACGCTCAGCCCCAGTT------------------------GGATCTGAT------GAAGATATTTGCAACAGGGTTAGGATTGTCTTCATGGACCCTGCAGCCCTTGAAAATGAC---GGACTACATGTGGATGAAGCTGCACGTAGACTACCTGGC---ATACCTAAAGAAAGAATATTGAAGGTGATTGGCTTCTTGGCAGATGAGGGAGAAATCTATTCGACCATCAATGAATCAGTTTACAGGTCTGCTGTCAATGGGTGA
>Isoetes_spp
--------------------------------------------------------------------------------------------------------------------------------------------------------------------------------------------------------------------------------------------------------------GAAATCTGGATCAAAAAATAATGGGTGGTTATTTCCTGTCACCATAAAGCAGCTTAGTCTGGCAATTCAGGAT------TCCGCTGACGAC------GGTCTTTCT-----------------------------------------------------------------------------------------------------------------------------------------------------------------------------------------------------------------------------------------------------------------------------------------------------------------------------------------------------------------------------------------------------------------------------------------------------------------------------------------------------------------------------------------------------------------------------------------------------------------------------------------------------------------------------------------------------------ATCAATTGAGCAGGGTCTCCACATTGATGAAGTGGCTCGTAGAATGGTTGG-------------------------------------------------------------------------------------------------------------
>Isoetes_humilior
---------------------------------------------------------------------------------------------------------------------------------------------------------------------------------------------------------------------------------------------------------------------------------------------------------------------------------------------------------------------------------------------------------------------------------------------------------------------------------------------------------------------------------------------------------------------------------------------------------------------------------------------------------------------------------------------------------AGGGCCATAACAGATTTCAATGAAGTTACCTTTCATTTCTTAGAATGTATTTTTGTTCACCTCTATA------------AGGGA------------GGTGGTCCTAAGCCACAAATGACCTCAGGM--TGGG------------------------------------------------------------------------------------------------------------------------------------------------------------------------------------------------------------------------------------------------------------------------------------------------------------------------------------------------------------------------------------------------------
>Isoetes_elatior
-----------------------------TCCA---------------GCAATGTAT---------------TCYGGCGACTTCAGC----CAGAY------------------GGGGGCTCTTTGTTTGGGGGTGGAGGATTTATGCCTTCTCAATSCCTTCMTGCTGMTTCAGGATTYGGC---------------------------------------------------------------GSTYCTCGGAAAYCTGGATCACAAAATAATK------TATTTCCTGTCACCATAAAGCAGYTTAGTTYGGCAATTCAGGAT------TCCTCGGATGAC------AATCTTTGTGTTGAYGRCGACGATATTAGTA--GTGACACTGGTAGGAMTGATATCTAATAAGGWGGAR---AGASCAACTGATGTTTCTTTCATGMTGGATGATGGAACAKGCAKAGTGGAAGTCAGGCGCT-------------------------------------------------------------------------------------------------------------------------GCCTGGTGCGTATGTACGAGTCCATGGCYATSTKAGGACATTTCAAGGAAAGCGCAACATTGYGGCATTTGMTGTGAGGGCCATAACAGATTTCAAYGAAGTTACCTTYCATTTYTTAGAATGTATTTTTGTTCACCTCTATATCTTAAACTCCCAGG------------------------------------------------------------------------GCAATGGGACTATATCACAAATTGCTCCAAGTAACCAAATGCATGTACCTGCATATAACTATAAC---CAGTATGGGGGGCCA------------------------------CCTTCTGCGGCA---------------ARTGGATCTGCA------GACGATTGTCAGAGACGAGTCCATGCAGTATTTCAAGATYCTGC------ATCAATTGAGCAGTGTCTGCACATTGACGAAGTGGCTCGTAGAATGGTTGGC---TACACCAAGGAACAAGTCAGG---GCTGTTGAATTCTCAGTGAATGAGGGATACGTATATTCCACTATTGATGATGACCACTTCAAG------------------
>Isoetes_coromandelina
---------------------------------------------------------------------------------------------------------------------------------------------------------------------------------------------------------------------------------------------------------------------------------------------------------------------------------------------------------------------------------------------------------------------TCTAACAAAGAGGTA---AGAGCAAYKGATGTGTCTTTYATTYTGSACGATGGAACAGGCAGAGTGGAAGTC-----------------------------------------------------------------------------------------------------------------------------------TGGTGCTTATGTGCGTGTCTATGGCCATCTTAGGACATTTCAAGGCAAGCGCAACATTATAGCTTTTGC------------------------------------------------------------------------------------------------------------------------------------------------------------------------------------------------------------------------------------------------------------------------------------------------------------------------------------------------------------------------------ATCAATTGAGCAGGGTCTTCATATTGATGAAGTGGC----------------------------------GTCAGGGATRCKGTYGAGTTTTTWGTSAAYGAGGGATACATATATTSCACTATTGATGATGACCATTTCAAGTCAACTTC----------
