# Supplementary material for: Phylogenomics indicates the “living fossil” Isoetes diversified in the Cenozoic
Source: PLoS One. 2020 Jun 18;15(6):e0227525. doi: 10.1371/journal.pone.0227525 (PMC7302493; doi:10.1371/journal.pone.0227525)
Supplement: S1 File — Folder containing fasta files for each of the individual nuclear alignments. (GZ) [file pone.0227525.s011.gz › 1_Individual_Nuclear_Alignments/Homolog_10452.orthogroup_4.fasta]

>Isoetes_lacustris
------------------------CTAAACCTCTTCTTTGGCTGCAGAATTGCTGCTTTAGCGATGGCGGCA---------------------------------------------------------------------------------------------TTCTCTTGCCTGCTCCAA---------------------CAGCCCTGCCTTGGATCACCG---------------------CAGACTCTT---------------TCCCATCAGGAATATGCAAATTTTCCAATCCGC------CACCTTCTTCGCTTCGATCTGTCCAATCGCAAGCCCAGCAGCCGTGATTGCAGAAAACTCAGTATTACCTGT---------GAAAGCGTTGGAGCTACTGTT---GACGGTGTTGCTCAAGATTTG---------GTAAAACGTCCTTGGAAGGCAAGTGATACAAGGCTTGTTCTTGAAGATGGGTCTGTATGGAGAGGCAAATCGTTTGGAGGTTCAGGAACTCAAGTGGGCGAAGTTGTTTTCAATACATCGATGACTGGTTATCAGGAGATTTTGACTGATCCAAGCTATGCTGGACAATTTGTACTTATGACACAGCCTCACATAGGGAACACTGGCATAAATTTTGGGGATGAGGAATCTATGCATTGTCATTTGGCTGGTCTTGTTGTGCGCTCTTTGAGTGGCTGTGTGTCCAATTGGAGAGCACAGGAGTCGCTTTCGGAGTACCTTGAAAGGAGGAATATTATGGGGATTTCTGATATTGATACACGAGCAATTACTAGAAGATTAAGAGATGATGGAAGTTTGGTT---GGAGTGCTGAGCACTGATGCAACCAAAACAAATGAAGAGTTGTTGGATATGGCAAGAAACTGGGATATCGTAGGTCAAGATCTAATAACAGGTGTCAGTTGCACCGAACCCTATGTCTGGTCGGAGAAGACTGATGCAGAGTGGGAGTTTAGTGTT---TCTCATAGACCAAATTCAGAGAAGTTCCATGTGGTTGCGTATGATTTT------GGAGTCAAGCACAACATACTC---------------------------------------CGCCGTTTAGCTTCGTATGGATGCAAAATTACTGTTGTTCCGTCC---GCTTGGCCAGTTTCTGAGGTGCTAAAAATGAACCCCGAT------GGAATTTTATTCAGCAATGGGCCAGGCGACCCCTCTGCAGTTCCTTATGCAGTTGATGTTGTCAGAGAGCTAGTTGGTAAAATT------------------CCGGTCTTTGGGATTTGTATGGGTCATCAATTGCTTGGACAGGCTTTAGGGGGAAAGACTTTCAAGATGAAGTTTGGA---CACCATGGAGGGAATCATCCTGTTCGTCACCTTGTTTCTGGTTGTATAGAAATA---------------------------AGTTCACAGAATCACAACTATGCTGTTGACATTTCGAGTTTACCC---AGAGGGGTGGAGACTACCCATATAAACTTAAATGATGGAACTTGTGCTGGGTTGATATATCCTGCTATGAAA---GCAATGAGTATACAGTACCATCCTGAAGCCTCACCTGGTCCTCACGACTCCGATGACGTTTTTATGCGTTTCGTGCAAATGATGAAGGAACAGCGGACATCTGTAAAATGA---------------------------------------
>Isoetes_sinensis
---------------------------------------------------------------------------------------------------------------------------------------------------------------------------------------------------------------------------------------------------------------------------------------------------------------------------------------------------------------------------------------------------------------------------------------------------------------------------------------------------CTTGAAGATGGGTCAGTATGGAGAGGCAAATCGTTTGGAGGTTCAGGAACTCAAGTGGGCGAAGTTGTTTTTAATACATCAATGACTGGTTATCAGGAGATTCTGACAGATCCAAGCTATGCTGGACAGTTTGTACTTATGACACAGCCTCACATAGGGAACACTGGCATAAATTTTGGGGATGAGGAATCCATGCAATGTCATTTGGCTGGTCTTGTTGTACGCTCTTTGAGTGGCTGTGTGTCCAATTGGAGAGCACAGGAGACGCTTTCGGAGTACCTTGAAAGGAGGAATATTATGGGGATTTCTGATATTGATACACGAGCAATTACTAGAAGATTAAGAGATGATGGAAGTTTGGTT---GGAGTACTGAGCACTGATGCAACCAAAACAAATGAAGAGCTGTTGGATATGGCAAGAAACTGGGATATCGTAGGCCAAGATCTAATAACAGGTGTCAGTTGCAACGAACCCTATATTTGGGTGGAGAAGACTGATGCGGAGTGGGAGTTTAATGTT---TCTCCTAGACCAAATTCAGAGAAATTCCATGTAGTTGCATATGATTTT------GGGATCAAACAC------------------------------------------------------------------------------------------------------------------------------------------------------------------------------------------------------------------------------------------------------------------------------------------------------------------------------------------------------------------------------------------------------------------------------------------------------------------------------------------------------------------------------------------------------------------------------------------------------------------------------------------------------------------------------------------------------
>Physcomitrella_patens
---------------------------------------------------------------ATGGCAATGGGTATGAAAGTGGGTTTG------------GTGTCCCAGTCTCAGGGGGTGACGGGATTACTGAGTGGATGCAACCGCAGAGAGATTGTACCTCATTCTTCTTCTCTTCAT---------------------------CTTTCTGCCTCGTCTTCAGCGTTTCGCAGCCGACTGCAAGTT------------------------GCCGCAGTAGCGTCCGCGAGTGTGAAG------GCGTGTACCCGA------------------------TCGATCTCT------------TTGCAAGTCAAGTGT---------GCAACTGCCACCGCTGGA------GACAGGGCGGCGGCGACT------------GCTGCTCGACCCTGGAAGGCATCCGACTGCCGGCTAGTGCTGGAGGATGGGTCAGTCTGGAGTGGGAAGTCCTTCGGAAGTACTGGTACCCAAGTGGGTGAGGTGGTTTTCAACACATCTTTGACTGGTTATCAAGAAATTTTGACCGATCCAAGTTACTCCGGGCAATTTGTACTCATGACTCAACCACATATTGGCAATACAGGGGTCAACCTTGGTGATGAGGAGTCTGGGAAGTGCTTCACAGGTGCCTTGATCATACGAAGACTTAGTAACATAGTGTCAAACTGGCGATCCTCGGAAGATCTTCCTGAATATCTGAAGAAGAGAAATGTTATGGGCATCTCTGATATAGACACCCGAGCTATCACTAGGCGTTTGCGAGAAGAGGGTAGCTTAATT---GGAGTTCTGACTACTGAAAATTCCAAGACCGATGACGAGCTAATAGAGATGGCTAAGACCTGGAAGATAGCAGGTAAGGACTTGATTACTGATGCGAGCTGCACCGAACCTTACGAATGGCAAGAGAAAACTGACGACGAGTGGGAGTTTAGCTCAGACATTCCTGATTTGGAGTCAAAGAAGTTTCACGTGGTGGCGTACGATTTT------GGCGTAAAGCAAAACATTCTC---------------------------------------AGGAGACTTACGTCCTATGGATGTAAGATCACTGTTGTTCCGTCC---ACATATCCTACTTCAAAAGTATTAAATCTCAAGCCAGAT------GGAATCCTCTTTAGCAATGGGCCTGGTGACCCTTCCGCTGTACCCTATGCTGTGAAAAGTGTGCAGGACTTGGTTGGCATAGTT------------------CCAGTATTTGGAATCTGCATGGGTCACCAGCTACTAGGTCAGGCACTTGGTGGCACTACATTCAAGATGAAATTCGGT---CATCATGGTGGAAACCATCCAGTGCGCCATTTGCCCACCGGGCGCGTGGAAATC---------------------------AGTGCTCAGAACCACAATTATGCAGTAGATCCCGATACATTGCCG---GAGGGTGTGGAGGTTACCCACATCAACTTGAATGATGGTACCTGTGCTGGCCTTACATTCCCTGCTATGAAA---GCAATGAGCATCCAGTATCATCCCGAGGCTTCTCCTGGTCCTCATGATTCTGACCCAGCATTCTCTGACTTTGTTGAAATGATGAGGAAGAATAGGTCGGAGGCCTGA------------------------------------------
>Ceratodon_purpureus
---------------------------------------------------------ATGGCGATGGCGATGGGCATGCAGGTGGGAGTGGGACTGGCACCGCCCGCTCTGGTCCAGGGTGTCGCTGCG---------------CAGAGAGGAGAGAGTGTT---------TCGTCGCTCCAC---------------------------TTTGCCGGTTCGTCG------ATCTGCGGGCGTCTGCAGGCG------------------------GCTCCCGTCGCGGTTGTGAGTGTCAGG------GCC---GAGAGA------------------------GCGAGTTCC------------GTGCAAGTGAGCTGC---------GGTGGTGCGGCTGTCGTG------GACGGGTCGGCCGTGACT------------GCTGCGCGGCCGTGGAAGACGTCGGATTGCCGGTTGGTGCTGGAGGATGGGTCAGTGTGGCGGGGGAAGTCGTTCGGCGCCACTGGCACCCAAGTGGGTGAAGTGGTTTTCAACACTTCGTTGACAGGGTACCAAGAAATTCTGACGGATCCAAGCTATGCTGGCCAATTCGTGCTTATGACTCAACCCCATATTGGAAACACAGGGATCAATCTTGATGACGAAGAGTCTGGTCAGTGTTTTACGGGCGCTTTGATCATACGCAGCCTTAGCAACATGGTATCAAACTGGCGATCTTCAGAAACTCTTCCTGAGTATTTGGCGAAGAGGAATGTTATGGGCATTTCTGATATTGACACTCGAGCTATCACTAGGCGCTTGCGAGAAGATGGTAGCTTAATT---GGAGTTTTGACTACAGACAAATCCAAGACTGATGACGAGCTAATTGAGATGTCTAAAAACTGGAAGATCGTAGGAAAGGATTTGATCACTGACTCGAGTTGCAAAGAGCCTTATGAATGGAAAGATAAAACTGGTGGCGAGTGGGAATTTAGTACGACTATTCCCAACGGTGACGCTGAGAAGTTCCACGTGGTGGCTTATGATTTT------GGCATAAAGCAGAATATCCTA---------------------------------------AGGAGACTGACCTCCTATGGATGCAAGATTACTGTTGTTCCATCT---ACACATCCATCTTCAGAAGTCTTAAAGCTCAATCCAGAT------GGTGTCCTTTTCAGCAATGGACCCGGTGACCCTTCCGCAGTTCCCTATGCTGTTAAAAGTGTGCAAGATTTGGTTGGCAAAATC------------------CCAGTCTTCGGAATTTGCATGGGTCATCAGCTACTAGGACAGGCACTTGGTGGTACGACATTCAAAATGAAATTTGGT---CATCATGGTGGAAACCATCCAGTGCGCCACTTGCCCACTGGCCGTGTGGAAATC---------------------------AGCGCTCAGAACCACAATTATGCAGTTGATCCCGCCACGCTGCCA---GAAGGTGTAGAAGTTACCCACGTTAACTTAAACGACGGTACATGTGCTGGTCTCACATTCCCTGCCATGAAG---GCCATGAGCATCCAGTATCATCCCGAGGCCTCTCCTGGTCCTCATGATTCCGATCAAGTATTTTTTGACTTTGTTGAAATGATGAAGAAGAATAGGACGAAGGCT---------------------------------------------
>Pteridium_aquilinium
---------------------------------------------------------------------------------------------------------------------------------------------------------------------------------------------------------------------------------------------------------------------------------------------------------------------------------------------------------------------------------------TCATGC---------TCTCAGGCTCCTGCCTTG------------------------------------------------------------GACACC---------CTCACAGATGGATCCATTTGGAAAGGCAAATCTTTTGGTGCAGTTGGTACTCAAGTTGCAGAAGTGGTTTTTAATACTTCTTTGACTGGGTATCAAGAGATCCTAACAGATCCTAGTTATGCTGGCCAGTTTGTACTGATGACAAACCCCCACATTGGCAACACTGGTGTTAACTTTGGGGATGAGGAGTCGACAGCGTGTTATCTTGGAGGTTTAATTATCAGGAGCCTGAGTCAATGTGTTTCAAATTGGCGTGCAACGGAGACGCTCCCCGAGTATCTGGCAAAAAGGAATGTGATGGGCATATATGATGTGGATACACGTGCAATCACTAGAAGGTTACGTGAGGATGGAAGTCTTGTT---GGAGCTTTAAGTACAGACTCCAGCAAGACAAATGAAGAGCTTTTGGAGACAGCCAGAACATGGGACATTGTAGGCAAGGACCTTATTACGGGAGTCTCTTGTACGGAGCCTTACGAATGGAAGAACAAGACTGAGGACGATTGGGAGTTCAGTGCTGAAGCTCACAATGGTGCCACCGAAATGTTTCATGTCGTTGCGTATGATTTT------GGTATCAAGCACAACATTTTG---------------------------------------GAAAGACTAAGCTCCTACGGCTGTAAAATCACGGTAGTTCCATCG---AAATGGCCTGCCTCAGAGGTTATTAAGATGAACCCAGAT------GGTGTTTTGTTTAGCAATGGCCCAGGTGATCCTTCTGCTGTTCCGTATGCTGTTGAGAGTGTCAAAGAAATCACAGGAAAAATT------------------CCTGTTTTCGGAATTTGCATGGGACATCAATTGCTTGGGCAAGCACTGGGTGGAAGCACGTTCAAAATGAAGTTCGGC---CATCATGGTGGAAATCATCCTGTTCGACAGCTGCAAACTGGTCGTGTTGAAATA---------------------------AGCTCTCAGAATCATAATTATGCTGTAGATCCTGCTACTCTGCCA---GAAGGTGTGGTAGTCACACACATAAATTTGAACGATGGAAGCTGCGCAGGGCTTTCCTTTCCAGCTATGATG---GCAATGAGCCTTCAGTACCATCCCGAGTCATCCCCAGGTCCTCATGATGCCGATCCTGCTTTTTATCGATTCATAGAGATGATGAGGCAGAACAAGCAGTGA------------------------------------------------
>Lygodium_japonicum
---------------------------------------------------------------ATGGCTGCA---------------------------------------------------------------------------------------------GTCTGCTCTCCCTCGCATTGCATCGTACCT------------------------------------------TCTCCCCTTCGCACC------------------------GTTGATTCCGCCCGGGCCTCTCAGAGA------TGCTGTCTT------------------------------------------------GTGCGAATTTCCTGC---------TCCAATGCACCATCAATCGCGGCTGAACCTCCTCTCTCAGCA------------CCAAAGAGGCCTTGGAGAGTGAGCGACACAAGGCTAGTCTTAGAAGATGGGTCAATCTGGAAAGGAAAATCATTTGGTGCTGGTGGAACTGAAGTTGCAGAGGTGGTTTTCAATACATCTTTGACTGGATATCAAGAAATCTTGACAGATCCCAGCTATGCAGGCCAATTTGTTTTGATGACAAATCCACACATTGGGAATACGGGTGTCAATCTTGGTGACGAAGAATCATCCCAGTGCTTCCTTGGAGGTTTAATCATCAGGAATCTCAGCATATGTGTTTCAAACTGGCGAGCAACACAAACATTATCTGAATATTTGAACAAAAGAAAAGTGATGGGAATTTATGATGTGGATACTCGTGCTATCACGAGAAGATTGCGTGAAGATGGAAGTTTGATT---GGAACTTTGAGCACAGATTCAACTAAGACAGATGAAGAGCTTTTGCACATGGCTAGAACCTGGGACATTGTTGGTAAGGATCTCATTTCAGGAGTCAGCTGTACTGAGCCATATGAGTGGAAGAGTAAAACAGAGGGTGACTGGGAGTTCAGTATTGAAGTTGGCAATGGAGTCGCTGATCAGTTTCATGTTGTTGCATATGATTTT------GGTATTAAACATAACATTCTT---------------------------------------AGACGACTGAGGTCTTATGGATGCCGCATCACAGTAGTGCCATCC---ACGTGGCCAGCTTCTGAGGTCATCAAATTGAAACCTGAT------GGGGTCTTATTTAGCAATGGTCCAGGAGATCCTTCAGCAGTTCCATATGCTGTTGAAAATGTTAAACAAATTGTAGGAAAAATT------------------CCAGTATTTGGAATCTGTATGGGGCATCAGCTACTGGGGCAAGCACTTGGTGGCAGCACTTACAAGATGAAATTTGGC---CATCATGGTGGAAATCATCCCGTTCGTCAACTTCAAACTGGCAGAGTAGAGATC---------------------------AGTTCGCAGAATCATAATTATGCTGTTGATCCGTCGACACTGCCA---GAAGGTGTAGAAGTTACACATATCAACCTGAATGATGGGAGCTGTGCAGGGCTTTCCTTTCCAGCTATGAAA---GTGATGAGTTTACAGTACCATCCTGAATCATCACCGGGTCCTCATGATGCAGATCCTGCTTTCTATCAGTTTATTCAGTTGATGAAGCAGAATAGATCGTAG------------------------------------------------
>Oryza_sativa
------------------------------------------------------------------------------------------------------------------------------------------------------------------------------------------------------------------------------------------------------------------------------------------------------------------------------------------------------------------------------------------------------------------------------------------------------------------------------------------------------------------------------------------------------------------------------------------------------------------------------------------------------------------------------------------------------------------------------------------------------------------------------------------------------------------------------------------------------------------------------------------------------------------------------------------------------------------------AGTGGTGTCACATGCGATGCTCCATATGAATGGTCAGACAAGACTGATTCAGAGTGGGAATTCAAG------AAGGGTCAA---TCGACTGAAAGTTTTCATGTGGTCGCATACGATTTT------GGAATCAAGCACAATATTTTG---------------------------------------AGACGTTTGACGTCATATGGATGCAAGATAACTGTTGTTCCAGCC---AATTGGCCTGCTTCTGAGGTACTTAACTTGAAGCCTGAT------GGTGTGTTTTTTAGCAATGGTCCTGGAGATCCAGCTGCAGTTCCATATGCTGTGAAGACAGTACAAGAAATAATAGGGAAGGTT------------------CCTGTGTTTGGCATCTGTATGGGCCACCAATTGATTGGGCAAGCTCTTGGTGGGAAGACATTTAAAATGAAGTTTGGT---CATCATGGAGGAAATCATCCTGTTTGTGACCTTCGAAGTGGACGTGTCGACATA---------------------------AGTGCACAAAACCATAATTATGCTGTTGACCCAGAGTCACTTCCA---GAAGGGGTGAAAGTAACACATATCAATCTCAACGATAATAGCTGTGCCGGCCTTCAGTACCCTAAGATGAAA---CTTTTGTCTCTTCAGTACCATCCAGAGTCCTCACCCGGGCCGCATGATTCTGACTTGGCTTTTGGTGAATTTATAGAGATGATGAAGAACAACAGATTGTGA------------------------------------------------
>Ananas_comosus
---------------------------------------------------------------ATGGCCACCATTCGATCCGTCTCCTAC---ACGAACCCCCTCGAGCTTCCAACAAGCAACTGCGGC------------------------------------TTCTCCTCCAAGCCGCAGATCTTTCCCCAAAAC------CCTAGCTTCCTC------------------CCCTTCCCCAAATCCTCCCCT------------------------------------GTTCCCTTCCGC---------AGTGCTCGT------------------------TCCCAC---CGGTTCAAATCCCTGGGCATTAGTTGC---------AATCAGAGCGTCAAAGGT------GGTAGCAGTGCCCTTGGAGTTCGTGAAGAAGCACAGAGACCGTGGAAAACAAGTGATGCTAGGCTTGTGCTTGAAGATGGTTCTATATGGAGGGCCAAGTCCTTTGGTGTGTCAGGAACACAAGTCGGTGAAGTCGTGTTCAATACGTCTTTGACCGGGTATCAGGAGATTTTGACGGATCCTAGCTATGCTGGCCAGTTTGTTTTGATGACCAATCCGCATATTGGAAATACTGGTGTTAATAGT---------------------------------------------------------------------------------------------------------------------------------GATGATGTGGATACACGGGCTATAACACGTAGATTGAGACAAGATGGCAGCCTTATA---GGAGTCCTAAGTACTGAAGAATCTAAAACTGATGAAGATTTGTTAGAAATGGCACGCAGATGGAAAATTGTTGGTGTTGATTTGATAAGCGGCGTTTCTTGTGATGCTCCATATGAATGGACTGATAAAACCGACCCAGAGTGGGAGTTCCAG------AAAAATCAGATTTTTGGTGAAAATCTTCATGTTGTAGCTTATGATTTT------GGAATCAAACACAATATCTTG---------------------------------------AGGCGCTTAGCATCCTATGGATGTAAAATCACAGTTGTCCCTTCA---AATTGGCCTGCTTCAGAGACGCTAAAGATGAAACCAGAT------GGGGTTCTTTTTAGCAATGGACCAGGAGACCCTTCTGCAGTCCCTTATGCTGTGGAAACAGTGAAGGCTATAATTGGAAATGTT------------------CCTGTTTTTGGTATATGTATGGGCCATCAATTAATTGGTCAGGCATTGGGTGGCAAAACTTTTAAGATGAAGTTTGGT---CATCATGGTGGGAACCACCCAGTTTGTGATCTCCGGAGTGGACGTGTTGACATA---------------------------AGTGCACAGAACCATAATTATGCAGTGGACCCTGAATCACTTCCA---GCTGGTGTTGAAGTAACACACATAAATTTGAATGATAATAGCTGCGCCGGCCTTGCTTTCCCGACGTTCAAC---CTCATGTCTCTTCAGTATCACCCAGAGTCTTCTCCGGGGCCTCATGACTCCGATCCTGCTTTTGGGGAGTTTCTACAGCTAATGAAGGCAGTGAAGGCAAATAAGTCCTAA---------------------------------------
>Amborella_tricopoda
---------------------------------------------------------------------------------------------------------------------------------------------------------------------ATGTCTTCGAAA---------------------------------TTCATGGAAATTTTA------GGGCCTAATGCTTTAAATGGTGGT------------------------------------TTGCCTATAAAG------GGAAATGGTCGA------------------------GGA---------------GGCTTGTGTATCAGATGC---------TCTGTTTCTTTATCTACG------GATGGGAGTGTTACAGGGGTG---------------AGGCCTTGGAAGACAAGCGATGCGCGGCTTGTGCTCGAGGATGGATCTGTATGGCGGGCAAAGTCATTTGGTGCTTCAGGAACACAAGTTGGTGAAGTTGTTTTTAACACTTCACTTACTGGATATCAGGAAATTCTCACTGACCCAAGTTATGCTGGCCAGTTTGTTCTGATGACCAATCCTCATATAGGCAACACTGGCGTTAATCCTGTTGATGAAGAATCGGCACAGTGCTTCCTGGCAGGTTTAGTGATCAAAAGCCTGAGTATCTGTACTTCAAACTGGCAATTTACGGAGACTCTTGAAAATTTCTTAGCTAAAAGGAATATAATGGGAATATATGATGTGGACACACGGGCAATCACCTGCAGATTAAGGCAAGACGGAAGCCTTATA---GGGGTGCTTAGTACTGAAGTATTGAAAACTGATGAAGAATTATTGGAAATGGCTCGTAACTGGGACATTGTGGGTGTTGATTTGATATCCAGTGTGAGTTGTGATGCACCATATAATTGGTTAGACAAAACTGATGCAGCTTGGGAATTCAAG------GCAACTGGGGGTCATCCAGAAAGTTTCCATGTTGTTGCATATGATTTT------GGAGTCAAGCACAATATTTTA---------------------------------------AGGCGGCTGGCATCATATGGATGTAAGATTACAGTTGTTCCTTCC---AAATGGCCAGCTTCCGAAACCCTAAAAATGAATCCAGAT------GGTGTTCTCTTTAGCAATGGTCCAGGAGACCCATCTGCTGTTCCATATGCTGTGGAGACAGTGAAAGAGATCCTGGGGAAAGTA------------------CCAGTTTTTGGTATATGCATGGGCCACCAACTTCTTGGGCAAGCATTGGGTGGAAAGACTTTCAAAATGAAATTTGGT---CATCATGGTGGAAATCACCCAGTCCGTGACCTACGGAATGGGCGAGTAGATATC---------------------------AGTTCTCAGAATCACAACTATGCAGTTGACCCTGCATCTCTTCCT---GAAGGCGTGGAAGTCACACACATCAACCTGAATGATGGAAGCTGTGCTGGCCTTGCCTTCCCTGCTCAAAAA---ATGATGTCTCTCCAGTACCATCCAGAAGCTTCACCTGGCCCTCATGATTCAGACACTGTTTTCAAGGAATTTGTCGATATGATGAAGCAAAATAAGCAGGCATCTTGA------------------------------------------
>Arabidopsis_thaliana
---------------------------------------------------------ATGGCCATGGCAACA---AGGACTCTAGGCTTT------------------------------------------------------------------------------------------------------------------------------------------GTTTTGCCTACGAGCTTATCTTCCCAG---------------------------------------------------CCTTCCTTCGACCGT------------------------CGCGGCGGTGGATTTAGGGTTTCTGTCATCCGTTGC---------TCCACTTCTCCACTCACTTTT---------CCCACTTCTGGTGTT---------GTGGAGAAACCTTGGACTTCGTACAATGCTAGGCTTGTGTTAGAAGATGGTTCTATCTGGCCTGCTAAGTCTTTTGGTGCTCCTGGAACCCGTATTGCTGAATTGGTGTTTAACACTTCCTTGACAGGGTATCAAGAAATTTTAACTGATCCTAGTTATGCTGGGCAGTTTGTGCTAATGACAAACCCACAAATTGGTAATACTGGTGTCAAT---------------------------------------------------------------------------------------------------------------------------------------------------------------------------------------------------------------------------CCTGATGATGAACTTCTGCAAATGTCTCGTTCATGGGATATCGTAGGTATTGATCTAATAAGTGATGTTTCATGTAAATCTCCCTATGAATGGGTTGACAAAACAAACGCTGAATGGGATTTCAAC------ACGAATTCACGAGATGGGAAATCCTACAAAGTTATTGCTTACGATTTT------GGAATCAAGCAAAACATCCTA---------------------------------------AGACGCCTTTCATCTTACGGATGTCAAATCACTGTTGTTCCGTCC---ACATTTCCAGCTGCCGAGGCGCTGAAAATGAATCCAGAT------GGGATTTTGTTCAGCAACGGTCCTGGAGACCCTTCTGCTGTGCCATATGCTGTTGAGACAGTTAAAGAGCTTCTCGGTAAAGTC------------------CCTGTTTACGGAATCTGTATGGGCCATCAGTTGCTTGGTCAAGCTTTGGGGGGTAAAACCTTCAAGATGAAGTTTGGT---CATCATGGAGGAAACCACCCAGTTCGTAACAACAGAACTGGTCAGGTGGAGATC---------------------------AGTGCTCAGAATCACAACTATGCGGTTGATCCAGCTTCACTTCCC---GGAGGCGTAGAAGTAACACATGTCAATCTCAATGATGGAAGCTGTGCGGGTCTATCTTTCCCGGAAATGAAT---GTTATGTCACTCCAGTACCACCCTGAAGCCTCCCCTGGACCTCACGACTCTGATAACGCATTTAGAGAGTTCATAGAGCTTATGAAGAGATCGAAACAAAGCTCCTGA------------------------------------------
>Theobroma_cacao
---------------------------------------------------------------ATGGGCATG---------------------------------------------------------------------------------AAAGCTGTGGGTTTTTCGCTTAGAATCAACCCTTCT---------------------------------------------------------------------------------------------------------------------ATTTGCTTTACTCAA------------------------AACCCTCCAAAACCTTCCTCCAAGCTCGTCAGATGC---------------------TCTCTCACCCCTGACGGTGCCGCCACTGGGTTG---------GCGGAGAGGCCATGGAAGTTAGCGGATGCAAGGCTGGTTCTTGAAGATGGTTCTGTTTGGAGGGCTAAATCTTTTGGTGCCTCTGGAACCCAAGTCGGTGAAGTGGTTTTCAACACTTCTTTAACAGGGTATCAGGAAATTCTAACAGACCCTAGTTATGCTGGTCAGTTTGTCCTGATGACCAATCCACATATTGGCAACACTGGAGTAAATTTTGATGATGAAGAATCAAGTCAATGCTTTCTTGCGGGCCTGGTGATCAGAAGTCTAAGTATTAACACTTCAAATTGGAGATGTGCAGAAACCCTTGGTGATTACTTAGCAGAAAGAAATATTATGGGAATTTATGATGTTGATACACGTGCAATCACCCGCAGATTGAGGCAAGATGGAAGTCTTATT---GGGGTTTTGAGCACGGAACAATCTAAACCAGATGAAGAACTTTTGGAAATGTCACGTTCATGGGACATTGTAGGTATTGATTTAATAAGCGGTGTTTCCTGCAAATCCCCTTATGAGTGGGTTGATAAAACAAAATCAGAATGGGACTTCAAC------TCCAATGGAAGAGATCGAGAGACTTACAGAGTTATTGCCTATGATTTT------GGGATCAAGCATAATATACTT---------------------------------------CGGCGCTTAGCATCTTATGGCTGTCAAATCACTGTTGTCCCATCC---ACGTGGCCTGCTGCTGAAACCCTAAAGATGAAGCCAGAT------GGAGTTCTTTTCAGCAATGGTCCTGGAGATCCTTCGGCAGTTCCTTATGCTGTTGAAACGGTTAAGGAAATTCTGGGAAAAGTT------------------CCTGTTTTTGGAATTTGCATGGGCCATCAGTTACTTGGCCAGGCCTTGGGTGGTAAAACCTTTAAGATGAAGTTTGGT---CACCATGGAGGAAATCATCCTGTTCGCAACCTTCGCAATGGTCATGTTGAGATT---------------------------AGTGCTCAGAATCACAACTACGCAGTTGATCCTGCATCACTCCCT---GAGGGTGTGGAAGTGACTCATGTCAATCTTAATGATAGAAGCTGTGCTGGTCTTGCATATCCTTCTTTAAAT---ATTATGTCTCTTCAGTACCATCCTGAAGCATCCCCAGGACCTCATGATTCAGATTGTGGTGAGAACTTTGTCCTACATCTAATTTTGACGTATTGGTTTTCAGTTTTTCCTTTTTAA---------------------------------
>Littorella_uniflora
---------------------------------------------------------------------ACCATATTGCAATTAACC------------------------------------------------------------------------------TTTTCTTCTGTC---CAACCGCCTCCAGAAAACCTAGAGCAGAACTTTCACCACACC------------CCGAGCAAGCAGCAAACGACAATGGCGTCTTCTGCTATCGGAATTGGAGCGATTCAGCTTCCAGCAAACCAAGTCAGCAAAGCTCGT------------------------TCATCACCTAAATTCAGATTGTTCACTGTTAGCTGC------------CAATCCGCTTCGCTC------GCCGACAGCTCAACCGCCGTT------------GAAAGGCCATGGAAGGTCGCTGATGCGAGGCTGGTCCTGGAAGATGGTTCTGTGTGGCGGGCGAAGTCGTTTGGGGCCTCTGGAACCCAAATTGGTGAAGTTGTTTTCAATACCTCATTGACAGGGTATCAAGAGATCATCACCGATCCTAGTTATGCTGGGCAATTTGTTCTGATGACCAATCCACACATTGGCAACACCGGCGTCAATTTTGACGATGAAGAGTCGAGACAAGGCTTTCTGGCAGGATTAGTCATTCGAACTTTGAGTATTAGCACCTCAAATTATAGATGCACAGAGACTCTTGGAGACTATTTGGCATCAAGGAACATCATGGGAATATATGATGTTGATACTCGTGCTATAACTCGTAGATTGAGACAAGATGGCAGTCTTATT---GGTGTATTAAGCACAGAAAAATCTAAACCTGATGAGGAACTCTTGGAAATGTCTCGAAGTTGGAATATAGTTGGGGTGGATTTGATAAGTGGGGTATCATGTACTACTCCTTACGAATGGGTTGACAAAACAAATGAAGAATGGGATTTTAAT------GCAAGAAAC------AATGAGACTTTTCGGGTTGTTGCTTATGATTTT------GGCATCAAGCATAACATACTT---------------------------------------AGACGCCTGGCTTCCTATGGCTGTAAAATTACTGTGGTTCCTGCA---ACATGGCCTGCTTCTGAAACTCTAAAGATGAACCCAGAT------GGTGTTCTCTTAAGCAATGGTCCAGGTGACCCATCAGCTGTTCCTTATGCTGTGGAAACAGTCAAGGAAATCATTGGAAAAGTA------------------CCTGTTTTCGGTATATGCATGGGCCACCAATTGCTTGGTCAAGCTCTGGGTGGGAAAACCTACAAGATGAAGTTTGGT---CACCACGGTGGAAATCATCCAGTCCGCAATCTTCGAAATGGCCGTGTTGAGATC---------------------------AGTGCTCAGAATCACAACTATGCTGTTGACCCTGAATCGCTTCCT---GAAGGAGTAGAGGTGACTCATGTCAATCTCAATGACGGAAGCTGTGCTGGGCTAGCATTTTCTCAGCAAAAG---CTCATGTCCCTTCAGTACCATCCTGAAGCATCCCCTGGACCTCATGATTCAGATCCTGTATTTGGCGAATTCATACAACTAATGAAGCAAGAAAGGCAGAGAGTATGA------------------------------------------
>Pinus_maritima
---------------------------------------------------------------ATGGCGGCG---------------------------------------------------------------------------------------------AAATCATTAGATTTGCACACAATGTGCAGGGGATTG---GAGCCTTTCAATGGAGGAATCGCTTTTGGATTTAATCCTTTACAGTCGTTC---------------AAGTTCACAGATATCATTTCCGTACAGAGAGAA------TGTCCGTTGCAC------------------------AATAAAGCTTTCGGTCGTCAAATCATTTGCTCTGTA---------TCAACGCCTTCGACTTTCACGCGCGACAATGTCATAAGCAGC------------GTGAAAAGACCGTGGGAGACTGCAAATGCTAGGCTTGTCCTTGAAGATGGTTCTATATGGAAGGCAAAATCATTCGGTGCTTCGGGGACACAAGTTGGTGAAGTTGTATTCAACACATCCTTAACTGGCTATCAAGAAATACTGACGGATCCAAGTTATGCTGGCCAGTTTGTTCTGATGACTAACCCACACATTGGCAACACAGGTGTTAATATAGATGACGAAGAGTCAAATCAGTGTTTTCTAGGAGGATTAGTAATTCGAAATCTGAGCACTTGTGTCTCAAACTGGAGATCAACAGAATCACTGCCGGAGTATTTGAGAAAAAGAAATGTCATGGGTATATCTGATGTCGACACTCGTGCAATCACTCGGAGATTAAGAGAAAATGGAAGTTTAATA---GGAGTCCTAAGTACTGATTCTTCAAAATCTGATGATGAGCTACTGAACATGGCTCGCTCATGGGACATAGTAGGCATGGATCTGATTTCTGGTGTCACTTGCACTGAACCATATGAATGGAAAGACACAACAAGTGCAGAATGGGATTTTAAC------TCTTATGGAAACTCTTCTGACAAATTGCATGTTGTTGCATATGACTTT------GGTATCAAGCACAATATACTA---------------------------------------AGGCGCATTGCTTCATATGGTTGCAAGATAACTGTTGTGCCTTCC---ACATGGCCTTCTTCAGAAGTTCTAAAACTGAATCCTGAT------GGTGTATTGTTCAGCAATGGACCTGGTGATCCTTCTGCAGTTCCTTATGCAGTAGAAAATGTTAAACAAGTGGTTGGAAAAATT------------------CCTGTGTTTGGAATTTGCATGGGGCATCAACTTCTTGGCCAAGCATTGGGTGGAAAAACTTTCAAAATGAAATTTGGC---CATCACGGAGGCAATCATCCTGTGCGCAATCTTCGAAGTGGCCATGTTGAGATA---------------------------AGTGCTCAAAATCACAACTACGCAGTCGATCCCACGACACTTCCA---GAAGGTGTAGAGGTAACTCACATTAACTTAAATGATGGAACTTGTGCTGGTCTCGCCTTCCCTGCAATGAAA---GTAATGTCTCTTCAGTATCATCCGGAAGCATCCCCTGGTCCTCATGATTCGGATCCTGCATTTTATGACTTCGTACAGTTGATGCGGGAAAACAAGCAGAGATAA---------------------------------------------
>Selaginella_moellendorffii
---------------------------------------------------------------ATGGCGATC---------------------------CAGCATGCATTGTCCTCCCCTTGCTCGTCTGCTGTGTCTGGG---AAGCGCGGATCAAGCGCC---GCAGCTGGCGAGCGTCAT------------------------GGATTTCGTGGATCGCAG------------------------------------------------------------------------------------------CTCCGATTTGGCTACCGG------------CATCGGAAATGCGGCCGATCGCTGCAGGTTTTCTGTTGTCAGCCGGCGCCTGCAGCTGCGACGGAGATGGAAGGTGTCGCTGGCGCGCTG---------TTTGAGCGGCCATGGAAGACTAAAGACACAAGGCTTGTTCTTCAGGATGGATCAGTGTGGAATGGCAAGTCTTTTGGAGCTTCTGGAACGCAAGTCGGAGAAGTTGTTTTCAATACTGCCATGACCGGGTATCAGGAGATTATCACTGATCCGAGTTATGCTGGCCAGTTCGTGGTTATGACTCAACCGCACATTGGGAACACTGGCGTCAATTTTGAGGACGAGGAATCCAGTAAGTGCCATCTTTGTGGTCTAATTGTTCGAAGCTTAAGTGACCGCGTTTCAAACTGGAGGGCTACTCAGACACTGGCAGAATATTTACAAAAGAGGAACATCATGGGCATATCCTATCTGGACACCCGAGCTATCACCAGAAGATTGAGAAATGATGGAAGTTTGAAT---GGGGTCCTCAGCACTGATGCAACAAAAACGGATGAAGAGCTCTTACATATAGCTCAAAACTGGACCATTGTTGGGAAGGATTTGATCTCAGGTGTAAGC------------TAT------------ACTACACGCCACGAATGGGAGTTTAGCAAG---GACGCGGTTGCAGCTTGTGACAAGCTACAGGTTGTGGCTTATGATTTT------GGTGTCAAGCATAACATATTG---------------------------------------CAGCGCTTGGCTTCTTATGGCTGCAACATCACGGTGGTGCCGTCA---AACTGGCCGGTCTCGGAAGTGATGAAGTTAAAACCAGAT------GGCATTCTTTTCAGCAATGGACCCGGTGATCCATCTGCGGTACCATATGCCGTCGAAACGGTGAAGGAGCTGCTGGGACAGGTT------------------CCAGTGTTTGGCATTTGCATGGGGCATCAACTCCTGGGACAAGCACTGGGTGGAAAAACGTTCAAGATGAAGTTTGGC---CATCACGGTGGTAACCATCCTGTTCGCCATCTTCCTACGGGACGTGTTGAGATT---------------------------AGCTCCCAGAATCACAATTACGCTGTGGATATTGCGACTTTGCCG---GAGGGAGTGGAGGTCACTCACGTCAACTTGAACGACGGAACTTGTGCCGGGTTAACGTACCCGGCCATGAAG---GTGATGGGCATACAATACCACCCGGAGTCGTCTCCAGGCCCGCATGACGCTGATCCAGCGTTTTTTGAGTTTGTTCAAATGATGATACAAAACCGGCTGCTGCAATGA------------------------------------------
>Isoetes_elatior
----------------------------------------------------------------------------------------------------------------------------------------------------------------------------------------------------------------------------------------------------------------------------------------------------------------------------------------------------------------------------------------------------------------------------------------------------------------------------------------------------------------------------------------------------------------------------------------------------------------------------------------------------------------------------------------------------------------------------------------------------------------------------------------------------------------------------------------------------------------------------------------------------------------------------------------------------------------------------------------------------------------------------------------------------------------------------------------------------------------------------------------------------------------------------------------------------------------------------------------------------------------------------------------------------------------------------------------------------------------------------------------------------------------------------------------------------------------------------------------------------------------------------------------------------------------------------------------------------CTACCCATATAAACTTAAATGATGGAACTTGTGCTGGGTTGATTTATCCTGCTATGAAA---GCAATGAGTATACAGTACCATCCGGAAGCTTCACCTGGTCCTCACGATTCCGATGA-GTTTTTATGCACTTTGTGCAAATGATGAAGGAACAGCGGACATCCGTAAAATG----------------------------------------
>Isoetes_coromandelina
----------------------------------------------------------------------------------------------------------------------------------------------------------------------------------------------------------------------------------------------------------------------------------------------------------------------------------------------------------------------------------------------------------------------------------------------------------------------------------------------------------------------------------------------------------------------------------------------------------------------------------------------------------------------------------------------------------------------------------------------------------------------------------------------------------------------------------------------------------------------------------------------------------------------------------------------------------------------------------------------------------------------------------------------------------------------------------------------------------------------------------------------------------------------------------------------------------------------------------------------------------------------------------------------------------------------------------------------------------------------------------------------------TGCTTGGACAGGCTTTAGGGGGAAAGACCTTCAAGATGAAATTTGGA---CACCATGGAGGAAATCATCCTGTCCGTCATCTTGTTTCTGGTCGCATAGAAATA---------------------------AGTTCGCA-----------------------------------------------------------------------------------------------------------TGAAA---GTAATGGGTATACARTACCATCCTGAAGCCTCACCTGGTCCTCACGACTC----------------------------------------------------------------------------------------------------
