# Supplementary material for: Phylogenomics indicates the “living fossil” Isoetes diversified in the Cenozoic
Source: PLoS One. 2020 Jun 18;15(6):e0227525. doi: 10.1371/journal.pone.0227525 (PMC7302493; doi:10.1371/journal.pone.0227525)
Supplement: S1 File — Folder containing fasta files for each of the individual nuclear alignments. (GZ) [file pone.0227525.s011.gz › 1_Individual_Nuclear_Alignments/Homolog_00237.orthogroup_1.fasta]

>Isoetes_lacustris
------------------------------------------------ATGTCGAGCACACAGCTTTTAGGGCAGCTTCCTGCCCCCAAGAATCAG---------------GTATTTTCTACATATGATGCATCTTCTGACCCATGGTTCTTGCGTAGAGTGGAA------------AGCTCCTCCAAAGCTTTAGAGCTT---GCTAACGTTCGCCAGCCTCCTCCTTATGGT---------------AAACGGTCTGGTTTCATTCCTCGGAAAGTTGAGGATTTTGGCGAAGGAGGTGCTTTCCCGGAGATTCATGTGGCGCAGTATCCTTTGGATATGGGTAGA------------------------------------------------------AAGGAAGAGAAGATCGACAGTAAGATTGTTCCTTTGTCAGTTGATGCCCAG---GGTAATATAGCCTTTGATGCAATTGTGAAGCAGTCTGAAAATGCCTTCAAAACAGTCCATTCACAGCATAAAGATCTGGTTCCAAAA---CTTCCTACTGAGGTTGAT------CAAAAGAGTAAGGAGGAAGAGATT---------------GCAGAGACAACCCAGAGAACTAAAGCTGCTCTTGAGAAAATTGTGCATACTAAAGTGAGTGCAGCACAACCAAAAAATGTGCCGTCTATCTCAACAACGCCT------TCTTATATCAAGTACACACCCTCACAGCAAGTTGCAGCATTTAATTCTGGAGCTAAAGAAAGGGTTATTAGAATGGTGGAGATGCCTGTAGATCCATTGGAACCCCCTAAATTTAAGCATAAAAGGGTACCAAAGGCCACTGGGTCACCTCCAGTTCCTGTTATGCATTCCCCTCCTCGACCAGTGACAGTGAAGGATCAACAAGATTGGAAAATTCCCCCATGTATATCTAACTGGAAGAACCCAAAGGGCTATACAATTCCACTTGATAAACGGCTTGCAGCAGATGGCAGAGGACTCCAGGATGTTCAGATCAATGATGATTTTGCCAAGCTATCAGAGGCACTTTATGTGGCAGAACAGAAAGCAAGAGAGGCAGTAGAAACAAGATCAAAGATACAGAGAGAATTAATGATCAAGGAGAAGGAGAAAAAAGAACAGGAATTAAGAATGCTTGCACAAAAGGCAAGAATGGAGAGAGCAGGT---GGAGTACCAGTTGGAGTTGGCAGTGATAGAGTATCTGGGGCTGGGATT---------------------------GACAGGATAGGTGTATCTGCTGCGGCAGCTGCAATAGATAGGAAT------------GATGAAGTAGAACGAGTCAAGGAGGACAGGCTGAAGGAAACTAAAGAGGAACGA------GAGGAAAGGTTGAAGAGGGAGAGTCTTCGGGAAGAACGACGACGTGAAAGAGAAAGGGAACGAAGGTTGGAAGCAAAAGAAGGTCATGCTGGGAAGAAAAGCAAAATCACTCGTGACAGGGACCGGGATATTAGTGAGAAGGTGGCCCTCGGC---ATGGCTAATGTTAATACTGGC------GGTGAAGTCATGTATGACCAGCGTCTATTCAACCAGGAGCAAGGGATGGAATCAGGTTTTGCTGCTGATGACACC---TATAATGTGTATGATAAGGCCTTGTTTACTTCGCATTCTGGGCTGGGAGGTTTATATCGTCCTAAGAAG------GATACAGATGCTGAAGTTTAT---GGAGGTGCT---GAACAGCTGGACAAGATCATAAAAACTGACCGCTTCAAGCCAGACAAGGGCTTTGCTGGGGTGACTGAGAAA------CAAGGACCAAGGGACAAGCCTGTTGAGTTTGAA------GCTGAAGAAGCTGATCCATTTGGTCTCAACCAGTTCTTGACAGAGGTTAAGAAGGGAAAGAAAGGCAATGCACTGGATAAGGTTGGTGGTGGAGGCACTATGAGAGCAAGT------GCTGGTTCAGGAACAAAGGAATCTTATGAAGGCGGATCAAGCAGAAGCAGGGTTGACTTCCAACGA---------GGCCGGTAG---
>Isoetes_sinensis
------------------------------------------------ATGTCGAGCACACAGCTTTTAGGGCAGCTTCCTGCCCCCAAGAATCAG---------------GTATTTTCTACCTATGATGCATCTTCTGACCCATGGTTCTTACGTAGAGTGGAA------------AGCTCTTCCAAAGCTTTGGAGCTT---GCTAATGTTCGCCAGCCTCCTCCTTATGGT---------------AAACGGTCTGGTTTCATTCCTCGGAAAGTTGAGGATTTTGGCGAAGGAGGTGCTTTCCCGGAGATTCATGTGGCTCAGTATCCTCTGGATATGGGTAGG------------------------------------------------------AAGGAAGAGAAGATTGACAGTAAGATTGTTCCTTTGTCGGTTGATGCCCAG---GGTAATATAGCCTTTGATGCAATTGTAAAGCAGTCTGAAAATGCCTTCAAAACAGTCCATTCACAGCATAAAGATCTGGTTCCAAAA---CTTCCTACTGAGGTTGAT------CAAAAGAGTAAGGAGGAAGAGATT---------------GCAGAGACAACCCAGAGAACTAAAGCTGCTCTTGAGAAAATTGTGCATACTAAAGTGAGTGCAGCACAACCTAAAAATGTGCCATCTATCTCAACAACGCCT------TCTTATATCAAGTACACGCCATCACAGCAAGTGGCAGCGTTTAATTCTGGAGCCAAAGAAAGGGTTATTAGAATGGTGGAGATGCCTGTAGATCCATTGGAACCCCCTAAATTTAAGCATAAAAGGGTACCAAAGGCCACTGGGTCACCTCCAGTTCCTGTTATGCATTCCCCTCCTCGACCAGTGACAGTGAAGGATCAACAAGACTGGAAAATTCCTCCATGTATATCTAACTGGAAGAACCCAAAGGGTTATACAATTCCACTTGATAAACGGCTTGCAGCAGATGGCAGAGGACTCCAGGATGTTCAGATCAATGATGATTTTGCCAAGCTATCAGAGGCACTTTATGTGGCAGAGCAGAAAGCAAGAGAGGCAGTAGAAACAAGATCAAAGATACAGAGAGAATTAATGATCAAGGAGAAGGAGAAAAAAGAACAGGAATTAAGAATGCTTGCACAAAAGGCAAGAATGGAGAGAGCAGGT---GGAGTACCAGTTGGAGTTGGCGGTGATAGAGTATCTGGGGCTGGGATT---------------------------GACAGGATAGGTGTATCTGCTGCTGCAGCTGCAATAGATAGGAAT------------GATGAAGTAGAACGTGTCAAGGAGGATAGGTTGAAGGAAACTAAAGAGGAACGA------GAAGAAAGGTTGAAGAGGGAGAGTCTTCGGGAAGAACGACGACGTGAAAGAGAAAGGGAACGAAGATTAGAAGCAAAAGAAGGTCATGCTGGGAAGAAAAGCAAAATCACTCGTGACAGGGACCGGGATATTAGTGAGAAGGTGGCCCTCGGC---ATGGCTAATGTTAATACTGGC------GGTGAAGTCATGTATGACCAGCGTCTATTCAACCAGGAACAAGGGATGGAATCAGGTTTTGCTGCTGATGACACG---TATAATGTCTATGATAAGGCCTTGTTTACTTCACATTCTGGGCTGGGAGGTTTATATCGTCCTAAGAAG------GATACAGATGCTGAAGTTTAT---GGAGGTGCT---GAACAGCTGGACAAGATCATAAAAACTGACCGCTTCAAGCCAGACAAGGGCTTTGCTGGGGTAACTGAGAAA------CAAGGACCAAGGGACAAGCCTGTCGAGTTTGAA------GCTGAAGAAGCTGATCCATTTGGTCTCAACCAGTTCTTGACAGAGGTGAAGAAAGGAAAGAAAGGCAATGCACTGGATAAGGTTGGTGGTGGAGGCACTATGAGAGCAAGT------GCTGGTTCAGGCACAAAGGAATCCTATGAAGGCGGATCAAGCAGAAGCAGGGTGGACTTCCAACGA---------GGGCGGTAG---
>Ceratodon_purpureus
------------------------------------------------ATGGCGTCCGGGATGTTGTTGAACCGGTTGCCGGCGCCGAAGCACGCA---------------TCGGCGCCGACGTACGACGCGGATTCTGATCCGTGGTTTCAGACGCATTTGGAG---------------GTTGCGAAGCCGCAGGTTGCA---GCGGCGTTT---ACGCCTCCGCCGTATGGG---------------AAGCGTACGGGGTTCATGCCGCGGAGGCCAGAGCATTTCGGGGACGGGGGAGCGTTTCCGGAGATTCATGTGGCGCAGTATCCGTTGGACATGGGGAAG------------------------------------------------------GAGGTGGAGAAGGCGGATAATAAGATCATTCCGGTGAGTGTTGACGCGCAG---GGGAAGATTGCGTTTGACGCTGTGGTGAAGCAGGCGGAGAACGCGCGGAAGAATGTGTTCTCGCAGCATAGTGATCTCGTGCCAAAG---GTGCCGACGGAGGTGAGT---ACGGAGAAGCCGACTGAAGAGGAGGCG---------------GAGATGACGACCGAGAGAACGAAGGCTGCGTTGGAAAAGATTTTGGAAGGGAGGTTGAGTGCCGCGCAGCCGAAGAGTGTTCCAGCGCAGTCGTCGGCTCCG------CAGTTTATTAAGTATACTCCTTCGCAGCAGTCTGCGGCTTATAATTCCGGTGCAAATCAGAGAGTGATTCGGATGGTGGAGATGCCGAAGGATCCCCTGGAGCCGCCGAAGTTCAAGCACAAAAGAGTGCCGAAGGCGTCTGGTTCGCCTCCCGTGCCAGTCATGCACTCGCCCCCGCGGCCAGTGACTGTGAAAGATCAGCAGGACTGGAAAATTCCACCCTGCATATCGAATTGGAAGAATCCTAAGGGTTACACGATTCCTCTTGACAAGCGATTGGCTGCTGATGGGAGAGGGCTTCAGGAGGTGCAGATTAATGATAATTTTGCTAAACTTTCTGAGGCCTTGTATGTTGCGGAGCAGAAGGCGCGAGAGGCTGTGGAAGCACGGTCTAAGATTCAGCGGGAGGTGATGATGAAGGAGAAGGAGAAGAAGGAGAATGAACTTCGGATGTTGGCACAGAGGGCTAGGATGGAGAGAGCCGGCGTGGGCGCACCTCCTGCGGCG---------------ACTGGTGCGAATGCT---------------ATTGCTGTTGCTGATAAA---GGT------------ATGCCGATGTATGAGAGGAAAGCT---------GATGATGCTGGGGTTAGTAAGGAAGAGAAAACGAAGGAGTCTAAAGAAGAGAGG------CAGGAGCGGCTGGAGCGTGAAGCGCTTCGTGGGGATCGCCGTAGGGAAAGAGAACGGGAGAGAAGACTGGAGGCTAAGGAAGCGCCTGCAGGAAAGAAAAGCAAGATTACGAGAGATAGGGATCGCGATATTAGTGAGAAGATGGCCTTGGGA---ATGGCCAATACTGGTGCCGGC---GGTGGAGAGCTCACTTATGACCAGCGTCTATTCAATCAAGAGAAAGGCATGGAATCAGGGTTTGCAGCAGATGATACC---TACAATGTGTATGACAAGGGATTATTCACCTCTCAATCTGGGCTTAGTGGGCTTTATCGTCCTCGCAAA------GATTCTGATGCTGAGGTGTACGGAGGTAATGCTGATGAGCAGTTAGACAAGGTTATGAATACTGACAGGTTCAGGGCTGGGAAGGGCTTTGCTGGAGCAACCGAGCGG------GCTGGACCCCGTGATCGGCCTGTGGAATTTGAGAAGGATGATGTTGGAGAAGATCCATTTGGTCTGGACATGTTTCTTACAGAGGTCAAGAAAGGAAAGAAA------GCTTTGGACAGGGTCGGAGAAGGGGGTACCATGCGAGCTAGT------GCAGGATCCGGGAACAAGGACAGTTATGCTGGTGGT---TCCAGGAACCGAGTGGATTTTGAACGTGAAGGTGGTGGTCGTCGG---
>Physcomitrella_patens
------------------------------------------------ATGGCGTCTGGGATGTTGCTGAATCGGTTGCCGGCGCCCAAGAACGCA---------------CCGGCGCCCTCTTACGATGCAGAGTCCGATCCGTGGTTTAAGACGCATTTGGAA---------------GTGGAGAAGCCGCAGGCCGTG---GCGCATTTC---ACACCACCGCCGTATGGC---------------CGGAGAGGGGGTTTCATGCCGCGAAGGAAAGAACATTTTGGAGATGGAGGAGCGTTTCCTGAGATTCATGTGGCGCAGTATCCGTTGGATATGGGTAAG------------------------------------------------------GAAACTGAGAAAGCTGATAGTAAGATCATTCCCGTTAGTGTTGATGCTGAG---GGGAGTATTGCCTTCGATGCCGTCGTCAAGCAGGCCGAAAATGCAAGGAAGACTGTGTTTTCGCAGCATCGCGACCTTGTACCAAAG---GTACCCACCGAGGTGGAC---ACAGAGAAGCCTTCAGAAGAGGAAGCT---------------GAGGCAACCACAGAGAGGACGAAGGCAGCCTTAGAGAAGATCATTGAAGGAAGATTGAGTGCTGCGCAGCCAAAGAGTGTGCCATCTCAGTCTTCAGCCCCT------TCGTTTATAAAGTACACTCCCTCTCAGCAATCTGCGGCGTACAATTCCGGTGCCAATCAGCGCGTGATCCGAATGGTGGAGATGCCCAAGGACCCTCTGGAACCCCCGAAGTTTAAGCACAAGAGAGTTCCAAAGGCATCTGGTTCGCCTCCTGTTCCTGTCATGCATTCACCCCCTCGACCAGTCACTGTCAAGGATCAACAAGATTGGAAAATTCCTCCCTGCATATCAAATTGGAAGAACCCTAAGGGTTACACCATTCCTTTAGACAAACGGCTGGCTGCCGATGGAAGAGGACTTCAGGAGGTGCAAATTAATGACAACTTTGCCAAGCTTTCAGAGGCGTTGTATGTTGCAGAGCAGAAGGCTCGAGAGGCTGTGGAAGCACGATCCAAAATTCAACGAGAGATTATGATGAAAGAAAAAGAGAAGAAGGAGAATGAGCTTCGTATTTTGGCGCAGAGGGCTAGGATGGAAAGGGCTGGAGTTGGTGCACCTCCTGCGGCT---------------ACTGGTGCTAACGCT---------------ACTGCTGTAGCAGATAGAGGAGGT------------GCAGCAGCATACGAAAGGAGGGCT---------GATGATGCAGGTGTAAGCAGGGAAGAAATGGTAAAGGAGACTAAAGAAGAGAGA------CAAGAGCGGTTGGAACGTGAAGCGCTTCGTGGGGATCGTCGCAGGGAAAGAGAGAGAGAAAGAAGACTGGAAGCCAAAGAAGGGCCTGTTGGTAAGAAGAGCAAGATTACAAGAGACAGGGACAGAGACATTAGTGAGAAGATGGCTTTGGGA---ATGGCCAACACAGGTGCCGGT---GGTGGAGAACTCACTTACGACCAGCGTCTGTTCAACCAGGAGAAAGGCATGGAATCAGGGTTTGCAGCTGATGATACC---TACAATGTGTACGACAAAGGATTGTTCACCTCCCAATCTGGGCTTAGTGGGCTCTATCGTCCTCGGAAA------GATACTGATGCCGAAGTTTATGGAGGTGATGCCAATGAGCAGTTGGACAAGGTTCTTAGCACGGATAGATTTAGACCTGGCAAGGGCTTTGCTGGTGCAACTGAGCGA------TCTAGACCCCAGGATCGTCCTGTAGAATTTGAGAAAGATGAAGTTGGAGAAGATCCATTTGGGCTTGACATGTTTCTTACAGAGGTTAAGAAAGGAAAGAAA------GCTATGGACAGGGTGGGAGAAGGGGGAACCATGCGTGCAAGT------GCAGGATCTGGTACTAAGGATAGCTATGCTGGTGGC---TCTAGGAACCGAGTGGATTTTGAACGTGAAGGTGGTGGTCGTCGATGA
>Huperzia_squarrosa
---------------------------------------------CAAATAATGGCTGTGGAGCTTTTAAGGGGTCTTCCAGCCCCAAAGCAAAAT---------------TCTACACCTTTTTACGATGTTGCTTCAGATCCATGGTTCAAGAATAGAGTTGAT---------------GCAGAAAAATCTCAGACT------TTTCGTTTGAAAGAGATCCCTCCTTATGGA---------------AAAAGAGGGGGTTTTGTTCCAAGGAAATTGGAGGATTTTGGGGATGGAGGTGCTTTTCCTGAAATTCATGTGGCACAGTACCCGCTGGATATGGGCAGG------------------------------------------------------AAAGAGCAGAAATTGGACAGCACTATTTTACCTGTATCCGTTGATGCAGAG---GGTAATATAACCTTTGATGCAATTGTGAAGCAAGGTGAAAATGCATCTAAAACTGTGTATTCTCAACATAGGGACCTAATTCCAAAG---CTTCCAAATGAAGTGGAGTCCACGGAGAATGTGAGCGAGGAGGAAGCT---------------ATGGAAACTACTGAGAGGACCAAGGCTGCACTGGAGAAGATTGTGAGTGCAAGGTTGAGTGCAGCACAGCCTAAAAGTGTCGCTTCTCAATCATCGGCTCCC------TCATATATCAAGTATACGCCCTCGCAGCAGTCAGCCGCTTTTAACTCTGGTGCAAAGGAGAGGGTTATTCGCATGGCGGAGATGCCAAAGGATCCTCTTGAACCTCCAAAGTTTAAGCACAAGAGAGTACCAAAAGCATCAGGCTCGCCTCCAGTTCCAGTAATGCATTCTCCACCACGCCCAGTAACTGTCAAGGATCAGCAGGATTGGAAGATACCTCCATGTATCTCTAACTGGAAAAATCCCAAAGGTTATACAATTCCTCTTGACAAGCGACTTGCTGCAGATGGCCGAGGTCTGCAAGAAGTTCAGATCAATGACAATTTTGCAAAGCTTTCTGAAGCATTGTATGTTGCTGAACAGAAAGCTAGAGAGGCCGTGGAGATGCGGTCGAAAATTCAAAGAGAACTGATGTTGAAAGAGAAAGAGAAGAAAGAGCAAGAACTCCGAATGCTGGCACAAAGAGCTCGGATGGAGCGAGCTGGA---GGGGCGGTTGAAAGGATGGGCCCT------------ACTGTTGGAGCC---------------------------GAGCGACTTGGATCAGGACCTGCATTGGGACAAGTGGAAAGGAAAGCTGATCCAGTTGATCTCGGACGATCTGCTAAGGAAGATCGACTGAAAGAAACGAAGGAGGAAAGA------GAGGAGCGCCTGAAGCGTGAGGCTCTGCGAGAAGAAAGGAGGAGAGAGAGAGAAAGAGAGAGGAGATTAGAAGCCAAGGAAGGGCATGCAGGGAAGAAAAGCAAGCTCACAAGGGACAGGGATAGGGACATTAGTGAAAAAGTGGCTTTGGGA---ATGGCCAATACTGGAACCGGA------GGTGAGATCATGTACGATCAGAGGCTCTTCAATCAGGAACATGGCATGGAATCTGGGTTTACAAATGATGACACC---TATAATATCTATGATAAGGGACTGTTTACGTCACATTCTGCTCTTGGTGGCTTATATAGGCCTCGAAAA------GATATGGATAACGAGGTTTAT---GGAGGTGCTGAAGATCAGCTGGAAAAGGTTCTTAAGACTGATCGATTTCGAGCAGATAAAGGGTTTGCAGGAGCAACTGAGAGA------GGAGGTCCACGAGATAGGCCTGTTGAATTCGAGAAAAATGTTGAAGAAGCTGATCCGTTTGGCCTTGATCAGTTTTTAACAGAGGTGAAGAAAGGTAAGAAA------GCCTTAGACCGAGTTGGAGGTGGAGGAACCATGCGAGCAAGT------GCTGGGTCTGCAATGAAAGAAAGCTATGAGGGTGGGTCAAGCAGGAGCAGAGTAGAATTTGAGAGG---------GGCAGGTAA---
>Huperzia_lucidula
---------------------------------------------------ATGGCTGTGGAGCTTTTAAGGGGTCTTCCAGCCCCAAAACAAAAT---------------TCTACCCCTTTTCATGATGTTTCATCAGATCCATGGTTCAAGAGTAGAGTTGAT---------------GCAGAAAAATCTCAGACC------TTTCGTTTAAAAGAGATCCCTCCGTATGGA---------------AGAAGAGGGGGTTTTGTTCCAAGGAAATTGGAGGATTTTGGGGATGGAGGTGCTTTTCCTGAAATTCATGTGGCGCAGTACCCTCTGGATATGGGCAGG------------------------------------------------------AAAGAGCAGAAATTGGACAGCACAATTTTGCCTGTATCCGTTGACGCAGAG---GGTAATATAACTTTTGATGCAATTGTGAAGCAAGGTGAAAATGCATCTAAAACTGTGTATTCTCAACATAAGGACCTTATTCCAAAG---CTTCCAAATGAAGCGGACTCCGCGGAGAAGCTGAGCGAGGAGGAAGCT---------------ATGGAAACCACCGAGAGGACCAAGGCTGCACTGGAGAAGATTGTGAGTGCGAGGTTGAGTGCAGCACAGCCTAAAAGCGTCGCTTCTCAATCATCGGGTCCC------TCGTATATCAAGTATACGCCCTCGCAGCAGTCTGCCGCCTTTAATTCCGGTGCAAAGGAGAGGGTTATTCGCATGGCGGAGATGCCAAAGGACCCTCTTGAGCCTCCCAAGTTTAAGCACAAAAGAGTACCAAAAGCATCAGGCTCGCCTCCGGTTCCAGTTATGCATTCTCCACCACGCCCAGTAACTGTCAAGGACCAGCAGGATTGGAAGATACCTCCATGTATCTCTAACTGGAAAAATCCAAAAGGGTAT---------------------------------------------------------------------------------------------------------------------------------------------------------------------------------------------------------------------------------------------------------------------------------------------------------------------------------------------------------------------------------------------------------------------------------------------------------------------------------------------------------------------------------------------------------------------------------------------------------------------------------------------------------------------------------------------------------------------------------------------------------------------------------------------------------------------------------------------------------------------------------------------------------------------------------------------------------------------------------------------------------------------------------------------------------------------------------------------------------------------------------------------------------------
>Arabidopsis_thaliana
---------------------------------------------------------ATGAAGTCTCTTAATGATCTTCCTGCGCCCAAATCAACC---------------ACTACCACGTATTATGATCATTCTAATGATGCTTGGTTCAAAAACCGAGTCACT------------GAATCCGAGACGGTGAAATCCTCCAGTATCAAATTTAAAGTGGTGCCTGCTTACCTG---------------AATCGTCAAGGTTTACGTCCGAAGAATCCAGAGGATTTTGGCGATGGTGGTGCTTTCCCGGAGATTCATCTTCCTCAGTATCCTCTTCTTATGGGTAAG---------------------------------------------------AATAAATCCAATAAGCCTGGAGCTAAGACTCTCCCTGTTACTGTCGATGCTCAG---GGAAACGTGGTCTTTGACGCTATAGTGAGGCAGAATGAGAACTCGAGGAAGATTGTTTATTCTCAGCATAAGGATATTATTCCAAAGTTTCTGAAAAACGAGGGAGACTTGGGTACTGTTGTTGATGAAGAGGAGGAATTGCAGAAGGAGATTCAGGAGACTGCTGAAGAAACGAAAGCTGCCATTGAGAAGATTGTGAATGTGAGACTGAGTGCAGCGCAGCCTAGTAATATAGCAAGGCAATCGGGAGATTCA------CAGTACATTAAATATAAGCCATCCCAGCAATCTTCTGCCTTCAATTCTGGTGCTAAAGAGAGGATCATTAGGATGGTGGAGATGCCTGTAGATCCACTTGATCCACCAAAGTTCAAGCACAAGAGAGTCCCAAGGGCTTCTGGTTCTCCGCCTGTTCCGGTCATGCATTCACCGCCCAGGCCTGTTACCGTCAAGGACCAGCAAGACTGGAAAATCCCTCCTTGTATCTCCAATTGGAAGAATCCGAAAGGTTACACAATCCCTCTTGACAAACGTCTAGCTGCTGATGGAAGGGGCCTACAAGACGTTCAGATCAATGATAACTTTGCCAAGTTATCAGAGGCCCTCTATGTAGCTGAGCAGAAAGCTAGAGAGGCTGTTTCAATGCGTTCCAAGGTGCAAAAAGAGATGGTGATGAAGGACAAGGAAAGGAAAGAGCAGGAATTGAGGGCTCTTGCCCAAAAAGCTCGCTCCGAAAGAACCGGTGCTGCTATGAGTATGCCTGTCTCATCT---------------------------------------------------GACAGGGGTAGGAGTGAAAGTGTTGACCCAAGAGGTGATTATGACAACTATGACCAGGATAGAGGAAGGGAAAGAGAAAGGGAAGAGCCTCAAGAGACGAGGGAGGAGAGG------GAAAAAAGGATTCAGAGAGAAAAGATACGAGAAGAGCGTCGCAGGGAAAGAGAGAGGGAGAGAAGGTTGGATGCCAAAGATGCTGCCATGGGGAAGAAGAGCAAGATCACCAGAGACAGAGACCGTGACATCAGTGAGAAAGTTGCTCTTGGA---ATGGCATCTACTGGAGGAAAA------------------------------------------------------------------------------------------------------------------------------------------------------------------------------------------------------------------------------------------------------------------------------------------------------------------------------------GATCCTTTCGGTCTTGAGAAGTGGGTTTCTGATTTAAAGAAGGGTAAGAAA------CCTTTGGACAAGATCGGGTCTGGTGGAACTATGAGAGCAAGTGGCGGTGGTGGTAGCTCTTCAAGGGACGATGACCACGGCGGTTCTGGTCGAACCAAGATCAATTTCGAACGC------AGTGACCGGCGTTAA
>Theobroma_cacao
ATGGAAGAGGTTTACAGGAGGGACAATGAAGGCAAGTGCAGGCTCTTCAATGCGATGAAGGAGGCTCTTGTAGATCTCGCATTGGTTTCGAAAGAGGATACTCAGTACCCATGTATTTCTTTTTTCTCTCCATTTGGGGAGGACTGG---------------------------------TGCTCCCTTCCCCTGGAGAGC---------------------CCGATTTGGGGCTCCCTAAGAGAGCATCGATGCTCCTCTTTCTTGCCGTTAAAA---------------------------------------------GCGAAATTTCAATTGCAAAAGTGGAAGCCGCCAGTTGGATTCCTAATCAAAATCGTTTTTCTGACTCATCGTCAACAGCAGAAATCTCGTAGCTGTCGATCCGCCATGGTGGCTTTA------------------AAGGATCTTTCACCAGACGCGATAGTTAAA------------------------------------------GATTTGATATCGAAAATTTTGAGGAACGAGGAAGAG------------GGGGATGATGAGGAGAGG---CAGAAAGAGATTGAGGAAACAATGCAAGAAACTAAGGCTGTCTTAGAGAAAATAGTGAATGTGAGAGTGAGTGCTGCACAGCCGAAGAATGTTACTAAACAGTCTTCTGATTCAAAGTATAAGTATATTAAGTATAAGCCTTCACAGCGATCGGATGCATTTAATTCAGGTGATAAAGCGAGGATAATTAGAATGGTGGGCATGTCTGTGGATCCTCTTGAGCGTCCCAAGTTCAAGCGTAAGAGGGTCCCGAAGGCTTCAGGGTCTCCACCTGTGCCGGTAATGCATTCCCCTCCACGGCCTGTGACTGTGAAGGATCATCAGGACTGGAAAATTCCGCCTTGTATTTCAAACAGGATGAATCCTAAAGGGTATTCGATCCCACTGGATAAGCATCTTGCTGCTGATGAAAGAGGTTTACAGGAGGTACAGATTAATGACACCTTTGCAAAGCTCTCTAAGGCTTTGAATGTTGCAGTGCAGAAGGCTAGGGAAGAAGTGGCGATGAGATCGAAGTTGCTGGAAGAGATGATGGTGAAGGAAAGGAAGAAG------CAGGAGTTGCGAGCTTTAGCCGCTAAAGCTCGTTCTGAGAGAACTGGGACAGTGGCGCCTTCAGCTGCTGTTCCA------------------------------------------ATGTCATCTGACAGAAAGGCGACGGATACT---------------GATATGAGAGTG---GATTATGAGCCAGTGAGGGAGAGAGAAAGAGAAATGCCAAAGGAATCAAAGGAAGAAAGG------GAGAAGCGGTTGCAGAGGGAGAAAATACGTGAAGAACGACGTAGAGAAAGAGAGAGGGAGAGGAGGTTGGAGGCCAAAGATGCTGCCATGGGTAAAAAGAGTACGATTACAAGGGATAGGGATAGAGAAATCAGTGAAAAGGTGGATCTTGGT---ATGGCTTCTACTGGGGCCGGAAGAGGTGGGGAAGTGATGTATGATCAAAGGTTATTTAACCAGGAGAAAGGAATGGATTCTGTATTTGCAACTGATAATCAA---TACAACATCTACGACAAGGGTCTGTTCACAGAACAGCCAACTCTCTCAACACTTTATAGGCCAAAGAAA------GACATGGATTCTGACATGTAT---GGTGGTGCAGATGAGCAGTTAGAGAAAATGTTGAAAACTGATAGGTTTAAACCGGACAAGGCATTTGGTGGAACTTCTGAGAGG------ATTGGTCCAAGGGATAGGGCAGTTGAGTTTGAAAAGGAAGCTGAGGAAGCTGATCCATTTGGTCTGGATCAGTTCTCCACAGATGTCAAGAAGGGTAAGAAA------GCCATGGAAAAACTGGGTACTGGGGCGACAATGAAGGCAAGT------GCAGGCTCTTCCATGCGATGA------------------------------------------------------------------
>Oryza_sativa
---------------------------------------------------------------ATGGTTCTCCGGCTGCCTGACCCCTCGCACGGCGGC------------GGCGCGCCGCCGCACGACCACACCGAGGACGAGTGGTTCAAGGAGCGGTACGGCGGCGGCGGCGGCGGAGGGGACGCGCCGAGGTCGTCG---AGGGCGGTGAATCCCGTGCCGCCCTACGGG---------------AGGCGATCGGCGCTCGCGCCTCGGAGGAAGGAGGACTTCGGCGACGGCGGCGCCTTCCCCGAGGTCCACGTCGCGCAGTACCCGCTCGACATGGGCCGCCGC---------------------------------GGCGGCGACGGCGACGGGGAGCAGCGGGGGTCTTCCGGCGGCGTGCTCAGCCTCACCGTCGATGGGAGCGGCGGCCGCGTCGAGTTCGACGCCGTCGTGAGACAGGGGGAGAACGCCGGGAAGACCGTGTACTCCAGCCCCGGCGACGTCTTGCCCAAGATCAACGCCGCCGCCGCCGAC------------GCCGACGATGACGAGCAG------GCGGCCGTGGAGGAGACCACGGCGCGGACGAGCGCCGCGCTGCGTGCGATCGTCGAGAAACGCCTCTCCGCCGTGCAGCCGTCGAACACCCTGGCCAGCAACCACGACCCG------GAATTCATCAAGTACACGCCTGCGCGGCAGACATCGGCGTTCAACTCCGGCGCGGCGGAGAGGATCATCCGGATGGGGGAGACCCAGCAGGACCCGCTCGAGCCGCCCAAGTTCAAGCACAAGCGAGTGCCCGCCCCCGCCGGGTCGCCGCCGGTGCCAGTGCTGCGCTCGCCGCCGCGGCCACCGTCGCAGAAGGACCACGACGACTGGAAGGTGCCGCCCAGCATCTCGAGCTGGAAGAACCCCAAGGGCTACTCCATCCCGCTCGACAAGCGTGCGGCGTTGGACGGCCGCGGCCTGCACGACGTCCAGGTGAGCGACGCCTTCGCCGCGCTCGCCGAGGCGCTGTACGCCGCCGAGCAGAAGGCCCGGGAGGCCGTCGAGACGCGCGCCAAGGTACACACCGAGATGAAGATGAGGGAGAAGGAGAAGGCCGAGCAGCATCTCCTCCAGCTCGCCACGAAGGCGCGCGCGGAGATGCTCGGCGCCGCTCCTCCGGCGCCGAGC------------------------------------------------------------------------------------------------------------------------------------------------------------------GAGCGG---TCGAAGGCGGCAGCAGAGCGCGACGCGATACGCGAGGAGCGGAGGCGCGAGAGGCGGCTCGAGGCGAGGGCCGCCGCC------GCCGCGGCGAGCAAGAAGAGCGCGGCCACCCGGGACAGGGACCGCGACGTCAGCGAGAGGATCGCCCTGGGC---ATGGCGAACACCGGCGGCGGC---GGCGGCGAGGTCACCTACGACCAGCGGCTGTTCAACCAGGAGAAGGGAATGGGCTCCGGGTTCGCCGGCGACGACCAG---TACAACGTCTACTCCGGGAGGCTCTTCGCGGCGCAGCCGGCGCTGTCGACGCTCTACAAGCCGAGCAAGCACGGCGAGGAGGACCCTGACGCCTAC---GGCGACGCCGACGAGCACCTCGGGAAGATTGCCAAGACACGCAGGTTCGTGCCCGACAAGGCGTTCACCGGAGCTCCGGCGAGCGTGGCCGCCGGCAAGAGGGAGAGGCCCGTCGAGTTTGACGGGCCGGAGATGGAGGAGGATCCGTTCCACCTTGATCAGTTCTTGACTCAGATGAAGAAGGGGAAGCAT------------------------------------------------------------------------------------------------------------------CAGTGA---------------------
>Amborella_tricopoda
------------------------------------------------------ATGGCAACCTTGAAGGAACTTCTTCCCCATCCAAAGTCAGCA---------------ACCACTGGTGTCTACGACTTCTCATCAGAGCCATGGTTCAAAGATCGCTTCATT---------GACCCTGCAAAATCCAGTATTAATTCAGCTTCCAAAGCCAAATCCATCTCTCCTTATGGG---------------AAACGAGCTGGTTTTGTTCCTCGAAAACCTGAAGATTTTAGAGATGGTGTGGCCTTTCCTGAGATCTACATCGCCTAG------------------------------------------------------------------------------------------------------------------------------------------------------------------------------------------------------------------------------------------------------------------------------------------------------------------------------------------------------------------------------------------------------------------------------------------------------------------------------------------------------------------------------------------------------------------------------------------------------------------------------------------------------------------------------------------------------------------------------------------------------------------------------------------------------------------------------------------------------------------------------------------------------------------------------------------------------------------------------------------------------------------------------------------------------------------------------------------------------------------------------------------------------------------------------------------------------------------------------------------------------------------------------------------------------------------------------------------------------------------------------------------------------------------------------------------------------------------------------------------------------------------------------------------------------------------------------------------------------------------------------------------------------------------------------------------------------------------------------------------------------------------------------------------------------------------------------------
>Pinus_maritima
---------------------------------------------------ATGGCAGCATCACTACTTGGGAGCCTTCCAGCTCCCAAGGTAAAC---------------AACGGGCCACAGTATGATTTTGCTTCGGATCCATGGTTCAGGGATCGGGTAGAT---------------CAACACCAGCCCAATTCGGTC---GTAAAGGTTAAGCAAATACCCCCTTACGGG---------------AAGCGGGCAGGATTTGTCCCTCGCAAGATCGAAGACTTCGGCGATGGGGGCGCCTTCCCAGAGATTCATATTGCCCAATATCCACTGGACATGGGGCGC------------------------------------------------------AAGGAAGAAAGGAAAGACACCAAGATTCTGCCCGTGAGCGTCGATGCGCAG---GGCAATATAGCCTTCGACGCCATTGTTAAGCAGAACGAGAATGCATCCAAGGTTGTGTATTCTCAACATAGGGATCTCGTGCCTAAG---CTGGGTGACGAGGTTGGTGGGATCCAGAAGATGGACGAAGAGGAGGAGGAT---AAGGAGATAAACGAAACAACCCTAAGAACAAAGGCAGCCCTGGAAAAGATTGTAAATGTTCGTCTCAGTGCCGCACAGCCGAAGAATGTCCCCCAGCAGTCCTCTGAAGCA------ACCCACATCAAATACACGCCTTCACAGCAATCAGTGGCTTTTAATTCCGGTGCGAAAGAAAGGATTATTAGGATGGTTGAGATGCCCAAGGATCCTCTTGAGCCTCCCAAGTTCAAACATAAGAGGGTACCAAAAGCTTCCGGATCACCCCCCGTTCCTGTTATGCATTCACCTCCGAGGCCTGTGACTGTCAAGGATCAGCAAGACTGGAAAATCCCACCTTGCATCTCCAATTGGAAGAATCCCAAAGGGTATACAATTCCGCTCGACAAGCGTCTTGCGGCTGATGGAAGAGGGCTCCAGGAGGTCCAGATTAATGACAACTTTGCGAAGCTTTCAGAGGCGTTGTATGTAGCTGAACAGAAGGCCAGAGAGGCGGTTGAGATGAGATCCAAGATCCAGAAGGAGTTGATGCTCAAGGAGAAGGAGAAGAAAGAACAGGAACTGCGTGCTCTAGCTCAACGAGCTAGGATGGAGAGAAGTGGAGCAGGTGCCGGAGCCGGTGCTGGTGCT------------GGTGCTGGTGCTGGTGATAAGGTCGCCATTGGAGTACCTGAAAGGGCAACTGTCACGCCCTTTGCAGGTGGCAGTGAAAGGAAGACGGAGTCT---GATCGTGATGCTGCCCCCAAGGAGAAC---ATAAGAGAGAATAAAGAGGAAAGA------GAGGAGCGGCTTAAGCGTGAAGCGCTTCGCGATGAGAGGAGAAGGGAGAGAGAAAGGGAAAGAAGGTTGGATGCTAAAGAAGGGCACGTTGGGAAGAAAAGCAAGATTACCAGAGACAGAGACCGTGATGTTAGTGAGAAAATTGCGCTCGGA---ATGGCCAATACCACTGCAGGT---ACAGGTGAAGTTGCCTACGATCAGAGACTATTCAACCAGGAGAAGGGCATGGAGTCTGGATTTGCAACTGATGATCAG---TACAATATTTATGATAAAGGTCTATTTACTGCTCATAACACACTGTCCACTCTTTATAGACCCAAGAAG------GATGCAGATAATGAAATGTAC---GGAGGGGCAGATGAACAGCTTGATAAGGTGCTTAAGACTGACCGTTTCAGAGCTGATAAAGGATTTGCTGGTGCTACTGAAAGG------GGTGGACCTAGGGACAGACCTGTTGAGTTTGAAAAGGATGCAGAAGAAGCTGATCCATTTGGTTTGGATCAGTTCTTGACGGAAGTGAAGAAAGGGAAGAAA------GCAATGGACAAGATTGGAGGTGGAGGAACCATGAAGGCAAGT------GCTGGGTCTGCAATGAAGGAAAGTTATGAAGGAGGCTCCAGTAGGACTCGTGTTGACTTTGAGAGA---------GGGCGCTAA---
>Lygodium_japonicum
---------------------------------------------------------------------------------------------------------------------------------------------------------------------------------------------------------------------------------------------------------------------------------------------------------------------------------------------------ATGGGCCGC------------------------------------------------------AAAGAGGAGAAGAGCGACAGCCGCATCCTCCCTGTCAACGTTGATGCGCAT---GGTAGAGTCGCCTTTGATGCCATTGTCAAGCAGGCTGAAAATGCATCCAAGACCGTCTTCTCACAGCATCGGGATCTTGTGCCCAAG---GTACCCACGGAAGTGGAT---CTCTCCAGGCCTGACGAGGAGGTGGAG---------------ATGGAAACCACCCTGAGAACCAAGGCTGCCCTGGAGAAAATTGTGAATGTGAGGGTCAGTGCTGCACAGCCCAAGAATGTGCCCACGCAGTCTTCCGGGGCA------TCCTATATCAAGTACACTCCATCTCAGCAAGCTGCAGCATTCAATTCCGGAGCCAAAGAGAGGGTCATCCGGATGGTGGAGATGCCAAAGGATCCATTGGAGCCACCAAAATTCAAGCACAAGAGAGTGCCTAAGGCTTCGGGTTCCCCACCTGTTCCAGTTATGCATTCTCCACCTCGTCCTGTGACAGTTAAGGACCAACAGGACTGGAAGATACCTCCCTGTATCTCCAATTGGAAAAATCAGAAGGGATACACAATTCCTCTTGACAAGCGGCTTGCCGCAGATGGTAGAGGGCTCCAGGATGTCCAAATTAATGACAATTTTGCCAAACTTTCTGAGGCTCTTTATGTTGCAGAGCAAAAGGCGAGAGAAGCAGTGGAGATGCGGTCCAAGATTCAAAAAGAGGTGATACTTAAGGAGAAAGAGAAGAAAGAGCAAGAGTTGCGGCTGCTGGCACAGAAAGCTAGAATGGAGAGAGCAGGAGCAGCAGCAACAGGAGCAGCTGGAGGT------------GGAGCAGCT------------------------------GAACGTGCTGGTTCTGGGCCCATTGCTGGAATGGAAATGCTTACCCCAGCAACTGGAAAGAGAGATGACATGGACCGCATTGACAGGGTAAGAGAAACTAGAGAAGAAAGG------GAGGAGAGACTTAAGAGAGAAGCTATAAGAGACGAACGTAAGAGGGAGAGAGAGAGGGAGCGACGATTGGAAGCCAAAGAAGGTCATCTGGGAAAGAAAAGCAAAACTACAAGGGATAGAGACAGGGATATCAGTGAAAAGGTTGCCCTTGGC---ATGGCTAACGTTGGAGGAGGT------GGTGAGGTTATGTATGATCAGAGGCTGTTTAACCAGGAGCAAGGAATGCAATCGGGATTTGCAGCTGATGACACT---TATAATATATATGATAAAGGCCTTTTCAACTCTCAGTCTGCTCTTTCAAGCCTATATCGCCCTAAGAAG------GATGCGGACAGTGATATGTATGGTGGTGGAGCTGAAGAACAGCTTGACAAGGTTCTTAAAACTGATCGCTTCAGAGCTGATAAAGGTTTTGCAGGAGCAACGGAGCGT------GCTGGTCCTAGAGACAGGCCTGTTGAGTTTGAGAAGGATCAGGAGGAAGCTGATCCATTTGGTCTTGATAGGTTCTTGACGGAGGTGAAGACAGGAACAAAG------CCCCTTGATAGAATTGGTACAGGAGGGACACTTAGGGCTAGT------GCAGGTTCAGCCATGAAAGAAAGCTACGAGGGAGGCTCCAGCAGGAGCAGGGTTGAGTTTGAGCGA---------GGAAGACGCTGA
>Selaginella_moellendorffii
---------------------------------------------------------------------------------------------------------------------------------------------------------------------------------------------------------------------------------------------------------------------------------------------------------------------------------------------------------------------------------------------------------------------------------------------------------------------------------------------------------------------------------------------------ATGGCTCCTCCT------------------------------------------------------------------------------------------------------------------------------------------------------------TCTCGGAATGCT------TCGTTTATCAAGTATAACCCATCTTTGCGG---------TTTAATTCTGGAGGTAAAGAAAGAACTATAAAGATGGTGGAGCTGCCGGTGGATCCGCTAGAGCCCCCCAAGTTTAAGTACAAGAAACTTCCCCGGCTCTCGGGCTCGCCTCTGGTACGCATCATGCACTCACCAGCTCGTCCAGTGACTGTCCAGGATCAACAAGACTGGAAGATCGTCCCTTGCATCTCCAACTGGAAGAATCCCAAAGGATACACAATTGGATTGGACAAGCGCTTGGCCGCCGATGGGAGGGGGCTCCAGGAGGTGCAAATCAATCACAGGTTTGCCCACCTCTCTGAGGCTCTCCACGGTGCGGAGAATAAGTCGGGGGAGGCCGTACTGTTGCGGTCACAGATCCAT------------CTCAAGGAACAGAGTAAAAGAGAGCAGGAGCTTCGATCGCTCGCTGAAAGAGCGAGAACGGAAAGAAGTCATAGTGGA---------------------------------------------------------------------------------------------------------------------------------------------------------------TTGAGGGAAGAACAAGAGGAGCGAGAAGACGAGGAAAGGCAAGAGAGGGATGTGATTCGCGGCGAGCGGAAGAGGGAACGCGAGCGAGAAGCTTGTTTGAGGAAA---------------TCTTCGAAAAGCAAAGTTGTGAGGGATTGCGAGAGGGATATCTCCGAGAAGGTTGCCCTTGGATCCATGGCTAGTGTCACGAAGGGT------GGTGAGCTGGTGTATGATCAGCGATTGTTTAACCAGGAGCAAGGCATGGATTCTGGCTATGGCGGCGATGACAGTGTGTACAATGTGTATGACAAGGGGCTCTTC------CATCCAAGCTTGGGTGGTTTGCACAGGCCAAAAAAA------GATGGTATTAACGAGGAGCTAGGAGGATTATCA------------------------------------------------------------------------------------------CGAGACAAGCCGGTTGAATTTGAGAAGGATTCA------TCGGATCCTTTTGGATTGAATGACTTCCTGAGTAAAATTAAAACT---------------------------------------------------------------------------------------------------------------------------GAGAGGTAA------------------
>Isoetes_spp
-------------------------------------------------------------------------------------------------------------------------------------------------------------------------------------------------------------------------------------------------------------------------------------------------------------------------------------------------------------------------------------------------------------------------------------------------------------------------------------------------------------------------------------------------------------------------------------------------------------------------------------------------------------------------------------------------------------------------------------------------------------------------------------------------------------------------------------------------------------------------------------------------------------------------------------------------------------------------------------------------------------------------------------------------------------------------------------------------------------------------------------------------------------------------------------------------------------------------------------------------------------------------------------------------------------------------------------------------------------------------------------------------------------------------------------------------------------------------------------------------------------------------------------AAGGTCATGCCGGGAAGAAAAGCAAAATCACTCGTGACAGGGACCGGGATATTAGTGAGAAGGTGGCCYTCGGC---ATGGCTAATGTTRATACTGRC------AGTGAAGACATGTATGACCAGCGTTTATTCAACCAGAAGCAAGGGATGGAATCGGGTTTTGCTGCTGA----------------------------------------------------------------------------------------------------------------------------------------------------------------------------------------------------------------------------------------------------------------------------------------------------------------------------------------------------------------------------------------------------------------------------------------------------------
>Isoetes_andicola
-----------------------------------------------------------------------------------------------------------------------------------------------------------TAGAGTGGAA------------AGCACTTCCAAAGCTTTAGAGCTT---GCTAATGTTCGCCAGCCTCCTCCTTATGGT---------------AAACGGTCTGGTTTCATTCCTCGGAAAGTTGAGGATTTTGGCGAGGGAGGTGCTTTCCCGGAGATTCATGTGGCGCAGTATCCTTTTGATATGG-----------------------------------------------------------AAGGAAGAGAAGATTGACAGTAAGATTGTTCCTTTGTCAGTTGATGCCCAG---GGTAATATAGCCTTTGATGCAATTGTGAAGCAGTCTGAAAATGCCTTCAAAACAGTCCATTCACAGCATAAAGATCTGGTTCCAAAA---CT--------------------------------------------------------------------------------------------------------------------------------------------------------------------------------------------------------------------------------------------------------------------------------------------------------------------------------------------------------------------------------------------------------------------------------------------------------------------------------------------------------------------------------------------------------------------------------------------------------------------------------------------------------------------------------------------------------------------------------------------------------------------------TATCTTCTGCGGCAGCTGCAATAGATAGGAAT------------GATGAAGTAGAACTAGTCAAGGAGGACAGGTTGAAGGAAACTAAAGAGGAACGA------GAGGAGAGGTTGAAGAGGGAGAGTCTTYGAGAAGAACGACGACGTGAAAGAGAAAGGGAACGAAGGTTGGAAGCAAAAGAAGGTCATGCYRGGAAGAAAAGCAAAATCACTCKTGACAAGGACCRRGATATTAGTGAGAAGGTGGCCCTYGGC---ATGKCTAATGTTAATAMTGGC------RGTGAAGTCA--------------------------------------------------------------------------------------------------------------------------------------------------------------------------------------------------------------------------------------------------------------------------------------------------------------------------------------------------------------------------------------------------------------------------------------------------------------------------------------------------------------------
>Isoetes_humilior
----------------------------------------------------------------------------------------AGAATCAG---------------GTATTTTCTACCTATGATGCATCTTCTGACCCATGGTTCTTACGTAGAGTGGAA------------AGCTCTTCCAAAGCTTTGGAGCTT---GCTAATGTCCGCCAGCCTCCCCCTTATGGT---------------AAACGGTCTGGTTTCA---------------------------------------------------------------------------------------------------------------------------------------------------------------------------------------------------------------------------------------------------------------------------------------------------------------------------------------------------------------------------------------------------------------------------------------------------------------------------------------------------------------------------------------------------------------------------------------------------------------------------------------------------------------------------------------------------------------------------------------------------------------------------------------------------------------------------------------------------------AGGCAGTAGAAACAAGATCAAAGATACAGAGAGAATTAATGATCAAGGAGAAGGAGAAAAAAGAACAGGAATTAAGAATGCTTGCGCAAAAGGCAAGAATGGAGAGAGCAGGT---GGAGTACCAGTTGGAGTTGGC------------------------------------------------------------------------------GCAGCTGCAATGGATAGGAAY------------GATGAAGTAGAACGAGTCAAGGAGGATAGGTTGAAGGAAACTAAAGAGGAACGA------GAGGAAAGGTTGAAGAGGGAGAGTCTTCGGGAAGAACGACGGCGTGAAAGAGAAAGGGAACGAAGGTTAGAAGCAAAAGAAGGTCATGCTGGGAAGAAAAGCAAAATCACTCGTGACAGGGACCGGGATATTAGTGAGAAGGTGGCTCTTGGC---ATGGCTAATGTTAATACGGGC------GGTGAAG-----------------------------------------------------------------------------------------------------------------------------------------------------------------------------------------------------------------------------------------------------------------------------------------------------------------------------------------------------------------------------------------------------------------------------------------------------------------------------------------------------------------------
>Isoetes_elatior
---------------------------------------------------------------------------------------------------------------------------------------------------------------------------------------------------------------------------------------------------------------------------------------------------------------------------------------------------------------------------------------------------------------------------------------------------------------------------------------------------------------------------------------CAGCATAAAGATCTGGTCCCAAAA---CTTCCTACTGAGGTTGAA------CAAAAGAGTAAGGAGGAAGAGATT---------------GCAGAGACAACCCAGAGGACTAAAGCTGCTCTTGAGAAAATTGTGCATACTAAAGTGAGTGCAGCACAACCTAARAATGTGCCATCTATCTCAACAACGCCT------TCTTATATTAAGTACACA---------------------------------------------------------------------------------------------------------------------------------------------------------------------------------------------TGGAAAATTCCTCCATGTATATCTAACTGGAAGAACCCAAAGGGTTATACAATTCCACTTGATAAACGGCTTGCAGCAGATGGAAGAGGACTCCAAGATGTTCAGATCAATGATGATTTTGCCAAGCTATCAGAAGCACTTTATGTGG-----------------------------------------------------------------------------------------------------------AAGGCAAGAATGGAGAGAGCAGGT---GGAGTACCAGTTGGAGTTGGC------------------------------------------------------------------------------------------GATAGGAAT------------GATGAAGTAGAACGAGTCAAGGAGGATAGGTTGAAGGAAACTAAAGARGAACGA------GAGGAAAGGTTGAARAGGGAGAGTCTTCGGGAAGAACKACGGCGTGAAAGAGAAAGGGAACGRAGGTTAGAAGCAAAAGAAGGTCATGCTGGGAAGAAAAGCAAAATCACTCGTGACAGGGACCGGGATATTAGWGAGAAGGTGGCTCTCGGC---ATGGCTAATG-----------------------------------------------------------------------------------------------------------------------------------------------------------------------------------------------------------------------------------------------------------------------------------------------------------------------------------------------------------------------------------------------------------------------------------------------------------------------------------------------------------------------------------------------
>Isoetes_coromandelina
-------------------------------------------------TGTCGAGCACACAGCTTTTGGGGCAGCTTCCAGCCCCCAAGAATCAG---------------GTATTTTCTACCTACGATGCATCTTCTGACCCATGGTTCTTACGTAGAATGGAA------------AGTTCTTCCAAAGCTTTAGAGGTC---ACTACCGTTCGCCAGCCTCCTCCTTATGGT---------------AA------------------------------------------------------------------TGTGGCTCAATATCCTTTAGATATGGGTAGA------------------------------------------------------AAAGAGGAGAAGATTGACAGTAAGATTGTCCCTTTGTCAGTTGATGCTCAA---GGAAATATAGCCTTTGATGCAATTGTGAAACAGTCTGAAAATG--------------------------------------------------------------------------------------------------------------------------------------------------------------------------------------------------------------------------------------------------------------------------GGAGCCAAAGAACGGGTTATTAGAATGGTKGAAATGCYTGTAGATCCRTTGGAACCYCCWAARTTYAAGCATAAAAGGGTTCCRAAGGCMWCTGGGTCACCTCCAGTTCCYGTTATGCATTCTCCTCCYCGRCCAGTRACAGTGAARGATCAGCAAGACTGGAAAATTCCTCCATRYATATCWAAYTGGAAGAACCCAAAGGGTTATACAATTCCACTTGATAAACGRCTTGCAGCAGATGGCAGAGGACTYCAGGATGTTCAGATYAATGATGATTTTGCCAARCTMYCAGARGCACTWTATGTGGCRGAGCAGAAAGCWAGAGAGGCAGTAGAAACAAGATCAAAGATACAGAGAGAGTTGATGATCAAAGAGAAGGAGAAGAAGGAACARGAATTAAGAATGCTYGCACARAAGGCAAGRATGGAGAGAGCAGGT---GGAGTRCCAGTWGGRGTTGGTGGYRATAGRGTATCYRGGGYTGGGRTT---------------------------GAMAGGACAGG-------------------------------------------------------------------------------AAGGAAACTAAAGAGGAACGA------GAGGAAAGG------------------------------------------------------------------------------------AAGAAAAGCAAGATCACTCGTG-TAGGGACAGGGATATCAGTGAGAAGGTGGCC-TTGGT---ATGGCCAATGTTAATACTGGA------GGTGAAGTCATGTATGATCAGCGGCTATTCAACCAGGAACAAG---------------------------------------------------------------------------------GAGGTTTATATCGTCCTAAGAAG------GATACAGATGCCGAAGTTTAT---GGAGGTGCT---GAGCAGCTGGACAAGATTATCAAAACTGACCGCTTCAAGCCAGACAAGGGCTTTGC--------------------------------------------------------------------------------------------------------------------------------------------------------------------------------------------------AGGAATCTTATGAAGGTGGATCAAGCAGAAGCAGGGTAGACTTC---------------------------
