# Supplementary material for: Phylogenomics indicates the “living fossil” Isoetes diversified in the Cenozoic
Source: PLoS One. 2020 Jun 18;15(6):e0227525. doi: 10.1371/journal.pone.0227525 (PMC7302493; doi:10.1371/journal.pone.0227525)
Supplement: S1 File — Folder containing fasta files for each of the individual nuclear alignments. (GZ) [file pone.0227525.s011.gz › 1_Individual_Nuclear_Alignments/Homolog_25016.orthogroup_3.fasta]

>Oryza_sativa
---------------------------------------------------------------------------------------------ATGGCTGTGGCCGCTGCCCAAGACCTCCCGCCG---------------------------------------------------------------ACCTTCCATCCCAACCCC------------------------------------------------------------------------------------------------------TCGCCTTTGCCTTCCTCCATGGAGCCG---------------------------------CGCCTCCGCCAGCTCCGCAGGGTT---------------CCG---CTCCTC------GACTTCGTCGCCCGCATCGCCGACCTCCATGCCGATCAGGCCAGCCCCGTCCGCAAGCTCGTCGCCGAG---------------------------------------ATGATTGGTGAGGTTGGGTCAAAACACATGGCATACCTTCCCAATGTCATGCCTTGTCTGCTTCATCTTCTCAACGATGACACACCTGCGGTCGCAAGGCAAGCTATTAAAACAGGAACAACCTTGTTTGCCAAAGTACTACGACAGCTAGTTATTCAGGGCTTGTTCTCAAGT------------------------------GGTGGCATTGATGATTCATTAAAATTATCCTGGGAGGCACTGCTCAAGCTTAAATCTGCTGTGTCACACATGGCCTTTCAGCCGATGAGCAATGAAGGAGCCAGGTTACTGGCTATTAAATTTGTTGAAAAAACAGTTCTATTGTACACCCCTGATCTTGATACCCCACCGGATCCACCAATT---------------------------------------GAAGTTACAGAAGATATG------GGATTCAATGTAGCGTGGCTGAGAGGAGGTCACCCTTTGCTTAATGTTGGAGATCTGGCAATGGAAGCCAGCCAGAACCTTGGATTGCTGCTAGAACAGCTTAAGCCTCCTAAAGTAAAATCACTCAGTACTTCCATGATCATTGTCTTTGTTACT------------------------------AGCCTCTCAGCTATCGCGCAAAGAAGACCTTCATTTTACGGACGCATACTTCCAGTTTTACTTTCTTTGGATCCAGCAAGTTCCATTATTAAA---GTGCAAGTCCCAGGTGCTTTCCATGCTTTGAAGAGTGCCTTTGCTGCATGCCTGAAATGT---ACACATTCAAGTGCAGAGCCGTGGCGAGCTCGCCTATTGGAAGCTCAAAATATTATCAACCAGGCTGATTCGATAGAACATTCTTCAAAC---AGGGTAGAATCATTGCCTCTGGAG------------ACAACAAGC------------------------------------------------------------------------------------------------ACAGATAACAGT---AACAAGCGTAATCTGATCGATGACATCGATAATGCGCCAGAAGATGGT------GATCGTTCCAACAAAAGAATTAGGCAATCACAT---CATGATCAAGAACATACTGAAAAT---GTAAAGAATAATGTGGAGCTAACCTCTGCTGAT---------------ACCCCATCTAGCCCGTCCAACTCTGCAAGT---------------------ACTGGAAATTCT---GAAGCTGTATATCAATTAGTTAGTATGTTTGCTGCATTAGCCGCTCAAGGTGACAGAGCGGCTGGATCACTGCAAATCCTGTCATCCAGTATTGCTGCTGACTTATTAGCAGAGGTGGTAATGGTTAACATGCAACACCTGCCAGTTTCT---------------------CATCCTGAAGTAGACCAACAACAA---------------------------------------------------TCTCCTTCAGCTGGCCAGCCATCTGGTGCTCCGAGTTCAAGTCTTCTTTCAGCATGCTTTCCTCTGTTAGAATCT---------------------------------------------TTATTGAAGAGAATAAATCAAAATGAT---------------------CGAGAGGTCGATGAAGCACCTCAAACTATAGAT------------------------------------------TCTGCTGTTGTGCCATCT---------------GCT------GCTGGTGAA------------------ACTGCAGCAATTCCTGCCATTCCTGGA------------------------CCTACCTCAAGAAATGTACCTATGGAGGAGAATAGTAATAGTTCATCAATTCCATCTGATATGGAAACTATA------------------------------------------GAGGCTAAAGAACCCACTGCAGATGCCGCTAGG---------------------------------------------TTATCAATTGAGATTCAAGAATCATCAGAAGCTTCCCATGCTTCAACA------------------GAACTTCAAGGA---ACCCAAGAGCATGGTGGCAGTTTTATTAGTTCATTG---------------------------CCTGCTGATAATTCCTCAGCTGGTCTTAGTTTG------------------------------------------------------------------------------------GCTCAATCTTCAGAAACTCGTAGTCCAAGCTCTTCTATG------------------GTGGAAGCAAGTCAGACTCAGTTCTCATATTCAAGCACACTTACTTCACAGCATGTGCTTCCAAAGTTGGTTGTGACTAATATTGATCTCAGCGATGAGGCTAAAGATCTACTTCAAAAAGAAGCATTTTTGCGGATTCTTGATTGTGATAAACAAGATGCA---TCTGGTGGTTCAATAGCTCGTCTTCCCTTGCTTGCTCACTTGGGTGTTGAGTTCCCTTTGGAGTTGGACCCTTGGGAGCTTCTCCAGAAGCATGTACTGTCTGATTATGTAAATAATGAGGGACACGAGCTGACACTGTGCATTCTGAACAGGTTGTATCGTGAAGCAGAACAGGAT------CAAGACTTCCTTTCATCGAGAACTGCAACATCAGTTTATGAATCGTTTCTTCTGACTGTTGCTGAAAATCTTCGCGATATGTTTCCGGCTTCAGATAAATCACTTGGAAAATTACTTTGTGAGATACCATACTTACCAGAGGGTGTATTGAAGTTGCTAGAGGGCTTATGTTCTCCTGGAAGCAATGAGAAGCAGGACAAGGATCTGCAGAGTGGTGATAGGGTAACTCAAGGACTTAGTGCTGTCTGGAACCTTATCATGTTAAGACCTTCAAATCGAGACAGATGTCTGGAGATCGCTTTGCAGAGTTCAATCCATCATCTAGATGAGGTCCGCATGAAGGCAATACGCTTGGTAGCAAATAAGCTATTTCCTATGGCAAGCATTTCAAAAAGGATTGAAGATTTTGCAAATGAAAAACTTAATTCA------------------------GTTCTGGAAGTAGTTCCAGCT------GATGAA------------------------------------------TCAGCAGCTTCTGAAATGTCT------------------------------------------------------ACTCCAGAAGCACCCAAGGAT------------------------GGTGGT---TCAGAAAAT---TTATCGTCTTCAGTAGCAGATTCTCAAACTTTGATGTCACTCTATTTTGCTTTGTGCACCAAGAAG------------------------------------------CATTCCCTTCTTCGGCATGTATTTGCAATATATGGAAGTCTACCACAAGCTGCC---AAGCAGGCAGTTCATCGACAAGTACCCATTCTGATCCGCACAATAGGC---TCATCTCCCAGTCTT------CTTGGGATCATCTCAGACCCACCAGCTGATAGTCGGGACCTACTGATGCAGGTTTTACAGACACTCACCGATGGAGCAATGCCATCTCAAGATCTGATTTCCTCTGTAAAGAACTTA---TATTCTAAAACAAAGGATATC---------------------GAGGTCCTTTTTGCAGTCTTGGCTCATCTGCCAAAAGATGAGGTCCTCCCTGTTTTTCCCAGTATTGTTAATCTTCCCTTGGATAAGTTTCAAGTTGCACTTTCTCGAATCCTGCAGGGATCACCGCAGAATGGGCCTTCTCTTGATCCATCAGAAATTTTGATTGCGATTCATGTAATAGATCCTGAGAAAGAAGGAATACCACTCAAAAAGGTTATTGATGCCTGTGCTGCTTGTTTTGAGCAAAGGACAATATTCACTCAACAAGTTTTGGCGAAAGCACTGAACCAACTGGTTGAACAAATTCCACTTCCGTTGCTGTTTATGCGAACTGTTATGCAAGCAATCGGTGCATTTCCTGCATTGGTGGACTTTGTGATGGATATCATGTCACGTCTTGTTAGCAAGCAGATATGGAAGTATCCCAAGTTATGGGTAGGATTCCTGAAGTGTGCTATCTTGACGAAACCTCAGTCATATGGTGTGCTGCTGCAGTTACCAGCTCCTCAACTTGAAAATGCCTTGAATAAGAATCCTGTACTGAAGGCACCTTTGGTTGAGCACGCGAACCAACCTAACGTACGATCAACTCTTCCAAGGTCTACCTTGGTAGTTTTGGGTCTTGCTGAAGATCAACAGCAACCTGCA---------------------------------------CCTCAAGCACAAAGT---------------------------AGCCAAAATCAGGCTGCAGAAACCAGCAGTTCAGCTGCAGATACTACGACAGAA------------------------------------------------------------------------------------GTGACCCAGGAATCTTCCGCTGTTAGCTAA---------------------------------------------------------------------------------------------------------------------------------------------------------------------------------------------------------------------------------------------------------------------------------------------------------------------------------------------------------------------------------------------------------------------------------------------------------------------------------------------------
>Ananas_comosus
ATGTCACACTTCCTCGTCCCCCACCCACCTCACCCCAAATTCATCGGCAAGTGTCGCGTAACTCGTCTTCAAGAAGAGACGAGCGGCGCGAAGATCTCTCTCTCTCTCTCTCTCTCTCTCTCTCCCCCCCGGAAACAACTCGCGGTAAACCCTAGCTCTCGATCGACTTTCTCCTTCCTCCTTTATGGAGGGTTTCATCCTCTTCCTCCTCGCACTGGATCGTGCCCGAGGCTAGCTAGGGTTTGCGAGAGGGAAGGGGAGGGGGAGATGGTGGCGACAATGGCGGCGAGTTGGAGCGACCGCGCGGCAAGCCTCCTCGACGCGGCGAGGTCGCCCGGG---------GAGGTGACCTCGCAGCTGCGGCGGCTGCGGCAGTTGAAGGAGGTGGTGTTGCACAGAGACCCG---ACGCTTCTCCCCGAGTTCGTGCCCCGGATTGCCGAGCTGAAGGGCGACGCGGCGAGCCCCGTGCGGAAGCTCCTCGCCGAG---------------------------------------TTAATTGGTGACATAGGGTTGAATCATATGGAGTTTTTGCCTCACATGATTCCTTGTCTGCTATGCTTTCTGAAGGATGAAGCACCTGCAGTTACCCGACAAGCACTTATAACTGGGATTTCTCTATTTCAGAGAGTGTTAGAAAAAATTGTCATTCAGGGCTTATACTCAAGT---------------------------------GAAATTGAGGAGTCAATGAAATCGTCATGGGAATGGATGCTGAAGTTCAAAGGTGCTGTATTATCAATAGCAATCGAGCCT---GGGAATGAAGGAGTGAAGCTGCTGGCTGTGAAATTCATTGAAGTAATGATTCTTCTCTATACCCCGGATCCCAGCATTTCTTCAGATCCACCCCAG---------------------------------------GAAGCTGGTGATGGGTTG------GGGTTCAACATATCATGGCTAAGAGCAGGTCATCCTCTGCTTGATGTCGGAGATTTAGCAATGGAAGCCAGCCAGAGCCTGGGACTGTTGCTTGAACAGCTTAGATCTCCACAAGTGAAATCACTTAGTAATTCAATGATTATTGTGTTAATTAAC------------------------------AGTCTCTCAGCTATTGCTAGAAAAAGGCCTTCATTTTATGGACGCATATTGCCGGTTTTACTTTGTTTGGATCCATCACGTACTGTTATAAAAGGAGTGCAGATCCCAGGTGCGCACCATGCTTTAAAGAATGCCTTTCAGGCATGTCTGCAATGT---ACACATTCAAGTGCTGAGCCGTGGCGTGTACGATTGGTGGAAGCTCTGAGAGCTATTAACATTGGCGATTTGGCAGAACAAACAGCTGCAGTTTCTGAGGAAGCTTTACCTCGAGAGGACAATAATAATACATCATCACAA---------------------------------------------------------------------------GCTTTCAATGACTTGAACAATGACAATGGG---CGTAAGAGACTTATATCAGAAGAAGTTACAGATGTATCTGAAGATGAT------GCTTTATCCAGTAAAAGAGTTAGACAAACACCTCTTCTAGTTCAGGAAAGTACAGAAGAA---CCAAGTCGGGCAATG---------TCCGATTCA---------------ATTCAGAAAGGGCCTTCTAATGAC------------------------------GGAAATTCT---GGAGCTGTGCATCAGCTTGTAAGTATGTTTGGGGCATTGGCTGCCCAAGGCCAGAAAGCTGCTGGGCCATTAGGGATTCTTATCTCCAGTATTTCCTCTGACTTGCTAGCGGAGGTAGTGATCGCTAACATGCGGAATATTCCACTGACT------------------TGCCATAAAGAAGATGGAGGAGAACTT---------------------------------------------------ATTCCTGGCATG---------GCTGGTGATAGTCTAATGCAACTATTTGCAGATATCTTTCCACTGTTGAAA---------------------------------------------------ATTAAGACATCAGTTTCCCATGATAATTCTAAA---AGCGAGCAGAGGGAAGAAGGTAGGGTAACAGCAACAGCTGAA------------------------------------------ACAACATTAGTCTCCTCT---------------TCTGTTGATGCTGGTACTCCAATA---------GTATCTGCTGGTTTTCCTGCTGCTCTTTCG------------------------CCAGTTTCC---------CCTGCTACCGAGAATGGCCATTCAACCACT---CCACTAACTATAGAAACAATT------------------------------------------GAGAGTAATATACCTGGTCTTAATTCTGCTAGT------------------------------------------------------TCGTTTGAGGAATCGAAAGATGCTTCTCATACTTCTACAGCA---------------GATCTGCAAGAAATGAGTCAAGAGCATGTTGGAAATTTCAGTGATAAATTG---------------------------ACTTCTGATATTTCCTCAACTGGAAATATGGTC------------------------------------------------------------------------------------ACGTATCTTTCAGAAGCTCAGAGTCCAAGAATAGCT---------------------ACAGATGCAAGTCAGCCGCCAACTACTGCTCCTATTGTCCTTACTTCCCAACTTATTCTGCCAAAGATGTCAGTGACTAACATTGACCTTAGTGATGAAGCCAAAGATAATCTGCAGAAACTGGCATTTGTGCGCATCCTTGAAGCATACAAGCAAGTAGCAGTTTCAGGTGGATTTTATGCCCGTCTTCCCTTGCTTGCTCACTTGGGAGCCGAGTTTCCTTTGGAATTAGACCCATGGGATCTTCTACGAAAGCATGTACTGTCTGATTATTTGAACCTCGAGGGGCACGAGTTAACATTGCGTGTCCTATACAGGTTATATAGGGAGACAGAGCAGGAT------CAAGACTTCCTTTCATCTAGAACTGCTACATCAGTTTATGAAACATTTCTTCTAACTGTAGCAGAAACCCTTCGTGATACATTTCCAGCATCTGATAAATCACTTGGTAGATTGCTTTGTGAGGTGCCTTACCTACCTGAAGGCATATTGAAGCTTTTAGAGGGCTTATGTTCTCCCAAGAGTAATGTGAGGCAAGACAGAGAATCGCAGAGTGGTGATCGAGTTACCCAAGGTCTTAGTGCTGTATGGAACTTGATTGTTCAAAGACCTTCAAATCGAGATAGATGCCTCCTGATTGCTTTGCAGAGTGCAGTTCATCCTGTGGAAGAAGTGCGGATGAAGGCCATACGTCTGGTAGCAAATAAGCTGTTCCCGATGGCAACCATTTCTCAGAAGATTGAGGACTTCGCTAATGAAAAGCTTCGCTCG------------------------ATAGTAGATGGTATTCCTGCT------TTGGAAGTTGATAATGTGGACGGAGCA---ATTCATGGGGTGCAAAAGGATGCTGATTCAGAAAAGTCTGGCAACGAAGAGCAACCT---------------------GTGCATGGTGTTGCTAGCGATGAACACATTTCTGAT------------------------GGCCAATTAGCTGAAAATGCAATATCATCTTCACTAGTGGAGGCTCAACGCTGCATGTCTTTGTATTTCGCACTTTGCACCAAAAAG------------------------------------------CATTCCCTTCTTCGGCAAATTTTCACAATTTACAAAAGCATTCCAAAGGATGGA---AAACAGGCAGTCCATCGACAAATACCAATACTTATTCGTACAATTGGC---TCCTCACCGGAAGTA------ATTAGTATCGTCTTAGATCCACCTGCTGGAAGTGAGAGTCTTCTCATGCAGGTTCTACAGACGCTCGCTGATGGAGCAGTTCCTTCGCAAGATCTGATTTCTTCCGTGAAGAAATTATACTATTCCAAAATGAAGGATGTG---------------------GAGATTCTTCTTCCTGTATTGCCATTCTTGTCCAAAGATGCGATTCTTCCTGTCTTCCCTAGCATTGTAAATCTTTCTCCAGATAAGTTCCAAGTAGCCCTTGCTCGTTTGCTGCAGAGATCACCACATAATAATCCCCCTCTCACTCCTTCTGAAGTTTTAATTGCTATTCATGGAATAGATCCCGAGAAAGACGGAATACCTCTGAAAAAGGTTATGGATGCTTGCTCTGCTTGTTTTGAGCAGCGGCAGGTTTTCACCCATCAGGTTCTGGCTAAG---------------GTTGAACAGATACCTCTCCCATTGTTATTCATGCGAACGGTTATACAAGCAATAGGTGCATTCCCTTCCTTGGTAGACTTTGTAATGGAGATTATGTCGCGGCTCATAAGCAAGCAGATATGGAAATATCCAAAATTATGGGTGGGATTCTTGAAATGTGCCATCCAGACAAAACCTCAGTCATACAGTGTGCTCCTGCAGTTACCAGCTCCACAGCTAGAAAATGCATTGAACAGAAATCCTGTGCTGAAGCCTCCCTTGATTGAGCATGCGAGCCAGCCAAGTATACGTGCAGCTCTTCCAAGGTCCACTCTGGTGGTTTTGGGGCTCGTGCAA---GAATCACAAGCTTCT---------------------------------------GGCCAGGCGCAGGCT---------------------------AGCCAAAGCCAGGCTGCAGAAACTGGCAGTTCTGCTGCCGATGGTGCACAAGAA------------------------------------------------------------------------------------GTTACCCAAGAATCCGCTTCTGTCAGCTAA---------------------------------------------------------------------------------------------------------------------------------------------------------------------------------------------------------------------------------------------------------------------------------------------------------------------------------------------------------------------------------------------------------------------------------------------------------------------------------------------------
>Arabidopsis_thaliana
---------------------------------------------------------------------------------------------ATGGCTTCGTATTCA------------------------------------------------------------------------------------------------------------------------------------------------------------------------------------------AGAGCAAGGCTTAAAGATCTCGCGAATTCCGCCAAATCAGCGACG---------GAATTGCCTCCCAAGCTGCAACGCTTGCGCTATATGCGCCGGGATTTGCAAAAAGACGATTCC---GTTTTTCCCACGGAGTTGCTTCCTCACCTTTTCGATCTTCTCTCCGATCAATTCGGTGCTGTCCGCAAGTTTGTCGCCGAG---------------------------------------ATACTTGGTGAAATTGGCCTGAAATATGTGGAATTAATACCTGAAATAGTGCCCCTTTTAATTAAGTCTCTTGAAGATGAGACACCAGCTGTGGCCAGGCAGGTCATTGCTTGTGGAGCTGATTTATTCCGTTCCACCCTCGAAAGAGTGGCAGTTCAGGGTTTGCATTCTAGT---------------------------------GAGTTGAATGATCTTCTTGAATCTTCATGGACATGGTTGATTAAGTTCAAGGATGAAATATGCTCAGTGGCTTTCAAGCAA---GGAAATAGTGGTGTAAAATTATGCGCTATGAAATTTGTGGAAGCGCTTATTCTCTTGTATACTCCTCAT---------------------------------------------------------------------------GAAGGAATTGAAGCAGATTTTAATATATCTATTCTCCGTGGGGGTCATCCTGTTTTGAAAATTGGAGATTTGTCAATTGAGGCCAGCCAGAAATTGGGTTTACTGCTTGATCAGCTTAGGCACCCTGCAGCAAAATCTCTAAATAGCTCGACGATTATTGTTCTTATCAAT------------------------------AGTCTTTCATCAGTTGCAAAGAAACGTCCTGCATACTGTGGACGAATTCTACCTGTTCTACTGAGCTTGGATCCC---CTAAGCTTTCTCAAAGGAGTGTATGCTGCAGCAACAAATCTTGCCTTGAAGACTGTATTTCTCTCCTGCTTGAAATGT---ACACATCCCGCTGCTGCACCG------GACCGGTTGACCAGTGCTCTTAAAGAGATAGAAGGTGGAGGTCAGGCAGCCAAAGCGAAAGAT---CTCTTTTACAAGACTAACGGAAGCATTCAGGACAAAGACAGTGTAGAAGATACCAAGGTATCAGTG------GAAGAG------AATCCTCTCTGTGCAAGTTCTGATGTAGCAGAA------------------------AGTAACTTAAGT---AGGAAAAGATCTGGATCAGAATACAATATTGATCTAAATGGAGAT---------GCTTCCGATGGAAAACGTGCAAGAATAACACCTTCTGTGTCAGAAGAATCCACTGACGGATTA------------------AATGGTAATGATGGGGTC------------TCTCTACCTCGGGTTGCTTCTACCTCGACCGGACCAAGTGATAGCAGAGGAGTGAGTGATAGT---GGACCTGCTCAGCAGCTAGTTGGTTTGTTTGGAACCTTGGTTTCTCAGGGTGAAAAAGCAATTGGATCTTTGGAGATTCTTATTTCAAGTATTTCGGCGGATTTACTTACTGATGTTGTGATGGCTAATATGCATAATATTCCACCAAATTGTTCTTCT------------TATGCTGATGGCACCGATGAGTTGGTGATGAACATGTGTATAGTTGGC---------AGTGATGCACAAATTAAATATCCACCATCATTTGTAGCGGGTGTCCTTTCATTGTCAACC------------GCATTCCCACCAATTGCTGCCCTGATAAATCCT---------------------------------------------------------------------------CACAATGAAGATGAGGAAGTCTATTCTGTTCATGTGGAC------------------------------------------CAGCAAATGTTTCCAGCT------------------------------------------------GAAGATGCAAGAACTCCACCTGGCTTATTA------------------------GCTACCTGTGATACTTCTTTTCCAGAAAATGAAGAAAGCAATACTGTGTCTCCACAAAATGTGCATTACATAGGG---------------------------------AATAGAGAAAGTGGAATACCTGGACTGGAATCTTCTGCT------------------------------------------------------CAACATGATGGGTCAGGAGCCCTTGTTACTAATGTATTGAGTTCTACG---------AATGTGGAGGCTGCAAGCAAAAATCAAAATGCGAGTTTCAGTGGAAAACTT---------------------------CTTGTCGATGTAATTCCCTCA------------------------------------------------------------------------------------------ATGTCTGTGGATAAGTTGGAGGAATTTAGTCCAAAGGCGGTTGGCACA---------------GTTGCTTCGGCGAGT---------------------------------CAGTTTGTCTTACCTAAGATATCAGCACCTGTTGTCGACCTTTCTGATGAAGAGAAAGACAGTTTACAAAAGCTGGTTTTTTTGCGCATTGTTGAAGCATATAAGCAAATATCAATGTCTGGTGGCTCACAACTCCGCTTTTCTCTTCTTGCTCATTTAGGAGTTGAGTTTCCTTCAGAGTTAGACCCTTGGAAAATATTACAGGAGCACGTTCTCTCGGATTATTTGAATCATGAGGGACATGAGTTGACTGTGCGGGTTCTTTACAGGCTATACGGGGAGGCAGAAGCAGAA------CAAGATTTCTTCTCTTCAACTACTGCTGCGTCTGCATATGAAAGTTTCTTGCTAACTGTGGCTGAAGCACTAAGAGATTCTTTTCCACCGTCTGACAAATCTTTAAGTAAATTGCTTGGAGATTCTCCACATCTGCCGAAATCAGTTCTGATGTTGTTGGAATCGTTTTGCTGTCCTGGAAGT---GGTGAAGTTGAAAAGGATTTACAACATGGAGACCGTGTTACTCAAGGTCTCAGTGCTGTTTGGAGCCTGATTTTAATGAGACCTGGAATCCGGAATGACTGCCTGAATATCGCTTTGCAGAGTGCTGTTCATCACTTGGAAGAGATTCGCATGAAAGCAATCCGCCTGGTGGCAAACAAACTCTATTCTTTATCATTCATTACAGAACAGATTGAGGAATTTGCAAAGGATAGGCTATTTTCT------------------------GTCGTAAGT------------------GATGATTGTGATAAGATGGATCTTGAT---CTGAAAAGTCCACCAAACAAACCGCAACACAGTATTAGTGGTATGAGTATGGAGACG------------------------------------CCCTCCGAAGCAACATCATCA------------------------------------------------TCAACTTCAGTTACTGAAGCTCAACGCTGCTTGTCACTCTATTTTGCTCTCTGTACCAAGGTCTTGCGAATT---------------------TTTACCATTCTTCGACTAATGACTAATCTAGTCTTTAACATATACAAGAATGCATCAGATCCCGTT---AAGCAGGCTATTCATCTTCAAATCCCTATTCTAGTTCGTACTATGGGC---TCATCCTCTGAGCTT------CTTAAAATTATAGCAGACCCACCAAGTGGGAGTGACAACCTTCTTATACAGGTTCTTCAAACCCTCACCGAGGGGCCCACTCCTTCTTCAGAATTGATACTTACTATACGGAAGTTGTTTGATACAAGAATAAAGGATGTA---------------------GAGATTCTTTTCCCAATTTTGCCATTCCTGCCAAGAGATGATGTTCTCCGCATTTTTCCCCATATGGTGAATCTTCCTATGGAGAAATTCCAAGTTGCACTTTCTCGTGTGCTGCAGGGATCATCTCAATCTGGCCCAGTGCTTTCTCCATCTGAAGCTTTAATTGCTATCCATAGCATTGACCCAGCAAGAGATGGAATACCACTTAAACAGGTCACAGATGCATGCAATACCTGTTTTGCGCAGAGGCAGACATTCACTCAACAGGTTTTAGCCGGTGTTCTGAATCAACTGGTCCAGCAAATTCCACTGCCAATGTTATTCATGCGTACAGTTTTACAAGCTATTGGTGCTTTTCCAGCTCTGTCGGACTTCATCCTGGAGATTCTTTCTCGTCTCGTTAGCAAACAGATATGGAAATATCCGAAACTGTGGGTTGGGTTTTTGAAATGCACACAGACAACACAGCCTCAATCATATAAGGTCTTACTACAGCTTCCTCCACTTCAACTGGGAAACGCATTGACTAAAATCCCGGCCTTAAGAGCTCCGCTAACCGCACATGCCAGCCAGCCAGAGATTCAATCTTCACTTCCAAGGTCTACATTGGCTGTTCTTGGACTTGTCCCTGATTCTCAAGGAACACAAACAAGCCAAGTG---------------------CAAGCGAATGAGACACAAACG---------------------------AGTCAGGAACAGCAGCAACAGCAAGCAAGCGAGCCACAGCAAACGAGCCAGTCT------------------CAGCAAGTTTCTGTACCATTGAGCCACTCCCAAGTAGATCACCAGGAACCCAGTCAGGTAGTTGCCAGTCAGTCTCAAAGCAGTCCCATAGGGACCGTCCAGTCAGCAATGAGTCAGTCTCAGAACAGTCCCATAGATACGGGCCGGTCTGAAATGAGTCAGTCTCAGAACAGTCCCATAGATACGGGCCGGTCTGAAATGAGTCAGTCTCAGAACAGTCCCATAGATACGGGCCGGTCTGAAATGAGTCAGTCTCAGAACAGTCCCATAGATACGGGAAGATCTGAAATGAGTGAATCTCAGAGCAGTCCTATTGGTCAGTCACAAAGCAGTCCTATTGGTACTGGCCAGTCTGATATGAGTCAAACC------------CCTCAAGTGTCGGACTCGAGTGCTCCAGAACCAACAAGCCATACTCGGACATCAGATCCTCAAGCGTCAAGCCAGACACTACGAGATGATGATGAGAAGATAGACGACACAGCAACCTCAGAAAACGAGGTGACAGAAATCGAGAAATCAAAAGAATCTTCCGAAGAAGAAGAAGAAGAAGAAGAAGAAGAAGAGTGA
>Theobroma_cacao
---------------------------------------------------------------------------------------------ATGGTGGGGATCATG---------------------------------------------------------------------------------------------AATCCA---------------------------------------------------------------GTTTCG------------------AGAGAAAAGCTCGCGAGTTTGTTCAACTCAGTGAAGCTAGCTGTA---------GACTTAGCTTCGAAGCTGGATCTTTCTCATCAATTGAAGCAAACTTTGTTGGAGGAAGACGCC---GCTGCCCTCTCCGAGTTCCTTCCTCGCCTCTTCGACCTTTACTCTGACCCGTCCGGTCCGGTTCGCAAGCTCGCCACCGAG---------------------------------------ATTATTGGTGAAATTGGAGTGAAAAACCTCGATTTTGTACCTGAAATTGCACCGTTTCTGATAACTGTTTTGGAAGATGCTACACCTGCTGTTGCTCGACAATCTATTGCTTGCAGCATTGATTTGTTTCGTCTTACACTCGAAAAAATTGCAATTCAGGGTCTATACTCTAGT---------------------------------GAATTGGACAGTGATCTTGAAGCATCATGGTCATGGATGTTAAAGCTAAAGGAGAAGATATACTCTATAGCTTTTCAGCCA---GGAAGTGGTGGGATAAGATTGGTGGCACTGAAGTTTGTTGAAGCAGTTATTCTGCTTTATACTCCAGATCCTACTGGCTCTCCAGAGGCCCCTCCT---------------------------------------------GATGAAGGAACTCCTGTAGAATTTAATGCAACTTGGCTTTGTGGGGGCCATCCTTTACTCAATGTTGGGGATTTGTCGATTGAAGCTAGCCAACAGTTGGGTTTGTTGCTTGATCAGCTTAGATTTCCAATAGTAAAATCTCTCACCAACTCGGTGATTGTTGTGCTTATTAAC------------------------------AGTCTTTCAGGTATTGCAAAGAAACGGCCTGCATATTATGGACGTATTCTATCAGTTTTGCTTGGTTTGGATTCCCCAAGTGTTGTTATCAAAGGGGTTCATGTCTATGGAGCACATCATGCTTTAAAAAATGCCTTACTCTCCTGCTTGAAATGT---ACACACCCAAGTGCTGCGCCGTGGAGGGATCGTGTACTTGGTGCCTTGAGAGAGATGAAAGCTGGAGGACTAGCAGAGCCAGCTCTAAAC---CAAGTTCTTAAAACTAATGGAAGTGTGGAAGAG------GGAAAAGATGATTCTTCGGTTATTAAG------GAAGAA------AAACCCTTGGTTAGAGCACGTGATGCTGCTGGT------------------------AGCAATATGGGG---AGGAAAAGATCTGTAACTGAGGACAGTAGTGATTTGGCTGAAAATGAT------GATGTGTCTGGCAAACGTGTCAGGTCAACACCTAGTGTCTCAGAAGAGTCAACAAAAGAG---TTAAACAGGAATACTACTACGTCTCAGGGTGACATTTGT------TCAACTCAACCAACCATTAATAAAGGAGATGTTGATACT------------------------------GGACCGGTCCAGCAACTTGTTGCCATGTTTGGTGCCTTGGTTGCTCAAGGAGAAAAAGCTGTGGGATCTTTGGGGATTCTTATTTCAAGCATATCTGCTGACTTGCTGGCTGAGGTAGTGATGGCTAACATGCGTAACCTTCCTCCCGATCATCCT---------------CACACTGATGGGGATGATGAATTGCTGGAGAACATGAGCATAGTTGGA---------AGTGACACTCAAGCCAAGTATCCACCATCATTCTTAGCTGACGTTGTTTCGTTGTCGAGT------------ACTTTCCCCCCAATAGCCTCACTGCTAAACTCCCAGCTGTCTGTT------------TCCAATAAAATAGTGAAAACAGAAGGGGAGGAAGAAGTT------------------------------------------------------------------------------------------GATGTTGTGGCTGGCCCTAATAATGCTGTTGCATATGCTGGCATGGCTCACGAAGCCGAACATGCTCTTTTGGCTACTGATTTACCA------------------------------------GTTTCTTCTGACATTGTTTTGCCTGGAAAGGTGAAGATTGATCTACCTCCTCCATCTGATATCCATGATGTGGGGTATCTT---------------------------------GAAAGTGAGATACCTGGCTTGGATTCTTCTGTT------------------------------------------------------CGTACTGATGGATTGTCAGACACCCAAACTGCTTCTTCATTGGTCTCTACTGAT---------------------------------------------------------------------------------CTAGAAGATGCTAGTCAAGAGCAAGTTACTAGTTTTGGT------------GGAAGG------------------------TCACCACTGCAT------GTGCTTCCATCAATTTCAACAGATAGGTCTGAGGAGCTTAGTCCAAAAGCAGCTGTTATGGATTCCAACAGCCTGATTTCCTCAACAGCAACTTCTGTTGTTTCGTCT---------------TATATTGCCTTGCCCAAGATGTCAGCACCTGTTGTCAATCTTTCTGATGATCAGAAGGATGATTTGCAAAAGTTGGCTTTTATACGTATCATTGAGGCATATAAGCAAATAGCTCTATCTGGAAGTTTGCAAGTTCACTTTTCTCTGCTTGCTTATCTAGGAGTCGAGTTGCCGTCGGAGTTAGACCTACAGAAACTGCTACGAGAACACGTTTTGTCAGATTATATAAATCACCAGGGACACGAGTTGACATTGCGTGTCCTCTACAGGTTATTTGGCGAGGCAGAAGAGGAA------AGCGATTTCTTCTCATGTACAACTGCTGCTTCTGCATATGAAACATTCCTTCTGGCTGTTGCCGAAACTCTTAGGGACTCTTTTCCACCTTCAGACAAATCTTTAAGTAAACTTCTTGGTGAAGCTCCTCGCCTGCCAAAGTCAGTTTTGAATTTATTAGAGTGTTTGTGTTCTCCTGGAATCTCAGAGAAAGCTGAGAATGAGTCACAAAGCGGAGATAGAGTTACTCAAGGCCTCAGCACTGTATGGAGCCTAATTCTACTGAGACCTCCCATTCGTGATGTGTGCTTGAAAATTGCTTTGAAGAGTGCAGTTCATCACTTGGAGGAAGTCCGAATGAAAGCAATACGTCTGGTAGCAAATAAGCTTTATCCTTTATCATCCATTGCTCAACAAATAGAAGATTTTGCAAGGGAAATGCTGCTCTCT------------------------GTAGTAAATGGCGATGGTATA------GAAAGAACAGATGCTGAAGGATCC------ATTACTGAACCACAAAAGGAATCTGATTCAGAAAAGCCATCAAATGAGCATCAGTCA------------------------------------ATGAGTTCCATTGGTAAAGACATCTCTGCTGATGTTCATCAG---TCAGAAACATCTCAGAGTGTGTCATCCCTTTCTGTTCCTGAGGCTCAACAGAGCATGTCACTTTATTTTGCTCTGTGTACAAAGAAG------------------------------------------CACTCTCTCTTTCGCCAAATATTTGTTATCTACAAGAGTGCATCAAAGGCAGTT---AAGCAGGCAATCCATCGTCATATTCCCATACTAGTTCGTACCATGGGC---TCGTCATCTGACCTC------CTTGAAATTATTTCAGATCCTCCTAGTGGAAGTGAGAGTCTTCTTATGCAGGTTTTGCATACACTGACAGATGGGACAGTTCCTTCTGCAGAATTAATGTTCACCATTAAGAAGTTATTTGATTCAAAACTAAAGGATGTT---------------------GAAATTCTAATTCCAGTATTGCCATTCCTACCAAGAGATGAGGTTTTTCTC------------------------------------------------------------------------------------CATTCTCTGATAATTTCCTTTCTCATTGTCTACGAGCATGGT---------------------------------------------------------TGTTTTGCAGAA---------------------------------------------------------------------------------------------------------------------------------------------------------------------------------------------------------GAATGTTGA------------------------------------------------------------------------------------------------------------------------------------------------------------------------------------------------------------------------------------------------------------------------------------------------------------------------------------------------------------------------------------------------------------------------------------------------------------------------------------------------------------------------------------------------------------------------------------------------------------------------------------------------------------------------------------------------------------------------------------------------------------------------------------------------------------------------------------------------------------------------------------------------------------------------------------------------------------
>Littorella_uniflora
------------------------------------------------------------------------------------------ATGGTAGCAATCACGGTGGAGATGTCT---------------------------------------------------------------------------------------------------------------------------------------------------------------------------------CGGGAGAAGATTGCTCGCGGAATAAGCTCCGTAAAGTGTAGTGGTGGCGCCGGAGAAGTTGCACCAAAGCTCGACCAGCTGAGGCGGCTTCGCTCCAAGCTATTGGCCGCTGATTCC---GAGCTGCTTGTGGATTTTCTGTCCCCTATCCTTGACCTCCTTTCAGAGGATGCTAGCCCTGTCCGCAAATATGTTACTCAG---------------------------------------ATGGTTGGTCAAATTGGTCTGAAGCACATGGAGTTGTTACCTGAAATGGTCCCAGCAGTGATTGATGTTCTCGTGGATGATACACCGGCTGTTGTTCGCCAAGCAATCACGTCTTCTATTAAAATTTTCCGCTCAACTCTGGTCAAAGTTGCCGTTCAGGGCTTATACTCAAGT---------------------------------GAGTTCAGTGAGTCACTCAAATCATCATGGGCATGTGTCCAAAAGTTGAGGGATGAGATATATTCTATGGCCTTTAAGGTG---GGAAGTGATGGCCGAAGATTGGCTGCATTGAAGTTTGTAGAATCTGTTATATTGCTTTATACGCCTGATCCAAATGGTTCTTCGAACCCACCTCCT------------------------------------GATCAAATTTCTGATGCAAACTTTGAGGATTTCAATGTTTCATGGCTTCGTGGTGGACATCCTATACTTAATGCTGGAGATATGTCAGTTGAAGCAAGCCGGAGTTTGGGTCTACTGCTTGATCAACTGAGACCCCCATCGTTAAAATCCCATAGTAATTTGATGATCATTGTGCTTATTAAA------------------------------AGTCTTTCAACAATTGCAAGGAAGAGGCCTGCCTTTTATGGCCGTATACTGCCGGTTTTACTTGGATTGGATCCTTCTAGTTCTTTTGGCAGTGACATGCATCTTGGGGGAGTGCGTCTAGCTCTGAAGAATGCTTTCGAAGCTTGTTTAAATTGT---TCCCACCCTGGTGCAGCACCCTGGCGGGATCGCCTGGTCAGTGCAATTACAGATATCAAAGTTGGAAAGCCGACA------------------CAAGTTAAAGGTTTAGGCGAGGATGATGGAAGGGCTGTCTGGAGAGAGGATCCCCACGTGGCTCGAATCCATGAGGAGGAAAAATCCCCTATG------------------------------------TCCGAGTCCCCTGGTAGTAGTGCTGGGAGGAAAAGATCCGCGGTTCTGGCTATTGCAGATTTGAGTGAGAAT---------GAAGGATCCGGAAAACGTGCAAGATCAACACCTGGCAATTTAGAGGGGTCATGGAATGATATG------------------------AGTGGGAAATTG------------GAAACAGGCACTTTAAGTGAACCAACACCATCTGAACCAGAT------------GCATTGAGT---GAGCCTGTTCAGCAGCTTGTTGCAATGTTTGGTGCATTGGCTGCTCAGGGTGAAAAAGCAGCCGCATCTTTGGACATTCTTATCGCTAGCATATCAGCTGATTTATTAGCTGAAGTAGTTATGGCCAATTTGCGAAATCTTCCACTAAATTGCCCTCGA---------------CCCGAAGGGGATGGAGAGCGG---------------------------------------------------TTTGGAAACGTGGGT---------------------------------------GCTCATCCTGGAATGGCAGAACGTGTTACCCACCTCAGACATTTGAATCTATTA------CTGACAGGAGTCCTCTCTGACTCCAAGTCTTCTGCAGGAAAAGAATCTCGTCTTTCTGTCGCTGACAAGCTTGAGCAAGCTCATGAG------------------------------------------GAACTCCAGGTGGCTACGAATGATATTAACATAGCATATGATAGTTTAACTCCT------------------GCCAGTCAACCAACAGTGTCGCCAATAAGGGAA---------------CATGCTTCTGCTGAAAATATTATTTCTGAGATGGAGACTAGTTATACATCTGAAGTCAATGATTCTGAAGTC---------------------------------------ACAGAAAATGAAATTCCTGGTGTTTACTTTTCCGCC------------------------------------------CAGGATGGTGCAATCCATGAAAATGTGCCTCTTCTTTCGACAAATTCGGCTGAT---------------------------------------------------------------------------------------------TTGGATGATTATAATCAATCAGGTGGGACTCCTGTTGAT------------------------------------------------------------ATAGGTAATCTAATGTCCATTGAAAGGTCTGAAGAGCTTAGTCCTAAAGCAGCAATG------------------ACTAATGTAGCCAGCATCGACTCCTCATCAGCAACTTCACACACA---CAATTGGTTCTTCCCAAGATATCTGCCCCAGTCGTCCACCTAGCTGATGCACAAAAGGATGAGTTACAAGAATTGGCTTTTGGTCGCATAGTTGATGCATATAAGCAAGTTGCAGTTGCTGGAGGGTCTCAAGTTCGCTTTTCTGTTCTCGCACATTCAGGAATGGAGTTTCCCTCGGAGCTAGACCCATGGAAGTTGCTGAAGACACATATATTGACTGACTATAAAAGTTATGAGGGGCACGAGTTAACGTTGCGCGTACTATACAGGTTATATGGTGAGGCAGAAGAAGAC------CGTGATTTTTTCTCCTCAACAACTGCTACATCTCTGTATGAGACTTTTCTTCTCCAAGTGGCAGAAACACTCAGGGACTCTTTTCCAGCTTCTGACAAATCTTTAGGTAGATTGCTTGCTGAAGTTCCTTATCTCCCCAAGTCTGTACTGGAGATGTTGGAGCAATTATGTTCTCCTGGAACTAGTGAGAATGATGATAAGGAGCTGCATGGTGGAGATAGAGTTACCCAGGGCCTAAGTACTGCTTGGAATCTGATCTTGTCAAGGCCTCCAATCCGAGATGCCTGCCTCAAAATATGTTTGAAGTGTGCAGTCCATCACTTAGAAGAAATCAGAATGAAGGCAATACGTCTGGTGGCAAATAAGCTGTATCCCCTGTCATCCATATCTGGAAAAATAGAAGATTTTGCTAAGGAAATGTTGGTATCA------------------------GTTGTACGTAATGACGAAGTAGTA---------------------------------TTAACTACGGAAGCTGACAGAACACGTGCTGAGATGCCAAAGGACAAAAGTCCATCA---------------------GGTGAAAATCCATCAGCAAGTTCGACAGCTAAAGACATATCCTCTGAATCTCAACAG---TTGACAGTATCTGAAAGCATTTCACATTCTGCTCTAGTTGAGGTGCAACGCTGCATGTCCCTGTATTTTGCACTGTGTACAAAGAAA------------------------------------------CACTCCCTTTTACGCCAAATATTTGATGTTTATGAAGGCACATCCAAAGCAGCA---AAGCAGGCAATTCATAGTCAAATCCCCTTACTTGTTCGAACTATTGGT---TCGTCCCGTGATCTC------CTTTCTGTTTTATCTGACCCACCAACTGGAAGCCAAGGGCTAGTAACTCAGGTGGTGAATACGCTCACAGATGGGATAGTTCCTTCTCCAGATCTGGTATCTACTATTAAGGGCCTGTACAATACAAAGTTAAAGGATGTA---------------------GATATTCTCATTCCAGTATTACCATTCTTGGAGAAAGACGAGGTGTTGCTGCTCTTTCCACATCTTGTGAACACACCAATGGACAAGTTCCAAGTTATTCTTTCTCGCCTTATTCAGGGTTTTAATAATTCTACTCCTCTTTTAACTCCTACTGAAGCATTAATTGCCATCCATGGAATTGATCCTGATAAAGTTGGAATTCCCTTGAGAAAGGTGACAGATGCCTGCAATGTCTGTTTTGAGCAGAGACAAGTATTTACTCAACAAGTACTGGCCAAAGTACTGAACCAATTGGTTGAGCAAATTCCTCTTCCCTTGCTGTTTATGCGTACAGTTCTTCAGGCCATAGGAGCTTTTCCCGGTTTGGTGGATTTCATAATGGAAATTCTTTCTCGTCTGGTGAGCAAACAGATATGGAAGTATCCAAAGCAGTGGGTGGGATTCATGAAGTGTGCTCTTTTAACCAAGCCACAATCTTTCAAAGTGCTACTCCAGCTTCCTTCAGCACAACTTGAGAATGCACTGAATAGAACATCTGCTCTCAAAGCTCCCCTAGTTGCTCATGCAAGCCAACCGCACATACGGTCTTCTCTTACAAGGTCCACATTAGTGGTTCTCGGCATAGAGACTGAGGCTCAACCATCTGCTCCAACACCGCCACCACCTCAAGCCCATTCCGGCATACAATCTGAGGCTCAATCATCTGATCCAACGCCACCGCCACCACCTTCTCAAACCCAAACTGGAGAGACTGAAACCGAGGTCGGTGAGACTGGCGAATCA---------------------------------------GAGAAAGAAGAAGTGACAGAG------------------------AAATCGAAGGAGTCATCGCCTTCTGTCACCTGA------------------------------------------------------------------------------------------------------------------------------------------------------------------------------------------------------------------------------------------------------------------------------------------------------------------------------------------------------------------------------------------------------------------------------------------------------------------------------------------------
>Amborella_tricopoda
---------------------------------------------------------------------------------ATGGTCGGCGTCATGGCCTCT---------------------------------------------------------------------------------------------------TGTCCT---------------------------------------------------------------------------------------AGGGACAAGGCCCTCTCTCTCTTCAACTCCGCCAAGTTCTCGATC---------GAGATTCCTTCCAAGCTGGAGCCATTGAGGCAGCTCCAAGAGATCGTGGTTTACAGAGACCCC---ACTTTACTTGTGGAGTTCGTGCCGCATCTCATGGAGTTGCAGAGCGAGCACTTCAGTCCCATTCGCAAGTTTCTTGCAGAG---------------------------------------ATGATTGGAGAGATTGGGTTGAAGCACAGGCAATTTTTGCCTGAAATGGTACCTGTTTTGATATCATTTTTAAAGGATGATACCCCTGCAGTTGCAAAACAGGCTATTACTACTGGAACAAACTTATTTCGAAGTACATTAGAGGATGTTGCACTTCAGGCTTTACCT---------------------------------------------GACAGTCTTCGTGAATCATCATGGACTTGCATGTTAAACTTCAAGGAAGCAGTATACCCAGTTGCATTTCAGTCT---GGAAGTGAGGGAGTGAGATCACTAGCAGTGAGGTTTGTTGAAGCGACAATTCTCCTTTTCACACCTGATCCTAATGCGTCCTCACGACCTGTGCCT---------------------------------------CCTGAAGGTGGTGGAAAATCGGAAGGTTTCAGTATATCGTGGATACAGGGAGGTCTTCCTCTGCTTGCAGCCGCAGATTTGGCATTAGAAGCTAGCAAAAACTTGGGGATGTTGTTGGATTTGCTTCGGTCTCCATCTGTAAGGGGACTCCCTTACTCAGTTATTTTTGTCCTAATAAAT------------------------------AGTCTTTCAACAATAGCAAGGAAGAGGCCAGCATTTTTTGGACGCATTTTGCCTGTTTTGCTTGTTTTGGATCCTTCAACGGTGGTTATAAAAGGAGCACTGGTTTCTAATGTACGTCATGCACTAAAAAATGCATTCCTTGCATGTTTAAAGTGT---ACCCATCCTGGTGCTGCACCGTGGCGGGATCGACTGGTCAATGCGTTGAAATCACTGAATGCTGGAGATTCATCCGAACGTGCCCTTGGT---CAATTTGACAATGTACCA------GGAAACCTTAACCATCAGACTGGAGATCCACATGCTCCAAAG------GATGGGACCCTCTCAATGCACGTATCTGAT------------------------------GCTACACCCATAGATGCAGGA---AGAAAGAGATCGGTAGCAGAAGATGCTGGAGACCTGGCTCATGGTGAT------GATATCTCTGGAAAACGAGTCAGACATGTTGCTCTTGTCTCTCAAGAGTCACCTATGCAG---GTTATTCAGCCAAGTCCTGAGAAATCACAAGAAAGT------------TCTCCTCTTAATATGGCTCAATCTTCAACTGGG------------------GATGGAGAGTCT---GGCCCTGTTCAGCAACTAGTTGCTATGCTTGGTGCTTTGGTGGCCCAAGGCGAGAGCGCTGTTAATTCTCTTGAGGTTCTTATTACAAGCATTTCTTCAGACCTACTAGCTGAAGTTGTAATATATAACATGCGTTTTCTTCCATCTACTCGTCCCAGT---------------CCAGAGAGTGGAGAGGAGGAGACACTCACCTCATGTAATATTTCCTTCCTTATCAGCAATGCCTCTGCAGAAATAAAGCAATTATCC---GGTACCGAACATACAATGTCATTGTTGAGTGCA------TTACCTCAAATAGCCTCTCTTTTAGATATGAAG------------------------------CCTCTGCCATCTTCAAGTAGTGCTGACTTGACTGAA------GAAAGGAAGCCACCAATCCCGATGGAT---------------------------------------------------------TTGTCCATACCTGCT---------------TCAAACACTAGCACTACAGAT---------------GTAGCTGTATTACCAAGAGATGCT---------------------------CCAGCATCTTCTATTGTGCCAATCTCTGATGAAGAAGTTAACCAATTG------GCTGTACTCGAGACAATT------------------------------------------GAAGTTGGGGCTTTGCAGACTGGAATTCCTGGC---------------------------------------CTAGATGATGTTCCATCCGTTGAAGAATTGAAAGAAGCCTTAGATAGCTCACTTTCTTCTTCTGTGGACTTG---GTCTCAGGGAGTTCGGCAAAG---------------------------------------------------------CAAGAATCCTCATCTGATCACATGTCATAT---------------------------------------------------------------------------------------GATAAGTCTGAAGCATTAAGTCCAAGGGCATCTAGTGGAGATATGAGCTGGGCATCTTCAACCGCTTCAGCACCCATTGTCTTGCCAAGCTCATATTTACTCCAGAAGGTGCCACCTCTAGTTGTT------------GCCTTGACTGATGAACAAAAAGATCACATACAGAAATTGGCATATGTGCGTATCATTGAGGCGTACAAACAAATCGCCATAGCTGGAGGATTGAATGTTCGCTTTTCCTTGCTAGCTTATTTTGGTGGTGAGTGTCCCTTGGAGTTTGACTCGCTGGGGCTTTTGCAAAGGCATATATTGGCCGATTATTTAAATCATGAGGGGCATGAGTTGACTTTGCATGTTCTCTATAGACTATATGGAGAGGCAGAACGTGAG------CAGGATTTTGTCTCATCATCATCTGCAAGCTCAACATATGAAATATTCCTTTTGACTGTGGCTGAAACACTTCGAGACTCTCTTCCCGCTGCCGACAAATCTTTAAGCAGATTGTTTGGTGAAGTTCCTTATCTGCCCAAACAAGCATTAAAGATGCTGGAAAGCTTGTGTTCTCCTGGAAAT---GGGAAGGATGGGAAGGACTTGCAGGCTGGCGATCGAGTAACACAGGGCCTCAGTGCTGTATGGAGCTTGATATTGTCAAGGCCTCCCATTAGAGATTTGTGCTTGAATATTGCATTACAGAGCACAGTCCATCACATGGAAGAAGTACGGATGAAAGCTATACGTTTGGTAGCTAATAAGCTCTATCCTCTTTCATTCATTTCGCAAAAGATTGAAAATTTTGCCACAGAAATGCTGCGCTCA------------------------GTTGTAAATGGTAATGCTGGT------GGGGAAAGCACAAATATTGACAGATCCAACCTTAGTGGAGGACAGATAGACAGTACTGAGGGTGTTCCCAAAGGGGGGCAGCTGCTG------------------AAAGAAGCAGGCTTGGCCACTGCAGATATCTCGTCTAATATC---AATGACTCTAGTTCT------------GCTAAGACTTTATCATCCTCGTCAATCTCAGAGGCACAGAGGTGCATGTCTCTCTTTTTCGCGCTATGCACCAAGAAG------------------------------------------CGTTCTCTGCTTCGAGAAATTTTCCTAAACTATGGAAGTGCACCAGATGCTGTT---AAGCAGGCAGTTCATCGCCATATTCCAATTTTAATTCGTACAATAGGC---TCGTCTCCTGAATTG------CTTTCAATTTTATCAGATCCTCCAACAGGAAGTGAAAGCCTTCTCATGCAGGTTTTGCACACACTGACTGATGGAACAATTCCTTCACCAGATTTAATATATACGGTCAAGCGGTTATATGACTCAAAATTGAAGGATGTG---------------------GGGATTCTTATACCAATCGTGTCGTCCTTGCCTAAAGACGAGTTATTATCTTTATTCCCCCAGCTTGTCGATCTACCACTTGAAAAATTTAAAGCTGCCCTTGTGCGTATCCTAAAGGGATCTCCGAATATGGGTCCTGTTCTTACACCTGCTGAAGTGCTAATTGCTATCCATGAAATAGATCCTGAAAGAGATGGAATTCCATTGAAAAAGGTGACAGATGCATGTTCTGCATGCTTTGAACAGCGGGTGGTGTTCACGCAACAAGTTCTCGCTAAAGTCTTGAATCAACTTGTTGAACAGATTCCTCTGCCTTTGTTATTCATGCGTACAGTTATACAAACTATTGGTTCTTTTCCTGCACTGGTGGACTTTATAATGGACATTCTGTCTCGCCTAGTAAGCAAGCAGATCTGGAAATACCCTAAATTATGGGTGGGATTCTTGAAGTGTGCATTTCAAACA------AAATCATACAATGTTCTACTGCAGCTACCAGCTGCACAACTAGAAAATGCACTGACCAGAACTCCAGCACTAAGACAACCCCTGGTTGCTCATGCTAACCAACCAAATATCCGGTCGTCACTACCCAGGTCAACCTTAGTGGTTTTGGGCCTTGCTCAAGATACCCAATCATCAAGT------------------------------------------CAGGCCCAA---------------------------------------CCAAGCCTATCCTCTGCTGATGCAGGGACCTCCAACACCCAGGCA------------------------------------TTAACAGAT---------------------------------------ACAACTAAAGAAGCAAAAACTGTCGGTTGA---------------------------------------------------------------------------------------------------------------------------------------------------------------------------------------------------------------------------------------------------------------------------------------------------------------------------------------------------------------------------------------------------------------------------------------------------------------------------------------------------
>Physcomitrella_patens
---------------------------------------------------------------------------------------------ATGGCG------------------------------------------------------------------------------------------------------GGGATT---------------------------------------------------------------------------------------CGGGAGCAAGCTGTGGCACTGTTAAACGAGGTTAAGATGACCGGG---------GAAGCCTCAGCGAAAGTGGATTTATTAAAAACTCTTATGGAGCTCGTTTTGTATCGGGATCCGTTGTCGTTGCTTCCTGAATTTGTACCGTACTTGATGGAGTTTCAGACGGAGCCCGGTAGCCCTATTCGTAAATATCTTGCAGAG---------------------------------------ATGATAGAAGGAATTGGTATGAAACATGTTGACTTCGTGCCAGTCATAGTTCCTGTTTTACTCTCACTTTTGCAAGATGCTACACCAGCAGTTGCTCGGCGGGCTATCACTAGTGGTAGCAATATATTTCGGTCTGTTCTGGAACAAGTTGCCCTTCAGGGTGTCTACAGCGGG---------------------------------CAGGTTGAACGGCGGCTAGTGGATTGCTGGAACTGGATGACTTGTTTTAAAGATGCCGTCTTTTCTCTAGCTTTTCAGCAT---GGAAACGACGGGGTACGTCTGCTGGCTCTCAAGTTCGTGGAGACAACAATTTTGCTATTTACACCTGACCCCAACGGCTTA---TTGCCAAACCAA---------------------------------------CAGTCTTCTGACGGTACCTCAAGAGGGTTTAATATGACATGGATAGCTGGAGGACACCCGGTCTTAGATGCGACTGTGTTGGGACAGGAGGCCAGTAAAAACCTTGGACTTCTGTTGAACCAATTACGGACTCCAGAGGCATCTACGCTTCCTTGCCTGGTTGCCATTGTAATTATTAAC------------------------------AGTCTGGCAGGTATTGCAAAGAAAAGGCCATCTATGTTTGGGAGAATTCTTCCAGTTTTGTTAGCCTTAGCACCAAATTGCGAGCCTATCCAGGGCAGTCAAATTGCAAGTGTTATTCACGAATTGAAAAGCGCGTTTCTTAATCTTCTGAAATCA---AATCAGCCTGGTGCTCTACCGTGGCGAGATCGATTGGTTGCAGCTTTGAGGTCCATGAACGTGGGGGATATAGCTGATCAAACCATCAGA---CATCTGGAGAGGGCTGTGCGAGTCGCAGAACGAAACCGTACAGCGAAGGACACTAGAGTTTCTACT------AAGGAGCGAATCTCACCATTCGTATCAACACCTCAAGTCTCTACCATCCAGGTTATTGCACCAGCACCAGTAGACATGTCACTTCGCAAGAGGTCCCTGCCTCAAGAAAACGGAAATGTGCAATCGATTGACTTCAATGAAGTTTCTGGTAAACGGTCCCGACATGATGTAGCCCCCATTACAACTCAAGGTGAAGCG------ACACCTGTCATTCCAAATGGGACTGGAAAC------------------------GTTATGGGAAATACTGCTGCA---------------------TATGGAGATCAT------AGCGTAGCTCCTCTTATATCAGCATTTGCAACTTTATTAGCTCAAGGAGAAAGAGGAGCTGCTTCTGTTCAGATATTGATAGAGAGTTTGACACCTGACATGCTCGCTGAAATTGTTATTGCCAATATGGTTCATCTGCCAAGCACT------------------------CCTCCTTTTACTCCAGAAGTG---------AATTTCGGCGCAAATTGG------GGTCTAGGTCCT------ATTCCCCCTTCAGGT---CCTCCAGAAATTCCAGTGAATCCTGTAACCAGT------TTACCAATAGAGAGTGCACCTGCTCTCCAACCT---------------------------TATTCATCTACTGCGGATCTTTCTCAAGATTTG---------------CGGAAGGACCCTCGGCGACTGGATCCTCGA---------------------------------------------------CCAGCAGTGCCTTCT------------------------------------------------------------------------------------------------------GACGGTGTAACTGTTTTGTTGACACCGAAATTGGAGGTCGAG------------------GTGAATGCTGTT------------------------------------------CCTCCG---------CCTGTCGCAAACGCACAA---------------------------------------ACGGGGAATTCG---AATTTAGAGAATACGTTAAATGTATCAACAAATTCAAGAGATCCACGTGCTATGTTTCATGTAAATGCAAATCATAGATCAATTGGTCAATCTCATATCCAAGTAAAGCAGGAGCTGAAGCAGGAGCCA------CTGCAGGAGCCAAAGCAGGAGCCAATCGAACTAGAG---------------------------------------------------------------------AATCGAGTCGTCTCTGATCCATCTCTTCCCTCGTCACCACCTCCACAGTCTGGA---------------GTATCTACTGTTCCAGTTCCTTCACCAGTGATT------------------ACGCTACTACCA------------------------CTCTCTGCAGAACAACAAGCAGCACTGAGCACAGCTTCGTTGGTGCGGATAATGGAGAATCACAAGACCATTGCTGCAGCTGGTGGTGCAGACCTTCGAATCGCTCTACTGGCTCGGTTAGTTGCTCAGTCATACGAAGATACCGAAGTCTTGAAGGTTTTGCAAAAGCATGTTCTAGCTGACTACCAAGCTCACAAGGGTCACGAGTTGGTGCTACACGTACTTTACCAACTTTTCGCAGAGCATGCGTGC---------AGTGATGTGGAACAGCCAATGTCTACCTCACTTGCCTACGAGCAGTTTTTACTTTCACTGGCACAAGGTTTGAGAGACAAGATTTCAGCTGGTGATAGGTCTCTAAGTCGGCTTTTAGGTGAAGCTCCTGTGGTCCCAATGAGCACACTGAAGCTTGTGGAAGAGCTTTGTAATCCACCAAGT------------GGAGCAGAGTCATCAAAGGGTGAGCATGTTACAGCGGGACTCACTGCTTTGTGGAGTTTGATTTTGCAACGACCACCTACACGAGACACTTGTCTAAAAATGGCTCTCAAGTGTACAGTTCACGAATCAGATGACACGCGAGCGAAAGCAATTCGACTGGTCGCTAATAAGCTGTATCCCCTCAAATTTGTGGCGCAAAACATTGAAGATTTTGCAACTGCAAGTCTTCTTTCG------------------------GTGGTAGACCATCAATCTGGG---------------------------------------GATACCGCAGAGAGGGATATATTGGAGGGTGACAATACTGTGAAAACCGACTTAATGAATGAGGATCAGCGAGTAGCTAATGGGGTAGCTCCAATGGACGTGGCCGGTGAT------GAAGGCGCACAACAACCCACTACAGCTGCGAAGAACACTGAAGTTTTGTCATTATCTGAAGCTCAACGGTGTATGTCTCTTTTTTTCGCCCTGTGTACCAAGAAG------------------------------------------CATGCACTGCTACGTCAGCTATTTCAGGTCTACGGCAGATCTTCGAAGGTGGTG---AAGCAGGCTGTCCACAGGCACATTCCTATTTTATTCCGCACTATTGGATCTTCATCCCAGGAGCTC------CTTCAGCTCATTGCTGATCCTCCTGCTGGTAGCGAGAATCTTCTTTTGCAGGTACTTCATAGTCTCACGGATGGTACTGAACCTTCCGAGGAGCTGATTGCTACTGTGAAGAAGCTTTATGATGTTAAATTTCAGGATGCA---------------------ACCTACCTTATACCCGTGCTTTCCTCGTTGTCCAAGGATGAGGTCACTCCAATATTTCCACGTTTGGTAGACTTGAGCAATGAGAAATTCCAGGCTGCCCTCGCTCGCATTTTGCAGGGCTCCGCGCACACTGGTCCAGCCCTGACTCCAGCTGAAGTATTGATTTCTCTGCATGGTATTGATCCACACAGAGACTCTGTCCCTTTGAAGAAGGTCATGGATGCTTGTGCAACTTGCCTTCAACAACGTACTGTTTTCACTCAGCAAGTTCTAGCGAAGGTTTTAAATCAGCTGGTAGAGCAAACACCATTGCCATTGCTATTTATGCGAACAGTAATTCAAGCTGTTCATTCCTTCCCATCTCTGGAAAGTTTTGTCATGGAAATTTTGTCTCGGTTAGTTAGTAAGCAGATATGGAAACTACCAAAGTTGTGGACGGGATTTCTCAAGTGTGCTCATCAAACGAAGCCAAAGTCTTTTCATGTCTTGTTGCAGTTGCCTACTGCTCAGTTGGAAGATGCACTCAAGGGTTTCCCTAGTTTGAAGGAGCCACTTGCTGCTCATGCCGATCAACCAAGTGTTCGGCCCACTGTTCCCCGGTCGTCTCTGGTTCTCTTAGGTCTCTGTCAGGATACTCCTGCAGCCTCC---------------------------------------------------------------------------------------------------AATTCCACTTCTGCTGGTCAGGAATCGAACACAGAA------------------------------------------------------------------------------------GTCTCTAAACAATGA------------------------------------------------------------------------------------------------------------------------------------------------------------------------------------------------------------------------------------------------------------------------------------------------------------------------------------------------------------------------------------------------------------------------------------------------------------------------------------------------------------------
>Ceratodon_purpureus
------------------------------------------------------------------------------ATGCAGCAAGGGAGGATGGCG------------------------------------------------------------------------------------------------------GGGGTT---------------------------------------------------------------------------------------CGGGACCAGGCTGTGGCGCTGCTGAATGAGGTGAAGATGACGGGC---------GAGACTTCGGCGAAAGTGGATTTGTTGAAATCTCTCATGGAGCTCGTCTTGCATCGGGATCCGTCGTCGTTGCTCCCCGAGTTCGTGCCGTACTTGATGGAGTTGCAGACGGAGACTGGCAGCCCTATACGGAAATACCTTGCTGAG---------------------------------------ATGATAGAGGGAATCGGTACGCAACATGTTGATTTTGTACCAATAATGGTTCCAGTTTTACTCGCTCTCCTACGAGATTCGGCTCCGGCAGTGGCTCGGCGAGCTGTCACTAGTGGCAGTAACATCTTTCGAATTGTTCTTGAACAAGTTGCTTTACAGGGTGTCTACAGTGGG---------------------------------CAGGTTGAAAGGCGGCTATTGGATTGTTGGAATTGGATGACTTTTTTTAAAGATGCTGTTTATTCCCTTGCTTTTCAGCAC---GGGAATGACGGTATACGTCTGTTGGCTGTGAAATTTGTGGAGAGCACTATTTTGCTTTTTACGCCTGATCCCAGTGGTTCA---TTGCCAAACCAG---------------------------------------CAATCTTCTGATGGTTCTTCAAAGGGGTTCAATATGGCATGGGTAGCCGGAGGACACCCAGTCTTAGATGCGAATGCATTGGGACAAGAAGCCAGTAAGAGTCTTGGACTTCTCTTGAACCAGTTACGGGCTCCAGAGGCATCTTCCCTTCCTTGCCTGGTTGCCATTGTAATTATTAAC------------------------------AGTTTGGCAGGTATTGCAAAGAGAAGGCCATCCATGTTTGGGAGGATTCTTCCTGTCTTGTTAGCTCTAGCGCCAAACTGCGAGCCCATTCAGGGCAGTCAAATTGCAAGTGTTGTTCACGAACTGAAAAGCGCGTTTCTTAGTCTGCTGAAATCA---AATCAGCCTGGTGCTTTGCCGTGGCGAGATCGGTTAGTTGCAGCTTTGAGGTCAATGAATATGGGGGATGTGGCTGATCAGACCATTAGA---CAACTGGAGAGAGCTCTGCGAGTCGCAGAACGAAATCGTACAGCAAAGGATGTTAGGGTTTCTGCG------AAGGAGCGAGTTCCGCCTCAAGTGTCAACATCTCAAGTTTCTACAATTCAGATTACCACGTCAGTACCAGTCGACCCATCCCTTCGTAAGAGACCTTTGCCTCAAGAAAACGGAAGTCAACAATCGACTGACTTTGATGAGCTCTCCGGTAAAAGGTCGCGACATGATGCACTCCCCAATACAGCTCAGATTGAAGCG------ACTCCTGCTATTTCGAATGGGACTGGGAAT------------------------GTCATGGCGAATACTGCTGTT---------------------TTTGGAGACCAC------AGCATAGCTCCTCTTATATCAGCAATTGCAACTTTATTAGCTCAAGGAGAAAGGGGAGCTAATTCTGTTCAGATATTGATAGATACTTTGACACCTGATATCTTAACTGAAATTGTGATTGCCAACATGGTACATCTTCCAAATTCT------------------------CCTCAATTCTATCCAAGTGTG---------AATCCTGCCGCAAATTGG------GGTCAGGTTAAT------CTCCCCCACTCAGGT---CCTGCAGAAATTGCTGTGAATTCTTTTACCGCT------CCACCAATGGAGACTGCAGCTGCATCGCAACCA---------------------------TATCCACCTCCTCTGGATCCTTCCAGGGATTTG---------------CGGAAGGATCCTCGGCGAATGGAAGCTCGA---------------------------------------------------CCTGCAGGGCCCTCT------------------------------------------------------------------------------------------------------GAGGGTGTAACTGCTCTATTGATACCGAAGTTAGAAGTGGAG------------------ACTAACGTGGTT------------------------------------------CTCGCGGCTGGTCTAAGTGGTGCAACTGCACAG---------------------------------------GCGGGAGCATCATTGAACTTAGAAAGCACGTCAAATGCACCAACGAATTTGAGAGACCCCCGAGCTACTTTCCATTTGCAGGCAAATAATAGACAGGGTGGTCCATCACCTATCCAAGTAAAG------------------------------CAGGAGCCAAAGCAGGAGCCAATTGAAGCAGAG---------------------------------------------------------------------CATTTAGGCAACTCCGACCCTGCACTTCCTTTGTCGCCACCTCCACAAACTGGA---------------ATATCTCTTGCTCAAGTGCCTTTGCCTGCAATC------------------ACCCTGCAACCT------------------------CTTACTGGAGAACAAGGAGCAGCACTAAGCACAGCTTCTTTGGTGCGGATACTAGAGAATCACAAGACCATAGCTGCAGCTGGTGGTGCAGATCTCCGAATTGCCCTATTGGCTCGATTGGTTGCTCAGTCATATGAAGATACGGAATCGTTGAAGGTGCTACAAAAGCATGTTCTTGCTGACTACCACGCTCACAAGGGTCACGAGTTGGGGCTTCACGTACTTTATCAGCTATTTGCGGATCATGCGTGC---------AGTGATGTGGACCAGCCAACGTCTACCTCAGCTGCCTATGACCAGTTTTTACTCTCATTGGCACAAGGTTTGCGCGACAAAATTTCAGCCGGTGACAAATCTCTTAGCCGACTTTTGGGTGAAGCTCCTGCGGTCCCAATGACCACACTCAAGCTGGTGGAAGAACTTTGTAACCCAGCAAGC------------GGAGCAGACTCATCTAAGAGCGAGCATGTTACAGCAGGTCTTACTGCCTTGTGGAGCCTGATCTTGCAACGACCACCCACACGAGACACATGCCTTAAAATGGCTCTTAAGTGTACAGTCCACGAGTCGGATGACACGCGGGCGAAAGCAATTCGTCTGGTGGCCAATAAGCTTTATCCGCTCAATTTTGTGGCACAAAGCATTGAAGATTTTGCAACTGCGAGTCTTCTTTCG------------------------GTGGTTGATCATCAATCAGGG---------------------------------------GACGCTGCTGAGAGGGAAACTATAGAAGAAGATAATAGTGGGAAAACCGAGTTGACAAATGGGGATCAACGTACAAGTAATGGGGCAGCTCCCATGGATGTGACCGTGGAT------GAAGAAGCACACCAACCCACTACAACTGCGAGAACTAGTGAAGTA---ACATTATCTGAAGCTCAACGGTGTATGTCCCTCTTTTTCGCCCTGTGTACCAAGAAA------------------------------------------CATGCATTGTTGCGGCAGCTATTTCAGGTCTATGGCAGATCCCCGAAAGCGGTA---AAGCAGGCTGTTCACAGACACATTCCGATATTATTTCGGACAATTGGATCGTCATCTCAGGAGCTC------CTACAACTGATCGCCGATCCTCCAACTGGTAGCGAGTATCTTCTGTTGCAGGTATTGCATACTCTGACAGATGGTACTGAGCCGTCCAAGGAACTGATCTCCACTGTGAAGACGCTTTATGATGTCAAGTCTCAGGACGCA---------------------ACCTATCTTATACCCGTGCTTTCCTCGTTGTCCAAGGATGAGGTCACCCCAATATTTCCTCGCTTGGTAGACTTGAGCAGTGATAAATTTCAGGCTGCCCTTGCCCGCATTTTACAGGGCTCTGCACATACTGGCCCAGCTCTTACTCCTGCCGAGGTTTTGATTGCTCTCCATGGTATTGATCCACATAAAGACGCTGTTCCTTTGAAAAAGGTCATGGATGCCTGTTCCACTTGCCTTCAACAACGCACTGTTTTCACCCAGCAGGTTCTAGCGAAGGTTTTGAATCAGCTGGTAGAACAAACTCCACTGCCGTTGCTATTTATGCGAACAGTTATTCAAGCTGTGAATTCCTTTCCTTCACTGGAAAGCTTTGTGATGGAGATATTGTCTCGGTTGGTTAGTAAGCAGATTTGGAAGTTACCGAAGCTCTGGATGGGATTTCTGAAATGCGCACATCAAACGATGCCAAAATCTTTTCATGTCTTACTTCAGTTACCTACTGCTCAGTTGGAAGATGCACTTAAGGGTTTTCCTAGCCTGAAAGAGCCACTTGCTGCTCATGCTGATCAACCTAGTGTCCGGCCGACTGTCCCAAGGTCATCTCTGGTGCTCTTAGGTCTCAGTCAAGATACTCCTGCAGTTCTT---------------------------------------------------------------------------------------------------GAGGCCGCTCCCGTCGGACAAGAACCGAGTGCAGAA------------------------------------------------------------------------------------ACCCCAAAACAG---------------------------------------------------------------------------------------------------------------------------------------------------------------------------------------------------------------------------------------------------------------------------------------------------------------------------------------------------------------------------------------------------------------------------------------------------------------------------------------------------------------------
>Selaginella_moellendorffii
---------------------------------------------------------------------------------------------ATGGCGGTGCCT---------------------------------------------------------------------------------------------CCCGAGGCC---------------------------------------------------------------------------------------CGCGAGCGCGCCGTGGCGCTCCTCCACGACGCCCAATTGCATCCC---------GACGCCGCGGCCAAGCTCGATTCTCTCCGGGAGCTCAGGGAGCTGGCGCTTCACAGGGAGCCG---CGGCTTCTCCCGGAGCTCCTGCCCGTGCTGCTGGAGCTGCGCAACGATCGCGCCAGCGCCATCCGCAACTTTCTTGTCGAGCGCGGCTCACAATGTAGGGTGATCTTTCTTGCTCCCAGGATCATCGAGGAGGTCGGGCTCAGGCAAGTGGAGTATGTTCCGGTGATGATGCCAGTGCTCTTGACATTGCTCCGG---GGCGAGCCGGCCTTTGCTCGGCGTGCTATCACTGCTGGTACCAATTTGTTTCGCCACACCTTGGAGTATGTCTTGTTGAAGGGGATTTATACGAGG---------------------------------CAAGTGGATAAGTTCATGCAAGATTCTTGGATTTCAGTTCTTCAGTTCAAGGAGTTTGTGTATCCCTTTGCTCAGCAGCAT---GGCAACGACGGGGTACGTTTGCACGCTGTGAAGTTTATCGAGACTGTGATTTTGCTCTTCACTCCAGACCCTAGTGGT---------CCTTCGCAGCCA---------------------------CCGCTACCGGATCGACTCGATGGAACGTCAAAAGGGATAAACGTGTCCTGGATAGTGTCTGGCCATCCACTCTTAGATGCCACAGCCATGGGTCAAGAGGCGAGCAAATCGTTGGGATTGTTGCTGAACCAGCTGCGGCAACCTGACGTTTCGGCTCTTCCGGGTCCCGTCGCCATTGTCATCGTGAATAGTGGATTCTTATTTGGGAAGGGAATGAGCAGCTTGGCAGCCATTGCGAAACGAAGACCGTCGTTTTACGGGCGCATCCTTCCTGTGTTACTTTCACTGGGACCAAGTTGTGAAGCGATCAAAGGTGGTCAAGTGGCCAGCGTGGTTACTGCCTTGAAGAATGCCTTTGTCCAGCTTCTAAAATGC---ACGTATCCTGCGGCAGCACCGTGGCGCGATCGTCTCACTTCGGCACTGCGCCAGATGAATGCCGGAGACGTTGCAGACTTGGCAGTC------------GAGAGAAGCAGCAGGGGTGGCGAAAGAGAGTCGAGAGAGTCGAGTTCCCGCTCCAACCGA------GAAGAGAGACAGGATCCACGA---------------------------------------------------------------AACAAGAGACCCCCACCGCAAGAAAATGGCAATGACGAA---------------GAAAGCTATGGAAAACGCTTGCGGACTACTCCGCCGCCCCCGGTTCAGCAG------------------CATTTTCACCCGGATGCATCCGGA------------------------------TACGCGAATGGAGCG---------------------------GGTCTACCT------CCCATACAGCAGATGATACAGATGTTTGAGGCACTTGCGGCCAAAGGAGAA------ATCGCTTCGATCGACTTGCTCATGTCGAGGCTCCCTCCTGATACTCTGGCTGATGTCGTGATTGTCAACATGCAAAATCTTCCACCGTCTGTTCCTGCGGACTTCATGGACAAGCCGCAGCTATTGCCG------------------------------------------------------------CCGCCTCCGCCG---CCCCCA------------------------------------CCTATCGAG---------------------------------------------------CCCGTGGCTATGGATGGCAGACGAGATCCA---------------CGAAGGGATCCCCGCCGTATGGATCCCCGTATGGAT------------------------------------------CCCCGTCGCTTACCATCG------------------------------------------------------------------------------------------------------CCAGGTCCTCCAATGGTGATGCCAAAGCAGGAGGACTTACAG------------------CAGCCAGGAGTG------------------------------------------CCTCCTGTTTTC------------------------------------------------------------------AGAACTGTGAAGGCAGAGCCCGTGTCTCCGCCTGTGATGAACAGCAGGGATCCAAGAGCTTCC------TTGAAAGCTACGTCCGTGAAAATGGAACCGACGTTTACGCACGTAAAG------------------------------TCAGAACCGGACGAGGAT------------------------------------------------------------------------------------------------------------------------------------ATGGGG---------------ATTCGGACCATCTCAACGATGTATGGTGCA------------------------CTGTATCCTTCTAGTGAT------------GCCCTTGACGATAGACAAGAAGCAGGAACTTCCGGGGCTGGTTTGTCCAGCTTCCTT------------CCTGTGTCGGCT------------------------------------------------------------------GAGGCTTTGAATACTTTACAAAAGCACATACTTGCGGACTATGCGAATCATATGGGTCATGAACTTGCGCTACACGTTTTCTATGAACTGTACCTGATGCACATAGCTGGT---GGAGATAGTATAGAGAAA---------------------TACGAAAACTTTTTTGTATCTTTGAGCCAGGGGTTGAAAGATTCGCTACCTCCGTCAGACAAGTCTTTGAGCAAGCTGTTGTGCGAGATCCCGTTGTTTCCGGAGGGAGCATTTGCGCTCTTAGAAAGTCTTTGTAATCCGATCAAT---------------------GAGCCCAATGGTGATCGCGTTACACAGGGCTTAAGCGCTTTGTGGAGTCTCATCTTGCAACGTCCGGCAGTTCGGGAGAGGTGTTTAAATATGGCTTTAGAGTGCGCTGTGCACGAGGTCGATGACGCTCGAACAAAGGCCATTCGTTTGGTTGCAAATAAACTGTACCCTGTGACCTTCATTTCACAAAAAATTGAAGAGTTTGCCACTAAAATGCTATTATCT------------------------GTTGTAAATGTCGGAGGACAT---------AATGTAGACAGT------------------GAAGCTCAGGAACGGAGCACGCTACAGGAAGTTGCTCCCGGCGATCAAGAAGCG---------------------------------------------AATGCAGCCGAC------GGCGGGGGAACCAAA---------------------------------------GCAGAAGCCCAACGTTGTATGTCACTTTATTTTGCTCTTTGTACCAAGAAA------------------------------------------CATGCTCTTTTGGGCGAGCTATTCAATGTATACGATCGAGCACCAAAGCCAGTA---AAGCAAGCAATTCATCGGCAAATACCTGTTCTAGTCCGGACGGTCGGACAATCTTCCCCAGAATTA------CTAAGTATCATCTCCGCTCCTCCACAGGGCTGCGAAAACTTGTTACTACAGGTCCTACATGTTCTGACTGAAGGAACCACGCCATCGCCGGAACTTATCAAAACGATAAAACAGCTCCACGAGACCAGGATAAAGGACGCG---------------------GTATTTCTGATCCCAATCTTGTCGTCACTTTCAAAAGAAGAGGTTCTTCCAATTTTTCCGCGGTTGGTTGATCTACCACCGGACAAGTTTCAAGTTGCACTGGCGCGTATCTTGCAGGGCTCTGCGCACACAGGTCCTGCTTTGACACCTGCCGAAGTGCTCATTGCTCTTCACGGTATAGATCAGCAACGTGATGCAGTTCCTTTGAAGAAGGTCACGGAAGCTTGCTCGGCATGCTTGCAACAGCGAAATGTCTTCAATCAGGACGTTTTAGCGAAAGTCTTGAATCAGTTGGTGGAACAAACACCTCTTCCAAAGCTATTTATGCGAACTGTCATTCAAGCTGTTGGAACGTTTCGGTCTTTGGTGGGTTTCGTCATGGATATTCTACTCAGACTTGTCAACAAGCAGATCTGGAAGACTCCTCAATTATGGGTTGGATTCCTCAAGTGCGCGAGCGAAACCACACCGCATTCCTTTCGTGTCTTGCTACAGCTTCCAACCGCGCAGCTCGAGAACGCTCTCGTGAAGCATCCAACGTTGAAAACGCCGTTGGCCGCGCATGCGAGCCAGCCGAGTGTCCGGTCCTCCGTTCCCAGGTCGTCGCTGGTATTGCTTGGAGTGATCCAGGACGACGTAACAGCGGTC---------------------------------------------------------------------------------------------------GAGGCGGCTAGTGCG---CCATCATCGTCAGGGAAT------------------------------------------------------------------------------------GCTCCACAACAGTGA------------------------------------------------------------------------------------------------------------------------------------------------------------------------------------------------------------------------------------------------------------------------------------------------------------------------------------------------------------------------------------------------------------------------------------------------------------------------------------------------------------------
>Isoetes_lacustris
------------------------------------------------------------------------------------------------------------------------------------------------------------------------------------------------------------------------------------------------------------------------------------------------------------------------------------------------------------------------------------------------------------------------------------------------------------------------------------------------------------------------------------------------------------------------------------------------------------------------------------------------------------------------------------------------------------------------------------------------------------------------------------------------------------------------------------------------------------------------------------------------------------------------------------------------------------------------------------------------------------------------------------------------------------------------------------------------------------------------------------------------------------------------------------------------------------------------------------------------------------------------------------------------------------------------------------------------------------------------------------------------------------------------------------------------------------------------------------------------------------------------------------------------------------------------------------------------------------------------------------------------------------------------------------------------------------------------------------------------------------------------------------------------------------------------------------------------------------------------------------------------------------------------------------------------------------------------------------------------------------------------------------------------------------------------------------------------------------------------------------------------------------------------------------------------------------------------------------------------------------------------------------------------------------------------------------------------------------------------------------------------------------------------------------------------------------------------------------------------------------------------------------------------------------------------------------------------------------------------------------------------------------------------------------------------------------------------------------------------------------------------------------------------------------------------------------------------------------------------------------------------------------------------------------------------------------------------------------------------------------------------------------------------------------------------------------------------------------------------------------------------------------------------------------------------------------------------------------------------------------------------------------------------------------------------------------------------------------------------------------------------------------------------------------------------------------------------------------------------------------------CTTAGCAAGCTGCTGGCTGAGGTTCCTATACTTCCTATGGAGGCACTAAAGTTACTGGAAAGGTTATGCAATCCAATAAAT------------GATGCAAAAGATCTAAGCAGTGAAAGGATCACACAGGGCCTTCTTGCTCTTTGGAACCTTATTCTACATCGCCCACCAGTGCGAGAGACTTGTCTGAAAATGACTTTGCAGTGTGCAGTACATGAATTGGAGGATGTTCGAGCAAAAGCGATACGTCTGGTTGCGAATAAGCTGTATCCGCTTCCTTGTATTTCCAAAAGTATAGAAGACTTTGCTTGCAACATGCTACTAGCA------------------------GCTATGAGCACTGCAGCTTCTACAGACAGGGCAACTGACAGCATGGATGTG------ATCTCAACCTCACAGACTGACAGTATGGACAAGGCTGGTCAAGGAGATACTGAATTG---CAGGGAAAACATAAACTTGGAGCAACGTCCTTATTATCTGAAACATCAGTTGAT------GATGATGCACAGAAA------------GGTCGTAACAGGAATACA---TCTGTCTCAGAAGCTCAGCGCTGCATGTCTTTGTACTTCGCATTATGTACTAAGAAG------------------------------------------CATGCTCTGCTTCAGCAACTGTTCCGGGCATATGGTTCAGCTCCAAAGCCAGTG---AAACAGGCAATGAGAAAAGACTTTCCACTCCTGATTCGTACTGTGGGCTCCTCTTCCCCTGAGCTG------CTAGACATTATCTCTGATCCACCTGGTGGTAGCGAGCAGCTAGTTTTGCTGGCTCTTGAAAGACTGACAGACGCAAGCACACCTTCCCCTGAACTCATTAGCACTGTGAAGAAACTGTATGAAACTAAGCTCAAGGATGCC---------------------ATGTTCCTTATTCCTGTATTATCATCACTATCAAAAGATGAGGTTTTACCAATATTTCCTCGTTTGGTTGACTTGCCACCTGAGACATTCCAGGTTGCGCTGGCCCGCATTTTACAGGGTTCGGCACATACTGGTCCTGCATTGACTCCTGCTGAAGTCCTTATTGCTCTCCACGGGATTGATCATCAACGTGATGCAGTGCCACTAAAGAAGGTGACAGATGCTTGTTCGGCCTGTCTTCAACAGAGAACTGTATTTACTCATCAAGTTTTGGCAAAGGTGCTGAATCAATTGGTTGAACAAACTCCGCTACCACTTCTCTTTATGCGTACTGTAATTCAAGCTGTTGGTGCATTTCCATCTTTGGTGAACTTTGTGATGGACATTCTTTCGAGGCTTGTGAACAAGCAGATATGGAAGTTTCCTCAGTTGTGGGTTGGCTTTTTAAAATGTGCGCATCAAACTGTACCCCAATCATTCCATGTGCTGTTGCAGCTACCGACAGCGCAGCTTGAGAATGCACTCTCGAAGTTCCCAGGTTTGAAGTCACAATTATCTGCACATGCTAGTCAGCCTACCATTAGAACAACCGTACCAAGGTCATCATTGATACTATTGGGCCTTGCACAGGACGAGGTGTCAACTGATTCTGTG------------------------------CTTCCCAACACACAG---------------------------------------CCAATTCAAGATTCCATTTCTTCTGGAAGGGCACAAAGTGATGCC------------------------------------------------------------------------------------CAGCCATCAGAATCTGCAAATGTTAGCTCGTAA------------------------------------------------------------------------------------------------------------------------------------------------------------------------------------------------------------------------------------------------------------------------------------------------------------------------------------------------------------------------------------------------------------------------------------------------------------------------------------------------
>Pteridium_aquilinium
------------------------------------------------------------------------------------------------------------------------------------------------------------------------------------------------------------------------------------------------------------------------------------------------------------------------------------------------------------------------------------------------------------------------------------------------------------------------------------------------------------------------------------------------------------------------------------------------------------------------------------------------------------------------------------------------------------------------------------------------------------------------------------------------------------------------------------------------------------------------------------------------------------------------------------------------------------------------------------------------------------------------------------------------------------------------------------------------------------------------------------------------------------------------------------------------------------------------------------------------------------------------------------------------------------------------------------------------------------------------------------------------------------------------------------------------------------------------------------------------------------------------------------------------------------------------------------------------------------------------------------------------------------------------------------------------------------------------------------------------------------------------------------------------------------------------------------------------------------------------------------------------------------------------------------------------------------------------------------------------------------------------------------------------------------------------------------------------------------------------------------------------------------------------------------------------------------------------------------------------------------------------------------------------------------------------------------------------------------------------------------------------------------------------------------------------------------------------------------------------------------------------------------------------------------------------------------------------------------------------------------------------------------------------------------------------------------------------------------------------------------------------------------------------------------------------------------------------------------------------------------------------------------------------------------------------------------------------------------------------------------------------------------------------------------------------------------------------------------------------------------------------------------------------------------------------------------------------------------------------------------------------------------------------------------------------------------------------------------------------------------------------------------------------------------------------------------------------------------------------------------------------------------------------------------------------------------------------------------------------------------------------------------------------------------------------------------------------------------------------------------------------------------------------------------------------------------------------TTGCTCYGC------------------------GC-------------------------------------------------------------------------------------------------------------------------------------------------------------------------------------------------------------------------------------------------------------------------------------------------------------------------------------------------------------------------------------------------------------------------------------------------------------------------------------------------------------------------------------------------------------------------------------------------------------------------------------------------------------------------------------------------------------------G-TCAGGATTTCAAGAAGGCCCTTGATCGAATACTTCAGGGCTCTGTACATACAGGTCCTGCATTAACGCCAGCTGAAGTGCTGATCGCAATACATGGAATTGATCCAGAACGAGATCATATACAGCTCTCAATGGTTAAGGATGCATGTGCAGTATGCTTCCAGCAACGGACTGTATTCACACAGCAAGTTCTTGCAAAGGTCCTCAACCAATTGGTCGAACAAACACCCTTGCCAATGCTTTTCATGCGAACTGTAATTCAAGCTGTTGGATCATTTCGCTCTTTGGTGAGCTTTGTAATGGAGATTCTTTCTCGCCTTGTGAGTAAACAGATCTGGAAGTGGCCCAATTTATGGATAGGCTTCCTCAAGTGTGCAGAACAGACACAGCCACATTCGTTCCATGTCCTTCTCCAGTTACCAGCTTTACATTTGGAGAAAGCTTTAAATCGGCATCCAAATTTGAGGGTACCTCTGACAAAGCATGCAAGTAAACCAGGGGTCCGCTCCACATTGCCCAGGTCCA--YTGY-CGGTTTTGGAACTGGCACAAGATGTCTTACCACCTGA------------------------------------------------------------------------------------------------------------------------------------------------------------------------------------------------------------------------------------------------------------------------------------------------------------------------------------------------------------------------------------------------------------------------------------------------------------------------------------------------------------------------------------------------------------------------------------------------------------------------------------------------------------------------------------------------------------------------------------------------------------
>Isoetes_andicola
-----------------------------------------------------------------------------------------------------------------------------------------------------------------------------------------------------------------------------------------------------------------------------------------------------------------------------------------------------------------------------------------------------------------------------------------------------------------------------------------------------------------------------------------------------------------------------------------------------------------------------------------------------------------------------------------------------------------------------------------------------------------------------------------------------------------------------------------------------------------------------------------------------------------------------------------------------------------------------------------------------------------------------------------------------------------------------------------------------------------------------------------------------------------------------------------------------------------------------------------------------------------------------------------------------------------------------------------------------------------------------------------------------------------------------------------------------------------------------------------------------------------------------------------------------------------------------------------------------------------------------------------------------------------------------------------------------------------------------------------------------------------------------------------------------------------------------------------------------------------------------------------------------------------------------------------------------------------------------------------------------------------------------------------------------------------------------------------------------------------------------------------------------------------------------------------------------------------------------------------------------------------------------------------------------------------------------------------------------------------------------------------------------------------------------------------------------------------------------------------------------------------------------------------------------------------------------------------------------------------------------------------------------------------------------------------------------------------------------------------------------------------------------------------------------------------------------------------------------------------------------------------------------------------------------------------------------------------------------------------------------------------------------------------------------------------------------------------------------------------------------------------------------------------------------------------------------------------------------------------------------------------------------------------------------------------------------------------------------------------------------------------------------------------------------------------------------------------------------------------------------------------------------------------------------------------------------------------------------------------------------------------------------------------------------------------------------------------------------------------------------------------------------------------------------------------------------------------------------------------------------------------------------------------------------------------------------------------------------------------------------------------------------------------------------------------------------------------------------------------------------------------------------------------------------------------------------------------------------------------------------------------------------------------------------------------------------------------------------------------------------------------------------------------------------------------------------------------------------------------------------------------------------------------------------------------------------------------------------------------------------------------------------------------------------------------------------------------------------------------------------------------------------------------------------------------------------GGTTGAACAAACTCCGCTACCACTTCTCTTTATGCGTACTGTAATTCAAGCTGTTGGTGCATTTCCATCTTTGGTGAACTTTGTGATGGACATCCTTTCGAGGCTTGTGA-C---CAGATATGGAAGTTTCCTCAGTTGTGGGTTGGSWTTTTAAAATSYRSGCATMAAACTGTACCCCAATCATTCCATGTGYTGTTGCAG---------------------------------------------------------------------------------------------------------------------------------------------------------------------------------------------------------------------------------------------------------------------------------------------------------------------------------------------------------------------------------------------------------------------------------------------------------------------------------------------------------------------------------------------------------------------------------------------------------------------------------------------------------------------------------------------------------------------------------------------------------------------------------------------------------------------------------------------------------------------------------------------------------------------
>Isoetes_humilior
-------------------------------------------------------------------------------------------------------------------------------------------------------------------------------------------------------------------------------------------------------------------------------------------------------------------------------------------------------------------------------------------------------------------------------------------------------------------------------------------------------------------------------------------------------------------------------------------------------------------------------------------------------------------------------------------------------------------------------------------------------------------------------------------------------------------------------------------------------------------------------------------------------------------------------------------------------------------------------------------------------------------------------------------------------------------------------------------------------------------------------------------------------------------------------------------------------------------------------------------------------------------------------------------------------------------------------------------------------------------------------------------------------------------------------------------------------------------------------------------------------------------------------------------------------------------------------------------------------------------------------------------------------------------------------------------------------------------------------------------------------------------------------------------------------------------------------------------------------------------------------------------------------------------------------------------------------------------------------------------------------------------------------------------------------------------------------------------------------------------------------------------------------------------------------------------------------------------------------------------------------------------------------------------------------------------------------------------------------------------------------------------------------------------------------------------------------------------------------------------------------------------------------------------------------------------------------------------------------------------------------------------------------------------------------------------------------------------------------------------------------------------------------------------------------------------------------------------------------------------------------------------------------------------------------------------------------------------------------------------------------------------------------------------------------------------------------------------------------------------------------------------------------------------------------------------------------------------------------------------------------------------------------------------------------------------------------------------------------------------------------------------------------------------------------------------------------------------------------------------------------------------------------------------------------------------------------------------------------------------------------------------------------------------------------------------------------------------------------------------------------------------------------------------------------------------------------------------------------------------------------------------------------------------------------------------------------------------------------------------------------------------------------------------------------------------------------------------------------------------------------------------------------------------------------------------------------------------------------------------------------------------------------------------------------------------------------------------------------------------------------------------------------------------------------------------------------------------------------------------------------------------------------------------------------------------------------------------------------------------------------------------------------------------------------------------------------------------------------------------------------------------------------------------------------------------------------------------------------------------------------------------------------------------------------------------------------------------------------------------------------------------------------------------------------------------------------------------------------------------------------------------------------------------GCCTTGCACAGGACAAGGTGTCAACTGATTCTGTG------------------------------CTTCCCM------AG---------------------------------------CCAATTCAAGATTCCATTTCTTCK----G-----AAAGTGATGCC------------------------------------------------------------------------------------CAGCCATCAGAATCGACAAATGTTAGCTTGTA-------------------------------------------------------------------------------------------------------------------------------------------------------------------------------------------------------------------------------------------------------------------------------------------------------------------------------------------------------------------------------------------------------------------------------------------------------------------------------------------------
>Isoetes_elatior
--------------------------------------------------------------------------------------------------------------------------------------------------------------------------------------------------------------------------------------------------------------------------------------------------------------------------------------------------------------------------------------------------------------------------------------------------------------------------------------------------------------------------------------------------------------------------------------------------------------------------------------------------------------------------------------------------------------------------------------------------------------------------------------------------------------------------------------------------------------------------------------------------------------------------------------------------------------------------------------------------------------------------------------------------------------------------------------------------------------------------------------------------------------------------------------------------------------------------------------------------------------------------------------------------------------------------------------------------------------------------------------------------------------------------------------------------------------------------------------------------------------------------------------------------------------------------------------------------------------------------------------------------------------------------------------------------------------------------------------------------------------------------------------------------------------------------------------------------------------------------------------------------------------------------------------------------------------------------------------------------------------------------------------------------------------------------------------------------------------------------------------------------------------------------------------------------------------------------------------------------------------------------------------------------------------------------------------------------------------------------------------------------------------------------------------------------------------------------------------------------------------------------------------------------------------------------------------------------------------------------------------------------------------------------------------------------------------------------------------------------------------------------------------------------------------------------------------------------------------------------------------------------------------------------------------------------------------------------------------------------------------------------------------------------------------------------------------------------------------------------------------------------------------------------------------------------------------------------------------------------------------------------------------------------------------------------------------------------------------------------------------------------------------------------------------------------------------------------------------------------------------------------------------------------------------------------------------------------------------------------------------------------------------------------------------------------------------------------------------------------------------------------------------------------------------------------------------------------------------------------------------------------------------------------------------------------------------------------------------------------------------------------------------------------------------------------------------------------------------------------------------------------------------------------------------------------------------------------------------------------------------------------------------------------------------------------------------------------------------------------------------------------------------------------------------------------------------------------------------------------------------------------------------------------------------------------------------------------------------------------------------------------------------------------------------------------------------------------------------------GGTGACAGATGCTTGTTCGGCCTGTCTTCAACAGAGAACGGTGTTTACTCAACAAGTTTTGGCGAAGGTGTTGAATC----GGTTGAACAAACTCCGCTACCACTTCTCTTWATGCGTACTGTAATTCAGGCTGTTGGYGCATTCCCATCTTTGGT----------------------------------------CAGRTATGGAAGTTTCCTCAGTTGTGGGTTGGCTTTTCAAAATGCRCGCATCAAACTGTACCCGAATCCTTCCATGTGTTGTTGCAG---------------------------CTCTCGAAGTTCCCAGGTTTGAAGTCACAATTATCTRCACAYGYTRGTCAGCCTACTGYTAGAACAACCGTACCAAGGTCATCATTGATACTATTGGGCCTTGCACATGACGATGTGTCAACTGATTCTGTG------------------------------CTTCCCAACACACAG---------------------------------------CCAATT------------------------------------------------------------------------------------------------------------------------------------------------------------------------------------------------------------------------------------------------------------------------------------------------------------------------------------------------------------------------------------------------------------------------------------------------------------------------------------------------------------------------------------------------------------------------------------------------------------------------------------------------------------
>Isoetes_coromandelina
------------------------------------------------------------------------------------------------------------------------------------------------------------------------------------------------------------------------------------------------------------------------------------------------------------------------------------------------------------------------------------------------------------------------------------------------------------------------------------------------------------------------------------------------------------------------------------------------------------------------------------------------------------------------------------------------------------------------------------------------------------------------------------------------------------------------------------------------------------------------------------------------------------------------------------------------------------------------------------------------------------------------------------------------------------------------------------------------------------------------------------------------------------------------------------------------------------------------------------------------------------------------------------------------------------------------------------------------------------------------------------------------------------------------------------------------------------------------------------------------------------------------------------------------------------------------------------------------------------------------------------------------------------------------------------------------------------------------------------------------------------------------------------------------------------------------------------------------------------------------------------------------------------------------------------------------------------------------------------------------------------------------------------------------------------------------------------------------------------------------------------------------------------------------------------------------------------------------------------------------------------------------------------------------------------------------------------------------------------------------------------------------------------------------------------------------------------------------------------------------------------------------------------------------------------------------------------------------------------------------------------------------------------------------------------------------------------------------------------------------------------------------------------------------------------------------------------------------------------------------------------------------------------------------------------------------------------------------------------------------------------------------------------------------------------------------------------------------------------------------------------------------------------------------------------------------------------------------------------------------------------------------------------------------------------------------------------------------------------------------------------------------------------------------------------------------------------------------------------------------------------------------------------------------------------------------------------------------------------------------------------------------------------------------------------------------------------------------------------------------------------------------------------------------------------------------------------------------------------------------------------------------------------------------------------------------------------------------------------------------------------------------------------------------------------------------------------------------------------------------------------------------------------------------------------------------------------------------------------------------------------------------------------------------------------------------------------------------------------------------------------------------------------------------------------------------------------------------------------------------------------------------------------------------------------------------------------------------------------------------------------------------------------------------------------------------------------------------------------------------------------------------------------------------------------------------------------------------------------------------------------------------------------------------------------------------------------------------------------------------------------------------------------------------------------------------------------------------------------------------------------------------TCATCATTGATACTATTGGGCCTTGCCCACGATGAAGTGTCAACAGATTCTGTG------------------------------C-----------------------------------------------------------------------------------------------------------------------------------------------------------------------------------------------------------------------------------------------------------------------------------------------------------------------------------------------------------------------------------------------------------------------------------------------------------------------------------------------------------------------------------------------------------------------------------------------------------------------------------------------------------------------------------------------------------------------
