# Supplementary material for: Phylogenomics indicates the “living fossil” Isoetes diversified in the Cenozoic
Source: PLoS One. 2020 Jun 18;15(6):e0227525. doi: 10.1371/journal.pone.0227525 (PMC7302493; doi:10.1371/journal.pone.0227525)
Supplement: S1 File — Folder containing fasta files for each of the individual nuclear alignments. (GZ) [file pone.0227525.s011.gz › 1_Individual_Nuclear_Alignments/Homolog_35647.orthogroup_6.fasta]

>Isoetes_sinensis
---------------------------------------------------ATGAAGCTCCTCATGGCAGCCACAAGCGCGCCAACCTGGGCTCCATCTACCTGTGCA---------------AGGCTTTCAAGCCAGTGGGTTTCGACCATTTCG---------------------ACCCCTAGCTCTAGCGTTTCAAATATCTCATTCTGCAGATTCAATTCAGTTTGGAAA------------------------CTAAGCGCAGCAACCCCA---------------------------------------ACTATCCCTGGA---------------------AACATTGTTACCGACGATACCGTTCCAGAAGGCCATGCAGGACTCCATGGATTCTTATACGGAGAGGGTGGAGCAGAGGGCCAACATGGTAGCATTACTTCTACCAGTAAAGGATTCACAGGTCTGGAGGGCGAGGATGATGGGTCGGGCGTGGTTGAATTTGCCCAATATGTTTCTGCAAGAGATGGTGCCAAATTCGTAGGTGTGTATGAAATTCAGAACTTGAATGGTGAGACCCAGTATGTAGGATACTCAAGGAATGTAGTTCTTGCTTTAAAGGGGCACAGAGAAAGAGTAGGGCAGGAAAAATGCCAGTTTGTTAGGGTTAAGCTTTTTGCTGATGAGTCTATGGTTTCTAGGGCAAGGTTGGAAGAGGAAAGACAACAGTGGTTACAACAATTAGCAAAGCTTCCTCCTGGTAATTGCCCTGATGATAATAATAACTGGGAATTGGATGGGAACAAGGGCAAGATTCACCAAGTTATGTCTGACCAGGAGAGGGAAGAATATGAGGAAAAGAAGCTGAAGCTGAGAAAAGCTATGGGGGAAAAGATACATGAGGATGATGTTGAAGAAGGGGACGACGACGCCCGCACAAGAAGGCTCAAGTTAATGCAAGCTGTTGAAGGTGAT------------------------------------------------------------------------------------------------------------------------------------------------------------------------------------------------------------------------------------------------------------------------------------------------------------------------------------------------------------------------------------------------------------------------------------------------------------------------------------------------------------------------------------------------------------------------------------------------------------------------------------------------------------------------------------------------------------------------------------
>Isoetes_lacustris
---------------------------------------------------ATGAAGCTCCTTATGGCAGCCACAAGCGCGCCAACCTGGGCTCCATCTACTTGTGCA---------------AGGGTTTCAAGCCAGTGGGTTTCA------------------------------------AGCCCTAGCGTTTCAAATATCTCATTCTGCAGATTTAATTCAGTTTGGAAA------------------------CTAAGAGCAGCAGCCCCG---------------------------------------ACTATCCCTGGA---------------------AACATCGTTACCGACGATACCGTTCCAGAAGGCCATGCAGGACTTCATGGATTCTTATACGGAGAAGGTGGAGCAGAGGGCCAACACGGTAGCATTATTTCTACTAGTAAAGGATTCACAGGTCTGGAGGGCGAGGATGATGGATCCGGCGTGGTTGAATTTGCCCAATATGTATCCGCAAGAGATGGTGCCAAATTCGTAGGTGTGTATGAAATTCAGAACTTCAATGGTGAGACCCAGTATGTAGGATATTCAAGGAATGTAGTTCTTTCTTTAAAGGGGCACAAAGAAAGAGTAGGGCAGGAAAAATGCCAGTTTGTTAGGGTTAAGGCTTTTTCTGATGAGTCCATGGTTTCTAGGGCAAGGTTAGAAGAGGAAAGACAACAGTGGTTGCAACAGTTATCAAAGATTCCACCTGGTAATTGCCCTGATGATAATAATAACTGGGAATTGGATGGGAACAAGGGCAAGATTCATCAAGCTATGTCTGACCAGGAGAGGGAAGAATATGAGGAAAAGAAGCTGAAGCTGAGAAAAGCTATGGGGGAAAAGATACATGAGGATGATGATGAAGAAATGGACGAAGATGCCCGCACAAGAAGGTTTAAGTTAATGCAAGCTGTTGAAGGTGATGATTGGAGTAGTGTCATTGATGGCCAATCTAAGCAAACGATTGAGAAG---------------GATAGTTTTAATAAGAAAGACATGGATTCA------------------------------------------------GGGAAGGTAGACATAGTGAGCCCCTTCCAGAAGGCAGAT------GTTCAACAAGAAAGCACAGGACTGTACTCTGCTGAAACATTTGAATTGACAGTGCAGAATGTGGATAATGTATTGAATGAAGTGCGGCCTTATCTTATTGCTGATGGAGGCAATGTTGAGGTTCTGTCTGTGGATGGTGGCATTGTTTCTCTCCGCTTGCAAGGTGCTTGTGGAACTTGCCCAAGTTCTACCTCCACAATGAAGTTGGGAATAGAGAGGGTTATTAGAGAAAAGTTTGGAGATGCTGTTCTGGAGGTGGTTGATGCA---------GACAAAGGACATGCTATCATAAATGTCGCTTCTATCAATTCTCATCTAGATATGTTACGGCCTGCGATTCAAAACTATGGTGGT---GCAGTTGATGTTGTTGGTGTTGATACTGCCACTGGAGAATGCCAGGTCAAATACAAGGGCCCTGCACCTCTTGCAACTGGAATTCAAGCTGCTATA------------AAAGACAAGTTTCCTGATATTACTAAGGTGGTGATATTGAGTTTTGACTGA
>Physcomitrella_patens
---------------------------------------------------------ATGGAGGCTGTGGCGTGCAGAGCAGGTGCGGCAGTCCCGTCTTTGGTAGCT------TCCGCTTCAAGAGTGTCCTCCTCCGAGAACTCG------------------AAGGTGCTGGGAAGAAGATTTCACTCTATAAATTTTTCTGCTGTGGTGTTGACAAGGGTAAGTTCGAAGCGGGCTGAGAGGAGGAACCCCGTTGTGTCGGCAAAGGCTAAT---------------------------------------ACTCAAGGGGAG---GCCCTGCAATCCCTCTCGAACGTAGTGACAGATGATGCCGTACCTGAAGGCCACAAGGGTCTCCACGGGTTCCTGTATGGAGAAGGTGGTGCTGAG---GTTCATGGC---------TCCGCAGGCAACAAATTCAACGGAGTAGAGGGAGAAGACGATGGGAATGCTATCATCTTATATGAGGATTACGTCTCTTTTCGTAAGAGTTTCAAGTTTGCAGGTGTTTTTGCGATCTATGACTTCCAGGATTCGTTACAGTATGTTAACTACTCTCGGCATGTGGTGTCCACCCTTAGAAGCTTAAGGGCTAGGGTTGGAGAAGAGAAATGTAGCTCCGTGCGAGTGAAGATATATACTGACTCCTCGTTGATCACGCGTGCAAAGCTGGAGGAGGATAAGCAGAGTTGGTTAGATTCCCTGGGTTCT---GCTCCTGGGAAT---TCTACAGAGAAGCACTTGTGGGAAGGA---------GCTGGTAATAATGTGGCCCTTATGTCGGAACAAGAGAAGATTGAGTACGAGGAGAAGAAGCTGAAGTTGCGAAAAGCCATGGGCGAGAACTTGTTT---GATGATGTTGCTGGGGAGGATGATGATACACGCACTCGCAGACTCAAGCTCCTTCAGGCTGTGGAAGGAGATGACTGGAGTAGCGTCATTGATGGCCAAACAAAGCAAACTCTAGAC------------------CCTCGAGTTTCCAGCGAAGTGGCTGTGAAAGAGAAGAGTGTA---CATAATGTGGCTGATGAACCCATGGCGGCTGGAGCTGACGAACAGATTGTTAGTCCATTTGCTTCA------------GGCTCTCAGGTGGGAGGAGGACTGTATTCAGCAGAAACTTACGAGTTTACCGTGGAAAACGTGGACAAAGTTCTCGACGAAGTTCGACCTTACCTGATCGCCGATGGAGGCAATGTCGAGGTTGTGGCCGTGAAAGATGGAGTGGTTTCGTTACGATTACAAGGTGCCTGCGGCACATGCCCAAGTTCCACGAGTACAATGAAGATGGGCATTGAAAGAGTCCTCATGGAGAAATTTGGAGACGTTTTGAAGGAAGTAGTCCAAGTT---------GACAAGCAGGATATCGGTGCTAGCGTTCTTGCTGTTGACGAACATTTGGAAATGTTGAGGCCTGCTATCCGTAACTACGGTGGT---TCAGTTGAGGTGGTATCCGTGGACACGGTAAAAGGCGAGTGTCAAGTCAAGTACCATGGTCCTGCTCCTATTGGTATGGGTATCCAAGCAGCCATC------------AAAGACAAGTTCCCCGATATCCAGGTGGTCATTTTATCAGCACCCTGA---
>Ceratodon_purpureus
---------------------------------------------------------ATGGAGGCGATGGCGTGCAGAGCAGGCACGACAGTCCCATCCTTGATA------------GCTTCAAGAGTCTCCTCATCCGAGAGCTCAGTTAGGTCGCAATGTACTACTCTGTTGGGTGGGCCT---CACTCTCGGCAGCTCCGTGCGGTGGTGTTGGCGCAAGTGAAGGAGAAA---------AGGAGGAGCTTTGTTGTATGTGCCAAGGCTGAT---------------------------------------GCTCAGAAGGAGATAGCCCTCCAGTCCATGTCGAATGTGGTGACAGACGATGCAGTACCCGAGGGGCACAAGGGGCTGCATGGGTTTCTGTATGGAGAGGGTGGAGCTGAG---GTGCATGGC---------TCCGCAGGGACAGAGTTCAGGGGAAGAGAAGGAGAAGACGACGGGAACACTGTCATTGGTATGGAGGATTATGTTTCGGCTCGTGAGGGTTTTAAGTTCGCAGGCGTGTTTGCAGTCTATGATGCTCTGGAATCGGTGCAGTATGTTAGCTACTCTCGGAATGTGGTTTCCACGCTCAAGAGCTTGAGGAGTAGGTTGGGGTCGGAGAAGTGCAGTGCCGTGCGGGTTAAGATGTACACCGAAGCTGCGCTGATTACTCGGGCGAAGCTGGAGGAGGAGAAGCAGAGATGGCTGGAGGCGGTGGGCCCT---GCTCCTGGAAAT---TCTAGTGAGAGGGGGTTGTGGGAAGGG---------TCTGGGAGTAATGCGGCCCCTATGTCGGAGCAGGAGAAGATAGAGTATGAGGAGAAGAAACTGAAGATGCGGAAAGCCATGGGGGAGAATCTGTTT---GATGATGTTGCCGGTGAGGACGATGATGCCCGCACACGCAGGCTCAAGTTGCTACAGGCTGTAGAGGGAGACGACTGGAGTAGCGTCATCGATGGACAGACGAAGCAAACTCTAGAT------------------CCTCGAGTTTCAAATGGCGGAGCCTTGAAAGAAGAGAATGTTGACAGTTCTGCCGCTGATCAAGCCACGAAGACTGAAGCTTCAGAACAGATCGTAAGCCCGTTTGCCTCG------------GGCTCTGAGGCAGGTCAAGGGTTGTACTCAGCAGAAACTTATGATTTCACCGTCGAGAACGTAGACAAAGTTCTCGATGAAGTGCGACCCTACCTGATTGCTGATGGAGGTAACGTCGAGGTTGTGGGTTTGAAAGACGGTGTGGTTTCGTTACGCTTACAAGGTGCCTGTGGAACATGTCCGAGTTCGACAAGTACGATGAAGATGGGCATAGAAAGAGTCTTGATGGAGAAATTTGGAGACCTTTTGAAAGAAGTAGTCCAAGTT---------GACAAGCAAGAGATCGGTGCCAGCATTCCTGCTATTGACGCACATCTGGAAATGCTCAGACCTGCCATCCGCAATTATGGTGGT---TCGGTTGAGGTTGTTTCGGTGGACACAGTGAAAGGTGAATGCCAGGTAAAGTACCAAGGTCCTGCACCAATCGGCATGGGTATTCAAGCAGCCATC------------AAAGACAAATTTCCCGACATCAAGGAGGTCATTTTATCAGCACCC------
>Lygodium_japonicum
---------------------------------------------------------------GCCATGGCGATCAGTTGC---TTATCGTCTCCCAAAACCTTCTCGTCTGGTCACGCAAGGCTACTGTCGGCGTCCTCCTTCCCCTGCACCTCTCGA---TCTCACGACCTTTCGCTTCCG---GACTCCATTGATCCCAGCGCCGTCTGTGTAAAGAGCTCCGCATCTCGC------------------------TTCCCAGCACGAGCCACC---------------------------------------TCGCAAAAGGAG---GCCTTGGAATCTCGCTCCACCGTTGTCTCTGACGAGAACGTGCCAGAAGGCCATAGAGGCCTCCACGGGTTCCTGTACGGTGATAACGGCGCCGAT---GTCCATGCC---------TCCGAGCTCCATCAATTCACCATCAAGCAGGGAGAGGACGATGGCTCCTCCATTTTGCCAGTCGATGACTATGTGATTTCACGGGATGGCTTGAAGTATGCAGGTGTATATGCAGTCTATGATTCACGCACCGCTCTGCAATTCATCGGCTACTCACGCAGCATTGTCCTGTCCCTCCGATCCCATCTAAATCGCCTGGGAAAGGAGAAATGTTCATTTGTGAGAGTAAAAGCTTACACTGATCCAGCCATGATCACCAGAAACAGATTGGAACAAGAAAAGGAAAAATGGCTCAACGAAGCGGAGATGGTACCCCCTGGGAAT---TCCTCAGAGAAGGAACTCTGGGATTCTAAC---ACTGGTGGAGCAGTAGCCACCCTCATGTCCGAGGCTGAGAAGCTGGAGTATGAGGAGAAAAAGCTAAAGCTTAGGAAAGCTATGGGGGAGAACTTGCAT---GATGATGTAGAAGGGGAAGAAGATGATGCTAAGACCCGGAGGTTAAAGCTTTTGCAGGCAATGGAAGGTGATGATTGGAGCAGTGTTATCAGTGGGCAGACTAATGATGCTCTAAAC------------CAGACTTCCACAGTAAACAAGAGTGAA---------------------------------------------------------CAATCATCATCAATTGTTAGCCCATTTGAGATGAAAGAGAGCAAAGGATCTGAAGGGAGGAAGGGATTGTACTCAGCTGGTACGTATGAGCTTACAGTTGAGAATGTGGATAAGGTTCTGAATGAGGTGCGGCCCTACCTTATTGCTGATGGAGGCAATGTTGAAGTGGTTTCTGTTGACAGTGGTGTTATATCCCTTCGTCTTCAAGGTGCTTGTGGAACGTGCCCGAGTTCAACTGTAACCATGAAGATGGGAATTGAAAGAGTTCTAAAGGAAAAGTTTGGGGAAGCATTTAAGGAGGTTGTCCAGGTC---------GATCAACAACCTATTGGAGCAAGCGTAATGGCAGTGGATGCACACCTTGAGATGTTGCGGCCAGCCATCCACAGTTATTCTGGC---TTTGTAGAAGTAGTATCAGTA------GCTAATGGTGAATGTAGAGTTAAATATAAAGGTCCTCCTCCAATTGGAATGGGGATTCAGGCTGCTATC------------AAAGACAAATTTCCTGATATAACCACTGTGGTTTTACTTGATGCATGA---
>Littorella_uniflora
AAATGCGGACCTGACGCCTCACGAGGCCCCAAATTGGACGAACAGAAAACAACATCCATGGCA---ATGGCGTCCTCG---------------------------------------AGCTTCGTCTTCTCCCAAATCCCACTCTCCAAGTCCAGAACC------------CTA---ATCCCCCAAATC---------CATCCGAAC------------------------CGATCT---------------------TCATCGTTCTCGCTCAATTTCGCTCTGCCAAAACAAATCCATCTCAAA------------------------------------------------------------------------------------------------------------------------------------------------------------------------------------------------------------------------------------------------------------------------------------------------------------------ACCATCGCCGTTAAATCT------------------------------------------------------------------------------------------------------------------------------------------------------------------------------------------------------------------------------------------------------------------------------------------------------------------------------------------------------------------------------------------------------------------------------------------------------------------------------------------------------------------------------------------------------------------TCCACCTCCAGCCTATACTCCGCCGACCAATTCGACCTGACCGCCGAAAACGTCGACAAAGTCCTCGACAACGTCCGCCCCTACCTCATCGCCGACGGTGGAAACGTCGATGTCGTATCCGTCGAAAACGGCGTCGTATCACTCCAGCTCCAGGGGGCCTGCGGGAGCTGCCCTAGCTCGACGACGACAATGAAAATGGGAATCGAGAAAGTTCTCAAGGAGAAATTCGGTGATTCGATTAAGGATATTTGCCAGGTGAATAACGAGCAGGTCACTGAG------ACGACTGTGGAGGCGGTGAACAGTCATTTGGATATTTTGAGGCCTGCGATTAAGAATTATGGTGGT---AGCGTTGAGGTTTTGTCCATTGAT------GGCGGCCATTGCGTGGTGAAGTATGTTGGACCGGAGTCGATTGGGTCTGGAATTAAGGCTGCTATT------------AAGGAGAAGTTTCCGGATATAGTGAATGTTCAGCTTACCAGCTAG------
>Theobroma_cacao
---------------ATGAGAATCTTTTCCCAGATCAGCAACAATTCCGCACCAGAAATGGCGTCCATTGCAGCAACC---------------------------------------AAAACCCTCACTTCTTCTTCTCCGCAAGCCCTGACTAAAACC------------TTTCGAATCCCACAATTCATATCCCAAAACCCACAC------------------------AGACGG---------------------GTCCCTCATACA---------------------AGAATCCAACTGAAA---------------------------------------------------------------------------------------------------------------------------------------------------------------------------------------------------------------------------------------------------------------------------------------------------------------ACAACCGTAAAAGCGTCGAGCTCCAGCCCAAGCGCA------------------------------------------------------------------------------------------------------------------CCCACTGGC------------------------------------------------------------------------------------------------------------------------------------------------------------------------------------------------------------------------------------------------------------------------------------------------------------------------------------------------------------------------------------------------------------------------TCCTCTCCTGGGCTGTACTCCGCACAGCAGTTCGAGCTCACTTGTCAAAACGTGGACCTCGTTCTGCAGGATGTCAGGCCTTACCTGGTTGCCGATGGCGGAAACGTCGGCGTTGTGTCCGTTGAAGATGGTGTCATCTCTCTCAAACTCGAAGGAGCATGTGGAAGCTGTCCTAGCTCAACAACCACCATGAAAATGGGGATTGAAAGAGTTTTGAAGGAAAAATTTGGAGATGCAGTCAAGGATATTCGACAAGTATATGATGCTGAAGAAAGGGAA------ACAACTGTTGAGGCAGTGAATCGTCATCTTGAGATATTGAGACCAGCTATTAAGAATTATGGTGGG---AGCGTGGAAGTGTTATCCATCGAG------GCCGGGGCATGCGTTGTAAAGTATACGGGGCCTGAATCCATTGGATCAGGAATCAAAGCTGCAACT------------AAGGAGAAGTTCCCAGATATCATGAATATTGTCTTTACTGGCTAG------
>Arabidopsis_thaliana
------------------------------------------------------ATGATGGCTTCTCTCGCGACTTCCATA------------------------AGTGGAAGCTTCAGAATTCTGGTTAAATCA---------TCTTCGACGAGGAAT------------GGG---TTTCCTGTAATCTCTGATCAAAACCCGAGTTTCGTCTTGTTTGCGAATAAACGCAGACAT---------------------ATCTCTAGAACGGCGATTTTTCAC------------------------------------------------------------------------------------------------------------------------------------------------------------------------------------------------------------------------------------------------------------------------------------------------------------------------------------------CGATCTGCGATAAGTGGTTCGAGTCAAGGAGAAAAGATATCACCT---------------------------------------------------------------------------------------------------TTAGCATCTGGT------------------------------------------------------------------------------------------------------------------------------------------------------------------------------------------------------------------------------------------------------------------------------------------------------------------------------------------------------------------------------------------------------------------------GTATCTTCAGGTTTATATTCAGCTCAGACTTTTGATTTGACGCCTCAAAACGTTGATTTGGTGCTTGAGGATGTTAGACCGTTCTTGATCTCTGATGGTGGAAACGTCGACGTTGTCTCCGTTGAAGATGGGGTAGTCTCTCTTAAGCTCCAAGGAGCATGTACCAGCTGTCCAAGTTCTTCAACAACTATGACAATGGGAATAGAGAGGGTACTCAAGGAAAAGTTTGGAGATGCATTGAAAGATATTCGACAAGTTTTTGATGAAGAAGTAAAACAG------ATAACCGTGGAGGCAGTGAATGCTCATCTAGATATACTGAGGCCAGCTATCAAGAACTATGGCGGA---AGTGTTGAAGTTTTATCGGTTGAA------GGCGAGGACTGCGTTGTAAAATATGTTGGACCGGAGTCGATTGGAATGGGAATACAGGCAGCGATT------------AAAGAAAAGTTTAAGGACATATCTAATGTAACCTTTACAAGCTAG------
>Oryza_sativa
------------------------------------------------------ATGGAGGCGTCACTCACCGTCGCC------------------------------GGCGCCGGCGCGGCCGCCTTGTCTCTGCGGCCGCAAATCCGCCTTCGA---------------------ATCACCCAAGCGACCCCTCTGATGCCCCCT------------------------CGGCGG---------------------CTCCAATCCGGA---------------CCCTCCAAGATCCAG------------------------------------------------------------------------------------------------------------------------------------------------------------------------------------------------------------------------------------------------------------------------------------------------------------------------ACCTCCGGCGCCCGGGCCCACCTTGCGGCGGCCCCCGCGTCCACG------------------------------------------------------------------------------------------------------CCACCGGCG------------------------------------------------------------------------------------------------------------------------------------------------------------------------------------------------------------------------------------------------------------------------------------------------------------------------------------------------------------------------------------------------------------------------GCGGGAGGCGGCCTGTACTCGGCGGAGACCTACGAGCTGACGGCGGAGAACGTCGACCGCGTCCTGGACGACGTGCGCCCCTACCTCATCGCCGACGGCGGCGACGTCACCGTCGCGTCCGTCGAGGACGGCGTCATCTCCCTCAAGCTCGAAGGAGCGTGCGGCAGCTGCCCCAGCTCGACGACGACGATGAAGATGGGCATCGAGCGCGTGCTCAAGGAGAAGTTCGGCGACGCCGTAAAAGATATCCGCCAGGTGTTCGACGACGATCAGCAGCCGGCGGAGCCAACGCCCCAGGCGGTGAACGGCCACCTGGACATACTGCGGCCGGCGATCGCCAACTACGGCGGG---AGCGTGGAGGTGGTCGCCGTCGAC------GGCGAGGACTGCCTGGTGAGGTACGAAGGCCCCGAGTCCATCGGGAGCGGGATCAAGGCGGCCATC------------AAGGAGAAGTTCCCGGACATCACCAATGTGGTGTTCTTGCAGTGA------
>Amborella_tricopoda
---------------------------------------------------------------------------------------------------------------------------ATGACCTCTGAA---------------------------------------------------------------------------------------------------------------------------------------------------------------------------------------------------------------------------------------------------------------------------------------------------------------------------------------------------------------------------------------------------------------------------------------------------------------------------------------------ACTTCCACGGTTTCGTCCTCTGAGAAAGGGGCA------------------------------------------------------------------------------------------------------------------GCAACT---------------------------------------------------------------------------------------------------------------------------------------------------------------------------------------------------------------------------------------------------------------------------------------------------------------------------------------------------------------------------------------------------------------------------GCGTCTCCGGGGCTCTATTCTTCACAAACATTTGAGCTCACTGCAAAGAACGTGGATTTGGTATTGGAAGATGTTCGCCCTTATCTCATTTCAGATGGAGGGAATGTGCAAGTGGTCTCTGTCGAAGATGGGGTGATCTCATTGCGCCTTCAAGGGGCTTGTGGGAGCTGTCCCAGTTCAACCACCACCATGAAAATGGGGATTGAGAGGGTTCTAAAGGAGAAGTTTGGTGAGGCAGTGCGAGATATATGCCAGGTT---------GAAGAACCCCAAGCTGGTGCCACGGTTGAGGCAGTTAATGGTCATCTAGACATATTGAGACCTGCTATAGAGAACTATGGTGGT---AGTGTGGAAGTGATATCAGTCGAG------GGTGGGGATTGTCATGTTGAATATGTTGGTCCGGAATCCATTGGGAGTGGAATCAAAGCTGCTATT------------AAGGAAAAATTTCCTGCTATAACAAATGTTGTATTTACTGCTTGA------
>Pinus_maritima
---------------------------------------------------------ATGGCATCTCTTCTC---------------------------------------------GCATTCAGATTCCTTTCAATCCCACACCAGTCGACCTCTACA------------ATTCCACTTCAGTCTGCTGCCATAAAAAATCCCATT------------------------CGTCAT---------------------ACCTATGCCTGCTCAAGC---TCTCTACCCAAATCAGCAAATCTAAAGGCTACCCATGCCCAAACTCCA---TCCATAAATTCGTTATCCACTGTAGTGACGGATGAATCTGTACCAGAGGGCCATGCGGGCCTTCATGGCTTCCTCTACGGGGAAAAGGGCTCTGAA---CTTCATGGC---------TCACAAACACAGCAAATCACAGCGAAACCAGGTGAAGACGATGGCTCTTCCATCATCCCCTTCGAAGACTATGTCAATACCAGGGGGAATTTTAAGTTTACTGGTGTGTATGCAATCTACAATAACGAGGACCAAATTCAGTATGTGGGCTATTCCAGGAATGTGATCATGTCCTTAAAATCCCACAGGGACGGGGTTGGCCCATCGAGGTGCTGTTCAGTGAGAGTGAAAATCTTCACAGATCCATCACTTCTATCCAGAGGAAGATTAGAACAAGAGAAAAACAAGTGGCTTGATGAATAT---GGTGTACCGCCAGGGAAT---TCAACTGATCAAGACTTATGGGATAGT------GGGCGGGTGCTGTCCGTTAAGGCCATGTCTGAAGAGGAGAGGCAGGACTACGAGGAGAAAAAATTGAAGTTGAGAAAGGCAATGGGTGAGAATTTGTAT---GATGAAGTTGAGGGAGAGGATGAGGAGTCCAGCATTAGGAGGCTTAATCTTCTGAGGGCCACGGAAGGAGATGATTGGAGTGGTGTAATTGACCGGCAGACCAAAGAAACCATGGACGAAAAGTGT---GAAGGAACCCAAATTAATAATAATAAC---------------------------------------------------AAACAAACAAACACAGGAACTGTGAGTCCTTTCAGCGAC------------AATGGCAGTGGCACATCAGGGCTTTATTCCGCTGTTACCCGTGATCTAACGCCAGAAAATGTGGATTTAGTTCTCAATGATGTTCGGCCTTATCTTGTAGCTGATGGTGGCAACGTTGAAGTGGCTTCTGTTGAGGACGGCGTCATCTCCTTGAGGCTTCAAGGAGCATGTGGGACATGTCCTAGCTCTACCACTACAATGAAAATGGGGATTGAAAGGGTTCTGAAGGAGAAATTTGGAGATGCATTAAAAGAGATCCGTCAAGTT---------GATCAGCAAAACATCCATGCAACAGTAGTGTCTGTTAATTCTCACTTGGATATGCTGAGGCCGGCGATACATAATTATGGTGGC---TCAGTGGAAGTGACTTCTATTGAA------GGTGAAATTTGTCACGTGAAATACGATGGTCCAGATCAAATCGGTGTGGGTATTCAAGCTGCCATC------------AAAGATAAATTTCCTGAAATAACAAAAGTAGTTTTGTCCAATCCTTGA---
>Huperzia_squarrosa
---------------------------------------------------------TCGTCCGCATCAACCATTCGAGCCCCACTT------CCGATTACTCCGTCT------CCC------------TCCCGTTCCTTGCGCTCTATCTTCACCCAT---------------GCCTCGCCA---TCCACCGCAAAATGGCCTTCTTCCTGGATGTCTTCC------GGTAGA------------------------ACATACGCTTGCGCACAA---------------------------------------GCGCAA---------AGTTTAGGGTCATCGTCAGGAATGGTGACAGATCAAAATGTTCCTGAAGGCCACAAGGGCCTGCACAGCTTCCTGTATTCGGAGGGCGAGGAACAT---GTGCACAGT---------GCCGGGGCTCAGGAGTTTTCTGGAAGAATTGGTGAGGATGATGGTGTTTCGATCATTGGCTGGGATGAGTACATTCTGCCCAGAGATGGGATTAAATTTGCTGGCGTCTTTGCAATCTATGCACAAACAGGTGAGCTGCAGTATATCGGATATTCTCGGAATGTTATTTGTTCGCTAAAATCTCACAGGAGTAGGATTGGAGGGGAAAAGTGTTCAGCTGTTAGGGTTAGGATTTTCTCTGATACGGCAATATTATCAAAGACAAGGCTTGAGGAAGAGCAGCTGCGATGGCTCGCATCCATGGAGACTCTGCCACCAGGAAAT---TCCACCGAGAGTAGCTTGTGGATT------------------GAAACGAGGGTTTCGATGTCGGAGGAGGAGAAGAATGATTATGAAGAGAAGAAGTTGAAGATGAGGAGAGCAATGGGGGAAAATTTGGCA---GATGAAGTTGGGGGCGAAGATTCCGGTGCAAGAACGAGAAGGTTGAACCTTTTAAAAGCAGTGGAGGGCGATGATTGGAGCGAGGTCATCGATGCACAGTCAAAGCAAACTCTGGAAAGTGTGCCTGAAAAAGTTTCCTCAATTTCAGATGATAAAATGGCAAATCAAGAACAATATCTGGAAAAGATAGAACCAGAGAAGATG---------CAAAGCCCACAAATTGTCAGTCCTTTTGATAAACCC---------GCTTCTCAGCAAAGCAAAGGACTGTACTCTGCAAAAAGTTTTGAATTTACTCTTGAGAACGTGGATTTAGTACTGGACGAAGTAAGG---------------------------------------------------------------------------------------------------------------------------------------------------------------------------------------------------------------------------------------------------------------------------------------------------------------------------------------------------------------------------------------------------------------------------------------------------
>Huperzia_lucidula
---------------------CTCGCCCTCTCTCTCTCTTTTCCTTCTCTTTCTCTTTCCTCTTCTCTTGCCCTAGCTATGGCGCTCGCAGCTCCAGCCATCCCCCAC------CATCTCCATCTCCTCTCTCGCTCCTTGCACTCTTGCCCCACC---------------------TCGCCA---TCCACCGCAAAATGGCCTTCTTCCTGCACTTTTTCTGTGAAAATGAAA------------------------ATATACGCATGCTCACAA---------------------------------------ACGCAA---------AGATTAGGGTCAATGTCAGGGGTGGTGACAGACCAAAATGTTCCTGAAGGCCACAAGGGCCTGCACGGCTTCCTGTATGCGGATGGCGAGGAACAT---GCGCATAGC---------GCTGGAGTGCAGGGGTTTTCTGGAAGAATTGGTGAGGATGATGGTGGTTTGATCATTGGCTGGGATGACTACATTCTGCCCAGAGATGGGATTAAATTTGCAGGCGTCTTTGCAATCTATGCTCAAACAGGTGAGCTGCAGTATATAGGATATTCTCGTAATGTTATTTGTTCACTAAAATCTCACAGGAGTACGATTGGAGTGGAAAAGTGTTCAGCTGTTAGGGTTAGGGTTTTCTCTGATGTGGCAATGATATCAAAGACAAGGCTTGAGGAAGAGCAGCAGCAATGGCTCACATCCATGGCCACTCTGCCACCAGGAAAT---TCCACCGAGAGTAGCTTGTGGATT------------------GAAACTAGGGTTTCGATGTCTGAGGAGGAGAGGAGTGATTATGAGGAGAAGAAGTTGAAGATGAGGAAAGCAATGGGGGAAAATTTGGCA---GATGAAGTTGACGGTGAAGATGACGGTGCAAGAACAAGAAGGTTGAATCTTCTAAAAGCAGTGGAGGGCGATGATTGGAGCGGGGTCATCGACGCACAGTCAAAACAAACTCTGGAAAGTGCACCTGAAAATGTTGCCTCAATTTCAGATGCTACAATAGCAAATCAAGAACAATATCCAGAAAAGATCGAACCGGAGGAGGCG---------CAAAGCTCGCAAATCATCAGTCCTTTTGATAAACCT---------GCTTCTCAGCGAAGTGAAGGACTGTACTCTGCACAAAGTTTTGAATTTACTCTTGAGAATGTGGATTTAGTACTGGACGAAGTCAGGCCTTACCTCATTTCAGATGGCGGCAATGTGGAGGTAGTTTCCGCTAGTGATGGTGTTGTATCTCTACGCCTCCAAGGAGCATGTGGTGCATGCCCAAGTTCCACATCAACTATGAAAATGGGCATTGAGAGGGTTCTCAAGGAAAAGTTTGGAGAAGCTGTGAAGGAAGTGGTTCAGATA---------GATGCACAGACAGTGCAGGCAACTGTTACGGGGATAAATGCCCACCTGGAAATGTTGAGACCAGCTATTCATAACTACGGTGGT---ACAGTGGAAGTGGTTTCCGTGGACATTGGTAGTGGGCGATGCGATGTAAAATTCAAAGGACCAGCACCCCTTGGAACAGGCATTCAGGCTGCCATT------------AAGGATAAATTTCCTGATATTATGGAAGTCATCCTAGTGGATCCCTAA---
>Selaginella_moellendorffii
------------------------------------------------------------------------------------------------------------------------------------------------------------------------------------------------------------------------------------------------------------------------------------------------------------------------------------------------------------------------------------------------------------------------------------------------------------------------------------------------------------------------------------------------------------------------------------------------------------------------------------------------------------------------------------------------------------------------------------------------------------------------------------------------------------------------------------------------------------------------------------------------------------------------------------------------------------------------------------------------------------------------------------------------------------------------------------------------------------------------------------------------------------------TCTTCGCGCGAGGTGGTGAGCCCGTTTGAGTCGAGCAAC---ACGAGCAGCACCGCGGGCAGTGGCTTGTACTCTACCGAGACGTATGATTTCACCGCGGAGAACGTTGACAAGGTGCTGGACGAGGTGCGGCCATACCTGGTAGCTGATGGCGGCAATGTGGCCGTCGTCTCGGTCGCTGATGGAACCGTCTCGCTGGAACTCCAAGGGGCTTGCGGGACTTGTCCCAGCTCCACGTCCACCATGAAAATGGGAATCGAGCGAGTCCTCCGGGAGAAATTCGGCGACGCTGTGAAAGAAGTGGTCGACATC---------AACAGGCCAAGTGTAACTTTGACATTTGAAGCCTTGAATGGACAGATTGACATGCTGAGAAGCGCCATCGAAGGCTACGGTGGT---GTGGTACAGCTCGCCACTGTTGATCCTGCCAAGGGAGAGTGTCAAATAAAATACAAAGGCCCGGTGCCGCTGGGCCTGGGGATCAAGGCTGCCATC------------AGAGACAAGTTCCCGGAGCTC------------------------------
>Isoetes_humilior
----------------------------------------------------------------------------------------------------------------------------------------------------------------------------------------------------------------------------------------------------------------------------------------------------------------------------------------------------------------------------------------------------------------------------------------------------------------------------------------------------------------------------------------------------------------------------------------------------------------------------------------------------------------------------------------------------------------------------------------------------------------------------------------------------------------------------------------------------------------------------------------------------------------------------------------------------------------------------------------------------------------------------------------------------------------------------------------------------------------------------------------------------------------------------------------------------CAGAT------GTTCAACAAGAAAGCACAAGACTGTACTCTGCTGAAACATTTGAATTGACAGTGCAGAATGTGGATACTGTATTTAATGAAGTGCGGCCTTACCTTATTGCTGATGGGGGAAATGTTGAGGTTCT----------------------------------------------------------------------------------------------------------------------------------------------------------------------------------------ATCAATTCGCATCTAGATATGTTGCGGCCTGCAATCCAAAACTATGGTGGT---GCAGTTGATGTTGTTGGTGTTGACACTGTTACTGGAGAATGCCAGGTGAAATACAAGGGCC--------------------------------------------------------------------------------------------------
>Isoetes_elatior
----------------------------------------------------------------------------------------------------------------------------------------------------------------------------------------------------------------------------------------------------------------------------------------------------------------------------------------------------------------------------------------------------------------------------------------------------------------------------------------------------------------------------------------------------------------------------------------------------------------------------------------------------------------------------------------------------------------------------------------------------------------------------------------------------------------------------------------------------------------------------------------------------------------------------------------------------------------------------------------------------------------------------------------------------------------------------------------------------------------------------------------------------------------------------------------------AGAAGGCAGAT------GTTCAACAACAAAGCAAAGGACTGTACTCTGCTGAAACATTTGAATTGACAGTGCAGAATGTGGATRCTGTATTKAATGARGTGCGGCCTTACCTTATTGCTGATRSGGGAAATGTTGAGGTTYTSTCTGTGGATGGTGGCATTGTTTCTCTCCGTTTGCAAGGTGCTTGTGGAACTTGCCCAAGTTCAACTTCCACAATGAAGTTGGRAATAGAGAGGGTTWTTAGMGAAMAGTTTGGAGMTGYTRTTCTGGATSTGGTTGATGCA---------GACAAAGGACATGCTATCGTGAATGTCGC----ATCAATTCTCATCTAGATATSTTACGGCCTGCGATTCAAAACTATGGTGGT---GCAGTTGATGTTGTTGGTGTTGACACTGCTAYTGGAGAATGCCAGATCAAATACAAGGGCCCGGCACCTCTCGCTACTGGAATTCAAGCCGCTATA------------AAAGACAAGTTTCCTGATATTACTAAGGTGGTGATATTGAGTTTTGAC---
>Isoetes_coromandelina
-----------------------------------------------------------------------------------------------------------------------------------------------------------------------------------------------------------------------------------------------------------------------------------------------------------------------------------------------------------------------------------------------------------------------------------------------------------------------------------------------------------------------------------------------------------------------------------------------------------------------------------------------------------------------------------------------------------------------------------------------------------------------------------------------------------------------------------------------------------------------------------------------------------------------------------------------------------------------------------------------------------------------------------------------------------------------------------------------------------------------------------------------------------------------------------------------------------------------------------------------------------------------------------------------------------------------------------------------------------------------------------------------------------------------------------------------------------------------------------------------------------------------------------------------------------------------------------------------------------------------------------------------CAAGGGTCCAGCACCTCTTGCAACTGGAATTCAAGCTGCTATT------------AGAGACAAGTTTCTTGA----------------------------------
