# Supplementary material for: Phylogenomics indicates the “living fossil” Isoetes diversified in the Cenozoic
Source: PLoS One. 2020 Jun 18;15(6):e0227525. doi: 10.1371/journal.pone.0227525 (PMC7302493; doi:10.1371/journal.pone.0227525)
Supplement: S1 File — Folder containing fasta files for each of the individual nuclear alignments. (GZ) [file pone.0227525.s011.gz › 1_Individual_Nuclear_Alignments/Homolog_27165.orthogroup_1.fasta]

>Isoetes_sinensis
---------------------------------------------------------------------------------------CCC------TTCTTTCGGATCGTTTGGAAGCTTTTGTTCTCCACTTTAATC------------TTGTGTTCCTGGTGCGCACAGTCATCGGCAAATGATGTGAAG---CCCAACAAAAATGGTGTACATGTTATTGAAGGCACTGTGAGAACTGAA---GGTTCGCAC------------------------------ACTAAAGCTGCAGACATGAAAGATGTTAAGGTGATCTTAAATGGAGGAGAGAAAGTGACCTTTCTCAGGCCTGGTGGATATTTTGCATTC---------------------------------------------------------------------------------------------------CAGAATGTCTTGCCAGGTACTCACCTGATTGAAGTCTATGCACCAGGGTATTATTTCTCTCCGGTACGCATTGATGTGAGTGCAAGACTTCATGGACAGATACGGGCTAGCTTAGTTGATACT---GGTCGGGTGTTGTCAGATGCATTGATGCTGGAGCCCCTGAAGCAAGAACAGTATTTTGAGAGACGAGAACCCTTTTCCCTACTTGGATTGCTGAAGAGTCCAATGGGAATGATGTTTGGGTTTATGGTGGTTGCCCTCTTTTTATTGCCAAAGCTAATGGAAAATATTGATCCGGAGGAGATGAAAAAAATTCAAGATGATATGCGCAATCGTCCATCTCCTTCAATTTCAAATCTGTTACAAGGAAGGAGTTAA------------
>Isoetes_lacustris
---------------------------------------ATGGCG---------------------ACTACTCAAGTTCTGGATTCCCCC------CTCTTTCGGGTCGTGTGGAAGCTTTTGTTCTTCACTTTAATC------------CTGTGTTTTTGGTGCGCACGGTCATTGGCAAATGATGTGAAT---CCGAACAAGAATGGTGTACATGTTATTGAAGGCATTGTGAGAACAGAA---GGTTTGCAC------------------------------ACTAAAGCTGCAGACATGAAAGATGTTAAGGTGATCTTAAATGGCGGAGAGAAAGTGGCCTTTCTCAGGCCTGGTGGATATTTTGCATTC---------------------------------------------------------------------------------------------------CAGAATGTCTTGCCAGGTACTCACCTGATTGAAGTTTATGCACCAGGGTATTATTTCTCTCCGGTACGCATTGATGTGAGTGCAAGACTTCATGGACAGATACGGGCTAGCTTAGTTGATAAT---GGTCGAGTGTTGCCAGATACATTGGTGCTGGAGCCCTTGAAGCAAGAGCATTATTTTGAGAGACGGGAACCCTTTTCCCTAATCGGATTGGTGAAGAGCCCAATGGGAATGATGCTTGGGTTTATGGTGGTTGCCCTCTTTTTATTGCCAAAGCTAATGGAAAATATCGATCCGGAGGAGATGAAAAAAATTCAAGATGATATGCGCAATCGTCCATCTCCTTCATTTTCAAATCTGTTACAAGGAAGGAGCTAG------------
>Pteridium_aquilinium
------------------ACGCGGGGAGGGAAA---GAAATGGCGACGGCA---------------------------------------------GGTGTGAGCTCTCTGCTTTCGATCCTCCTCCTCAGTTGCTCCGTCTTCCTGCAAATTACCTCAGCGATCGCGGCCAGTGGA---------------------------CTGGGAGGCTACACAATCGATGGAAGGGTTCGCCTTGAA---GGCTTAAGT------------GGAAATGGA---ATGCCTGTCAAGGCTTCA---------AATGTGAAGATTAGTCTTAACGCTGGACAGAAGGTGGCATATATTCGACCGGATGGCTACTTTGCTTTT---------------------------------------------------------------------------------------------------CATGGCGTTCCAGCTGGTACACACCTTCTTGAAGTAATAGCGCCAGGCTACTTTTTCTCTCCAGTGAGAGTGGATGTTAGTGCAAGGCTCAATGGGCAATTGCAAGCAACACTCACAGAAACG---AGGAGGATCATTTCAGAGCCTCTGGTCTTGGAGCCACTTCGAGAAGAAATTTATTTTGAGAAACGGGAGCCTTTATCTTTGATGGGACTACTTAAAAGCCCCATGGGCTTGATGGTGGGTTTCATGGCAGTTGCTGTCTTTGTTCTCCCCAAACTTATGGAGAACATTGATCCTGAGGAAATGAAACGAATGCAAGAGGAAATGCGCAATCAGCCTGCCCCTTCCTTGACAAACTTTTTACCGGGGCGATCCAGCTAG---------
>Lygodium_japonicum
---------------------------------------ATGGGCACCTCT------------------------------------------------CTGCGTGCTCTTCTTGCGATTTCCGTCATCGCCATCTCT------------CTTCACTCTGCTTTCGCATCTGTTTCCAGG---------------------CCTGCAGGAGGCTATGTTATCCAGGGAAGAGTTCGAGTTGAA---GGTCTAGTT------------GGGAAAGGA---GTTCCTTTCAAGACGTCA---------AAGGTGAAGGTCATCTTGAATGCTGGAGAGAGAGTTACATTTATTCGCCCAGATGGCTATTTCTCATTC---------------------------------------------------------------------------------------------------CCAAATGTTCCGGCTGGTACACACCTGCTTGAAGTTGTTGCTCTTGGATACTTTTTTTCTCCGGTGAGAGTAGATGTTAGTGCAAGGTTGAATGGCCAAATTCAAGCAACATTGACAGAAAAT---AGGAGAGGCTTGTCTGAGCCTCTGACGTTAGAGCCTCTCCGAGAGGAATTTTATTTTGAGAAGCGGGAGCCATTTTCCTTAATTGGTCTTCTTAAAAGCCCCATGGGCTTGATGGTGGGCTTTATGGTTGTAGCAGTCTTTTTGCTTCCGAAGCTCATGGAGAACATAGACCCAGAGGAAATGAAAAGGGTGCAGGAAGAGATGCGCAATCAACCAGGTCCTTCATTGACAAACTTTCTCCAAGGCCGAAGCAGCTAG---------
>Ananas_comosus
------ATGACGATGAAGAGGAGATCCATGGCG---ACCATGGCCTACTCC---------------TCCTCCTCC---------TCCCCC---------TTCCCCGCCACAGCACCTTCGCTTCTTCTCCTCCTCCTCTCTCTCATCGCCCTCTCCTCTCTCCTCCCTCCCACTCTCGCCGCGCCA---------ACCGGCCCTGGAGAGGGGTTTTCCGTCGCGGGTCGCGTGAAGTTGGAA---GGCATGGGA------TCTAAAGGCTTCGGT---CTTCCAGCAAAGACAGCT---------AACACGAAGGTCATACTGAATGGTGGTCAAAGGGTCACATTTGTTAGGCCAGATGGTTACTTTGCATTCATTAATGCACTTGCTCATTTGTTAAGCACATTCTCTGTGGCAAGTCCGCTATTGTTTGATTCTGCTCTGAATGGAATTTTGGCAACAATATTTTCAAGCCACAACGTGCCAGCTGGTACTCACTTAATTGAAGTAGTGTCATTGGGTTATTTCTTTTCCCCTGTTCGTGTTGATATCAGTGCCAGAAACCCTGGAAAGGTTCAGGCAGCGCTGACGGAGAAT---AGAAGACATCTGAATGAG---CTTGTTTTCGAGCCTTTAAAAGAAGAGCAGTATTATGAGATGAGGGAGCCTTTCTCCATTATGTCTCTTTTGAAAAGTCCAATGGGTATGATGCTGGGTTTCATGCTGGTTGTGGTGTTCCTAATGCCGAAGTTGATGGAGAACATAGATCCGGAGGAACTTCGGCGCACCCAAGAGGAGATGAGGGCCCAAGGAGTACCTTCTCTTTCCAGCTTGGTT---GCGAGGAACACCTAG---------
>Oryza_sativa
---------------------------------------ATGGCC------------------------------------------------------------------GCGCGCCTCCTCCTCCTCGTACTTTTCGCCGTCGTGGCA------GCGCGCGTAGGCGCAGCGGCGGCCTATCAG---------CCCGGATCTGCTGAGGGGCACACGATCGCGGGCCGCATCAAGATCGAT---GCTGCAAGTGCAATTGCAAAGGGCTTTGGT---CTTCCAGCCAAGACATCA---------AACACAAAAGTGATACTTAACGGTGGTCAGAGGGTTACATTTGCCAGGCCAGATGGCTACTTTGCATTC---------------------------------------------------------------------------------------------------CACAATGTGCCAGCTGGTACTCATTTAATTGAGGTCTCCTCATTGGGCTACTTATTTTCACCAGTTCGGGTAGACATCAGTGCCAGGAATCCTGGGCACATTCAAGCAGCATTGACTGAAAAC---AGAAGAGTTCTAAATGAG---CTTGTGTTGGAACCTCTCAGAGAAGAGCAATACTACGAGAAAAGGGAGCCTTTCTCCATTATGTCACTTTTGAAGAGCCCTATGGGTATGATGCTTGGTTTTATGGTCATAATGGTCTTCGTTATGCCCAAAATGATGGAGAACATAGATCCCGAGGAGATAAAGCAAGCTCAAGAACAAATGAGGAACTCCCCTGTTCCATCCTTCTCTGGCCTATTA---GCAAGAGCAAACAGCTAG------
>Arabidopsis_thaliana
---------------------------------------ATGACGATGACG------------------TCGATCATCAGATCCAGTCCT------------------ACTCTCGCTTTCATCGTCTTACAGATTTGC---TTCATCTTCTTTGCTTCCACTTTCCCTTGCTCTTCT---------------------GGGTCTGAGGATAGTTACACCATTACTGGTAGAGTCAAGATTCCA---CCAAGCAAC------------GTGATTGGT---CACATAGCAAAGTTCTCA---------AATGTCAAAGTTATACTCAATGGTGGACAGAAGATTACGTTTCTCAGGCCTGATGGATACTTTACTTTT---------------------------------------------------------------------------------------------------CATGAAGTGCCTGCTGGGACTCATTTGATTGAAGTATCAGCAATGGGTTACTTCTTTTCTCCGGTACGAGTAGATGTTAGTGCTCGGCATCGTGGCAAGGTTCAAGCAACACTAACAGAAACC---AGGAGGAGTCTTACTGAG---CTGGTTTTGGAGCCATTGAAGGAAGAGCAATATTATGAGATTCGAGAGCCTTTCAACATTATGTCGATCGTGAAAAGTCCAATGGGTCTCATGGTGGGATTCATGGTCGTTGTTGTGTTCCTAATGCCCAAATTAATGGAAAACATAGATCCAGAGGAGATGAAGCAAGCACAAGAGGAAATGAGGAGACAAGGCGTGCCTTCGCTCACAAGCTTGTTACCAGGCGCTGGGGCTAGCCGCTAA---
>Theobroma_cacao
---------------------------------------ATGGCGTCGATC------------------------------------CCC------CGATTCGAACCGGTTACGTTATTGCTTTTCATGGTTCTTTCTACGGCACTCACGATTTCATCC---------------------------------------GGTTCTGGCGATGGGTTCACCATCAATGGTCGAGTGAGGATCCCCCAAGGTCTGGGT------ACAAAAGGGTTTGCT---TTGCCTGGAAAAATATCA---------AATGTCAAAGTTATACTCAATGGTGGCCAAAATATT---------------------------------------------------------------------------------------------------------------------------------------------------------------------------------------------------------------------------------------------------------------------------------------------------------------------------------AGAGAACCTTTCTCCATAATGTCTGTTGTGAAAAGCCCAATGGGTCTCATGGTGGGATTTATGCTGGTTGTGGTGTTTTTAATGCCCAAATTAGTGGAAAACATGGATCCTGAAGAAATGAGGAGAGCACAAGAAGAAATGAGAAACCAAGGGGTTCCCTCTTTGGCTAGCTTGTTACCGGGAGGCGGTAGGAGAAGTATTTGA
>Littorella_uniflora
------------------TTTCGTTATTCTCAA------CTCTCAAGAACTGTTAGCTACTTCTTCTTCTCCTTGATCGAACAATTTCCGATG------------GCAGTGCAACAATTGCTGATCTTTCTATCGGCGGTATTGCTGCTACTGCCTCCTGCTCTCGGGATCTCTAAT---------------------GGGAATGTTGAGGGATTTAGTGTTAATGGCAAAGTTAGATTTCCA---GGAGTCAGC------GCATCAGGATTTGGTCTTCTTCCAGCGAAAGTTTCA---------AATGTGAAAGTCATTCTTAATGGTGGCGAAAGAGTTACCTTTCTAAGGCCTGATGGATATTTTTCATTC---------------------------------------------------------------------------------------------------CATAATGTGCCAGCAGGGACTCATCTTATCGAAGTTGCTGCTACTGGTTATTTATTCTCTCCAGTCAGAATTGATGTCAGTGCTAGAAATCCCGGCAAGGTTCAGGCAGCACTGACTGAGAAC---AGGAGAGTATTGTCTGAG---CTGGTGTTGGAGCCTATGAGGGAGGAGCAGTATTACGAGATAAGAGAACCATTCAACCCAATGTCCCTGTTGAAAAGCCCGATGGGTCTTATGCTCGGGTTTATGGTGATTGTGATGTTTGTGATGCCCAAACTA---------GTTGACACGGAAGAGCTGAAACGAGCCCAAGAGGAAATGGGACAACAAGGCGTCCCATCTCTTGCAAACTTTTTATCCGGAGCACAGAGGCCTAATTAG---
>Amborella_tricopoda
---------------------------------------ATGGCG------------------------------------------------------------ATTACTTGGCACCTCCTGTTTCTGCAAGTCTTCTGTTTCTGTCTCTTCTCATCCTTTACTCCATCGAACTCTTTG------------------GGGACTGCCGAAGGTTCTACAATTAATGGCAGGGTAAAGATTGAA---GGTATGGGA------GCAAAAGGCCTTGGT---CTTCCAGGAAAATCTACA---------AATGTTAAAGTCATACTTAATGGTGGCCAAAGAGTTGCTTTTATCAGACCAGATGGTTATTTTTCTTTC---------------------------------------------------------------------------------------------------CATGGTGTACCGGCCGGAACACATCTTATTGAAGTAGCAGCTCTAGGTTACTTCTTTTCTCCGGTTCGTATAGATGTCAGTTCTAGAAATCCTGGTAAGGTTCAGGCTGCATTAACAGAAAAC---AGGAGGACACTGAATGAG---CTAGTGTTAGAACCTCTGCAAGAAGAATCTTATTATGAGATAAGAGAGCCCTTCTCCATTATATCTCTTGTGAAGAGCCCCATGGGTTTGATGGTGGGCTTCATGCTGGTTGCTGTTTTCCTGCTACCCAAACTGATGGAGAACTTGGATACTGAAGAAATGAGAAGGGCCCAAGAAGAAATGCAGAATCAAGGTGTTCCCTCCCTTTCAAATTTGTTGCCAGGGAGGAGCAATAACTGA------
>Physcomitrella_patens
---------------------------------------ATGGCGGTCCTACTCAAA------------------------------CCC------ATTTTCTGTTTCTCGGGGCATCTGGTTCTGTTCTGTGTCCTCTGCGGATGCTTCGTGGCATCTACCGCTTACTCCAGTGGA---------------------------GATGATCTCTATGCTGTGGAAGGACAGGTGAAATTGGAA---AGTTTGAGA------GGAAAAAGCATCGGC------------AAGGTAGCT---------AACATCAAAGTGGTCTTTGATGGTGGTGAACAAGTTTCATTTCTAAGAACCGACGGCTCATTCGTCTTC---------------------------------------------------------------------------------------------------GAAGGTGTGCCACCTGGTACTCATCTCTTGGAAGTTACAGCGCTTGGCTACTTTTTTCCACCGGTGAGAGTGGATGTGAGTTCTAGAATGCCAGGGCAAATACGTGCAAGCTATGTGGAAGGCCCTCGCCGCACACTTGATGGA---CTGGTTCTAGAACCTTTACGTGAGGAGAACTATTATGAGATACGAGAACCTTTCTCCTTGCTGGGGTTGCTGAAGAGCCCCATGGGGTTGATGATAGGTTTCATGGTCATCTGTGTGTTCCTCCTGCCGAAGTTGATGGACAGCATAGATCCAGAGGAAATGAAGAGACTTCAAGAAGCCCAACGCGCTCATCCTAGCCCC---GTCGCCCAATTCTTGCAGGGACGCACTTAA------------
>Huperzia_squarrosa
CTTCTTCTGCGTTTCTCTCAGCGAGCGATGGAGACGGAGATGGCGGGGCAGAGAAAG------GACGCTTCGTCAGTCAGTCATCGTCCTCACAGCATTTTCCATTTGGTTTGTTGCGTCCTTTTTCTAGCA---TCG------------TTGCACTTCGTCATTGCCCTAGGCGGCACACCCGACAGTAAACTTGACAAGAAGGAGGATGACTTTGTTATTGAAGGCAAAATTAGAATAGAA---GGGCTTCAA------------------------------TTGAAGGTTGCA---------AGTGTAAAGATTATATTAAATGGAGGACAAAAGATCACATTCATAAGGCCCGACGGCTACTTTACATTT---------------------------------------------------------------------------------------------------CAGGGCATTCCTGCAGGCACCCACCTAATTGAAGTTTGTGCAATGGGATACTTCTTTTCTCCGGTGCGGGTCGATGTAAGTGCAAGGCTGAATGGACAAATTCGTGCTAGCTTGATCGAGACT---GGAAGAGTGCTATCAGACTCACTAATTTTAGAGCCTTTAAAGGAGGAGCAGTATTTCGAGAAGAGAGAGCCGTTTTCTGTGCTTGGACTATTAAAAAGCCCTATGGGCTTGATGGTGGGGTTTATGGTGCTGGCAGTTTTTGTTTTGCCCAAACTTATGGACAACATAGATCCAGAAGAGATGAAAAGGGTACAAGAGGAAATGCGCAACCGACCCACACCTTCCTTTTCAAATCTTTTGCAAGGAAGGAATTGA------------
>Selaginella_moellendorffii
------------------------------------------------------------------------------------------------------------------------------------------------------------------------------------------------------------------------------------------------------------------------------------------------AAGCCTGCC---------AGTGTCAAGCTCTTGCTGAATGGAGGGGAGAAAATCACTTTCCCACTCAAGAATGGCTATTTCGCTTTT---------------------------------------------------------------------------------------------------CAAGGGATTCCGGCAGGCACACATCTGATCGAAGTCTCTGCGCCTGGATTTTTTTTTTCACCGCTCCGGGTTGACGTGAGTGCAAGACTGCACGGGCAAGTGAGAGCAAGTCTGGTCGAGACC---GGAAGAGTTCTCTCCGGTAACTTGGTGCTCGAGCCAATGAGACAGGAGCAATACTTCGAGAAGCGTGAGCCGTTTTCAGTCCTTGGCTTGTTGAAGAGTCCCATGGGATTGATGGTGGCTTTTATGCTGATCGCCGTTGTCGTCCTTCCCAAACTTATGGACAACATAGATCCGGAGGAAATGAAAAAGATACAGGAGGAAATGCGCAATCGCCCATCCCCGTCATTTTCAAATCTTTTACAAGGGGCCCGGAGCTAG---------
>Isoetes_andicola
-------------------------------------------------------------------------------------------------------------------------------------------------------------------------------------------------------------------------------------------------------GTTTGCAC------------------------------AGTAAAGY--CAGACATGAAAGATGTTAAGGTGGTCATAAATGGCGGGGAGAAA------------------------------------------------------------------------------------------------------------------------------------------------------------------------------------------------------------------------------------------------------------------------------------------------------------------------------------------------------------------------------------------------------------------------------------------------------------------------------------------------------------------------------------------------
>Isoetes_coromandelina
---------------------------------------------------------------------------------------------------------------------------------------------------------------------------------------------------------------------------------------------------------------------------------------------------------------------------------------------------------TTTCTCAGGCCTGGTGGATATTTTGCAT--------------------------------------------------------------------------------------------------------------------------------------------------------------------------------------------------------------------------------------------------------------------------------------------------------------------------------------------------------------------------------------------------------------------------------------------------------------------------------------------------------------
