# Supplementary material for: Phylogenomics indicates the “living fossil” Isoetes diversified in the Cenozoic
Source: PLoS One. 2020 Jun 18;15(6):e0227525. doi: 10.1371/journal.pone.0227525 (PMC7302493; doi:10.1371/journal.pone.0227525)
Supplement: S1 File — Folder containing fasta files for each of the individual nuclear alignments. (GZ) [file pone.0227525.s011.gz › 1_Individual_Nuclear_Alignments/Homolog_04951.orthogroup_1.fasta]

>Arabidopsis_thaliana
ATGGCC---------------------------------------------------------------GTTCTCTCCTCT---------------------GTATCTTCTCTCATACCCTTCTCT------TATGGG------------------------------------GCAACGAGACTGACTAGTAAAGCTTCATTAGCCTCA------AGAACTTCCGGATTCAATCTCTCTTCTCGT------------------------------TGGAACTCAACGAGAAACTCCCCTATG------------------------------------------------------------------------------------------------TTGTATCTTTCGAGAGCAGTGACAAACAACAGTGGC------ACCACAGAGATTTCTGATAATGAAACAGCTCCAAGGACTTACTCATGGCCTGATAAC---AAGAGGCCAAGGGTGTGCATTCTAGGTGGTGGCTTTGGAGGATTGTACACAGCTTTGAGATTAGAATCTCTTGTTTGGCCTGAAGACAAAAAGCCTCAGGTGGTTTTGGTTGACCAATCCGAACGTTTTGTGTTCAAGCCCATGTTGTATGAACTACTCTCTGGAGAAGTTGATGTGTGGGAGATTGCTCCCCGTTTCTCGGATTTGCTTACAAACACGGGGATCCAATTTCTCCGAGATAGAGTGAAAACATTGCTTCCT------TGTGACCATTTAGGAGTT---------AATGGGTCTGAGATTTCTGTTACTGGAGGAACCGTCTTGCTCGAAAGCGGTTTTAAAATCGAATACGATTGG------------------------------------TTGGTTCTTGCTCTTGGCGCTGAATCTAAACTCGATGTTGTTCCCGGTGCAATGGAGTTGGCTTTCCCATTCTACACTCTTGAAGATGCCATTAGGGTTAACGAAAAGCTGAGTAAATTGGAGAGGAAGAATTTTAAAGACGGATCT---GCCATAAAAGTAGCTGTTGTTGGCTGCGGTTATGCAGGAGTAGAGTTGGCTGCTACCATATCAGAGAGACTGCAAGATCGTGGAATAGTGCAGTCCATTAACGTATCAAAGAATATACTAACATCAGCCCCTGATGGGAACAGAGAAGCGGCTATGAAGGTCCTTACGTCGAGAAAAGTCCAATTACTCTTAGGTTATCTTGTTCAATCCATAAAG---------------AGAGCAAGCAACCTAGAA---------------------------------------------------------------GAAGATGAAGGATATTTTTTAGAGCTT---CAACCTGCAGAAAGAGGA---------------TTAGAGAGTCAAATTATTGAAGCGGATATAGTGTTATGGACAGTTGGTGCTAAGCCTTTGCTTACTAAATTAGAACCC------TCGGGTCCCAATGTCCTTCCTTTGAATGCTAGAGGACAAGCGGAAACAGACGAGACACTCCGTGTTAAAGGACATCCACGGATATTTGCATTAGGTGATTCGTCTTCTCTAAGAGACTCAAACGGAAAGATTCTTCCTACAACAGCT---CAGGTTGCTTTTCAAGAAGCAGACTTTACTGGCTGGAATATATGGGCAGCTATAAATAACCGACCTTTATTACCATTCAGGTTTCAGAACCTAGGTGAGATGATGACTCTTGGAAGATATGATGCTGCTATATCGCCAAGTTTCATTGAAGGGCTTACACTTGAAGGTCCAATTGGTCACGCAGCGAGAAAACTGGCGTATTTGATTAGACTACCAACTGATGAACACCGGTTTATGGTCAGAATCAGTTGGTTTGCTAAATCTGCTGTTGATTCAATTGCTTTACTTCAGAGCAATCTAACCAAGGTTTTG------TCTGGTTCTTGA------------------
>Littorella_uniflora
CGCATC---------------------------------------------------------------CTCGTGGAATCA------------------------AAACAACCACAGACATTCACGCGCCTCCACTCC------TTAACTACTGTTCAAACACACCCG------CACACCCATCAATCGTTAATGGCGTCCGCTATCTCC---TTCACCACTTCAGCTCTT---TTCTCCCACCGATGTCAAATCCCGCAGGGGAAGTTATTTCAATGGCGCGCG---CGAAATCTTCCAACCAATTTGTGGCTTTCTTCTTCCATAAGGCGAGGA------------------------------------------------------GAATTCCCTGCTGTCGTTTCGAGCTCGAACGGAGGATTCAGTGGC------GTTTCGGAAGCTTCTGAAAGTGAAACTGTGCCGTCCACTTACGCGTGGCCTGATAATTCCAAGAGACCAAGGGTGTGCATACTAGGTGGTGGATTTGGAGGTCTATACACTGCATTAAGATTGGAGTCACTTGATTGGCCTGATGGAAATAAACCCCAGGTGGTTCTTGTTGACCAGTCTGAGCGCTTTGTTTTTAAGCCATTACTATATGAACTCCTTTCCGGAGAAGTAGATGAATGGGAAATAGCTCCTCGTTTCTCAGACTTGCTGTCAAGCACCAGTGTTCAATTTTTTCGAGACAAGGTGGAAACCTTGCACCCT------TCTGACCATCTGGGGATG---------GGTGCGGTTACAATGTCCGGATCTGCGGGAGCTGTGCATCTTGAAAGTGGCCTTCGTATCGAATATGACTGG------------------------------------TTGGTACTTGCAGTTGGAGCTCAAACCAAACTTGATGTTATCCCTGGTGCTATGGAATATGCGCTACCATTTTCCACACTTGAGGATGCTCAGAAAGTTCATGAGAAGTTGAAAGTGTTGGAGAGGAAGTACTTTGGTACGGAATCT---CCAATTCAAGTGGCAGTTGTTGGATGCGGTTACTCTGGAGTTGAGCTAGCTGCCACAATATCTGAAAGACTGCAATCTAGGGGTGTTGTGCAGGCAATTAACGTTAATAAGACAATTTTGCCCAATGCTCCAACCGGCAACCGAGAATCCGCATTAAAAGTTCTGTCATCTCGGAATGTTCAGCTTTTCTTGGGATACTTTGTTCGTTGTATAAGAAAAAATGTCGAGGATAGGGCCTCAGATGAACTCGCTAATCGTGAAGCTCTTCACGATGCTACGGAAACTTCT------------------------ACCAGTGAGAGGCTTGTGTTGGAGTTG---CAACCTGCTGAAAGGGGC---------------ATGCGGAGTCAAGTTATAGAAGCAGATTTAGTATTATGGACTGTTGGGTCCAAACCCCTTCTTTCTGAACTAGAACCAAGTGATAATAAGCCCATTAGCCTTCCTCTTAACGGTAGGGGCCAAGCAGAAACAGATGAAACTCTAAGAGTTAAGGGTCACCCTCGTATATTTGCACTGGGTGACTCTTCTGCTGTCAAGGACAAAGATGGAAAATTGCTTCCAAATACAGCT---CAGGTGGCATTTCAGCAGGCAGATTTTACCGGTTGGAATATATGGGCCGCAATAAATGGCAGGCCTCTTCTGCCATTTAGGTTTCAGAATTTGGGAGAAATGATGACTCTTGGAAGGTTTGATGCTGCTATCACGCCAAGTTTCACCGAGGGTCTGACTCTGGACGGTCCTGTAGGTCACGCAGCCAGGAAAATCGCGTACTTAATCAGATTACCAACAGACGAGCACCGTTTAAAAGTAGGGATCAGCTGGCTAACCAAGTCTGCTGTAGAGTCTACTGCACTATTGCAGGATACACTATCCAAATTGCTT------CCAGGATCATTGTAA---------------
>Theobroma_cacao
ATGGCG---------------------------------------------------------------TTCGTTGCTTCA------------------------GCTTCACTCCTGCCTTTCAACAGAATTTTTGGCGGGGGAAAGAAATGGAATCAACTATTTCCTGGTTATTCGACGAGATTGAGGGTTGGACCCTCCGGTTTATCGAAGTTCAGGACTTGCAGTTTT------------------------------------------------------------------------------------------------------------------------------------------------------------------------------GCTTCAGCCGCTACGGGGGGCAAGGCCGGAGGAGCTTTAACAGAAATATCCCAAGCTGATGAAACGCCTCGTATTTTCTCATGGCCTCATAAC---AAGAGGCCCAGGGTGTGCATATTGGGTGGCGGATTTGGTGGTTTATACACTGCTTTAAGGCTAGAGTCACTTGTATGGCCAGACGACAAGAAACCTCAGGTGCTTCTAGTTGATCAGTCTGAACGATTTGTTTTTAAGCCAATGTTGTATGAGCTTCTATCTGGAGAAGTAGATGCATGGGAAATTGCACCTCTCTTTTCCGAGTTACTTGCAAACACTGGTGTTGAGTTTGTCCAAGACAGGGTAAAACTATTACATCCC------TCTGACCACTGGGGAACT---------AATGGTCCTAAACAATCAAGTTGTGGGGGTACTGTGCTGCTTGAAAGTGGCCTTCTCATTGAGTATGACTGG------------------------------------TTGGTTCTTGCTTTGGGAGCTGAAGCTAAACTTGATATTGTACCGGGTGCATTAGAGTTTGCATTGCCATTCTCCACCCTAGAGGATGCATGTAAGGTTGACAAGAAGTTAAGAGCATTGGAGCGGAAGAATTTTGGAAAAGGTTCT---CTTATTCGTGTGGCTGTAGTTGGTTGTGGTTATTCTGGAGTGGAGTTAGCTGCCACAGTGTCAGAGAGACTACAAGATAGAGGAATAGTACAGGCTATTAATGTTGAAACCACAATCTGTCCAACTGCCCCAACTGGAAATAGGGAAGCTGCCTTAAAAGTTCTTTCATCTAGGAAAGTTCAACTTCTCCTGGGTTATTTTGTTCGCTGCATACAG---------------AGAGTAAGTGATGTAGAAGCTTCAGCAGAAGCTTCAGCAGATGCCACTGGGATAAGAGAAGGAAAGGATATTGCAGAATGCAACTCTGAGAAATATGTTTTGGAGCTG---CAACCTGCTGAAAGGGGA---------------TTAGAAAGTCAAATTCTGGAAGCAGATTTGGTGTTATGGACAGTTGGGTCCAAAGCTCTTCTTCCTGAACTGGAACCCTGT---GACAAACCCCATGAACTTCCCTTGAATGCCAGGGGACAAGCAGAAACAGATGAAACTCTCCAAGTTAAGGGCCACCCACGCATATTTGCACTTGGTGACTCTTCTGCTCTAAGGGACCCAACTGGAAGGCTTCTGCCGGCCACAGCGCAGCAGGTTGCTTTTCAGCAAGCAGATTTTGCTGGTTGGAATCTATGGGCAGCAATTAATCAACGTCCTTTGTTGCCATTTAGATTCCAGAATCTGGGAGAGATGATGACCCTGGGGAGAAATGATGCTGCCATTTCACCAAGTTTCATTGAGGGGTTAACCTTAGAAGGTGCTATCGGTCATGCTGCAAGGAAAATAGCGTACTTGATCAGATTACCGACCGATGAGCACAGATTTAAGGTGGGACTCAGCTGGTTCGCCAAGTCCGCCATAGATTCAGTAGCAACAGTACAGAGCACTATAACAAAGGTTCTT------TCGGGCTCATAG------------------
>Oryza_sativa
ATGAGCTGCCGCGCGGCGCCGTGGGGGCGCCCGTCGCTC------------------------------------------------------------------------------CCCGGCGGCCGG------------------------------------------------------------------CCCTCCCCCGGCTCGGCGCGGCAACGCGGTCCATTC---------------------------------------------------GGAGGTTTGAATGTATGGAGGAATTCAATCCTCAACAATTCATGGAGGCTTGGTGGT---ACGCCAATGAAGTTTGGACTACCATCT---------------------AGATTGTTCAGACTCATGGCTTCAAGTAGCTCAGGAGATGGTGGT---TTTTCACGGCCTTCATCAACTGATGAAGGGCCAATGCCAATATACTCTTGGCCGGATAAG---CAGCGTCCACGAGTGTGCATCTTGGGTGGTGGATTTGGTGGCCTGTACACTGCTCTTAGATTAGAATCTCTTGTATGGCCCAATGATAAGAAGCCTCAGGTCATGCTGGTTGATCAATCTGACAGATTTGTATTTAAGCCCATGTTGTATGAGCTCTTGTCAGGAGAAGTGGATGTTTGGGAGATAGCTCCATCATTTACAGAGTTACTGAAGAACACTAGTGTTCAATTCGTGAAGGATAGTGTAAAGCTTCTGCGCCCT------TCTGATCACTTTAGA------------AGAGATTCTGGAGGATCATGCACTGGTGGAGTTGTTCATCTGGAAAGTGGCACCGTTATTGAATATGATTGG------------------------------------CTCGTTCTAGCTTTAGGGGCTGAAGCTAAAATTGATGTTGTCCCAGGATCTGCTGAATATGCAATTCCTTTCACGACTTTGGATGATGCTTTGAAAGTTGAAAGCCAGCTGAAAATGTTGGAAAGGAGAAGGTTTGGTAAAAATTCCCCCGATATTCAGGTGGCCATTGTGGGATTGGGTTACTCTGGTGTAGAGTTAGCTGCTACTATCTCTGAGAGACTAAAGAACAAAGGGATTGTTCAAGCCATCAATGTTCAGACAACTATCTGTCCCAGTGCACCACCTGGAAACCGCGACGCTGCTCTGAAGGTTCTTGAATCTCGAAATATTCAACTTTTCTTGGGATATTTTGTGAACTGCATCAGA---------------GAAGCTTCT---------GCATCTGAGGATTCAAGTAGCATGGTTACAGATGCAAAAGAAGTT------------AATGGTGACCATAAGAAACTACTATTGGAACTT---CAACCTGCTCAAAGGGGC---------------ATCCAGAGCCAGGTTCTGGAGGCTGATATGGTATTATGGACAGTGGGTTCAACCTCTCAGATTCCTCGGTTACAGCCTCCA---GATGCTCCATATGTTATTCCTTTAAATGGTCGGGGCCAGGTAGAGACTGAGGAAACCCTTCAGGTAAAAGGCCATCCTCGAACTTTTGCAATCGGTGATTCAGCAGCTCTAAGAGACCCATCAGGCAAACTTCTCCCAGCCACTGCA---CAGGTTGCTTTTCAACAAGCAGATTTTGCTGGATGGAATCTCTGGGCAGCAATCAATGACCGACCTCTTCTGCCATTCAGGTTTCAAAATCTTGGTGAGATGATGACACTTGGTAGAAGTGATGCTGCGATAACAGCAAGCTTTATTGAGGGCCTGACCTTGGAAGGACCTTTAGGGCATGCTGCTAGGAAGATTGTATACTGCCTTAGGATGCCCACAGATGAACATCGAGTGAAGGTTGGAATCAGTTGGTTCACAAAGACTGCAGTTGATTCACTTGCCTCCCTGCAAAACGCAGTAAGTAGCATGCTA------ACAAGCCCATGA------------------
>Ananas_comosus
ATGAGC---CACTCAGCCGCGTGGCGCGGTCCGGTTCTCCTCGGCGTTCCCCGCACAAGCGGGGCGGGAGCCATCGCCTCCCGCGCACGTGCGAGTGGGCTCGCTTCCTCTTCGTCGCCGCGTGGGTGG------------------------------------------------------------------AGTGCCATGTCTTCGGCTTCCAGAGAATCGTCCATG---------------------------------------------------GTTGCAAGAAATTGCTGCCGGGGATCGTTCTCTGAATATTCGAGGAGATATTCGGGC---CATTTTTCGATCTTTTGTAGACCTCCATTAGGGCCCTTCTGCGGTGTTACTTTGAATAGATTTGGGGCGGATAGA---------------------TTTGCCCGATATGCATCAGATGGCGAAACACCAATTCCGTCATTTACATGGCCGGATAAG---CAGAGACCACGTGTTTGCATTTTAGGCGGTGGGTTTGGAGGCTTATATACTGCTCTAAGGTTGGAATCTCTAGTATGGCCTGATGATAAAAAGCCTCAGGTAGTTCTTGTGGATCAGTCTGATCGATTTGTCTTCAAGCCTATGCTGTATGAACTGCTTTCAGGAGAAGTAGATGCTTGGGAAATTGCTCCTTCATTCACTGAATTATTGAGGAACACCAGTATTCAGTTTGTCAGAGACAGAGTGAAGCTTTTACGCCCC------TCTGACCATCTAAATCATATAGGGATGAAAGAAAGCAGGAGTTCATGCTCTGGAGGAACCGTATATCTTGAAAGTGGAAACGTCATTGAATATGATTGGCAATTTTTGGCCTCTGAAGCTGATATTGCATCCAGGCTGGTTCTAGCTTTAGGAGCTGAAGCTAAGCTTGATGTTGTTCCAGGATCTGCTGAATATGCCTTTCCATTCTCAACCTTAGAAGATGCTTGTAAAGTTGATACGAAGTTAAGAAAATTGGAAAGATGGAGGTTTGGCAAGAGTTCATCTCCGATACGTGTGGCTATTGTAGGATGCGGTTATTCAGGAGTTGAGTTAGCTGCTACTGTCTCTGAAAGGCTACGAGATAATGGGATAGTTCAGGCAATCAATGTTGAAACTACCATCTGTCCTAATGCTCCTCCTGGCAACAGGGAAGCTGCTCTGAAAGTTCTTCAATCTCGAAACATAAAACTTTTCTTGGGATATTTTGTTAGCTGCATTAAG---------------GAGGTTTCA---------ACTAGTGATGATTCAGATACAATTTTACCAAATGGAGAAGAAATTGGTGCTGTACCAGAGAATTGCCCGAAGAAATACATTTTAGAACTT---CAACCTGCCCAGAGGGGA---------------CTTCAAAGTCAGCTCTTGGAGGCAGATTTAATACTATGGACAGTGGGCTCCAAATCTCTGATTCCTCAGATAGAACCTCCT---GAGCAGCCCAATGTAATCCCGCTGAATGGTAGGGGCCAAGCAGAGACGGATGAAACCCTTCGTGTGAAAGGTCATCCACGGATATTTGCTATTGGTGACTCAGCTGCTTTAAGAGATTCTTCTGGGAAGTTGCTACCTGCGACTGCG---CAAGTTGCTTTTCAGCAAGCCGATTTTGCTGGTTGGAATATTTGGGCGGCGATTAATGAGCGGCCTCTCTTACCTTTCAGGTTCCAAAATCTGGGTGAGATGATGACTCTTGGGAGGAACGATGCGGCAATAACCCCTAGTTTCATCGAGGGTTTGACCTTGGAGGGTCCTGTCGGACATGCCGTAAGGAAGTTTGCATACCTGCTAAGGTTGCCGACAGATGAACATCGACTGAAGGTTGGGGTCAGTTGGTTTACAAAATCTGCCATAGATTCTGTTGCCTCCCTACAGAACACCATAGCAAATGTTGTC------ACAGGTTCATAA------------------
>Amborella_tricopoda
ATGGCC------------------------------------------------------------------ATTACTTCT---------------------CTCTCCTCTATGGTGCCC------------------------------------------------------------------------------------TTTGCTATTACAAGAAGGGGAGGATTT------------------------------------------------------------------TGCCAAAGAGTCTTTTTGAGGTCTACTGTTAGAAATGGACCT---CATTTCTCGTTGATGTCAAGACCTTCATTTGGATGCTTCTGC------ACTACTGCTTCTGGTGCAGGAAAGAGTCCTGAAGGGATGGGA---------------CAGACAACCGAAGGAGAGCAAAGCTTTAAATCATTTGCATGGCCAGACCCA---AAGAAGCCACGGATATGCATTTTAGGTGGGGGATTTGGTGGGCTCTATACTGCTTTAAGATTGGACTCTCTTGTATGGCCACTTGACAAAAAACCCAATGTGCTTCTTGTAGATCAATCAGATCGTTTCGTTTTTAAACCATTGCTTTATGAACTTCTCTCAGGAGAGGTTGATGCATGGGAAATAGCACCCCGTTTTTCTGAATTACTGGCTAACACTAGCGTACAATTCTTTCAAGATAAAGTGAAACGTGTATCTCCC------TGTGATAACTTGAGAAAA---------AATGGGTCTTTTGGTCTGGATAGTGGTGGAACTGTGCATCTTGAAAGTGGAGTTTTAGTTGAATATGACTGG------------------------------------TTGGTTGTAGCATTGGGAGCAGAGGCTAAGCTGGACACCATACCAGGTGCTTTTGAGTTTGCAATACCTTTTGGATCATTGGACGATGCATGTAAGGTAGATAATGAGCTGAAAAAATTGGAAAGAAGGAAGTTCGGTAAGGATTCATTACCAATACGGGTGGCTGTTGTTGGGTCTGGCTACTGTGGGGTTGAGCTTGCTGCAACTATATCAGAGAGATTACTGGAAAAAGGATTAGTTCAAGTAATCAATGTCGAGAACACCATCTGTCCTAATGCTCCAGCTGGAAATCGGGAAGCTGCTTCAAAAGTTCTCACATCCAGGAATGTTCGGTTTTTCCTGGGCTATTACGTGAGTTGTGTAAGA---------------AAAGCTAGTGATATGTTTACTTCCTTGGAAACCTCCAGAAAAGATGCTTCTTCTGAGCAATTA---------------------TCTGAGGCATACATATTGGAACTT---CGGCCTGCTCAAAAACGT---------------CTGCAGAGTAAGAGTCTGGAAGCAGATCTTGTCCTATGGACTGTGGGATCGAAACCCCTTGTACCTCCTTCTGATCCTTGT---GAATATTCAAATGTGTTCCCTTTAAATGCAAGGGGCCAAACTGAGACTGATGAGAACCTTCGGGTCAAGGGCCATCCACGAATATTTGCCATTGGTGATTCTGCTGCTTTAAGGGATTCTTCTGGTAGGCTCCTTCCGGCTACAGCT---CAGGTTGCTTTTCAACAAGCTGATTTTGCTGGGTGGAATCTTTGGGCGGCAATCAACAATCGGCCTTTACTGCCTTTTAGGTTCCAAAATCTGGGAGAGATGATAACCCTTGGAAAATATGATGCCGCGGTTTCCCCAAGCTTCCTAGAGGGATTGACCTTGGAGGGCCTTGTTGGTCATACCGCAAGAAAGCTTGCATACTTGTATAGACTGCCCACTGATGAACATCGAATCAAGGTTGGCATCAGCTGGTTTACAAAATCTGCTATCGATTCAATCGCAACACTGCAGGGCACCTTGACAAAGGTTTTA------TCAAACTGA---------------------
>Huperzia_lucidula
---------------------------------------------------------------------------------------------------------------------------------------------------------------------------------------------------------------------------------------------------------------------------------------------------------------------------------------------------------------------------------------------------------------------------------------------------------------------------------------------------------------------------------------------------------------------------------------------------------------------------------------------------TTTATTTTCAAACCAATGCTTTATGAGCTTTTATCTAAAGAAGTTGATCCGTGGGAGATTGCCCCATTATTTGTTGACCTTGTATCTAGTACAAGCATCCAGTTCCGTAAAGACGAAGTAATAGCAGTTTCGCCC------TGGGATGCTATTAATGAA------CATGACAAAGTCCTAGAACCAAAGAGTGGTGGAATGGTGTCCCTTGCTAGTGGGATTCAAGTTGAATATGACTGG------------------------------------CTGGTGCTGGCATTAGGTGCTGAAAGCAAGCTGGATATGGTTCCTGGCGCTCTGGATTATGCCCTTCCTTTTAGCACACTAGAAGACGCACTGGAAATTGATAGGAGATTGAAAGTCCTAGAGCGTGAGAGGTTTGAACCTGGAAAGCCACCCATACGTGTGGTTATAGTTGGAGCTGGTTATGCTGGAATAGAGTTGGCAGCCACATTATCCGAAAGGCTTGGGAAAAATGGCCTTGTACAAGTAGTCCATCCAGCTTCTGAGATTTGCCCTGCTGCATCTGCTGGGAGTCGAGAAGCAGCACTACGAGTTCTTTCTTCCAGGAAAGTGGAGCTTTTACTTTGCTATTTTGTAAGCTCCATTCAA---------------------------------GTTTCAGCAGAAGTTGAGAACCACAATTTTAGTTCA---------------------------AGCTCCAGTACTTTAATGCTGGAGTTA---AAGCCGGTTAATAAAAGCGCACGGTGGTCAGATATGTATATGAAGAACCTTGAGGCGGATCTAGTGCTTTGGACTGGAGGAATCAAGGCATTAGTACCATCCAGTGAGCCAGAT---TCTTTTAAAAAGCCATTTTTAGTTAATGGGCGTGGGCAGGTGGAAACTGATGAAACCTTACGGGTAAAGGGTCATCCTCGAATTTTTGCACTTGGTGATTCAGCTGATACCAGAGATAGTTCAGGAAGGCTATTAGCTGCTACTGCT---CAAGTTGCTTTTCAACAAGCTGATTATGCTGGTTGGAATCTTTGGGCAGCCATAAACAATAGACCACTTTTACCATTTAGATATCAGCACCTGGGTGAGCTGATGGTTTTAGGGAACAATGATGCAGTTGTTTCCCCTAGTTTTATTGAAGGCCTCACATTAGATGGCAGTTTTGGCCATACAGTTAGAAAGCTTGCGTACTTGTATCGACTTCCCACCAACGAGCATCGAGTGAAAGTTGGCCTCAGTTGGCTTGGAAAAGCCATCATCAAATCAGTTTCTGAAGTACAAGACACTTTAACCAAGTTAGTC------GGTCAAAGTAATACTTCAGCGTAG------
>Huperzia_squarrosa
---------------------------------------------------------------------------------------------------------------------------------------------------------------------------------------------------------------------------------------------------------------------------------------------------------------------------------------------------------------------------------------------------------------------------------------------------------------------------------------------------------------------------------------------------------------------------------------------------------------------------------------------------------------------------------------------------------------------------------------------------------------------------------------------------------------------------------------------------------------------------------------------------------------------------------------------------------------------------------------------------------------------------------------------------------------------------------------------------------------------------------------------------------------------------------------------------------------------------------------------------------------------------------------TTACTTTGTTACTTTTTAAGCGCCATTCAA---------------------------------GCTTCAGCAGAAGCTGAGAACCACAATTTGAGTGCA---------------------------AGCTTCAGTACTTTAATGCTGGAGTTG---AAAATGGTTAATAAAAGTGCACGGCGGTCAGATATGTATATGAAGAAGCTTGAAGCAGATCTCGTGCTTTGGACTGGAGGAATTAAGGCCTTAGTACCATCCACTGAGCCAGAT---TCTTTCAAAAAAGCATTTTCAGTTAATGGGCGTGGGCAAGTGGAAACTGATGAAACCTTGCGGGTAAAGGGTCATCCTCGAACTTTTGCACTTGGTGATTCAGCTGATACCAGAGATCTTTCAGGAAGGCTATTAGCTGCTACTGCT---CAAGTTGCTTTTCAACAAGCTGATTATGCTAGTTGGAATCTTTGGGCAGCCATAAACGATCGACCACTTTTACCGTTTAGATATCAGCATCTAGGTGAGCTGATGGTTTTAGGGAGCAATGATGCAGTCGTTTCCCCTAGTTTTGTTGAAGGCCTCACTCTAGATGGGAGTTTTGGCCATACAGTTAGAAAGCTTGCGTACTTG------------------------------------------------------------------------------------------------------------------------------------------------
>Isoetes_lacustris
------------------------------------------------------------------------------------------------------------------------------------------------------------------------------------------------------------------------------------------------------------------------------------------------------------------------------------------------------------------------------------------------------------------------------------------------------------------------------------------------------------------------------------------------------------------------------------------------------------------------------------------------------------------------------------------------------------------------------------------------------------------------------------------------------------------------------------------------------------------------------------------------------------------------------------------------------------------------------------------------------------------------------------------------------------------------------------------------------------------------------------------------------------------------------------------------------------------------------------------------------------------------------------------------------------------------------------------------------------------------------------------------------------------------------------------------------------------------------------------TCTATTCCGTTGGAAGCAGATTTAGTCTTATGGACTGTTGGAACTAGGCCCTTGATACCTTTAGGAGATGGGATT---GCAAGTATCGCCTCAATACCACTAAATGGTCGTGGTCAGGTAGAAACCTATGACACATTGCAGGTTAAGGGTCATAACAGAGTATTTGCAATTGGAGATTCAGCTGGTGTGAAGGATAGTAAGGGCAGGCTACTTGCTACAACAGCA---CAGGTTGCCCTCCAGCAAGCTGACTATGCAGGATGGAATTTGTGGGCTGCAATTAATAACAGGCCTCTTTTACCTTTCAGGTACCAGCATCTTGGTGAGATGCTGACACTGGGTAGAACTGAAGGAGCAATTAGTGTTGGGTTTATTGACAATCTTACCATTGATGGACTGGCTGGTCATACAGCTAGAAAGTTCGTTTATCTGTACCGATTGCCCACAGACAAGCACAGGGTTAAAGTTGGTTTAAGTTGGCTTGTCAAGTCAGGAATCGAATCCATATCATTTGTACAAAACAGGTTACTAGATATTGCTGGCTTTGATCAATCTAGACATATGAACCAATAG---
>Isoetes_sinensis
ATGGCA---------------------------------------------------GTGGCGGCTTCCTTCTTAGGT---------------------------TGTAATGTAGCTTCAGCAGGTTTATTCTTGAAC------------------------------------------------------------------------------------------------------------------------------------------------GCTGGATCGAATTACTCTACACAGCTG---------------CAACGACTTGGGAAAGTGGTATTCTTTCGGAATGCAAGAGAAGTATTGGGATGGAACAGGTTCTTGGTAAGGACTCGAGTGAGGAGTTTTTCAAATGGTTCC---GGAAAT---ACTGGAGAACCCATTGCCGTGGAAGATGATATAGCCAATTTATACGAGTGGTCCGATGCC---AAGAGACCAAAGGTTTGCATTCTAGGAGGTGGCTTTGGTGGATTATATACTGCTCTTCGACTTGAATCTTTAGTTTGGCCTTCAGGCAAGAAGCCACAGATTTTGCTTGTTGACCAATCTGATCGTTTTATCTTCAAACCATTACTTTATGAAATCTTGTCTAAAGAAGTGGATCCTTGGGAGATAGCTCCACCATTTTCTGAGTTGCTAAAAGACACAAGCATATATTTCATGAGGGACACAGTGAAAGCAATATCTCCAGCAAAGGTAACATCAATAGCAGGT------GATGATGCT------------------GGTGGAGAAGTACTTTTGGAGTCTGGAATTAGAGTTCAATATGACTGG------------------------------------CTTGTCCTTGCACTAGGTTCTGAAAGCAAGCTTGACATTGTTCCTGGTGCCTTGGAGCATGCTTTGCCATTCCTGACACTGGAGAATGCTCTGGAAGTGGATAAACGGCTTAGGCATTTGGAACGGGATATTTTTGCACATCGTAGAAGATCTTTGGATGTAGTCGTTGTGGGTTCTGGGTATTGTGGAGTTGAATTGGCTGCCACATTAGCTGAGAGACTTGAAATGAAAGGCAAGGTTCATATTGTGGATGTAAACGAAGACATATGTGTCACTGCAGCACCTGGAAATCGTGAAGCAGCTAAGAAGGTGCTTTCAGCCCGGAATGTTGATCTGCATCTCGGATTTTTTGTTACTAGCATTGGGACT------------------------------ACAAGCTTGGATGAAGGAAATGAT------------------------------AATACTGGTAAGCCTAAGCCCTATGTCCTTGCTTTG---ACACCTGCAGGGAGAGGTCCACGAAAGAGAGTTCCTGCATCTAGTCCATTGGAAGCAGATTTAGTCCTATGGACTGTTGGAACTAGGTCTTTGGTACCTTTAGGAGATGGGATT---TCGAGTATCGCCTCAATACCACTAAATGGTCGTGGTCAGGTAGAAACCAATGAGACATTGCAGGTTAAGGGTCATAACAGAGTATTTGCAATTGGAGATTCAGCTGGTGTGAAGGATAGTAAGGGCAGGCTACTTGCTACAACAGCA---CAGGTTGCCCTCCAGCAAGCTGACTATGCAGGATGGAATTTGTGGGCTGCAATTAATAACAGGCCCCTTTTACCTTTCAGGTACCAGCATCTTGGTGAGATGCTGACACTTGGTAGAACTGAAGGAGCAATTAGCGTTGGGTTTATTGACAATCTTACTATTGATGGACTTGTTGGTCATACAGCTAGAAAGTTCGTTTATCTGTACCGACTGCCCACAGACAAGCACAGGGTTAAAGTTGGTTTAAGTTGGCTGGTCAAGTCAGGAATTGAATCCATATCATATGTACAAAACAGGTTACTGGATATTGCTGGCTTTGATCAATCCAGACATATGAACCAATAG---
>Selaginella_moellendorffii
ATGGCG---------------------------------------------------CTGGGGTGTGCCGCTCTTGGATCG---------------TCCCCGTGCGCCTCTCTTCCAGGAGCATCGCATTCCTTCGCC------------------------------------------------------------------------------------------------------------------------------------------------GTGGGGTCGAAATTTTGCTCGAGGCTCTGGTTCTCCGCTCGTCCTAGAGGAGGACGC---------TTCCGCCGACTGCAGAGGTGGGAGAATTCTTCTAGAAGTCTTTTATTCGCGAGGATCAGGGCATTAAGTTCGAAATCTGCGGGGGGT---AGCGACGATCGTAGCACGACTTCTGAGAAATCTCTCAATCCTTACGTCTGGTCCGACAGA---AAGAGCCCCAGAATATGTATACTGGGTGGTGGCTTTGGTGGTTTATACACTGCCTTGCGGCTGGATTCTCTTGTGTGGACACCAGAAAAGCGTCCGCAGATTTTACTTGTGGATCAATCCGAGCGTTTCGTTTTCAAGCCGATGCTTTACGAGCTATTGTCAAAAGAAGTTGATGTCTGGGAGGTAGCCCCACTATTTGCAGACCTCTTGGCGAGCACAACCATACGCTTTCTAAAAGACAATGTCAAATCAGTGTCACCT------TTTGATGCAGTTGCTGAC------GATAACAAGTCGTCACCATCTAGCATCGGTGGTAAGGTGTACCTTGAGAGCGGAATTCAAGTCGAATATGACTGG------------------------------------CTAGTATTGGCGTTGGGTGCTGAAACTAAGATGGATATGGTTCCTGGAGCACTGGAACACGCCCTTCCTTTCTCGACTCTGGAAGATGCTCTCAGGCTGGAGAAGAGATTGGAAGAGCTGGAAAGGGAGCGGTTTGGTCCGAAGCAATTGCCCATAGATGTTGCTGTTGTCGGGTCCGGCTATTGCGGCATTGAGTTGTCAGCTACGGTTGCGGAGAGGCTTGGTGAGCGTGGTCGAGTGCAAGTGATTGATGTCAATTCAGAGATCTGCCCTTCAGCACCTACCGGAAACAGAGAAAAAGCTTCGAAGGTATTGTCATCTCGCAACGTCAAGCTGGAGCTGGGATATTTTGTAACTAATATT---------------------------------------GCTCTCAAGGATTCCAACGAG------------------------------CCAGAGAAAAAGAACAAGCGGGTGGTTCTCGAGTTA---AAGCCAGCGAACTCAAGGAACACTCGTAAAGCCCCTCCCAGCACATTTCTGGAAGCCGACTTGGTACTATGGACGGTCGGAGGCAGAGCGTTGGTTCCG---------------------------AAGGCCTTTCCTACAAACGGGCGTGGACAGACGGACACTGACGAGACTCTACGAGTAAAAGGACACCCTCGCATCTTCGCGATTGGAGACTCCGCTGGTAACAAAGACAGCTCTGGAAGGCTGCTGCAAACAACAGCA---CAGGTCGCGCTTCAGCAAGCTGACTATGCCGGATGGAACTTGTGGGCCGCAATCAACAACAGGCCACTTCTACCTTTCAGGTACCAGCACTTGGGCGAGATGATGACGCTTGGAAGGTATAATGGTGCTGTTACGCCCAGTTTCTTCGAAGATATCACGCTGGACGGTGTACTTGGTCATACAGCTAGAAAGCTCGCGTATCTCTATCGCCTTCCCACAAACGAGCACCGTGTCAAGGTTGGAGTAAGCTGGCTAGCGAAATCGGCCGTGGACGCGTTCTCGTACGTCCAGGGTACGGTACTTAGCTTAGCC------CAAAAATCGTGA------------------
>Ceratodon_purpureus
ATGGCG------------------------------CTCACTCTCGTCCAG------------CTCTCGCCTGTGGCTTCA------------------CTGTCTTCGTCTCGTCATCCTGGAGGAATATGTGAAAAG------------------CAGGGACCATCTGTATCACCTATTCTACAAGCATGCACCACGAGATTGGTCTCGAGTGCGGGCCAAGTGCAGATGTCCAGTCAAGAGCAG------------------------------------------AAGAAAGGCTTGAGAAGTCTATTCCTCTCCTCT---------------------------TTTAAGCTCTGTCAGCCATTAATGGCATTTCAGGCAGCGTCAATGTCTACAGTCATGGCCGCTTATGCCGCTGGAGGGAGTGCGGGA---AATAGTGCTGTGCTTGACGATGGTGGCGCTGGACTGACGTCATTTGTCTGGTCCGACCCA---AAGAGACCCAGAATATGCGTACTTGGTGGAGGTTTTGGTGGGCTCTACACTGCATTGAGGCTTGAATCTCTAATCTGGCCGCCTGATAAGAAACCACAGATTGTATTGGTCGACCAGTGTGACCGATTTGTGTTTAAGCCTCTGCTTTATGAACTTCTTTCCAAAGAGGTTGAATCTTGGGAAGTTGCCCCCACTTTTAAGGATCTGCTTGCGAATAGTAGCGTACAATTCCGTCAAGATACTGTAAAATCTATTCAACCA------TTTGATGCCGTGAATGGTACGCCAGCTTTGGCTACTACAAGTCGAGATGTTGGTGGATCGGTTTACCTTAGTAGTGGGATGCAAGTGGATTACGACTGG------------------------------------CTGGTGTTAGCGCTGGGTTCGGAGCCGCGCATGAACTTTGTTCCGGGTGCCTCTGAGTTGGCAGTTCCATTTAGCACTCTTGAAGACGCATTGGAGGTAGATAGAAGGTTAGTGGCCCTCGAA------AAATATGCATCACCAGTTACACCTGCTGAGGTGGTTGTTGTCGGCTCAGGATACTGCGGTATAGAGCTGGCTGCTACACTAGCTGAAAGGCTTGGCAATAAGGGCCGCATCAAAGTGGTAGACATGGCATCTGATATTGTAGCTTCAGCACCAGCTGGCAACAGGGAAGCGGCTTCCAAGGTACTCTCGTCCAGGAACGTTGAGTTGGTTTTGGGATATTCTGTGGCAAACATGAGT---------------TCAATTGAAGGG------ATTTCAGTCGAA---------------------------------------------GGGAATATCTCAGATCGTGTTCGTTTAGAACTTCAACAACCATCGCAACGTCCAAGTCGACGAGCT---CCTCCAGGCCAGACCATAGAGGTAGACCTGGTACTTTGGACTGCTGGAACTCAGGTTTCAATACCTCCCTCGGAAACCCAA---TCTGGGTACCAATCGTTCCCTGTAAATGGTCGTGGTCAAGCTGATACAGATGAGATGCTACGGGTGAAAGGTCATCCTCGTATATTTGCTCTTGGTGACTCGGCTGGGACGACAGATGCTTCTGGAAGAACCCTGCCCAGCACTGCT---CAGGTTGCTTTCCAGCAAGCTGACTATGCTGGTTGGAACTTGTGGGCCGCCATCAACAATCGGCCTCTTCTACCCTTCAGATATCAACACCTAGGGGAGATGATGACTCTGGGAACTAATGATGGAGCAGTTTCTGTGAGTTTCATCGAAGGGATTACTCTTGATGGATTTTTGGGTCATACAGCGAGGAAACTTGCATACTTGTATCGGCTCCCAACAAATGAGCACAAGGCAAAAGTAGGTCTAAGCTGGCTAACTAAGTCAACTGTAAGCTCCATCTCTTTCCTTCAAGAGACTATTAGCAATACTTTG------ATTGAAACTGCTGATTCAATCCTCAAA---
>Physcomitrella_patens
ATGGCG------------------------------CTCAATCTGGTG---------------CTGAGTCCAGTCGTGAGT------------------CCCGTAGCGTACCGA---------GGAAGATGTGAAAAA------------------CAAGAGCTATCTGGGTTATTATTTTTGCAACCATGTCGCGCGAGATTGAGTTCGAGTGTCAGGCAAGTGCAGATGACTACCTCCGATTGG------------------------------------------AAGAGGAGCATGAGAAGTCTCTTCTTTTCAACA---------------------------GTGAAGTTTTATCAACCATTTATTGCACTTCAAGCAATTTCACTGTCAGCAGCTATGGCTGCTCGTGCCGAGGCAGGGGGACGAAAT---AGTGATGCGGTGCTTGACGATGGCGGCGCTGGACTTACTTCATTTGTCTGGTCTGATCCG---AAGAGGCCGAGGATATGTATACTTGGAGGAGGTTTTGGTGGACTCTACACTGCCCTGCGGCTTGAATCCTTGATCTGGCCACCTGATAAGAAACCACAGATTGTTTTGGTCGATCAGTCAGACCGATTTGTATTTAAGCCTCTGCTATATGAGCTCGTTTCTAAAGAGGCGGATGAATGGGAAGTTGCCCCCTCATTTAAGGAACTGCTCGCGAATACTAACATACGATTCTGTCAAGACACTGTAAGGTCTATTCAACCA------TCTGATGCAGTGAATGGTACGCCAGCTTTGGCTACTGCAAGTCGAGACGTTGGTGGGTCGGTATACCTCAGCAGTGGAATGCAAGTAGACTACGACTGG------------------------------------CTGGTGTTGTCGCTGGGTTCGGAGCCTCGCATGAATGTTGTACCAGGCGCCTCTGAGCTGGCACTTCCATTTAGCACTCTTGAAGACGCATTGGAGGTGGACAGAAGGTTGACTACTCTTGAA------AATGAGGCGTCAGTTTATGCACCTATTGAGGTGGTCGTTGTGGGATCGGGTTACTCCGGCGTAGAGCTCTCTGCCACCCTAGCTGAAAGGCTTGGCCAGAAGGGAACAGTTAAAGTGATTGATATGGCATCGGATATTGTGGCTTCAGCACCAGCTGGCACTAGAGAAGCAGCATCAAGGGTTCTTTCAAGTAGAAACGTGGAGTTAATGCTAGGATATTTCGTAGCAAACATGAGA---------------CGAGCTGAC---------------------------------------------------------------------GAAAGCTCAAATCGTATTCGTCTTGAGCTTGGGCAACCATCGCAACGTCCAAGCCGGCGAGCT---CCTCCAGGCCAAACTATTGAAGCAGATTTAGTACTGTGGACTGCTGGGACGAAAGTTTCAATACCTCCATCAGAAACCCAA---GCTGGATACCAATCGTTTCCTATAAATGGTCGTGGACAAGCTGACACCGATGAGATGCTACGGGTGAGAGGTTATCCCCGTATCTTTGCTCTTGGTGATTCGGCTGGCGCAACAGATGGCAATGGAAAACAACTCCCCAGCACTGCG---CAGGTAGCATTCCAGCAAGCCGACTATGTTGGCTGGAACTTGTGGGCTGCCATCAACAATCGCCCACTTTTACCCTTCAGATACCAACATTTAGGCGAGATGATGACATTGGGAACAAATGATGGATCAGTCTCCTTGAGCTTTATCGAGGGTGTTACCCTTGATGGATTCTTGGGACACCAGGCGAGGAAGCTTGCATATTTGTATCGCCTCCCAACTAACGAGCACAGAGCCAGAGTAGGCCTCAGCTGGCTAGCCAAGACAACTGTGAGCACGGTGTCGTATCTGCAGGAGACTATCAGCAATTCCTTG------ATAGAAGCTGCTGATGCAATCCTAAAATGA
>Pteridium_aquilinium
---------------------------------------------------------------------------------------------------------------------------------------------------------------------------------------------------------------------------------------------------------------------------------------------------------------------------------------------------------------------------------------------------------------------------------------------------------------------------------------------------------------------------------------------------------------------------------------------------------------------------------------------------------------------------------------------------------------------------------------------------------------------------------------------------------------------------------------------------------------------------------------------------------------------------------------------------------------------------------------------------------------------------------------------------------------------------------------------------------------------------------------------------------------------------------------------------------------------------------------------------------------------------------------------------------------------------------------------------------------------------------------------------------------------------------------------------------------------------------------------ATGACTTTGCCCGCTGATATGATTCTTTGGACTGTTGGAAGCAAGCCGGCTTTGCCATCAGATGTTATAAGC---ACTGGGACACAACCTTTCCCTTTCAATGGGAGGGGCCAAGTAGAGACAGATGACACACTCAGAGTGAAAGGATACCCAAGAATCTTTGCAATTGGAGATTCTGCTTTTTTAAGGGACAGTTCTAATCAGCCATTGCCAGCAACAGCA---CAGGTTGCATTTCAGGAAGCGGATTACTGTGGATGGAACCTATGGGCTGCTATCAATGACAGACCCTCACTGCCCTTCAGGTATCAAAGTTTGGGGGAAATGATGACTCTTGGAAAGAATGATGCTGCAGTGACAATGAGCTTTGTGGAAGGTGTCACATTGGAAGGACCAGTTGGTCACACAGCTAGAAAATTGGCTTATTTGTATCGGCTCCCTACAAATGAACACAGAATCAAAGTGGGTCTCAGCTGGTTTGCAAAGTCAGCAGTGGATGCAGTGGCCTCTTTGCAAGACACACTAACTAAGCTAGTA------CCAAGTTCAACTCAAGGAGCTTAA------
>Isoetes_spp
----------------------------------------------------------------------------------------------------------------------------------------------------------------------------------------------------------------------------------------------------------------------------------------------------------------------------------------------------------------------------------------------------------------------------------------------------------------------------------------------------------------------------------------------------------------------------------------------------------------------------------------------------------------------------------------------------------------------------------------------------------------------------------------------------------------------------------------------------------------------------------------------------------------------------------------------------------------------------------------------------------------------------------------------------------------------------------------------------------------------------------------------------------------------------------------------------------------------------------------------------------------------------------------------------------------------------------------------------------------------------------------------------------------------------------------------------------------------------------------------------------------------------------------------------------------------------------------------------------------------------------------------------------------------------------------------------------------------------------------------------------------------------------------------------------------------------------TGCTGACACTTGGTAGAACTGAAGGAGCAATTAGTGTTGGGTTTATTGACAATCTTACTATTGATGGACTGGTTGGTCATACAGCTAGAAAGTTCGTTTATTTGTACCGATTGCCCACAGACAAGCACATGGTCAAAGTTGGTTTAAGT---------------------------------------------------------------------------------------------------
>Isoetes_andicola
---------------------------------------------------------------------------------------------------------------------------------------------------------------------------------------------------------------------------------------------------------------------------------------------------------------------------------------------------------------------------------------------------------------------------------------------------------------------------------------------------------------------------------------------------------------------------------------------------------------------------------------------------------------------------------------------------------------------------------------------------------------------------------------------------------------------------------------------------------------------------------------------------------------------------------------------------------------------------------------------------------------------------------------------------------------------------------------------------------------------------------------------------------------------------------------------------------------------------------------------------------------------------------------------------------------------------------------------------------------------------------------------------------------------------------------------------------------------------------------------------------------------------------------------------------GGAGATGGGATT---GCAAGTATCGCCTCAATACCACTAAATGGTCGTGGTCAKGTAGAAACCARYGACACATTGCAGGTTAAGGGTCATAAYRGAGTATTTGCAWTTGGARATTCAGCTGSTKTGAAGGATAGTAAGGG-------------------------CAGGTTGCCCTCCAGCAAGCTGATTATGCAGGATGGAATTTGTGGGGTGCAATCAATAA-----------TACGTTGCAGGTACCAGCATCTTGGTGAGATGCTGACACTTGGTAGAACTGAAGGAGCAATTAGTGTTGGGTTTATTGACAATCTTACCATTGA---------------------------------------------------------------------------------------------------AGGAATCGAATCCATATCATATGTACAAAACAGGTTACTAGATATTGCTGGCTTTGATCAATCTAGACATATGAACCAATAG---
>Isoetes_elatior
------------------------------------------------------------------------------------------------------------------------------------------------------------------------------------------------------------------------------------------------------------------------------------------------------------------------------------------------------------------------------------------------------------------------------------------------------------------------------------------------------------------------------------------------------------------------------------------------------------------------------------------------------------------------------------------------------------------------------------------------------------------------------------------------------------------------------------------------------------------------------------------------------------------------------------------------------------------------------------------------------------------------------------------------------------------------------------------------------------------------------------------------------------------------------------------------------------------------------------------------------------------------------------------------------------------------------------------------------------------------------------------------------------------------------------------------------------------------------------------TCTATTCCATTGGAAGCAGATTTAGTCTTATGGACTGTTGGAACTAGGTCCTTGGTACCTCTAGGAGATGGGATT---TCGAGTATCCCTTCAATACCACTAAATGGTCGTGGTCAGGTAGAAACCAATGRCACATTGCARGTTAAGGGTCATRATGGAGTATTTGCAATTGGAGATTCAGCTKGTGTGAAGG--------------------------------------------------------------------------------------------------------------------TACCAGCATCTTGGTGAGATGCTGACACTTGGTAGAACTGAAGG--------------------------------------------------------CAGCTAGAAAGTTCGTTTATCTGTACCGACTGCCCACRGACAAGCACAGGGTTAAAGTTGGTTTAAGTTGGCTGGTCAAGTCAGGAATTGAATCCATATCATATGTACAAAACAGGTTACTGGRTATTGCTGGCTTTGATCAATCTAGACATATGAAC---------
>Isoetes_coromandelina
------------------------------------------------------------------------------------------------------------------------------------------------------------------------------------------------------------------------------------------------------------------------------------------------------------------------------------------------------------------------------------------------------------------------------------------------------------------------------------------------------------------------------------------------------------------------------------------------------------------------------------------------------------------------------------------------------------------------------------------------------------------------------------------------------------------------------------------------------------------------------------------------------------------------------------------------------------------------------------------------------------------------------------------------------------------------------------------------------------------------------------------------------------------------------------------------------------------------------------------------------------------------------------------------------------------------------------------------------------------------------------------------------------------------------------------------------------------------------------------------------------------------------------------------------------------------------------------CCACTAAATGGTCGTGGCCAGCTAGAGACAAATGACACACTGCAGGTTAAGGGTCATAATAGAGTATTTGCAATTGGAGATTCGGCTGGTGTGAGGGATAGCAAGGGCA--------------------------------------------------------TGGAATTTGTGGGCTGCAATCAATAACAGGCCTCTTGTACCTTTTAGGTATCAGCATCTTGGTGAGATGTTGACGCTTGGTAGAACTGAGGGAG-----------------------------------------------------------------------------------------------------------------------------------------------------------------------------------------------------------------------------
