# Supplementary material for: Phylogenomics indicates the “living fossil” Isoetes diversified in the Cenozoic
Source: PLoS One. 2020 Jun 18;15(6):e0227525. doi: 10.1371/journal.pone.0227525 (PMC7302493; doi:10.1371/journal.pone.0227525)
Supplement: S1 File — Folder containing fasta files for each of the individual nuclear alignments. (GZ) [file pone.0227525.s011.gz › 1_Individual_Nuclear_Alignments/Homolog_14545.orthogroup_1.fasta]

>Arabidopsis_thaliana
---------------------------------------------------------------------------------ATGGATCTGGAAACTGAAAATCGAATAGCTTCCATTCTTTTAAGAGAAGCAGCAGAATTGAGGAGACAAGCTGAGAAAGATGGCGTCAGAGCATATCTTGAGAAGCCTAATGTAAGGCATCGACCTAACTCTAGATTTCTCACTGCTACAGTTCTTGGTGTTCAGCAAGCAAACAAAGCTGTGGAAACCAATGAGATGTGGAGTCTTCGGAGTAAAGAGATTGAGTTTGGTGAAAGGCTCAAAAGAAAATCAAGA------------------------------------GATGAGAGCAGCAATGGTCAAAGT------------------------GAGCAGAACAATAGGAGGGATTTT---------------------------------------------------------------------TTAAAGAGATGTACTTCAGTTGAT---------------------------GAGAATGTTACTACTACTAGTTTATCACCATCATCAAGCCGGAGCAGAAGCAAA------AGATGGCAATCA------------------------------------------------------------------------------------------------------------------------GAGGATGATGATGAT---GAAGGCTTAGGAGATGTCGAGGTTAAGACTTTTCTCCAATCAAGGGTCAAGCGTGGCAGAGGTTCTGTTGGTGCTATGATGGATGAACCGCTACCCTGT------CTTCCTGAGAGG---------------GAATTGTCAAGAACTTCTGATACAGGA---------------GATCGGAAGCTA------------GTGATTCAGCCA---------------------------------------------------------------------------------------GAGCGATCACCTTTATTGAGA---CGTAGGACAGATTCTTCTTCTTCCGACGAGGAGGAAGTTTACAAACGGGCTCATAGAAAGAGAAAGGAGCATAAG------------------------------------------------AAGAAACTTAGTAAGAAACACAAGTCAAAAGAGAAGAAAAGG------------------------GATAGG------------------------------------------AAGAAGAGAAAATATGGTAGGGACTAG---------------------------------------------------------------------------------------------------------------
>Theobroma_cacao
---------------------------------------------------------------------------------ATGGATCTGGAAACAGAAAACAGAATAGCTGCTATTCTTTTAAAAGAAGCAGCAGAACTGAAACGACAAGCTGACAGGGATGGTGTTCATGTTTATCTTCAGCAGCCAAAAGTAAGGGGACGTCCAAATTCACGATTCCTCACTGCAACTGTGCTTGGTGTACAGCAAGCAAATCGAGCTGTTGAAGTGAATGAGATGTGGCGAGTTCGACAAAAGGAGCTGGAGCTAAATAATAGGCTAAAAGGA------------------------------------------------AGATCAAGAGATGATAGCAGG------------------------CATAGCAGGAGTGATGGGGACATT---------------------------------------------------------------------AGCAACCCCTCCAGAAGCACAAGC---------------------------AGGAGGCCT---GACAGCAATGCTAGTGCTTCATGCTCATCAAGCAAGAGAGTG------GCAGAGAGTAGT------------------------------------------------------------------------------------------------------------------------TATTCAGGGGAAGAT---GAAGGTCTAAGAGACGAGGAGATTGAGGAATTTCTCAACTCAAGGATCAAGCGCGGTCGAGGTTCTATAGGTTCAAGGATGGATGAAACAGGACCCTAC------CTACAGACAAATTGCGACTCCCCCGTGAAGCTGTCAACAAGCCCCATTGCAAGG---------------GAACATCGTGTA------------ACATTGGGTCCC---------------------------------------------------------------------------------------GAGAGGCCTTCTTCACTGAAG------------------------TCTGATGAGGAGCTCCATGAGCATAGACGGAAGAAAGAAAAGGCTGGTTCTGAT------------------------------------------------AAGAAGCAGTCTAGGAAGCACAAATCTAAAGAAAAATCTAGA---GAAAAGAAAAAGAAGAGGAAGGAGGAA------------------------------------------TATAAAAGTAAACATCGCAAATAA------------------------------------------------------------------------------------------------------------------
>Littorella_uniflora
---------------------------------------------------------------------------------ATGGATTTGGAGACGGAGAACAGGATAGCTGCGATTCTGTTAAAGGAAGCTAGGGAATTGCGGCAACAGGCTGATAGGGAAGGTGCCCTTGCGTATCTGCGTGAGCCCACTGTTAGGATTAAGCCCAATTCGAGATTTTTGACGGCAACGGTTCGTGGCGTGCAGCAAGCTAATCGTGCTGTTGAAGTAAATGAGATGTGGCGGCTTAGGGAAAAAGAGCAAGAGCTGGATAACAGAGTGAGAAAT------------------------------------------------AGAAGTGGTAGTGGGAGAAGA------------------------TATGAAGAAGGT---------------------------------------------------------------------------------TATGATTCCCAAAGAAGTAGTAGC---------------------------CGAGATGGACTGGAACCAAGTGCAGGTTCTTCGCGCGCATCAAATAAACGTGCT------TTTGATGATTTC------------------------------------------------------------------------------------------------------------------------AGTTCTGCAACTGAT---GAAGGATTAAGGGATGAAGATATGGAGAAATTTTTACATTCAAGGGTGAAAAGAGGTAGAGGAGCAGTTGGGTCCCGGATGGACGAAACTGGTCCATAT------CTGCCTTCT---------TGTCCACGTTCAGCAAGCCCTGATGATGAGCCACGG---------------AAGGCTCGTGTT---------------CTTGGCCCC---------------------------------------------------------------------------------------GAAAGGCCCCCTTCATTGAAACGCAGAGAATCATCTGATGATGAGTCCGATGATGAA---TCTCAAGATGAGAAGAAGCCGGCACGAAGACACTCAAGC------------------------------------------------AAGCATCGCTCCAGTAAGCACAAATCAAATTTAAAGTCGAAGGATGAGAAAAGGAAAAAGAGGAGGGATGAA------------------------------------------AAAAAGAGAAAGCATCGCAGGTGA------------------------------------------------------------------------------------------------------------------
>Physcomitrella_patens
---------------------------------------------------------------------------------ATGAATCCGGATACGGAACGGAGACTGGCTGCTCTGATCATGGAGGAAGCCAAAATGATGCGACAGCGAGCTGAGACGGACGGCGTTAGCGCGTATCTCGCTAAGCCCGTCGTCAAGGCGCGGCCTAACAGACAGTTTTTGAGTGCCATGGTTCGAAGTGTCCAGCACGCTAATCGCATAGTAGATATGGAAGAGATGTGGCGGCAGAGA------------GATCTCGAAAACAATGCAAGGAGG---------------------------------------------GACAAGTCTTCTCGTGAAACTAGG------------GACGAGCGA------------------------------------------------------------------------------------------------TTTGAAGTGAGGTCGGCAGACAGA---------------GATTATCATGCAGAGCGAATGAACTTAAACGAAGAAGGTTCTGATACCTCT---------------------------------------------------------------------------------------------------------------------------------------------------------TCCTCTGACCAGGAC---GACGGCTTGAAGGACGAAGACATTGAGAAGTTCTTACATTCAAGAGTGAAACGAGGGCGTGGAGCTGTGGGTTCCCGGATGGACGAGCCCGGGCCATAC------------------------TGTGCTCGTTCAGCAGGCCCAGCTTCTGATACTCGTCAACAGGAGGAATGGGAGGAACGTGTAGCGTCGCGTCCTGTAGCTGGTCCT------------------------------------------------------------------------------------TCCATATTGCCGGAAAGGCTTCCTGCTGCGGATGCAGATGGACACTCCAGGCGAGACAGCAAGAAGCACAAGAATGGGAAATCGAAAAGGGTACACAGTTCT---------AATAGCGATGATGGCGAG------------------GTGAGGGATAGGAAACGTCATCGGGAGTCAAAAGATAGGAAAAGA---AAAGAGAGGCGCAAGTCCAAGGATTCGGACAAGCACTCG------------------------------AAGAAGGAGAAAAGGAGAAGATAG------------------------------------------------------------------------------------------------------------------
>Ceratodon_purpureus
---------------------------------------------------------------------------------ATGAATCCGGAGACGGAGAGGAGGTTGGCAGCCATGATCATGGAGGAGGCCAACATGATGCGGCAGCGAGCTGAGAAGGATGGCGTGGGCGCGTACCTCGCGAAGCCGGTTGTCAAGGCGCGGCCCAACAGGCAGTTCTTGACTGCGATGGTCCGTGGCGTCCAGCATGCCAATCGCATTGTAGATATGGAGGAGATGTGGCGGCAACGA------------GAGCTTGAGAACAAGGCAACGAGG---------------------------------------------GACAAGTATTCTCGCAGAAGTAGG------------AACGAGCAC------------------------------------------------------------------------------------------------TCTGGGGAGGGGTCTGCCGAGAGG---------------GATCGCTACGCGGAGCGCAGAAACGCAAACGAGGGAGCTTCTCGTAGCTCT---------------------------------------------------------------------------------------------------------------------------------------------------------TCGTCAGATCAGGATGAGGATGGCCTGAGGGACGAAGACATTGAGAAGTTTTTGCACTCAAAAGTGAAGAGGGGTCGTGGAGCTGTGGGCTCCCGGATGGACGAACCCGGGCCTTAC------------------------CGAGCTCGTCAAGAAGGCCCAGCAGCTGATAGTCGTCTGAAGGAGGACTGGGAAGAGCGAATA---CCTCGTCCTGTCGCTGGACCT------------------------------------------------------------------------------------TCCTTGCCTCCTGAACGAGTTGCAGAAGTTGCTCCAGAT------TCCAGGCGAGAGAGCAAGAAGCACAAGAAGGAGAAGTCCAGTAGGGTAAATAGTTCT---------GATAGCGATGAGGGT---------------------------GATAGGAAACGACGCCGGGAGTCGAAAGAAAGGAAACGAAAGAAAGAGAAGAGGAAGTCCAAAGACTCGGAAAAGCATTCA------------------------------AAGAAGAAACGAAAGTCTAGACAT------------------------------------------------------------------------------------------------------------------
>Lygodium_japonicum
---------------------------------------------------------------------------------ATGGACAGCGAGACAGAGAAGCGTCTGGCTGCTTTGATCATGGAGGAAGCCTCTCGATTGAGGCTCCAGGCAGACCAGGAAGGCGTGCACGTCTACCTTGCCAAGCCCAGTGTGCGCGGCAGGCCTAATCCGCAGTTTTTGAAGGCTACCGTTCGCGGTATAGAGCAAGCAAATCGTGCTGCTGAGATCAGTGATATGTGGAGGCGCAGAGCAGTGGAACTAGAGCTGGAGGAAAGA---AAGAAGGAAAGGCGTAGGCTCAGTCACCAT---------------------GATAAAAGCTCATCATGTTCACATCATGGCACAGTCGATCAGCATAACGACAGCCACACAAGTAAA------------------------------------------------------------------TGGGCAGGATCACATGGGGCAAGCTCCTCT---------------------------------GCAAAATTGCATTCACAAAATGCAACTGATCGGGCTTATGAACACGATTCT------GATGATTCTTGTGCCATAAAA---------------------------------------------------------------------------------------------------------------GAAGATCTACGTGAT---GACGGTCTTAAGGAGGATGAAGTTGACGAATTTTTGCACTCAAGGGTTAAGCGCGGTCGAGGAGCAATTGGTTCTCGGATGGATGAAACTGGACCATAC------CCT------------TTACCTCAACCTGGTGGACAATGTTTTTCAGAAGTCCGGGACAAAGAGGACTGGGAGGATCGTGTC---------------ATTGGCCCTGTTGCTGGGCCATCATTGGAGTTCGATAAACATGTGCAAGAGTTTAGAAGAGTCCATAAGAAGAGAAAGGTAAAGCACAAAGGTGAAGACCTGGAAGATTCCAATGAG---GGTCAT---------TTTGCCTTAGATCATAAGAAGAGGAAGGCAAAGCACAAATGTGAAGACCTAGAAGATTCC------------AAGGACCATCATTTTGGTGCAGATCTGAAG---CAAAAAAAGATAAGGAAAAGCAAGAAGAAGCACAAAAGTTCTCATAGTGAGTCTAAAAGAACAAAAAGGCGAGAA------------------------------------------CACTGA------------------------------------------------------------------------------------------------------------------------------------
>Pteridium_aquilinium
---------------------------------------------------------------------------------------------------------------------------------------------------------------------------------GCGCAGGTGCCCGTGGTAAAC------CAAACCCTCAGTTTCTCAAAGCTACTGTTCGTGGCR-TTGAACAAGCAAATCGAGCAGCTGAGGTAAGTGGGATGTGGAAACGCCGAGCCATGGAGTTAGAGCTTGAGGAGAGGGAGAGTAAGAGGGGCAGATATAGCAACAGAAATGGTGTTAATAGTAGATGTCTAGACAGATCATCTCACTCTTATCAC------AGTAAGCCCAGGAAAGGTTCAGATAGGTCACGAGGAGACTCT---------------------------------------------------------------------CATCAGACAAGCTCCTCACCAAGGTTA------------------------AGCAAAAAAGATGCAGCTGACTGCGCCTCTGAAGATTCTTACGGGGCAGTCTCTTATTACAGAGATGACAACAATGTTCAA---------------------------------------------------------AATTATGAA---------------------------------------------GGTGATCTTCGAGAC---GAAGGCTTGAAAGAAGAGGAGGTCGAGAGCTTTTTGCATTCCAGAGTCAAGCGTGGAAGGGGAATGGTGGGGTCTCGAATGGATGAAACAGGACCATAT------------------------------------------------------------------------------------------------------------CCA------------------------------------------------------------------------------TCAGCTCATTCAGTCCCTGAGGATGTCTCA---------------------------------AAAAACGCGTCTCAAGGAAGAATGGGAGCAACGCATCATAGGTCC---------------------------------------------CTCAAGGGAGGTAGACAAAAGACAGCTAGTGGACTCCAAAAAGCACAGAAAGAAAAGACAAAAGGTCTATGA---------------------------------------------------------------------------------------------------------------------------------------------------------------------------------------
>Isoetes_sinensis
---------------------------------------------------------------------------------ATGGACCCGGAGACAGAAAGGCACCTGGCGTCAATAATCATGGAAGAGGCAGCCCGTCTGCGGCGCCATGCAGATGATGAAGGTGTTCATGTTTATCTTGCTAAACCAAGCGTGAGGATACGCCCCAATCCACATTTCTTGCAAGCGACAGTGCGTGGAGTCCAACAATCGAATCGTATGGTTGAAGTTAATGAAATGTGGAGGAAGCGAGAGGCAGAATTGGAATTTGAGCAGGAG---CATAGGCATAAAAGGAAGCATGAGCATAGA---------------------GATTCTCAAGGTTCTGGAAAGAAGTTTGGGCACACCAGGAAGCATCCTGAGAACAGCTACAGT------------------------------------------------------------------------------ATGGAACCTTCCAGCAGTAACAAC---------------------------GATAGAGGAAGTCATAGTTCTGAGCAGCATGAGAACAAT---GAGGACGATGAA------GATGATGATGCTGCA---------------------------------------------------------------------------------------------------------------------------CTGGGAGAC------------------GAAGAACTTGAGAAATTTTTGAGTTCAAGAACCAAACGTGGACGAGGTGCTATTGGCTCTCGAATGGATGAAACTGGACCATAT------TTGTCAAGG------GTAGGTGAGGATGTGCAGGCTTGTAGCCATGTGGACAAGGTCAGGAAAGACTGGGAGGAGAGGATT---------------TTAGGACCC---------------------------------------------------------------------------------------AATTTGCCTGACTCTGTT------------------------CCTGTTGAAATGTGGAAGAAGGAAAAGACA---------------------------------------------------------------------------------------------------------------------------------------------------------------------------------------------------------------------------------------------------------------------------------------------------------------------------------------
>Isoetes_lacustris
---------------------------------------------------------------------------------ATGGACCCGGAGACAGAAAGGCACCTGGCCTCAATGATCATGGAAGAGGCAGCGCGTCTGCGGCGCCATGCAGACGATGAAGGTGTTCATGTTTATCTTGCTAAACCAAGCGTGAGGATACGCCCCAATCCACATTTCTTGCAAGCAACAGTGCGGGGAGTCCAACAATCGAATCGTATGGTTGAAGTTAATGAAATGTGGAGGAAGCGAGAGGCGGAATTGGAATTTGAGCATACA---CGTAGGCATAAAAGGAAGCATGAGCACAGA---------------------GATTCTCAAGGGTCTGAAAAGGAGATTGGGCACACCAGGAAACATCCTGAGTACAACTACAGT------------------------------------------------------------------------------ATGGAACCTTCGAGCAGCAACAAT---------------------------GATAGAAGAAGTCATAGTTCTGAGCAGGAGGAGGACAAT---GAGGACGGTGAA------GATGATGACGCTGCA---------------------------------------------------------------------------------------------------------------------------CTGGGAGAC------------------GAAGAACTTGAGAAATTTTTGAGTTCAAGAACGAAACGTGGACGAGGTGCTATTGGCTCTCGAATGGATGAAACTGGACCATAT------TTGTCAAGG------TTAGGAGAGGATGTGCAGGCTTGTAGCCATGTCGACAAGGTCAGGAAAGACTGGGAGGAGAGGATT---------------TTAGGACCC---------------------------------------------------------------------------------------AATTTGCCTGACTCTGTT------------------------CCTGTTGAAATGTGGAAGAAGGGAAAGACACACAAATCTAAGAAACGCGAT------------------AAGGACAGCAAC------------------------AAGAAAGCTCAGAAGTTGAAAAGAGAAAAGAGGAAAGAACATAGCAAAAGGAAGAACAAACGGCATAGAGAC------------------------------------------TCTCATAACAGTGAATAA------------------------------------------------------------------------------------------------------------------------
>Selaginella_moellendorffii
---------------------------------------------------------------------------------ATGGACGAGGAGACGGAGAGGCGGCTCGCGAAGATGATCATGGAGGAGGCGGCGCTGCTGCGGCGGCGGGCGGACAAGGAAGGCGTCCATGTCTACCTTGCCAAGCCCACCGTCCGCGTGAGGCCTAATCCACAGTTCCTCCAGGCGACAATGCGTAGCGTTGAGCAATCAAATCGAATTGTAGAGATCAACGAGATGTGGAGACGAAGAACTGCGGAGCTCAATCTGGACAGGAGG---CGGCGGCATCAG---------------------------------------------------------------------------------------------------------------------------------------------------------------------------------------TCTCCCCGATCGTCTTCG---------------------------------AGAGCTAGACAGATGAACGAAGAAGAGGAAGGAGCGGTGGAGAACTCGATC------GATCCACAGGCAGCGTGCTCC---------------------------------------------------------------------------------------------------------------AACGATCTCCGGGAC------------------GACGAAGTGGAGGAGTTTCTAAACACGAGGATCAAACGAGGGAGGGGCTCGGTTGGATCACGAATGGATGACACTGGCCCATAT------CCAGCAGAG---ACGATGGCCACGACGTCGACGAATGCGTCCGAGGTGTCGAGAACAAAGGAAGATTGGGAAGATCGGCTC---------------ATCGGGCCT---------------------------------------------------------------------------------------CGGTTGCCGGACAAGGTG---------------------------GCGGACTCATGGACAAAGGCCAAGGCGAAGGCGACTGAGTCCGAAGACGATGGTGGCTCTTCAAAGAAGGATAGC------------------------------AAGGATCGCAAGCGGAAAAAGAGCAAGAGCAAGGAACACAAGACCAAGAAGAGGAAAAGAAAAGCAACG------------------------------------------TCAAACTGA---------------------------------------------------------------------------------------------------------------------------------
>Huperzia_lucidula
---------------------------------------------------------------------------------------------------------------------------------------------------------------------------------TTGGCGAAGCCTGCCGTGCGTATACGCCCCAACCCTCACTTTCTTCAGGCAACTGTTCGCAATGTGCAGCAAGCAAACCGTATGGTCGAAGTTAATGAGATGTGGAGGCGAAGGACAGCGGAGCTAGATTCAGATGTCAAGCAAAGAAGTCATAGA---------------------------------------GATCGAAGCGGAAGCAAACACAATCATTTTCAAGGTTCTCAGCAT------------------------------------------------------------------------------------------------AAGAGGCCGTCTGGTCATTCTCAA------------------ACACATGGAGCCAATCATTCTCAAAGAGAGGCGAATTCAAAGAATTCTTCTTTAAAAGGTGCT------AAAGACTTTAGCCATCTTTAC---------CTTTCTGAGGATTTTGATGCCAAGGATCATAGT------------------------------------------GAAGGTGCTGATTTTACCGCCATATCATCGGATGCCTATGAT---GAAGACCTAAAAGATGAAGAACTCGAAGAATTTTTGTTGGCCAGAGAAAAACGTGGGCGGGGAGCAGTGGGATCTCGCATGGATGAGACTGGACCTTAT---CCATTACCACAT---------GGTGATGAGCTTCATCAGTGTGTTCTTCCTACTCGCACAGAAGAAGAT---------------------------------------------------------------------------------------------------------------------------------------------------------------------------------------------------------------------------------------------------------------------------------------------------------------------------------------------------------------------------------------------------------------------------------------------------------------------------------------------------------------------------------------------
>Pinus_maritima
---------------------------------------------------------------------------------ATGGACCCTGAAAGTGAGAAACAACTAGCAGCTCTGATCATGGAGGAAGCAAAAAGGTTACGTATGCGAGCTGATAGAGAAGGTGTGCATGCTTATCTAGAAAAACCAAATGTGCGAGGACGGCCCAATTCACAGTTTCTGACTGCAACAGTTCGTTCTGTGCAGCAAGCAAACCGCATGGCAGAAATTAATGAAATGTGGCGCCTCAGAGAAAAGGAGTTGGAACTTGAGCAACGTATGCATAGTCATGAATGTTCATCTGAACATCACAGA------AGCTCCAAATTGGAAAGCTCAAGGCATACCTCTGAGTATGGGTGTAATTCAAAACATATAGCATACACAAGTTCCAAGGATGTTGACGGCGATAGAAATGAGTTCAGTGACTCAGAAAATGCGGATTCGCCCAAAATGTTAGAGCTTTCTGAAAAGCATCCACACTTTTCAGCCAAG------------------------------AGAAAGAAAGAACAGAGGGATGCAACAGATTCTTTAGAATCAGGAGATTCA------TTTCATGATAATGAAATTTCT---------------------------------------------------------------------------------------------------------------GGTAGCCTTGGAGAT---GAGGGCCTACTAGATGAAGAGGTTGATGACTTCCTACGCTCAAGGGCCAAGCGTGGTAGAGGAGCTGTAGGATCACGAATGGATGAAACAGGACCCTAC------CTTATGTCT------CATGAAGAGGAATCGTCTAAAGTTTTTTCAGATATGCGACTGAAGGAAGACTGGGAGCAGCATATT---------------ATTGGACCA---------------------------------------------------------------------------------------AGTATGCCACCTTCCACTAAG---GCTGATGGATGTGTTGTTGGCCTGGAGAAATTGAATCGAGATAAATATAAACATGAAGCGAGAAGGGATCGAGCT---------AAAAAGGATTTGAAAATGCACGAGGATATGGATGGAGAGATCAGATTAACAAAATCAAAGAAAACACATGAAAAAAGAAACAAGTTGGAAAAGAAAAAGCGGAAAAAAGAG------------------------------------------AAAAGGAAAAAGAAACGGAGAGATGGATGA------------------------------------------------------------------------------------------------------------
>Amborella_tricopoda
ATGAATGTGATCTCTGATGGTTACTTCAAATTCTTGAAGTTTCATTCAAGCTTGAATCTGAGAAATTTGTGTAGATGCCTGATGGATCTAGCGACAGAGAACCGCCTAGCAATGATGCTATTGGAAGAGGCAAGGAAGTTGAGGGAGCAAGCCGACAAAGAGGGAGTTCATGTTTACTTGAGGCAGCCAAAAGTTAGGGGTCGACCCAACTCACGGTTTCTAACTGCCACTGTTCGTGGTGTGCAACAAGCAAATCGAGCTGCAGAAGTGAATGAGATGTGGCGTCTCAGAAAGAAGGAACTCGAATTAGACAATCGCTTGAAAGATTCA---------------------------------------------CGGGATAAGGAGGGACCTAGGAGA---------GACAGCCACCATCACCACGAGAGCAGTGATGATATC---------------------------------------------------------------------TTGAAGGAAAGCTCGCGTAAGAGATGTAGAAGAGACAGTCACCACCATGTTGAGAAGGTCCATAAGACTCGCTCTTCAAAGAAGAGCTCAAGTTCGAGATTCATG------TCAGATGACTCGTCACTATCAGAAGAGATGAGAGAAAGGGACCTTGATAGGAGGGATGAGGGCATCCATAAAAGGTCTGCATATCTGCACAGATCACCAGGCCATCGAGGGAATCAAAGTGATGGTGAGGATTATTCAAGTGATGAT---GGTAGTCTTAAGGATGAAGAGGTGGAAGAATTTCTCCACTCAAGGACCAAGCGAGGAAGAGGTTCAGTTGGCTCGAAGATGGATGAAACAGGCCCTTAC------CTTCAGTCA------GACAGGGGCAAAGCTTTGCTGCCTTCTACAGATGAAAGGATTGAAGAGGAATGGGAAAAGCGTGTT---------------TTTGGTCCA---------------------------------------------------------------------------------------CCAAAGCCTCTCGAACTCATG------------------------GTCAAGGGTGAATGCAATTCGAAGGCATCACGATCCAAACGAAAGCATAAGGGG------------------------------------------------AAGAAAAATAAAAAGAAAAAGAAAAGGTTTCCATCAACTCGAATTGCTAATGAAGTG---------GATGAACCTAATGGTGTTGGGACCTTTCTGGACCTCTGCGAAGTGTATCTCAAACTTAAAGAGGCTCAGTTC---------------------GAGTTTTTGGCTAGCCAAATCGAGTTTTTGGCTAGCCTGGTTTGGCAGGCTGCATTTTTGGGTAGTTTGGATTCTGGTGCTGATACAAAATAG
>Ananas_comosus
---------------------------------------------------------------------------------ATGGATTTAGAGACAGAGAATCGTCTTGCTGCCTTATTGATGGAAGAGGCAAGGAGATTGCGCCTACAAGCTGAACAAGAAGGTGTTCATGTTTATCTACGCCAGCCTAATGTTAGGGCACGCCCAAATTCACGCTTTCTCACCGCCACGGTACTCGGAGTGCAGCAAGCAAATCGAGCTGTTGAGGTTGGCGAAATGTGGCGTGCCAGAGAGAAGGAGCTGGAATTGGAAGGGAAGCTTAAAGACAGTCATAAA------------------------------------GATAGAAGCATA------TCCAGG------------------------GGCGAGAAGCGCCGTAGTGATTCA---------------------------------------------------------------------TTGCACCGAAGTTCGAGTTCGAGG---------------------------GTTGGACAAAAAAGAAGAAATTCTGCCTCCTCTTGCTCATCAAGCAAATTGGAT------CCTGGGAATGGC------------------------------------------------------------------------------------------------------------------------TACTCAGATGAGGAT---GCTGGTTTAAGGGATGAAGATATTGAAGCTTTTCTTCAGTCAAGGGCTAAGCGAGGAAGAGGGGCGATAGGTTCAAGAATGGACGAAACTGGTCCATAC------GTTGCCTCATTATCAAACCATAACAATGATCTCTCACCGCCTCCTGAAGTGCGGGTGAAAGAAGAGTGGGAGCGTCGGGTC---------------TTAGGTCCA---------------------------------------------------------------------------------------GAAAAGCCAGCTTTCGTAAAA---TCCGAGTCTACCGAAGAGCCGTCCGATATGTCAGATATGGCGGATGATGCGTCTCATCCAAAGAGGCACAAATCC------------------------------------------------AAAGATGAGAGGAAGAAGGCGAAAAGTTCCGAAAAAACGAAGAGGAAAGAG---------------------------------------------------------------AAGAAATCCAAGCATCGTCATCACCATCGCCATCATCGACGTCACCATCACAGAAGTCGAAGCAGAGAGTGA------------------------------------------------------------------
>Oryza_sativa
ATGTCCCAAGTTGGATCCGCC---------------------------------------------------CCTGAGACGATGGATCTGGAGACGGAGAATCGTCTTGCTTCTTTACTTCTCGAGGAGGCGAGGAGGTTGCAGGCGGAGGCTGACAGGGAAGGTGTTCACGCATATCTGCGAAAGCCCAATGTAAGGCACCGTCCGAATTCGCGCTTCCTTACGGCCACAGTTCGTGGAGTTCAGCAAGCGAACCGTGTTGTGGAGGTCAATGAAATGTGGCGTGCCAGAGAGAAGGAACTTGAACTGGAGTCTAAGATGAAAAGGAGT---------------------------------------------AGAGGTCTTGGTGACGCCAGA------------------------GGTGAAAAACGCAAAAGTGACTTG---------------------------------------------------------------------AGAAACCAGAGTTCCAGTCCAAGG---------------------------GTTGAAGAAGAAGGCATAGCTTATAACAGTTCA---------------------------------------------------------------------------------------------------------------------------------------------------------------TATTCGGATCAGGAG---GATGGTCTAGGGGACGATGACATTGAGAAGTTTCTTCATTCGAGGGTGAAGCGAGGTCGAGGGGCCGTTGGTTCTAGGATGGATGAGCCTGGTCCATACCTTAATGTTGCATCTCGTAGTCAAGAGAAC---------GAACCTAATGCTGATACTCAGGTGGAAGAAAAATGGGAACGAAGAGTA---------------CAAGGCCCG---------------------------------------------------------------------------------------GAGAAACCAGTGTCTTTGAGA---TCAAGATCACCTGATGACTATTGGCGTAGGGAAGCACTAGATGGAGAACCTTCCAGCCCTGAACTCCACAAGAAA------------------------------------------------AAA---GAGAAGAAGAAGGAAAAGAGTTCAGAGAAAAAGGACAGGAAAGAGAGAAGGAAGAAAAAAGACAAG------------------------------------------AAGAAATCTAAGCATCGCCACCAC------------------CACCATCACAAAAGTCGGCAAAGGGAGTGA------------------------------------------------------------------
>Isoetes_andicola
--------------------------------------------------------------------------------------------------------------------------------------------------------------------------------------------------------------------------------------------------------------------------------------------------------------------------------------------------------------------------------------------------------------------------------------------------------------------------------------------------------------------------------------------------------------------------------------------------------------------------------------------------------------------------------------------------------------------------------------------------------------------------------------------------------------------------------------------------------------------------------------------------------------------------------------------------------------------------------------------------------------------------------------------------------------------------------------------------------------------------------------------------------------------------------------------------------------------------------------------------------------------GAAAGCTCAGAAGTTGAAAAGAGAAAAGAGGAAGGAACATAGCAAAAGGAAGMACAAACGGCATAGAGAC------------------------------------------TCTCATAACAGTGAATAA------------------------------------------------------------------------------------------------------------------------
>Isoetes_humilior
------------------------------------------------------------------------------------------------------------------------------------------------------------------------------------------------------------------------------------------------------------------------------------------------------------------------------------------------------------------------------------------------------------------------------------------------------------------------------------------------------------------------------------------------------------------------------------------------------------------------------------------------------------------------------------------------------------------------------------------------------------------------------------------------------------------------------------------------------------------------------------------------------------------------------------GAGGATGTACAGGCTTGTAGCCATGTTGACAAGGTCAGGAAGGACTGGGAGR-GAGGATT---------------TTAGGACCC---------------------------------------------------------------------------------------AATTTGCCTGACTCTGTT------------------------CCTCTTGAAATGTGGAAGA--------------------------------------------------------------------------------------------------------------------------------------------------------------------------------------------------------------------------------------------------------------------------------------------------------------------------------------------------
>Isoetes_elatior
-------------------------------------------------------------------------------------------------------------------------------------------------------------------------------------CTAAACCAAGCGTGAGGATACGCCCCAATCCACATTTCTTGCAGGCAACAGTGCGTGGAGTCCAACAAT-----------------------------------------------------------------------------------------------------------------------------------------------------------------------------------------------------------------------------------------------------------------------------------------------------------------------------------------------------------------------------------------------------------------------------------------------------------------------------------------------------------------------------------------------------------------------------------------------------------------------------------------------------------------------------------------------------------------------------------------------------------CCC---------------------------------------------------------------------------------------AATTTGCCTTACTCTGTT------------------------CCTGTTGAAATGTGGAAGAAGGGAAAGACACACAAATTGAAGAGACGTAAT------------------AAGGACAGCAAC------------------------AAGAAAGCTCGAAAGTTGAAAAAAGAAAAGAGGAAGGAACA-------------------------------------------------------------------------------------------------------------------------------------------------------------------------------------------------------------------
>Isoetes_coromandelina
-------------------------------------------------------------------------------------------------------------------------------------------------------------------------------------------------------------------------------------------------------------------------------------------------------------------------------------------------------------------------------------------------------------------------------------------------------------------------------------------------------------------------------------------------------------------------------------------------------------------------------------------------------------------------------------------------------------------------------------------------------------------------------------------------------------------------------------------------------AACGTGGACGAGGCTCTGTTGGCTCTCGGATGGATGAAACAGGACCATAT----------------------------------------------GCCATGTTGACAGGGCCAGGAAAGACTGGGAGGAGAGGATT---------------TTAGGGCCC---------------------------------------------------------------------------------------AACTTGCCCGACTCTATT------------------------CCTATTGAAATGTGGAAAAAGGAAAAGACA---------------------------------------------------------------------------------------------------------------------------------------------------------------------------------------------------------------------------------------------------------------------------------------------------------------------------------------
