# Supplementary material for: Phylogenomics indicates the “living fossil” Isoetes diversified in the Cenozoic
Source: PLoS One. 2020 Jun 18;15(6):e0227525. doi: 10.1371/journal.pone.0227525 (PMC7302493; doi:10.1371/journal.pone.0227525)
Supplement: S1 File — Folder containing fasta files for each of the individual nuclear alignments. (GZ) [file pone.0227525.s011.gz › 1_Individual_Nuclear_Alignments/Homolog_24680.orthogroup_13.fasta]

>Arabidopsis_thaliana
---------------------------------------------------------------------------------------------------------------------------------------------------------------------------------------------------------------------------------------------------------------------------------------------------------------------------------------------------------------------------------------------------------------------------------------------------------------------------------------------------------------------------------------------------------------------------------------------------------------------------------------------------------------------------------------------------------------------------------------------------------------------------------------------------------------------------------------------------------------------------------------------------------------------------------------------------------------------------------------------------------------------------------------------------------------------------------------------------------------------------------------------------------------------------------------------------------------------------------------------------------------------------------------------------------------------------------------------------------------------------------------------------------------------------------------------------------------------------------------------------------------------------------------------------------------------------------------------------------------------------------------------------------------------------------------------------------------------------ATGGCTGCAATCACCATTTCTTCCTCCTTGCACGCC------------------------------------------------------------------------------------------------------------------------------------------------------------------------------------TCAGCCTCTCCGCGTGTTGTTCGTCCACATGTTTCTCGAAATACCCCTGTGATCACCCTCTATTCACGCTTCACACCATCCTTCTCCTTCCCA------TCTCTCTCCTTCACACTCCGT---------------GACACAGCTCCGTCTCGT------------------------------CGTCGT---------------TCCTTCTTTATCGCCTCCGCCGTCAAATCTCTAACGGAGACGGAGCTGCTTCCAATC---ACAGAG---------------------GCTGATTCAATCCCGTCCGCTTCCGGTGTATACGCTGTATACGATAAGAGCGACGAGCTTCAGTTCGTCGGAATTTCTCGGAACATCGCTGCGAGTGTCTCTGCTCATCTCAAATCTGTGCCG---GAGCTTTGTGGCTCCGTTAAGGTTGGAATAGTAGAAGAA---------CCAGAT---------------------------------------AAAGCAGTTTTAACACAAGCATGGAAATTATGGATAGAAGAACATATA---------------------------AAAGTAACTGGAAAAGTTCCGCCGGGGAATAAGTCAGGGAACAACACATTTGTCAAACAAACTCCG---AGG---AAGAAATCC------------GATATCCGTCTCACTCCAGGTCGCCATGTT------------------------GAGCTCACGGTTCCTTTGGAGGAACTGATTGACCGTTTAGTGAAAGAGAGCAAAGTGGTAGCTTTCATAAAAGGATCAAGGAGTGCTCCTCAATGTGGATTCTCACAGAGAGTTGTTGGGATTCTTGAAAGCCAAGGAGTTGAT---TATGAAACTGTTGATGTTCTTGACGATGAGTATAATCATGGGCTAAGGGAGACGCTTAAGAACTACAGCAATTGGCCAACGTTTCCACAGATATTTGTGAAAGGAGAACTTGTAGGAGGATGTGATATTTTGACC---------------------------------------------------------------TCAATGTATGAAAATGGTGAACTTGCC---AATATCTTGAACTAG------------------------------------------------------------------------------------------------------------------------------------------------------------------------------------------------------------------------------------------------------------------------------------------------------------------------------------------------------------------------------------------------------------------------------------------------------------------------------------------------------------------------------------------------------------------------------------------------------------------------------------------------------------------------------------------------------------------------------------------------------------------------------------------------------------------------------------------
>Theobroma_cacao
------------------------------------------------------------------------------------------------------------------------------------------------------------------------------------------------------------------------------------------------------------------------------------------------------------------------------------------------------------------------------------------------------------------------------------------------------------------------------------------------------------------------------------------------------------------------------------------------------------------------------------------------------------------------------------------------------------------------------------------------------------------------------------------------------------------------------------------------------------------------------------------------------------------------------------------------------------------------------------------------------------------------------------------------------------------------------------------------------------------------------------------------------------------------------------------------------------------------------------------------------------------------------------------------------------------------------------------------------------------------------------------------------------------------------------------------------------------------------------------------------------------------------------------------------------------------------------------------------------------------------------------------------------------------------------------------------------------------ATGCTATCCTCATGGTCAATTTTCAATTCTCTCGAAGGAAAAAAGAAAAAAAGAAAAACCTTCTCAGGTTTGAACACATCTCACCTTGATAGGACAAAAAATAAAAATAAAAATGGAAACTCTTTGCCTTCGAGTTCCAACTTCCAAGCTGACGCGAAAAATCCGGGTTTCAGCAAAGCTCTGTTTCGAATGGCCGCATTTAATCTCTCTCCACTCCCTTCTTCTTCACTTCGCGTACTCTCATCTCATCATCCCCGAAATACCCCCACCCTGTCCTTCTATTCACGCTTCACCCCTTCTCTCTCTTTCCCT------TCCGTTTCT------CTGAGA---------------CCTCTCACCTCCAAAAAA------------------------------CCGCGC---------------TCTTGCATCATCTCTTCAGCTCTCAAGAACCTCTCGGAGGTGGAACCGGTTTCATTC---CCGGAAAAACCCGAGGAATTC------GTCGCCAAGTTTCCGTCGGATGCCGGAGTCTACGCCGTTTTTGATCAAAACGACGATCTTCAATTCATCGGTATCTCGCGTAACATTGCTGGCAGCCTTTTTAATCATAAAAAATCGGTGTCG---GAGCTTTGCGGCTCCGTTAAGGTTGGCGTTGTCAATGAA---------CCTGAT---------------------------------------AGAGCAGCTCTGACTCAAGCTTGGAAGTCATGGATGGAAGAACATATA---------------------------AAAACCACTGGAAAGGTCCCACCAGGAAATGAATCAGGGAACACAACTTGGGCTCGACAGCCTCCG---AAA---ACGAAGCCA------------GACCTCCGACTTACACCTGGTCGTCATGTC------------------------CAACTGACAGTTCCGCTCGAGGAACTCATTAATAAGTTGGTGAAGGAGAACAGGGTAGTGGCCTTTATTAAGGGGTCTAGAAGTGCCCCGATGTGTGGATTCTCACAGAGAGTGATTGCCATCCTTGAAAGCCAAGGAGTAGAT---TATGAGAGTGTTGATGTGCTCGATGAAGAGTATAATTATGGGTTGAGGGATACACTGAAGCAGTATAGCAACTGGCCCACATTCCCTCAGGTTTTCGTGAATGGAGAATTGGTTGGAGGGTGTGATATTCTGACC---------------------------------------------------------------TCCATGTATGAAAAGGGGGAGCTTGCT---GGTTTGTTCAAAAACTAG---------------------------------------------------------------------------------------------------------------------------------------------------------------------------------------------------------------------------------------------------------------------------------------------------------------------------------------------------------------------------------------------------------------------------------------------------------------------------------------------------------------------------------------------------------------------------------------------------------------------------------------------------------------------------------------------------------------------------------------------------------------------------------------------------------------------------------------
>Oryza_sativa
---------------------------------------------------------------------------------------------------------------------------------------------------------------------------------------------------------------------------------------------------------------------------------------------------------------------------------------------------------------------------------------------------------------------------------------------------------------------------------------------------------------------------------------------------------------------------------------------------------------------------------------------------------------------------------------------------------------------------------------------------------------------------------------------------------------------------------------------------------------------------------------------------------------------------------------------------------------------------------------------------------------------------------------------------------------------------------------------------------------------------------------------------------------------------------------------------------------------------------------------------------------------------------------------------------------------------------------------------------------------------------------------------------------------------------------------------------------------------------------------------------------------------------------------------------------------------------------------------------------------------------------------------------------------------------------------------------------------------ATGGCGACCTCCTCCGCCGCCGCCGCGCTCCGGCTT---------------------------------------------------------------------------------------CCCGCCTCC------------------------------------------------------------CAGCTCCCCCTCTCCGCGCGCCCCTCCTCCTCCTCCACCCTCCGCTTCCCT------------------------------------------------CCCCGC------------------------------------CGC---------------CCCGCG---------------------------------------------CGCCGGGGAGGC------------CTCGCGGTCTCCGCCTTCACGAAGCTCTCCGAGGCGTCCCCCGTCGCCATCCCACCGGAGCCCGCGCAGCCGTTGCCGGACGAGGAAGCCCTGCCCCCCAAGCCCGGGGTCTACGGGGTGTACGACCCCGCCGGCGAGCTGCAGTTCGTCGGGATATCGCGCAACGTCAGGGCCAGCGTCGAGGGCCACCGCCGGAAGGTGCCCGCCGACCTTTGCGGCTCCGTCAAGGTTTCAATAGCAGATGAGGAG---ACACCAGAT---------------------------------------CGAACTGTCCTGACTAATGCCTGGAAGTCATGGTTGGAAGAACATATA---------------------------ACAGCCACCGGAAAGGCACCGCCGGGGAATGTTGCTGGAAACCACACCTGGGTT---GGACCTCCA---CAG---AGGCCTCCG------------GACTTGCGATTGACACCTGGCCGCCATGTT------------------------CAGCTAACCGTGCCACTGGAACAATTGATTGATCGGTTAGTGAAGGACAACAAAGTGGTCGCGTTCATCAAAGGATCAAGGAGCGCACCCCAGTGCGGTTTCTCGCAAAGGGTTGTGGGAATCTTGGAATCACATGGAGTAGAT---TTTGTAACCGTTGATGTTCTTGACGAGGAGCACAACCATGGGTTGCGAGAAACCCTGAAGACATACAGCAACTGGCCGACTTTCCCACAGGTTTTTGTTGGAGGGGAGCTTGTGGGTGGATGTGACATTGTTTCA---------------------------------------------------------------TCCATGGCCGAGAAGGGGGAGCTTGCT---GCCCTTTTTAAGAAATAG---------------------------------------------------------------------------------------------------------------------------------------------------------------------------------------------------------------------------------------------------------------------------------------------------------------------------------------------------------------------------------------------------------------------------------------------------------------------------------------------------------------------------------------------------------------------------------------------------------------------------------------------------------------------------------------------------------------------------------------------------------------------------------------------------------------------------------------
>Ananas_comosus
---------------------------------------------------------------------------------------------------------------------------------------------------------------------------------------------------------------------------------------------------------------------------------------------------------------------------------------------------------------------------------------------------------------------------------------------------------------------------------------------------------------------------------------------------------------------------------------------------------------------------------------------------------------------------------------------------------------------------------------------------------------------------------------------------------------------------------------------------------------------------------------------------------------------------------------------------------------------------------------------------------------------------------------------------------------------------------------------------------------------------------------------------------------------------------------------------------------------------------------------------------------------------------------------------------------------------------------------------------------------------------------------------------------------------------------------------------------------------------------------------------------------------------------------------------------------------------------------------------------------------------------------------------------------------------------------------------------------------ATGGCCGCGTCCTCC------TCCCTCCTCTCTCCT---------------------------------------------------------------------------------------CCCCCTCTC------------------------------------------------------------TTTCTCCCTCCTCCCCCCTCTCCCTCTTCCAGAAGCTTCCTC---TTCCCTTCCTCTTCTCGC---TCTCCT------------------------CTCCCCCGCCTCCTCCGCCGA------ACCCTAACC------CTACGC---------------CCCTCCTCCGCCGCCGCG------------------------------CCCCGCCGCGGCGGC---GCCTCATTCGCCGCCGCCGCGGCCCTCGGGAAGTTCTCGGAGGCGGAGCTCGTCGCCGTT---CCCGACGCGGCGGAGGAGGTG------GAGGCCGCGTTCCCCTCCGGCGCCGGGGTCTACGGGGTCTACGACAAGGACGGGGAGCTCCAGTTCGTGGGGGTCACCCGCAACATCGCGGCGAGCGTCGCCACCCACAAGAAGGCGCTCCCC---GAGCTCTGTTGCTCGGTGAAGGTAGGGCTGGTAGATCAAGGT---GCTCCGGAT---------------------------------------CGAACAGTCCTGACCGATGCATGGAAATCATGGATGGAAGAGCATATA---------------------------TCTGCTACCGGTAAGATTCCTCCGGGGAACGAGACAGGAAACAACACGTGGGTC---TGCCGACCG---AAG---CAGAAGCCG------------GACTTGCGCCTGACCCCTGGACGCCACGTC------------------------GAGCTGATGGTCCCTCTCGAAGCGCTTATCGACAAGCTAGTGAAGGAGAACAAGGTGGTGGCGTTCATCAAGGGATCGAGGAGCGCTCCGCAGTGCGGCTTCTCGCAAAGGGTGGTGGGGATCTTGGAGGCGCACGGTGCGGAT---TTCGAGAGCGTCGACGTGCTGGACGAGGAGTACAACTACGGGTTGAGGGAGACGCTGAAGAAGTACAGTAACTGGCCGACGTTCCCGCAGGTCTTCGTAGGAGGGGAGCTTGTGGGAGGGTGCGACATTATTGCC---------------------------------------------------------------TCCATGGCTGAGAAGGGGGAGCTCGCT---GCTCTTTTGCAGAAACAATAA------------------------------------------------------------------------------------------------------------------------------------------------------------------------------------------------------------------------------------------------------------------------------------------------------------------------------------------------------------------------------------------------------------------------------------------------------------------------------------------------------------------------------------------------------------------------------------------------------------------------------------------------------------------------------------------------------------------------------------------------------------------------------------------------------------------------------------
>Lygodium_japonicum
------------------------------------------------------------------------------------------------------------------------------------------------------------------------------------------------------------------------------------------------------------------------------------------------------------------------------------------------------------------------------------------------------------------------------------------------------------------------------------------------------------------------------------------------------------------------------------------------------------------------------------------------------------------------------------------------------------------------------------------------------------------------------------------------------------------------------------------------------------------------------------------------------------------------------------------------------------------------------------------------------------------------------------------------------------------------------------------------------------------------------------------------------------------------------------------------------------------------------------------------------------------------------------------------------------------------------------------------------------------------------------------------------------------------------------------------------------------------------------------------------------------------------------------------------------------------------------------------------------------------------------------------------------------------------------------------------------------ATGATGATGGCGATGGCTGCTGCCATTGGCAACACAGGAAGTGCCTGTCTGGCCTCCCGGTCC------------------------------------------------------------TCTTCATTGCCATCGCCA------------------------------------------------------------------------TCGCCATCGCCATCATCATCCCCTCTCATCTTCGACCGC---------------GTAGCCCGACAGCCTTTCCGC---------------CAGCTCTCGTTC---------CACAGACCATGCCTGCTACATTGCGATCGCAGGAGGCCGCATGGCCCGTCA---------------------------------TCACGCCGCCGTATC------ATAGCGTCTGCCTCGGCGTCCTTGCAGAAGCTGTCGGATGTAGAGTCGGTGTCTCTGAGCCAGGACCTCTCC---------------------AAGGTGCCTGCTTCCCCTGGGATTTATGCCGTATACGATCAGCAAGGAGAGTTGCAGTACTTAGGTCTCACCCGCAGGCTTTCAGCCAGCCTCTCCAACCATGTCCGGGACCTCCCT---GACCTGTGCTCAGCTGCAAAGTTTGCTGTGATCGATGCC---------CAAGAA---------------------------------------AGACAAGCCTTGGTGGATGCATGGAAAACCTGGATGGAAGAACATTTA---------------------------GCTTTGACAGGAAAGGTGCCACCTGGAAATGAGAAAGGGAATGATGCATGGACAGCCAAGAGACCA---AAGCCTGCAAAACAG------------GACATACGATTGACCCCAGGACCTCATGTG------------------------AAGCTGACTATCCCTCTGGAGGAGCTAATTGATAAAGTTGTGAAACAGAACAAGGTGGTTGCCTTTATCAAAGGTTCTCGTACAAGTCCTCAATGTGGGTTCTCATATAAAGTCTTGACTATCTTAAATGAGCATGGGATAGAT---TATGAGACTGTGAATGTATTAGATGAGGAGCATAATGCAGGCTTGAGAGAGACCCTGAAAATCTACAGCCAGTGGCCTACAATCCCACAAGTATATGCTTATGGTGATTTTATTGGAGGTGCAGATATAATGGAT---------------------------------------------------------------GAGCTGGCTACAAGTGGAAAGATCAAG---GAGGTTTTCCAAAAGGCTAGTTGA---------------------------------------------------------------------------------------------------------------------------------------------------------------------------------------------------------------------------------------------------------------------------------------------------------------------------------------------------------------------------------------------------------------------------------------------------------------------------------------------------------------------------------------------------------------------------------------------------------------------------------------------------------------------------------------------------------------------------------------------------------------------------------------------------------------------------------
>Pteridium_aquilinium
---------------------------------------------------------------------------------------------------------------------------------------------------------------------------------------------------------------------------------------------------------------------------------------------------------------------------------------------------------------------------------------------------------------------------------------------------------------------------------------------------------------------------------------------------------------------------------------------------------------------------------------------------------------------------------------------------------------------------------------------------------------------------------------------------------------------------------------------------------------------------------------------------------------------------------------------------------------------------------------------------------------------------------------------------------------------------------------------------------------------------------------------------------------------------------------------------------------------------------------------------------------------------------------------------------------------------------------------------------------------------------------------------------------------------------------------------------------------------------------------------------------------------------------------------------------------------------------------------------------------------------------------------------------------------------------------------------------------------------------------------------------------------------------------------------------------------------------------------------------------------------------------------------------------------------------------------------------------------------------------------------------------------------------------------------------------------------------------------------------------------------------------------------------------------------------------------------------------------------------------------------------------CGCGCAGGTGGGATCTATGCTGTTTATGACAAGGCTGGAGATTTGCAGTATCTCGGGCTGACCCGCAGGCTCTCTGCAAGCCTTTCAAACCATGTGCGAGACCTCCCG---GAGCTTTGTGCGTCTACGAAGTTTACTGTGATAAATGCT---------CCAGAA---------------------------------------AGGGCAGCTTTGCTAGACGCATGGAAGCAGTGGATGGAAGAACACATT---------------------------GCTTCCACAGGGAAGGCACCTCCAGGCAATGAGCAGGGGGTTACCACCTGGACAGAGAAAAGGGCA---AGATTAAGCAAACAG------------GATATCTGGTTGATGCCTGGACCCAATGTA------------------------AAGCTAAACATCACACTTGAGGAGCTAATCGATAAAGTTGTCAAAGGCAGTAAAGTTGTAGCTTTTATCAAGGGTTCTCGAACAGCTCCTGAATGTGGGTTTTCTCACAGGGTTTTAACTATATTGAATGAGCATGGGATAGAT---TATGAGTCCGTCAATGTGCTGGATGAGGAGCATAACAAGGGCCTAAGGGAAGCTTTGAAAGTCTATAGCCAGTGGCCCACGATACCACAAATATTTGCCAATGGTGAATTTGTTGGGGGTGCTGATATACTTGAC---------------------------------------------------------------GAATTGGTTACCAATGGGAAGATCAAG---GATGTTTTCCAAAAGGCTGCCTAA---------------------------------------------------------------------------------------------------------------------------------------------------------------------------------------------------------------------------------------------------------------------------------------------------------------------------------------------------------------------------------------------------------------------------------------------------------------------------------------------------------------------------------------------------------------------------------------------------------------------------------------------------------------------------------------------------------------------------------------------------------------------------------------------------------------------------------
>Isoetes_lacustris
------------------------------------------------------------------------------------------------------------------------------------------------------------------------------------------------------------------------------------------------------------------------------------------------------------------------------------------------------------------------------------------------------------------------------------------------------------------------------------------------------------------------------------------------------------------------------------------------------------------------------------------------------------------------------------------------------------------------------------------------------------------------------------------------------------------------------------------------------------------------------------------------------------------------------------------------------------------------------------------------------------------------------------------------------------------------------------------------------------------------------------------------------------------------------------------------------------------------------------------------------------------------------------------------------------------------------------------------------------------------------------------------------------------------------------------------------------------------------------------------------------------------------------------------------------------------------------------------------------------------ATAAAATTTGTTTCATCG---------------------------------------------------------------------TTGGGGGCTTACTATGTTATGGCAGTGACAGGGGCAGCCGCAGGGGCGCTAGCGGCGGCAAGATGGCTC---------------------------------------------------AATGTTGGGAGCTTACCGGAAGGA------------------------------------------------------------------------AGGAGCTTCTTATCCACTCATACTACAGTGCGC------------------------------------CTGCGC------------CTGCGCCTGCATTAC---------ACTCCAATTGTTAACAGAAGA---------------------------------------------------------------GCAAGGCCGCGCTCG------CGCTCTTGCACGGTCTGTGAGTTGGCCAAACTATCAGATGTGGAGCCAAAACACTTTGACAAAGAGAGCACGTCT------------------GACTTACCCTCCCTTCCAGGCATATATGCAATCTATGACAAGCAGGGTGAATTACAGTTCGTGGGTCTCTCTAGAAAACTGTCATCAAGCATTCAAACCCATTTTCGGGATGTACCG---CAACTTTGTTCTTCTTTTAAGGTGGCAATTGTTAATGCA---------CCTGAC---------------------------------------CGGACGCAATTGACTGAGGCTTGGCAGAAATGGGTGCAGGAGCACGTT---------------------------GAAATGACAGGTAATATCCCTCCAGGAAATTCTCCTGGAAATACAGTATGGTCAAGTAGAAAG------AGAGGTGTGAAGAAT------------GATATTCGTTTAATGCCAAGGTCTGATACA------------------------AAACTTACTATTCCACTTGTGGACCTGATTGACAAGGTTGTGAAGGAAAATGAGGTGGTTGTTTTTATAAAAGGATCAAGAAGCTCTCCTCAGTGTGGATTTTCTCATCGGGTATTGACAATTCTGGATGAATTGGGAGTAAAC---TATGAGACATTAAATGTGCTGGATGAAGAGCACAATCCTGGATTAAGGGAAGCAATCAAAGCATACAGCCAGTGGCCCACAATCCCGCAGGTCTTTGTGAAAGGCGAAATAATTGGAGGAGCTGATATTTTGAAT---------------------------------------------------------------GAAATGGTGGAAAGCGGTGATCTCAAG---AATCTGTTCAAGAAATGA---------------------------------------------------------------------------------------------------------------------------------------------------------------------------------------------------------------------------------------------------------------------------------------------------------------------------------------------------------------------------------------------------------------------------------------------------------------------------------------------------------------------------------------------------------------------------------------------------------------------------------------------------------------------------------------------------------------------------------------------------------------------------------------------------------------------------------------
>Isoetes_sinensis
------------------------------------------------------------------------------------------------------------------------------------------------------------------------------------------------------------------------------------------------------------------------------------------------------------------------------------------------------------------------------------------------------------------------------------------------------------------------------------------------------------------------------------------------------------------------------------------------------------------------------------------------------------------------------------------------------------------------------------------------------------------------------------------------------------------------------------------------------------------------------------------------------------------------------------------------------------------------------------------------------------------------------------------------------------------------------------------------------------------------------------------------------------------------------------------------------------------------------------------------------------------------------------------------------------------------------------------------------------------------------------------------------------------------------------------------------------------------------------------------------------------------------------------------------------------------------------------------------------------------------------------------------------------------------------------------------------------------------------GCAGCGACAGGG------GCAGGGGCGCTAGCGGCGGCAAGATGGCTC---------------------------------------------------AATGTTGGGAGTTTGCCGGAAGGA------------------------------------------------------------------------AGGAGCTTCTTATCCACTCATACCACAGTC------------------------------------------CGC------------CTGCGCCTGCATTAC---------TCTCCAATTATTAGCAGAAGA---------------------------------------------------------------GCAAGGCCG------------CGCTCTTGCACGGTCTGTGAGTTGGCCAAACTCTCAGATGTGGAGCCAAAACACTTTGACAAAGAGAGCGCGTCT------------------GACTTACCCTCCCTTCCAGGCATATATGCAATCTATGACAAGCAGGGTGAATTACAGTTCGTGGGTCTCTCCAGAAAACTGTCATCAAGTATTCAAACCCATCTTCGAGATGTACCG---CAACTTTGTTCTTCTTTTAAGGTGGCAATTGTTAATGCA---------CCTGAC---------------------------------------CGGGCGGAATTGACTGAGGCTTGGCAGAAATGGGTGCAGGAGCACGTT---------------------------GAATTGACAGGCAATATTCCTCCTGGAAATTCTCCTGGAAATACAGTATGGTCAATTAGAAAA------AAAGGTGTGAAGAAT------------GATATACGTTTAATGCCAAGGTCTGATACA------------------------ATACTTACTATTCCACTTGTGGACCTGATTGACAAGGTTGTGAAGGAAAATGAGGTTGTTGTTTTTATAAAAGGATCAAGAAGCTCTCCTCAATGTGGATTTTCTCATCGGGTATTGACAATTCTGGATGAATTGGGAGTAAAC---TATGAGACAGTAAATGTGTTGGATGAAGAGCACAATCCTGGATTAAGGGAAGCGATCAAAGTATACAGCCAGTGGCCCACAATCCCGCAGGTCTTTGTGAAAGGCGAAATAATTGGAGGAGCTGATATTTTGAAT---------------------------------------------------------------GAAATGGTTGAAAGCGGTGAACTTAAG---AATCTGTTCAAGAAATGA---------------------------------------------------------------------------------------------------------------------------------------------------------------------------------------------------------------------------------------------------------------------------------------------------------------------------------------------------------------------------------------------------------------------------------------------------------------------------------------------------------------------------------------------------------------------------------------------------------------------------------------------------------------------------------------------------------------------------------------------------------------------------------------------------------------------------------------
>Selaginella_moellendorffii
---------------------------------------------------------------------------------------------------------------------------------------------------------------------------------------------------------------------------------------------------------------------------------------------------------------------------------------------------------------------------------------------------------------------------------------------------------------------------------------------------------------------------------------------------------------------------------------------------------------------------------------------------------------------------------------------------------------------------------------------------------------------------------------------------------------------------------------------------------------------------------------------------------------------------------------------------------------------------------------------------------------------------------------------------------------------------------------------------------------------------------------------------------------------------------------------------------------------------------------------------------------------------------------------------------------------------------------------------------------------------------------------------------------------------------------------------------------------------------------------------------------------------------------------------------------------------------------------------------------------------------------------------------------------------------------------------------------------------------AGCGCTAGTGCCGGA------------------------------------------------------------------------------------------------------------------------------------------------------------------------------------------------------------------------------------------------------------------------------------------------------------ATTCGCAGCAAGAAT---------------------------------------------------------------CCGAGGAGAATCGCT------AGAAATATCGTGTGTAGCAGCGTTAGAAAGCTTTCGGAGGTAGAGAGCTCGAGCATCGTTCCGGAAGAGCTTAGC------------------AAGATCCCTGCCGCGCAAGGAGTCTATGCGATCTATGACAAGCAAGGCGAGCTCCAGTTCGTAGGGATGTCTAGGAGGATTTCTACGAGTGTCCAGGGCCATGCCAGGGATTTGCCA---GAGCTCTGTGGCGCTGTCAAGGTGGCTGTGGTGGAGAGC---------GCGAAT---------------------------------------AGAGAAGAACTTAAGCAGGCATGGCAAGCTTGGGTGGAAGAGCACATC---------------------------AAAGCTACTGGCAGTGTTCCCAGTGGAAACTCTCCCGGGAACACCACCTGGACTGCAAAGAAG------AAA---GCCAAGAAC------------GATCTAAAGATGAAGCCATCGCGGGACAAG------------------------GAGCTGACCATCACGCTCGAGGAGCTCATCGGCATCGTCGTCAAGACCCACAACGTCGTCGCCTTCATCAAAGGCTCCAGGACCGCTCCACAGTGTGGCTTCTCTCACCGGGTGCTCACCATCCTCGAGCAGCAAGGCGTGGAC---TATGAGACAGTGAACGTTTTGGACGAAGAACACAACTCTGGTGTGAGAGAAGCCATCAAGTCTTACAGCCAGTGGCCGACGATCCCGCAAGTCTTCGTCAAGGGTGAATTTGTTGGTGGAGCTGACGTGATGAGC---------------------------------------------------------------GAACTGGCCGAAAGTGGAGAGATTTCC---AAGCTC---------------------------------------------------------------------------------------------------------------------------------------------------------------------------------------------------------------------------------------------------------------------------------------------------------------------------------------------------------------------------------------------------------------------------------------------------------------------------------------------------------------------------------------------------------------------------------------------------------------------------------------------------------------------------------------------------------------------------------------------------------------------------------------------------------------------------------------------------
>Huperzia_lucidula
------------------------------------------------------------------------------------------------------------------------------------------------------------------------------------------------------------------------------------------------------------------------------------------------------------------------------------------------------------------------------------------------------------------------------------------------------------------------------------------------------------------------------------------------------------------------------------------------------------------------------------------------------------------------------------------------------------------------------------------------------------------------------------------------------------------------------------------------------------------------------------------------------------------------------------------------------------------------------------------------------------------------------------------------------------------------------------------------------------------------------------------------------------------------------------------------------------------------------------------------------------------------------------------------------------------------------------------------------------------------------------------------------------------------------------------------------------------------------------------------------------------------------------------------------------------------------------------------------------------------------------------------------------------------------------------------------------------------------ATGGCGTCCGCGCTCTGCTCTTCGCTCAAACAC---------------------------------------------------------------------------------------------------------------------------------------------------------TTCAATCTCCACCCTCGCACATCCTCCTCCTCCTCCCCCTACATT------------------------CTACCA------------------------CACCCTGCTTTCGCGTTTCCA------GGATATAGCTCTAGATGGCGC---------CTTCTCCCTTTTCGTTGCATCCAA------------------GTAAGATCAGTGCCAAGACGGACGAGAAGGCAAAGCGTACTTGTGACCTGCCACCTAAAGAAGCTTTCAGAGGTTGAGCCATTAGTGCTGGAGGATGATGATCATAATTTGATG------CTGAATTGCCTGCCTGCTTCTCCTGGGATTTACGCCGTGTACGATAAGGCGGGCGTCCTGCAGTTTGTGGGGCTGTCTCGGAGAGTTTCTTCCAGCATTCAAGCACATGCCCAACATTTGCCA---CAGCTTTTTGGATCCGTCAAGATAGCTGTTGTTGATTCT---------CCTGAT---------------------------------------AGAAATGTTCTGACAGAGGCATGGAAGCAGTGGATGGAGGAGCATTTG---------------------------GAGTCAACGGGACAAGTCCCTCCCGGAAATGCTGCCGGAGATACCACTTGGACAAAAAGAAGGAAG---CAA---GCAAAATCT------------GACCTGAAACTGACTCCAGGTCGTCATGTG------------------------GAGCTGACTGTGTCTTTGGAAGAACTAATTGACAAGGTTGTTAAGGAGTTCAAAGTTGTTGCATTCATCAAAGGTTCCCGGACAAGCCCTCAATGTGGATTCTCCCATCAAGTTTTGACAGTTTTGAATGAGCAAGGAGTTGAC---TATGAGACAATTAATGTTCTTGATGAAGAGTATAATCCAGGTTTAAGGGAGGCAATAAAGGTGTATAGCAAGTGG------------------------------------------------------------------------------------------------------------------------------------------------------------------------------------------------------------------------------------------------------------------------------------------------------------------------------------------------------------------------------------------------------------------------------------------------------------------------------------------------------------------------------------------------------------------------------------------------------------------------------------------------------------------------------------------------------------------------------------------------------------------------------------------------------------------------------------------------------------------------------------------------------------------------------------------------------------------------------------------------------------------
>Physcomitrella_patens
------------------------------------------------------------------------------------------------------------------------------------------------------------------------------------------------------------------------------------------------------------------------------------------------------------------------------------------------------------------------------------------------------------------------------------------------------------------------------------------------------------------------------------------------------------------------------------------------------------------------------------------------------------------------------------------------------------------------------------------------------------------------------------------------------------------------------------------------------------------------------------------------------------------------------------------------------------------------------------------------------------------------------------------------------------------------------------------------------------------------------------------------------------------------------------------------------------------------------------------------------------------------------------------------------------------------------------------------------------------------------------------------------------------------------------------------------------------------------------------------------------------------------------------------------------------------------------------------------------------------------------------------------------------------------------------------------------------------ATGGATATGGCTTCGGCTATGGCGTCGTCCCGCTCGGTGCTCGCCCTTGCTCGC------------------------------------------------------------------TCCACTCCCTCTCCT------------------------------------------------------------------------TCTGCTTCTGCCTCTTCTACTTCTGGTGTTGCTGTTGCT---------------GCTGCTGCGCCATCTTTGCGC---------------GCTGTGCGCTTC---------TCTTCTGCCGCGGCTTTTGGA------------------AGCGGGACCTCGTGGACAATTAAAAGGCCAGTGTTGAGGGGAGCGACGATGCACAGGGTG------CGGGATGTTGTCTCCTGCTCGCTGAAGAAGCTGGCAGAAGTGGAGCTCACGGATCTCACCAACAATCCCTCTCCG------------------TCGTTCCCCGCGGCCCCGGGAATTTACGCGGTTTATGATAAGGCGGGTGATTTGCAGTACATTGGGTTGTCGCGTCGGGTGTCGGCCAGCTTACAGTCGCACATGAGGGAGCTTCCG---GAGCTATGTGCATCCGCGAAGTTTGCAGTAGTTGATGCG---------CCTGAG---------------------------------------CGAGCAGCTCTTACGGATGCATGGAAGAGTTGGATGGAGGAGCACATT---------------------------AACCAGGGAGGGAATGTTCCGCCTGGAAATGTGTCCGGCAACACAACTTGGACTGCCAGGAAAGCA---AGGGCAGCCAAGCCT------------GAAATTAAACTGACACCTGGGGCTCATGTA------------------------AAGCTCAATGTACCAATTGAGACCTTGATAGACAAAGTAGTGAAGGATTTGAAAGTTGTGGCCTTCATCAAGGGCACTCGCACCTCCCCACAGTGTGGATTCTCGCACAGAGTGTTGACGATTCTCAATGAGCAAGGCGTAGAC---TACGAGGTCCTGAACGTTTTGGATGAAGATCACAATCCTGGTCTGAGGGAAGTTATTAAGAAATACAGTCAATGGCCAACAATACCTCAGCTGTATGTGAAGGGAGAGTTTGTGGGTGGAGCCGATGTGTTGGAC---------------------------------------------------------------GAGATGGTGCAGAGCGGGGAGATTAAA---GATTTGTTTAAAAACTAA---------------------------------------------------------------------------------------------------------------------------------------------------------------------------------------------------------------------------------------------------------------------------------------------------------------------------------------------------------------------------------------------------------------------------------------------------------------------------------------------------------------------------------------------------------------------------------------------------------------------------------------------------------------------------------------------------------------------------------------------------------------------------------------------------------------------------------------
>Ceratodon_purpureus
------------------------------------------------------------------------------------------------------------------------------------------------------------------------------------------------------------------------------------------------------------------------------------------------------------------------------------------------------------------------------------------------------------------------------------------------------------------------------------------------------------------------------------------------------------------------------------------------------------------------------------------------------------------------------------------------------------------------------------------------------------------------------------------------------------------------------------------------------------------------------------------------------------------------------------------------------------------------------------------------------------------------------------------------------------------------------------------------------------------------------------------------------------------------------------------------------------------------------------------------------------------------------------------------------------------------------------------------------------------------------------------------------------------------------------------------------------------------------------------------------------------------------------------------------------------------------------------------------------------------------------------------------------------------------------------------------------------------------ATGGCAACGGCTATGGCGACCTCA---TCCATCGTCGCCACCGCG---------------------------------------------------------------------------CCATGCCCT------------------------------------------------------------------------TCCTCTTCCTCGTCC---------------------------------------GCTCCCGCATGCTCGTTGCGGAGTGCTCTGCCACTCGCAGTGCGCTTC---------TCGTCGTGCGCGTCTTTGAGG------------------AGCGGTGGTTCGTTGCGAATTCAGTTTGTGGGGTCTAGGGGAGTGGCCGAGCGGAGG---------CGGGGTGCTGTTACGTGTTCCTTGAAGAAGTTGGCTGAGGTGGAGTCTGTGGAGCTCACGGAGGACGTGGCTTCT------------------TCGTTTCCTGCTGCGCCGGGGATTTATGCGGTTTATGACAAGGTGGGGGATTTGCAGTACATCGGGTTGTCGCGACGGATATCCGCCAGCTTGCAGACGCATTCGCGGGATCTTCCG---GAGCTTTGTGCATCTGCGAAGTTTGCAGTGATTGATGCG---------CCCGAG---------------------------------------CGTTCAGCTCTTACGGATGCATGGAAGGCATGGATGGAGGAACACATC---------------------------AACAGTGGAGGGAATCCCCCCTCCGGAAACGCTAAAGGCAATACACAATGGACTGCAAGGAAAGCA---CGCTCAGCCAAGCCT------------GAAATTAAATTAACACCGGGGGCTCATGTC------------------------AAGCTTAATGTTCCAATTGAGACTTTGATAGACAAAGTTGTAAAGGAGCTGAAAGTTGTGGCATTTATCAAGGGCACGCGCACCGCCCCGCAGTGCGGTTTTTCGCACCGTGTGTTGACGATTCTTAATGAGCAAGGTGCAGAC---TACGAGGTTCTGAACGTGTTGGATGAAGACCATAACCCTGGTCTCAGGGAGGCTATAAAGAAATACAGCCAGTGGCCAACAATACCTCAGTTGTATGTGAAGGGAGAGTTTGTGGGTGGAGCTGATGTGTTGGAC---------------------------------------------------------------GAGATGGTACTGAGCGGGGAGATTAAA---GACTTATTTAAGAAC------------------------------------------------------------------------------------------------------------------------------------------------------------------------------------------------------------------------------------------------------------------------------------------------------------------------------------------------------------------------------------------------------------------------------------------------------------------------------------------------------------------------------------------------------------------------------------------------------------------------------------------------------------------------------------------------------------------------------------------------------------------------------------------------------------------------------------------
>Amborella_tricopoda
---------------------------------------------------------------------------------------------------------------------------------------------------------------------------------------------------------------------------------------------------------------------------------------------------------------------------------------------------------------------------------------------------------------------------------------------------------------------------------------------------------------------------------------------------------------------------------------------------------------------------------------------------------------------------------------------------------------------------------------------------------------------------------------------------------------------------------------------------------------------------------------------------------------------------------------------------------------------------------------------------------------------------------------------------------------------------------------------------------------------------------------------------------------------------------------------------------------------------------------------------------------------------------------------------------------------------------------------------------------------------------------------------------------------------------------------------------------------------------------------------------------------------------------------------------------------------------------------------------------------------------------------------------------------------------------------------------------------ATGGACGAGCCTCAGAAAATCATGGCTACTGCGCTCAGAGCACCTCTCTGCTCTCGACTG------------------------------------------------------------------ATCCCTTCTCTC------------------------------------------------------------------------AAATCTTACTCTCTCTCCTCTGCATCA---------------------------------------------------------CCCCAAGCTCTTCATTTCAATCTTCTTTCAAAGCCTCTTTCTCTCTCT------------TCACCCCATGCTTCATCCAAG------------------------------CTAAGAAAGCGTGCT------TCTCTCACTCTGGTTTTCTCTCTCCAAAAACTCTCCGAGACCCAGGCCTTCCCTGTTTCCGGTGAAGAGGGAGAATTTTTA---------GGAAAATTCCCCTCTGATTCTGGTGTGTATGCAGTGTTTGATAAGGATTCACACCTTCAGTTCATTGGAATCTCTCGTAGTATCGCTGCTAGTGTTGCTGCTCACAAGAAAGCTCTTCCA---GAGCTCTGTTTTTCTGTAAAGTTTGGTGTGGTGGATGAC---------CCAGAC---------------------------------------CGTGCTGCTTTAACTAATGCTTGGAAGTCATGGATGGAAGAGCGCATC---------------------------TCATCAGTTGGCAAAGTACCTCCTGGTAATGAGTCTGGCAACACGACATGGGTTCGAAGGCCT------CGA---CAAAAACCA------------GACTTGCGATTGACACCTGGTCGCCATGTT------------------------CAATTGACAGTCCCATTGGAGGAGCTTATCGACCAATTGGTTAAAGAAAATGAGGTGGTGGTTTTCATAAAAGGGTCTAGATCTTCTCCTCTGTGTGGGTTCTCACAAAGAGTAGTGGGCATATTGAATGAGGCCGGGGTGGAT---TATGAGTCAGTGGATGTGCTCGACGAGGAGTACAATTCAGGGCTTAGGGAGACACTGAAGATGTATAGCAATTGGCCAACTTTCCCACAAGTGTTTGTGAAAGGGGAATTGGTTGGAGGTGCTGATATCCTCTCA---------------------------------------------------------------TCCATGGCTGATAATGGTTCACTAGCA---CAGCTTTTCCGGAGATAG---------------------------------------------------------------------------------------------------------------------------------------------------------------------------------------------------------------------------------------------------------------------------------------------------------------------------------------------------------------------------------------------------------------------------------------------------------------------------------------------------------------------------------------------------------------------------------------------------------------------------------------------------------------------------------------------------------------------------------------------------------------------------------------------------------------------------------------
>Isoetes_andicola
-------------------------------------------------------------------------------------------------------------------------------------------------------------------------------------------------------------------------------------------------------------------------------------------------------------------------------------------------------------------------------------------------------------------------------------------------------------------------------------------------------------------------------------------------------------------------------------------------------------------------------------------------------------------------------------------------------------------------------------------------------------------------------------------------------------------------------------------------------------------------------------------------------------------------------------------------------------------------------------------------------------------------------------------------------------------------------------------------------------------------------------------------------------------------------------------------------------------------------------------------------------------------------------------------------------------------------------------------------------------------------------------------------------------------------------------------------------------------------------------------------------------------------------------------------------------------------------------------------------------------------------------------------------------------------------------------------------------------------------------------------------------------------------------------------------------------------------------------------------------------------------------------------------------------------------------------------------------------------------------------------------------------------------------------------------------------------------------------------------------------------------------------------------------------------------------------------------------------------------------------------------------------------------------------------------------------------------------------------------------------------------------------------------------------------------------------------------------------------------------------------------------------------------------------------------------------------------------------------------------------AG------AGAGGTGTGAAGAAT------------GATATTCGTTTAATGCCAAGGTCTGATACA------------------------RAACTTACTATTCCACTTGGGGAYCTGATTGACAAAGTTGTGAAGGAAAAYGAGGTGGTTGTTTTTATAAAAGGATCAAGAAGCGCTCCTYAGTGTGGATTTTCTCATCGGGTATTGACAATTCTGGATR-ATTGGGAGTAAAC---TATGAGACATTAAATGTGYTGGATGAAGAGCACAATCCTGGATTAAGGGAAGCAATCAAAGCATACAGCCARTGGCCCACAATYCCGCAGGTCTTTGTGAAAGGYGAAATAATTGGAGGAGCTSATATTTTGAAT---------------------------------------------------------------GAAATGGTGGAARGCGGTGATCTCAAG---AATCTGTTCAAGAAATGA---------------------------------------------------------------------------------------------------------------------------------------------------------------------------------------------------------------------------------------------------------------------------------------------------------------------------------------------------------------------------------------------------------------------------------------------------------------------------------------------------------------------------------------------------------------------------------------------------------------------------------------------------------------------------------------------------------------------------------------------------------------------------------------------------------------------------------------
>Isoetes_humilior
--------------------------------------------------------------------------------------------------------------------------------------------------------------------------------------------------------------------------------------------------------------------------------------------------------------------------------------------------------------------------------------------------------------------------------------------------------------------------------------------------------------------------------------------------------------------------------------------------------------------------------------------------------------------------------------------------------------------------------------------------------------------------------------------------------------------------------------------------------------------------------------------------------------------------------------------------------------------------------------------------------------------------------------------------------------------------------------------------------------------------------------------------------------------------------------------------------------------------------------------------------------------------------------------------------------------------------------------------------------------------------------------------------------------------------------------------------------------------------------------------------------------------------------------------------------------------------------------------------------------------------------------------------------------------------------------------------------------------------------------------------------------------------------------------------------------------------------------------------------------------------------------------------------------------------------------------------------------------------------------------------------------------------------------------------------------------------------------------------------------------------------------------------------------------------------------------------------------------------------------------------------------------------------------------------------------------------------------------------------------------------------------------------------------------------------------------------------------------------------------------------------------------------------------------------------------------------------------------------------------------------------------------------------------------------------------------------------------------------------------------------------GGAAAATGAGGTGGTTGTTTTTATAAAAGGATCAAGAAGCTCTCCTCAATGTGGATTTTCTCATCGGGTATTGACAATTCTGGATGAATTGGGAGTAAAC---TATGAGACAGTAAATGTGTTGGATGAAGAGCACAATCCTAGATTAAGAGAAG-----------------------------------------------------------------------------------------------------------------------------------------------------------------------------------------------------------------------------------------------------------------------------------------------------------------------------------------------------------------------------------------------------------------------------------------------------------------------------------------------------------------------------------------------------------------------------------------------------------------------------------------------------------------------------------------------------------------------------------------------------------------------------------------------------------------------------------------------------------------------------------------------------------------------------------------------------------------------------------------------------------------------------------------
>Isoetes_elatior
------------------------------------------------------------------------------------------------------------------------------------------------------------------------------------------------------------------------------------------------------------------------------------------------------------------------------------------------------------------------------------------------------------------------------------------------------------------------------------------------------------------------------------------------------------------------------------------------------------------------------------------------------------------------------------------------------------------------------------------------------------------------------------------------------------------------------------------------------------------------------------------------------------------------------------------------------------------------------------------------------------------------------------------------------------------------------------------------------------------------------------------------------------------------------------------------------------------------------------------------------------------------------------------------------------------------------------------------------------------------------------------------------------------------------------------------------------------------------------------------------------------------------------------------------------------------------------------------------------------------------------------------------------------------------------------------------------------------------------------------------------------------------------------------------------------------------------------------------------------------------------------------------------------------------------------------------------------------------------------------------------------------------------CTGCATTAC---------TCTCCAATTATTAGCAGAAGA---------------------------------------------------------------GCAA---------CG------CGCTCTTGCACGRTCTGTGAGTTGGCCAARCTYTCAGATGTGGASCCAAAACACTTTGACAAAGAGAGCGCGTCT------------------GACTTACCCTCCCKTCYAGGCATWTATGCAATCTMTGACAAGCAGGGTGAATTACAGTTCRTGGGTCTCTCTA-AARACTGTCATCAAGTATTCAAASYMATCTTCGAGATGTACCG---CAACTTTGTTCTTCTTTTAAGGT-----------------------------AC---------------------------------------CGGGCGGAATTGACCGAGGCTTGGCAGAAATGGGTGCAAGAGCACGTT---------------------------GAATTGACAGGCAATATTCCTCCTGGAAATTCTCCTGGAAATACAGTATGGTCAATTAGAAAA------AGAGGTGTGAAGAAT------------GATATACGTTTAATGCCAAGGTCTAATACA------------------------ATACTTACTAT-----------------------------------------------TTGTTTTTAT-A-AGGACCAAGAAGCTCTCCTCAATGTGGATTTTCTCATCGGGTATTGACAATTCTGAATGAATTGGGAGTAAAC---TATGAGACAGTAAATGTGTTGGATGAAGAGCACAATCCTGGATTAAGGGAAG---------------------------------------------------------------------CTGATATTTTGAAT---------------------------------------------------------------GAAATGGTTGAAAGCGGTGAACTTAAG---AATCTGTTCAAGA--------------------------------------------------------------------------------------------------------------------------------------------------------------------------------------------------------------------------------------------------------------------------------------------------------------------------------------------------------------------------------------------------------------------------------------------------------------------------------------------------------------------------------------------------------------------------------------------------------------------------------------------------------------------------------------------------------------------------------------------------------------------------------------------------------------------------------------------
>Isoetes_coromandelina
-------------------------------------------------------------------------------------------------------------------------------------------------------------------------------------------------------------------------------------------------------------------------------------------------------------------------------------------------------------------------------------------------------------------------------------------------------------------------------------------------------------------------------------------------------------------------------------------------------------------------------------------------------------------------------------------------------------------------------------------------------------------------------------------------------------------------------------------------------------------------------------------------------------------------------------------------------------------------------------------------------------------------------------------------------------------------------------------------------------------------------------------------------------------------------------------------------------------------------------------------------------------------------------------------------------------------------------------------------------------------------------------------------------------------------------------------------------------------------------------------------------------------------------------------------------------------------------------------------------------------------------------------------------------------------------------------------------------------------------------------------------------------------------------------------------------------------------------------------------------------------------------------------------------------------------------------------------------------------------------------------------------------------------------------------------------------------------------------------------------------------------------------------------------------------------------------------TGGAGCAAAAGCACTTCGATAAAGAGAGCACGTCG------------------AATTTACCTTCCCTTCCAGGCATTTATGCAATTTATGACAAGCAGGGTGAATTACAATTTGTGGGCCTGTCGAGGAAACTGTC--------------------------------------------------------------------------------------------------------------------------------------------------AGGCTTGGCA-AAATGGGTGCAGGAG-ATGTG---------------------------GAACTAACAGGTAATATTCCTCCTGGAAATGCTCCTGGAARCACAGTTTGGTCAAGTAR---G------AAAGGTGTGAAGAAT------------GATAWTCGTTTAATGCCAAGGCGTGATACA------------------------ATACTTACCATTCCAC---------TGATTGACAAAGTTGTGAAGGAAAATGAAGTAGTAGTTTTTATAAAAGGTTCAAGAAGCTCTCCTCAGTGTGGTTTTTCTCAGCGCGTCTTAAGAATTCTGGATGGATTAGGAGTAGAT---TATGAGACATTAAATGTGTTGGATGAAGAGCACAACCCTGGATTGAGAGAAGCCATCAAAGCATACAGCCAGTGGCCCACCATCCCTCAGGTCTTTGTGAAAGGTGAAATAATTGGAGGAGCTGATA--------------------------------------------------------------------------------------------------------------------------------------------------------------------------------------------------------------------------------------------------------------------------------------------------------------------------------------------------------------------------------------------------------------------------------------------------------------------------------------------------------------------------------------------------------------------------------------------------------------------------------------------------------------------------------------------------------------------------------------------------------------------------------------------------------------------------------------------------------------------------------------------------------------------------------------------------------------
