# Supplementary material for: Phylogenomics indicates the “living fossil” Isoetes diversified in the Cenozoic
Source: PLoS One. 2020 Jun 18;15(6):e0227525. doi: 10.1371/journal.pone.0227525 (PMC7302493; doi:10.1371/journal.pone.0227525)
Supplement: S1 File — Folder containing fasta files for each of the individual nuclear alignments. (GZ) [file pone.0227525.s011.gz › 1_Individual_Nuclear_Alignments/Homolog_18288.orthogroup_75.fasta]

>Physcomitrella_patens
---------ATGTGCTCTATTCAATGT---------------------------------------------------------------------------------------------------------------------------------------------------------------------------------------------------------------------------------------------------------------------------------------ACACCGCACCTGCTGGGCGGTGGC------------------------------------------------AGGTGCAGTGTTGCGGTGAGCAGTCAGGCGAGTGGGGCGGATTTT---------------------------------------------------------------------------------------------------------------------------------------------------------------------------------------------------TACAGAGTGAAATTATTTCTG---CTGTGCGGTGGTCGCGGTGGAGTACGGGAAAAATGCGGCGCGGAGCATTTTAGGTCCAGACGGCGAGTTTCTGTTAAAGCTTCTGCGGATAGAGCGTCATGGATTGGTAGGGCTCAGCCGTTGAGCAGGAAGAAGCTTGGCATATGTGCTGGCAGCCGAAGCTCGGGCGGCCAGCTCAGCGATGAAAAT---------------------------------------------------------------------------TTCGAAGAGCGAGCGCAG------------------------------------------------AATAGCGCGGCAGTTATTGGAGAA------------------------------------------------------------------------------------------------GGCGATGACGTCGCAGGA---------------------------------------------------------------------------------------------------------------------------------------------------ACGAGAAAGGATGACAGTGAGGTAGGCGTATCAGAGGCGTCAAAAAAGTTCAGTAATTTGAAGGAATATGGCCAAAAGAGTCAGAATGATAGAAGTTCTAGTGAGCAGAGTAGCTCGCAG------------------------------------------------------------------------------------------------GTGCAGGTGGAAGGTTTTGATCGGTCG------------------------------------------------------------------GTGGAGGCAGGA---------------------------------------------------------------------------------------------------------------------------GGTGTTTCTGGTCAGGTTGAGGTGCAGAATGGGCCGAGTCAAGGACATGATTCGGGT------GAGGCTCGCATGCCGGCTCCCTGGAACATTGGT---------------GCTCTGCTGGCAATAGTATGGGATAGA---------------------------------------------------------GTCATGCGC------------AACTCGCTGGTA---GCTTTTATTACGAGCTGG------------------------------------------------------------------------------------------------------------CCGGCATGGCAGAAGAGAAGG---AAGCTG------------------------GAG---CGTTTACTAACAGAAGCCGAC---------------------------------------------------------------------------------------------------------GAA---------------------------------------------AATCCACAAGATGCTGAT------------------------------------------------------AAGCAG---------------------------------------------------------------------GCTGCT---TTGCTCAGAGAGTTGTTG------AAGCAAAGGCCACAAGCTGTATTG------------------GAAAGATTTGAGAAAAGG---GAGTATGCAGTAGATGGAAAAGCCGTAGTCGAATACTTGCGCGCTCTT------------------------------GTGGCC------------------------------------------------------------ACCGATGCCATTGCT---GGTTATATCCCAGACGAGAGC---------------------AAAGGCAGATCTTCTGAACTTTCTCGTTTGCTTCAAAGCTTGATGCAGCGA---------------------------------------------------------------------------------------GTGGAAGGCAACTCCGACAAA------------------------------------------------------------------------------------------------------------CTGTTGGCTCCACCT---------------------------GGATTGACGGAGCAGCAA------------------------------------------------------------------------------------------------------------------------------------------CCCTTACAC---------------------GTTGTTATG---------------------------------------------------------------------------------------------------------------------------------------------------------------------------------------GTTGAATCGAAAGCCAACAACAAGTCTATGCGATTCGTT---------------------------------------------CAAGAACTTATTTCGACAGTATTGTTTATGATAATCTTCAGTGTCATGTGGGTTGTAGGCGCTGCAGCA------------------------ATTCGCAAGTATGTGAAT------------------------------------------------------------------------------------GGCGTGGCCGGTGTAGGTTCAACTTCCGGCATCAGCGGC---AGCAAC---------------------------------------------------TTATATTCACCAAAGGAGTTTAATAAAGAGAAT---------------------------------------------------GTTCCAGAGAAGAACGTGAAAACT---TTCAACGATGTGAAAGGCTGTGATGAAGCCAAGGAGGAATTGGAGGAG------------------------------------------------------ATTGTGGAGTATCTGAAAAACCCTGCCAAATTTACTCGT------------CTTGGTGGCAAGTTGCCTAAGGGTGTTCTTCTGACTGGTCCACCTGGCACTGGAAAGACTCTGCTGGCCAAGGCCATTGCTGGAGAAGCCGGGGTTCCATTCTTCTACCGCGCAGGGTCTGAGTTTGAGGAAATGTTCGTAGGTGTTGGTGCTCGTAGAGTGCGTTCCTTATTCCAAGCAGCTAAGAAAAAGGCTCCTTGCATCGTCTTTATTGATGAAATTGATGCTGTTGGGGGCAGCCGCAAGCAATGG------------------------------------------------GAAGGCCATACGAAAAAAACTCTGAATCAGTTGCTGGTAGAGATGGAC---GGTTTT---GAT------------------------GCCAATGAGGGCATCATTGTGCTAGCAGCTACA------AATCTCCCCGAGACTCTTGACCCAGCTCTGACACGACCTGGTAGATTTGATAGA---------------------------------------------------------------------CATGTGGTTGTGAGTAATCCAGATTCC---AAAGGGAGAAAAGAGATCCTCAATCTTTATTTGCAAGATAAACCC------TTGGCAGATGACGTCGATGTT------CAAATGCTAGCC---CGAGGGACACCTGGCTTCAGTGGGGCAGATCTTGCG---------------AATATGGTTAATATGGCAGCAGTTAAGGCTGCTGTGGACGGTATTGACAAGATCACTAACAAACAATTAGAATTTGCCAAAGACAAACTTCTAATGGGCACT------------------------------GAACGCAAGTCCATGGCTTTGACTGAAGAGTCTCGTAAGTTGACAGCATATCATGAGTCTGGGCATGCTGTAGTTGCCTTT---------------AATACCCAAGGTGCCAACCCTATTCACAAAGCCACTATTACTCCTCGAGGGGTGTCGCTA------------------GGAATGGTTACTCAGCTTCCTGATAAG---------------GACGAAACCTCAGTCAGTAAGAAG---CAGATGCTTGCGCGATTAGATGTTTGCATGGGCGGTCGGGTTGCTGAGGAGATGGTCTTTGGGCCTGATCAAGTTACTAGCGGGGCTCGGAGTGATTTGCAGCAGGCGACTGCCCTTGCTCGTCACATGGTG------------------------ACCGAGTGTGGTATGAGTGATGCAGTA------------------------------------------------GGTCCCGTATTTATTGAT---------------------------------------TCA---------AAACTTAGTGGCGATTTT------------------CAGAAAAGT------ATCGATGCTGAGGTTGTGCGACTACTCAAAGAAGCTTATGAACGTGTTAAGAAGTTATTAAAACTGCGTGAAGCAGATCTGCATAAGCTGGCGAAAGCTCTGCTTGAAAATGAAACCCTTGATGCAAAAGAAATCAAGGAAATC---------------------------------------------------------------------------------------------------------------------CTCAGTCCACTTCAG------------------------------------------------------------------------------------------------------------------------------------------------------------------------------------------------------------------------CTTGTTGAAGATTTGGATACT---TCAAGACAATTGGACACTGTGCCCTCTGTACGA---------------------------------------------------------------------------------------------------------CCA---CTATAA---------------------------------------------------
>Ceratodon_purpureus
---------------------------------------------------------------------------------------------------------------------------------------------------------------------------------------------------------------------------------------------------------------------------------------------------------------------------------------------------------------------------------------------------------------------------------------------------------------------------------------------------------------------------------------------------------------------------------------------------------------------------------------------------------------------------------------------------------------------------------------------------------------------------------------------------------------------------------------------------------------------------------------------------------------------------------------------------------------------------------------------------------------------------------------------------------------------------------------------------------------------------------------------------------------------------------------------------------------------------------------------------------------------------------------------------------------------------------------------------------------------------------------------------------------------------------------------------------------------------------------------------------------------------------------------------------------------------------------------------------------------------------------------------------------------------------------------------------------------------------------------------------------------------------------------------------------------------------------------ATGCCCGCCCCCTGGGACGTCGGT---------------GCTTTGTTGGCGATGGTGTGGGACAGG---------------------------------------------------------CTCATGCGG------------AATTCATTGGTG---GCGTTCATCACGAGCTGG------------------------------------------------------------------------------------------------------------CCGGCGTGGCAGAAGCGGCGG---AAGCTG------------------------GAG---CGCCTGTTGTCGGAAGCGGAT---------------------------------------------------------------------------------------------------------GCT---------------------------------------------AATCCCCAGGACGCTGAG------------------------------------------------------AAGCAG---------------------------------------------------------------------GCCGTT---TTGCTTGCGGAGCTCTTC------AAGCAGAGGCCACAAGCTGTCTTA------------------GAAAGATTTGAGAAAACG---GAGTATGCTGTGGACGGGAAGGCCGTTGTCGAATACTTGCGTGCTCTT------------------------------GTGGCC------------------------------------------------------------ACCGACGCAATTGCT---GAGTATATCCCTGACGATAGT---------------------AAAGGCCGATCTTCTGGACTTTCACGACTGCTTCAAAACCTAATGCAGCGA---------------------------------------------------------------------------------------GTGGAAGGAAACTCCGACAAA------------------------------------------------------------------------------------------------------------CTGTTGGCACCTCCA---------------------------GGAACGACAGAGCAGCAA------------------------------------------------------------------------------------------------------------------------------------------CCCTTGCAC---------------------GTCGTCATG---------------------------------------------------------------------------------------------------------------------------------------------------------------------------------------ATTGAATCAAAGGCCAACAGCAAGTCTATGCGCTTCGTT---------------------------------------------CAAGAACTAATTTCGACCGTTCTTTTTATGATAATCTTCAGTGTGATGTGGGTTGTAGGGGCTGCAGCT------------------------ATTCGCAAATACGTGAAT------------------------------------------------------------------------------------GGCGTAGCGGGTGTGGGTTCAGCCTCTGGTATTAGTGGC---AGCAAC---------------------------------------------------TTATATGCTCCAAAGGAGTTCAACAAAGAGAAT---------------------------------------------------ATTCCAGAGAAGAATGTGAAAACG---TTCAATGATGTGAAAGGCTGTGATGAGGCCAAGGCAGAGTTGGAAGAG------------------------------------------------------ATTGTTGAGTACCTGAAAAATCCAGCCAAGTTTACTCGT------------CTGGGTGGCAAGTTGCCCAAGGGTGTTCTTCTGATTGGTCCACCTGGTACTGGAAAAACTCTGCTGGCTAAGGCCATCGCTGGAGAAGCGGGAGTACCTTTCTTCTATCGCGCAGGGTCTGAGTTTGAGGAAATGTTTGTAGGTGTTGGTGCTCGCAGAGTCCGATCATTGTTTCACGCAGCTAAGAAAAAAGCCCCTTGCATTGTCTTTATTGATGAAATTGACGCTGTTGGAGGAAGTCGTAAGCAATGG------------------------------------------------GAAGGCCATACCAAAAAA---------------------------------------------------------------------------------------------------------------------------------------------------------------------------------------------------------------------------------------------------------------------------------------------------------------------------------------AACTCT------CAATCAGTTGCT---CGTGGA---------------------------------------------------------------------------------GATGGA------------------------------------------------------------------------------------------------------------------------------------------------------------------------------------------------------------------------------------------------------------------------------------------------------------------------------------------------------------------------------------------------------------------------------------------------------------------------------------------------------------------------------------------------------------------------------------------------------------------------------------------------------------------------------------------------------------------------------------------------TGGCTTCGATGCAAA------------------------------------------------------------------------------------------------------------------------------------------------------------------------------------------------------------------------------------------------------------------------------------------------------------------------------------------------------------------------------------------------------------------------------------------------------------------------------------------------------------------------------------------------------------------------------------------------------------------------------------------------------------------------------------------
>Arabidopsis_thaliana
---ATGTCTTCTTCTACTCTTCAAGCTTCTCTTTTTCTTCGTCCT------------------------------------------------------------------------------------------------------------------------------------------------------------------------------------------------------------------------------------------------------------------------CCT---CTCCATACTTCTTCGTTT---------------------------------------------AAGCTTTACCCT---------TGTCTATTCTCTTCTTCTTCATTG---------------------------------------------------------------------------------------------------------------------------------------------------------------------------------------AGTTTTTGTCCACAATCTCTCTCAAGTTTCTAC---CGTCTTTCT---------------------------------------------------------------------------------------------------------------------------------TCAGTTCTTCACAACTCTCGATTT---------------------------------------------------------------------------------------------------------------------------CGTCCCCTTCCTTGCTCATTGCGTCAA------------------------------------------------------------------------------------------------------------------------------------------GACAATGTCGCTTCCGATTCT---------------------------------------------------------------------------------------------------------------------------------------------GATTTCATTCCCAAAGACTCCGCTTTTGAGGTTACGGATTCAGCTGAG------------------AGTAATAGATTGGTTTCCGAT---------ACGGAGGTTTCGGAATTAGAGACGAAT------------------------------------------------------------------------------------------------------------GATAGATTTGTGGGT------------------------------------------------------------------GGTGAGGAGACG---------------------------------AAAAGTGGA---------------------------------------------------GGAGAAGAAGCGGAGGTTAGTAAT------GGAGTAACGGAA------------------------------------GGTAAGGAGGAAGATCAGAAGAAGAGCAAGTTTAGGATTGTGGTG---------------------TTGATGATGGCACTATGGGCGGCT---------------------------------------------------------ATAAAGAGAGCT---ATAGAGAAGGTAATGGAGTGGGAATGGTTAAGCTGGTGG------------------------------------------------------------------------------------------------------------CCTTTCTCTCGCCAGGAGAAG---CGGCTC------------------------GAG---AAACTTATTGCTGAGGCTGAT---------------------------------------------------------------------------------------------------------GCT---------------------------------------------AATCCAAAGGACGCAGCT------------------------------------------------------TTGCAG---------------------------------------------------------------------GGTGCT---TTATTGGCTGAGCTCAAT------AAGCATATTCCTGAGGCTGTAGTT------------------CAACGGTTTGAACAAAGG---GAACACACAGTGGATAGTAGAGGAGTTGCTGAATATATTCGAGCTCTT------------------------------GTCATT------------------------------------------------------------ACAAATGCTATCTCG---GAGTATCTTCCTGATGAACAA---------------------ACGGGGAAGCCATCTAGTCTTCCCGCACTGCTGCAAGAGCTGAAGCATCGT---------------------------------------------------------------------------------------GCATCAGGCAATATGGACGAA------------------------------------------------------------------------------------------------------------TCATTTGTGAACCCT---------------------------GGTATATCTGAGAAGCAA------------------------------------------------------------------------------------------------------------------------------------------CCACTGCAT---------------------GTTACCATG---------------------------------------------------------------------------------------------------------------------------------------------------------------------------------------GTTAATCCTAAAGTTTCAAACAAA---TCAAGATTTGCG---------------------------------------------CAAGAGCTTGTCTCTACGATCTTGTTCACTGTTGCGGTGGGATTAGTGTGGATTATGGGTGCAGCTGCT------------------------CTGCAAAAGTATATTGGA------------------------------------------------------------------------------------AGTCTTGGAGGAATTGGAACTTCG---GGTGTTGGTTCA---AGCTCT---------------------------------------------------TCATATTCCCCAAAAGAGCTGAACAAAGAAATA---------------------------------------------------ACGCCAGAAAAGAATGTCAAAACA---TTTAAGGACGTAAAGGGTTGTGATGATGCAAAACAAGAGCTCGAAGAG------------------------------------------------------GTAGTTGAATATCTCAAAAATCCATCAAAGTTTACCCGC------------CTTGGAGGAAAGTTGCCAAAGGGAATTCTTCTAACCGGGGCACCTGGTACTGGAAAGACATTGCTGGCCAAAGCAATTGCTGGAGAAGCTGGAGTACCCTTCTTCTATAGAGCTGGATCTGAATTTGAAGAGATGTTTGTTGGGGTAGGAGCTCGCCGTGTGAGATCCTTGTTTCAGGCAGCCAAGAAGAAGGCACCTTGTATTATTTTCATTGACGAAATTGATGCTGTTGGATCCACAAGAAAACAATGG------------------------------------------------GAAGGGCATACAAAGAAGACATTGCATCAACTACTTGTTGAAATGGAT---GGTTTT---GAG------------------------CAGAATGAGGGAATAATAGTTATGGCTGCAACA------AACTTGCCTGATATACTTGATCCAGCTCTGACAAGACCGGGTAGATTTGATAGA---------------------------------------------------------------------CATATTGTCGTACCCAGTCCGGATGTC---CGTGGACGCGAAGAGATTTTGGAACTCTACCTCCAAGGCAAACCT------ATGTCAGAAGATGTTGATGTT------AAAGCAATTGCT---CGTGGAACTCCTGGATTCAATGGTGCTGATCTTGCA---------------AACCTGGTAAATATTGCTGCCATAAAAGCAGCTGTTGAAGGTGCTGAGAAGTTATCTTCTGAACAGTTGGAATTCGCAAAGGACCGAATTGTCATGGGCACA------------------------------GAGAGGAAGACAATGTTCGTATCAGAGGACTCAAAAAAGCTCACTGCATACCATGAGAGTGGTCATGCTATTGTCGCTTTA---------------AATACGAAAGGTGCGCACCCGATCCACAAAGCGACTATAATGCCACGTGGATCTGCATTG------------------GGAATGGTTACACAGTTACCTTCAAAC---------------GATGAAACATCAGTGAGCAAGAGG---CAGTTATTAGCTCGTCTCGATGTATGTATGGGAGGAAGAGTTGCAGAGGAGCTCATCTTTGGCTTGGACCATATTACCACTGGAGCGAGTAGCGATCTGTCACAGGCCACTGAACTTGCACAATACATGGTA------------------------TCGAGTTGTGGGATGAGTGAGGCAATA------------------------------------------------GGACCAGTTCATATA------------------------------------------------AAAGAAAGACCAAGCTCTGATATG------------------CAATCACGC------ATTGATGCCGAGGTTGTGAAGCTTCTTAGAGAAGCATATGAGAGAGTGAAATCTCTCTTGAAACGGCATGAGAAGCAGCTACACACGTTAGCAAACGCACTTCTAGAGTATGAAACGCTAACCGCAGAGGACATAAAGCGTATT---------------------------------------------------------------------------------------------------------------------CTCCTTCCAAAGCAGGAAGGC---------GAGAAA---------------------------------------TTTGAAGAGCAACAACAA------------------------------------------------------------------------------------------------------------------------------------------GAAGAAGGAGACTTGGTATTG---GCCTAA---------------------------------------------------------------------------------------------------------------------------------------------------------------------------------------------------
>Littorella_uniflora
------ATGGCTGTTGCAATTCAAGCTTCTCTCATTTACAGGCCTTCAATT------------------------------------------------------------------------------------------------------------------------------------------------------------------------------------------------------------------------------------------------------CCCCACCTAAACCCT---CTCCCCCTATCATCA------------------------------------------------------AAACCT---------CGCCTTTTTAGAGTTTCGAAT------------------------------------------------------------------------------------------------------------------------------------------------------------------------------------------CAGCTCTGTTTTAATAGAGGAGATGGGTTTTGT---GATTTG---------------------------------------------------------------------------------------------------------------------------------------GTTTGTCTAAAGTCGAGATTTTTA---------------------------------------------------------------------------------------------------------------AGGCATCGGTCGGTTATTTCGTGTACATTGAGTCCG------------------------------------------------------------------------------------------------------------------------------------------GAGAGTGTTAGTGCAGGT------------------------------------------------------------------------------------------------------------------------------------------------------TTGGAGGAGGATACTAGTAGTTTAGTTAGTGAAAGTGAGGAGGTGATTGTTGATGAATCGAGTAATCGGGCGGTTTCA------------GGTGAGGTGAAGGATCTTGAGGGT------------------------------------------------------------------------------------------------------------------------------------------------------------------------------------------------------GAGGTG---------------------------------AAGAGTGGG---------------------------------------------------------------------------------------------------------------------------------------------GATGTGGATAAG---AGGTTGCCGTTGATGGTG---------------------TTTCTAATGGGGGTGTTTGTGAGG---------------------------------------------------------ATGAAGAGTGGG---TTTGCGAGGATGTTTTCG---GATTGGTTTAGTTGGTGG------------------------------------------------------------------------------------------------------------CCATTTTGGAGTCAGGAGAAA---CGGTTG------------------------GTA---CGGTTGACTGAGGAGGCTGAT---------------------------------------------------------------------------------------------------------GCT---------------------------------------------AATCCTAACGATGTCGCT------------------------------------------------------AAGCAG---------------------------------------------------------------------AATGCG---CTGCTAGCTGAACTTAAT------AAGCACAGTCCGGAGTTTGTCATC------------------CAACGCTTTGAAGAGAGA---GCGCATGCTGTAGACAGTAGTGGAGTAGCAGAATATATTCGAGCACTA------------------------------GTGGCG------------------------------------------------------------ACTAATGCAATTACT---GAATATTTGCCTGATGAGAAA---------------------TCTGGGAGGCCCGCTAAACTTCCTTCTTTGTTGCAAGAGTTAAAACAACGT---------------------------------------------------------------------------------------GCATTGGGCAACATGGATGAG------------------------------------------------------------------------------------------------------------CTTGCGGTTAGCCCT---------------------------GGTGCATCAGAGAAACAA------------------------------------------------------------------------------------------------------------------------------------------CCTTTACAT---------------------GTCTTAATG---------------------------------------------------------------------------------------------------------------------------------------------------------------------------------------GTGGATCCGAAAATGACAAACAAATCATCACGTTTTACT---------------------------------------------CAAGAACTCATATCAACAATCTTGTTCACTGTTGCTTTCGGTTTACTTTGGTTTATGGGTGCTACTGCA------------------------CTGCAGAAGTATATCGGT------------------------------------------------------------------------------------GGCTTAGGTGGGATGGGAACTCCT---GGAGTTGGTTCA---AGTTCT---------------------------------------------------TCCTATGCCCCAAAAGACATTAACAAAGAAATC---------------------------------------------------ATGCCCGAGAAGAATGTCAAGACG---TTTAAAGATGTGAAAGGCTGTGATGATGCTAAACAAGAGCTTGAGGAG------------------------------------------------------GTTGTTGAGTATCTAAGGAATCCTTCGAAGTTCACTCGT------------CTAGGAGGGAAATTACCTAAGGGTATTCTTCTTACTGGATCACCTGGAACTGGGAAAACTCTGTTAGCCAAGGCGATTGCTGGAGAGGCTGGAGTACCTTTCTTTTACAGAGCAGGATCTGAATTCGAAGAAATGTTTGTTGGTGTTGGTGCTCGACGTGTAAGATCTTTGTTTCAAGCAGCCAAAAAGAAGGCCCCATGCATCATATTTATTGATGAAATCGATGCTGTGGGTTCAACACGGAAGCAGTGG------------------------------------------------GAAGGTCATACAAAGAAAACGCTACATCAATTGCTCGTTGAAATGGAT---GGTTTT---GAA------------------------CAGAATGAGGGAATTATCGTGATGGCTGCTACC------AACTTGCCTGATATACTAGACCCCGCTTTGACAAGACCTGGTAGATTTGATAGA---------------------------------------------------------------------CATATTGTTGTACCTAACCCAGATATA---CGTGGTCGGCAAGATATCTTGGAGCTATATTTGCAAGACAAACCT------TTGGCCGATGATGTTGATATT------AAGTCAATTGCT---CGTGGTACTCCCGGATTCAATGGAGCAGATATTGCA---------------AATTTGGTAAATATTGCTGCCATTAAGGCTGCTGTCGAAGGTGCTGAGAAGTTGAATGCAGCACAGCTAGAGTTTGCCAAAGACAGGATAATAATGGGAACT------------------------------GAAAGGCGAACGATGTTTCTGTCAGAAGACTCAAAGAAGCTCACTGCATATCATGAGAGTGGCCATGCAATTGTAGCGTTG---------------AATACTGAAGGTGCACATCCTGTTCATAAGGCTACAATTATGCCCCGAGGATCTGCACTT------------------GGCATGGTTACCCAGCTTCCTTCTGGC---------------GATGATACTTCAGTCAGCAAGAAG---CAATTATTGGCTCGTCTTGACGTTTGTATGGGAGGAAGAGTAGCAGAAGAGCTTATCTTTGGCGAGGACCACATCACTACTGGAGCAAGTAGTGATCTTAGCACTGCAACAGAACTTGCTAAGTATATGGTT------------------------TCGAGTTGTGGGATGAGTGACGCAATT------------------------------------------------GGACCTGTTCATATT------------------------------------------------AAAGAAAAGCCCGGTTCAGAAATG------------------CAATCCCGT------ATTGATGCTGAAGTAGTCAAGTTACTGCGGGACGCATATAGTCGTGTAAAAGCCCTGCTGAGAAAGCACGAGAGGGCACTACACACTCTAGCAAACGCACTTCTCGAGTACGAGACCCTCAACGGCGACGAGATAAAGCGTGTA---------------------------------------------------------------------------------------------------------------------CTCGTTCCTCACTCTGAAGGGAGGCTACCTGACGAG---------------------------------------TTTCAGGAGCGACAGCAGGTGGGA---------------------------------------------------------------------------------------------------------------------------------------GAAGAAGAGCTCGTACTG---GCCTAA---------------------------------------------------------------------------------------------------------------------------------------------------------------------------------------------------
>Theobroma_cacao
------ATGACCGTATCTCTCCAAGCTTCACTTCTCTGCAATCCT---------------------------------------------------------------------------------------------------------------------------------------------------------------------------------------------------------------------------------------------------------------TCTCCTTCTCCTTTTCTTCCCAAACGACGCTTTCACCGTTGT---------------------------TATTTTCTGTCTTTCAATCCTTCT------TCACTTCTCAAACTCTCTCGACCATCC------------------------------------------------------------------------------------------------------------------------------------------------------------------------------------------------------------------------------------------------------------------------------------------------------------------------------------------------------------------GGAACTTTCTTAAATTCCCGATTT---------------------------------------------------------------------------------------------------------------TATTCCCGTCCTTTTTTAACCCCTTGCGCATTGCATCCC------------------------------------------------------------------------------------------------------------------------------------------GAGAACGTTAACTCCGAGTCCAAA---------TTG------------------------------------------------------------------------------------------------------------------------------GATACTCATGTTGAAGATTCCAAAGCTTTAGTTTCGGATTTTGAACGTCCGACAATCGAT------------------------------------GGACTCGAGAATGAGAGTGAGGGAAAT------------------------------------------------------------------------------------------------------------------------------------------------------------------------------------------------GAAGTGAAT---------------------------------AATAACGGC---------------------------------------------------GGGGAAACTGAGAATGTGGCGGAGAGCGAGGGGCAGAATGATAAATTA---------------------------------GTGGAAAACGAAGGGGCCAAAAGCAAAATTCCGGCAATGGTG---------------------TTTTTGATGGGAGTTTGGGCCATG---------------------------------------------------------ATGAGAAACGGACTGGAGAGATTGGCGGCTTTG---GATTGGTTCAGTTGGTGG------------------------------------------------------------------------------------------------------------CCCTTTTGGCGTCAGGAGAAA---CGGCTT------------------------GAT---CGCCTGATTGCCGAAGCCGAC---------------------------------------------------------------------------------------------------------GCA---------------------------------------------AATCCCAAAGATGCCGCT------------------------------------------------------AAAGAA---------------------------------------------------------------------AGCGCT---TTGCTAGCTGAGCTTAAT------AAGCACAGTCCTGAGTCCGTGATT------------------AAGCGATTTGAACAAAGG---GATCACGCGGTAGACAGTAAAGGAGTTGCCGAATATCTTCGAGCTCTG------------------------------GTGGTC------------------------------------------------------------ACTAATGCCATTGCT---GAATATCTTCCGGATGAACAA---------------------ACTGGAAAGCCTTCTAGTCTCCCTACTTTGTTGCAAGAATTGAAGCAGCGT---------------------------------------------------------------------------------------GCATCAGGGAATATGGATGAG------------------------------------------------------------------------------------------------------------CCCTTTCTAAGCCCT---------------------------GGAATTTCTGAGAAGCAA------------------------------------------------------------------------------------------------------------------------------------------CCGTTGCAT---------------------GTGGTGATG---------------------------------------------------------------------------------------------------------------------------------------------------------------------------------------GTTGATCCTAAAGTTTCAAATAAATCA---CGGTTTGCA---------------------------------------------CAAGAGCTTATTTCAACTATCTTGTTCACTGTCGCTGTAGGATTGGTTTGGTTAATGGGTGCTGCTGCA------------------------CTTCAGAAGTATATAGGA------------------------------------------------------------------------------------AGCTTAGGTGGAATAGGAACTTCA---GGTGTTGGATCA---AGTTCC---------------------------------------------------TCTTATGCCCCAAAAGAATTGAACAAAGAAGTG---------------------------------------------------ATGCCAGAGAAGAATGTTAAAACA---TTTAAGGATGTCAAAGGCTGTGATGATGCAAAACAAGAGCTTGAGGAA------------------------------------------------------GTAGTGGAATACCTCAAAAACCCATCAAAGTTCACCCGC------------CTTGGGGGAAAGTTGCCAAAGGGAATCCTGTTGACTGGAGCACCTGGAACTGGAAAGACTCTGTTGGCCAAGGCTATTGCTGGGGAAGCTGGGGTACCTTTCTTCTATAGAGCAGGATCTGAATTTGAGGAAATGTTTGTTGGTGTTGGTGCTCGACGTGTGAGATCCCTTTTCCAAGCAGCTAAGAAAAAGGCCCCTTGCATCATTTTCATTGATGAAATAGATGCTGTTGGATCCACACGAAAACAATGG------------------------------------------------GAAGGCCATACCAAAAAAACGCTACATCAGCTCCTTGTCGAAATGGAT---GGTTTT---GAA------------------------CAGAACGAGGGAATAATTCTGATGGCTGCAACA------AATCTACCTGACATTCTTGATCCAGCTTTGACAAGACCCGGTAGATTTGACAGG---------------------------------------------------------------------CATATTGTTGTCCCTAATCCAGATGTG---AGAGGTCGTCAAGAGATTTTGGAGCTCTATCTACAAGATAAACCT------ATGTCTGATGATGTAGATGTT------AAAGCAATTGCC---CGTGGTACTCCTGGATTCAATGGA---------------------------------------------------------GCAGTTGAAGGTGCAGATAAGTTGACTGCTGCACAGTTAGAATATGCTAAAGACAGGATACTCATGGGTACT------------------------------GAGCGTAAAACAATGTTTTTATCGGAAGAGTCAAAGAAGGTATTGAAGTTT------------------------------------------------------------------------------------------------------------------------------TTTATCAAACACTTT---------------------------------------------------------------------------------------AGGGTAGAATCCAAGTTGTGGTTT---------------------------------------------------------------------------------------------------------------------------------------------------------------------------------------------------------------------------------------------------------------------------------------------------------------------------------------------------------------------------------------------GCTTGGAATGTATTGAATCATTAA---------------------------------------------------------------------------------------------------------------------------------------------------------------------------------------------------------------------------------------------------------------------------------------------------------------------------------------------------------------------------------------------------------------------------------------------------------------------------------------------------------------------------------------------------------------------------------------------------------------------------
>Oryza_sativa
------------------------------------------------------------------------------------------------------------------------------------------------------------------------------------------------------------------------------------------------------------------------------------------------------------------------------------------------------------------------------------------------------------------------------------------------------------------------------------------------------------------------------------------------------------------------------------------------------------------------------------------------------------------------------------------------------------------------------------------------------------------------------------------------------------------------------------------------------------------------------------------------------------------------------------------------------------------------------------------------------------------------------------------------------------------------------------------------------------------------------------------------------------------------------------------------------------------------------------------------------------------------------------------------------------------------------------------------------------------------------------------------------------------------------------------------------------------------------------------------------------------------------------------------------------------------------------------------------------------------------------------------------------------------------------------------------------------------------------------------------------------------------------------------------------------------------------------------------------------------------------------------------------------------------------------------------------------------------------------------------------------------------------------------------------------------------------------------------------------------------------------------------------------------------------------------------------------------------------------------------------------------------------------------------------------------------------------------------------------------------------------------------------------------------------------------------------------------------------------------------------------------------------------------------------------------------------------------------------------------------------------------------------------------------------------------------------------------------------------------------------------------------------------------------------------------------------------------------------------------------------------------------------------------------------------------------------------------------------------------------------------------------------------------------------------------------------------------------------------------------------------------------------------------------------------------------------------------------------------------------------------------------------------------------------------------------------------------------------------------------------------------------------------------------------------------------------------------------------------------------------------------------------------------------------------------------------------------------------------------------------------------------------------------------------------------------------------------------------------------------------------------------------------------------------------------------------------------------------------------------------------------------------------------------------------------------------------------------------------------------------------------------------------------------------------------------------------------------------------------------------------------------------------------------------------------------------------------------------------------------------------------------------------------------------------------------------------------------------------------------------------------------------------------------------------------------------------------------------------------------------------------------------------------------------------------------------------------------------------------------------------------------------------------------------------ATTCTTGATCCAGCACTTACAAGACCTGGTAGATTCGATAGG---------------------------------------------------------------------CATATTGTTGTCCCCAATCCTGATGTG---CGGGGACGCCAAGAAATTCTCGAGCTCTATTTGCAAGATAAGCCA------GTATCCAGTGATGTGGATGTT------AATGCGATTGCC---CGCAGTACTCCTGGCTTCAATGGAGCTGACCTTGCA---------------AACCTAGTAAACATTGCAGCAATTAAGGCTGCAGTTGAAGGTGCTGACAAGTTGGCTGCTGCACAGTTGGAATTTGCGAAAGATCGTATTATCATGGGAACT------------------------------GAGAGGAAATCAATGTTCATATCTGACGAATCCAAAAAGCTTACGGCCTACCATGAAAGTGGGCATGCTATTGTTGCACTC---------------AACACCCAGGGTGCCCACCCCATTCACAAGGCTACTATCCTGCCTCGTGGCTCTGCCCTT------------------GGAATGGTCACACAGCTTCCTTCACAG---------------GATGAGACTTCTATTAGCAAGAAA---CAGCTGCTGGCACGTCTTGATGTTTGCATGGGTGGCAGGGTTGCAGAGGAGCTCATTTTTGGGGAAGACAATGTTACAACTGGGGCAAGAAATGATCTTCATACTGCAACAGAGCTTGCTCAGTACATGGTA------------------------TCAAATTGTGGGATGAGTGATGCTATT------------------------------------------------GGTCCTGTGCATGTG------------------------------------------------AAAGAACGGCCAAGTGTTGAGATG------------------CAATCAAGG------ATAGATGCTGAGGTCGTCAAACTCTTAAGAGAAGCTTATGGGCGGGTCAAGCGTTTATTGAAGAAGCATGAGAAGCAATTACACGCTTTAGCAAACGCCCTGCTGGAGCGTGAAACACTCACCGCAGATGAGATAAACAAAGTG---------------------------------------------------------------------------------------------------------------------GTTCATCCC------------------------------------------------------------------TACCAAGAAGAGCCGCAGCTTTCT---------------------------------------------------------------------------------------------------------------------------------TTCCAAGAAGAGGATTTTGCGCTA---ACTTAA---------------------------------------------------------------------------------------------------------------------------------------------------------------------------------------------------
>Ananas_comosus
---------ATGTCGGCGCTGCAAGGTTCCCTCCTCCTC------------------------------------------------------------------------------------------------------------------------------------------------------------------------------------------------------------------------------------------------------------------TTCCGGCCGTCGCCG---------------------------------------------------------------------------CCGTGTGTC---CGGCTCCTCCGCCGCCCGAAGCGCGCC------------------------------------------------------------------------------------------------------------------------------------------------------------------------------------------------------------------------------------------------------------------------------------------------------------------------------------------------------------------------------GCCTCGGCCTTCGTCTCC------------------------------------------------------------------------------------------------------GTTGATGCCCTCCCGAGGTCCCGCCCCAGCCACCGCCACCGC---CACTGCCTCCGCGTCCGCGCATTGCCC------------------------------------------------------------------------------------------------------------------------------------------------------------------------------------------------------------------------------------------------------------------------------CCCGAGGCCGCGGATTCGGGCCGGGAGCCCGCCTCGCCCGGCGAGGACCCGCTCGTGGAGTACCGCGACGTCGGAAGCTCCGACCTT------------------------------------------------------------------------------------------------------------------------------------TCCCGCGGAGATGGCGCGGCGGGGGCC------------------------------------------------------------------GCGGAGGATGCG---------------------------------GCGGAGGGTGGGTGGGTTGGGGATGGGGCGGTGTTTTCCGTG------------------GCGGAATCGGATGGTGCGGCGGGG------------------------------------------------------------GAGAGGAAGGGGGCGGAGAGTAGGTTGCCCGTAGTGGCG---------------------TTTTTGGTCGGGGTGCTTGCTTCG---------------------------------------------------------GCGAGGAAGGGGCTCGATACATTGGCGATGTCG---GAGTGGTTAAGCTGGTGG------------------------------------------------------------------------------------------------------------CCGTTCTGGAGGCAGGAGAAG---AGGTTG------------------------GAG---CGGCTAATTGCGGAGGCCGAT---------------------------------------------------------------------------------------------------------GCA---------------------------------------------AACCCTAGAGACGCCGCG------------------------------------------------------AAGCAG---------------------------------------------------------------------AGCGCT---CTTCTCTCGGAGCTCAAT------AAACACAGTCCTGAGTCTGTAATT------------------AGGCGTTTTGAGCAAAGA---AGCCATGCAGTGGACAGCAAAGGAGTTGCAGAATATCTACGAGCTCTT------------------------------GTTATG------------------------------------------------------------ACTAATGCTATAGCA---GAATATCTACCAGACGAGCAG---------------------TCAGGGAAACCTTCTACTCTCCCAAATTTGTTGCAAGAGTTGAAGCAACGA---------------------------------------------------------------------------------------GCATCTGGGAATGAGGACGAA------------------------------------------------------------------------------------------------------------CTATTCTTGAACCCT---------------------------GGAATATCAGAGAAGCAT------------------------------------------------------------------------------------------------------------------------------------------CCTTTGCAT---------------------GTGGTTATG---------------------------------------------------------------------------------------------------------------------------------------------------------------------------------------GTTGATCCTAAAGCATCAAGTAGGTCAACAAGGTTTGCT---------------------------------------------CAGGAGCTCCTCTCAACAATCCTGTTCACAGTTGTTGTTGGTCTGATGTGGGTAATGGGGGCAGCTGCA------------------------CTCCAAAAATATGTTGGC------------------------------------------------------------------------------------AGCTTGAGTGGCATAGGGACCTCT---GGTGTTGGTTCT---GGTGCT---------------------------------------------------ACGTATTCCCCAAAAGAGTTGAACAAAGAAATT---------------------------------------------------ATGCCAGAGAAGAATGTCAAAACA---TTTAAGGATGTTAAAGGCTGTGATGATGCAAAGAAAGAACTCGAAGAA------------------------------------------------------GTAGTGGAGTATCTTAAAAATCCATCAAAGTTTACTCGC------------CTCGGGGGAAAGCTACCGAAGGGAATTCTTTTGACTGGTGCACCTGGAACAGGGAAGACTTTGCTTGCTAAGGCG---------------------------------------------AGTTTATCTACCATGCTATTG------------------------------------------CTGGAGAAGCTGGGGTGC---------CTTTCTTCTATCGAGCAGGTTCAGAATTCGAGGAAATAG---------------------------------------------------------------------------------------------------------------------------------------------------------------------------------------------------------------------------------------------------------------------------------------------------------------------------------------------------------------------------------------------------------------------------------------------------------------------------------------------------------------------------------------------------------------------------------------------------------------------------------------------------------------------------------------------------------------------------------------------------------------------------------------------------------------------------------------------------------------------------------------------------------------------------------------------------------------------------------------------------------------------------------------------------------------------------------------------------------------------------------------------------------------------------------------------------------------------------------------------------------------------------------------------------------------------------------------------------------------------------------------------------------------------------------------------------------------------------------------------------------------------------------------------------------------------------------------------------------------------------------------------------------------------------------------------------------------------------------------------------------------------------------------------------------------------------------------------------------------------------------------------------------------------------------------------------------------------------------------------
>Amborella_tricopoda
ATGGCCATGTATTCTACAGTCCAGGCGTCCCGCCTCCACACTCCCACTTGT---------------------------------------------------------------------------------------------------------------------------------------------------------------------------------------------------------------------------------------------------CCTCCTCATCGTTCTCCA---TTGTCAAAAGGACAC------------------------------------------------------CGTGTT---------TCTCTCTCTAAACTCTCACGAGCT---------------------------------------------------------------------------------------------------------------------------------------------------------------------------------------AATCTGTCTATCTACAAATTTGGGTCATTCGTT---------------------------------------------------------------------------------------------------------------------------------------------------------TCTTCTCGCTCTTTG---------------------------------------------------------------------------------------------------------------GAGTCCCGGCACCATGGACCCTGCAGTGTTCGTGCA---TTCTCGTCTGAATTCCTGAACTCT------------GGC------------------------------------------------------------------------------------------------CAAGAAGTCGCCGGGGAT------------------------------------------------------------------------------------------------------------------------------------------------------TTCAGCCATGGAGTTGCAGAGCACAATGGCGACTCGGAAAATGGAGATGCAGAGGAGAGAGAAAGCTCTTTGGTCAATGAT---------GGGGCTCTTATGGAAAGTGGGCCGTTA------------------------------------------------------------------------------------------------------------CCACAGATGGTGCAA------------------------------------------------------------------TTGCCAGTTGGA---------------------------------GCATCAGGA---------------------------------------------------AGAGAGAGAGAAGGTGTTGGT------------------------------------------------------------------------------------AAGTTTCCGGACTTCATG---------------------TTTTTCACTGGTGCGATGGCTTCT---------------------------------------------------------ATGGGGAGG------------CGGTTAATG------GATTGGGGGAGTTGGTGG------------------------------------------------------------------------------------------------------------CCATTTTGGAGGAGAGAGAAA---CACTTG------------------------GAG---CGCTTGATTGCAGAGGCAGAT---------------------------------------------------------------------------------------------------------GCC---------------------------------------------AACCCTATGGATTCTTTC------------------------------------------------------AAGCAG---------------------------------------------------------------------AGCGCA---TTGCTAGCCGAACTCAAT------AAACACTGTCCCGAATCAGTTATA------------------AAACGTTTTGAACGAAGG---GAACATGCAGTAGATAGCAAGGCCGTTGCAGAATATCTTCGTGCTCTG------------------------------GTTGTC------------------------------------------------------------ACAGACTCTTTATCA---GAATATCTTCCAGATGAGCGC---------------------TCTGGAAAACCTTCAAGTCTTCCTGAACTGTTGCATGAGTTGAAGCAACGT---------------------------------------------------------------------------------------GCAACAGGAAATGCAAATGAG------------------------------------------------------------------------------------------------------------TCCTTTTTGAGCCCT---------------------------GGCATATCTGAGAAGCAA------------------------------------------------------------------------------------------------------------------------------------------CCACTACAT---------------------GTAGTTATG---------------------------------------------------------------------------------------------------------------------------------------------------------------------------------------GTGGATCCAAAAGCATCGAACAAGTCAACTCGTTTTGCT---------------------------------------------CAAGAACTCATCTCAACCATCCTATTTACAGTTGTTGTCGGATTCATGTGGGTAATGGGTGCTGCTGCC------------------------CTTCAAAAGTATGTGGGT------------------------------------------------------------------------------------AGTTTAGGTGGAATCGGCACGTCT---GGTGTTGGCTCA---AGTTCT---------------------------------------------------TCGTATTCTCCAAAGGAATTGAACAAAGAAGTT---------------------------------------------------ATGCCGGAGAAGAATGTGAAAACT---TTTAAGGATGTTAAAGGTTGTGACGATGCCAAACAAGAACTGGAGGAA------------------------------------------------------GTAGTGGAGTATTTGAAGAACCCTGCAAAGTTTACTCGC------------CTTGGGGGAAAGTTGCCAAAGGGCATCCTCTTGACTGGAGCTCCTGGAACCGGTAAAACTCTTCTTGCCAAGGCTATTGCTGGAGAAGCAGGAGTACCCTTCTTTTATCGAGCTGGTTCCGAGTTTGAGGAAATGTTTGTTGGAGTTGGAGCTCGCCGTGTTCGATCTTTGTTTCAGGCTGCCAAAAAAAAGGCACCTTGCATTATTTTTATTGATGAAATCGATGCTGTGGGCTCTACAAGGAAGCAATGG------------------------------------------------GAAGGTCACACAAAGAAAACATTACATCAGCTGCTAGTTGAAATGGAT---GGATTT---GAG------------------------CAAAATGAGGGCATAATATTGATGGCTGCAACT------AACTTGCCTGATATACTCGATCCAGCTTTAACAAGGCCTGGGAGATTTGACAGG---------------------------------------------------------------------CATATTGTTGTTCCAAGCCCTGATGTA---CGAGGCAGGCAAGAGATATTAGAGCTCTACTTGCAAGACAAGCCT------TTGGCTGAAGATGTAGATGTA------AAAGCACTTGCT---CGAGGCACACCAGGTTTTAATGGCGCAGATTTGGCG---------------AATTTGGTCAATATTGCTGCCATCAAGGGTGCTGTTGAGGGTGTTGAAAAGTTGACGGCTGCGCAGTTGGAATTCGCAAAGGACAGAATTGTTATGGGTACG------------------------------GAAAGGAAAACTATGTTTGTCTCAGAGGAATCAAAGAAGCTTACTGCATATCATGAGAGTGGTCATGCAATTGTCGCATAT---------------AATACAGCTGGAGCACATCCTATTCATAAGGCAACGATCATGCCACGAGGATCTGCCCTA------------------GGGATGGTCACCCAACTTCCTTCAAGT---------------GATGAAACATCTATTAGCAGGAAA---CAGTTATTGGCACGACTTGATGTTTGCATGGGAGGGAGAGTTGCAGAGGAGCTCATCTTTGGTCCAGAACAAATTACAACTGGTGCCAGTAATGATATTCACACAGCTACTGAGCTTGCTCAGTATATGGTA------------------------TCAACTTGTGGGATGAGTGATGCAATT------------------------------------------------GGTCCTATCTATGTC------------------------------------------------AAAGAGCGGCCAAGTTCAGAGATG------------------CAATCCCGA------ATAGATGCAGAGGTTGTGAAACTCTTGAGAGATGCCTATGAACGTGTCAAAGACTTGCTGAAAAAGCATGAAAAAGCATTACATGCCCTGGCCAATGCTTTGTTAGAATATGAGACACTCACAGTTCAAGATATCAAAGAGATA---------------------------------------------------------------------------------------------------------------------CTAGATCCTTACAATGTTGGAACACTCACAGAA------------------------------------------------------------------------------------------------------------------------------------------------------------------------------------------------------CAGCAGGAGGAGCTTGCCATC---AGTTGA---------------------------------------------------------------------------------------------------------------------------------------------------------------------------------------------------
>Pinus_maritima
---------ATGTGTGCCATTCAAGCATTCGTACTTCACAGGGGCGGATTC---------------------------------------------------------------------------------------------------------------------------------------------------------------------------------------------------------------------------------------------------------CAGAATTCTCCT---CAGAGCCTCCGATTG------------------------------------------------CCGCCACAGCCT---------AGCGGGATAACTCGCGCAACAACA---------------------------------------------------------------------------------------------------------------------------------------------------------------------------------------TCTCTGGTATATTTAAGGTTCCAATCCCCAGCG---CCTGATAAA---------------------------------------------------------------------------------------------------------------------------------AGGCTGAGCCATTCCACTTCTTTTTTGAAA---------------------------------------------------------------------------------------------------------TTGAAACGCCTCTCGTCAAAACCAGTTGCTGCTAGGGCT------TCGGTAGAGAGCCCCAACTCGAGT------GAGGGA------------------------------------------------------------------------------------------------GAAGGAACTGGCGGTTTC------------------------------------------------------------------------------------------------------------------------------------------------------------------GCGGCACGAAATGATATCGATAGCAGTAAAGGAGTCGTGGAGCAAGCGCAGCCGGGGTTATCTACGAAC---------GGTGTTATTGAAGAAAGTCAAGCACAGCTGCTTATCGAGGGACATGGTACAGAAAATATCACT------------------------------------------------------AGTGAAGTTAGGGTAGAAGATCGTACTGATAAA------------------------------------------------------------------CTGGAATCCGGT---------------------------------AATGAGGGACTG------------------AGACTATCTGTTGCGGAAAAGAAATTAGTTTCAGAACAGGAAAGTAGCGGAGAC------AGAGTGGAG------------------------------------------AAGACGGGAGATGGTGAGAAATTGAGTCTGCCGTTGTATTTGGCT---------------AGATTTCTGGCACTGGTTTGGAAGAAG---------------------------------------------------------ATGACTACT------------TTCTCCTTTTCT---GATTGGCTCAGCTGGTGG------------------------------------------------------------------------------------------------------------CCGCTGTGGCAGCGGGAGAAG---AGGTTA------------------------GAG---CAACTCCTTGCGCAGGCGAAC---------------------------------------------------------------------------------------------------------GCC---------------------------------------------AATCCGAGAGATGTTTCC------------------------------------------------------AAGCAG---------------------------------------------------------------------AGCGCT---CTTCTGGCAGAACTCAAT------AAGCACAGTCCTGAAGCTGTTATT------------------AAGCGTTTTGAGCAAAGA---GATCATGCCACAGATAGTCGGGCAGTTGCAGAATATCTTCGAGCACTC------------------------------GTTGTT------------------------------------------------------------ACAAATGCAATATCA---GAGTATCTACCAGATGAACGT---------------------TCGGGCAAACCTTCCAGCCTTCCTGCACTGTTGTTAGAGTTAAAGCAGCGG---------------------------------------------------------------------------------------GCATCTGGAAGTATGGATGAA------------------------------------------------------------------------------------------------------------CCATTTTCAAACCCT---------------------------GGCATGTCAGAGAAACAT------------------------------------------------------------------------------------------------------------------------------------------CCTCTTCAC---------------------GTAGTTATG---------------------------------------------------------------------------------------------------------------------------------------------------------------------------------------GTGGATCCTAAAGAAGCAAATAAATCGATGCGTTTTGCT---------------------------------------------CAGGAGCTTATTTCGACCATCTTATTTATGATTGTTTTTAGTTTGATGTGGGTCATGGGTGCAGCTGCA------------------------CTCCGTAAGTATGTTAGC------------------------------------------------------------------------------------AGCTTAGGAGGAATTGGTTCATCTCCTGGTATAAGCACA---GGTGCT---------------------------------------------------TCATATACTCCCAAGGAGTACAATAAAGAAGTT---------------------------------------------------CTGCCAGAGAAGAACTCCAAAACG---TTTAAGGATGTCAAAGGATGTGATGAAGCAAAGCAAGAACTTGAAGAG------------------------------------------------------GTTGTTGAGTATTTGAAGAACCCCTCAAAGTTTACACGT------------TTGGGTGGGAAGTTACCGAAGGGAATTCTGTTGACTGGTGCTCCTGGAACAGGAAAGACGCTTCTGGCCAAGGCAATTGCTGGAGAAGCTGGGGTTCCTTTTTTCTATCGTGCTGGTTCTGAATTTGAAGAGATGTTTGTTGGTGTTGGTGCGCGACGTGTGCGGTCTTTATTCCAAGCTGCAAAAAAAAAGGCACCTTGTATCATATTCATTGATGAAATTGATGCTGTTGGCTCTACTCGAAAACAATGG------------------------------------------------GAAGGTCATACAAAAAAAACTCCCCATCAGCTACTTGTTGAAATGGAT---GGCTTT---GAG------------------------CAAAATGAGGGTATTATTTTGGTGGCTGCAACA------AATTTGCCTGATGTGCTAGATCCGGCTCTGACAAGGCCTGGAAGATTTGACAGA---------------------------------------------------------------------CACATTGTGGTTCCGAGTCCAGATGTT---CGTGGTAGACAGGAAATTTTAGAGCTTTATTTGCAAAATAAGCCT------CTGGCTGAAGATGTGAATGTG------AAAGCCCTTGCG---CGTGGTACACCTGGTTTCAATGGTGCAGATTTGGCA---------------AACCTTGTCAACATTGCGGCCATCAAGGCAGCAGTTGATGGCAGTGAGAAGTTGTCTGCCAAACAGCTGGAATTTGCGAAGGATAGAATAATGATGGGAACA------------------------------GAACGGAAGTCGATGTTCCTGTCAGAGGAGTCGAAAAAGCTCACAGCATACCATGAGAGTGGCCATGCAGTTGTTGCATTT---------------AATACTGCAGGTGCGAACCCTATACACAAGGCTACAATCACTCCTCGAGGGAGTGCTCTT------------------GGGATGGTTACACAGCTGCCTGACAAG---------------GATGAAACATCTGTTAATAAAACG---CAATTATTAGCACGACTTGATGTTTGTATGGGCGGACGAGTTGCAGAGGAGCTGATATTTGGTCAAGAGTATATTACAACTGGTGCAAGCAGTGATCTTGAGACAGCAACTGAGCTTGCTCAATACATGGTT------------------------TCAACATGTGGTATGAGTGATGCAATA------------------------------------------------GGACCAATTTACATA------------------------------------------------AAGGAACGACCTAGTGCAGGGATG------------------CAATCCAAA------ATTGATGCAGAGGTTGTCAGAATTTTGAGGGAGGCATATGAGCGTGTCAAAACACTACTGAAAAAGCATGAAGCAGCATTGCATGCACTGGCAAAGGCTCTGTTGGAAAATGAAACACTGAATGCTCAAGAGATAGAAAGGATA---------------------------------------------------------------------------------------------------------------------TTGAATCCTTTTCAG---GGGAGAGGAGATCAGCAA---------------------------------------GTGGAGGAAGTGGGGCAAGTGGAGCAA------------------------------------------------------------------------------------------------------------------------------GCAGATCAAGTGGAACTTGCCATC---AGCTGA---------------------------------------------------------------------------------------------------------------------------------------------------------------------------------------------------
>Lygodium_japonicum
---------ATGTGTCTCGCTCAGAGCTCCCTTATCTCTGGGAGCCGCACC---------------------------------------------------------------------------------------------------------------------------------------------------------------------------------------------------------------------------------------------------------GGCCCGGCCCCT---CTCGCAGGCGGCGGC------------------------------------------------GATTGCCCCCCCTCCATAGCTGATGCCTTCCACATCAGCCGGTCCGTCAGGCTC---------------------------------------------------------------------------------------------------------------------------------------------------------------TCCCATCTCCCTTGCACCTTTGCCAGATTCAAATTGCAGTGCCTCCTG---CCTGCCCCGGGCTGTGCCGCACTC---------TGCAGAGCGCCTCAC------------------------------------------------------------------------------------CGTGTGCAATGCTTCCAAGGCTCTGAAGTCACTAGAGGCGAAGTCTCGCAGGGTTCT---------------------------------------------------------------------------GTAGAAAGTGAGGAGCAGGCTTGCCACCAGCCC------TTGCACAGG------------------------------------GATTCG------------------------------------------------------------------------------------------------GAGGGCGTTGCTGGAGAT---------------------------------------------------------------------------------------------------------------------------------------------------GTTGGATCACAGGACATTGGAGTGGGTGATTGTCATTCATCGGAGAGTTTGCAATCA---AGAAATGTCGAAATG------------------GATGCTCTTGAAAAGTCCGAGTTTAGA------------------------------------------------------------------------------------------------GCAAACACAGCATCTGAAGATGGTTCT------------------------------------------------------------------TTGGAGACAGGA---------------------------------------------------------------ATCGTTTCA------------------------GAAAGGGCTGGTGTTCCAGGTTCAAAAGGCATTTCACCACAGGTTGCACGGAAGGATGCTGAAGTAGGTAACAATGATAGCAGATCAGTTGAAGGTCAGCTAGAAAATGCAGCCGAAGCAAGG---------------CTA---------CCTATATGGTCCCGC---------------------------------------------------------CTGTGGGAAGGTGTCAAAGGCTTTCCAGTGATA---GACCAGATTACGCAGTGG------------------------------------------------------------------------------------------------------------AGCTTTTGGCAAGAAAATCGG---AAGCTT------------------------GAA---CATTTATTTCGGCAAGCTGAT---------------------------------------------------------------------------------------------------------GCC---------------------------------------------AATCCTATGGATGCATCA------------------------------------------------------AAGCAA---------------------------------------------------------------------AACGCA---CTACTTGCAGAGCTCAAT------AGGCACAGTCCTGAAGATGTGATC------------------AAACGATTTGAGCAAAGA---GAATATGCTTCTGATGCACAATCAGTCGTGGAGTATCTTCGAGCACTT------------------------------CTTGCT------------------------------------------------------------ACAAATGCAATTTCA---GAATATCTGCCGGATGAGCGA---------------------TCGGGGAAAAGCTCAAGCCTCTCTGCACTGCTGCAAGACTTGAAGCAACGA---------------------------------------------------------------------------------------GCAACAGGAAATATGGATGAA------------------------------------------------------------------------------------------------------------GCTTTGACCACCCCG---------------------------GGTCTGACAGAGAAACAC------------------------------------------------------------------------------------------------------------------------------------------CCTCTGCAT---------------------GTTGTCATG---------------------------------------------------------------------------------------------------------------------------------------------------------------------------------------GTTGATGCCAAAGGTGGAACTAAATCAATGCGTTTTGTC---------------------------------------------CAAGAGCTTCTCTCAACTTGCTTGTTTATGATCTTTTTCAGTGTAATGTGGGTTATTTTTGCAGCTTTT------------------------CTTCGTAAGTATGTCAGT------------------------------------------------------------------------------------AGCATGGGTGGCATGGGCCCATCATCAAGTATTAGCGCT---GGCACT---------------------------------------------------CCATATGCTCCAAAAGAGTACAACAAGGAGAAT---------------------------------------------------GTTCCAGAAAAGAACACAAAAACC---TTCAAGGATGTGAAAGGCTGTGATGAAGCGAAAGCTGAGTTGGAAGAG------------------------------------------------------ATTGTAGAGTACCTGAAAGATCCTCCTAGGTTCACACGA------------CTTGGTGGCAAGCTGCCTAAAGGTGTTCTTTTAACTGGTTCTCCAGGAACTGGAAAGACTCTTTTGGCTAAGGCGATAGCTGGTGAGGCGGGGGTTCCATTCTTTTACCGAGCTGGCTCTGAGTTTGAAGAAATGTTTGTAGGTGTTGGTGCACGGCGTGTTCGTGCTTTATTTCAAGCTGCAAAGAAAAAGGCACCTTGCATAGTCTTTATCGATGAAATTGATGCAGTTGGATCCACTCGGAAACAATGG------------------------------------------------GAAGGTCATACCAAGAAAACACTTCATCAGCTGCTAGTTGAGATGGAT---GGGTTT---GAG------------------------GCAAATGAGGGTATAATCGTTGTTGGTGCAACA------AATTTACCTGAAATACTAGATCCTGCGTTGACTCGCCCAGGAAGATTTGATCGA---------------------------------------------------------------------CATGTGGTGGTCAACAACCCTGATGTT---CGAGGCAGGCAAGAAATTCTAGAGCTGTACTTGTTAGACAAACCT------GTTGCAGATGATGTTGATGTG------AAGTTACTTGCA---AGGGGCACTCCTGGTTTTAATGGTGCAGACTTGGCA---------------AATTTGGTGAACATGGCGGCTCTAAAAGCTGCTGTTGATGGAACTGAAACTATAAGCAATGATCAGCTGGAGTTTGCAAAGGATAAAATAATAATGGGTACT------------------------------GAGCGCAAGTCATTTGTGCAGTCTGAAGAATCCAGAAAATTGACTGCATATCATGAAAGTGGTCATGCAGTGGTGGCATTC---------------AACACTGTTGGTGCTCATCCTATACACAAAGCTACTATTACTCCTAGGGGGAATGCGCTT------------------GGCATGGTATCACAAATACCTGAGAAA---------------GATGAAACATCTGTCAGTAAGGTA---CAAATGCTTGCTCGCCTTGATGTGGCTATGGGCGGACGTGTTGCTGAGGAGTTGATATTTGGGACAGAGCAAGTGACAACTGGTGCGCGCAGTGATCTTCAACATGCCACGGCCCTTGCACGTCATATGGTG------------------------TCTGAATGTGGGATGAGCGAAAGTATT------------------------------------------------GGACCAATTTTCATTTCA---------------------------------------GTAGACGATCAGAGGCCAAGTCATGAGATT------------------CAAAGGAAT------ATAGATGCAGAGGTGGTAAAGCTGTTGAGAGAGGCATATGAGCGGGTAAAAGCATTGTTAAAAAAGCATGAAGCTGGTCTACATGCCCTTGCAAGTGCACTGTTGGAACATGAAACATTGACAGCCAAACAGATACAGGCAATT---------------------------------------------------------------------------------------------------------------------CTCTCCCCTTTACAG------------------------------------------------------------------------------------------------------------------------------------------------------------------------------------------------------------------------CAGGCAGAAGACACAACCACT---GAGGTAGCAAGCTGA------------------------------------------------------------------------------------------------------------------------------------------------------------------------------------------
>Isoetes_lacustris
------------------------------------------------------------------------------------------------------------------------------------------------------------------------------------------------------------------------------------------------------------------------------------------------------------------ATGCCC---TTG------------------------------------------------------------------CCTCCA---------GAAGCCCTCTCCAATGCGAGGGGC---------------------------------------------------------------------------------------------------------------------------------------------------------------------------------------------------TTCGCTTACACCCTTCTTGTA---ATCGACCCAAATCGAACTAAAATT---------TGC------AGCGAC------------------------------------------------------------------------------------AGAGTGGGTTTTTGCAGAGGAACTCCCATCCTTAACAGCTCTCTTGATCGAAAAAAT---------------------------------------------------------------------------AAGAATATATATGCCAACATTTATCACCGCCCATATCAATTGCATCGC---TTGGCGTGCAAATACAGTAAGCTTGAGGATTTGGGGAGA------------------------------------------------------------------------------------------------TATGGAAAGAAGAGTTCT---------------------------------------------------------------------------------------------------------------------------------------------------GTAAAATGTTCGACAGCAAAGGAAGGGACGGCTTTTGGGCAGGACTCTTTGAAAGAGGTACATGAAAAGGGTGTT------------------AATGGTATTGAGACGGTAGATAGCAGA------------------------------------------------------------------------------------------------CAAAGAACAGATGGGGCAGAGGTGTCT------------------------------------------------------------------GTTGAAAATTCT---------------------------------TCAGCATTCTCT---------------GTTGTTGTCCCTATTACGGAACAGGAACAGACATTAGAAAGGGCTGAAGCTACAGGG------------CAGCCTACCCTGGAGCAAATGTCAAATGATAGGGGT------GAGGCGAAAGAGCATGAGAAGGAGTTGGATCTGGCTTTGAACTTTCCA---------------CTGCTGCTTCAACATGTCTGGCAAAGA---------------------------------------------------------TTG------------AAGGCCGTTCCCTTTATC---TATAGAATGTCGTACTGG------------------------------------------------------------------------------------------------------------CCTCCTTGGGATAAAAAGAAA---CGATTG------------------------GAG---TATCTTTATGCAGAAGCAGAT---------------------------------------------------------------------------------------------------------GCA---------------------------------------------CATCCTAAGGATGCCTCT------------------------------------------------------AAGCAG---------------------------------------------------------------------TATGCT---CTTTACAGGGAACTCTTG------ATTGAAAGTCCAAAAGACGTAATA------------------GAAAGATTCGAGCGAAGA---GAACATGCAGCAAATGGAGATGTGGTTCTTGAGTACTTTAAAGCACTA------------------------------GTTGCA------------------------------------------------------------ACCAATGCAATTGCT---AATTATTTC------------------------------------GGTGAAGGGCAACGTATGACTGCTCTTATGGAGGAACTCAATCAACGG---------------------------------------------------------------------------------------GCTGGTGGTGATCTGTTTAAA------------------------------------------------------------------------------------------------------------CCATCTCTTTCCCTT---------------------------GGAGTGTCGGAGGAAAAA------------------------------------------------------------------------------------------------------------------------------------------CCTTTGCAT---------------------GTTGTCATG---------------------------------------------------------------------------------------------------------------------------------------------------------------------------------------GTAGAGCCCAAGACCTCTAGTAAGTCGGTAAGGGTTTTC---------------------------------------------CAGGAGATAGTATCTGCCATATTGTTCATGATGTTCTTCAGTATACTTTGGTTTATGGGAACAACTGCT------------------------CTGCGCAAGTATGTTAAG------------------------------------------------------------------------------------GGTTCAGCCGGAATAAGTTCATCTTCTGGTATGGGTGCA---ACCGGT---------------------------------------------------GTATATTCCACAAAAGAATTTAACAAAGAAACA---------------------------------------------------GCACCAGAAAAGAACTCAAAAACG---TTCAAAGATGTTAAAGGCTGTGACGAGGCAAAAGCAGAGCTTGAAGAG------------------------------------------------------ATAGTTGAATACCTTCGCAATCCAACCAAATTTACTCGC------------CTCGGGGGAAAATTGCCAAAGGGGGTCTTGCTGGTTGGTCCTCCTGGAACAGGGAAGACACTGCTAGCGAAGGCTATAGCAGGTGAGGCAGGTGTTCCTTTTTTCTATCGTGCAGGATCTGAATTTGAAGAAATGTTTGTTGGGGTTGGTGCTCGGCGTGTCCGTTCACTGTTTCAGGCTGCAAAGAAGAAGGCACCTTGCATAGTTTTCATTGACGAAATTGATGCTGTTGGAAGCAGCCGGAAGCACTGG------------------------------------------------GAAGGCCACACTAAGAAGACGTTGAATCAGCTACTTGTAGAAATGGAT---GGCTTT---GAA------------------------GCAAATGAGGGCATAATTGTGTTAGCAGCAACA------AATCTTCCTGAAAGTCTTGACCCTGCTTTAGTTCGTCCCGGACGTTTTGATCGG---------------------------------------------------------------------CACGTGGTAGTGCCAAATCCAGATGTC---AGAGGAAGGCAAGAAATTTTGGAATTGTACTTAAACGATAAGCCT------TTGGCCGATAATGTAGATATG------AAGTTACTTGCA---AAGGGTACACCAGGTTTCACGGGTGCAGACTTGGCG---------------AATCTTGTGAATATGGCTGCTGTTAAGGCTGCACTAGACGAGTCAGATAAGATTTCAACTTATGAGTTGGAGTATGCCAAAGATAAAATTATAATGGGAGCT------------------------------GAACGGAAATCAATGCTTATTACTGAAGAATCAAGGAAGTTGACAGCATATCATGAAAGTGGGCACGCAGTAGTTGCATTT---------------AATACTGCAGGGGCAAGTCCTATTCATAAAGCCACCATAACTCCTCGAGGGAACAGTTTA------------------GGGATGGTTGCACAACTCCCAGAT------------------AGTGAAACTTCAGTAAGCAAATTG---CAGATGTTAGCTCGTCTTGATGTCTGCATGGGTGGAAGGGTAGCAGAAGAAATGATTTTTGGGCCTCAACAAGTTACAAGTGGTGCTCGTAATGATTTGCAACAGGCTACTGCACTTGCACGTCATATGGTA------------------------TCAGAATGTGGCATGAGTGATGAAATT------------------------------------------------GGACCCATTTTTGTAGAC---------------------------------------CCGAGGAATGAGCGGCCTAGTCATGAGATG------------------CAAAAATCT------ATTGATGCAGAGGTCTTGAGACTCCTCAAGGATGCCTACTCACGTGTAAAGGACTTGTTAAAAAAGCATGAAGCTGATTTACATGCACTGGCAAGAGCTCTGTTGGAGAATGAAACTTTAAATGCTCAAGAGATCAAGGATTTA---------------------------------------------------------------------------------------------------------------------TTGACTCAAACGCCT------------------------------------------------------------------------------------------------------------------------------------------------------------------------------------------------------------------------CAGGTTGACAGTGTGGTTGAA---GTGGAAACTGCTGCTATGGGTGTCAATTAA---------------------------------------------------------------------------------------------------------------------------------------------------------------------------
>Selaginella_moellendorffii
---------------------------------------------------------------------------------------------------------------------------------------------------------------------------------------------------------------------------------------------------------------------------------------------------------------------------------------------------------------------------------------------------------------------------------------------------------------------------------------------------------------------------------------------------------------------------------------------------------------------------------------------------------------------------------------------------------------------------------------------------------------------------------------------------------------------------------------------------------------------------------------------------------------------------------------------------------------------------------------------------------------------------------------------------------------------------------------------------------------------------------------------------------------------------------------------------------------------------------------------------------------------------------------------------------------------------------------------------------------------------------------------------------ATGCTTGAGCAG------------------------------------------------------------------------------------------------------------------------------------------------------------------------------------------------------------------------------------------------------------------------------------------------------------------------------------------------------------------------------------------------------------------------------------------------------------------------------GTTTGGGCCAGG---------------------------------------------------------CTATATAAC------------ATACCTTTGATC---CGATATCTCGTCTTGTGG------------------------------------------------------------------------------------------------------------CCTCCCTGGCAACACAAGAAG---CGGCTC------------------------CAC---CATCTCCTGGCGGAGGCCGAT---------------------------------------------------------------------------------------------------------GCT---------------------------------------------AATCCCAAGAATCCCTCC------------------------------------------------------AAGCAG---------------------------------------------------------------------GCCGAC---CTCCTTGCGGAGCTCAAC------AAGCACAGCCCACAGTCTGTGATC------------------GAAAGGTTCGAGCGGAGG---GAGCATGCGACCGGCGGGCAGGCTGTTGTGGAGTATCTCAAGGCGCTG------------------------------GTTGCA------------------------------------------------------------ACCAACGGCATCGCC---GACTATCTTCCCGACAAGCGG---------------------ACTGGCAGGTCATCAGGCCTTCCTGCTCTTTTTCAGGAGCTCAAGCTGCAC---------------------------------------------------------------------------------------GCCGCCGGTGATCTGGACGAA------------------------------------------------------------------------------------------------------------CCCTTTGCTCCTCCA---------------------------GGCATGACAGAGCAGCAG------------------------------------------------------------------------------------------------------------------------------------------CCGCTTCAC---------------------GTCGTTATG---------------------------------------------------------------------------------------------------------------------------------------------------------------------------------------GTAGAGCCCAGGAGCTCAAACAAATCAATGAGGCTGATT---------------------------------------------CAGGAGCTCATATCCGCCGTGCTATTTATGATTGTCTTTAGTGTTATATGGATTATGGGAACAGCTGCC------------------------CTGCGGAAGTACGTCAAA------------------------------------------------------------------------------------GGTCCAGCGGGTATGGGTCCTCCTTCAAACATTGGCTCC---AACGGC---------------------------------------------------ATCTACTCGCCGAAGGAATTCAACAAAGAGACA---------------------------------------------------ATGCCGGAGAAGAATATGAAGACG---TTCCAAGACGTTAAAGGCTGCGACGAGGCCAAAGCGGAACTGGAGGAA------------------------------------------------------ATAGTACAGTACTTGCGTAATCCTGCAAAGTTCACACGC------------CTAGGAGGAAAGCTACCAAAAGGCGTTCTACTTGTTGGTCCTCCTGGTACCGGGAAAACATTACTTGCAAAGGCTATAGCCGGTGAAGCTGGTGTTCCATTCTTTTACCGTGCGGGATCCGAGTTCGAAGAGATGTTTGTTGGTGTAGGAGCTCGTCGAGTGCGCACGCTATTCCAGACTGCTAAGAAGAAGGCCCCTTGCATCGTTTTCATCGACGAGATTGACGCCGTTGGAAGCAGTCGTAAAAACTGG------------------------------------------------GAAGGCCACACCAAGAAAACACTGAACCAACTTCTTGTGGAGATGGAC---GGATTC---GAA------------------------GCAAACGAGGGGATCATTGTCTTGGCAGCTACT------AATCTCCCGGAGAGTCTGGACCCTGCTTTGACCAGGCCCGGAAGATTTGATCGG---------------------------------------------------------------------CATGTTGTGGTGCCAAACCCGGACGTA---AGAGGACGCCAAGACATACTGGAGTTGTACCTGAAAGATAAGCCG------CTCATGGACGATGTGGATGTA------AAATGCATTGCT---CGAGGGACACCTGGCTTCAGCGGCGCAGATCTTGCA---------------AACCTGGTAAACATGGCTGCTGTGAAGGCTGCGCTGGATGGAACGGATAAAATCTCCAGCGATCAGCTGGAATTCGCCAAGGACAAGATTCTGATGGGAACC------------------------------GAAAGGAAATCAATGGTTTTGTCCGAGGAATCGAAGAAGTTGACGGCGTACCATGAGAGTGGACATGCCGTTGTGGCATTT---------------AATACTGCCGGCGCTAATCCCATCCACAAGGCGACAATTATGCCGCGTGGGAGCAGCCTC------------------GGAATGGTAGCGCAGCTTCCGGAGAAG---------------GATGAAACGTCCATCAGCAAGATC---CAGATGATGGCACGACTGGACGTGTGTATGGGCGGGAGGGTGGCCGAGGAGCTCGTGTTTGGCCCTGACCAGATCACGAGCGGTGCACGTAGCGACCTTGAGCAGGCGACTGCCCTGGCGCGACATATGGTG------------------------TCCGAGTGCGGAATGAGCGATACGGTT------------------------------------------------GGCCCCATGTACGTGGAC---------------------------------------TCGAGGGCCCAACATCCAAGCCACGAGATA------------------CAGAAGAGC------ATCGACGCAGAGGTGGTGAGGCTGTTGAAGGAGGCGTATGAGCGTGCCAAGTGCTTGCTGAGAAAGCACGAAGACGATCTGCATGCACTGGCCAGGGCTTTGCTGGAGAACGAGACGCTGAATGCATCGCAGATCAAGGAGATTCTA------CACCAC---------------------------------------------------------------------------------------------------CATCTGCAGCCG------------------------------------------------------------------------------------------------------------------------------------------------------------------------------------------------------------------------------CAAGTGGACGAGGATGTTGTG---GTAGCAGCTCCAAACTAG---------------------------------------------------------------------------------------------------------------------------------------------------------------------------------------
>Huperzia_squarrosa
---------------------------------------------------------------------------------------------------------------------------------------------------------------------------------------------------------------------------------------------------------------------------------------------------------------------------------------------------------------------------------------------------------------------------------------------------------------------------------------------------------------------------------------------------------------------------------------------------------------------------------------------------------------------------------------------------------------------------------------------------------------------------------------------------------------------------------------------------------------------------------------------------------------------------------------------------------------------------------------------------------------------------------------------------------------------------------------------------------------------------------------------------------------------------------------------------------------------------------------------------------------------------------------------------------------------------------------------------------------------------------------------------------------------------------------------------------------------------------------------------------------------------------------------------------------------------------------------------------------------------------------------------------------------------------------------------------------------------------------------------------------------------------------------------------------------------------------------------------------------------------------------------------------------------------------------------------------------------------------------------------------------------------------------------------------------------------------------------------------------------------------------------------------------------------------------------------------------------------------------------------------------------------------------------------------------------------------------------------------------------------------------------------------------------------------------------------------------------------------------------------------------------------------------------------------------------------------------------------------------------------------------------------------------------------------------------------------------------------------------------------------------------------------------------------------------------------------------------------------------------------------------------------------------------------------------------------------------------------------------------------------------------------------------------------------------------------------------------------------------------------------------------------------------------------------------------------------------------------------------------------------------------------------------------------------------------------------------------------------------------------------------------------------------------------------------------------------------------------------------------------------------------------------------------------------------------------------------------------------------------------------------------------------------------------------------------------------------------------------------------------------------------------------------------------------------------------------------------------------------------------------------------------------------------------------------------------------------------------------------------------------------------------------------------------------------------------------------------------------------------------------------------------------------------------------------------------------------------------------------------------------------------------------------------------------------------------------------------------------------------------------------------------------------------------------------------TTTATTGATGAAATCGACGCCGTTGGAAGTAGCAGAAAACATTGG------------------------------------------------GAAGGCCATACCAAAAAGACACTGAATCAACTTCTTGTAGAGATGGAT---GGTTTT---GAA------------------------GCTAATGAGGGAATAATTGTTCTTGCAGCAACC------AATCTTCCAGAGAGTCTCGATCCTGCTCTAATACGTCCTGGAAGATTTGATCGC---------------------------------------------------------------------CACGTGGTTGTAGCAAATCCAGATATT---AGAGGAAGGCAAGAGATATTAGAACTCTATATGAAGGACAAACCT------TTATCTGACGATGTTGATGTG------AAGTCTATTGCA---AGAGGGACACCAGGTCTCACTGGTGCAGATTTAGCA---------------AATCTTGTAAATACGGCAGCTGTGAAGGCTGCTATTGACGGCGTTGACAAGATTACATCATCCCAGTTTGAATTTGCCAAGGACAAAATCTTGATGGGCACA------------------------------GAACGGAAATCAATGGTTCTTTCGGAAGAATCAAGAAAGTTGACTGCATACCATGAGAGTGGACATGCGGTTGTTGCTTTC---------------AATACAGCTGGAGCTAATCCTATTCACAAGGCTACTATCATGCCTCGTGGAACTGCTCTT------------------GGAATGGTTACGCAATTACCTGAAAAG---------------GATGAGACATCAGTTAGCAAAGTG---CAGCTAATGGCACGACTTGATGTCTGCATGGGTGGAAGAGCAGCAGAGGAGCTTGTTTTTGGCTCCAACCAAATTACAAGTGGTGCTCGTAGTGACCTTCAACAGGCCACAGCACTTGCAAGACATATGGTA------------------------TCAGAATGTGGCATGAGTGAAATGGTT------------------------------------------------GGCCCTGTATTCATTGAT---------------------------------------GTGGAAAATCAGCGGTCAAGCTCAGATATT------------------CAAAAGAGT------GTTGACATTGAGGTTGTCAGACTACTAAAGGAGGCATACGAGCGCGCTCGATGCTTACTGAAAAAGCATGATGCAGACCTGCATAATTTAGCCAAAGCTTTGTTGGAACACGAAACTTTGAATGCAGATAAGGTGAAAGAGATC---------------------------------------------------------------------------------------------------------------------CTTCGGCCTATTCAT------------------------------------------------------------------------------------------------------------------------------------------------------------------------------------------------------------------------CAAGCTGAAGAGACACTTGTC---ATTACAGATGCTGACTATGAACACTAA------------------------------------------------------------------------------------------------------------------------------------------------------------------------------
>Isoetes_andicola
-------------------------------------------------------------------------------------------------------------------------------------------------------------------------------------------------------------------------------------------------------------------------------------------------------------------------------------------------------------------------------------------------------------------------------------------------------------------------------------------------------------------------------------------------------------------------------------------------------------------------------------------------------------------------------------------------------------------------------------------------------------------------------------------------------------------------------------------------------------------------------------------------------------------------------------------------------------------------------------------------------------------------------------------------------------------------------------------------------------------------------------------------------------------------------------------------------------------------------------------------------------------------------------------------------------------------------------------------------------------------------------------------------------------------------------------------------------------------------------------------------------------------------------------------------------------------------------------------------------------------------------------------------------------------------------------------------------------------------------------------------------------------------------------------------------------------------------------------------------------------------------------------------------------------------------------------------------------------------------------------------------------------------------------------------------------------------------------------------------------------------------------------------------------------------------------------------------------------------------------------------------------------------------------------------------------------------------------------------------------------------------------------------------------------------------------------------------------------------------------------------------------------------------------------------------------------------------------------------------------------------------------------------------------------------------------------------------------------------------------------------------------------------------------------------------------------------------------------------------------------------------------------------------------------------------------------------------------------------------------------------------------------------------------------------------------------------------------------------------------------------------------------------------------------------------------------------------------------------------------------------------------------------------------------------------------------------------------------------------------------------------------------------------------------------------------------------------------------------------------------------------------------------------------------------------------------------------------------------------------------------------------------------------------------------------------------------------------------------------------------------------------------------------------------------------------------------------------------------------------------------------------------------------------------------------------------------------------------------------------------------------------------------------------------------------------------------------------------------------------------------------------------------------------------------------------------------------------------------------------------------------------------------------------------------------------------------------------------------------------------------------------------------------------------------------------------------------------------------------------------------------------------------------------------------------------------------------------------------------------------------------------------------------------------------------------------------------------------------------------------------------------------------------------------------------------------------------------------------------------------------------------------------------------------------------------------------------------------------------------------------------------------------------------------------------------------------------------------------------------------------------------------------------------------------------------------------------------------------------------------------------------------------------------------------------------------------------------------------------------------------------------------------------------------------AAATGATTTTTGGGCCTCAACAAGTTACAAGTGGTGCGCGTAATGATTTGCAACAGGCTACTGCACTTGCACGTCAWATGGTG------------------------TCAGAATGTGGCATGAGTGATGAAATT------------------------------------------------GGACCCATTTTTGTAGA-----------------------------------------------------------------------------------------------------------------AGGTCTTGAGACTCCTCAAGGATGCCTAYTCACGTGTAAWGGACTTGTTAA----GCATGAAGCWGATTTACATGCACTRGCAAGAGCTCTGTTGGAGAATGAAACTTTAAATGCTCAAGAGATCAAGGATTTA---------------------------------------------------------------------------------------------------------------------T-----------------------------------------------------------------------------------------------------------------------------------------------------------------------------------------------------------------------------------------------------------------------------------------------------------------------------------------------------------------------------------------------------------------------------------------------------------------------
>Isoetes_humilior
----------------------------------------------------------------------------------------------------------------------------------------------------------------------------------------------------------------------------------------------------------------------------------------------------------------------------------------------------------------------------------------------------------------------------------------------------------------------------------------------------------------------------------------------------------------------------------------------------------------------------------------------------------------------------------------------------------------------------------------------------------------------------------------------------------------------------------------------------------------------------------------------------------------------------------------------------------------------------------------------------------------------------------------------------------------------------------------------------------------------------------------------------------------------------------------------------------------------------------------------------------------------------------------------------------------------------------------------------------------------------------------------------------------------------------------------------------------------------------------------------------------------------------------------------------------------------------------------------------------------------------------------------------------------------------------------------------------------------------------------------------------------------------------------------------------------------------------------------------------------------------------------------------------------------------------------------------------------------------------------------------------------------------------------------------------------------------------------------------------------------------------------------------------------------------------------------------------------------------------------------------------------------------------------------------------------------------------------------------------------------------------------------------------------------------------------------------------------------------------------------------------------------------------------------------------------------------------------------------------------------------------------------------------------------------------------------------------------------------------------------------------------------------------------------------------------------------------------------------------------------------------------------------------------------------------------------------------------------------------------------------------------------------------------------------------------------------------------------------------------------------------------------------------------------------------------------------------------------------------------------------------------------------------------------------------------------------------------------------------------------------------------------------------------------------------------------------------------------------------------------------------------------------------------------------------------------------------------------------------------------------------------------------------------------------------------------------------------------------------------------------------------------------------------------------------------------------------------------------------------------------------------------------------------------------------------------------------------------------------------------------------------------------------------------------------------------------------------------------------------------------------------------------------------------------------------------------------------------------------------------------------------------------------------------------------------------------------------------------------------------------------------------------------------------------------------------------------------------------------------------------------------------------------------------------------------------------------------------------------------------------------------------------------------------------------------------------------------------------------------------------------------------------------------------------------------------------------------------------------------------------------------------------------------------------------------------------------------------------------------------------------------------------------------------------------------------------------------------------------------------------------------------------------------------------------------------TTGCATTC---------------AATACTGCAGGGGCAAGTCCTATTCATAAAGCCACCATAACTCCTCGAGGGAACAGTTTA------------------GGGATGGTTGCACAACTCCCAGAT------------------AGTGAAACTTCAGTAAGCAAATTG---CAGATGCTAGCTCGTCTTGATGTCTGCATGGGTGGAAGGGTAGCAGAAGAAATGATTTTTGGGCCTCAACAAGTTACAAGTGGTACTCGTAATGATTTGCAACAGGCTA------------------------------------------------------------------------------------------------------------------------------------------------------------------------------------------------------------------------------------------------------------AGGTCTTGAGACTCCTCAAGGATGCCTACTCACGTGTAAAGGACTTGTTAA--------------------------CTGGCAAGAGCTTTGTTGGAGAATGAAACTTTAAATGCTCAAGAGATTAAGGATTTA---------------------------------------------------------------------------------------------------------------------TTGACTCAAACGCCT------------------------------------------------------------------------------------------------------------------------------------------------------------------------------------------------------------------------CAGGTTGACAGTGTGGTTGAA---GTGGATACTGCTGCTATGGGTGTCAATTAA---------------------------------------------------------------------------------------------------------------------------------------------------------------------------
>Isoetes_elatior
------------------------------------------------------------------------------------------------------------------------------------------------------------------------------------------------------------------------------------------------------------------------------------------------------------------------------------------------------------------------------------------------------------------------------------------------------------------------------------------------------------------------------------------------------------------------------------------------------------------------------------------------------------------------------------------------------------------------------------------------------------------------------------------------------------------------------------------------------------------------------------------------------------------------------------------------------------------------------------------------------------------------------------------------------------------------------------------------------------------------------------------------------------------------------------------------------------------------------------------------------------------------------------------------------------------------------------------------------------------------------------------------------------------------------------------------------------------------------------------------------------------------------------------------------------------------------------------------------------------------------------------------------------------------------------------------------------------------------------------------------------------------------------------------------------------------------------------------------------------------------------------------------------------------------------------------------------------------------------------------------------------------------------------------------------------------------------------------------------------------------------------------------------------------------------------------------------------------------------------------------------------------------------------------------------------------------------------------------------------------------------------------------------------------------------------------------------------------------------------------------------------------------------------------------------------------------------------------------------------------------------------------------------------------------------------------------------------------------------------------------------------------------------------------------------------------------------------------------------------------------------------------------------------------------------------------------------------------------------------------------------------------------------------------------------------------------------------------------------------------------------------------------------------------------------------------------------------------------------------------------------------------------------------------------------------------------------------------------------------------------------------------------------------------------------------------------------------------------------------------------------------------------------------------------------------------------------------------------------------------------------------------------------------------------------------------------------------------------------------------------------------------------------------------------------------------------------------------------------------------------------------------------------------------------------------------------------------------------------------------------------------------------------------------------------------------------------------------------------------------------------------------------------------------------------------------------------------------------------------------------------------------------------------------------------------------------------------------------------------------------------------------------------------------------------------------------------------------------------------------------------------------------------------------------------------------------------------------------------------------------------------------------------------------------------------------------------------------------------------------------------------------------------------------------------------------------------------------------------------------------------------------------------------------------------------------------------------------------------------------------------------------------------------------------------------------------------------------------------------------------------------------------------------------------------------------GTAGTTGCATTT---------------AATATTGCAGGGGCAAGTCCTATTCATAAAGCCACCATAACTCCTCGAGRGAACAGTTTA------------------GGGATGGTYGCACAACTCCCARAT------------------AGTGAAACTTCAGTAAGCAAAYTG---CAGATRTTAGCTCGTCWTGATGTCTGCATGGGTGGAAGGGTAGCAGAAGAAATGATTTTTGGGCCTMAACAAGTTACAAGTGGTGCTCGTAATGACTTGCAACAAGCTACTGCACTTGCACGTCATATGGT---------------------------------------------------------------------------------------------------------------------------------------------------------------------------------------------------------------------------------------------------------------------------------------------GCATGAAGCTGATTTACATGCACTRGCAAGAGCTTTKTTGGAGAAKGAAACTTTRAATGCTCAAGRGATTAAGGATTTA---------------------------------------------------------------------------------------------------------------------TTSACTCAAACGCCT------------------------------------------------------------------------------------------------------------------------------------------------------------------------------------------------------------------------CAGGTTGACAGTGTGGTTGAA---GTGGATAMTRCTGCTATGGGTGTCAATTAA---------------------------------------------------------------------------------------------------------------------------------------------------------------------------
>Isoetes_coromandelina
----------------------------------------------------------------------------------------------------------------------------------------------------------------------------------------------------------------------------------------------------------------------------------------------------------------------------------------------------------------------------------------------------------------------------------------------------------------------------------------------------------------------------------------------------------------------------------------------------------------------------------------------------------------------------------------------------------------------------------------------------------------------------------------------------------------------------------------------------------------------------------------------------------------------------------------------------------------------------------------------------------------------------------------------------------------------------------------------------------------------------------------------------------------------------------------------------------------------------------------------------------------------------------------------------------------------------------------------------------------------------------------------------------------------------------------------------------------------------------------------------------------------------------------------------------------------------------------------------------------------------------------------------------------------------------------------------------------------------------------------------------------------------------------------------------------------------------------------------------------------------------------------------------------------------------------------------------------------------------------------------------------------------------------------------------------------------------------------------------------------------------------------------------------------------------------------------------------------------------------------------------------------------------------------------------------------------------------------------------------------------------------------------------------------------------------------------------------------------------------------------------------------------------------------------------------------------------------------------------------------------------------------------------------------------------------------------------------------------------------------------------------------------------------------------------------------------------------------------------------------------------------------------------------------------------------------------------------------------------------------------------------------------------------------------------------------------------------------------------------------------------------------------------------------------------------------------------------------------------------------------------------------------------------------------------------------------------------------------------------------------------------------------------------------------------------------------------------------------------------------------------------------------------------------------------------------------------------------------------------------------------------------------------------------------------------------------------------------------------------------------------------------------------------------------------------------------------------------------------------------------------------------------------------------------------------------------------------------------------------------------------------------------------------------------------------------------------------------------------------------------------------------------------------------------------------------------------------------------------------------------------------------------------------------------------------------------------------------------------------------------------------------------------------------------------------------------------------------------------------------------------------------------------------------------------------------------------------------------------------------------------------------------------------------------------------------------------------------------------------------------------------------------------------------------------------------------------------------------------------------------------------------------------------------------------------------------------------------------------------------------------------------------------------------------------------------------------------------------------------------------------------------------------------------------------------------------------------------------------------------------------------------------------------------------------------------------------------------------------------TAAGCAAA-TG----AAATGTTAGCCCGTCT-GATGTTTGCATGGGTGGAAGGGTGGCAGAAGAAATGATTTTT-GGCCTGAGCAGGTCACAAGT-G-GCTC-TA-TGATTTGCAACAGGCTACTG----------------GGTA------------------------TCAGAATGTGGCATGAGTGATGAGATT------------------------------------------------GGACCCATTTTTGTTGAC---------------------------------------CCAAGAAATGAGCGGCCGAGTCATGAGATG------------------CAAAAGACA------ATTGATGCAGAGGT-------------------------------------------------------------------------------------------------------------------------------------------------------------------------------------------------------------------------------------------------------------------------------------------------------------------------------------------------------------------------------------------------------------------------------------------------------------------------------------------------------------------------------------------------------------------------------------------------------------------------------------------------------------------------------------------------------------------------------
