# Supplementary material for: Phylogenomics indicates the “living fossil” Isoetes diversified in the Cenozoic
Source: PLoS One. 2020 Jun 18;15(6):e0227525. doi: 10.1371/journal.pone.0227525 (PMC7302493; doi:10.1371/journal.pone.0227525)
Supplement: S1 File — Folder containing fasta files for each of the individual nuclear alignments. (GZ) [file pone.0227525.s011.gz › 1_Individual_Nuclear_Alignments/Homolog_15010.orthogroup_1.fasta]

>Littorella_uniflora
------------------ATGACGCCGCCTGATCAC------CGAAGGCCGTTCAAAAGGAAGGCAATCTCTGACCAACAAAGACGGCGAGACATATCTCTACAAAGACAGTCCCAGAGCCGCCAACAGGCGCAGAACCAGGCCCGCTGT---TTGGCCCAAACTATTCTCTCCCTC------------------------------CCCTTACCC------------------GAA---------------TCTGAACAT---------------GAATTAGAACCCGAGCCCGAAATGTCCCTGCAG---GATGCAGCCCTA------AGAGACATCAATATCAATGACGATGATGTCCTACAAGCCACGAAGCTTCGAGGTGCTGAAGCCCGTAAATGGTTCTCAAAGCAACTCATGCTACCTGAATGGATGGTCGATGTACCGGAACGCTTGAACACCGATTGG------------------------------------------------------------------------------------------------------------------------------------------------------------------------------TATGTATTCGCTAGGCCAGCAGGGAAACGATGTTTTGTAGTATCTTCAAATGGAACTACAATAAGTAGACTACGCAATGGAACTCTGTTGCATCGGTTTCCTTCTGCTCTGCCCAATGGTGCTAGG---ACCAGAAACAGTTCACGATCCGGTCAATCATACTGCATACTTGATTGCATATTTCATGAGCCAGACCAAACATACTATGTGATTGATATGCTGAGTTGGGCCGGTATGTCACTGTATGAGTGCACTGCAGAGTTTAGGTTTTTCTGGATAAACAGCAAGCTTGTAGAGACAGGGGCATGTGATATTCCCTCGACATATCATAGATATCGATTTAGCACTGTTCTCGTATACAGCTGCGATCTAGAGGGCCTAAAAGAAGCTTATACTGGAACAGTTCCATATGTCAAAGACGGAATCTTGTTCTACAATAAGCATGCACATTATCAACCAGGAAATACACCACTGGTTCTAGTTTGGAAGGATGTGAGTTGTAGTCAGTATGTTCTTGACACGGATGGAAAGGGACAGGTTCCAGAGCAACAACAGTTGGTACTGGAGCTACTTGATGATGGGAGATTAGCTACATCTGATGATCCACCAGTTATATTTGGCTGCTTGAACAAGGAATTCATACAGCAGACTGGA------CTTCAAGCTGGTAATCTCCTGCGCTTTTCTGTTGGTGAGGGTGGACTATATTTTGTGGATGGTAAAATGGAGAGAGCTGATTTGCACTACCTTGGCAAGCCCAATCGTGCAAGAGCT---TTTGCTGATAGTTTCTCGAAGGTTATGTTTCAGTACTCAGTCCGGCGTTCACCTCTCACAATTGAGCATCTTTTGGCATCTATTAGTCCCCTAAATGAAGAGGAAAATAGCATTGCAGATATAGACATGCGTAGTTAA------------------------
>Theobroma_cacao
------------------ATGGCGCCGCACGATCTC------CGCCGTCCGTTCAAGCGAGCTGCGATTTCCGATCAGCAGAAGCGCAGGGAGCTCTCGCTGCTCCGTCAAGAACAGAATCGCCGCGACGCTCAACAGCAAGCGCGCTGC---TTGGCTTCCTCTATTCTCTCGCTC------------------------CAGTCTCCATTACCT------------------GAA---------------TCAGAACCAGAACAATCCGACATCGAACTCGAAACTGCACCTGAAATCGAGAAAGAA---TCTGGAACTTTG------TCG------------AAGGACCTCGATGTCCCTCGGGCTTCGAAGCTCCGAGGACCAGAAGTGCGAAAATGGTTCGCGAGACAGCTTATGCTTCCTGAGTGGATGATCGACGTCCCTGATCGCTTGAGCCAAGACTGG------------------------------------------------------------------------------------------------------------------------------------------------------------------------------TATGTATATGCAAGGCCAGCTGGAAAGCGATGCTTCGTGGTTTCATCAAACGGAACCACAGTGAGCAGGCAACGAAACGGCTCTATTTTGCATCATTTCCCCTCGGCTTTACCGGCCGGAGCCAAG---ACCAGAGACAGCTCAGGTTCCGGTCAATCATATTGTATCCTGGACTGCATTTTCCACGAGCTGGATCAGACTTACTATGTGATTGATATGGTTTGTTGGAATGGATACTCTCTCTATGATTGCACTTCTGAGTTTAGGTTCTTTTGGTTGAACTCGAAGATCGAAGAGAGT---------------------------------------------------------------------------------------GCATATACTGGAGTTGTGCCTTATGTCAAGGATGGGCTATTGTTTTATAACAAGCATGCGCACTATCAAACTGGAAACACGCCTCTGGTATTAGTTTGGAAGGATGAGAACTGTAGTCAATATGTTATTGACACAGATAGTAAAGGAGAGATTCCAAGCCAACAACAGGTAGTTTTGGAGTTGCAAGACAATGGAAAACTGGTTACATCAGATGATCCACCTGTGCTTTTTGGCTACTTAGATGGGGATATCATACAGAAGTCAGGG------CTGCATTCAGGGAACCTTTTACGATTCGCTGTTAGTGATGGAGGATTGAGTTTTGTGGATGGGAAGCTTGACAAGGCTGATTTGAATTATCTTGGCAAGGCAAATCGAGGACGTGCT---TTTGCAGATAGTTACTCAAAGGTTGTGTTCCAGTTTACAGTTCGGCATTCTCCTCTGAAGATAGATGATCTACTAGCATCTATCAACTCACCAGATGATCAAGAGAAGAAACCTTGTGATGTAGAGATGGTCGGTTGA------------------------
>Arabidopsis_thaliana
------------------ATGGCGCCTCATGAAATT------CGCCGTCCTTTCAAGCGACGACCTATCTCCGATCAACAGAAACGCCGAGAGCTTTCTCTTATTCGTCAGACTCAGCATCGCAGTGATGCTCAGCAGCGAGCCCGAAAC---CTCGCCTCTTCCTTAATCTCGCTC------------------------CAATCCTCCTCTCCC------------------GAT---------------GTCGACCCAGAG---------ATACTATCTGAAGCCGTGCCTGAGCTTGTAGGAACC---GAATCGGAATCG------AGT---------------AGCTTTGACGTTCGTCAAGCTTCGAGGCTCAGAGGACCTGAGGCACGCAAGTGGTTCGCAAAGCAGCTAATGTTACCTGAATGGATGATCGACGTCCCTGATAATTTAAGCCAAGATTGG------------------------------------------------------------------------------------------------------------------------------------------------------------------------------TATGTGTTAGCAAGACCAGCTGGGAAAAGATGTTTTGTAGTTTCATCTGATGGAACAACTGTTAGTAGAGTACGAAATGGGTCCACTTTGCATCTTTTCCCTTCTGCATTACCTGGTGGTGCGAGG---AAAAAAGGCGCTTCTGGCCCTGCAAACTCGTACTCTATACTAGACTGTATCTTTCACGAGTCGGATCAAACATACTATGTGATTGATATGGTTTGTTGGAGAGGTTACTCGCTTTATGAATGCACATCAGAGTTCAGGTTCTTTTGGTTGCAATCGAAACTTGCTGAGACCGGTGCTTGTGATCCGCCTTCCGTCTACCACAAGTTCAGGTTCAGTGTAGTTCCTTTTTACAACTGCGACCAAAGCGGACTTCACTCAGCTTATACAGGATCATTACCTTATGTCAGGGATGGATTGTTATTTTATAACAAACATGCACATTATCATACTGGAAATACTCCTCTGGTGTTGATATGGAAGGATGAGAGCTGTAGTCAGTATGTCATCGATACTGATAACAATGGAGAAGTTCCAAACCAACAACATATTGTCTTGGAGTTGCAAGAAGAAGGAAAACTTGTAACATCTGATGATCCACCTGTACCATTCAGTTGCTTAAATGCAGATTTTGTAAAACAGTCAGGG------CTGTCTTCAGGAAGTCTTATTCGCTTTGCCATTGGCGATGGAGGGCTGAAATGTGTGGATGGTAGATTTGAGAAGGCGGATTTGCAATATATCGGTGTATCAAATCGAGCCCGAGCC---TTTGCTGATAGCTATTCCAAGATCATGTTTCAATATATGGCCCGACATTCTCCCCTGAAAGTAGAAGATCTTGCTTCTACGATTTCACCT---GAGGACCAACAGGACAAGCCCCCTGAAGTGGAGATGTCCGATTGA------------------------
>Isoetes_sinensis
ATGGCGGGCGGAACTAGTACACAC------------------CACCGCATTCACAAACGC---ATAATTTCTGACCAGCAACGTCGTAGGGATGTTGCCCTAGAGCGCCAGCAGCAGCAGCGTCGCGACCTGCAGCGCCATGTCCGTGCC---CTTGCTTCCACTTTTGCCAAA------------CTCTCCCCTGAAGGTCCCAAAGCTACAGAAGGATTTATCGAAGAAGAGGAGGAATTT---------TCTCTTGACTCTGATATTGACCAGGAGCCCCAAACAGACAAAGAC---------------GATGCTGAACAG---------------------------CCTGGGCTTTATGAAGGAACTAGATTGCGCGGAGCAGAAGCTAGAAGGTGGTTTGCGGATCAGTTTATGCTTCCTGAGTGGATGATAGATGTTCCCGTGCGATTGCAAAAGGACTGG------------------------------------------------------------------------------------------------------------------------------------------------------------------------------GTAGTAATGCCAAGGCCAGCAGGCAAACGTTGCATTGTAGTATCTTCAAGAGGAATGACAATTAGCCGCCTAAGAAATGGCCATATTCTTCATTATTTTCCTTCTGCACTTCCAAATGGTGCGAGA---AATCCTGGTGTGGCTGCAGCTGCACATATCTTCTGTATTCTTGATTGTGTCTTCCATGAGCCTGATGCTACATACTACGTTCTTGACGTCATGTGTTGGCGTGGGTATTCCTTGTATGACTGTGCCATGGAATTCAGATTATTCTGGAGAGACTCTAAATTATCCGAGACTGGCATCTTTTCCCCGCTTTCAGCTTTCCATAAGTACCAATTTAGCCTGGTTCCTGCTTATGATTGCAATAAGGAGGGATTAAATGCAGCATACAGTGGGCAAACATCCTTTTCAAGAGATGGCATGCTGTTCTACAACCGGCATGCACACTATGTTTTGGGGCATACGCCTCTAGCTTTAATCTGGAAAGATGACAGATGCAGCCAATACTACCTTGACACTGATAGCAAAGGTGTTGTGCCAACTCTTCAACAGGTAGTTCTTGAATTAAAAAGCGATGGGTCTGTTGTAACGAGTGATGATCCGCCGGTTGTTCTTGGTACAATGCCCAAACAATTTCTTGAAGAGAATTCAAAGTATTTAAAACCTGGAGTATTATTACGGTTTGCAATTGGTACAGATGGTTTGAAAATCATAGATGGGAAGCCGGTGGCAGCTGATATTCATTATCAAGGTCCTGCTAGTCGTTTTCGTCCT---GAGGCAGACAGCTGCACAAAGATTCTGTTCCAGTACGCAGCAAGACATGCACCTATTACTGTTCAAGACATAGTGGCGGCAATTGAGCTACCTGATGAA------------TCCGAAGACTATGCAATGGATGGTTGA------------------------
>Isoetes_lacustris
---------GGAACTAGTACACAC------------------CACCGTATTCACAAACGC---ATAGTTTCTGACCAGCAACGCCGTAGGGATGTTGCCCTAGAGCGCCAGCAGCAGCAGCGTCGCGACCTGCAGCGCCATGTCCGTGCC---CTTGCTTCCACTTTTGCCAAG------------CTCTCCCCTGAAGGTCCCAAAGCTACGGATGGATTTATCGAGGAAGAGGAGGAATTT---------TTTCTTGATTCTGATATTGACCAGGAGCCCCAAACAGACAAAGAC---------------GATGCGGAACAG---------------------------CCTGGGCTTTATGAAGGAACTAGGCTGCGCGGGGCAGAAGCTAGAAGATGGTTTGCGGATCAGTTCATGCTTCCTGAGTGGATGATAGATGTTCCCGTGCGATTGCAAAAGGACTGG------------------------------------------------------------------------------------------------------------------------------------------------------------------------------GTAGTAATGCCAAGGCCAGCGGGCAAACGTTGCATTGTAGTATCTTCAAGAGGAATGACAATTAGTCGCCTAAGGAACGGCCATATTCTTCATCGTTTTCCTTCTGCACTTCCAAATGGTGCGAGA---AATCCTGGTGTGGCTGCAGCTGTGCATATCTTTTGTATTCTTGATTGTGTCTTCCATGAGCCTGATGCTACATACTATGTTCTTGACGTCATGTGTTGGCGTGGGTATTCCTTGTATGACTGTGCCATGGAATTCAGATTATTCTGGAGAGACTCTAAATTATCCGAGACTGGCGTCTTTTCTCCGCCTTCATCTTTTCACAAGTACCAATTTAGCATGGTTCCTGCTTATGAATGCAATAAGCAGGGGCTAACGGCAGCGTACAGTGGGCAAACATCCTTTTCAAGAGACGGTGTGCTGTTCTACAACCGGCATGCACACTATGTTTTGGGACATACGCCTCTGGCTTTAATTTGGAAAGATGACAGATGCAGCCAATACTACCTCGACACTGATAGCAAAGGTGTTGTGCCAACTCTTCAACAGGTAGTTCTTGAATTAAAAAGTGATGGGTCTGTTGTGACGAGTGATGATCCGCCAGTTGTTCTTGGCACGATGCCCAAACAATTTCTTGAAGAGAATTCAAAGTATTTAAAACCTGGAGTATTACTACGGTTTGCAATTGGTACAGATGGTTTGAAAATTATAGATGGGAAGCCGGTGACAGCTGATATTCATTATCAAGGTCCTGCTAGTCGTTTTCGTCCT---GAGGCAGACAGCTGCACAAAGATTCTGTTCCAGTATGCAGCAAGACATGCACCTATTACTGTTCAAGACATACTGGGGGCAATTGACCTACCTGATGAA------------TCCGAAGACTATGCAATGGGTGGTTGA------------------------
>Selaginella_moellendorffii
---------ATGGCGGAGCTCCGG------------------CATCGCGCGCACAAGAAG---GTGATCTCTGATCAGCAGCGGCGCCGCGATGTGGCGCTCGATCGGCAGAAACAGCAGCGCCGCGATCTCCAGCTGCATTTCCGGCAG---CTCGCGACGGCATTGGAGGAT---------------------------------------CAGCGCGTTGTGGAGGAGGAGGAG---------------------------------------------------------------------------------CACGAA---------------------------TGGGGTCTCGCAGAGGGGGCGAGATTACAGGGGAAAGACGCCAAGAAATGGTTCTCTGGGCAATTCATGCTTCCGGAGTGGCTGATTGACATACCCCTAGGCCTCAAAAGTGACTGG------------------------------------------------------------------------------------------------------------------------------------------------------------------------------TATGTCATGGCTAGACCAGCAGGAAAGCGGTGTATCGTCGTGTCCTCTAGAGGGACTACAGTTAGTAGGCTTCGCAATGGACGAGTCTTACACTCTTTTCCTTCGGCTCTGCCAAGTGGCGCTAAAGTTTCGAGTGGTCCCATTCAAGGAAGTTCTTCGTTCACAATTCTGGACTGCATTTTCCATGAGGCCGATGAAACGTACTATGTTCTCGACATCATGTGTTGGCGTGGGTATTCGCTGTACGACTGTAACACGGAATTCAGACTCTTTTGGAGAGATTCCAAAATCGTAGAGACGGACGCGCTCAAGCCGCCTTCAACTCATCACCGTTATCGCTTCAGCTTGCTTCCTGTTTACGAATGTAACGCAAAAGGTTTGGAAGCTGCCTACAGGGAAGAACAGACTTTCTTAAGAGATGGAATTCTTTTTTATAACAGGCATGCGCATTACACAGTGGGATACACACCGTTAGCGTTGCTTTGGAAGGATTCTCAGTGCAGCCAATATTTGCTCGACACTGATGCCAAAGGCGAGGTTCCATCCCTTCAACAGGTAGTCCTCGAACTCAAATCTGATGGCACTGTTGGTACGAGTGATGATCCTTCTGTCATACTGGGGACCATGCCAAGACAAGTCCTTGAACAGAATCCTACATTTCTGAAACCGGGGACATTACTTCGCTTTGCAATTGGAACGGACGGCTTGAAAATTGTCGACGGGAAGCCTTTTGCAGCAGACATTAATTACCAAGGACCTGCGAATAAATATCGCCCC---TGTGCTGATAGCTGCACCAAGATTCTTTTCCAGTATGCTGCTCGGCACTCACCGATCAACATATCGGACATAGTGGCAGCTATA------------GAA------------AACCAGGACGTGGAGATGCAATGA---------------------------
>Huperzia_squarrosa
---ATGGGTGGAGCT------------------------------CGTGTTCACAAGCGC---ACCATATCGGATCAGCAGCGGCGAAGGGAGTTGGCCCTAGAGCGACAGAAGCAGCAGCGTCGTGATCTGCAGCACCATGCGAGGCAG---CTAGCATCATCCATTGCTCAC------------CTTCCCCAGGAT---------GCCCAAATCGAGATAATCCAGGACTTGGAT---------------------------------GACGGTGAGGAATGCTCAGACAGGGATGGGCTGGTGGCATGGGACGGTGAAGAGGGCATCAGTCATGCAGAT---GGCATGTTGGGGCTTTTGGAAGGAAGTAGGCTGAGAGGTAGGGAGGCAAAGGCCAGATATGCGCAGCAGTTTATGTTGCCAGAGTGGATGATCGACATCCCTTCACATTTAAAAAGCGATTGG------------------------------------------------------------------------------------------------------------------------------------------------------------------------------TATGTGATGGCTAGACCAGCAGGGAAGCGATGTATAGTCATCTCATCAAAGGGTACGACACATAGCCGTATGAGGAATGGGAGCCTTCTCCATTACTTTCCGTCAGCACTGCCAAATGGAGCTAGG---ATTCGGGATGTTGCTGCCCCTTCTCATGTTTTTTGCATTTTGGATTGCATTTTTCATGAGTCAGATAGCACGTACTATATACTGGATGTGATGTGTTGGCGTGGCTACTCCTTGTATGACTGCAATGCGGAGTTCAGATTTTTTTGGAGGGATTCAAAGCTCATAGAGGAAAAGGTTTTGGTGCCACCATCTGCATACCATCGATATAAGTTCAGCTTGGTTCCGGTCTATGAGTGTACTGAAGCTGGCTTGCAAGCAGTCTATTGTGGGCCAACTTCTTTTCAAAGAGATGGTGTGCTATTCTACAACAGACATGCACATTATGTTCTGGGTATCACTCCTCTCACTTTACTCTGGAAAGACGCTACCTGCAGTGAATTTCCTTTGGACACTGATAGCAAGGGACATGTACCAACTCATCAACAGGTTGTATTGCAACTTCAAAGTGATGGAACAGTTGTTACTGGTGACGATCCGCCAGTAGTACTTGGTATAATGCCTGAACAGTTTCTTAACCAGAATGCCAAATATCTAAAGCCTGGAAGATTATTAAGATTTATGATCGGTGATCAGGGATTGCGCATTGTTGATGGCAAACCAGTAGCTGCTGACATTCATTATCAAAGTCCTGCCAATACTTCTCGCATG---TATGCAGATAGCTGCACAAAGATACTTTTCCAGTATGCATCCAGACATTCTCCTCTGACAATTATGGACCTTTTAGCTGCTGTTGAAACTCCAGAAGAC------------GATAATGATATCCTGATGGATGGCATCGGTGGCAAGCCCTTGGAACAATGA
>Physcomitrella_patens
ATGGCGGGGACGACCTTGGTGCCCCCT---------------GGGCGGCAACACAAGCGC---ACCGTGTCCGACCAGCAGAAGCGCCGAGAGCTTGCCTTGCAGCGCCAGAAGCAAGGGCGTCGTGACTTACAACACCATGCCCGCCAG---CTTGCCCTCAGCGCTCTGAACGAAGTTGGTGACGTTAGCGGAGAG---CAGGAAGAGGAGCCTGCA---GTGTATGAGCTCAATGTTCCACGCGCAGCATCAGAAAACGTGGCGGCTGATTACAACGAACAAGATGATACAGAGGCGAGTATGGAA---GATGCAGAACGC------AGCCCAGGGAGT---AAGCGCAAAACACTGTTAGAAGGCGCAAATCTGAAGGGGTTAAGAGCGAGAGAGTTCTTTGCTCGACAGTTGATGTTACCCGAGTGGATGGTGGATATCCCCTCTTATCTTAAAAAGGATTGG------------------------------------------------------------------------------------------------------------------------------------------------------------------------------TTCGTTATGCCAAGGCCAGAAGGCCAGCGGTGTCTTGTTATATCAGCCAATGGCATTACTCTGAGTCGTCAGCGAAATGGTCGAATCTTGCATTCCTTCCCTTCTGCCTTACCCAATGGTGCTCGA---ACGAAGGAAGTGGCGGCAGGATCCCATGTGTACTGTATCCTGGACTGCATCTTCCATGAGCCTGATAAAACGTACTATGTCATCGACATGATGTGCTGGCGTGGCTACTCGCTGTTCGATTGTACTGCAGAGTTTCGATTCTTCTGGATGACTACTAAATTGGCTGAAACTGGGGCTCTTGGTGCTCCATCTGCTCATCATCACTACCAATTCAGTGTTGTCCCTGTTTATGAGTGCAACGTAGCTGCCTTACAAGCAGTTTACAGTGGGCCAGTACCGTTCCAAAGAGATGGAATACTCTTTTATAACAGACATGCGCTTTATGAACTAGGTCTCACGCCATTGGTGGTCGTATGGAAAGATGCTCAATGTAGCCAGTATTTGTTAGACACTGATAGCCAGGGAAATGTGCCTACTTATCAGCAGGTGGTGCTAGAATTGAGGAGTGATGGCTCTGTAGTCACTTGTGATGACCCGCCTGTGATTTTTGGAACACTCGCTCCTGAGTTTCTTGAGCAGAATGCTCGACACCTGAAGCCTGGAATGCTTATACGATTTGCGATTGGCGATCAGGGACTGAGCTTGGTAGAGGGGAAACCTGTAGTTGCTGACATTCATTTTGAAGGCATTGCAAATAAGAATCGGGCACGTCGTGCAGATAGCTGCACAAAGATTCTCTTCCAGTATGCTGCCCGACATGGTGCATTGACAATAAACGACATAGTAGCGGCCATTGAAACCTCCGATGAG------------GAAGGCGACACATCTATGGGCTAG---------------------------
>Ceratodon_purpureus
ATGGCGGGGACAACGCTGGTGCCTCCG---------------GGCCGCCACCACAAGCGC---ACCGTCTCCGACCAGCAGAAGCGCCGGGAGCTTGCCCTGCAGCGCCAGAAGCAGGGTCGGCGCGACTTGCAGCACCATGCCCGCCAG---CTCGCCCTCAACGCCCCGAAT------------------------------GAAGAGCAGCCGGTGGACCTTGCTGAGGTCAACAGCGCAGGCTCTGCATCGGAGGATGCTGTGTTTGATTACAGCGAACGAGATGAGGCAGAGATTGGGATGGAA---GATGCGGAAAGT------AGCCCAGAGAGT---AAGCGGGCAGCGCTGCTAGAAGGCGCAAGACTGAAGGGATTAAGAGCGAGAGAGTTCTTCTCTCGACAGTTGATGTTACCTGAATGGATGGTGGATATTCCTCCTTATCTCAAAAAGGATTGG------------------------------------------------------------------------------------------------------------------------------------------------------------------------------TTTATTATGCCAAGGCCAGAAGGTCAGCGGTGTCTCGTCATTTCTGCTAACGGCGTTACTCTGAGTCGTCAGCGTAATGGTCGGATTTTACATTCCTTCCCTTCTGCGCTCCCCAACGGTGCTCGC---ACTAAGGAAGTAGCGGCTGGGTCCCATGTGTACTGTATCCTGGACTGCATTTTTCATGCGCCTGATAAAACCTATTATGTCATCGACATGATGTGCTGGCGTGGCTACTCTTTGTTCGATTGTACTGCAGAGTTTCGATTCTTCTGGATGACTACAAAATTGGCTGAAACTGGGGCACTTTGTGACCCGTCTGCTCACCATCACTACCGATTCAGTGTTGTCCCTGTTTATGAGTGCAATGTGTCGGGCTTACAGGCAGTCTATAGTGGACCGGTACCATTTGTAAGAGATGGAATACTCTTTTACAACAGACATGCGCTTTACGAATTGGGTGTTACACCGTTAGTACTTGTGTGGAAGGATGCCCAATGTAGCCAATATTTGTTGGACACCGACAGCCACGGAAACGTGCCTGCCTATCAACAGGTGGTGCTCGAACTGAACAGTGATGGCTCGGTGGTCACCAGTGATGATCCGCCTGTAACTTTGGGAGCACTCGCTCCTGATTTTCTTGAGCAGAATGCTCTACACGTGAGGCCTGGAATGCTTTTACGATTTGCCATTGGCGATCAAGGGCTGAGCTTGGTGGAAGGGAAACCTGTGGTTGCTGACATTCACTTTCAAGGTGTTGCAAATAAAAATCGGGCACGTCGTGCAGATACATGCACAAAGATTCTATTTCAGTACGCTGCCCGGCATGGTGCACTGACGGTAAACGACTTATTAGCGGCCATTGAAGCCTCCGATGAA------------GAAGGTGACACCTCCATGGGC------------------------------
>Lygodium_japonicum
ATGGCGGAGAGTCCGGATATTCATCCTGCTCCACCG---ATAGGGCGAGTGCACAAGCGT---CCTCTGTCCGACCAGCAGAAGCGCCGGGACCTTGCCTTGCAACGGCAGAGTCAGAGCCGGCGCGATCTCAAGCAGCACGCTCGACAAGTGGTCTCTCTCTTCGTTCCCGAT------GGCAAGCTCAGCCATCAT---CATCATCATCCTCCCGGCGACTGGGAGCCCCTCGAC---------------AGTGCCGATGAGCATTACGACAGCACCGATGAGCGTAACGCCGCAACATACCTCGAT---GAAGGAGAAGAG------GCCCCAGAGGAA---GGCCCCTCTGGATTGGTGCAAGCAACCAGACTCAAAGGAGCCAAAGCTCGGGAATGGTTCAAGCAACAGTTTATGCTCCCAGAATGGATGGCCGATGTTCCCCTGCGTCTCAAAAAAGACTGG------------------------------------------------------------------------------------------------------------------------------------------------------------------------------TATGTTTTAGCTAGGCCTGCAGGTGAGCGCTGCATTGTTGTGTCATCACATGGTACAACTGTCAGTAGGCTCCGAAATGGTCGAATTCTACATTGTTTCCCATCCGCATTACCAAATGGGGCAAGG---ACTAGAGGAGCTGTAACTTCTTCCAACATTTTCTGTATACTGGATTGTATATATCATGAATCAGACTGTACATATTACATCATAGATATGATGTGCTGGAGAGGGTACACGCTCTATGATTGTACTTACGAATTCAGGAACTTTTGGATAAAATCCAAGCTGGAAGAAACTGGTGCTTGTGGGCCTCCCTCTGTACATCATCGATATCGTTTTAGCACTGTGCCAGTCTTTGAGTGTGATTTGTCTGGGCTACAAGCTGCATATTCTGGACCTGTGCCCTTTGAACGAGATGGTTGCTTATTTTTGAACAGGCACGCACATTATGTCTTTGGAATCACTCCATTGGCTCTTCTTTGGAAGGATGGTGCTTGTAGTCGATATTATATTGACACTGATAGCAAGGGCAATGTGCCAACTTATCAACAGGTAGTTCTTGAACTTCAAAAGGATGGAACGGTGGCTACTAGTGATGAGCCAAAAGTAGTGCTTGGTAGCATGCCTCAACAATTTCTTGACCAGAACAAACAACATTTAAGAGAGGGTATGCTGTTAAGATTTGCCGTAGGTGACCAGGGTTTGAAGATCGTGGATGGTAAACCTAGAACTGCTGACATCAAATACCAAGGAGTTGCAAACCGGCTTAGAGCA---GGGGCTGATAGTGTCTCCAAGATTCTTTTCCAATATGCTGCAAGGCAGGCACCATTGACAATTTCAGACCTCTGTGCAGCTGTTGAAGCATCAGATGAT------------GATGGCAACATGCAAATGGATTCACTT------------TTGGACATTTAG
>Amborella_tricopoda
------------------ATGGCTCCCATGGAG---------CGACAGCCCTTGAAGCGTTGCCGCATCTCTGATCAGCAGAAGCGAAGAGAGCTGGCTCTCCGTCGCCAATCTGTCAACCGCCGGGATTCTCAGCTCCATGCCCGACGC---CTTGCCTCTGCCCTCCTT---GAC------------------------AACTCTCCTCCTCCACAAGAGACCCTAACCCTAATT---------------TCACAACCTGAA---------ATTCAACAAGAAGAGATTGAAGAACTGGTGGTTGAA---GAATCAGGAGAA------GTTTCTTCGCAT---AAAGGGATTGATGTCCTCGAAGCCTCGAAGCTCAGAGGTTCTAAAGCTCGACACTGGTTTTCGAAGCAGCTTATGTTGCCTGAGTGGATGATCGATGTCCCCTCTCGATTGAGCCATGACTGG------------------------------------------------------------------------------------------------------------------------------------------------------------------------------TATGTGCTTCCAAGGCCTGCTGGAAAACGTTGCCTTGTTGTTTCTTCTAATGGAACGACAGTCAGTAGGCTACGGAATGGTTCCATATTACACCATTTCCCGTCTTCTTTGCCGAATGGTGCAAGA---ATTAAGGACATTGCTGGTCCTGCTCACATGTACTGCATCCTAGACTGCATTTTTCATGAGCCAGATCAAACTTACTACGTGATCGACATGATTTGCTGGAAAGGATATTCACTATATGACTGCAGCTCTGAGTTCAGATTTTTTTGGGTCAACTCTAAGCTTACTGAGACTGGAGCCTGTGACACTCCTTCATTCTATCACAAGTACCGATTCAGTCTTGTTCCAGTCTACCATTGTGATCAGATGGGACTGCAGGCAGCATATGAGGGAAATTCTCCCTTTAGCAAAGATGGACTACTGTTTTATAATAAGCATGCTCATTATCATACTGGAATTACTCCTCTGGCATTGGTCTGGAAGGATATGAATTGCAGCCAGTATTTTCTTGATACAGACAGCAATGGGGTTATTCCTGCTCAGCAGCAGGTTGTGTTGGAGCTAAAAGAAGATGGGAAAGTAGGGAGCTCGGATGATCCATCTGTTGTTTTTAGTTGCTTGGACAGGGACTTTCTACAGCAGAAAAAT------TTACAACCAGGTGCCCTTTTACGTTTTGCTATTGGTGATGGAGGCTTGAATATATTTGATGGAAAGCTTGATATGGCTGATACAAATTACATTGGGAAAGCCAATCGTGCTCGTGTA---TCTGCAGATAGCTACAATAAGGTTCTTTTCCAATATTTGGCAAGGCGTTCTCCTCTGAGGATTGAAGATTTGGTGGCATCCATCAATTCCTCTCAAGAT------------GGGATGGATGTTGTTATGGAAGGTTGA------------------------
>Oryza_sativa
------------------ATGGCGCCGCCGCCGCCG------CATCGACCCTACAAGCGCCCCGCCATCTCCGACCAGCAGCGCCGCCGCGACCTCGCCCTCCAGGCCCAGTCTGCCCGCCGCGCTGACGCCCAGGCGCGCGCCCGCAGC---CTCGCCAACTCCCTTCTGTCCCCG------------------------TCCTCTGCCGCT------------GCCGACACAGCA---------------GTGGAGGGCGAC---------AGCGAGCGCGATCATGAGCCCACCGTC---------------------------------------------------------GCCGAGGCCGCTTCCAAGCTTCGCGGCTCCGATGCGCGCCGCTGGTTCGCCCGCCAGATCATGCTCCCGGAGTGGATGGCTGACGCTCCTCCCCACCTCGCCACCGACTGG------------------------------------------------------------------------------------------------------------------------------------------------------------------------------CATGTTTTTGCCAGACCTGCCGGGAAACGGTGCTTGGTCGTCTCTTGCAACGGCATCACCATTAGCAGGCTCCGAAATGGATCCATTCTCCACCGATTCCCTTCCGCTCTTCCAAATGGATCAAAG------AGAGACATCTCCGGACCAGCAAGTTCCTATTCCATCCTTGATTGCATCTTTCATGAGCCTGATGAAACATATTACATCATTGATATGATCTGTTGGAGAGGCTACTCCTTGTACGACTGCACCGCTGAGTTTAGGTTCTTTTGGGTGAATTCTAAGCTCATGGAGACCACTGCTGGTGATCCTCCATCAACGTACCATCGCTACAGATTCAGTGCTGTCCCTATATACGAGTGCACGCTTCAGGGTCTTCAAGCAGCATACTCAGGAAGCACACCATATGTGAAAGATGGCTTGCTGTTTTACAACAAGCATGCACATTATCTAGCTGGTATCACACCCCTTGCACTGGTCTGGAAAGATGAGGCTTGTAGTCAATATGTTATTGACACAGATAGCAAGGGACAAGTCCCAAGTGAGCAGCATATTGTGCTGGATCTGCAAGAGGATGGAAAGCTTACTACTTCTGATGATCCTCCAGTTGTCTTTGGTAGCTTGGACAATGAATTCATTCAGAAGTCAAAC------CTGCGGCCAGGGAATCTTCTTCGCTTTGCTGTCAAAGATGAAAGAGTGAAACTTGTGGATGGAAAGATGGAGATTAGTGAGCTTCAATTTGTTGGAAAGCCGAATCGTGCTCGTGCT---TTTGCTGACAGCCACTCGAAAGCTTTGTTCCAGTACGCTGCTAGGCATGCTCCTCTGAGAATTGAGGATCTCGTTGCCTCGATTCAGTCAAACAATATGGAGCTTGAA---TCTACGGATGTTGAAATGCAAGGTTGA------------------------
>Ananas_comosus
------------------ATGGCTCCGCCGTCGCACGACCTCCGCCGCGCCTACAAGCGCCCCGCGATCTCCGACCAGCAGCGGCGCCGCGAGCTCGCGCTTCTCCGCCAGTCGCAGCACCGCGCCGACTCCCACCACCGCGCGCGGCAA---CTCGCCTCCTCCCTCCTC---CCC------------------------TCCTCTGAAGGCCCTCTC---CGAACCGAGCAGGAG---------------ATCGAACCGGAG---------GTTGAGCCGGGGACCGAGCCGGAGGTCGAACCCGAG---GCT------------------------------AGGGTTTTGGACGCGCCCCGCGCCGCGAAGCTCGGGGGCGCCGAGGCGCGGCGGTGGTTCGCGCGCCAGATCATGCTCCCGGAGTGGATGATCGACGCCCCTCCGGACCTCGATCGCAATTGGGAACTTAAGCTCAAAAGCACTTCCGATGTGGCACGAAGTGCTTCTTTACTCCGTGAAGCAGCAGGAGAGTGTTTGGCAAATGCGATAACTGTGGCTTGTGCTGTGAGAGAAAGCCAAAACGAGGAATACGATGTTCTTGCTTTGAAGAACTACAATGGAAAAGGTTGTAAAATGTACGTCTTTCCGAGGCCTGCCGGGAAACGGTGTTTTGTGGTTTCTTCTAATGGTACAACAGTGAGTAGGCTTCGTAATGGCTCGGTTCTACACCATTTTCCATCTTCCTTGCCTAACGGAGCTAGA---ACAAAAGACAAGTCGGGACCATCAAGCTCCTACTCTATTCTTGACTGCATATTTCATGAGCCTGACCAAACATACTATGTCATTGACATGGTTTGCTGGCGAGGATACTCATTGTACGACTGCAGTGCGGAGTTCAGGTTCTTTTGGTTGAATTCTAAGCTTACTGAAACTGGAGCTTGCAATCCTCCATCAACATATCATAAGTACAGGTTCAGCATTGTCCCAATATATGAATGCACTGAACAGGGTCTACATGCAGCGTATTCGGGCGTTGTGCCTTATGTCAAGGATGGGCTTCTATTCTACAACAAGCAAGCACATTACCAAACTGGGAACACGCCTTTAGCATTAGTATGGAAAGATGGAGCTTGTAGCCAGTATCTTCTTGATACCGACAGCAAAGGACAAGTTCCAAGCCAGCAGCAGGTTGTCTTGGAGTTGCAAGAGGATGGGAAATTAACTACTTCTGATGATCCCCCTCATGTCTTTGGTTGCTTCGATCGAGACTTTATTCAGAAGTCGGGT------TTACGCCCAGGAAATCTTCTCCGATTTGCTATTAGAGATGAAAGTGTGAGGCTTGTTGATGGAAAGATGGAGATCAGTGACCTCCAGTTTGTAGGAAGGTCTAATCGTGCACGCGCT---TTTGCCGACAGCCACTCCAAGGTTTTGTTCCAGTATGCTGCTCGTCATTCTCCTCTGCGAATCGAGGATTTATTTGCATGCATCCGATCAAGCCCTACCGACGAAGATGGATCTAACGATATCGAAATGGCAGGTTGA------------------------
>Isoetes_andicola
---------------------------------------------------------------------------------------------------------------------CAGCGTCGCGACCTGCAGCGCCATGTCCGTGMC---CTTGCTTCCACTTTTGCCAAA------------CTCTCCCCTGAAGGTCCCAAAGCTACGGATGGATTTATCGARGAAGAGRAGGAATWT---------TTTCTTGATTCTGATATTGACCAGGAGCCCCAAACAGACAAAGAM---------------GATGCKGAACAA---------------------------CCTGGGCTTTRTGAAGGAACTAGACTGCGCGGGGCAGAAGCTAGAAGATGGTTTGCGGATCAGTTCATGCTTCCTGAGTGGATGATAGATGTTCCCGTGCGATTGCAAAAGGACT--------------------------------------------------------------------------------------------------------------------------------------------------------------------------------------------------------------------------------------------------------------------------------------------------------------------------------------------------------------------------------------------------------------------------------------------------------------------------------------------------------------------------------------------------------------------------------------------------------------------------------------------------------------------------------------------------------------------------------------------------------------------------------------------------------------------------------------------------------------------------------------------------------------------------------------------------------------------------------------------------------------------------------------------------------------------------------------------------------------------------------------------------------------
>Isoetes_humilior
-----------------------------------------------------------------------------------------------------------------------------------------------------------------------------------------------------------------------------------------------------------------------------------------------------------------------------------------------------------------------------------------------------AGCTAGAAGGTGGTTTGCGGATCAGTTTATGCTTCCTGAGTGGATGATAGATGTTCCCGTTCGATTGCAAAAGGACTGG------------------------------------------------------------------------------------------------------------------------------------------------------------------------------GTAGTAATGCCAAGGCCAGCAGGCAAACGTTGCATTGTAGTATCTTCAAGAGGAATGACAATCAGCCGCCTAAGGAAC-GCCATATTCTTCATTGTTTTCCTTCTGCACTTCCAAATGGTGCAAGA---AATGCTGGTGTGGCTGCAGCTGCACACATCTTTTGTATTCTTGTTTGTGTCTTACATGAG------------------GTTCTGGACGTCCTGTGTTGGCGTGGGTATTCCTTGTATGACTCTGCCATGGAATTCCGATTATTCTGGAGAGACTCTAAATTATCC------------------------------------------------------------------------------------------------------------------------------------------------------------------------------------------------------------------------------------------------------------------------------------------------------------------------------------------------------------------------------------------------------------------------------------------------------------------------------------------------------------------------------------------------------------------------------------------------------------------------------------------------------------------------
>Isoetes_elatior
------------------------------------------------------------------------------------------------------------------------------------------------------------------------------------------------------------------------------------------------------------------------------------------------------------------------------------------------------------------------------------------------------GCTAGAAGATGGTTTGCGGATCAGTTTATGCTTCCTGAGTGGATGATAGATGTTCCCGTGCGATTGCAAAAGGACTGG------------------------------------------------------------------------------------------------------------------------------------------------------------------------------GTAGTAAWGCSAAGGCCAGCAGGCAAACGTTGCATTGTAGTATCTTCAAGAGGAATGACAATYAGCCGCCTAAGGAACGGCCATATTCTTCATTGTTT-----------------------------------------------------------------------------------------AGCCWGATGCYACATACTATGTTCTKSACGTCMTGTGTTGGCGTGGGTATTCCTTGTATGACTGTGCCATGGAATTCAGATTATTCTGRAGAGACTCTAARTTATCCGASWCTGGCGTCTTTTCCCCGCTTTCAGCTTTTCATAAGTACCAATTTAGCCTGGTACCTGCTTATGGTTGCAATAAGGAGGGATTAAATGCAGTGTACAGTGGGCAAACATCCTTTTCAAGAGA-------------------------------------------------------------------------------------------------------------------------------------------------------------------------------------------------------------------------------------------------------------------------------------------------------------------------------------------------------------------------------------------------------------------------------------------------------------------------------------------------------------------------------------------
>Isoetes_coromandelina
-------------------------------------------------------------------------------------------------------------------------------------------------------------------------------------------------------------------------------------------------------------------------------------------------------------------------------------------------------------------------------------------------------------------------------------------------------------------------------------------------------------------------------------------------------------------------------------------------------------------------------------------------------------------------------------------------------------------------------------------------------------------------------------------------------------------------------------------------------------------------------------------------------------------------------------------------------------------------------------------------------------------------------------------------------------------------------------------------------------------------------------------------------------CTTTAATTTGGAAAGATGACAAATGCAGCCAATACTACTTGGACACTGACAGCAAAGGTGTTGTGCCAGCTCTTCAACAGGTAGTTCTTGAATTAAAAAGTGATGGTTCTGTTGCAACAAGTGATGATCCCCCAGTTGTTCTTGGTACCATGCCCAAACAATT----------------------------------------------------------------------------------------------------------------------------------------------------------------------------------------------------------------------------------------------------------------------------------------------------------------
