# Supplementary material for: Phylogenomics indicates the “living fossil” Isoetes diversified in the Cenozoic
Source: PLoS One. 2020 Jun 18;15(6):e0227525. doi: 10.1371/journal.pone.0227525 (PMC7302493; doi:10.1371/journal.pone.0227525)
Supplement: S1 File — Folder containing fasta files for each of the individual nuclear alignments. (GZ) [file pone.0227525.s011.gz › 1_Individual_Nuclear_Alignments/Homolog_25688.orthogroup_1.fasta]

>Selaginella_moellendorffii
------------------------------------------------ATGGAGCTCGAGCAATGCGAGGAGCAAGGAGGA---------------------GCGCGCGTCGAGGATCTTCATCCCGAATCG------------AGGCCCAGCATTCTCTGCGTTGGCGCGGCGGGCGTCGGCAAGACGACGATCGCGAATCATTTACAT------------GAGTTTTCTTCTTCGCGTAAAAGC------------------------------------TGGAAAATCGACACCAAGTACTACACTGCAAATGTAGGAATCTGGACGGCTCGGCTGGAGCAAGAACAAACTGACGAGGTTGTGAAGAGACTGGAATCTCTGAGTGGACAGTGCGAAGCGCTCGTCATGGTTTTTGATCTTAGCAACGTAAGCGCATTTCTTTTCTTCTCCAACTGGGCGTCCAGA---GCAGACTTGACCGCGTTTGAGATACTCCTTTGCGTTGGAAACAAAGCCGACCGTTTGCCGCAACACTATGGCCACGTCGAGTACCGCCGGAGGCTACAAAGGCTTGGAGAGTCGTCCAGTGATCCTCATCCCGAGTTTCTGGAATTCGGGATACAAAGGAACGAAGGAAGCTCGTTGCTTGACGACGAAGAGGTCGAGCTCGCAGGGCCAGCTCCCCCAGTTGACGAGAAGAAGCATAGCAGGATCGAGTGGTGCATCGAGAATGGCATCGAGTACATTGAGGCGTGTGCACTGAACGTTGCCTTTGACGACTGTTTGTCATTGGATGGAGATTTGCAAGGTGTGTCCCGCATTCGAGGAGCACTGTCGGCTCACATGTGGCCGGGGATGGTGATGAAGCCAACT------------------------CCCAGCAAAGCGACCAGTGAAGCTCAAGCTTGCACACAAGGAGATCCTTCGAGCGACGAGGAGTCCGACTTTACCATCGAGTACGAGCTTCTCTCGAGTGTATCAGACGAC------------------------------------------------------------------------------------------------GAAGCCTTTGCCGCTGAGAGCGAAAGCCACCACCGCGAGGATCAAGCGACCGATAGCAGTGTCCTTGAA---------------------------GCAGCATCAGTGACAGGGCAAGAAGCTACTGCCGATGCGAGCGAA------------------GAACATGCTGGAGGAGTTAGCGGTGCTTCAGAAACAACACTAGCTGGAGACGATGGTGGAGCTCAC------------------------------GGCGATGGA------------------GAAGAAGAAGTCGGGCATAACAATGGACAC------------------------------------------GAAGCTTCGCAAGTTCGAAGCTCC------------------------------GGCAATGGCAGCGAAGCG---TATAGAATGGACGAGTTTGAGCAGCTGATGCAGGAGATGGCGGGTATGCGAGAGAATCTCAGTATGATGCCGGACGCACAGCGGCGAGAGATCGCCTCCCAGATCGCGATGAGAATGGCGTCCATGTTTATGGACGACGACGACGACGAATGA---------------
>Isoetes_lacustris
------------------------------------------ATGGGTATGGAGCTTAATCCGGCCTCTTCT---------------------------------------------------CCTCTTAGC------------ACTCCAAGCATACTGATGTTGGGAGCTCCTTCCGTCGGAAAACGCACCATTCTGAATAGGTTG------------------ATTTCTGATGGCCGGTCTTCTATTACGGCATCTTCAGCTGGGGTGACTTGTCATGGTTGGACAATCGATACAAAATACTACACAGCAAATTTATCGGTTTGGCTAGCTCAGTTGGATCAACAGGAAGTTGAAGCAGAAGTG---AGGACAGGCTCTCTTTCTGAGCACTGCGAGGCCCTTGTCATGGTCTTTGATTTGAGCAATATGGCATCTTTTGCAGCACTTCAACAGTGGTTTTCTGGG---GTGATCTCAAAGAACTTTGAGATCATTTTATGTGTTGGGAACAAGGCTGATTGTGTCCCTGATCACTTTGCGCATGTAGAATATCGGCGGAGGTTACAAAGGCTCGGGGAATCTTCAAGTGATCCACATCCTGATTTTGTTGACTTTGGGATTGAGCGCACAGAAGGGACGGGTTTACTTTATGAAGAG---------------------ACGAAACCTAGTGAAGACAGAAGGCATTTTTATAATGAATGGTGTATAGATCATGGAGTTGAATACATTGAAACATGTGCAGCCAATGAAGCCTTTGATGCCTGTGTGTCGGTTGATGGTGATTTGCAAGGGGTGGCACGGATACACGGGGCACTCTCGGCACACATGTGGCCTGGTCTTGTTCTCAAACCAGCTGGT---GATCGTGGTGCTCATCTACCTAGCCAAGCCAAAGATTCTTCGGAAAGC------------------TCGGATGACAGCGATTTGGAATATGAGATTGAGTATGAACTTCTATCAAATGCATCAGCAGACGACTGG------------------------------------------------------------------------------------CATGGGGAGAACCTGGTCACCTCTGATGAATGCCAGGTTTCTATGGAAGCTAATGCTGATAACAATGATTTG---------------------------------------------TCAAGGAATGCTACGAGTAATGGAAGTGCA------------------TCACATGATGCGAATTTAGGGGCTGCAACCTCAACTTCCATCGTGCAGAATTCCGGGATCATT------------------------------------------------------------------GAGGTGCATGAAGAAAGTGGACAAGTTGGTCCA------------GCT---------GAT---CCAGAACAAAGTATTATACAGAGT------------------------------------------GAAACTGCA---AGAAACTCTGAAGACTTAGAGCAGTTGATGCAAGAAATGGCAGGCATGCGAGAGAACATGAGATTAATGCCAGATGGCCAAAGGCGCGAAATGGCTGCTAGGATAGCAATGCGCATGGCATCCTTGTTTCATGACAATGAAAATGAGGATGATTGA------------
>Physcomitrella_patens
------------------------------------------ATGGGGATGCAGGCACCCACTGCTGAAACT------------------------------------GTGGATGATGCGGGTACTGCGTCCGCGGTTGCGGGCCGACCCAGCGTCTTGATCGTTGGCTCAAGCAATGTTGGCAAATACTCTGTACTGAAACGGTTGTTAGGAAAGGAAGAACTACTGAAGGACGATTCTTGGTCC------------------GGCTCCACTTGCCATGGTTGGACAATCGATACCAAGTATTACACGGCTGATGTATGCATTTGGACTGCTCGCTTGGATGAGTTAGACTCCAAGGAC---------AGTGGATCTTCTCCGCTGGAGCACTGTGAAGCTCTTCTAATGGTTTTTGACTTGAGTGATCCAACAACATTTGAGAAATTGCAACAATGGATG---GGA---GCATCAGAATTGTCTTATGAAGTGCAGATTTGTGTTGGTAACAAGGCAGACAAATTACCCTCGCATTTTGGGCACATAGAATACCGAAGGCGGTTGATGAAGCGGGGAGAATCTTCAAGTGATCCCCATCCTGAATTCATGGACTTTGGGATTGACAGAACTGAGGGAAGTAGCCTCTTGGCCGAAGACGAT------------------GATGAAGATCCAGAGCACCGGCGGCGTGCACGTATGGAATGGTGCACCGAGCGAGGGATTGAGTATATTGAGGCCTGTGCAATCAATGAGGCATTTGACAAGTGCATGTCTGTTGATGGGGACCTGCAAGGAGTGCCACGAATTTTAGATGCAATATCTGCACATATGTGGACTGGTCTGGTGATGAAGCCTGCTGATGTTCAAAGAAATTTTCAACAAGGCTCGAAAGAGAATGACGAAGATAGAGGG---------------TCGTCCAGCGAAGATGAGGAAGATTTCTTGATTGAGTATGAGATTTTATCTAATGCATCAACAGAACCATGGGATGGTAATGAGGATTTGTGGAGCTTCAGA---------------GGTGCTGAAGCTCCACCTATGGATGTGGCGATCCCTTCCGATGGGGAATTCAAAGCAGCCGATGACATAGAGCCCTCAACAATCCAAACAAATGTCCCTAGTAACCTTCCAGATGAGTCTGAA---GGTACTTTTGCATCAACAAGTACAGTTCCTCATGTCGTGTCCACAGCGCATGGCAGTGAAGATCAAGTAATAATTGTGCAACATTCAGATGGATTGAAGAGTCCAGAGACGTCCACTATCTCTCGTGAT------GTCATT------------------------------------------------------------------GAGGCAGGTGAAGGCAGTAGTTTG---------------------------------GACGTAACCGAGGAGGTTTTTGTAAAGAAC------------------------------------------GATAAGGAA---CATGGAGCTGAGGACTTGGAGAAATTGATGCATGAGATGGCTAGCATGCGAGAGAATATGCGCAACATGTCTGATGGGCAAAGAAGAGAGATGGCTGCTCAGTTGGCCATGCGGATGGCTAGTGTGTTCTTAGATGATGACGAGGAAGATGATGAGTGA---------
>Lygodium_japonicum
ACGTTTACTGTATCTTCTTCCATTGGGCAGCTGCAAAGAATTATGGGCATGGAGATCCCTCGCTTGCCTGGGGAGGGAGGGGAGGAGGAGGAGGCGGACCAGCAGCAGCAGGAGGACAATGAGGGCATCTCC---TTGCAGAGCTTGCCCACTGTCTTCCTCGTTGGCCCTCCGAACGTTGGCAAACGGTCCATCCTCCAAAGATTGCTGGGA------------ATGGGTCACAGGAAAGGGTCG---CCTTGCTCAACTTCTGAAGTAACATGCCATGGTTGGACAATTGATACAAAATACTACACAGCTGATGTCTGCATATCAATGGCCAGACTGAGTGATACTGCAACCTATGAGAGTGCA---AGATCATATGCTCTGTCTATAAACTGCCAGGCCCTTGTACTGGTTTTTGATCTCAGTAATTTCTCAACTTTTGAAACCTTGCAAGAATGGGTTTCTAGT---TTGGAACTTCATGATTTCGAAATTCTACTTTGCATTGGAAACAAGGCAGATCGTGTACCAGATCACTTTGGTCATAGAGAATATCGCCAGCGGTTGCAGAAGCGAGGAGAATCCTCAAGTGATCCCCACCCTGAGTTCTGGGATTATGGTATTCAACGGAGTGAGGGATCCAGCTTGCTAAATGATGAA---------------------GGAAGCTCTACGGATATGAGAAGGCAATCATGTATTGCATGGTGTGCTGACCATGGAATTGAGTACATCGAGGCTTGTGCTGTGGATACCTTGTTTGATCAATGTATGTCGGTTGATGGTGATCTTCAAGGTGTGACGCGGATTTGGGGTGCACTTTCTGCACACATGTGGCCTGGGATGACTATGAAATCT---------GATAAGCAGAGCCAC---AGTGCTTTGGCTTCAGATGAGGTTGAAGAT---------------AATAGCACAGATGAAGACTCTGAGATCACAATACAGTATGAACTTTTGTCCAATGGCTCAGCAGAACCCTGGGATGGTGATGATGGACCATGGAGTTTTTATGAAGATGCAGGAATCAGCAGTGCTTTGAGTAATAATGACCAAGAAGCAGGTTCATCGGGTGATGTCCCTGCCATGCAGTCAGAGACACCTCCAGCATCTTCGCAGCAAAACTTATCAGGAGTTGATGAGCCAGCA---------------GGTTCAACAGGTGATGTCCCTGCCATGCAATCAGACACACTTCCAGCGTCTTTGCAGCAAAACTTAGTCGATGAGCCAGCCAATATATCCAGTTCAACTCCCCATGAGATGACTTCTAACACAGGTTCTGAGCAGACC------------------------ATCTCTTCAGGTTTGAATAATATGATTCTTTCACCTCATGCTGGTAATGGAAATGGTCCA------CCTGAAGCTGTCAGAGGA---------GACATAGGCTCTAATTCTGCTTCTCAAAGTCCATCAGGA---------------------AATGGCAGGTCACAGCAAGAA---CACCAATCAAATGACTTAGAGCGATTGATGATGGAAATGGCTCGCATGCGTGAAAATGCACACTTGATGCCAGACACTCAAAGGAGAGAGAGGGCAGCAATGCTAGCTTTACAAATGGCATCCATGTTTGATGATGACGACGACGATTGA------------------
>Pinus_maritima
------------------------------------------ATGGGGATAGAGATTCCTGATGAACAAAATGGC------------------GTCCAGTATGGCCAACCAGAACAACGAGAGGAAGGATCC---CTTTCTAGCAGGCCCAGCATTTTCTTAGTTGGTTCCCCGAGTGTTGGCAAGCGTGGCATCCTCACGAGGTTGGTTTCTTTGGAC------GCAGAAGACAATAGTCTCTCA------------TCATCTGAGATTACATGCCATGGTTGGACTATCGACACAAAGTATTATACAGCTGATGTTTGTGTTTGGATGGCACATCTTTGTGAAAAAACTTCTGAG------------CATGCTCATTCACTATCTAAACATTGCGATGCACTGGTGATGGTATTTGATCTGAGCAATCCATCATCATTTGAGGTTCTTCAAGACTGGGTTTCTGAA---GTCGACTTGCATAAGTTTGAGATTTTGTTATGCATTGGGAACAAGGCAGATCTTCTACCTAGTCACCCTGCTCATGCAGAGTACCGAAGAAAATTGCAGAAGTATGGAGAATCCTCCAGTGATCCTCACCCAGAGTTTTGGAATTATGGTATTGATCGAAGTGAAGGTTGTGGCTTATTGAATGAGGATGAA---------------------GAGACTTCGCAGGAGATACAGAGGTCTTGTCTTGAATGGTGCAATCAAAATAACATTGAATATATTGAAGCATGTGCAATCAATGATGGCTTTGATAAATGCTTGTCAATCAATGGGGATTCTCAAGGAATAAATCGCATCCGGGAAGCTCTTTATGCTCATATGTGGCCTGGCATGGTGATAAAGTCACAAAGC---AAATCGGCTGGCATA---CCTGTATTACCAACT---GAG------------------------GAATTTTCTGATGATGATTCTGAATATGAAATTGAATATGAGCTTCTATCTAATGGCTCAGCTGAACCTTGGGATGGGGTAGAAGATCCTTGGGTAGCTGTTAAT------------------------------------------------------------------------------------------AATGGTACACAAGATATTCAT---------------------------------------------------------------GTAACAGATGAAAGAGAAAATATA------------------CAAGAGTCTCAGAATGTACATGTTGAGCAGCCTAGCAACATTCAAGTCCAAAAGCAGAATGTATGTACTTCATTTCTGCAAAGAAATGGGTCAGTGTCTCAAACTCCTGTGTTGTCAGTACATGATGAGGACCATGCAGAAGCAACCACGTCACTGGTTTCAAGCACGATAGAACAAGGTGAGTTGGAAGAAAGAACTGAATGCAGTCTAGAAGATGCTGAAAAT---------------------AGAGGAAGGAGGGAA---------CATGCCTTTGATGACTTAGAACAATTGATGCATGAAATGGCACGCATGCGTGAAAACTTGAGATTGATGCCAGACCCCCTCAGGAAGGAGATGGCTGGCAGACTAGCCATGAAAATGGCTTCTGTTTTTTCAGATGATGAAGAAAATGACGGTTTGGATTGA------
>Amborella_tricopoda
------------------------------------------ATGGGAAGGGAAATGAGGGTGGATTCAGTA---------------------------------------------------------GAT---CCTGAGGAAAGGCCAGGCATCTTATTGGTTGGGGCCCCAAATGTTGGAAAGCGCACAATTCTCTCAAGGATGCTTTCAACAGAT---TTTGTCTCTGATTCGTCATATGAG------------CCTTCT---------TGCTATGGGTGGACCATCGATACAAAGTATTACGCAGCTGATGTTTCTATATGGATGTCACATCTTGAAACTGGAACGATTATG------------GATACTTCCCCAATTGCCAATCACTTAGCAGCACTGGTGATGGTCTTCGACATGAACAATATGTCATCATTTGGGGTTCTCCGAGAATGGGTTTCTTCTGGTGTGGACATCGAAAATTTTGATATATTATTGTGCATTGGGAACAAAGCAGATCTTTTGCCCGGTCACTTTGCACATGCAGAGTATCGAAGGCGATTACAGAAGCTTGGGGAATCCTCCAGCGATCCACACCCTGAATTCATGGACTACGGAATCCGTGAGACTGATGGAAGCAGCTTGTTGGGGGAAGAAGAA------------------GATGAACAATCCTCAGAGATCAAGAAATCATGCTTGGAATGGTGTGGAAAACATGGTATCGAATACGTTGAAGCGTGTGCAGCCAATGCTGACTTTGATAGATGTTTGTCAATAGATGGTGATCTACAAGGCATTGAACGACTCCTAGGAGCTCTTTCTGCCCACATGTGGCCTGGAATGATCATGAAATCTATGAAA---AACAAACTGGACATG---CATCCTCCTATTGACAGAGAT------------------------GATTTCTCAGATGAC---TCAGAGTTCGAGATTGAATATGAACGGCTATCCAATGGCTCTGCAGAACCATGGGATCACATGGAAAACTCATCAGCTTCCTTT---------------------------------------------------------------------------AACACCCCAACTGAATTGTCGGTCTCAAGAGAACTAATAAACGAAGTTGGTAGTGAGTTACAAGTCCGCTCCTTAACCGATGAGGCTAAGGTTGAGTCCTTGACTGCAACAGGAGGCCTAATTTCT------------------AAACAAGAAGAACCAGCTAATAGGGAGGCTGAAAACTCTAGTTCTAAACAAGAAGAGACAATTATTAAGGAGGCTGAAGACTCTAATTTTAAT---CAAGAAGAGCCAGGAATTATGGTGACTGATGATCCTCTGTCTAAACAAGAAGACTCGGTTATGAGAGAGACTGAAGATCCT---------CATTATAGACAAGAACCTGTTATTAGGGAGGTTGAAAATGGTAATTCAGAGGAAATCATAGAGGGTGGTAGGGAT------------------GAGAATTTGGAGCAATTGATGTGTGAGATTAGTCATATGCGTGAGAATTTGAGGTTGATGCCTGATTTTCAGCGGAGGGAGATGGCTGCAAAGCTGGCCATGAAAATGGCTGCAATGTTTGATGATGGAGATGAGGATGACTCTGACTGA---------
>Theobroma_cacao
------------------------------------------------------------------------------------------------------------------------------------------------------------------ATGGGATCGGGA------------------------------------------------------AGCGACCCTCCATCTTCG------------TCATCG------------------------------------------------------------------------------GATGTCCCAACGTTG------------GCAAGCGCACCCTCC---------------------------------------TCTCCCTTATCAACTCTTGATGCACTTCAGGATTGGGTATCTCGC---ACTGATATTCAAAACTTTGAGATTCTACTCTGCATTGGAAACAAAGTGGATCTTATTCCAGGTCATCCCGTCCATGCTGAATACAGAGAACGCCTACTCAAACGTGCTGACTCCTCTGCTCATTTTTCTTATGACTTCACTTATTATGGAATTTCTCAAACTGAAGGAAGCAGTTTATTGGGGGATGAA------------------------GATCCATCCTCCAACATTCGCAGAAAATGCTTGGAATGGTGCATTGACCACAACATTGAATTCATTGAAACTTGTGCTTCTAATGCCGATTTTGACAAATGTTTGTCAGTTGATGGTGATTTACAAGGAGTTGAACGTCTTTATGGTGCTCTGTCTGCTCATATGTGGCCCGGAATGGTTCTGAAATCC---GGT---GATAAGATAACTGAA---CCATCGCTACCTGAGAAAGAA------------------------GAGTCATCAGAAGAAGAACCTGATTATGAATTGGACTATGAAGTGCTATCTGCGGGTTCAGCTGAACCATGGGATGACACAGGTGAAGAATGGGTTTCTGCA---------------------------------------------------------------------------------------------AGTGGAGCTAACGCAGTCCTG---------------------------------------------------------------------GATATAGGGAAATCAATT------------------GGTGAGGACAATTCTTTTACAGAGTGTGTTCAAGGAAACATAACCAGAAATGAAAAG---------------------------------------------GAA------GAGCTGCAGCCTTTTGCAGCAGTTTCTGCATCAGAGGATAATATTGACAGAGTGACACCTAATGCC---------GGAGAACCTGACGAAGCTTCAGCT------------------------TCAGAATTAGATGATGGTACACAT------------TATGATTTTGAGGATTTGGAACAGTTGATGTCTGAGATTGGAAACATTCGCAGCAACTTGAGGTTAATGCCTGATTTTCAGAGGAGGGAGATGGCTGCAAAGCTGGCTATGAAAATGGCTGCCATGTTTGGAGGTGGCAGCGATGATGAAGAGGAAATATGA------
>Arabidopsis_thaliana
---------------------------------------------------------------------------------------------------------------------------------------ATGGAAAGCCGACCGGGAGTTTTGGTCGTCGGATCCTCTGGCGTCGGCAAGCGCACCCTCCTCTCTCGATTGCTCTCTGTGGAA------TTTGAGGATTCATCGGAGTCA------------TCATCTCAAACAGAAGTTCATGGCTGGACGATTAACACTAAGTATTACACTGCGGATGTTTCTGTATGTATATCACATATTTGCGATGAATACTCTCTA------------CCCAATCTCCCTAACTCACATCCACTGGTGGCGTTAGTTATGGTCTTCGACTTGAGTGAGCTGTCAACCCTTGTTGCTCTTCAAGACTGGGTTTCTCAT---ACTGACATCAACAGTTTTGATATATTGTTGTGCATTGGTAACAAAGTAGATCGTGTCCCTCATCACCTTGCTCATGATGAATATAGACGGCGCCTTTTGAAGGCATCAGACCCCTCTAGAGATCTGTATTCGGACATTGATGACTTTGGGATCTCCGAAACTGAAGGAAGCAGCTTGTTGGGAAGTGAA------------------------GATGCATCACTAGATATCAGGGGAGCATGTCTTGAGTGGTGCTCTGAGAATAACATTGAGTTCATTGAGGCTTGTGCCTCTAATCCTGATTTTGACAAGTGTTTATCAGTCGATGGGGATTCTCAAGGGGTTGAACGTCTATTTGGTGCTCTTTCGGCTCATATGTGGCCTGGGATGATTCTGAAATCT---GGT---GATAGGATAAATGAA---CCTGTGTTACCTCAAGGGGAA------------------------GAGTTGTCAGAAGAAGAATCTGAATATGAATTGGAGTATGAAGTGCTATCAGCAGGCTCAGGTGATCCATGGGATAATATTGAAGAAAGATGGGTTTCTGCA---------------------------------------------------------------------------------------------AGTGAAACGCATTCACATGCC---------------------------------------------------------------------GATGCTGGCGGATCCACT------------------TCACAGGAAAACCTCCAT---------GTAGAAAATAGTATGGTGAAACCGAATAAAGTT---------------------------------------GATGAA------GAGCTGCTGCCGTCAGGGTCAAGGTTAGAGCTGCAAAATGACACTGACAGAGCAATAGTAACAGAT---------GAAAAACCT---------------------------------------------------TTGGGCACAGAAAATGAAAAATGTTACGAGTTTGAAGATGTGGAACAGTTGATGTCAGAAATAGGAAACATCCGGGACAACTTGCGATTGATGCCTGATTTCCAGAGGAGGGAAATAGCTGCAAATTTAGCGATGAAAATGGCTTCCATGTTTGGAGGTGACACTGATGACGAGGAAGAACCTGAGTGA---
>Ananas_comosus
------------------------------------------ATGGCGGCGGAGGGCGGCGGCGGCTCGCCG------------------------------------------------------GGATCT---CTGGAGGCGCGGCCCGGGATCCTCCTCGTCGGCTCCCCCAACGTCGGCAAACGAAGCCTCCTCTCTCGCTTGCTTTCAATTGAT------ATTCCCGACACACATGACTTA------------TCCTCTGGGGTTCTTTGTCAAGGGTGGACGATTGACACCAAGTATTACTCAGCTGATCTTTCTATATGGACAGCTCACCTTGATGAAGGCTTTTCTTTC------------AGATCGCTGCCGAACCCTAGGCAGTTGGCTGCTCTAGTGATGGTTTTTGACATGAGTGAGGAATCCTCCTTTCTTACTCTAAAAAGTTGGGTTGCCAAC---ACCGATATTAAGAAATTCGAGATATTATTATGCATAGGGAATAAAGCAGATCTTGTGCCTGGCCATCATGCTCATACGGAGTATAGAAGACGCAAACAGAAACACAGAGAGTCATCAAGCGATCCCCACACTGAATACTTTGATTATGGGATAGATGAAACAGAGGGTTTTAGTTTATTAAGGGACGAA------------------------GAGCCATCTATAGAAATTAGGAAGTCATCTTTAGAATGGTGTGTTGAAAATAACATAGAATATATTGAAGCTTGTGCTGCAAATGCCGACTTTGATAAATGTCTGTCAGTTGATGGTGATATTCAAGGTGTAGATCGACTCTTTGGAGCTCTTTCTGCACATATGTGGCCTGGAATGATCCTCAAGTCT---GGA---AATAGGATCGCCACC---CCATCTTTAGTGGAGAAAGAA------------------------GAAACTACGGATGACGAATCCGATTATGAAATTGAATATGAGGTTTTATCTGACGGATCCGATGAACCATGGCAA------GGAGCAGCTGGAACCAGTAAA---------------------------------------------------------------------------------------------AGCTCAGAACATGAAATCCCG------------------------------------------------------------------------------------------------------------ACTTCTAGTTCTCTTCCAAATGACCTTGCTCCGGAAACTGTCTTACAACAAGAAGCA---------------------------------------GAAGATAGAGCTAAGCTGACCGAGGATAATGATCAGAAGCAAGAAGCCAATCCGTCTTCAGAGCAGAAGCCAAAAGCT---------GAAGCAGAGATGAGTGGTGGGGTTGAAGCTAATGATAAC---AATACTAACGAAGTGGATGAGGATGAACAT------------TATGGGTTGGATGATCTGGAAAGGCTAATGTCAGAGATCGGTAACATGCGCGCCAATTTGAGGCTTATGCCAGATTTCCAAAGAAAGGAAATGGCCGCAAAGATTGCAATGAAAATGGCGGCCATGTTTGATGAAGGCAGTGATGAAGATGGCGTTTAG---------
>Oryza_sativa
---------------------------------------------------------------------------------------------------------------------------------------------------------------------------------------------------------------------------------------------------------------------------------------------------------------------------------------------------------------------------------------------------------------------------------------------------------------------------------------------------------------------------------------------------------------------------------------------------------------------------------------TTTGGGATAAACGAAAGTGAAGGTTGTGGATTGTTATCAGAGGAA------------------------GAACCACAAATAGAGATCAGAGACTCCGCTTCACATTGGTGCATTGAACACAATATTGAGTATGTCAAAGCTTGTGCTTCCAATGCTGACTTTGATAAATGTCTATCGGTGAATGGAGATAGTCAAGGCTTAGAGCGACTCCTTGGAGCCCTTTCTGCACACATGTGGCCTGGAATGATTCTGAAATCT---GGA---AACAGAATAACCGTT---CCATCCTTGGTTGAGAAAGAA------------------------GAATCTACAGATGATGAATCCAATTACGAATTTGAGTACGAAGTTCTGTCCCATGGATCTGATGAACAATGGGAATTCATTGGTGAGTCAAGTACGTCAAGAGAC---------------------------------------------------------------------TTGGAGGGATTGAATGAAGATACAGCTACTCATGATAAAACTAATCAGGTT---------------------------------------------------------GTGGATGCTGATGCTAATTCA------------------GTGGCATCCAATCCTCTTCCAAATGGCAGAATGACAGAAACT---------------GCT---------------------------------------GAGGAA------AAACTGGTACCTCAGAGCCACAAAAGCGAGGTTAGTAATGATATGGATAACACACAAGCAGATGCT---------TCAGAGAAACTGCAAGCTGGTATCCCAGAGGGT---------------AACAAGCTATTTGAAGATGAGCAT------------TACGGTCTAGATGATCTGGAGCGGCTAATGTCAGAGATTGGCAACATGCGCTCCAATTTAAGGCTCATGCCTGACTTCCAAAGGAAAGAGATGGCTGCCAAGCTTGCCATGAAAATGGCAACCATGTTTGGTGAT---AACGACGAAGAGGGCTCTGAAGATATCTGA
>Isoetes_elatior
---------------------------------------------------------------------------------------------------------------------------------------------------------------------------------------------------------------------------------------------------------------------------------------------------------------------------------------------------------------------------------------------------------------------------------------------------------------------------------------------------------------------------------------------------------------------------------------------------------------------------------------------------------------------------------------------------------------------------------------------------------------------------------------------------------------------------------------------------------------------------------------------------------------------------------------------------------------------------------------------------------------------------------------------------GACTGG------------------------------------------------------------------------------------CATGGGGAGAACTTGGTCACCTCTGATGAATGCCAGGTTTCTATGGAAGCTAATGCTGATAGTAATGAATTG---------------------------------------------TCAAGGAATGCTACGAGTAATGGAAGTGCA------------------TCACATGATTCAAGTTTAGGGGTTGCAA--------------------------------------------------------------------------------------------------------------------------------------------------------------------------------------------------------------------------------------------------------------------------------------------------CGAGAGAACATGAGATTAATGCCAGATGGCCAAAGGCGCGAAATGGCTGCTAGGATAGCAATGCGCATGGCATCCTTGTTTCATGACAGTGAAAATGAGGATGA----------------
>Isoetes_coromandelina
----------------------------------------------------------------------------------------------------------------------------CTCTTAGC------------ACTCCAAGCATACTGATGGTGGGAGCTCCTTCCGTCGGGA-ACGCACAATTCTAAA-----------------------------------------------------------------------------------------------------------------------------------------------------------------------------------------------------------------------------------------------------------------------------------------------------------------------------------------------------------------------------------------------------------------------------------------------------------------------------------------------------------------------------------------------------------------------------------------------------------------------------TGCAAGGGGTGGCACGGATACACGGGGCGCTGTCAGCACACATGTGGCCTGGTCTTGTT---------------------------------------------------------------------------------------------------------------------------------------------------------------------------------------------------------------------------------------------------------------------------------------------------------------------------------------------------------------------------------------------------------------------------------------------------------------------------------------------------------------------------------------------------------------------------------------------------------------------------------------------------------------------------------------------------------GAAGATTTAGAGCAATTGATGCAAGAAATGGCAGGCATGCGAGCGCATATGAGATTCATGCCAGATGGCCAAAGGCGTGAAATGGC-------------------------------------------------------------------------
