# Supplementary material for: Phylogenomics indicates the “living fossil” Isoetes diversified in the Cenozoic
Source: PLoS One. 2020 Jun 18;15(6):e0227525. doi: 10.1371/journal.pone.0227525 (PMC7302493; doi:10.1371/journal.pone.0227525)
Supplement: S1 File — Folder containing fasta files for each of the individual nuclear alignments. (GZ) [file pone.0227525.s011.gz › 1_Individual_Nuclear_Alignments/Homolog_28492.orthogroup_7.fasta]

>Isoetes_sinensis
---------------------ATGAGGGTAGAAGGGGGGGCTTATAGCCCTAGTCCGGTGGCCAGCTTGCGAGCTCGCAAGGTTGAGAAGATTTTTAAGCAATTTGATGTGAATCAGGATGGTAGGCTTAATCGGCAAGAAATGGCAGCTCTTGTTATTGCTGTAAATCCAAGAGTGAAGTTTAGTGATGAGCAGATTCGGGCTATCTTGGACGAGGTTTTCAGGACTTATGGGGATTTTATTGATAGTGAGAAG---GGCCTCAGTTTGGAAGGGCTTTTGAGGACATATGATGATGGTGCAGGAGATATAGACAGGGATTTTGATGCGTTAGGTTTG------------------------------------------------------------------------CACCTAGACAGGGAAAGCATT---------------GGGAGTGGTTCTGGACTGGATGAAGATGGAACTAGGAAAACTGCTATTGTGTCA---ATTATGGACGAGAGGCCAGAA---------------ACTGGGCCGGCTAGAAGGGGCCAAAATGTTGGTGTG------------TGGGCAGCATCTCCTAATAATGGCATAGTTTATGATGATACATGGAGACTTATAGAGGATTTGGAAATCCTCTTGAGGAGGGTAGAGAGCAAGATTGAGGCTAGAAGGAAGGCGAAAACCTTAAAA------------AAAAAGCCTGAAATGTCTAATGGAATAGAAGCATCTGGTGAGCTGACAATATGCAGCGAGGAAGGACTAAAGAAGAATTTA------------------------------------------------CAAGAGCTTGGCCCAGATTATTCAACATTTCACAAGGCCCTG------------------------ACTGAACTCAGGCAGAAGGGAGATGCTTCTCGCACACAAGAAGAAGCCTTCGATGTTCACATGGCAATGGGAAGAACTCTTTTTGACCATGGCTTTTATGAAGAAGCA------------TTGATTAGTTTCAAGAGAGCAACGGAATTGAAACCAGCTGATGTGAGG------------------------------------------------CCACATTTCAGAACTGGAAATACCCTTTATTCTTTGGGCAACTTCTATGAAGCAAGAGAAGCATATGAGCTTGCATTAGAAGCAGCACATTCTACCAGCCCGCAGTGGACGAGCTTGCTTCCACAA---------ATCCATGTAAATTTAGGAGTTGCATTGGAAGGGGAAGGCATGCTTCTTGGAGCTTGTGAGCATTACAGAGAGGCAGCTATTTTAAATCCAACTCATTACAGGGCTTTGAAACTGTTGGGAAGTGCATTATTTGGG---------------------GTTGGTGAGCTTAGGGCAGCTGAGAAGGCATTGGGGGAGGCTATCTTCTTAAAACCAGACTATGCTGATGCTCGTTGCGATCTCGGTTCTGCATTACATGCTCTTGGAGATGACGAGAGGGCAATTGTGGAATTTCAGAAGGCAATAGATTTAAAACCAGATCATATGGACGCTTTGTATAACTATGGAGGCCTGTTACGAGACACAGGGCGTTTTGAGAGGGCTGCAGAAATGTATTCCAAGGTTCTTGCAATAAAGCCAGGACATTGGCAGGCTCAACTTAATCGAGCTGTATCACTTTTAGGT---------------------GCTGGAGACACAGAGGAAGCACGAAGGCCACTGAAGGAGGCATTC------------------------AAAATGACCAACAGGGTGGAGCTTTAT------------------------------------------------------------------------GATGCAATCATGCACTTGAAGCACCTCCAGAAAAGGCCAAATGAAGTTCCT------------------------------------------------GCAAGGAGCATCCAAGGTCATGGT------------------GGTAATGCATTGGCTGAGATCAATGGT------------------------------------------GCAACAACTGTGGAAGCTTCT------------------------------AGATTTTCAAGAAGCAACAAGAAAACAACTCCAAGGGAATTGCTGGCACATGCCCTTAATATTCGAAAATTTCAAAAGCAAACACGGCTTAATCGATGCAATGTG------------------------------------------------------CAAGCACTTGGAAAGGAGCTA---------------------------------------------------------------------------------------------------------------------------------------------GAAATTTTGAAACAGCCT---------------TCAAGAACTGTG------------GAAAAAAACATTAGAAAAGCAGACGTGGAAAAAATATTAAGA---AGGTTGCTAAATTTCTTAGGCCCTGAAGCATTTCAAGGCACAATGAAAGCAGTTAATGAGAGAGTATTAAATGTGCTTGATAGATCAGGTACAGGGAAGGTAGATCTTGGCCTGTTCTTTGCTGTTATAGCCCCTATTTGTGCTGGACCAGCAGACAAGAGAAAAAGTATGGCTTTTGATTCTCTTCGTTGGCGA---------------GGAACACGGGGTGTTGGA---GCTGAGATTGCTAGAGGAGTGACACAAATGTATTTTAAGTAT------------------------------------------------------CTGCGTGCCGTTTATATG---------AGAGTA---------AATGAGAGATGGGAGGCACATGGACAAGATGAA------------------------------------CATGCAAATGTTTCATTTCCTGAA---TTTCAG---------------------------GAAATGTTTGATAAC---------------------------------GCGGAATTGGGA------------------------------------------TTTGGT---ATGATGGACACATTGATGAAGCTTGAGGTT------------------------------------------------------------------------------------------GGAGATAGGGTTAGGCACAATGGCCTTACCTGTGCTGTATGTGCATATACAATC------------------------------------------------------------------------------------------------------------------------------------------ACTGGTCCCCGTTTCAAGGAGGTAAATGCTAATTTTAACCTTTGCTCGACATGC---------TACAGTGAAGGTAAAGTGCCTATTCATGTCAAGCAAGAGGAGTAC---------------TGTTTCAAAGAGTATAATACGGAAACAGATGCGGTGAAGGATAAGCTGCGATTTCTTGGATCTCGTGGCTAG------------------------------------------------------------------------------------------------------------------------------------------------------------------------------------------------------------------------------------------------------------------------------------------------------------------------------------------------------------------------------------------------------------------------------------------------------------------------------
>Isoetes_lacustris
---------------------ATGAGGGTAGAAGGGGGGGCTTATAGCCCTAGTCCGGCGGCCAGCTTGCGGGCTCGCAAAGTTGAGAAGATTTTCAAGCAATTTGATGTGAATCAGGATGGTAGGCTTAATCGGCAAGAAATGGCAGCTCTTGTTATTGCTGTAAATCCAAGAGTGAAGTTTAGTGATGAGCAGATTCGGGCTATCTTGGACGAGGTTTTCAGGACCTACGGGGATTTTATTGATAGTGAGAAG---GGCCTCAGTTTGGAAGGGCTTTTGAGGACATATGATGATGGTGCAGGAGATATAGACAGGGATTTTGATGCGCTAGGTTTG------------------------------------------------------------------------CACCTAGACAGGGAAAGCATT---------------GGAAGTGGTTCTGGACTGGATGAAGATGGAACTAGGAAAACCGCTATTGTGTCA---ATTATGGACGAGAGGCCAGAA---------------ACTGGGCCGGCTAGAAGGGGCCAAAATGTTGGTGTG------------TGGGCAGCATCCCCTAACAATGGCATTGTTTATGATGATACATGGAGACTTATAGAGGATTTGGAAATCCTATTGAGGAGGGTAGAAAGCAAGATTGAGGCTAGAAGGAAGGCGAAAACCTTAAAA------------AAAAAGCCAGAAATGTCTAATGGAATAGAAGCATCTGGTGAGTTGACAATATGCAGCGAGGAAGGACTGAAGAAGAACTTA------------------------------------------------CAAGAGCTTGGCCCAGATTATTCAACATTTCACAAGGCCCTG------------------------ACTGAACTCAGGCAGAAGGGAGATGCTTCTCGCACACAAGAAGAAGCCTTTGATGTTCACATGGCAATGGGAAGAACACTTTTTGACCATGGCTTTTATGAGGAAGCA------------CTGATTAGTTTCAAGAGAGCAACAGAATTGAAACCAGCTGATGTGAGG------------------------------------------------CCACATTTCAGAACTGGAAATACTCTTTATTCTTTGGGTAACTTCTCTGAAGCAAGAGAAGCATACGAGCTTGCATTAGAAGCAGCACATTCTACCAGCCCGCAGTGGACGAGCTTGCTTCCACAA---------ATCCATGTAAATTTGGGAGTTGCATTGGAAGGGGAAGGCATGCTTCTTGGAGCTTGTGAGCATTACAGAGAGGCAGCTATTTTAAATCCAACCCACTACAGGGCTTTGAAACTTTTGGGGAGTGCATTATTTGGG---------------------GTTGGTGAGCTTAGGGCAGCTGAGAAGGCATTGGGGGAGGCTATCTTCTTAAAACCAGACTATGCTGATGCTCGTTGCGACCTTGGTTCTGCATTACATGCTCTTGGGGATGATGAGAGGGCAATTGTGGAATTTCAGAAGGCAATAGATTTAAAACCAGATCATATGGACGCTTTGTATAACCTTGGAGGCCTGTTACGAGACACAGGGCGTTTTGAGAGGGCTGCAGAAATGTATTCCAAGGTTCTTGCAATAAAGCCAGGACATTGGCAGGCTCAACTTAATCGAGCTGTATCACTTTTAGGT---------------------GCTGGAGACACAGAGGAAGCACGAAGGCCACTGAAGGAGGCATTC------------------------AAAATGACCAACAGGGTGGAGCTTTAT------------------------------------------------------------------------GATGCAATCATGCACTTGAAGCACCTTCAGAAAAGGCCAAAAGAAGTTCCT------------------------------------------------GCAAGGAGCGGCCAAGGTTATGGT------------------GGTGACGCATTGGCCGAGATCAATGGT------------------------------------------GCAACAACCGTGGAAGCTTCT------------------------------AGATTTTCAAGAAGCAACAAGAAAACAACTCCAAGGGAATGGCTGGCACATGCCCTTAGTATTCGAAAATTTCAAAAGCAAACACGGCTTAACCGATGCAGTGTG------------------------------------------------------CAAGCACTTGGAAAGGAGCTA---------------------------------------------------------------------------------------------------------------------------------------------GAAAATTTGAAACAGCCT---------------ACAAGGACTGTG------------GAAAAAAGCATTAGAAAAGCGGACGTGGAAAAAATATTAAGA---AGGCTGCTAAATTTCTTAGGCCCTGAAGCATTTCAAGGCACAATGAAAGCAGTTAATGAGAGAGTATTGAATGTTCTTGATAGATCAGGTACAGGGAAGGTAGATCTTGGCCTGTTCTTTGCTATTATAGCCCCTATTTGTGCTGGTTCAGCAGACAAGAGAAAAAGTATGGCTTTTGATTCTCTTCGTTGGCGA---------------GGAACGCGGAGTGTTGGA---GCTGAGATTGCTAGAGGAGTGGCACAAATGTATTTTAAGTAC------------------------------------------------------CTGCGTGCTGTTTATATG---------GGAGTA---------AATGAGAGATTGGAGGCACATGGACAAGATGAA------------------------------------CATGCAAATGTTTCATTTCCCGAA---TTTCAG---------------------------GAAATGTTTGATAAC---------------------------------GTGGATTTGGGA------------------------------------------TTTGGT---ATGATGGACACATTGATGAAGCTTGAGGTT------------------------------------------------------------------------------------------GGAGATAGGGTTAGGCACAATGGCCTTACCTGTGCTGTATGTGCATATACAATC------------------------------------------------------------------------------------------------------------------------------------------ACTGGTCCCCGTTTCAAGGAGGTAAATGCTAATTTTAACCTTTGCTCGACATGC---------TACAGTGAAGGTAAAGTGCCTATTCATATCAAGCAAGAGGAGTAC---------------TGTTTCAAAGAGTATAATACAGAAACAGATGCGGTGAAGGATAAGCTGCGATTTCTTGGATCTCGTGGCTAG------------------------------------------------------------------------------------------------------------------------------------------------------------------------------------------------------------------------------------------------------------------------------------------------------------------------------------------------------------------------------------------------------------------------------------------------------------------------------
>Huperzia_squarrosa
------------------------------------------------------------------------------------------------------------------------------------------------------------------------------------------------------------------------------------------------------------------------------------------------------------------------------------------------------------------------------------------------------------------------------------------------------------------------------------------------------------------------------------------------------------------------------------------------------------------------------------------------------------------------------------------------------------------------------------------------------------------------------------------------------------------------------------------------------------------------------------------------------------------------------------------------------------------------------------------------------------------------------------------------------------------------------------------------------------------------------------------------------------------------------------------------------------------------------------------------------------------GCCGCACAGTTAAACAGCTCTCGCTGGGCAACTTTGCTGCCTCAG---------ATTCATGTTAACTTGGGAATTGCCAAAGAGAAAGAGGGAATGCTACTGAATGCTTGTGAGAATTATAGAGAAGCGGCAATTTTGAGCCCAGCTCATTATCGTGCGCTGAAGCTTCTGGGTAGTGCTCTCTTCGGT---------------------GTAGGGGAATATCAAGCAGCTGAGAAAGCATTACTCGAGGCAATTTTCTTGAAATCGGATTATGCAGACGCTCATTGCGATCTGGGTTCGGTGTTGCATTCGCTAGGTAACGAAGAAATGGCCATTGCCGAGTTCCAGAAGGCGATTGATCTCAAGCCTGACCATGTGGATGCTTTGTATAATTTGGGAGGTCTGATGAGAGATGCAGGGAGGTATGAAAGAGCTGCAGAATTGTACTCCAAAGTGTTAGCCATCAAACCATTACACTGGCAGGCACAGCTGAATCGAGGCGTAGCACTTCTTGGT---------------------GCTGGAGATGTGGAAGAAGCGAGACGGGCCTTCAAGGAGACATTC------------------------CAAATGACAAATAGGGTTGAACTTTAT------------------------------------------------------------------------GATGCCATTCTTCACCTAAAACACATGCAAAAAAGGCCCAAGGGATTGAGCTTTGTGATCAGG---------------------------------AATGCCCAAAAAAAGGCAAGTAAAGAG------------------GGCGAATATGCGAGCAGCGTTACCTCAGTAGGAAGAGGGATT------------------------AGGGCGGCAATCATAGCACCGTCT------------------------------GCATTCAGAAGGGCAAGTAAGAAGACCACCCCACGTCAATGGATGGCTTCTGCTCTTGAAATTCGTGCCTTCCAGCGACAAACCAAGTTAAATCGCTGCAGTGTG------------------------------------------------------GCAGCCCTGACCAGGGAAATA---------------------------------------------------------------------------------------------------------------------------------------------TCATCTGGGCAACTTCCACTAGCA---TCAGGCGAATCTAATGCA------------GAAAAATCTATGCGTAAGTCAGATCTTGAACAGATTCTACGA---CGCTTGCTCCCTTTCTTAAGTTCGGAAGTGTTCCAAGTGACTGTGAAGGCAATCAATGAAAAGATCTTTAGCGTTCTTGATAGAACTAGTTCTGGCAGGATAGACATTGGGATTTTTTTGGCTATAGTTGCCCCTCTCTGCGCTGGCACTCCAGATAACAGAAAAAGGGCTGTATTTGACATACTTGTGTGGCGG---------------GCAGCAAAGGGTATGGGT---GCAGAAATACCAAGAGCAGATGCTAAAGTATACATAAAGCTT------------------------------------------------------TTGAGAGCAATTTATATACCGTCACAAGCAACC---------AGTGAGCTTTGGGAGGTGCATGGTGATGATGAA------------------------------------CAGGAACATATTTCTCATTCTGAA---TTTGTT---------------------------GAGTTGTTCGATGAC---------------------------------CCTGATTGGGCT------------------------------------------TTTGGG---CTCATGACAGCTCTCGTG---------------------------------------------------------------------------------------------------------------------------------------------------------------------------------------------------------------------------------------------------------------------------------------------------------------------------------------------------------------------------------------------------------------------------------------------------------------------------------------------------------------------------------------------------------------------------------------------------------------------------------------------------------------------------------------------------------------------------------------------------------------------------------------------------------------------------------------------------------------------------------------------------------------------------------------------------------------------------------------
>Huperzia_lucidula
------------------------------------------------------------------------------------------------------------------------------------------------------------------------------------------------------------------------------------------------------------------------------------------------------------------------------------------------------------------------------------------------------------------------------------------------------------------------------------------------------------------------------------------------------------------------------------------------------------------------------------------------------------------------------------------------------------------------------------------------------------------------------------------------------------------------------------------------------------------------------------------------------------------------------------------------------------------------------------------------------------------------------------------------------------------------------------------------------------------------------------------------------------------------------------------------------------------------------------------------------------------------------------------------------------------------------------------------------------------------------------------------------------------------------------------------------------------------------------------------------------------------------------------------------------------------------------------------------------------------------------------------------------------------------------------------------------------------------------------------------------------------------------------------------------------------------------------------------------------------------------------------------------------------------------------------------------------------------------------------------------------------------------------------------------------------------------------------------------------------------------------------------------------------------------------------------------------------------------------------------------------------------------GCAAGTAAGAAGACCACCCCCCGCCAGTGGATGGCCTCTGCTCTTGATATTCGTGAATTCCAGCGACAAACCAAGTTGAATCGCTGCAAGGTG------------------------------------------------------GAGGCCTTGACCAGGGAAATT---------------------------------------------------------------------------------------------------------------------------------------------TCGACCGGGCAACTGCAACTCGCA---TCAGGCGAGTCTAATGGA------------GGAAAATTCATGCGAAAGGCAGATCTGGAGAAGATCCTACGA---CGAATGCTCCCGTTCCTAAGTTCAGAAGTGTTCCAAGTGACAGTGAAGGCAATTAATGAAAAGATCTGTAATGTTCTTGACAGAACTACTACAGGCAGGATAGACATTGGGATGTTTTTAGCTATAGTTGCCCCTATCTGTGCTGGCACTCCAGACAAGAGAAAAAGGGCTGTATTTGACATACTTGTGTGGCGG---------------GCATCGAAGGGCATGGGC---GCAGAAATTCCAAGATCGGATGCTAAAGTGTATATAAAGCTT------------------------------------------------------TTGCGAGCCATCTATATACCATCCCAGGCAACC---------AGTGAGCTTTGGGAGGTTCGTGGTGACGATGAG------------------------------------CAGGAACATATTTCTTATGCTGAA---TTTGTT---------------------------GAGTTGTTTGATGAC---------------------------------CCTGATTGGGCT------------------------------------------TTTGGG---CTCCTCACAGCTCTCGTGAAGCTCGAGAAA------------------------------------------------------------------------------------------GCGGATAGGATTCGTCACAATGGTCAGACATGTAGTGTATGCTCTTACACCATC------------------------------------------------------------------------------------------------------------------------------------------ATTGGTCCGCGCTTTAAAGAAGTAAAAGCAAATTTCAGTCTTTGTTCTAAGTGT---------TACAGTGATGGAAAAGTGCCTGCTGATGTCAAGCAGGAGGAGTAT---------------AGATTTAAAGAATACTTGACTGAAGCCGAGGCAGTGAAGGATAAGCTTAAAATATTC------AGGTCGATAAAACCTCCAGCTGACCTGCAAAGCCAGTAG------------------------------------------------------------------------------------------------------------------------------------------------------------------------------------------------------------------------------------------------------------------------------------------------------------------------------------------------------------------------------------------------------------------------------------------------
>Ceratodon_purpureus
---------------------------ATGGAAAACGGC---------------CCGGAGTTAAACGTTAGGTCATTAAAAGTTCGAGGGATCTTCAACCAATTCGACCGAAACCAAGATGGCTGCCTCAACAGGAACGAAATGGCGAACTTGGTGATTGCTGTCAACCCCCGGGTTAAGTTCAGTAAGGAGCAGATCGAGGCCATTCTTGACGAAGTATTTAGGACATATGGCGAGTTTATTGATGGCAACAGG---GGTTTGAGCTTTGAGGGCTTGCTACGAACGTACGACGACGGAGCTGGTGATGTGGACCGAGACTTTGATGCCCTGGGATTGCAGTTACCTGTTAAGCAGACTGTGGAAGAGACACCT------------CCAGTC------------------TTTGTGGAACCCCGTAATGCTGAGCCT---AGTCCCCGTAAATCAGCACCCAGCGCAGAGCCTTCTCCATCACAGCCGAGACCCACGTCATCGATTGCAAATGAAACCTCAGGTCAG------------------GTGGGCAGGAGGATGTCCAAGGTTCCTGAG------------TGGGCCAAAGCTTCCAACAATGGAGTCGAATATGAGGACACCTGGAAGTTGATAGAGGATTTGGAGCTTTTGTTGAAGAGGCAAGACACGAAACTTGAAGGGAAGCGGAAGCAGAGAGAG---------------GACAAGAAGGGGGCTGGGCTCAATGGTCTTGATTCAACA---GACTGGGAAGACAGCACGGAGCAAGGTGAAGGAGTTGGGGTG------------------------------------AGACGTGGGGAGGGAGAGTTGGGGGCAGATTTTAGCGTTTTTAGGAAGGAACTT------------------------GCGGAATTGCGTGAGAGAGCGGGTAAAGCGCATACTCCAGATGAGGCATTCGATGGTCACATGGCAATGGGGAAGAGTTTATTTGAACGTCGTTGGCACGAGGAGGCA------------CTGATGAGCTTCAGAGCTGCAGTTATGTTGAAGCCACAGGATGTAAGG------------------------------------------------GCTCATTTCTTAGTTGGCAACGCGCTTTATTCTCTTGGTCAGTACAAGGAAGCTTGGGCGTCATATCAGAAGGCGCTTGAGGCAGGGGAGGAGAACGCGCAGGACTGGGAGGGCATTCTTCCACAG---------GTTCATGTTAACCTTGGAATCGCCCTCGAAGGTGAGGGCATGCTCATGTGTGCATGTGATCACTACCGTGAGGCAGCTATACTCAACCCTCGCCATTATCGTGCATTGAAACTGTTGGGAAGTGCCCTTTTTGGG---------------------TTGGGCGAATACCGAGCAGCTCAAAAATGTCTGGAGGAAGCGTTGGTTTTGAAACCAGATTATGCAGATGCTCATTGTGACCTGGGTTCTGCTCTACATGCTGTACACGAGGACGACCAGGCCATTTCGGAGTTTCAAAAGGCTATTGATTTGAATCCCAATCATGTGGATGCACTTTACAACCTGGGTGGGTTATTGAAAGACTCTGGAAGGTACGAAAGAGCTGCTGAAATGTATTCAAAAGTGCTCCAGCTAAGACCCCGGGACTGGAGGGCGCAGCTCAATCGAGCAGTCGCCCTGTTGGGA---------------------GCTGGAGATCAAGAGGAAGCTAAGAAGGCGTTCAAGGAAGCTTTC------------------------AGGATGACTAACCGTTTGGACATCTAC------------------------------------------------------------------------GATGCTATCAAGCATTTAAAGCAGAACCAGAAGTCGAAAAAAAATCTAACGACAATGGTG---------------------------------------GCAAATGCTGAGCAAAGTGCTACT------------------GGTCGGCGCACCCTTACACATGAACCGAGC---------------------------------------TTTCTTCAGGTGGATAGAACC------------------------------AGATTCAGGCAGGCAAACAACAGCACAACTGCACGGGAGTTTTTGGACTGCGCACTTAACATTCGTAGGTTTCAGAAACACACAAGGCTGAACTCCTGTGACATC------------------------------------------------------AACACTCTGTCAACAGAGATA---------------------------------------------------------------------------------------------------------------------------------------------GAGAAGAGTGGATATCTTCGTGTA---GATAAAGCTGGTGCTCCACCCTCTCAAAACGAGAAAGTGGTTCGGAAGGCTGAGCTGGAGAAAATTTTACCT---AGACTTCTGAAAGATCTTAACCCAGAAACCTTTCAGAGTGCTGTAAGAGCAATAAATGAGCGCATCTTATCTGTTCTAGACCGAAGCGGGTCAGGCAGAGTCGACGTTGGCATGTTCTTCGCAGTGTTGGCTCCTCTCTGTGGAGGGCCAGTAGAAAAAAGGAAGCGACTGGTCTTCGATATTCTTAGAAGGCGA---------------GTGCCATCTCCCAAAGAA---GGTGTTGCACCCAATGCAGATGTAAAACACTACATGAAATTC------------------------------------------------------CTGCGTGCAATCTACCTCCCTACTCAGGGCACC---------AGTGAGCTAGCAGAGATGCATGGAGAGGACGAC------------------------------------AAGGTTCAGGTTTCATACCCAGAG---TTCAAA---------------------------GGCATGTTTGATGAT---------------------------------CCCAACTGGGGG------------------------------------------TTCGGC---ATCTTGAATATTCTGGTTAAACTCGAACAA------------------------------------------------------------------------------------------GGCGACCGAGTTCGTCACAACGGCGTCACTTGCGCAGCCTGTGACTACGTCATC------------------------------------------------------------------------------------------------------------------------------------------ATTGGGCCATTGTTTAAAGAAACAACCAAAAAATTCAGCTTGTGTTCCACTTGC---------TACAGTGAAGGAAAGGTCCCAGCTCATGTGAAACTGGACGAGTAT---------------GTATTCAAGGAGTATGGCTCTGAGGCAGAAGCCACATGGGATCGGTTCAACTTCTTCGGT---AGCAGTAAGCAGCTCAACACACAATCGCAGACGGCG---------------------------------------------------------------------------------------------------------------------------------------------------------------------------------------------------------------------------------------------------------------------------------------------------------------------------------------------------------------------------------------------------------------------------------------------------
>Physcomitrella_patens
---------------------------ATGGATAACGGT---------------CAGGAGTTGGGCGTTAGAGCGTTAAAAGTGCAAGGCATTTTCAATCAGTTCGATAGAAACCAAGATGGTTTTCTCAACAGGAATGAAATGGCCAGCTTGGTGATCGCTGTCAATCCCCGGGTGAAGTTCAGTAAAGAGCAGATCGAAGCCATTCTTGACGAAGTATTCAGAACGTATGGGGAGTTTATTGATGGTAACAGG---GGTTTGAGCTTTGAGGGCTTGCTGCGAACTTACGATGACGGAGCTGGTGACGTGGACAGGGACTTCGATGCCCTGGGATTACAGTTGCCTGAGAAACCGGCGCCGTTATCTACTCCACAGAGAGAAGTTCCAATTGGAGTGCTTGCGGGTAACAATGTTGAAGCACGCAATGCTGGTTCT---ACTCATCCTACGGCAGCTCTAGTCACAGAATCCTCTCCCTCAGTAATGAAATCCCCACCGTCGATTGTAAATGAAAGCTCAGGCCAG------------------GTGAGCAGGCGCATGTCCCGGGTGCCTGAA------------TGGGCCAAGTCTGCGAACAATGGTATTCAGTATGAGGATACGTGGAGGCTGATAGAGGACTTGGAGGTTCTGCTGAAGAGGCGGGAGACTAAGATCGAGGGGAAGCGGAAGCAGAGAGCG---------------GACAAGAAAGGGGCTGGACTAAATGGTTTGGGCTCTACG---GACTGGGAAGATGGTACAGAGCAAGGCGAAGGGGCAGGGATG------------------------------------AAGCGTGGGGAGGGAGAGCTAGGGACCGATTTTGGTGTTTTCAAGAAGGACCTT------------------------CAGGAATTGCGTGAGAGGGTGGGGAAAGTGCACACCCCAGATGAAGCATTTGATGGTCACATGGCTATGGGGAAGAGTCTATTTGAGCGTGAGTGGCTTGAACAAGCG------------CTAATTAGCTTCCAGCTGGCAGTTCAGCTGAAGCCGCAGGATGTGCGG------------------------------------------------GCTCACTTCCTAGTGGGTAATTCTCTTTACTCTCTGGGTCGGTACGAGGAGGCCAGGACGTCGTATCAGAAGGCTCTCGAGGCAGGGGAAGAGAACGCTCAGGAATGGCAGGGTATTCTTCCACAG---------GTACATGTTAACCTCGGAATTGCCCTGGAGGGGGAAGGTATGTTGATGTGTGCATGTGATCATTATCGTGAGGCAGCAATACTGAACCCTCGCCATTACCGAGCATTAAAATTATTGGGAAGTGCCCTTTTTGGA---------------------TTGGGTGAATATAGAGCTGCCCAAAAATGTCTTGAGGAGGCATTGGTTCTGAAACCAGATTATACAGATGCTCATTGTGATCTTGGTTCAGCTCTGCATGCATTACATGATGACGAGCAGGCCATTTTGGAGTTTCAGAAGACTATTGATTTGAATCCTAACCACGTGGATGCGCTGTACAATCTGGGTGGACTATTGAAAGACTCTGGAAGGTATGAAAGAGCTGCTGAAATGTATGCCAAGGTGATTCAGCTAAGGCCCCGTGATTGGAGGGCGCAGCTCAACCGAGCAGTCTCCTTGTTGGGA---------------------GCTGGTGAACAAGAAGACTCTAGGAAGGCTTTCAAGGAGGCTTTT------------------------AGAATGACTAACCGCTTGGATATTTAT------------------------------------------------------------------------GATGCTATCAAGCATCTGAAGCAG------------AGGAAAAACATAACTGCATTTGCC---------------------------------------GCAAATGCAGAGCAGAGTGCTACT------------------GGTCGGCGCACTCTTACTCATGAGCCTAGC---------------------------------------TTTATTCAGGTGGATAGAACC------------------------------AAATTCAGGCAGGCGAACAACAACACAACCCCCCGGGAGTATTTGGAGTGTGCACTCAACATTCGCAAATTTCAGAAACACACGAGGCTGGTCTCCTGCGATATT------------------------------------------------------AGCACTTTGTCAGCAGCGATA---------------------------------------------------------------------------------------------------------------------------------------------GACAGAAGTGGATATCTACGTGCCAACGAAAAATTTGGTGCCGCACCCACTCAAAACGAGAAAGTAGTTCGCAAAGCTGAGTTAGAGAAGATATTACCT---GGGGTTCTCCAAGTTCACAATCCAGATACTTTTCAGAGTGCTGTAAGGGCCATAAACGAGCGCATCCTGTCTGTTCTAGACCGAAGTGGGTCAGGAAGAGTCGACGTTGGCATGTTTTTTGCAGTGTTAGCTCCTCTCTGTGGAGGTCCAGTGGAAAAGAGGAAGCGTCTGGTTTTTGATGTTCTCAGACGGCGG---------------GTATCACATCCAAGGGAG---GGCGTTGCTCCCAATGCAGATGTAAAATACTACATGAAATTA------------------------------------------------------CTGCGAGCAATCTATCTTCCTACTCAGGGCACA---------AGTGAATTGGCAGAGGTGCATGGCGAAGACGAC------------------------------------AAGGTGCAGGTCTCATTCCCAGAG---TTCAGG---------------------------GGCATGTTTGACGAT---------------------------------CCCAACTGGGGT------------------------------------------TTCGGC---ATCTTGAGCACTTTGGTGAAGCTCGAACAG------------------------------------------------------------------------------------------GTCGACCGTGTACGTCACAACGGTGTCTTATGCGGCGCCTGCGATTACGTCATC------------------------------------------------------------------------------------------------------------------------------------------GTTGGGCCTAGGTTCAAAGAAATCACCAAAAAGTTCAACCTGTGTTCCACTTGC---------TACAGTGAAGGAAAGGTCCCAGCTCATGTGAAACTGGATGAGTAT---------------GTATTTAAGGAATATAGCACTGAAGCCGAAGGCACTTGGGGTCGGTTCAACTTCTTTGGT---AGTAGTAAGCAACTAAATGCACAAGCGCAAGCTGTTTAA------------------------------------------------------------------------------------------------------------------------------------------------------------------------------------------------------------------------------------------------------------------------------------------------------------------------------------------------------------------------------------------------------------------------------------------------
>Oryza_sativa
ATGGCGCTGTCCGCGTCGGCGGCGGCGTCGGCCGGGCGG------------------------GGGGCGCGGGCGGAGAAGGTGGGGAGGATCTTCGAGCGGTTCGATGCCAACGGGGACGGGGGGCTGGACCGCGACGAGATGGCGGCGCTCGTCGTCGCCGTCAACCCGCGGGTGAAGTTCAGCGAGGACCAGATCTCCGCCATCCTCGACGAGGTGTTCCGCACCTACGCCGAGTTCATACTCCCCGGGGGGCGGGGCCTCTCCCTGCCGGGGCTGCTACGCACCTACGACGACGGCGCCGGGGACGTCGACCGCGACTTCCTCGCGCTGTCCCTTCCC---------------------------------------------CCGCTC---------GAGTCCGGGGAGTCCTCCCCGGAGATCGCCGCG------------GGGGACCCGGCCGCCGCCTCGTCCCCGCCCTCCGGCGCCGCCGCCGCCGCGTCG---CTCCTGGACGACCACATCAAGCCGCTTGGAGCAGCCGGTGGGGCGCCCTCGTCCAGCTCACGCGCCGCGGCGGCCGCGCCGGCGTGGGCGACGTCGCCCAGCCACGGGATTGCGTTCGACTCCTCCTGGGCGCTCCTCGACGACCTGGAGATACTAGTGAAGCGCCTCCGCTCCAAGCAGCTGCGGAGA------ACATCCTCCATCGACACGATCAACGGCAGCGGCGGCGCGGGGAACAACAATTTCGACTCCTTC------------------TCCGAGGCCGGGTGGTCAAGGGAGATCTCCGGCCAAGCGGATTCGGCTTCGACCGCC---------GCGCCATGGGACGAGACGAGCCGCGACTACCTCACCTTCGTCAAGGAGCTC------------------------GCCGTGCTCCGCACGCGCGCGGACGCCTCCCGCTCACGGGAGGAGGCCTTCGACAATCACATGGTCATCGGCAGGGCGCTCTCCGAGCACCGCCTCTTCCGGGACGCG------------CTTAGCAGCTTCCGCCGCGCCTGCGAGCTGCAGCCCACTGACGTGCGC------------------------------------------------CCCCACTTCCGCGCGGGGAACTGCCTCTACGCCCTTGGCCGCCACTCGGAGGCCAAGGAAGAGTATCTCCTGGCGCTTGAGGCAGCGGAGGCAGGTGGCTCCCAGTCTGCGGACATCCTCCCACAG---------ATCCATGTCAACCTTGGCATTGCCATGGAGGCTGAGGGGATGGTGCTCGGTGCCTGTGAGCACTACCGAGAGGCTGCCATACTGTGTCCTTCTCATGCCCGGGCGCTGAAGCTCCTCGGTAGCGCGCTCTTTGGT---------------------GTTGGTGAGTACCGTGCAGCCGAGAAGGCACTAGAGGAGGCCATCTTCTTGAAGCCAGACTATGCTGATGCACACTGTGATCTTGGGTCAGCCCTGCATGCGATCGGGGATGATGACCGTGCGGTTCAGGAGTTTCAGAAGGCAATTGATCTCAAACCTGGGCATGTTGATGCCTTGTACAATCTTGGTGGATTGAATATGGATGCAGGGCGCTTTGTGCGGGCTGCGGAGATGTATACTCGTGTGTTGAGCATCCGACCGAACCATTGGCGTGCTCAGCTAAACAAGGCTGTTGCTTTGCTTGGC---------------------CAGGGGGAGTCTGAGGAGGCCAAGAAGGCACTCAAGGAGGCATTT------------------------AAGATGACACAAAGGGTAGAGGTGTAT------------------------------------------------------------------------GATGCCATATCTCATCTGAAGACACTGCAGAAGAAGAAA------------------------------------------------------------CCAAAGCCTCCCAAAGGAAAAGATGATAGT---------CAAGGAGAGGAGGCC---------------------------------------------------------TTCGTTGTAGTGGAGCCATCC------------------------------AAGTTCAAGAGGGTTGGAAGAAAGACTACCTTGCGGCAGGACCTTGCTAATGCCCTTGATATAAGAGCCTTTGAGAAAACGACAAAGCTTGGCCGCTGTGACGCG------------------------------------------------------GAGCTTCTGAGGAAAGAGATG---------------------------------------------------------------------------------------------------------------------------------------------AACGAGACTGATGTCCCCATATCCTACTCAGGCGCTGGCAACCCA------------GAGAAGTCAATACGGAAAGCAGCTCTCGAGGTTATTCTCCAC---AGGCTCCTATCTTTCCTCAAGCCAGATACCTTTCAGGGTTCTGTGAAGGCGATTAACGAAAGAATCCTCTCCGTCCTTGATGCCTCTGGTTCTGGCCGTGTTGACCTTGGGATGTTCTTTGCTATTATCGCCCCAATTTGTTCTGGTCCTGTGGATAAGCGCAAGCGGGTTGTCTTTGATGCACTTCTTTGGCGT---------------CCGGCAAGTGAAGGAAGCAGGGGTCAGATTAGGAGGAGCGATGCACTGTCCTACATCAAACTT------------------------------------------------------CTTCGTGCTGTTTATATACCCACCCATGGGGCT---------AGCGACATGCTTGAAATGCATGGGGAGTCTGAC------------------------------------CCCACTATGGTATCATACACGGAG---TTCCTC---------------------------GAAATGTTCAATGAT---------------------------------CCCGATTGGGGA------------------------------------------TTTGGA---ATCCTAAGCACATTGGTGAAGCTTGAGGAC------------------------------------------------------------------------------------------AGCGATCACATTCGTCACGGCCGCCACACCTGCTCAATTTGCCGATATCCTATC------------------------------------------------------------------------------------------------------------------------------------------ATTGGTTCCCGATTCAAGGAGACAAAGCACTCCTTTAGCTTGTGCAATCGATGC---------TACAGTGAAGGGAAGGTTCCATCAGCATTCAAGTTGGATGAGTAC---------------AGGTTCAAAGAATATGGTAACGAGTCTGAGGCTCTTATCGATAAGTGCATGTGCTTTAATTTACATTCTAAGAAGCTCGAAGCTGATACTTGA---------------------------------------------------------------------------------------------------------------------------------------------------------------------------------------------------------------------------------------------------------------------------------------------------------------------------------------------------------------------------------------------------------------------------------------------------------
>Ananas_comosus
---------------------ATGATGGCGTCGGGTGGA------------------------GGTGGACGGGCGGAGAAGGTGCGGCGGATCTTCGAGCGGTTCGACGCGAACAGGGACGGGGGATTGAACAGGGAGGAGATGGCGGCGCTGGTGGTGGCCGTCAACCCCCGCGTCAAGTTCAGCGACGAGCAGATCTCCGCCATCCTCGACGAGGTCTTCCGCACCTACGCGGAATTCATCCGCCCGGACTCC---GGCCTCTCCCTCGACGGCCTCCTCCGCACGTACGACGACGGCGCCGGCGACGTCGACCGCGACTTCGACGCCCTCTCCCTC------------------------------------------------------------------------CGCCTAGATCCTGAAGCCGCCGCT---------CCCCCCGAGCCCTCGGCCGCCCGTGCCGGTCAGGCCACCGCCGCCTCCTCGTCCTCCGTCCTCCTCGACGACCGCCTGCTCCCCGATGACAGGCACGCTCCGCCCCCTCCGCGC------------GCCGCCGCCGCTCCC---TGGGCCGCCTCCCCCAACCACGGCGTCGTCTTCGACTCCTCCTGGGCGCTCCTCGACGACCTCGAGATCCTTGTCAAGCGCCTCCGCTCCAAGCACCTCCCGAAGGCTGCCACCGCCGCCGCCACCTTCGACGGTGGCAGCAACAACAATAACAACAACAACTTCGACTCCTTC------------------TCCGAGGCCGGGTGGTCCCGCGAGATG---GGCCCGTCCGACCCGACGTCTTCCGCCGACCGCCGGTTTGCCTGGGATGAGACCGGCCGCGACTACCTCACCTTCTTGAAGGAACTC------------------------GCCGTCCTCCGCGGCCGCGCCGACGGTGCACGCTCCCGCGAGGAGGCCTTCGACAACCACATGGTGATAGGCCGCGCTCTCTATGAGCACCGCCTCTTCCGTGACGCC------------CTCATCAGCTTCCGCCGAGCCTGCGAGCTCCAGCCCACCGGCGTGCGC------------------------------------------------CCCCACTTCCGCGCCGGCAACTCCCTCTACGCCCTTGGCCGCCATGCCGAGGCCAAAGAGGAGTTTCTGCTCGCTCTCGAGGCTGCGGAGGCCGGGGGGTCGCAGTCGGCTGACATCCTACCGCAG---------ATCCACGTCAATCTCGGCATCGCCATGGAAGGAGAAGGAATGATCTTGGGCGCTTGCGAGCACTACCGCGAGGCGGCCATCCTCTCCTCCACTCACTTCCGCTCCCTCAAGCTCCTGGGCAGTGCCCTCTTCGGG---------------------GTTGGCGAGTACCGAGCTGCCGAGAAGGCGTTGGAGGAGGCGGTCTTCCTCCGGCCGGACTACGCTGACGCCCATTGCGATCTTGGGTCGACGCTCCATGCGTTGGGGGAGGACGAGCGGGCCATCCAGGAATTCCAGAAAGTGATCGACTTGAAGCCCAGGCACGTCGATGCTCTTTACAACCTCGGTGGTTTGTATATGGACATGGGCCGGTTTGCTAGGGCAGCAGAGATGTACACCCGGGTATTAGGCTTCCGGCCAAACCACTGGCGGGCACAGCTGAACAAGGCGGTGGCTTTATTGGGC---------------------CAAGGGGAATCCGACGAGGGGAAGAGGGCGCTCAAGGAGGCCTTT------------------------AAGATGAGCCAGAGGGTAGAATTGTAT------------------------------------------------------------------------GACGCTATCGTTCACCTTAAGACCCTGCAGAAGAAGAAG------------------------------------------------------------AAGCAGAAGCCGTCTAAAGAGAGTGGCACT---------GATGGGGAGGGGACT---------------------------------------------------------TTTCTTATAGTTGAACCGTCC------------------------------AAGTTCAAAAGGGTGGGCCAAAAGACCACATTGAGGCAGGATTTAGCAAATGCCCTCGACATCAGGGCCTTCCAGAGGCTCACAAGACTCGGCCGTTGTGATGTG------------------------------------------------------GAGCTCCTCAGGAAAGAAATG---------------------------------------------------------------------------------------------------------------------------------------------AGCGAGACCGACGTTCCCATATCCTACTCTGGGACGGGAGTCCCT------------GAGAAGTCGATCCGTAAAGCTCCTTTGGAGGTTATTCTTCGA---AGGCTTCTTCGCTCCCTTAAGCCTGATACCTTCCAAGGAGCCATAAAAGCGATCAATGAAAGGGTTCTCTCTGTCTTGGATGCCTCCGGCTCGGGTCGGGTGGATCTTGGTATGTTCTTTGCTGTCATCGCCCCCATTTGCCATGGTTCTACTGATCGACGTAAGCGGGTGGTCTATGATGCACTTCTATGGCGG---------------CCAACTAACGAGAGCGGGGCAGCACAAATCAGGAGGGCCGATGCCCTAGCATATATCAAGATA------------------------------------------------------CTGCGTGCAGTTTATATCCCTTCACACGGTGTT---------AGTGATATGATGGAAATGCACGGAGAATCTGAT------------------------------------CCTTCGCTTGTCTCGTATGCTGAG---TTTCTT---------------------------GAAATGTTCAATGAT---------------------------------CCGGATTGGGGT------------------------------------------TTTGGG---ATATTAGGCACGTTGGTTAAGCTCGAAGAT------------------------------------------------------------------------------------------GGTGATCGCATTCGTCATGGTCGTCATACATGTTCAATATGCCGATATCCGATT------------------------------------------------------------------------------------------------------------------------------------------ATTGGGTCAAGATTCAAGGAGACAAAGCAACGGTTTAGCTTGTGTAACCGTTGC---------TACAGCGAAGGGAAGGTGCCATTGGGTTTCAAGCAGGAGGAGTAT---------------AGATTCAAGGAGTATGGAAGTGAATCCGAAGCTATCAAGGACAAGTGCACGTGCTTTAGTTTGCAGTCCAAGAGCTCCGAAGGTGATCCTTGA---------------------------------------------------------------------------------------------------------------------------------------------------------------------------------------------------------------------------------------------------------------------------------------------------------------------------------------------------------------------------------------------------------------------------------------------------------
>Arabidopsis_thaliana
---------------------------ATGGCGACTAGA------------------------GGAAGCAGATCGGAGAAAGTTAAGAGAATTTTCCAGCAATTCGACGGGAATCATGATGGTGGGCTTAACCGTGAAGAGATGGCGGCTCTTGTCGTAGCTGTTAACCCTAGGGTTAAATTCAGTGACGAGCAGATCAACGCCATTCTCGATGAAGTTTTTCGAACTTACGCTGAATTCATCGATCCAAACAAG---GGTTTGACCTACGACGGTCTCCTACGTACTTACGACGACGGTGCCGGAGATGTTGACAGAGATTTCGACGCATTGGGGCTT------------------------------------------------------------------------GAGTTAAACGCT---------------------------GATGAGACGACGATTAAAGGGTCT---------GAGGCGGCTTCGTCTTCTTCGATTACTGATGAGAGAGCTGTT---------------------GAAGCGCAGAAGAAACAGAGAACAGCTGCT------------TGGGCTGTTTCGCCGAATCACGGAATCGTTTTTGACGAGACGTGGAAGTTAGTTGATGATTTGGAGATTCTGGTGAAGAGATTGAAGTCGAAACAGGAGAAAGATGGAAAATTGAAAGCT------------------------GATAATAACAATAACAATGTTGATGCGTTT------------------TCTGATGCTGGATGGTCTAGAGAGTTA---GGTCCGTCTTCTGAGATCTCTGAGAAG------AGAATCTATTGGGAAGAATCGAGTCATGATTATGGAGTGTTTGTGAAGGAATTA------------------------GGTGTTTTGAGAAGTAAAGCTGATGGAGCTAGGTCTAGAGAAGAAGCTTTTGATGGACATATGGCTATTGGTAGGGTTTTATATGAGCATCAGTTGTTTAAAGAAGCT------------CTTGTTAGCTTCAAGAGAGCTTGTGAATTGCAACCGACTGATGTGAGA------------------------------------------------CCTCATTTCAAAGCTGGGAACTGTCTTTACGTTTTGGGGAAATGCAAAGAGTCGAAAGATGAGTTTTTGTTGGCGTTGGAAGCTGCTGAGTCGGGCGGGAACCAATGGGCTTATTTGCTTCCTCAG---------ATTTATGTCAATCTCGGTATCGCGCTTGAAGGCGAAGGTATGGTTTTGAGTGCTTGTGAGTATTATAGAGAAGCTGCGATTCTATGTCCTACGCATTTTAGAGCCTTGAAGCTTCTAGGTAGTGCGTTGTTCGGT---------------------GTAGGAGAGTATAGAGCAGCGGTTAAGGCCTTAGAGGAAGCTATATACTTGAAACCGGATTACGCAGATGCTCATTGTGATTTAGCTTCGTCTTTGCATTCAATGGGTGAAGATGAGAGAGCTATCGAGGTTTTCCAGAGAGCTATAGACTTGAAACCTGGCCATGTTGATGCTCTGTATAATCTTGGTGGGCTTTACATGGATTTAGGTAGGTTTCAGAGAGCTTCGGAGATGTACACTAGGGTCTTAACGGTATGGCCTAACCATTGGCGTGCTCAGCTTAACAAGGCGGTTTCTTTGTTAGGT---------------------GCTGGAGAGACCGAAGAAGCTAAACGAGCGCTTAAGGAAGCACTC------------------------AAACTGACAAACCGGGTTGAATTGCAT------------------------------------------------------------------------GATGCAATATCTCATTTGAAACATTTGCAGAAGAAAAAG------------------------------------------------------------GGTAAAAACAATGGAAATGGTAATGGT---------------GGAGAAGGTCCG---------------------------------------------------------TTCATCGTCGTGGAACCTTCC------------------------------AAGTTCAAGACTGTGGGTGAGAAGACGACTTTGAGGCCGGATTTAGCCACAGCCCTTCAAATTAGAGCCTTTCAGAGGGTTACAAGGCTTGGGAAATGCGATGTG------------------------------------------------------GAGGCTGTACGAAAGGAGATG---------------------------------------------------------------------------------------------------------------------------------------------AGAGACAATGATGTTCCTGTATCGTATTCCGGTAGTGGTGGACCG------------ACGAAATCTATTCGGAAACCTAATTTAGAGGAGATTCTACGG---CGTCTGCTCAGCTCCTTGAAACCTGACACTTTTCAAGGAGCCATCAAGGCTATAAACGAGAAAATCCTCGCGCTTCTCGATGATTCAGGGTCGGGAAGAGTTGATATGGGTATGTTTTACGCTGTGATTGCTCCTTTATGCGGTGGACATTCCGACAAAAGGAAAAGAGTTGCTTTTGATGCGCTTCTTTGGAGA---------------CCTGTAAACGAAGGAAGC---TCTCAGATTACAAAAACGGATGCAGTCAAATACATTAAACTG------------------------------------------------------TTGAGAGCTATTTACATTCCATCACATGGAATG---------AGTGAAATGTTAGAAGTTCACGGAGAAGAAGAAGCT---------------------------GAATCCTCAGTGACAGTGACATTTAATCAG---TTTTTA---------------------------GCCATGTTCGACGAT---------------------------------CCAGATTGGGGA------------------------------------------TTTGGT---ATAATGTCTACGATCCTTAAACTGGAGGCA------------------------------------------------------------------------------------------AACGATAGAAACCGTCATGGAAACCAAGTTTGCTCGGTTTGTCGGTACCCGGTA------------------------------------------------------------------------------------------------------------------------------------------ATCGGATCCCGGTTTAAGGAAGTGAAAGCCCGGTTTAGTTTGTGTAACCAGTGT---------TACGGTGAAGGGAAGGTTCCTCCTTCGTTTAAACAAGAGGAATAC---------------AAGTTCCGAGAATATGAGAGTGAAGCTGAAGCCATGAAAGCTAAGTGTGTATGTTTCTCGATGCAATCTCATAAAAAAGCGATTGCCACTTGA---------------------------------------------------------------------------------------------------------------------------------------------------------------------------------------------------------------------------------------------------------------------------------------------------------------------------------------------------------------------------------------------------------------------------------------------------------
>Theobroma_cacao
---------------------------ATGGCGACAAGA------------------------GGGAGTAGATCAGAGAAGGTGAAGAGAATTTTCCAGCAATTCGACGCGAACCGGGATGGGGGTCTTAACAGAGACGAAATGGCAGCGTTGGTCGTCGCAGTGAACCCGAGAGTCAAATTTAGCGACGAACAAATCAACGCCATTCTCGACGAGGTGTTCCGGACCTACGGGGAGTTCATTGACGGTGAAAAG---GGGTTAACGTACGAAGGTTTGTTGAGAACTTACGACGACGGAGCCGGTGACGTGGACCGTGACTTTGACGCGCTGGGTCTC------------------------------------------------------------------------GAGCTCAATTTG---------------------------GACGAAAAC------AAAGGCGCGTCGATTGTTTCCGAAGCTTCTTCTTCGTCGATTGTGGATGAGAGAGTAATG---------------------GAGTCGCAGAAGAAGCAGCGGACGGCAGCG------------TGGGCCGTGTCGCCGCATCACGGGATAGTTTTCGATGACACGTGGAAGCTCGTTGACGATTTGGAGATTTTGGTGAAGAGATTGAAAGCACAGCAAGCGAAAGACGGGAAATTTAAA------------------------------------AACGATAATTTTGATGCGTAT------------------TCTGATGCTGGGTGGTCAAGGGAATTA---GGACCGTCTGCGGAGCTTTCAGAGAAA------AGGGTGTATTGGGAAGAATCTGGACATGATTATGCTGTTTTTGTTAAAGAATTG------------------------GGGGCTTTAAGGAGTAGAGCTGATGGAGCAAGGTCGAGAGAAGAAGCATTTGATGGCCACATGGCAATTGGGAGGGTTTTATATGAGCATCAGTTGTTTAAAGAAGCT------------TTGATTAGTTTCAAAAGGTCTTGCGAATTGCAGCCTATGGATGTGAGG------------------------------------------------CCACATTTTAGAGCTGGGAATTGTCTGTATGTGTTAGGGAAGTATAAAGAAGCTAAAGACGAGTTTTTGTTGGCTTTGGAATCAGCTGAGGCAGGCGGACATCAATGGGGTTACTTGCTTCCTCAA---------ATTGATGTCAATCTTGGGATTGCTCTTGAAGGAGAAGGTATGGTTTTAAGTGCTTGTGAGTATTATAGAGAAGCTGCTATTCTTTGTCCTACTCATTTTAGAGCTTTGAAACTTTTGGGTAGTGCTCTTTTTGGG---------------------GTAGGGGAGTATAGGGCGGCTGTTAAGGCTTTAGAAGAAGCCATCTTTATGAAACCAGATTATGCTGATGCACATTGTGATTTAGCATCAGCTTTGCATGCAATGGGTGAGGATGAGAGGGCAATTGAGGTTTTCCAGAAAGCGATTGATTTGAAACCTGGTCATGTCGATGCTTTATACAATCTAGGTGGGCTTTATATGGACTTGGGTAGGTTTCAGAGAGCTTCTGAGATGTACACTAGGGTTTTAGCTGTGTGGCCAAATCATTGGCGGGCACAGCTCAATAAGGCTGTGTCCTTGTTGGGG---------------------GCTGGAGAAACTGAGGAAGCTAAGAAAGCTTTGAAGGAAGCTTTG------------------------AAAATGACAAATAGGGTTGAATTACAT------------------------------------------------------------------------GATGCCATTTACCATCTGAAGCAGCTACAGAAGAAGAAG------------------------------------------------------------GTGAAGACTAACGGTGGTGCCAAC------------------GGGGAAGGGGCT---------------------------------------------------------TTTGTAATAGTGGAGCCATCA------------------------------AAATTCAAGACTGTGGGGGAGAAGACTACGTTGAGGCAGGATTTAGGAAGTGCCCTTGAAATTAGGGCCTTCCAGAGAATTACTAGATTGAGCCGCTGTGAAGTG------------------------------------------------------GATCTTCTGAAGAAGGAAATG---------------------------------------------------------------------------------------------------------------------------------------------AGTGACACTGATGTACCAGTCTCCTACTCTGGTGGTGGCGGTCCT------------CAGAAATCCATTCGCAAACCTAATTTGGAAGAAATTCTACGC---AGACTACTTAATTTTCTAAAACCTGAAACCTTCCAAGGAGCTGTCAAAGCCATAAATGAGAAAATCCTCTCTGTCTTGGATGAAACAGGATCAGGCAGGGTGGACTTGGGCATGTTTTATGCTGTTCTTGCCCCCATTTGTAGTGGACCTCTGGATAAGCGAAAACGGATTGCCTTTGATGCACTTTTATGGCGG---------------CCAGTAAATGAAGGTGGT---TCTCAGATTAGAAAGGTGGATGCTCTTCAGTACATCAAATTG------------------------------------------------------TTGAGGGCTATATATGTTCCTTCTCATGGAATA---------AGTGAAATACTGGAAATTCATGGAGAAACAGAT------------------------------------TCCTCGATGGTATCTTTCAATGAA---TTTCTT---------------------------GTCATGTTTGACGAT---------------------------------CCTGATTGGGGC------------------------------------------TTTGGT---ATCATGTCCACTCTGATGAAGTTAGAAACC------------------------------------------------------------------------------------------GGAGATAGGAATCGTCATGGACGCCAAGTTTGCTCTGTTTGCCGTTACCCAATT------------------------------------------------------------------------------------------------------------------------------------------ATTGGTTCTCGCTTTAAGGAAGTGAAGTCTCACTTTAGCCTATGTAATCAATGC---------TACAGTGAGGGAAAGGTGCCCACTAACTATAAACAGGATGAGTAT---------------AAATTCAAAGAGTATGGAAGTGAGGCTGAAGCGATGAAAGACAAGTGCATGTGCTTTAATTTGCAATCCCACAAAGATCCGTAG------------------------------------------------------------------------------------------------------------------------------------------------------------------------------------------------------------------------------------------------------------------------------------------------------------------------------------------------------------------------------------------------------------------------------------------------------------------
>Littorella_uniflora
---------------------------ATGAGTTCTCGG------------------------GGGAGCAGATCGGAGAAAGTGAAAAGAATTTTCGGGCAATTCGACGGAAATCGTGATGGAGGTCTCAACCGGGAGGAAATGGCGGCTTTGGTCGTCGCCGTAAACCCTAGGGTTAAATTCAGTGACGAGCAAATCAGCGCGATTCTCGATGAGGTTTTCCGTACTTACGGCGAATTTATCGACGGCGAAAAG---GGGCTCACTTTCGACGGTCTGCTTCGTACTTACGATGACGGAGCCGGTGATGTAGACCGCGATTTCGATGCACTGGGCTTA------------------------------------------------------------------------GAGCTTAAACCCTCG---------------------GACGATAAGAATGGGATTTCGGAGGCGTCAGAG---GAAGCGGCTTCGTCTTCATTTGTGGCGGATGAGCGTGTGATG---------------------GAGCCTCATAGGAAGCAGCGTACGGCTGCT------------TGGGCGGCTTCTCCCAATCACGGCATTGTATTTGATGACACTTGGAAGCTTGTGGATGATCTTGAGATTTTGATCAAGAGGTTGACAGTGAAGCAGTCTAAGGATGGGAAGATTAAG------------------------------------AATGATAATTCTGATGCTTTT------------------TCGGATGCTGGATGGTCGAGGGAGCTT---GGTCCGTCGACTGAAATTACGGATAAG------AGAATCGTGTGGGATGAAACTGGGCATGATTACGCGGCTTTCGTGAAGGAATTG------------------------GGGGTTTTGAGGTCTAGGGCGGATGGGGCGAGGTCCAGGCTTGAGGCTTTTGATGGGCAAATGGCGATTGGTAGGGTTTTGTATGATCATTATTTGATTAAGGAGTCT------------TTGGTGAGTTTTAAGAGGGCGTGTGAGTTGATGCCGTTTGATGTGAAG------------------------------------------------CCGCATTTTAGAGCTGGGAATTGTTTGTATGTGCTTGGGAGGCATAAGGAGGCTAAAGAGGAGTTTTTGCTTGCTTTAGACGCGGCAGAATCTGGTGGGAATCAGTGGGCTTATTTATTGCCTCAG---------ATACATGTGAATTTGGGGATTGCGCTTGAAGGTGAAGGTATGGTTCTTAGTGCTTGCGAGCATTATAGAGAAGCTGCGATTTTGTGTCCAACTCATTTCAGAGCTTTGAAGCTTCTCGGAAGTGCTCTTTTTGGT---------------------GTTGGAGAGTATAAGGCAGCTGTTAAGGCGTTAGAGGAAGCCATTTACATGAAGAATGACTATGCTGATGCGCACTGTGATTTGGCGTCGTCATTGCATGCTATGGGTGATAATGAGAATGCGATTAAAGAGTTTCAGAAGGCAATTGATTTAAAACCTGGCCATGTGGATGCTTTGTACAATCTAGGTGGGTTGTACATGGATATGGGTAGGTACCAGAGGGCGTCGGAGATGTATACTAGGGTTTTGGGTGTGTGGCCAAATCATTGGCGAGCTCAGCTAAATAAGGCAGTTTCTTTATTAGGA---------------------GCTGGAGAAACTGAGGATGCTAAGAAGGCGTTGAAAGAAGCTTTA------------------------AAGATGACTAACAGGGTGGAGTTGCAC------------------------------------------------------------------------GATGCTATGTCACACTTAAATCAGTTGCAGAAGAGAAGG------------------------------------------------------------TTGAGGGGAAATGGTAACGGAAAT------------------GGTGAGGCAGCA---------------------------------------------------------TTTATTACAGTGGAAGCCTCC------------------------------AAATTTAAAATTGTTGGTGAGAAAACAACATTAGCACCAGAGCTAGCTGTTGCACTTGATATTAGAGCGTTTCAAAGGATTACTAGATTGAATCGGTGTGAGGTT------------------------------------------------------GATCTTATAAAGAAGGAGATC---------------------------------------------------------------------------------------------------------------------------------------------AGTGAAGGTGATGTGCCAGTGTCTTACTCAGGGAGTGGTTTACCA------------GAGAAGTCAATACGTAAAGCGTCTTTGGAAGGAATATTGCGC---AAGTTACTAAGCTTCTTGAAGCCCGAAACTTTTGTAGGAGCTGTCAAAGCTATAAATGTGAAAATCTTATCGGTCTTGGATGAGTCAGAGTCAGGCCGTGTGGATTTGGGTATGTTTTTCGCGGTTCTTGCTCCACTTTGTGGTGGTTCAGCCGAAAAACGTAAGCAAATTGCATATGAATCACTTTTGTGGCGA---------------CCTGTGAATGAAGGCAAC---ACACTCATAAAGAAATCTGATGCCCAACGCTACGTGAAACTA------------------------------------------------------TTGAGGGCAATTTATATTCCTTCCCATGGGATT---------AGTGAAATGTTGGAAATCCATGGAGAAGGAGAG---------------------------------AGTACCTCCATGGTTACTGTGGCGGAG---TTCACA---------------------------GCAATGTTTGATGAT---------------------------------CCGGAATGGGGA------------------------------------------TTTAAC---ATTATGGCTACTTTGCTGAAGCTTGAATCT------------------------------------------------------------------------------------------GGAGATAGGAGCCGGCATGGTAACCATGTTTGCGCGACTTGTCGCTATCCAATT------------------------------------------------------------------------------------------------------------------------------------------ATCGGGTCCCGATTTAAGGAAATGAAATCTCGTTTGAGCTTCTGCAGTCAATGT---------TACTCAGAAAGGAAGGTGCCTTCTAGTTGTAAGCTAGATGAGTAC---------------GGATTCAAAGAATATGCAAATGAGTCTGAAGCTGTGAAAGATAAATGCTTGTGGTTTGGTTCTAAAGGCTCCTCTGCTGGAGGTTCGTAG------------------------------------------------------------------------------------------------------------------------------------------------------------------------------------------------------------------------------------------------------------------------------------------------------------------------------------------------------------------------------------------------------------------------------------------------------------
>Amborella_tricopoda
---------------------------ATGGCTTCTGGTACG------------CCCATCACCAACACCAGAAGCCAGAAAGTGAAGAAAATCTTCCTCCAATTTGATGCGAACAAAGATGGAGGCCTCAATCGAGAAGAAATGGCCTCTCTGGTTACTGCGGTAAACCCTAGAGTCAAGTTCAGCGATGAACAGATCAACGCCATTTTGGATGAAGTTTTTAGAACCTATGGTGAATTCATTGAAGGGGATAGG---GGATTAACGTTTGAGGGTCTTCTTCGAACCTACGATGATGGTGCGGGTGATGTTGATAGGGATTTTGATGCGTTAGGTTTA------------------------------------------------------------------GGGTTTGATTCAGAGCCATCTGCGGTT---------------------------------------------------TCAGTGGCCTCTTCGTCGTCAATTGCAGACGAGAGGACAAACCCT------------AATCCTAACCCTAACAGGCAGCATGCAGTGGCTGCT------------TGGGCTGCGTCTCCAAGCCATGGAATCATGTATGACGTGACATGGAAACTGGTTGATGACCTAGGAATTATAGTGAAGAGGTTGAAGGTGAAGCAGATGAAGGATGGGAAGATAAAGGGC---------------------------------GAAACTTTTGGTGATGGCTTC------------------TCAGATCCTGGTTGGTCTCGAGAGCTT---GGCTCTGAGTCAGAGAGTGGAGCTTCA---AAGAGAGTCTTTTGGGAAGAGAGTGGCCATGACTATGGCGTTTTCTTGAAGGATTTA------------------------GCAGGTTTAAGGAGCAGAGCTGATGGTTCAAAAACTAGAGAAGAAGCTTTTGATGGTCACATGGCGATAGGTAGGGTTTTGTATGATCACCAATTGTTCAAGGAAGCT------------CTGGTAAGTTTCAAGAGAGCTGCAGAGTTACAACCCATTGATGTTAGG------------------------------------------------CCTCATTTTAGAGCAGGGAATTGCTTGTACGCCATTGGTAAGTTCTCTGAATCAAAAAATGAGTTTGTTTTGGCTCTTGAAGCAGCGGAAGCTAGTGGAAACCAGTGGGCCTATCTTCTCCCTCAA---------ATTCATGTCAATTTGGGGGTTGCATTAGAGGGAGAAGGAATGCTTCTCAGTGCTTGTGAGCATTACAGAGAAGCTGCAATTTTGTCTCCAAACCATTACAGGGCTTTGAAGCTTCTGGGTAGTGCTCTTTTTGGG---------------------GTGGGAGAGTATAGAGCTGCAGAGAAAGCCCTAGAAGAGTCTGTGTTCTTGAAGCCAGATTATGCGGATGCCCACTGTGATCTAGGCTCTGCTCTCCATGCTATGGGGGAAGATGAGAGGGCAATTCAGGAATTTCAGAAGGCAATTGACCTGAAACCTGATCATATAGATGCTTTGTACAACCTTGCTGGTCTCTTTCGTGATGTGGGTAGATACCAGAGGGCCTCAGAAATGTACAGCAGGGTTTTATCGGTGTGGCCAAGCCATTGGAGAGCTCAGCTCAATCGAGCCGTGTCTCTTTTGGGG---------------------GCTGGAGAGGCTGATGAGGCTCGAAAGGCCTTGAAAGAGGCTTTC------------------------AAGATGACCCATAGGATTGAATTGTAT------------------------------------------------------------------------GATGCGATTGGGCATCTCAAGCAATTGCAGAGAGAGGCA------------------------------------------------------------GCAAAGAAGCAGAGCTCAAAT---------------------GGAGAGGCAGGT---------------------------------------------------------TTTATTGTAGTGGAGGCCTCT------------------------------AAGTTCAAAGCAAACAAGAACAAGGCCACCCCAAGACAAGAGCTTGGTCATGCTCTCCAAATCAGGTCTTTTCAGAGGCTTACAAGACTGGGGAGTTGTAATGTA------------------------------------------------------GAGCTTCTAAAGAAGGAATTG---------------------------------------------------------------------------------------------------------------------------------------------GGTGAGAGCCAGGTACCTGTTTCGTATTCAGGAAGTGGGGCACCT------------GAGAAATCAATTAGGAAGGCAGCATTGGAGGGGTTTATTCGT---AAATTGCTCCATTCCCTAAAGGCTGAGACTTTTCAAGGGGCAATGAGGGCAATCAATGAGAGGATTTTGGTTGTTTTGGATGGTTCAGGCTCTGGTAGGGTCGATATGGGCATGTTTTGTGCAATCCTTGCGCCCATATGTGCAGGTACACCTGAAAAAAGAAAGCGTGCGGTCTTTGATGCCCTAATTTGGCGC---------------GCTGTTGAAGAGGCAGGG---GGCCAAATTAGGAAAACTGACGCTGATATTTATATCAAGCTC------------------------------------------------------TTGAGGGCAGTTTACCTTCCCATGACAGGGATT---------AGCGATTTGATGGAGGTTAATGGAGAGAGCGAT------------------------------------GCTTCAATGGTTTCTTTCCCTGAG---TTTCTT---------------------------GAGATGTTTGATGAT---------------------------------CAAGACTGGGGT------------------------------------------TTCGGG---ATCATGAAGACTCTTTTGAAGCTTGAAACT------------------------------------------------------------------------------------------AGTGATAGAATACGCCATGGCCACCATGTGTGTGCAGTTTGTCGATACCCCATC------------------------------------------------------------------------------------------------------------------------------------------ATTGGGCTGAGGTTCAAAGAGTTAAAGGCTCGTTTGAGCCTTTGCAGTACCTGC---------TATAGTGAAGGGAAAGTGCCTTCTGCCTGCAAACAAGAGGAATAC---------------ACATTTGAAGAGTTCGGTAGTGAATCTGAGTCCATAAGAGAGAAGTTCCATTCTTGTGGTTTGCGCTCTCAAAGCTCTCCCACTGATCCGTAG---------------------------------------------------------------------------------------------------------------------------------------------------------------------------------------------------------------------------------------------------------------------------------------------------------------------------------------------------------------------------------------------------------------------------------------------------------
>Selaginella_moellendorffii
---------------------------ATGCCTGGGATGGTCGGGCACAACCCATTCGATCCCGACTCGCGCCTCCACAAGGTGGAGAAGATCTTCAAGCTCTTCGACGCCAATGGTGACGGCTACCTCAACCGGCAGGAGATGGCGGCGCTGGTGATGGGCGTGAATCCCCGCGTCAAGTTCACGGACGCACAGATCAACGCCATCCTCAACGAGGTGTTCCGTAGCTATGGAGAGTTCATCGCGGGGGACAAG---GGCCTCCGCCAGGACGGACTCCTCCGGACTTACAACGATGGCGCCGGGGACATCGACCGCGACTTCGAAGCTCTCGGCCTC------------------------------------------------------------------------ACGCTGGACGACGAAGAGCAGCAC------------------------------------------------ACCATCGAAGATGGCGACGGCGAGGTGGACGATCCTCCTCCGCCA---------------CCACCTCCAAATCCAAAGGCCATGGCCGGGCCATGGCCGCCATCCTGGACAGCATCGCCCAACAACGGCATCGTCTACGCGGATACCTGGCACATCGTGGAAGATCTCGACACGCTGGTCCGGCGAGCCGAGGCAAAGATCGGCCCCCGCCGATCA---------------------------------------------------------------------------------TCCGACGCCAGGAAATCCGCGCTTCTC------------------------------------------------------ACCGCCACCGATCTCTCCTCGTTCCAACGCTGCCTG------------------------GCGGAGCTGTGCGAGCGCGCCGACTGCTCGAGGACCCAGGACGAGGCCTTCGACGCACACATGGCCATGGGCCGGACGCTCTTCGATCACGCCTTCTTTGACGAGGCG------------CTGGCCCGATTCAAGCGCGCAATCGAGCTCCGCCCCACCGACGTCCGC------------------------------------------------CCCTACTTCCGGTCGGGCAACAGCCTGTGCTCCACCGCGCGCTTCCACGACGCGGTGGAATCCTACTCCCTCGCGCTCGAGGCCGCGCACAGCAATGGCCCGCTGTGGTGCGCGCTGCTGCCACAG---------ATTCACGTCAACTTGGGCATCGCGCTCGAGGGGCAAGGGATGCTCCTGGGCGCTTGCGAGCACTACCGCGAGGCCGCCATCCTCAGCCCGGCACACTACCGCGCGCTCAAGCTCCTGGGCAGCGCACTGCTGGGC---------------------GTCGGGGAGTACCGCGCGGCGGAGAAGGCACTCCGCGAGGCCATCTCCATCAAGCCCGACTACGCCGACGCGCACTGCGACCTCGGGTCCGTGCTGCATGCCGCCGGCGACTCGGACAAGGCCGTAGCCGAGTTCCATGCCGCCATCCAGCTCCAGCCCAGCCACACTGACGCGCTCTACAACTTGGGCGGATGCCTGCGCGACAGTGGTAGCTTCTCGCAGGCGGCAGAGGCCTACTCGAGCGTCATCGCGTTGGATCCCACGCACTGGCAAGCGCATCTCAACAAGGCCGTGTCGCTGCTCGGG---------------------ATGGCGGACGTAGAACACGCGGTGGAGTCCATGAAGCAGGCTTTC------------------------AAGCTGACCAACCGAGTGGAAATCTTC------------------------------------------------------------------------GACGAGATGAAACACCTGCGCTACTTGCAGAGGAACCCCGGCGAGCTCAACATCTTG------------------------------------------ATCCACAGCGGTGATGGTGGTGGT------------------GGTGACAAGCTCCAGCAGCAGCAAGATCACAGCCCCGTCATCCAGTGCGCTCCACTCCAGCAGTCCGCCATCCCTCTCGTGGATCACTCG------------------------------AGGTTCCTGAGGAGCAGCGCCAAGACCACGCCAAGCCTGCTCATGCGCTGCGCGCTGGAGATGAGAGCCTTCCAGAGGCACACCCGCTTCAACCGCTGCAACGTC------------------------------------------------------TCGCTGCTCACCAAGGAGATC------------------------------------------------------------------------------------------------------------------------------------------CTGGACGATCCCAAGCTCCCGCTATCGCAGCAGAGCACCACCTCGTCC------------TACAGATCCATGCGCAAGGCCGACGTCGAGAAACTCGTCCGCAACAAGCTCCTCCCCTTCCTCTCGCCGCAGACCTTCCAAGGCACCATCAAGAGCCTCAACGAGCGAGCGCTCGCCATCCTCGACAAGAAAGGAACCGGCAGAGTCGACCCGGGGATGTTCCTGGCGGTCCTGGCACCAATCTGTTCCGGAGCACTGGAGCGGCGGAAGCGCGTGGCGTTCGACTCGCTGGTGTGGAGGAGC------CGGACGTCCTCCAAGAAGCTGGGA---GCCGAGATAAGTCGAGCCGACGCCAAGGCCTACTTCAAGAAG------------------------------------------------------CTCAAGTCCGTCTACATGCCGCTCCATGCACGTCCCACGGACGACCAGCTCTGGGAGGTTCGAGGCGAGGATGAC------------------------------------AACACCACCCTCTCCTTCCCCGAG---TTCCTG---------------------------GACATGTTCGAGGAGTCG------------------------------TCCGACTTGTCC------------------------------------------TTCAGCAACATCCTCGAGACGCTGGTGAGGCTCGAGAGT------------------------------------------------------------------------------------------CGAGACCGGAGCCGGCACAACGGGATCAACTGTTCGGTTTGCAGCTACGAGATC------------------------------------------------------------------------------------------------------------------------------------------GTTGGCCCCCGCTTCCGAGAGGTAAGCGCCAACTTCAACCTGTGCTCCGTTTGT---------TACAGCGAAGGCAAAGTCCCCCCGGACATGCTCCACGAAGAGTAC------------TTCTGCTTCAAGGAGTATGGAAGCGAGGCCGACGCCATCAAGGAGAAGCTGCTGCTCTTCGGCTCTAAAGTGCCGAAGTTCGCGTAG------------------------------------------------------------------------------------------------------------------------------------------------------------------------------------------------------------------------------------------------------------------------------------------------------------------------------------------------------------------------------------------------------------------------------------------------------------------
>Isoetes_andicola
------------------------------------------------------------------------------------------------------------------------------------------------------------------------------------------------------------------------------------------------------------------------------------------------------------------------------------------------------------------------------------------------------------------------------------------------------------------------------------------------------------------------------------------------------------------------------------------------------------------------------------------------------------------------------------------------------------------------------------------------------------------------------------------------------------------------------------------------------------------------------------------------------------------------------------------------------------------------------------------------------------------------------------------------------------------------------------------------------------------------------------------------------------------------------------------------------------------------------------------------------------------------------------------------------------------------------------------------------------------------------------------------------------------------------------------------------------------------------------------------------------------------------------------------------------------------------------------------------------------------------------------------------------------------------------------------------------------------------------------------------------------------------------------------------------------------------------------------------------------------------------------------------------------------------------------------------------------------------------------------------------------------------------------------------------------------------------------------------------------------------------------------------------------------------------------------------------------------------------------------------------------------------------------------------------------------------------------------------------------------------------------------------------------------------------------------------------------------------------------------------------------------------------------------------------------------------------------------------------------------------------------------------------------------------------------------------------------------------------------------------------------------------------------CTTGATAGATCAGGTACAGGGAAGGTAGATCTTGGCATGTTCTTTGCTATTATAGCCCCTATTTGTGCTGGTTCAGCAGACAAGAGAAAAAAATTGGCTTTTGATTCTCTTCGTTGGCGA---------------GGAACACGAAGTGTTGGA---GCTGAGATTGCTAGAGGAGTGGCACAAATGTATTTTAAGTAC------------------------------------------------------CTGCGTGCTGTTTATATG---------GGAGTA---------AATGAGAGATGGGAGGCACATGGACTAGATGAA------------------------------------CATGCAAATGTTTCATTTCCCGAA---TTTCAG---------------------------GAAATGTTTGATAAC---------------------------------GTGGATTTGGGA------------------------------------------TTTGGT---ATGATGGACACATTGATGAAG------------------------------------------------------------------------------------------------------------------------------------------------------------------------------------------------------------------------------------------------------------------------------------------------------------------------------------------------------------------------------------------------------------------------------------------------------------------------------------------------------------------------------------------------------------------------------------------------------------------------------------------------------------------------------------------------------------------------------------------------------------------------------------------------------------------------------------------------------------------------------------------------------------------------------------------------------------------------------------
>Isoetes_coromandelina
--------------------------------------------------------------------------------------------------------------------------------------------------------------------------------------------------------------------------------------------------------------------------------------------------------------------------------------------------------------------------------------------------------------------------------------------------------------------------------------------------------------------------------------------------------------------------------------------------------------------------------------------------------------------------------------------------------------------------------------------------------------------------------------------------------------------------------------------------------------------------------------------------------------------------------------------------------------------------------------------------------------------------------------------------------------------------------------------------------------------------------------------------------------------------------------------------------------------------------------------------------------------------------------------------------------------------------------------------------------------------------------------------------------------------------------------------------------------------------------------------------------------------------------------------------------------------------------------------------------------------------------------------------------------------------------------------------------------------------------------------------------------------------------------------------------------------------------------------------------------------------------------------------------------------------------------------------------------------------------------------------------------------------------------------------------------------------------------------------------------------------------------------------------------------------------------------------------------------------------------------------------------------------------------------------------------------------------------------------------------------------------------------------------------------------------------------------------------------------------------------------------------------------------------------------------------------------------------------------------------------------------------------------------------------------------------------------------------------------------------------------------------------------------------------------------------------------------------------------------------------------------------------------------------------------------------------------------------------------------------------------------------------------------------------------------------------------------A---------AATGAGAGGTGGGAGGTACAAGGACAAGATGAA------------------------------------CATGCAAATGTCTCATTTCCTGAA---TTTTTG---------------------------GAAGTTTTTGACAAT---------------------------------ATGGAGTTGGGA------------------------------------------TTTGGA---ATCCTGGAGACGGYGGTGAAGCTTGAAATT------------------------------------------------------------------------------------------GGAGATAGGATTAGGCACAATGGGTTCACCTGTGCTGTATGTGCATATACAATT------------------------------------------------------------------------------------------------------------------------------------------ACCGGTCCACGGTTCAAAGAGGTAAATGCTAATTTCAACTTGTGCTCAACATGC---------TACAGTGAAGGTAAAGTGCCTGTCCATATCAAGCAAGAGGAGTAC---------------TGTTTTAAAGAGTATGATA-----------------------------------------------------------------------------------------------------------------------------------------------------------------------------------------------------------------------------------------------------------------------------------------------------------------------------------------------------------------------------------------------------------------------------------------------------------------------------------------------------------------------------------
