# Supplementary material for: Phylogenomics indicates the “living fossil” Isoetes diversified in the Cenozoic
Source: PLoS One. 2020 Jun 18;15(6):e0227525. doi: 10.1371/journal.pone.0227525 (PMC7302493; doi:10.1371/journal.pone.0227525)
Supplement: S1 File — Folder containing fasta files for each of the individual nuclear alignments. (GZ) [file pone.0227525.s011.gz › 1_Individual_Nuclear_Alignments/Homolog_25221.orthogroup_1.fasta]

>Arabidopsis_thaliana
ATGGCTCCCGCACTATCTACTTCTTGCTCCTCCGTCATGGCTTTCTCAACA------------------------------------------------------------------TCAAACGCGCTTCGTTACCATCATCCTCAA------------------------ATTTCTCTCAGGAACTCTCTTCGC---------------GCTCCCAAATCGCCT------------------------------------TCTTTTGTCAGGCTT---CCCCTCGGAAAGGTGTTA---------CAGAGCAGGATTGTGATACGTGCTGCTTCGTCTGCGGCTGGTAATCCACAGTCTGATGCT------------------------GACTTTAATCCGTATGAGGTTCTTGGTGTTAACCCTATAGAGGGATTTGACAAGATCAAGCAAACTTATGGAAGGAAACTTAAAGATGCTCAGAGGAGCGGTGATGAAGCCACTGCTGCTCTACTTGAGAAGGCATATGATAAGCTCATGTATGCCCAGTTGATGAATAGGAAAAAGGGTGTGACTTTTGGTTCGTTTAAGGTTTCCAAGGACATTAAATATGCTGATAAGCAGCCCATTATACCATGGGGTCCAAGGTTTTCCAGGTCCTCCAAGAATGATATGTTGATCAACCTAGCAATATCAGTTGTGTTTAGTGCATGGATTGCGATAAAA---CGTAATGTTGAATACAAACCGCTGCAGTTCATGTCTTTTGTATTTGTTTACAGAATTTTTGAGAAATTAAAATCCTTTGAA---GCACCTTCATCT---CCAATATATAACGAGGAAGGC---GAA---------------------------GAAAGTGGACGGGGATTG---AGAATGGGAAAGAGGCTTCTTCGTTCTCTTTCCTTAGTTTTTGGCTCTATACTCTTAGCATCTTTGGCATACACTGGGTTCTTAAATGGCATCGAGTACATGGGCTACTCCATACCCATGGTTCTTTACAACAACCAGGAA---------------CTTATA------------------------------------------GTGACGGCGTCATCGGCTTTCATGCTCTATGTTATAGCGTCGTTTTACAGATAA------------------
>Theobroma_cacao
------------------------------------ATGGCATTGTCAATG------------------------------------------------------------------TCCAATGTTTTTCACTGCCCAAAACCCAAA------------------------GTTTCACCAAAAAATTCTATC---------------------CCAAACTCTTCAATCTCCAAG------------------TCCTCATGTTCCTTTCTCAGGTTT---CCC---GGGAGATTTGCTTTT---CCAAAGACTAAGATTGTGATTTGTGCTGCTTCATCTGCAGCTGGGAGTTCTAGTCCAGACAGT------------------------GACTTAAACCCATATGAGGTTCTCGGCGTGAGCCCTATTGAGGGGTTTGAAAAGGTCAAGCAAGTGTATACAAGAAAACGTAAGGAGGCTGACAAGAGAGGTGATGAGGCTACTGCTGCGCTACTTGAGAAGGCATATGACAAACTCATGATGGCACAATTAATGAATCGGAAGAAGGGTGTGACTTACGGTTCGTTTAAGGTTTCAAAGGATGTCAAATATGCTGATAAGCAGCCAATTGTACCTTGGGGGCCAAGGTTCAGCAAGTCTAGCGTACAAGATAGGCGCATCAACTTGGCAATTTCTGCTGTATTTACAGCTTGGATTGTAATCAAG---CGCAATGCTGAATATAAACCTTTGCAGTTTTTGGCTTTTGCATTTGTTTATCGACTTTTCGAGAAATTGAAGGCCTTTGAA---CCACCAGTATCA---CCAACATTTACAGAAGAAGGT---GAA---------------------------GATGATGGGCGGGGACTG---CGAATGGGAAAAAGACTTCTTCGTTCTCTTGCACTAGTTTTTGGTTGTGTTGCTCTGTCCTCTCTGGCATACACCGGTCTTTTGAATTTGATCGAGTATGTTGGCAGTTACATACCTGCTGTTCTTTACAATAACCAGGAA---------------CTCATA------------------------------------------ATCACGACAGCATCAGCAGTCGCTCTGTACATTATGGGATCATACTATAGGTGA------------------
>Littorella_uniflora
------------------------------------ATGGCTTTCTCCCTAATCCAATGCCCTAAA---------------------------ACCTCTCAATTCTCACTTACACATACTCGCCCCTTCCACAAACCTACTGCA------------------------------------------------------------------ATTCCAACTTCTTCA------------------------------------CCATTTCTCAGGTTA---TTTCCAGTG------------------AAAAAGAAAACAGTAATCTGTGCTGCATTCTCTGCTTCCGGCGGTTCGGGTGCAAACAGT------------------------GATTCCAATCCGTATGAGGTTCTTGGTGTGAATTCCTTTATGGGGTTTGACAAGGTTCAGATAGAGTACAACAGAAAGCGCAAGGATGCTGAGAGGAGAGGTGACGAAGCTGCTGTAGCTCGATTGGAAAGGGCTCTTGACCAAATAATGATGGCTCAATTGTCGAAGAGGAAGAAGGGCGAGACAGTTGCTTCTTTTCAGGTTTCAAAAGATATAAAGTATGCTGATAAGCAACCGATTGTTCCATGGGGCCCAAGGCCTGCCAAGTCTCAGACCAAGGACGTGCAGATCAATTTGGCAATATCAGCTGTTTTTACAGCTTGGATATTTTTCACA---CGTAGTGCTGAGTATAAGCCTTTACAATTTTTAGCTGCTGTGTTTGTTTATCGGATATTTGAGAAGTTGAAGTCCTTCGAA---CCACCTTCGTCT---CCCACATCGACAGAAGAAGGT---GAA---------------------------GATGAAGGAAGAATGCTT---CTGATGGGTAAAAGGCTGCTGCGGTCTCTTGCACTAGTTTTTGGTTGTATAGCTCTTGCTTCCGTGGGGTACACTGCTGTGCTGAATGTGATTGAATTTACTGGAAATTATATACCTACTTTGTTGTACAACAACCAGGAG---------------TTGGTT------------------------------------------GTAACTGCATCATCTGCGCTCATGCTTCACGTTCTAGCATCATACTACAGGTGA------------------
>Isoetes_lacustris
------------------------------------------------------------------------------------------------------------------------------------------------------------------------------------------------------------------------------------------------------------------------------------------------------------------------------------------------------------------------------------------------------------------------------------------------------------------------------------------------------------------------------------------------------------------------------------------TTGACATTTGGTGCCCTCGAGGTTTCGAAAGAGATTAAGTACGCTGACAAGCAGCCACTCTTATCATGGTTTCCAAGGTTTTCCCGTTCTAGCAAAAGGGATATTTATATAAATCTTGCAATTTCAGTTGTCATGGCAGTTTGGGTAGCATTTAAA---GGCTCGGCGAACTGGAAGCCCTTGCAGTTCATGATTTTTGGACACATGTTTCAAGTTTTCAACAAGCTTAAGGGCTTTGGA---CCTTCTCCATCT---GCAGTTTCTATGGAGGAGGAG---GAG---------------------------GATGGCAGCAGAAGGGCC---TGGAATGGCAAATGTCTCTTACGCACAATAGGACTTGTGTTTGGTTGTGTTGCAGTTGCATCATTGGCATTCACAGGCTCTCTGAATGCAATTGAGCTACTTGGGATGCCCATCCCATGGGAGTACTACAACAGCCAGGAA---------------CTCTTT------------------------------------------GTGACTCTTGTCTCATCTGTGCTTTTATTTCTTCTGGGTTCTTTCTACCGGTGA------------------
>Selaginella_moellendorffii
---------------------------------------------------------------------------------------------------------------------------------------------------------------------------------------------------------------------------------------------------------------------------------------------------------------------------------------------------ATGTCTGCGGGATTTGGATCGGGCGCC------------------------GAGGAGAATCCTTACGAGGTTCTTGGCGTAAATCCGCTCGAGAGTTTTGATAAGATCAAAGTGCTTTACTCGAGGAAGCACAAGGACGCTGAAAAAAGTGGCAATGAGGCTGCCGCTGCTCGATTGGAGAGAGCGTATGATAAGATTATGATGTCTCAACTCTCCAAGAGAAAGAAGGGATTGACGTTTGGAGCCGTCGAGGTCTCGAAGAACATCAAATATGCAGACAAGCAACCGCTACTTCCATGGGGTCCAAAAAAAGCTCGCTCCATCAAGAGAGATATCATGATCAACGTTGGCATTTCAGTAGCAATGTCTGTTTGGGTTGTGATATCAGAGGGTATGGCTGACTGGAAACCTTTGCAAGTGCTTATCTTTGGCTACGTCTTTCAGTTGTTCAATAAGCTCAAGCAGTACGAA------CCTCCTGAT---GTCACAGTCTATGATGAA------GAG---------------------------GATCACAACAAAAACGTTGCAAAGAGTGGAAAGAGACTCCTTCGCACGTTTGGCCTTGTTTTCGGGTGCGTCACTGTTGCCTCATTGGTGTTTACTGGTATTCTGAATGGCATCGAGATTATAGGAGCTTCCATTCCTCGGGCCCTGTACAATAGCCAGGAA---------------ACATTC------------------------------------------GTGACCATCGTCTCGGCTGTCCTTATGTTCTTCGTGGGATCATTCTACAGGTAG------------------
>Huperzia_squarrosa
------------------------------------------------------------------------------------------------------------------------------------------------------------------------------------------------------------------------------------------------------------------------------------------------------------------------------------------------AGTGCAGCTGGCAAGTATGATGCAAATGAT------------------------GATGAGAATCCGTATGAGGTTCTTGGTGTGAATCCTTTGGAAAGGTTTGAAATTATAAAAGGCGCCTACACAAGGAAGCATAAGGATGCTGAAAGGAGAAATGATGAAATTGTCATGGCAAAGCTAGAAAAAGCATACGACAAAATCATGATGTCTCAACTTTCAAAACGTAAGCAGGGAGTTACTTTTGGAGCTCTCAAGGTATCAAAGGAGATTCGTTATGCAGATAAGCAATCATTTTTTCCGTGGGGTCCGAGGTTTGCTCGTCCAAGTCAACAGGATGTGCTTATAAACATTGCAATATCAACTTTCTTTGGAATATGGATAGCGTTTACA---GGTTCAGCTGATTGGAAACCTTTGCAGTTTTTGATCTTTAGCTACATGTTTCGTATTTTCAACAAACTTAAACAATTTGAG---GCTCCCGAATCT---CCTATAGCCATTGAGGAC------GAA---------------------------GAGCATAATAGGAGAATG---AAGAATGGCAAA------------------------------------------------------------------------------------------------------------------------------------------------------------------------------------------------------------------------------------------------------------------------
>Huperzia_lucidula
---------------------------------------------------------------------------------------------------------------------------------------------------------------------------------------------------------------------------------------------------------------------------------------------------------------------------------------------------------------------------------------------------------------------------------------------------------------------------------------------------------------------GTCATGGCAAAGTTAGAGAAAGCATACGACAAAATTATGATGTCCCAACTTTCAAAACGTAAGCAGGGACTTACATTTGGAGCTCTCAAGGTCTCAAAGGAGATTCGTTATGCAGATAAGCAGTCACTTTTTCCGTGGGGTCCGAGGTTTGCTCGTCCAAGTCAACAGGACGTGCTTATAAACATTGCAATATCAACTTTCTTTGGGATTTGGACGGCGTTTACT---GGTTCAGCTGATTGGAAACCTTTGCAATTTTTGATCTTTAGCTACATGTTTCGTATTTTCAACAAACTTAAACAATTTGAG---GCTCCCGAAGCT---CCTACAGCCATTGAGGAT------GAA---------------------------GACCATAGTAGGAGGATG---AAGAATGGCAAACGCCTTTTACGTACTTTTGGGCTTGTCTTCAGCTGTGTTGCCATCGCGTCATTGGCG---------------------------------------------------------------------------------------------------------------------------------------------------------------------------------------------------------------
>Physcomitrella_patens
------------------------------------ATGGCGTCTCATTGCTGC---TGCCCCAGG------CAGGTAGTCTCAAACTCCGTCACCTCCCAATCC------TCGCTTTTTTCGCCCTTAAACCACCGTCGTATTGCTCCCCCAGCTGCGAGGACCCATCTGTTGTCGTCGCTTCGGAATCAGGGGTTGAGTACCGTT---TCTCTGACGGGGTTGAGGGTTGAG---------------GGAAAGGCCTCGGAGGCGAGAAGATGG------------AGCACTCGC---------------------------------------GCCAGTGCGGCGGGGATGGGAGCAGGCGCGGGCGGCGGCGAAGCGATGGGAGAGAACGAGAGCCCGTATCTAATACTGGGTGTGAGCGCATTGGAGAAATTCGAGGTAATTAAGGCTGCCTATGGAAGGAGGCGCAAGGATGCGGAGAAGAGAGGGGATGATGCGACCGTAGAGCGGTTGGATAAGGCCTATGACAGGATCATGATGATGCAGCTGTCGAACCGGAGGAAGGGGATTTCGTTTGGTGGAGTTGGAGTCTCCAAGGAAATCAAGTATGCGGACAAGCGGTCGTGGTTTCCATGGGGGCCCAAGAAGGCGGTCGTGGAAAAGAACGACATGCTGATCAATCTGGGTATTGCAGTCCTCCTCACGGCGTGGTGTGCGGTGCTCGGAGGGCAGACCGACTGGAAGCCCCTCCAGTTCATGATATTTGGCTACATTTTCCGCATCTTTACCAAATTGGGAGAGTTTGAT---GCGCCGGCTCCAAGCTCCTTTGTAAGCGAGGACGAG---GAGGGAGAGGAAGGTGGCGCTGCACCGGAAGACACCGGCCGGAGGCTC---AGAAATGGGAAGCGGTTGCTTCGAACTCTAGGGTTAGTCTTCAGTTGCGTTGCCTTCGCGTCTCTTGCGTACACGGGGACCTTGAATGCATACGAGTATTTTCTTCAGTATGTTCCAAGGGTTTTGATGGGAGCCCAGGAG---------------CTTTTT------------------------------------------GTCACCGGAGTCACTGCAGTTGGCCTCTTCATCATGGCCTCCTTCTACCGATGA------------------
>Ceratodon_purpureus
------------------------------------ATGGCGACG---TGCAGC---TGCTCCAGGCTGCAGCTCCTCACCACCTCGTCTCCAACCTCGCAATCT------TCCCTCATCTCCTCACCCAAC---CGCCGCATCTCC------------------------ACCTCCTTGCTCAAAGCCCAGCCTCTCCCAAGGCTA---ACCCTGAGC---------------------------------TCAACGCCGAAGCCTGCGAGATGG------------AGCGTGCGT---------------------------------------TGCAGCGCGGCGGGGATGGGCGCGAGCGCAGGGGGC------------------GAGGAGAGCCCGTATCTGGTGCTAGGCGTGAGCGCATTGGAGAAGTTCGAGGTCGTGAAGGGGACATACAACCGGAAGCGGAAAGACGCGGAGAAGCGGGGGGATGAGGCCACCGTTGCGCGCCTGGACAAAGCCTACGACAAGCTGATGATGATGCAGCTCTCCAACCGCAAGCAGGGGCTCGCCACGGGGGGATTCTCGGTGCCCAAGGAGATTCGCTACGCGGACAAGCGGTCGTGGATCCCCTGGGGGCCGAAGAAGGCCGTCTGCGAGAGACGGGATGTGCTCATCAACCTCGCCATCTCGGCCCTCTTCTCGGCCTGGATTGTGGTCGTGGGCGGGCAAGCCGACTGGAAGCCGCTCCAGTTCCTCATCTTCGGGTACATCTTCCGCATCTTCACGAAGCTCGGGGAATTCGAGCCTGCGCCAGCGCCG---GTTTTTGTAAGCGAGGAGGAG---GAA---GAAGAGGGTGGTGGGAGTAGGGAGGACACGAGCAGGCGGCTC---CGGAACGGGAAGCGGTTGCTGCGCACTCTAGGGTTGGTGTTCAGCTGCGTTGCGTTTGCTTCGCTTGCGTACACTGGCACGCTCAATGGGTACGAGTATGCGGTGCAGTATGTGCCGAGGGTGTTGATGGGCGCGCAGGAG---------------ATTTTT------------------------------------------GTGACTGCTGGGACTGCTATCGGGCTCTTCATTGTGGCCTCGTTTTACAGA---------------------
>Lygodium_japonicum
------------------------------------ATGGCC------------------------------------------------------------GCC------TCCTTCCTGGCCTCATTCGTCCCGTCACGTTGTGGTGGC---------------------GTGCATGCGCACCGAAAGGCCGCCTTCTCGACTGCA---TCTCCA---------------------------------------------------------TGGAGGCTACCGAGATCAACCAGATCTCCAGACAAATTCCAAGGAGTGACATACTGTGCAACGAGTGCTGTTGGAGGATATACTGCTGAGCCT------------------------GAAGATAATCCATATCAGGTACTTGGTGTGAATCCTTTTGAAAGTTTTGACAAAATAAAGGCCACATATACCAAACGTCATAAAGATGCTGAAAAAAAGGGTGATGAGGCTACTTTGTCTCGACTTGAGAAAGCATATGACAAAATCATGATGGCACAACTTGCAAATCGAAAGCAAGGTCTCACATTTGGCTCTATTGAGGTGTCAAAGGACATACGCTATGCCGACAAGCAACCGCTTTTTCCCTGGGGACCAAGGTATGCACCCTCGAGTAAAAAGGACATCCTGATCAACCTTGGAATATCAGCTGTCTTTGCACTTTGGATCATATGCACA---CAGTCAGCTGAATGGAAGCCATTACAGTTTGTCATATTTGGATACATTTGGCGCATCTTTATGAAACTGAAGGACTTTGAA------CCAGCTGAC---ACTACAGTTCCCAGTGATGAA---GAA---------------------------GATCAAGGCAAAAGGACA---AAAAGTGGGCAACGACTCTTACGAACACTTGCTTTGGTGTTCAGCTGTGTTGGGGTTTCGTCGTTGGTATACACTGGAGTTCTGAATGCAATAGAACTTGCAGGTTTT------------------------------------------------TTATTC------------------------------------------CTCGTGTGCTAA------------------------------------------------------------
>Pinus_maritima
ATGGCA---ATATTATCA------------------ATGGCGACT---------------------------GTGCCAAATGGTGGATACGAAAACCCTCTCGCA------GGGTTTAAGGCAACTCTGAACAGAGGACACTGCACGTCT---------------------CTCAAC---------AATTTATCATTTCGTGTTCGA---AATCCATGTACCGTCATGTTTGCT---------------TCCTCACGTACCAGGTTTATCAGGTGG---CTGCCAAGGAACTTCAGG---------------------ATAGTTTGTACTGCTGCATCTTCTGCAGGGGGATCAAGTGCAAGTAAT------------------------GATGAGAATCCATATAAGGTCCTTGGTGTTAACCCAATAGAGAGGTTTGATGTGATCAAGGCTTCTTATGTAAGAAAATATAAAGATGCAGAAAAAAGAGGGGATGGGGCAGCTATGGCACAACTGGAGAGAGCATATGATAAGATAATGATGGCCCAACTTTCTAATCGCAAAAGAGGCGTAACATTTGGTTCTATTGAGGTCTCAAAGGATATACGATATGCTGACAAGCAGCCAATAGTCCCTTGGGGTCCAAGGTATGCACGGTCTGGGAAAAGAGACATACTAATTAACTTGGCAATCTCAACATTATTTGTGGGTTGGATGGTTTATGCT---GGTTCAGCAGATTGGAAACCCATGGAGTTTTTAATTTTCGGATACATATATAGGATCTTTGAGAAGTTAAAGGGTTTTGAG---GCACCAGTAAAG---GCATCATTCAGTGAGGATGGA---GAA---------------------------GATGAAAGCCGAGGGATT---CAGACTGGAAAGCGCTTATTGCGTACTCTTGCACTCGTCTTCAGTTGCATCGCTGTTTCATCAGTGGCCTACACGGGGCTCCTCAACGTAATTGAATTTGCTGGGCTTGCCATTCCACGTGCTCTTATCAATAGCCAGGAA---------------CTATTT------------------------------------------GTGACCATAGCTTCTGCAATCACGCTTTTCTTCATGGGTTCATATTACAGGTGA------------------
>Amborella_tricopoda
ATGGCC------------------------------ATGGCGGCCTCAAAT------------------------------------------------------------GGCCTAAATTTCACTTTTAGGGAGCCAAAGTGC---------------------------CTGAATATCCGATCA------------------------AACCCCAAAAAGATCCCATTTTTC------------------AGGTGCCACAGGCTTGTTAGAATC---AATCCCATGCGTTGCAGA---------------------GTGATATTGCATGCAGCATCTTCTGCAGGAAGTTCAAGTGCAAGTAGC------------------------CGGGAAAATCCTTATGAGGTTCTTGGGGTAAGCCCCATAGAGGGATTTGATATGATTAAGGCTGCTTATACCAGAAAATACAGGGATGCAGAACGAAGAGGGGATGAGGCATCCATGGCTCAACTTGAAAGGGCATATGATCAAATTATGATGGCACAGCTGAAAAATCGTAAAAAGGGTGTTACCTTTGGATCATTTCAGGTATCCAAGGATATCAAATATGCTGATAAACAGCCACTTATACCGTGGGGACCAAGGTTCTCAAAATCAAGTGTAGATGACATCCGCATTAATATGGCGATAACTGCTTTTTTTACAATTTGGGCGGTCGTGAAA---CAAAATGCTGAATGGAAGCCTTTGCAGTTCTTAGCTTTTGTATTCGTCTATAGATTGTTTGAGAAGTTAAAGTCATTTGAG---CCACCTGCTCCT---CCCGCATTTAATGAAGATGGTGTTGAA---------------------------GATGAAGGGCGGGCATTG---CGAATGGGAAAGCGGCTATTACGCTCTTTATCGCTTGTTTTCGGCTGTATAGCTATTTCATCCTTGGCCTTTACTGGAATCCTTAACATAATTGAATTGGTTGGTCGCTATATACCAGTTTTTCTGTACAATAATCAGAGAACAAAGGAAATACCTTTGATCCGTGATTATAAAGCTTTACAGAGATTCAAAGAAAGAAAAAGAATTACAGACATAACGGCACTG------------------GAATTTTATAGATTCCATACACCTTGCATATGA
>Ananas_comosus
------------------------------------ATGGCGACGACGACAACG---------------------------------------------------------ACGATTTCCACTACCTTCCATGGCCCCAAGCTTTGC------------------------GCTTCTCGGAGAAGCCGCTTCTCCGGCGCCGCGATTCTCACCCCTCCCGCCGTC------------------------------------TCCTCATTGAGGATT---TCTAGTGTGCGGACGCGT---------AGGTTGTATCGGTTGGTTTGTATGGCCACATCTGCTGCGGGGAGTCCGCATACGGGCAGT------------------------GATGAGAACCCTTACGAGGTTCTCGGTGTGAGCCCGATAGCCGGATTCGATATGATGAAGGCGGCGTACACGAGAAGGCGCAAGGATGCGGAGAGGAGAGGCGATGAGGAATATGCGGCCAAACTGGAGAGGGCTTATGACAAGATCATGATGATGCAGTTGCATAATCGGAAAAAGGGA---------------------GTGTCAAAGGATATTAAGTATGCTGATAAACAGCCAATAGTTCCATGGGGACCAAGGTACTCCAAGTCTAGCTTAAAGGACATGCGCATCAATATGGCAATATCAGCAGTTTTTACTGTTTGGATATTCATAAAA---CGCAGTGCTGAGTGGAAGCCCTTGCAGTTTCTTGCTTTCGCCTTTTTCTACAGAATATTTGAGAAGTTGAAGTCTTTTGAG---CCAGCAACATCC---CCCACGCTAAATGAGTATGGC---GAA---------------------------GATGAAGGTCGGGGATTG---CGCATGGGAAAGCGATTACTTCGTTCTCTGGCATTGGTTTTTGGCTGTATAGCTGTTTCATCCTTGGGTTATACAGGAATACTGAACCTGATTGAGTTCCTCGGCCTGTATATTCCTTTATTTCTATATAATAACCAGGAG---------------CTGATT------------------------------------------GTTACCACGGCAACATCAATCCTTTTGTACATCATGGCTTCGTACTACCGATGA------------------
>Oryza_sativa
------------------------------------ATGTCGACGGCGGCGCCC------------------------------GCATCCGCTACGGCGGCTGCGAGC---------------------------------------------------------------CTCTTCCTCCGCCGGAGTCTCTCCTCCTCC---------TCCCCTCGCCACGTCTTCCTGCCTCATTGGGTTGCCCCCATTGTCGTCGCGCGCCCCGCTAGGTTA---TCTGCGGTGCCGGCGAAG------CGCGGTGGAGGTGGTGTTGTTGCGGCTGCATCGGCGGCGGCGGGGAGCGCGCAGTTTGGCGCCGGGGAC------------------AGTGAGAATCCATACGAGATTTTGGGGATCAGTCCACTTGATGGGTTCGACCAGGTGAAGATGGCCTATAAGCGGAGGCGAAAGGATGCCGAGAGCAACAAAGATGCCGAGCACCTGTTCAAGTTAGAGAGGGCATACGATATGGTCATGATGGAGCAGCTTCAGAACCGGAAGAATGGGGTGGCATATGGATCAATCCAGGTGTCAAAGGACATTAAATATGCTGATAATCAACCAGTGGTTCCTTGGGGGCCTAGATACTCAAGATCCACTGGGAAGGACCTGCGCATTAATATGGCAATATCAGCAACATTTATCATGTATATATCTACCATG---GGCCATGCAGACTGGAAGCCCATGCAGTTTTTGTGTTTTGCCTATTTCTATCGAATACTTGACAAACTGAAGGCTACCGAG---TCAGCTAGCACT---CCTATATACAATGAGTATGGT---GAG---------------------------GTTGAAGGTCGTGGCATA---CACATGGCAAAACGAGTACTCCGTAGTTTGGGTTTGGTACTTGGATCAATACTTGCTGTATCCCTGGGCTACACTGGGCTAGCCAATTTTTCTCAGTTTCTTGGGCAGTATATTCCATCTGTTGTTTATAACTTCCAGGAA---------------TTGATT------------------------------------------GTGACTACAGCTTCATCTGTTTTGCTTTGCATATTGGCGTCGTACTATCGATAG------------------
>Isoetes_andicola
---------------------------------------------------------------------------------------------------------------------------------------------------------------------------------------------------------------------------------------------------------------------------------------------------------------------------------------------------------------------------------------------------------------------------------------------------------------------------------------------------------------------------------------------------------------------------------------------------------------------------------------------------------------------AGGTTTTTCCGTTCTAGCAAAAGGGATATTTATATAAATCTTGCAATTTCAGTTGTCATGG-----------------------------------------------------------------------------------------------------------------------------------------------------------------------------------------------------------------------------------------------------------------------------------------------------------------------------------------------------------------------------------------------------------------------------------------------------------------------------------------
>Isoetes_elatior
---------------------------------------------------------------------------------------------------------------------------------------------------------------------------------------------------------------------------------------------------------------------------------------------------------------------------------------------------------------------------------------------------------------------------------------------------------------------------------------------------------------------------------------------------------------------------------------------------------------------------------------------------------------------AGGTTTTCCCGTTCTAGCAAAAGSGATATTTATATAAATCTKGCAATTTCAGTTGTCATGG-----------------------------------------------------------------------------------------------------------------------------------------------------------------------------------------------------------------------------------------------------------------------------------------------------------------------------------------------------------------------------------------------------------------------------------------------------------------------------------------
>Isoetes_coromandelina
---------------------------------------------------------------------------------------------------------------------------------------------------------------------------------------------------------------------------------------------------------------------------------------------------------------------------------------------------------------------------------------------------------------------------------------------------------------------------------------------------------------------------------------------------------------------------------------------------------------------------------------------------------------------AGGTTCTCCCGCTCGAGCAAAAGGGATATTTATATAAATCTTGCTATTTCAGTTGCCATG------------------------------------------------------------------------------------------------------------------------------------------------------------------------------------------------------------------------------------------------------------------------------------------------------------------------------------------------------------------------------------------------------------------------------------------------------------------------------------------
