# Supplementary material for: Phylogenomics indicates the “living fossil” Isoetes diversified in the Cenozoic
Source: PLoS One. 2020 Jun 18;15(6):e0227525. doi: 10.1371/journal.pone.0227525 (PMC7302493; doi:10.1371/journal.pone.0227525)
Supplement: S1 File — Folder containing fasta files for each of the individual nuclear alignments. (GZ) [file pone.0227525.s011.gz › 1_Individual_Nuclear_Alignments/Homolog_29797.orthogroup_2.fasta]

>Ceratodon_purpureus
---------------------------------------------------------------------------------------------------------------------------------------------------------------------------------------------ATGGAGCTCCGG---------------------------------------------AGCTCGTCGTTGTTTACTTGTCAATCATCTTCAGCA---------------------------------------------------------------------------------------AGGCCCGTGGTTCATACGAGCAGATTGGGG---------------ATCGGGAGGACACGCAACCCTAGTATTTCTGCGAAG------------------------------------------------------GAATTTTTCGGGCAAGAAGTAGCGAAATCTGTAAAATGTTTCCAAATTCGACCTAAGGGCGCTAGAAGAAGAACCCTAACGACAGAATACATGAAGTTGGCAGGCTTCCAGCCATCGTGTCTAGTCGTGGGCAGGTTTCCG------------------------AGCACCAAGGGTTTCATGCTTGTAGAATTGAGTGTAAGATCACCGAGTTTATGCCTCTGCAGTAGTGCACGA------------------AAAACACCAAGCAGTCCATCATCCTGGCAATTGTTAGAC---------TTAGAATTTTGTAGCAGT---------------------AGTTCCAGTGGCTTTCGCAGTGCTCACAGGTCACGG------------TCTTCAATCTCTGCGTCGAGGTCGCCCCCCGGTGCACGGTCACGAGCGAGAACT---------------------------------GACACTCTGGAGGAGTCGAGTTCTAACCCAACCGACAGCTTTGCA---------------GAGGCTCGTGCAGAATCCCCGTCTTTACCTGAAACTCTGAGATCCTTACAACAAGCGCCCGCAGTTCCAGCAGGTCCACGACGGAAGGGAAAGGCTGCTAAGAAACCACCTTCTACCCGTCTG---------------------------------TCGAATCTTGAGGGT------CAACAGCCGGCGACATCATCTCTTGTAGCGGGAACAAGTGAAAATTCTGGTAGCAATCACTCCAGGTCTAAACTTCTAGATGACTTACACCATCAATTAGAAAGTGAAGTTAGC---AGGAGCGGAGGAGCTGCAAGTGACAAACCA------------------ATGGATGGTGAA------------------------------------------------------------------------------------------------------------------------------------------------------------------------------------GCAGCTAGAAAGATGAAG------------------------------------------------------------------------------------GAGCGGTTGCAGGAACAGAGACGTCAGGGCATGCAAGCCATTTCCAAC---ACC---ATGAAGCAACGAGGGCAAGGTGTCGGCGGGGAGGGGGAAACATTTTCGTATGCAGTTGACCCTGATACACTGTCAGTTGGGGAGTATGTAGTGCATAAGCGCGTTGGAGTGGGATGCTTCATTGGCATCAAGTAC------------------------------------------------------------------------------------------------------GAGGTTCCTCCAGGGAAAGAAAAGCCCGTGAAGTACATCTATTTG---------AAATATTCGGACGGTGTAGCAAAGCTCCGTGCAAAGCAAGCGAATAGACTTTTGTACAGATACTTC---------------------------------TCCCCTGGAGAGGTGGGC------------------------------CGTGCACCCACTCTGAGTAAGCTGAATGACACTGCACTCTGGGAGAAGAGAATGAGCAAGGGCAAAGTCGCAATCCAG---------------------------------------------------------------AAGCTTGTGGTGAACATGATGGAGCTCTACATCCACCGCCTG---AAGCAAACGCGGCCTGTCTACCCTAGAAAC------------------------------------------------------------------------------------------------------------------------------------------------------------------------------------------------------------------------------------------------------AAAAAACTGATGGCATCCTTCGCATCGAGGTTTCCATACACTGAGACAGTTGACCAAAAACAAGCGATTCTTGATGTGGAGCGGGACTTGACGGAGAGAGAAACGCCCATGGACCGCCTCATTTGTGGTGACGTTGGGTTTGGCAAGACAGAAGTTGCACTTCGTGCGTTATTCTTAGCTGCTGCTGCAGGTAAGCAAGTCATGGTGCTGGCGCCTACCACTGTCCTAGCAAAACAACACTACGATGTAATCCGGGAGCGCTTTGCAGGTTAT---------------GACATGAAAGTGGCACTCCTCAGCCGCTTCCAAAAGGATAACGAGAAGAAGGAAGTGATTGCGGGTATTTCGGATGGGAGCTTGAATATTGTGGTTGGTACGCACTCGCTCCTCGGCAGCCAAATCCGGTACCACAATCTCGGACTCTTGGTAGTTGATGAGGAGCAGCGGTTTGGCGTCCGG---------------------------------------CAGAAAGAGAGAATTACATCCATGAAGACATCAGTT---------------------------------------------------------------------------------------------------------GACGTGCTGACATTGTCTGCCACTCCAATACCTCGAACTTTGTATTTGGCTCTCAGTGGCTTCCGTGATGCAAGTCTCATCACCACTCCGCCGGCGGAGCGGCGTCCGATTGTGACCCACTTACATCAGTTCAATCCG---------GAGACAGTAAAGAAGGCCATCGACTTTGAGCTCAAACGTGGTGGTCAAGTGTTCTACGTGGTGCCAAGAGTG------AAGGGG---ATGGAAGATACGAAGGCTGTC---------------------------CTAGAATCTTACTTCCCAGACGTGGGCATTGGACTTGCCCACGGCCAGCAAAGTGCAGCTGCGTTGGAGGACTCTATGGAGCAATTCAGCGAAGGGAAGTGCCTTATTCTACTCTGTACCAGCATTGTGGAGAGTGGGCTGGACATACGCCGTGTTAACACGATCATCATCGAAGACGTTCAGCTCTTTGGTCTGGCGCAGCTTTACCAGCTCCGAGGACGA---------GTCGGCCGAGCAGACCGCGAAGCGCACGCTTACATGTTCCACCCCTCGAAAGAGCACCTCTCCGACGACGCCCTGGAACGGTTGGTTGCGCTGGAGGATTGCTGCGGCTTAGGCCAGGGTTTCCAGCTCGCAGAGCGCGACATGGCAATCCGCGGCATTGGTAGCGTCTTCGGAGAGAAGCAAAGCGGTGACGTTGCGAAAATCGGTGTGGACCTCTACCTCGAGATGCTCTTT---------------------------GACGGCCTCTCTAAAGTTGAT---------CTCCAAAAGCTCCCGGAGGTGACGTTCCAGGAGGTGCAACTCGACCTGGCAGTGAGTACGCACATCCCTGGTGACTACGTCACGAGTGCTACATTGCGAGACAAGGTGCTGCAGGATGCCGAGAAAGCAGCCAACGACAGTATGAACGCGCTCATGAATTTCACCAACCGTCTCCGGAATGAATATGGTCCGGAGCCGCCAACGGTGGAGATGCTACTGAAGACGTTGTACGTGAAAAGGCTGGCTGCCGATCTTGGCATCCACCGGATTCGTACTCGAGGTAAGACCGTCGTGATGGAAACCAACATGGAACCCGAAGCCTATGAAATGCTGAGCGTGGCCATCACTTCCACTTCTGTGCAGGACTCTCTGGCTTATGAACCTGGTAAAATAGAG---------------------------------------------------------------------------------------------------------------------------------------------------------------------------------------------------------------------------------------------------------------------------------------------------------------------------------------------------------------------------------------------------------------------------------------------------------------------------------------------------------------------------------------------------------------------------------------------------------------------------------------------------------------------------------------------------------------------------------------------------------------------------------------------------------------------------------------------------------------------------ATGAAGGGGCTAATAGGCCTGCCTGTGGAACGTCAACTAGAGAGA------------------------------------------------------------------------------------------------------------------------------------------------------------------------------------------------------------------------------GTGTTTGGTTGCTTGGCA---------------------------------------------------------------------------------------------------------------------------------------------------------------GAGATGCGGAATGGCCTCCCGTCTTTTGTGAAGTACATG------------------------
>Physcomitrella_patens
---------------------------------------------------------------------------------------------------------------------------------------------------------------------------------------------ATGGAACTCTGG---------------------------------------------AGTAAGTCGTTGTTTGCAGGCCGAACGTCTTCAGCG---------------------------------------------------------------------------------------AGTCCTTCATTTCCGTTCAATAAA---------------------------------------TCTAGTGTTTCTGCCAAA------------------------------------------------------AATGCTTCAGGTCAAGAGCTACTGAAATCTGAAACATATCTCCAAGTCCAACCTAGAGGCGCTAGAAGGAAAGCCTTATCTATGGAACAAAAGAAGTTGTTAGGCTTCCAGCTTACCTCGTCAGTTGTGAGCAAGTTGCCA------------------------GATATAAAAACTGTAGTGTATATTGGATTAAGCGCAAGAGGATCAAGTTTACACTTTTGT---AGTGCAAGG------------------AAAACTTCAAGGTTCTTATCGTCCTGGCACCGCTTTGAA---------TTAGAA---------TCA---------------------AGTAGAAGAATTTTAAATGGGTCTCACAATGTTCGAAACCTA---TGGTCTTCAATCTCCGCATCGAGGCTACCTCCGGGTGTAAGGTCAGGGAGGGGAACT---------------------------------GAAACCCTGGAAGAA---TCTTCCAACACAGCTGATGGCTTTGTATCGTCTGATTCCGAAGAGTCTCGTGCTGAATCACCCTCTTTACCTGAAACTCTAAGATCCTTGCAACAAGCGTCTGCAGTC---------CCGCGACGGAAGGTAAAGTCTGCAATGAAAACTTCTACTACCTCGAAA---------------------------------TCAAGTGTCAAGGAGCCTCTCCAAGAGCCTGAGGAATCGCCATTTGCAGCAGGG------------TCTGGCAACTCTCAAATCAAGTCCAAGCTCCTTGATGAACTCCATCATCAACTAGAGAATGAGAGTGTA---AGAAGTGGAGGAAATGCATCAGATAAACCT------------------CTAGATGGTGTT------------------------------------------------------------------------------------------------------------------------------------------------------------------------------------GCGGCGAAGAAGATGAAG------------------------------------------------------------------------------------GAGCGTTTACAGGAACAAAGGCGGCATGGCATGCAAGCTATTTCCAAT---ATG---ATGAAGCAACGAGGGCAAGGTGTTGCAGTGGATGGTGAAGCATTCTCTTATGCAGTCGACCCTGATACGTTGAGCCCTGGGGAGTATGTTGTGCACAAGCGAGTTGGAGTGGGGTGTTTCATTGGCATCAAATAC------------------------------------------------------------------------------------------------------GAGGTGCCTGCAGGGAAAACGAAGCCTGCAAAGTATATTTACTTG---------AAATATGCTGATGGTGTCGCAAAGCTGCGTGCCAAACAAGCCAGCAGACTTCTGTACAGATATTTT---------------------------------TCCCCGGGAGATGTTGGT------------------------------CGCGCACCAGTCTTAAGCAAGCTGAATGACCCAGGAAATTGGGAGAAGAGAGTAAGTAAGGGCAAGCTAGCAATTCAG---------------------------------------------------------------AAGCTCGTAGTCAATATGATGGAGCTCTATATCCATCGTTTG---AAGCAGACTAGACCTGTTTACCCTAAAAAT------------------------------------------------------------------------------------------------------------------------------------------------------------------------------------------------------------------------------------------------------TCAAAATTGATGGATTCTTTTGCAGCCAAGTTTCCATACAAGGAAACATCCGACCAGGTGCAGGCAATTGCAGACGTGGAGAGGGACATGACAGAGAGAGAAACCCCCATGGACCGTCTCATTTGTGGTGACGTGGGTTTTGGTAAGACGGAAGTTGCCCTTCGTGCATTATTCTTAGCTGCTTCTGCAGGTAGGCAAGCAATGCTCCTTGCTCCGACCACTGTTCTGGCTAAGCAACACTATGATGTCATTCGCCAACGGTTCGCTGGGTAC---------------GACATGAAAGTGGCTCTTCTCAGTCGTTTTCAGAAGGATGGGGAGAAGAAAGAAGTTATAGCTGGTATTTCTGATGGGAGCCTTAGCATCGTTGTTGGCACGCATTCGCTTCTTGGCAACCAAGTACGGTACCACAACCTTGGGCTTCTGGTAGTTGACGAGGAACAGAGATTTGGTGTCAGA---------------------------------------CAGAAAGAAAGAATCACGTCCATGAAGACTTCAGTT---------------------------------------------------------------------------------------------------------GACGTTCTGACGTTGTCTGCTACTCCAATCCCTCGTACGTTGTATCTGGCTCTTAGTGGCTTTCGAGATGCAAGTCTGATAACCACTCCACCAGCGGAGCGGCGACCAATCACCACTCATCTGATGGAGTTTAATCCC---------GAGGCAGTGAAGAAGGCCATTGATTTCGAGCTTAAACGTGGTGGTCAAGTGTTCTATGTCGTACCGCGAGTG------AAGGGG---ATGGAAGAAAGCAAGGCTATT---------------------------CTAGAATCTTACTTCCCAGACGTTGGAATTGGAGTTGCACACGGCCAGCAAAGTGCAACTGTCTTGGAGGAGTCCATGGAGCAATTTAGTGAAGGAACCTATCTCATTCTCCTCTGTACTAGCATTGTGGAGAGTGGGCTAGACATACGTCGAGTGAACACTATAATTATCGAAGATGTTCAGCTATTTGGACTGGCACAGCTCTATCAGCTGCGAGGAAGA---------GTTGGGAGATCCGACAGGGAAGCCCACGCTTACATGTTCCACCCCTCCAAAGAAAATCTTTCAGACGATGCATTGGAGCGATTGGTTGCCCTGGAAGATTGTTGTGGTTTAGGCCAAGGTTTCCAGCTTGCAGAGCGTGACATGGCCATCCGCGGCATTGGCAGTGTCTTCGGAGAGAAACAGAGTGGGGACGTTGCCAAAATTGGTGTGGATCTATACTTGGAAATGCTATTT---------------------------GAAGGGCTTTCGAATGTTGAT---------CTTCAAAAGCTCCCAGAGGTCACCTTCGAGGAGGTCCAGCTGGATTTAGCAGTAAGCACACACATTCCCGGAGACTACGTGACAAGCGCTGCATTGCGCGACAAAGTTCTGCGGGATGCCGAGAAAGCAGCTAACAACGGCATGAATGCATTAATGCAATTCACAAATCGTCTTCGGAATGAGTATGGACCGGAGCCTCCCACAGTGGAGATGTTGCTCAAAACCTTGTATGTGAAAAGGCTAGCAGCAGATCTTGGAATCCACCGTATTCGCACTCGTGGCAAGACGGTAGTAATGGATACGAAAATGGAACCTGAGGCCTATGAAATGTTAAGTAGTGCCATAACTACCGCTTCTGTGCAGGATTCTCTTACATATGAAAGTGGTAGAATTGAG---------------------------------------------------------------------------------------------------------------------------------------------------------------------------------------------------------------------------------------------------------------------------------------------------------------------------------------------------------------------------------------------------------------------------------------------------------------------------------------------------------------------------------------------------------------------------------------------------------------------------------------------------------------------------------------------------------------------------------------------------------------------------------------------------------------------------------------------------------------------------ATGAAGGGCCTCATTGGGTTGCCGGTAGAACGTCAACTGGAGCGG------------------------------------------------------------------------------------------------------------------------------------------------------------------------------------------------------------------------------GTGTTTGTTTGTTTAGCA---------------------------------------------------------------------------------------------------------------------------------------------------------------GAGATGCGCAACGGCCTCCCGTCTTTCGTGAAGTACATGTGA---------------------
>Huperzia_squarrosa
------------------------------------------------------------------------------------------------------------------------------------------------------------------------------------------------------------------------------------------------------------------------------------------------------------------------------------------------------------------------------------------------------------------------------------------------------------------------------------------------------------------------------------------------------------------------------------------------------------------------------------------------------------------------------------------------------------------------------------------------------------------------------------------------------------------------------------------------------------------------------------------------------------------------------TCAAGCTATTCG------------------------------------------------------------------------------------------------------------------------------------------------------------------------------------------------------------------------------------------------------------------------------------------------------------------------------------------------------------------------------------------------------------------------------------------------------------------------------------------------------------------------------------------------------------------------------------------------------------------------------------------------------------------------------------------------------------------------------------------------------------------------------------------------------------------------------------------------------------------------------------------------------------------------------------------------------------------------------------------------------------------------------------------------------------------------------------------------------------------------------------------------------------------------------------------------------------------------------------------------------------------------------------------------------------------------------------------------------------------------------------------------------------------------------------------------------------------------------------------------------------------------------------------------------------------------------------------------------------------------------------------------------------------------------------------------------------------------------------------------------------------------------------------------------------------------------------------------------------------------------------------------------------------------------------------------------------------------------------------------------------------------------------------------------------------------------------------------GATGTGAAGGTTGCTCTCCTTACAAGGTTTCAGAAAGGTACTGAAAAAAGAAAGCTTTTTTCGGGAATTCGCGACGGAAGCTTGAACATCATTGTTGGCACTCATGGGCTTCTTGCAGATCAAGTACGGTATGAGAACCTTGGACTTTTGGTAGTGGATGAAGAGCAAAGATTTGGAGTGAAG---------------------------------------CAAAAAGAGAAGATTGCATCTTTAAAGTCAACAGTG---------------------------------------------------------------------------------------------------------GACATTCTCACATTGTCTGCAACACCCATTCCACGGACTCTATACATGGCACTCAACGGTTTCCGCGATGTGAGCTTGCTTACTACCCCACCATTACAAAGACTTCCCATAGTCACACGCATATCTGAGTACAGTGAT---------GAACAGGTTAAAGACGCAATTGAGTTTGAGCTGGAAAGGGGAGGTCAAGTTTTCTATGTTGTGCCCAGAATC------AAGGAC---ATTGAACACAGAAAAGCATCA---------------------------ATAATGTCCCTTTTTCCAGACGTGGAAGTTTGTGTTGGACATGGACAGCAGACCATGAGATTGTTAGAGGGTGCGATGGAAAAATTTTCTAAAGGTGGAGGGCGAATTCTTCTTTGCACTTCAATTGTGGAAAGTGGATTGGACATTCCTAGGGTGAACACCATCATAATTGAGGATGCACAACTCTTTGGTTTGGCACAGCTTTACCAGCTTCGTGGCAGG---------GTCGGAAGAGGAGAAGTAGAAGGACATGCATACATGTTTCATCCCCCGATGTCGCACATGGGTAATGAAGCATTGCAAAGATTGAATGCGGTTAAAGAATGTTGTGGATTGGGACAAGGTTTTCAGCTTGCAGAAAAGGACATGACTATTCGAGGGATTGGTAGTGTATTTACTGAAAAGCAGAGTGGAGATATGAGCACTCTTGGTGTTGATCTTTATGCTGAGATGTTATTT---------------------------GAAAGCTTGTCAAATGAAGAA---------TATCTTTACCTCCCTCGAGTGGATTATGACAATGTGCAGCTG------------------------------------------------------------------------------------------------------------------------------------------------------------------------------------------------------------------------------------------------------------------------------------------------------------------------------------------------------------------------------------------------------------------------------------------------------------------------------------------------------------------------------------------------------------------------------------------------------------------------------------------------------------------------------------------------------------------------------------------------------------------------------------------------------------------------------------------------------------------------------------------------------------------------------------------------------------------------------------------------------------------------------------------------------------------------------------------------------------------------------------------------------------------------------------------------------------------------------------------------------------------------------------------------------------------------------------------------------------------------------------------------------------------------------------------------------------------------------------------------------------------------------------------------------------------------------------------------------------------------------------------------------------------------------------------------------------------------------------------------------------------------
>Huperzia_lucidula
---------------------------------------------------------------------------------------------------------------------------------------------------------------------------------------------------------------------------------------------------------------------------------------------------------------------------------------------------------------------------------------------------------------------------------------------------------------------------------------------------------------------------------------------------------------------------------GGAGCAAAGAATAGAAACCTA------------------------------------------------------------------------------------------------------------------------------------------------------------------------------------------------------------------------------------------------------------------------------------------------------------------------------------------------------------------------------------------------------------------------------------------------------------------------------------------------------------------------------------------------------------------------------------------------------------------------------------------------------------------------------------------------------------------------------------------------------------------------------------------------ATGGTGAAAGACCCA------------------ACAAACGGGCAG------------------------------------------------------------------------------------------------------------------------------------------------------------------------------------GCAGGT------------------------------------------------------------------------------------------------------GTGGATGAGGGAAGAAGATTAGGGCTGCGGACGATCCAGGCGCGGTTG---GAAAAGCTAAGGGAAGCCGGAAAGCGAGGATTGATCAAAGGGACATCTTATGCGGTTGATCCAGATGGGCTTATTCCCGGGGAATATGTAGTGCACAAGAAAGTTGGAATTGGGCGGTTTGTGGTACTGAAGGAT------------------------------------------------------------------------------------------------------GGAATACCAGAGGGAAAGAAGAGGCCAATCTCATATGTGTATCTC---------CGGTATGCGGATGGAATGGCGAAGCTGCCTGCAAAGCAAGCACATCGCCTTCTTTATCGGTACAAT---------------------------------CCAGTCGGAGAAACATGCAAG---------------------------AAAGCCCCTGCTTTGAATAAGCTTCATGATACAAGCCTCTGGGAATCGAAAAAATCTGCGGGAAAGCTGGCAATACAG---------------------------------------------------------------AAGCTTGTGGTGACCATGGTGGAACAGACGGTTCGCCGGTTG---AAGCAGACACGGTCTTGTTATCCAAAGAAT------------------------------------------------------------------------------------------------------------------------------------------------------------------------------------------------------------------------------------------------------GATGAAGCAATTGCTGATTTTGCAGCATTGTTCAAGCAT------------------------------------------------------------------------------------------------------------------------------------------------------------------------------------------------------------------------------------------------------------------------------------------------------------------------------------------------------------------------------------------------------------------------------------------------------------------------------------------------------------------------------------------------------------------------------------------------------------------------------------------------------------------------------------------------------------------------------------------------------------------------------------------------------------------------------------------------------------------------------------------------------------------------------------------------------------------------------------------------------------------------------------------------------------------------------------------------------------------------------------------------------------------------------------------------------------------------------------------------------------------------------------------------------------------------------------------------------------------------------------------------------------------------------------------------------------------------------------------------------------------------------------------------------------------------------------------------------------------------------------------------------------------------------------------------------------------------------------------------------------------------------------------------------------------------------------------------------------------------------------------------------------------------------------------------------------------------------------------------------------------------------------------------------------------------------------------------------------------------------------------------------------------------------------------------------------------------------------------------------------------------------------------------------------------------------------------------------------------------------------------------------------------------------------------------------------------------------------------------------------------------------------------------------------------------------------------------------------------------------------------------------------------------------------------------------------------------------------------------------------------------------------------------------------------------------------------------------------------------------------------------------------------------------------------------------------------------------------------------------------------------------------------------------------------------------------------------------------------------------------------------------------------------------------------------------------------------------------------------------------------------------------------
>Selaginella_moellendorffii
------------------------------------------------------------------------------------------------------------------------------------------------------------------------------------------------------------------------------------------------------------------------------------------------------------------------------------------------------------------------------------------------------------------------------------------------------------------------------------------------------------------------------------------------------------------------------------------------------------------------------------------------------------------------------------------------------------------------------------------------------------------------------------------------------------------------------------------------------------------------------------------------------------------------------------------------------------------------------------------------------------------------------------------------------------------------------------------------------------------------------------------------------------------------------------------------------------------------------------------------------------------------------------------------------------------------------------------------------------------------------------------------------------------------------------------------------------------------------------------------------------------------------------------------------------------------------------------------------------------------------------------------------------------------------------------------------------------------------------------------------------------------------------------------------------------------------------------------ATGAGCTATAACGTTGATCCAGAGAAGCTCATATCCGGGGAGTATATAGTTCACAAGAAGGTTGGAATTGGCCAGTTTGTGAGCCTCAAGGAG------------------------------------------------------------------------------------------------------GAAGTTCCAGAGGGTGGAAAATCGCCACAAAAGTACGTCTATCTT---------CGATATGCCGATGGTATGGCTAAACTTCCCGCGAAGCAAGCTCGGCGACTTCTCTACAGATACTTCAGGCATAGTTCTTTTTTCTTTGTTTTCTTTTCTTCGCCTGGTGAATCGGTGAAA---------------------------AGATATCCAGCTCTCAGCAAGCTAAATGATCGAAGCCAGTGGGAGAAACGAAGGACTGAAGGAAGCTTGGACGCTCAG---------------------------------------------------------------AGGCGGGTCGTGAAGATGATCGATGTTTATATCCGTCGTTTG---AAGCAGAAGAGACCCGTGTATTCGAAGGAC------------------------------------------------------------------------------------------------------------------------------------------------------------------------------------------------------------------------------------------------------GTTCCTGCGATGAGCAAGTTCGCTGGAAAATTCCCGTACACGCCAACACCGGATCAGATCAAGGCATTTTTAGATGTTGAGCGAGACTTGACCGACGCGGAAACGCCAATGGACAGGCTTATTTGTGGGGATGTTGGTTTTGGAAAGACTGAAGTTGCTATGCGTGCAATATTCTACGCAGTCTCCGCAAAGAAGCAAGTCATGGTTTTGGCTCCGACGACCGTACTTGCTAAGCAGCACCATGAGAGCATCAAGGAGCGTTTTGCAAATTTTCCA------------GACATTAAAGTGGCTCTTCTCAGCCGGTTTCAGAACAACGTAGATAGGAGAGCGGTTATTGCGGGAATCAACGATGGGGTTGTAAACATTGCCGTTGGAACTCACTCTCTTCTTGGCAACAATATACAGTACGAAAAAGTTGGACTTTTGGTTGTCGATGAGGAACAGAGATTTGGTGTTGCT---------------------------------------CAAAAAGAGAAGATTTCAACGCTGAAGACGACAGTA---------------------------------------------------------------------------------------------------------GACATATTGACTCTGTCCGCGACGCCGATTCCTAGGACACTACACATGGCATTAAGTGGCTTTCGAGATGCAAGCTTGATGACAACACCACCACCGGAAAGGCGGCCCATAAAGACACATGTATGCGTCTACTCTCAG---------GACATGGTGAAAGATGCCATCAAGGCTGAACTGGATCGACAAGGCCAAGTCTTCTATGTTGTACCCAGGATT------CAAGGTAATATGGAGTCCACCGAAAAGAAA---------------------------CTCAAATTGCTGGTTCCTGGAGTACAAGTATCCATTGCGCATGGCAAGAAATGTGCAACTGAGCTGGAGGCAACAATGACCAAGTTTACTGAAAAGGGGACGAGCATACTCTTATGCACCAACATTATTGAAAGTGGGCTGGACATTCCAACTGTAAATACAATTATCGTGGAGAATGTACAGATGTTCGGACTTGCACAGATATATCAGCTTCGCGGACGG---------GTTGGGAGAGCAGACAAGGTAGCGCATGCCTATATGCTGCATCCACCCAAGGATTTTCTTAGTTCCGATGCACTGGAAAGATTGAGTGCACTCGAGGACTGTTGTGCACTAGGCCAAGGTTTCCAGCTTGCTGAAAGAGACATGGCCATTAGAGGTATTGGAAGCATTTTTGGCGAGAAACAGAGCGGGGAATTCAGCAAAGTTGGAGTCGACTTGTACGCAGAAATGCTTTTT---------------------------GAAGCAATATCGAAGGTAAATTCTGCGCAATACCATAGTCTTCCTCAACTAGAGTACGAAGATGTGCAGGTAAAACGACACATGTGGATT---------------TCTATCTTGAGTAGCATGCAGTGGGAAGCAGTCACTGATTCAGCTGAGGAAGCGGCGAAAAAAGGTATCAAAGATCTTGTTCGTTTTACGGAGAATCTGCGCAGTGAAAGAGGAAAGGAACCACCACCTCTAGAGGCTCTTCTAAAGACCATTTATGCGAAGAGAATGGCTGCAGATTTGGGAATTCATCACATTCAAACGAGAGGGAAACAAATAACAATGCTCACGAACATGAACGCCGACGCATTTCAAGTCCTACATTGTTCCATGGCCTCCCCACCTTTAAAGTCCTCGCTTAGCTTTTCCAATGGGAGATTGGAG---------------------------------------------------------------------------------------------------------------------------------------------------------------------------------------------------------------------------------------------------------------------------------------------------------------------------------------------------------------------------------------------------------------------------------------------------------------------------------------------------------------------------------------------------------------------------------------------------------------------------------------------------------------------------------------------------------------------------------------------------------------------------------------------------------------------------------------------------------------------------CTACACAGTCTAGTAGAGCTTCCCTCGGAGTTTCAGCTGGAAAGG------------------------------------------------------------------------------------------------------------------------------------------------------------------------------------------------------------------------------TTGTTTCAATGTCTAGCT---------------------------------------------------------------------------------------------------------------------------------------------------------------GAACTCCGGCGTGGGTTAGCGTCCTTCCTTACATACAGATGA---------------------
>Isoetes_lacustris
------------------------------------------------------------------------------------------------------------------------------------------------------------------------------------------------------------------------------------------------------------------------------------------------------------------------------------------------------------------------------------------------------------------------------------------------------------------------------------------------------------------------------------------------------------------------------------------------------------------------------------------------------------------------------------------------------------------------------------------------------------------------------------------------------------------------------------------------------------------------------------------------------------------------------------------------------------------------------------------------------------------------------------------------------------------------------------------------------------------------------------------------------------------------------------------------------------------------------------------------------------------------------------------------------------------------------------------------------------------------------------------------------------------------------------------------------------------------------------------------------------------------------------------------------------------------------------------------------------------------------------------------------------------------------------------------------------------------------------------------------------------------------------------------------------ATGAGAAGAGCCGATGTTAGCAGTGAC---------------TACACGGTAGACCCCGAACAATTGGTTCGAGGGGACTATGTGGTGCATAAAAGAGTCGGTGTGGGAAAGTTTATTAGCATGAATTAC------------------------------------------------------------------------------------------------------GAAACACCTGAGGGGCAAAATAAGGCAGTAAAATATGTCTACCTC---------AAATATGCAGATGGGACTGCCAAATTGCCTGCAAAACAGGCTCGACGGCTTCTATACCGTTATTTT---------------------------------CTGCCTGGAGAGGTTGGTAAG---------------------------AAAGCTCCAGCACTGAGCAAGTTACATGACACGACATTATGGGAGAAGAGAAAGAACAAAGGAAAATTAGATATTCAA---------------------------------------------------------------AAACTTGTGGTCAAAATGGTTGAAGTTTACATCCATCGTTTA---AAGCAAAAAAGGACTCCATATCCAAAAAGA------------------------------------------------------------------------------------------------------------------------------------------------------------------------------------------------------------------------------------------------------TCCACTGAAATGGGGGTCTTTGCAGCAAGTTTTCCTTACAAGCCTACTCTTGACCAAATGCAGGCATTTTTTGATGTGGAGAAAGATATGACTGAAAGAGAAACTCCAATGGACAGGCTTGTCTGTGGTGATGTTGGATTTGGCAAGACCGAAGTTGCTATGCGAGCAATTTTCTATGCAGTGGAAGGTAAAAGACAAGTCATGGTTCTTGCTCCAACGACAGTCCTTGCGAAACAGCATTACAAGGTGATACATGACCGCTTTTCGGGATACCAT------------GATGTAAAAGTGGCCCTTCTTAGCAGGTTCCAGAATAATTTAGAACGGAAGAAGGTGATAAGTGGCATCCACGATGGAAGGCTGAGCATAATAGTTGGCACTCATGCTCTTCTTGGCAGTCAGATACGTTATGCAAATGTTGGCCTTGTAATCATCGATGAAGAACAGAGATTTGGCGTCAAG---------------------------------------CAGAAAGAGAAAATAGCATCTTTGAAAACCACCGTT---------------------------------------------------------------------------------------------------------GATGTTTTGACGTTGTCTGCAACACCTATACCTCGTACATTGTATATGGCACTGAATGGTTTTCGAGATGCAAGCTTAATTGCCACACCACCACCTGAAAGACGGCCAATAAAGACACACGTTTGCGAATATAACAAA---------GAAAAGATGGAAAGGGCTATCAGATATGAGTTGGGCCGCATGGGGCAAGTTTTTTATGTGGTACCACGTATT------CAAGGC---ATAAAGGACGTCCAAGCAATG---------------------------CTCAAGTCAAGTTTCCCAGATGTCGGAATAGCAATTGCACATGGAAAGCAAAGTGCCAAGGAGTTGGATAAGACAATGGAGGAGTTTACAGAGGGCGAAGTTCAAATTCTTCTCTGCACATCCATCATCGAAAATGGCCTGGACGTTGCAACTGTGAACACCATCATAATAGAGGATGCACATTTACTTGGTCTAGCTCAAATATATCAGCTCCGTGGCAGA---------GTTGGGAGGTCAGGCCAAGAAGCGCATGCCTATCTATTCCACCCTCGAAAGGAATTTTTGACAACTGAGGCTTCTCGGAGGCTTGCAGCAATCGAAGAGTGCTGTGAACTTGGGCAAGGATTCCAGCTGGCAGAAAGGGACATGAGCATTCGAGGAATTGGTAATGTCTTTGGAGAAAGACAGAGCGGCGATCTTAAAAAAATTGGAGTTGACTTGTATGCTGAAATGCTTTTC---------------------------GACGCTCTTTCTAAGGTCGAC---------TATCATAGTATCCCACAGCTAGAGTTTAAAGATGTCCAGCTTCATGTTGATGTAAATGCA---------------TATGCATGTCATATCCCTGAGACTGAAAAGTTGATTGGTGGTGCTTTACAATCTGCTGAAGAGAGTATATATGCTCTTATGTCATTTACAACACATGCCGCAAAGCAGTTAGCTCCA------------CTCGAGATGCATCTGAAGACCATTTTTATAAAAAGAATGGCTGCCGATTTGGGAATTTATCGTGTCGTGGCAACAAATAGAGCTATAACAATGGAAACATATTTGGATGACCAAGCTTTAAAATTGCTTTGTGATGCGATGGACTCTGAGTCAGTTGCAATTTCTATCGTCCTTCGAGATAGCTGTATTCAG---------------------------------------------------------------------------------------------------------------------------------------------------------------------------------------------------------------------------------------------------------------------------------------------------------------------------------------------------------------------------------------------------------------------------------------------------------------------------------------------------------------------------------------------------------------------------------------------------------------------------------------------------------------------------------------------------------------------------------------------------------------------------------------------------------------------------------------------------------------------------CTCCAGTCAGTTCCTGAGCTTACTATAGAACATCAGTTTGATTAC------------------------------------------------------------------------------------------------------------------------------------------------------------------------------------------------------------------------------ATTTTTTATTTCTTGTCC---------------------------------------------------------------------------------------------------------------------------------------------------------------GAAATGCGGAAGAGTTTACCATCCTTCATAAAACACAAGGCCATTACCTGTCCTTAA------
>Isoetes_sinensis
---------------------------------------------------------------------------------------------------------------------------------------------------------------------------------------------ATGGAGTTG---------------------------------------------------------------------------------------------------------------------------------------------------------------------------------------------------------------------------------------------------------------------------------------------------------------------------------------------------------------------------------------------------------CCTCTTCATTTGGCAGCCTTCCCGGCTACG------------AGCCGGCTATCT------------------------CGAACGCCCATGCACATGCTCATT------------------------CTACATTGTTGC---GCAAAGCAA------------------ATCACTAGTAGAACCATCGCGAGATTG------------------------------------------------------------------------------------------------------------ACAGCTGTAAGTAGATTATTAGAGCCAGCGAGCTGCGAGCAAGCATTGCTTGGT---------------------------------GATCAGCAGAAACAACAGCAGCAGCAGGGTTCGTTTGATTACCTGGAAGCTCAAAATGAAGAAGGAAGAATGCATTTGTACAGTGAAACAAATATT---------------CAAGCATGTGAGATA------------------------------------------------------------------------------------------------------------------------------------------------------------------------------------AATTGGATAGAGAAATTACGGGAGCAGTTGGAGGAGGAG------------------------------------CCCAAAGTTCCG---GTGGCATTGGACAGAGAA------------------------------------------------------------------------------------------------------------------------------------------------------------------------------------GAGCTTAAAATGCTGCAG------------------------------------------------------------------------------------AATATTATTAAAGAGCGCAGGGAAAAAGGACTAAAATCC---------------------TTCATGAGAAGAGCCGATGTTAGCAGTGAC---------------TACACGGTAGACCCCGAACAATTGGTTCGAGGGGACTATGTGGTGCATAAAAGAGTCGGCGTGGGAAAGTTTATTAGCATGAACTAC------------------------------------------------------------------------------------------------------GAAACACCTGAGGGGCAAAATAAGGCAGTAAAATATATCTACCTA---------AAATATGCAGACGGGACTGCCAAATTGCCTGCAAAACAGGCTCGACGGCTTCTGTACCGCTATTTT---------------------------------CTGCCTGGAGAGGTTGGTAAG---------------------------AAAGCTCCAGCACTCAGCAAGTTACATGACACGACATTATGGGAGAAGAGAAAGAACAAAGGAAAATTAGATATTCAA---------------------------------------------------------------AAACTTGTGGTCAAAATGGTTGAAGTTTATATCCATCGTTTA---AAGCAAAAAAGGACTCCATATCCAAAAAAA------------------------------------------------------------------------------------------------------------------------------------------------------------------------------------------------------------------------------------------------------TCCACCGAAATGGCGGGTTTTGCAGCAAGTTTTCCTTATAAGCCTACTCTTGACCAAATGCAGGCATTTATTGATGTGGAGAAAGATATGACTGAAAGAGAAACTCCAATGGACAGGCTTGTCTGTGGTGATGTTGGATTTGGCAAGACCGAAGTTGCCATGCGAGCAATTTTCTATGCAGTGGAAGGTAAAAGACAAGTCATGGTTCTTGCTCCAACGACAGTCCTTGCGAAACAGCATTACAAGGTGATACAGGACCGCTTTTCGGGATATCAT------------GATCTAAAAGTGGCCCTTCTTAGCAGGTTCCAGAATAATTTAGAACGGAAGAAGGTGATAAGTGGCATCCACGATGGAAGCCTGAGCATAATTGTTGGCACCCATGCTCTTCTTGGCAGTCAGATACGTTATGCAAATGTTGGCCTCGTGATCATTGATGAAGAACAGAGATTTGGCGTCAAG---------------------------------------CAGAAAGAAAAAATAGCATCTTTGAAAACCACCGTT---------------------------------------------------------------------------------------------------------GATGTTTTGACACTATCTGCAACACCTATACCTCGTACATTGTATATGGCACTGAATGGTTTTCGAGATGCAAGCTTAATTGCCACACCGCCACCTGAAAGACGGCCAATAAAAACACACGTTTGCGAGTATAATAAA---------GAAAAGATGGAAAGGGCTATCAGATATGAGTTGGACCGCATGGGGCAAGTATTTTATGTGATACCACGTATT------CAAGGC---ATAAAGGACGTCCAAGCACTG---------------------------CTCAAGTCAAGTTTCCCAGATGTCGGAATAGCAATTGCACATGGAAAGCAAAGTGCCAAGGAGTTGGATAAGACAATGGAGGAGTTTACAGAGGGAGGAATACAAATTCTTCTCTGCACATCTATCATCGAAAATGGCCTGGACGTTGCAACTGTCAACACCATCATAATAGAGGATGCACATTTACTTGGTCTTGCCCAAATATATCAGCTCCGTGGCAGA---------GTTGGGAGGTCAGGCCAAGAAGCGCATGCTTATCTATTCCATCCTCGAAAGGAATTTTTGACAACTGAGGCTTCTCGGAGGCTTGCAGCAATTGAAGAGTGTTGTGAACTTGGACAAGGATTCCAGCTGGCAGAAAGGGACATGGGCATTCGTGGAATTGGTAATGTCTTTGGAGAAAGACAGAGCGGTGATCTTAAAAAAATTGGAGTTGACTTATATGCTGAAATGCTTTTC---------------------------GACGCTCTTTCTAAGGTTGAC---------TATCATAGTATTCCGCAGCTAGAGTTTAAAGATGTCCAGCTTCAAATCGACATAAATGCA---------------TATGCATATTCTATACCTGAGACTGAAAAGTTGATTGGTGGTGCCTTACAATCTGCTGAAGAGAGTATATATGCTCTTATGTCATTTACCACAAATGCCGCAAAGCAGTTAGTTCCA------------ATTGAGATGCTTCTGAAGACCATTTTTATAAAAAGAATGGCTGCCGATTTGGGAATTTATCGTGTTGTGGCAACAAATAGATCTATAATAATGGAAACATATTTGGATGACCAAGCTTTAAAATTGCTTTGTGATGCGATGGACTCTGAGACGGTTGCAATTTCTATTATCCTTCGAGATAGCTGCATTCAG---------------------------------------------------------------------------------------------------------------------------------------------------------------------------------------------------------------------------------------------------------------------------------------------------------------------------------------------------------------------------------------------------------------------------------------------------------------------------------------------------------------------------------------------------------------------------------------------------------------------------------------------------------------------------------------------------------------------------------------------------------------------------------------------------------------------------------------------------------------------------CTCCAGTCAGTTCTTGAGCTTACTGTAGAACAGCAGTTTGATTAC------------------------------------------------------------------------------------------------------------------------------------------------------------------------------------------------------------------------------ATTTTTTATTTCCTCTCT---------------------------------------------------------------------------------------------------------------------------------------------------------------GAAATGCGGAAGAGTTTACCATCCTTCATAAAACACAAGGCCATCACCTATCCATAA------
>Theobroma_cacao
------------------------------------------------------------------------------------------------------------------------------------------------------------------------------------------------------------------------------------------------------ATGGCCTCCCTTCTTCCGGTACCAGAT---ATCTCC---------------------------------------------------------------------------------------AGGCCTCTCATA---------------------------------------------------------------------------------------------------------------------------------------------------------------------------------------------------------------------CTCAAACTCGGCTCTACTTCTCCTTCTCTGCGGACCCTTTTCCATGTCAAC------------------------------------AGCCCTTTCCTCTACAAACACATGCACAAA---------------------CACAGACGC------------------AATAATCGGTCTTCATTT------------------------------------------------------------CCAATATTAACCACCCAGGCTGTCTACACTCAAGGGGGAGTCTCCATC---------TCCAGTCTCGACACCCACAAATTGGCTCCAAAA------------------------------------------------------------------------------------------------------------------------------------------------------------------------------------------------AGAGAAAAGGTGGAGCTC------------------------------------------------------------------------------------------------------------------------------------------------GAGACTGATGCCATCTCCATTCTCAACGAAAGAATACGCCGTGAGCACGGC---AAGAGAGAG---------GCCACAAGGCCT---------------GTAATGGACTCCCAG------------------------------------------------------------------------------------------------------------------------------------------------------------------------------------GAGGCTGACAAGTACATT------------------------------------------------------------------------------------CAGCTGGTGAAGGAGCAGCAGCAGAGGGGATTGCAGAAGCTCAAA---------------GGCGATAGGGAAAGAAAGGAAGGG---------GGTGTTTTTAGCTACAAGGTTGATCCTTACACGCTGCGTTCTGGGGACTATGTTGTTCACAAGAAAGTAGGCGTTGGCAGATTCGTTGGGATTAAGTTC------------------------------------------------------------------------------------------------------GATGTGCCTAAGGGTTCCACTGAGCCCATTGAGTACGCCTTTATC---------GAGTATGCTGATGGTATGGCTAAGCTTCCTGTTAAGCAGGCTGCTCGCATGCTCTATCGATATAAT---------------------------------CTCCCAAATGAATCAAAA------------------------------AAGCCTAGGACTTTAAGCAAGTTGAGTGACACTAGTGTATGGGAGAGGAGAAAGATCAAAGGGAAGGTTGCAATTCAA---------------------------------------------------------------AAGATGGTTGTAGATTTAATGGAGCTCTATTTACATAGGCTG---AAACAAAGAAGATCTCCTTACCCAAAGAGT---------------------------------------------------------------------------------------------------------------------------------------------------------------------------------------------------------------------------------------------------------CCTGCCATGGCTGAATTTGCAGCTCAGTTTCCTTATAAACCTACACCAGATCAAAAGCAGGCTTTTATTGATGTAGAGAAGGACTTAACAGAGAGAGAAACTCCAATGGATAGATTAATATGTGGAGATGTTGGGTTTGGAAAAACAGAAGTTGCATTACGCGCCATCTTTTGTGTAGTATCAGCAGGGAGGCAAGCTATGGTATTGGCACCCACAATTGTTTTAGCCAAGCAACATTTTGATGTCATTTCAGAGAGGTTCTCCAAGTATCCT------------AGTACAAAGGTTGGACTTCTTAGTCGGTTTCAGACTAAAGCAGAGAAAGAGGAGCATTTGAACATGATAAAAAAGGGTGATCTGGCCATTATTGTAGGAACTCACTCACTTCTTGGAAGCCGTGTTGTGTATAATAATCTAGGCCTTCTTGTAGTTGATGAGGAACAGAGGTTTGGTGTCAAG---------------------------------------CAAAAGGAGAAGATTGCTTCCTTTAAAACTTCAGTT---------------------------------------------------------------------------------------------------------GACGTTCTTACTCTCTCTGCAACACCTATACCCAGAACACTTTATTTAGCATTGACCGGTTTCCGTGATGCCAGTTTAATTTCAACACCACCTCCAGAAAGGGTTCCTATCAAAACTCATCTTTCAGCATTTGGTAAA---------GAAAAGGTCATTGCAGCAATTCAGTATGAGCTGGACCGTGGTGGACAAGTATTTTATGTCTTACCTCGTATT------AAAGGA---TTGGAAATAGTGATGGATTTT---------------------------CTTGAACAATCATTTCCAGATGTTGATATAGCTATTGCTCATGGGAAGCAATATTCCAAGCAGCTTGAGGAAACCATGGAGAAATTTGCCCAGGGTGATATTAAGATTCTTATTTGCACAAATATAGTTGAAAGTGGGCTTGACATTCAAAATGCAAACACTATCATCATTCAGGATGTTCAACAATTTGGCCTGGCACAGTTATATCAGTTGCGGGGAAGG---------GTTGGGCGGGCAGATAAAGAAGCTTATGCATACTTATTTTACCCTGATAAGTCCTTGCTATCTGACCAAGCGTTGGAGAGGCTTGCAGCTCTTGAAGAATGCCGTGAACTTGGCCAAGGTTTTCAACTGGCAGAGAGAGACATGGGTATCAGAGGCTTTGGTACTATCTTTGGTGAGCAACAGACAGGGGATGTTGGAAATGTTGGCATTGATCTTTTCTTTGAAATGCTTTTT---------------------------GAGAGTTTGTCCAAGGTTGAA---------GAACATCGTGTAGTTTCAGTTCCTTACCAGTCAGTGCAGATTGATATAAGCATAAACCCTCGTCTCCCTTCTGAGTACATAAATTATCTAGAGAACCCCATGGAAATCATTAATGAAGCTGAGAAAGCAGCTGAGAAAGATATCTGGAGTTTGGTGCAATTTACAGAGAATCTTCGACGGCAACATGGAAAAGAGCCTTATTCCATGGAAATTCTTTTGAAGAAGCTTTATGTACAGCGAATGGCAGCAGATCTCGGGATAAGCAGAATATATGCTTCAGGAAAGATGGTTGGCATGGAAACCAATATTAGTAAGAGGGTTTTCAAGCTGATGACAGATTCCATGACATCTGATGCGCACCGGAACTCTTTGCTTTTTGAGGAAGACCAAATAAAGGTTGTAGTGTTCAACGTGGTAGAATCTGATACTGTTTCGAGGTTATGCGAGGTTGCAAGAGTAAGCAAGCCAATGTCCTTCTGCTTCTGCTTTAACGGATTCCTTTTTTCTGACGATGCTGCGATTTGGTCACATGGGTATCTTACCGTAAGCTTATCGTCTCAAGGATGTACACATACTGAAGTTGAAAAAGAGCATAGGGAGGTTCATGCTGCTCATAACAATTACATAGAAGCTAAACAGAGGACGGTCTGGAAAGCTAAAACTGGAACAGAAAACCGTATCACCCTGATTCTCTCTTTATTAGTTAGGGAAAAGAGTGGATATTTTTTAGTCTCTGTTTTGTTACCTCTGGGAAGTGGAATTCCAAAGGAAAGGCCAAACATGAGCTTTCAAGACGTTTCAAGTGGTGGTCGACACTCCTCATCTTCATCATCCATGGAGTCTAAGAGCCCCTCACAAGCGGTGGCAGCCAGTATCTTCCAGATCAACACTGCCGTTGCTGCTTTCCGTCGCCTCGTGGATGCCATCGGCACCGCCAAGGACACTCCTGATCACCGCCAAAAACTGCACAATACCAGGCAAAGGATTCTGCAATTAGTGAAGGAAACTTCCGCTAAGCTCAAGGCTTTGAGTGAATCCGATCATGACCCTACTGTCAATCCAAGTAAGAAGATAGAAGATGCAAAGCTGGCTAGAGTCTTTCAGACCACACTGCAAGAATTTCAGAAAGTTCAGCAGCTGGCCTCTGAACGCGAGTCTACTTATTCTCCTGCTGCTCCTCCACCCTCCTTGCCTACAAGGATGTTTTCTTCTTTGGATGCAGCTCTGGCTCTGATGATTCTTGGGCACCTACTCTGCCTCAAGAGAAACAACCTTTTCTTATGGAACAGAGGAGGTGAGTTCATCCTTTCCCCTCTTTGTCACTTTTCTTCTACATCACCTGTCATGGATAGAATAGCTTCAGTTGCATCCCTGAATGCACTTGATATAACCTTAAGACAAGAGGTAATTTTGCTGGATAATGAAATTGCCTTCAATGAAGCCATGATTGAGGAAAGGGAACAAGGTATCAAAGAAGTAGAGGAGCAAATAGGACAAGTAAATGAAATATTCAAGGACCTTGCTGTTCTTGTCCATGAGCAGGGTGTGATCATTGATGACATTTCATCAAACATTGGTTCTTCCTCTGCTGCAACAACCCAGGCTACAGTTCAACTAGTTAAGGCTTCCAAAAGTGTGAAATCCCAAACCTCATGGTGTGCGAAGCTTGTTTCATCTTTCAGATCCATTCACTGTATGCTTGCTTTGATGGTAGAATATGAACTGCAAATAAACTTGAATTACTAG
>Arabidopsis_thaliana
---------------------------------------------------------------------------------------------------------------------------------------------------------------------------------------------------------------------------------------------------------ATGTCTTTGCTCCCAAATCCCGACCCGATTACT---------------------------------------------------------------------------------------GTACCCCTGGTC---------------------------------------------------------------------------------------------------------------------------------------------------------------------------------------------------------------------CTCAAGCTTTGCTCCTTTCCTCCGCCA---CGGAGGCTCTTCTCTCTC---------------------------------------------------------AGGCTCAGGCGC---------------------TTCACCCGA------------------AAGTCATCATCTCTTCTT------------------------------------------------------------CCGTTG---------------------------------GTCGCTGTT---------TCGTCTCTCTCCGCTACTGCCGCAAAACCTACCAGA------------------------------------------------------------------------------------------------------------------------------------------------------------------------------------------TGGAGAGAGAAGCCGGAATTGGCG---------------------------------------------------------------------------------------------------------------------------------------------GAAAGCGACTCAATTTCCCTCCTCAACGAGAGGATTCGGCGTGACCTCGGC---AAGAGAGAG---------ACTGCTAGACCG---------------GCCATGGACTCTGAG------------------------------------------------------------------------------------------------------------------------------------------------------------------------------------GAGGCCGAGAAGTACATT------------------------------------------------------------------------------------CACATGGTCAAGGAACAACAAGAGAGGGGTCTGCAGAAGCTCAAA---------------GGAATTAGGCAAGGTACAAAGGCTGCTGGTGACGGTGCTTTTAGTTACAAGGTTGACCCTTACAGTCTCCTTTCCGGTGATTATGTGGTGCACAAGAAAGTAGGCATTGGGCGTTTTGTTGGGATCAAGTTT------------------------------------------------------------------------------------------------------GATGTCCCCAAGGACTCCTCTGAGCCCCTCGAATATGTCTTTATA---------GAGTATGCTGATGGTATGGCCAAGCTTCCCCTCAAACAGGCCTCGCGTTTGCTCTACCGATACAAT---------------------------------CTTCCAAATGAGACTAAA------------------------------CGGCCTCGGACTTTGAGTCGGCTGAGTGACACTAGTGTTTGGGAAAGAAGAAAGACCAAAGGAAAAGTAGCAATTCAG---------------------------------------------------------------AAAATGGTCGTTGACTTGATGGAGCTATATCTTCATAGGCTT---AGACAGAAGAGATATCCATATCCGAAGAAC---------------------------------------------------------------------------------------------------------------------------------------------------------------------------------------------------------------------------------------------------------CCCATCATGGCTGATTTTGCGGCTCAATTTCCTTATAACGCCACTCCTGACCAGAAGCAGGCTTTCCTGGATGTTGAAAAGGATTTGACTGAGAGAGAAACACCTATGGACCGATTGATCTGTGGAGATGTTGGCTTTGGTAAAACAGAGGTTGCTCTACGAGCCATCTTTTGTGTGGTCTCAACTGGAAAACAAGCTATGGTTTTAGCACCGACAATTGTATTGGCGAAGCAACATTACGATGTAATCTCAGAGCGGTTTTCCTTGTATCCA------------CACATCAAAGTGGGCCTTTTAAGTCGGTTTCAGACCAAAGCTGAAAAGGAGGAGTATTTGGAAATGATAAAAACTGGACATCTCAATATCATTGTGGGTACTCACTCACTTCTCGGGAGCCGTGTTGTGTACAGTAATTTAGGCCTCCTTGTGGTTGATGAGGAGCAGAGATTTGGGGTCAAG---------------------------------------CAGAAAGAAAAGATTGCATCTTTCAAAACATCCGTG---------------------------------------------------------------------------------------------------------GATGTGCTTACATTGTCCGCAACACCCATACCAAGGACACTGTACTTAGCTTTGACTGGATTCCGGGATGCTAGTTTAATCTCCACACCGCCTCCGGAGAGGATTCCAATAAAAACCCATCTTTCGTCATTCCGTAAG---------GAAAAGGTGATTGAAGCAATAAAAAATGAGCTGGATCGTGGTGGCCAAGTTTTTTATGTCTTGCCTCGGATT------AAAGGA---CTAGAAGAAGTGATGGATTTT---------------------------CTTGAAGAAGCATTTCCAGATATTGACATTGCTATGGCACATGGAAAGCAATACTCGAAACAACTAGAGGAAACCATGGAGAGATTTGCGCAAGGAAAGATCAAAATCCTCATATGTACTAATATTGTTGAAAGCGGACTTGATATTCAAAATGCAAATACCATAATCATTCAGGATGTTCAACAATTTGGGCTCGCTCAGTTGTACCAGTTGCGTGGAAGG---------GTTGGTCGGGCAGATAAAGAAGCTCATGCCTACCTATTTTATCCCGATAAATCGCTGCTCTCTGATCAAGCACTGGAAAGGCTTAGCGCTCTTGAAGAGTGCCGTGAACTTGGACAAGGCTTCCAACTTGCAGAGAAGGATATGGGTATAAGAGGTTTTGGGACAATCTTTGGAGAACAACAGACGGGGGATGTTGGAAATGTCGGTATCGATCTCTTCTTTGAAATGCTTTTT---------------------------GAGAGTCTCTCCAAGGTGGAG---------GAACTCCGTATTTTTTCGGTTCCATATGACCTCGTGAAGATTGACATAAATATAAATCCCCGGCTACCCTCGGAGTATGTAAATTACCTGGAAAATCCGATGGAGATCATTCATGAAGCTGAAAAAGCAGCAGAGAAAGATATGTGGAGTCTAATGCAATTTACAGAGAACCTGCGTCGCCAATATGGGAAAGAGCCTTACTCCATGGAAATCATTTTAAAGAAGCTGTATGTGAGACGCATGGCGGCTGATCTTGGAGTAAACAGAATTTATGCATCAGGCAAGATGGTTGTCATGAAAACAAATATGAGTAAGAAGGTGTTCAAGCTGATCACAGATTCCATGACTTGTGACGTTTACCGAAGCTCCTTGATATATGAAGGAGATCAAATAATG------------------------------------------------------------------------------------------------------------------------------------------------------------------------------------------------------------------------------------------------------------------------------------------------------------------------------------------------------------------------------------------------------------------------------------------------------------------------------------------------------------------------------------------------------------------------------------------------------------------------------------------------------------------------------------------------------------GCGGAACTT---------------------------------------------------------------------------------------------------------------------------------------------------------------CTGTTGGAGCTACCAAGAGAACAGTTACTGAACTGG------------------------------------------------------------------------------------------------------------------------------------------------------------------------------------------------------------------------------ATGTTCCAGTGCTTGTCA---------------------------------------------------------------------------------------------------------------------------------------------------------------GAACTTCATGCATCACTTCCTGCTCTTATCAAATATTAG------------------------
>Amborella_tricopoda
------------------------------------------------------------------------------------------------------------------------------------------------------------------------------------ATGGCCGCCATTGGAGTTTCTCTATCTTCTTTCTCTCTGTCTGAAGGTGAATCTTTT---------TCTTTATCCAAGCTCAAATACCCTTCG------TCC---------------------------------------------------------------------------------------AGTCCCTGCAAGTGGATTCTAGAG------------------------------------------------------------------------------------------------------------------------------------------------------------------------------------AGAGAAACTGATTTCGGTAGACTCAAGAAA---CGGAACTCCGCGACCATGAAGGCTTTGTATACAGAAGGGGTTTTGGTGCATAAGTTATCGCAGTCTATTATTGCAAGCAAATGGATTCTAGAGAGAAAAACCTCC---------------------TTTCAAAGA------------------ACCAAGAAATGCATCCTCTGCAAATGGAATCTAGTGAGAGAAAACCCCCTTCAAAGAGCCAAGAAAGGGCATCCTGAACCTGTA---------AAGGCTGTTTACACAGAAGGG---GTTTCAGCTCCC---GGCTCTTCAATGGCAGTTCAA---------------------------------------------------------------------------------------------------------------------------------------------------------------------------------------------------------------AGAGAGAAACAGGACTCA------------------------------------------------------------------------------------------------------------------------------------------------GAATCTGACCCCATCTCCATTTTGAACGAGAGAATTCAACGAGAAAACAGC---AACAGAGCA---------AATTTTAGGACT---------------GCAATGGACTCAGAG------------------------------------------------------------------------------------------------------------------------------------------------------------------------------------GAAGCGGAGAAATACATT------------------------------------------------------------------------------------CAAATGGTGAAACAACAACAACAAAGGGGCCTGCAAAAATTAAAA---------------GGAGATAGGGAGGGTAAATTAGAGGGT------------TTCAGCTACAAAGTGGATCCTTATACTCTCAAAAATGGTGATTATATTGTGCACAAAAAGGTAGGAATTGGAAGGTTTGCAGGGATTAAGTAT------------------------------------------------------------------------------------------------------GATGTTCCGAAGGGCTCAACTCAGCCGATTGAGTATGTTTTCATT---------GAATATGCGGATGGAATGGCAAAGCTCCCGGTCAAGCAAGCTTATCGATTGCTCTATCGCTACAAT---------------------------------CTACCAAATGAAACAAGA------------------------------AAGCCACGAACATTGAGCAAATTAAATGACACTAGTACATGGGAAAAGAGAAGAATAAAGGGAAAAATTGCTGTCCAG---------------------------------------------------------------AAAATGGTTGTTGATTTGATGGAGCTATACCTGCATAGGCTC---AAACAGAAAAGGTCCCCTTACCCCAAAAAT---------------------------------------------------------------------------------------------------------------------------------------------------------------------------------------------------------------------------------------------------------CCTGCAGTGTCCGAGTTTACTTCTCAGTTTCCGTACAAGCCTACTCCAGATCAAGAACAGGCTTTTATTGATGTGGAAAAGGACTTGACAGAGAGGGAGACTCCAATGGACAGATTGATATGTGGGGATGTTGGATTCGGCAAAACGGAGGTTGCACTCAGGGCTATATTTTGTGTAGTCTTGGCAGGAAAACAGTCTATGGTTCTAGCACCAACTATTGTCCTAGCCAAGCAACATTTTAATGTCATTTCAGAACGTTTTTCTCGGTATCCT------------GAGATTAAAGTTGGACTTTTAAGTAGATTTCAGACCAAGACAGAGAAAGAGGAGTATATTGCAATGATTAAACAAGGGCTTTTGGATATCATTGTTGGAACTCATGCACTTCTTGGGAACAGGGTTGTGTATAACAATCTTGGTCTTCTTGTTGTTGATGAGGAGCAGAGGTTTGGAGTGAAA---------------------------------------CAAAAGGAGAAGATTGCTTCATTCAAGACTTCAGTG---------------------------------------------------------------------------------------------------------GATGTTCTCACTCTTTCTGCTACGCCTATACCTCGCACCCTTTACTTGGCATTGACAGGATTTCGTGATGCTAGTTTAATTTCAACTCCACCTCCAGAAAGGGTGCCTATTAAAACTCATCTTTCATCATATAGTGAA---------GAAAAGGTTATTTCAGCAATTGAGTTTGAACTAGCTCGTGGGGGTCAAGTTTTCTATGTTCTGCCTCGTATT------AAAGGA---CTTGAAGAAGTCATGGAATTT---------------------------CTTGAACAGTCATTTGCTGGTGTTTCAATGGCTATTGCTCATGGGAAGCAATATTCTAAACAATTAGAGGACACGATGGAAAAGTTTGCTCAGGGAGAAATCAAGATCCTTTTATGCACAAACATAGTCGAAAGTGGACTCGACATTCAAAATGCCAATACCATAATTGTTCAAGATGTTCACCAGTTTGGACTTGCACAGCTGTACCAGCTGCGTGGAAGG---------GTTGGTCGAGCAGATAAGGAAGCACATGCACATTTATTTTACCCAGATAAAACCGTGCTGTCTGATGATGCATTGGAGAGACTTGCAGCCCTTGAAGAGTGTCGAGATCTTGGCCAAGGTTTCCAGCTGGCAGAGAGGGACATGGGAATAAGAGGGTTTGGAAATATTTTTGGTGAGCAACAGACTGGAGATGTTGGAAATGTCGGAATTGATCTCTTCTTTGAGATGCTTTTT---------------------------GAGAGTTTATCAAAGGTTGAA---------GAGCATAGATTAGTGTCAATCCCTTACAGAACTGTCCAGCTTGACATTGAGATAAGAACTCATCTTTCTTCGGAGTATATACATCACTTGGATAACCCAATTAAACTAATTGATGGGGCTGAAAAAGCTGCTGAAAAAGACATTTGGAGTTTGATGCAATTCACAGAACAATTGCGCCATCAATATGGAAAAGAGCCACATCCAATGGAGATGCTTTTGAAAAAGTTGTATGTGAAACGGATGGCTGCAGATCTTGGTATTAGTAGAATATATACCATGGGTAAGATTGTGGTGATGACCGCCAACATCAGAAAGAAAGTGTTCAGGCTAATGGTAGAGTCAATGACATCAGATACCTTTCGAAATTCATTGGTCTTTGATGGTAACCAAATTAAG------------------------------------------------------------------------------------------------------------------------------------------------------------------------------------------------------------------------------------------------------------------------------------------------------------------------------------------------------------------------------------------------------------------------------------------------------------------------------------------------------------------------------------------------------------------------------------------------------------------------------------------------------------------------------------------------------------GCAGAGCTT---------------------------------------------------------------------------------------------------------------------------------------------------------------CTTCTGGAGCTACCCAGTGAACAGCTCCTCAATTGG------------------------------------------------------------------------------------------------------------------------------------------------------------------------------------------------------------------------------GTTTTCCAATGCTTAGCT---------------------------------------------------------------------------------------------------------------------------------------------------------------GAACTTCATGCATCGTTACCTGCACTCGTGAAATACTGA------------------------
>Littorella_uniflora
---------------------------------------------------------------------TTTGAACCAAAACCTCTCCTTCCTCCTCAACTCAATTTCCATGGCGGAATAGCC------------------------------------------------------CAATTGTTCAAAATGAAGCTCAGAATTACAGAACCAGCAATAAAA------TCCACCTTCCTTCCATCCATAAGCAACTTAATACCAGGCCCGACG---------------------------------------------------------------------------------------------------CCTCTGGTCTGT---------------------------------------------------------------------------------------------------------------------------------------------------------------------------------------------------------------TTCACAAAATTG---AGCCACCAACCGTCAGTGAAATTAGGTTTCCGACTG---------------------------------------------------------AGAGTGAGAGCT---------------------GTATTGTCT------------------TCCTCTCCATGGTCTCCA------------------------------------------------------------CCAATA---AACCAACGCCAGGTCAATGGAAATGGCAGGGTT------------------------------------------------------------------------------------------------------------------------------------------------------------------------------------------------------------------------------------------------AGGAGTCATAAGGAGGCAGAG---------------------------------------------------------------------------------------------------------------------------------------------CAGCGGGATGACATATCTCAGCTCAATGAGCGGATTAGGAAGGAGCAGGTG---AAGAGACAATCT---TCATCTTCTCGGCCG---------------GCTATGGATGCACAG------------------------------------------------------------------------------------------------------------------------------------------------------------------------------------GACGCAGACAAGTACATT------------------------------------------------------------------------------------CGGCTTGTGAAGGAGCAGCAGCAGAGGGGTCTGCAGAAGCTGAAG---------------GGGGAGAGAGTGGGTGGTGTTGGCGGT------GGTAAATTCGGTTATAAGGTGGATCCTTATAGTCTGCATTCTGGAGACTATGTAGTGCACAAGAAAGTTGGTGTTGGGAGGTTCGTTGGAGTGAAGTTT------------------------------------------------------------------------------------------------------GATGTTTCGAAAAATTCGACTGAGCCAATTGAGTATGTGTTTATT---------GAGTATGCTGATGGAATGGCCAAGCTGCCGCTTAAGCAGGCGTCTCGCATGCTCTATCGTTATAAT---------------------------------CTTCCAAATGAATCCAAT------------------------------AAGCCACGGACTCTAAGCAAGTTGAACGATACTAGTGCATGGGAGAAAAGAAGAATAAAGGGTAAAGTTGCTGTGCAG---------------------------------------------------------------AAAATGGTTGTTGACTTGATGGAGTTGTACCTGCACAGACTC---AAACAGACACGGCCACCGTACCCAAAAAAT---------------------------------------------------------------------------------------------------------------------------------------------------------------------------------------------------------------------------------------------------------CCTGCCGTGGAGGAGTTTGCATCTCAATTTCCTTACAAGCCAACTCCTGATCAAAAACAGGCATTCATGGATGTGGAAAGGGATTTAACAGAGAGAGATAACCCAATGGACAGACTGATTTGTGGGGATGTTGGATTTGGAAAAACTGAAGTTGCACTTCGTGCCATATTTTGTGTGGTCTCATCTGGAAAGCAGGCTATGGTATTAGCACCCACCATTGTTCTAGCCAAACAGCATTTTGATGTTATCTCAGAGCGATTCTCCAGATATGAT------------AATATTAGAGTCGGACTTCTTAGTAGGTTCCAGACCAAGCAGGAGAAAGAGGTACAATTGCGGATGATAAAAAATGGTGAACTGGATATCATTGTTGGAACTCATGCTTTGTTGGGAAACCGTGTCGTGTATAATAGCCTTGGTTTACTTGTTGTGGATGAGGAACAGAGATTTGGCGTAAAA---------------------------------------CAGAAAGAGAAGATTGCTTCTTTCAAAACCTCCGTT---------------------------------------------------------------------------------------------------------GATGTGCTAACACTTTCAGCAACGCCTATCCCAAGAACACTTTATTTATCATTGACTGGATTCCGTGATGCAAGTTTAATAACAACACCACCTCCCGAGAGGGTCCCAATAAAAACCCATCTCTCTTTCTTTACGAAA---------GAGCAAGTTATATCGGCCATCGGCAGTGAGCTGGACCGTGGTGGCCAGGTTTTTTACGTTCTGCCTCGTATT------AAAGGT---CTTGAAGAAGTTAAGGAGTTC---------------------------CTAGAGCAGTCTTTTCCAGACATTGAAATAGCAATAGCCCATGGAAAGCAATACTCCAAGCTTCTTGAGGAAATAATGGAAAAATTCTCAAGCGGACACATCAAGATTTTGATATGCACGAATATTGTTGAAAGTGGGCTTGACATTCGGAATGTGAACACTATTGTGATTCAAGATGTTCAGCAATTTGGTCTTGCACAATTATATCAGTTGCGTGGAAGA---------GTGGGTCGATCAGATAAGGAGGCTCACGCGTACTTATTCTACCCGGACAAGTCTATGTTGTCTGAAGTAGCACGTGAGAGGCTTGCTGCTCTTGAAGAATGTCGAAATCTAGGCCAAGGTTTTCAACTTGCGGAAAGGGATATGGGAATTAGAGGCTTTGGTAATATCTTTGGGGAGCAACAGACGGGAGATGTAGGGAACGTCGGAATTGACCTTTTCTTTGAAATGCTATTT---------------------------GAAAGTCTGTCCAAGGTTGAT---------GAACATCGTGTTCTACCTGTCCCTTACCATCAAGTGGAGCTGGATATGAATATAAACCCTCTTCTCCCATCCGAATATATAAATTATCTGGAGAATCCCTTGGAAATTATTAATGACGCTGAGAAAGCTTCAGAGAAGGACATATGGAAGCTAATTCAGTTTACTGAGAACCTGCGCCGGGAATATGGAAAAGAGCCTTACTCCATGGAAATCATGTTGAAAAAGCTATACGTCAAGAGAATGGCTGCAGATTTAGGCATTACTAAAATATATGCTTCGGGTAAGATGATTGGCATGAAAACAAACATGAGTAAAGATGTGTTCAAGCTGATGAAAGATTCAATGGCTTCTGAAGCACACAAAAATTCTCTTGATTTTGAGGATGGTTGTATAAAG------------------------------------------------------------------------------------------------------------------------------------------------------------------------------------------------------------------------------------------------------------------------------------------------------------------------------------------------------------------------------------------------------------------------------------------------------------------------------------------------------------------------------------------------------------------------------------------------------------------------------------------------------------------------------------------------------------GCTGAGCTA---------------------------------------------------------------------------------------------------------------------------------------------------------------CTCTTGGAACTACCGAGAGAACAACTACTGAACTGG------------------------------------------------------------------------------------------------------------------------------------------------------------------------------------------------------------------------------ATCTTCCAATGTTTAGGG---------------------------------------------------------------------------------------------------------------------------------------------------------------GAACTTTATGCTTCATTACCAGCCTTGATAAAATACTAG------------------------
>Lygodium_japonicum
------------------------------------------------------------------------------------------------------------------------------------------------------------------------------------------------------------------------------------------------------------------------------------------------------------------------------------------------------------------------------------------------------------------------------------------------------------------------------------------------------------------------------------------------------------------------------------------------------------------------------------------------------------------------------------------------------------------------------------------------------------------------------------------------------------------------------------------------------------------------------------------------------------------------------------------------------------------------------------------------------------------------------------------------------------------------------------------------------------------------------------------------------------------------------------------------------------------------------------------------------------------------------------------------------------------------------------------------------------------------------------------------------------------------------------------------------------------------------------------------------------------------------------------------------------------------------------------------------------------------------------------------------------------------------------------------------------------------------------------------------------------------------------------------------------------------------------------------------------------------------------------------------------------------------------------------------------------------------------------------------------------------------------------------------------------------------------------------------------------------------------------------------------------------------------------------------------------------------------------------------------------------------------------------------------------------------------------------------------------------------------------------------------------------------------------AACCGTTTA---AAGCAAAGACGACCTCCTTATCCTAGGAAT------------------------------------------------------------------------------------------------------------------------------------------------------------------------------------------------------------------------------------------------------GAAGAGGCAATGCGTAAATTTGCTGCTAAGTTTCCTTTCAGGCCTACTCCTGATCAAGCACAGGCCTTTGAAGACGTGGAGAGAGATCTAGTTGAGCGAGACATGCCAATGGACAGGCTGATTTGTGGGGATGTTGGATTTGGGAAGACAGAAGTAGCATTGAGAGCAATCTTTCGTGTCGTTTCGTCTGGCAAGCAAGCAATGATTTTGGCACCCACAACTGTTCTTGCCCGACAACATTACAATGTGGTTCGTGAGAGATTTTCTGATTAC---------------AATGCCAAAGTAGCTTTTCTCAGCAGATTCCAGACTGTAGCAGAGAAGAGAAGGCTGGCAGCTGAGATAAAGAGTGGGGCTCTGGACATTATTGTTGGGACTCAAGCACTTCTGTCTAGCAGTATCCATTACAGTAATTTGGGTCTGCTGGTTGTGGATGAGGAGCAAAGATTTGGGGTGAAA---------------------------------------CAAAAGGAGCGGATCTCATCTTTCAAGACGTCAGTG---------------------------------------------------------------------------------------------------------GATGTGCTTACACTTTCTGCTACACCTATTCCAAGAACATTATATTTGGCACTTACTGGCTTTCGTGATGCCAGCTTAATTACAACCCCTCCTCCTGAACGAGTTCCAATCATAACACATCTGCTCGAATATGATGAA---------GAAACAATGAAAGCTGCTGTACAATTTGAACTTGAACGTGGTGGACAAGTGTACTATGTGCTGCCTCGATTG------CAAGGT---ATTGAACTCAAGAAGATTGCA---------------------------CTTGAAGCTTTATTTCCT---------------------------------------------------------------------------------------------------------------------------------------------------------------------------------------------------------------------------------------------------------------------------------------------------------------------------------------------------------GAAGCGAGAATTGGTATTCGCTCA---------------------------------------------------------------------------------------------------------------------------------------------------------------------------------------------------------------------------------------------------------------------------------------TGG------------------------------------------------------------------------------------------------------------------------------------------------------------------------------------------------------------------------------------------------CAAACAAAG------------------------------------------------------------------------------------------------------------------------------------------------------------------------------------------------------------------------------------------------------------------------------------------------------------------------------------------------------------------------------------------------------------------------------------------------------------------------------------------------------------------------------------------------------------------------------------------------------------------------------------------------------------------------------------------------------------TGCAGCCTT---------------------------------------------------------------------------------------------------------------------------------------------------------------------------------------------------------------------------------------------------------------------------------------------------------------------------------------------------------------------------------------------------------------ATTGGAAGAAACAAT------------------------------------------------------------------------------------------------------------------------------------------------------------------------------------GGATTGTTTTGCTCAAGGTGA------------------------------------------
>Isoetes_spp
------------------------------------------------------------------------------------------------------------------------------------------------------------------------------------------------------------------------------------------------------------------------------------------------------------------------------------------------------------------------------------------------------------------------------------------------------------------------------------------------------------------------------------------------------------------------------------------------------------------------------------------------------------------------------------------------------------------------------------------------------------------------------------------------------------------------------------------------------------------------------------------------------------------------------------------------------------------------------------------------------------------------------------------------------------------------------------------------------------------------------------------------------------------------------------------------------------------------------------------------------------------------------------------------------------------------------------------------------------------------------------------------------------------------------------------------------------------------------------------------------------------------------------------------------------------------------------------------------------------------------------------------------------------------------------------------------------------------------------------------------------------------------------------------------------------------------------------------------------------------------------------------------------------------------------------------------------------------------------------------------------------------------------------------------------------------------------------------------------------------------------------------------------------------------------------------------------------------------------------------------------------------------------------------------------------------------------------------------------------------------------------------------------------------------------------------------------------------------------------------------------------------------------------------------------------------------------------------------------------------------------------------------------------------------------------------------------------------------------------------------------------------------------------------------------------------------------------------------------------------------------------------------------------------------------------------------------------------------------------------------------------------------------------------------------------------CAGAATAATTTAGAACGGAAGAAGGTGATAAGTGGCATCCACGATGGAAGGCTGAGCATAATAGTTGGCACTCA-------------------------------------------------------------------------------------------------------------------------------------------------------------------------------------------------------------------------------------------------------------------------------------------------------------------------------------------------------------------------------------------------------------------------------------------------------------------------------------------------------------------------------------------------------------------------------------------------------------------------------------------------------------------------------------------------------------------------------------------------------------------------------------------------------------------------------------------------------------------------------------------------------------------------------------------------------------------------------------------------------------------------------------------------------------------------------------------------------------------------------------------------------------------------------------------------------------------------------------------------------------------------------------------------------------------------------------------------------------------------------------------------------------------------------------------------------------------------------------------------------------------------------------------------------------------------------------------------------------------------------------------------------------------------------------------------------------------------------------------------------------------------------------------------------------------------------------------------------------------------------------------------------------------------------------------------------------------------------------------------------------------------------------------------------------------------------------------------------------------------------------------------------------------------------------------------------------------------------------------------------------------------------------------------------------------------------------------------------------------------------------------------------------------------------------------------------------------------------------------------------------------------------------------------------------------------------------------------------------------------------------------------------------------------------------------------------------------------------------------------------------------------------------------------------------------------------------------------------------------------------------------------------------------------
>Isoetes_andicola
--------------------------------------------------------------------------------------------------------------------------------------------------------------------------------------------------------------------------------------------------------------------------------------------------------------------------------------------------------------------------------------------------------------------------------------------------------------------------------------------------------------------------------------------------------------------------------------------------------------------------------------------------------------------------------------------------------------------------------------------------------------------------------------------------------------------------------------------------------------------------------------------------------------------------------------------------------------------------------------------------------------------------------------------------------------------------------------------------------------------------------------------------------------------------------------------------------------------------------------------------------------------------------------------------------------------------------------------------------------------------------------------------------------------------------------------------------------------------------------------------------------------------------------------------------------------------------------------------------------------------------------------------------------------------------------------------------------------------------------------------------------------------------------------------------------------------------------------------------------------------------------------------------------------------------------------------------------------------------------------------------------------------------------------------------------------------------------------------------------------------------------------------------------------------------------------------------------------------------------------------------------------------------------------------------------------------------------------------------------------------------------------------------------------------------------------------------------------------------------------------------------------------------------------------------------------------------------------------------------------------------------------------------------------------------------------------------------------------------------------------------------------------------------------------------------------------------------------------------------------------------------------------------------------------------------------------------------------------------------------------------------------------------------------------------------------------GAATAATTTAGAACGGAAGAAGGTGATAAGTGGCATCCACGATGGAAGGCTGAGCATAATAGTTGGCA-----------------------------------------------------------------------------------------------------------------------------------------------------------------------------------------------------------------------------------------------------------------------------------------------------------------------------------------------------------------------------------------------------------------------------------------------------------------------------------------------------------------------------------------------------------------------------------------------------------------------------------------------------------------------------------------------------------------------------------------------------------------------------------------------------------------------------------------------------------------------------------------------------------------------------------------------------------------------------------------------------------------------------------------------------------------------------------------------------------------------------------------------------------------------------------------------------------------------------------------------------------------------------------------------------------------------------------------------------------------------------------------------------------------------------------------------------------------------------------------------------------------------------------------------------------------------------------------------------------------------------------------------------------------------------------------------------------------------------------------------------------------------------------------------------------------------------------------------------------------------------------------------------------------------------------------------------------------------------------------------------------------------------------------------------------------------------------------------------------------------------------------------------------------------------------------------------------------------------------------------------------------------------------------------------------------------------------------------------------------------------------------------------------------------------------------------------------------------------------------------------------------------------------------------------------------------------------------------------------------------------------------------------------------------------------------------------------------------------------------------------------------------------------------------------------------------------------------------------------------------------------------------------------------------------
>Isoetes_humilior
-----------------------------------------------------------------------------------------------------------------------------------------------------------------------------------------------------------------------------------------------------------------------------------------------------------------------------------------------------------------------------------------------------------------------------------------------------------------------------------------------------------------------------------------------------------------------------------------------------------------------------------------------------------------------------------------------------------------------------------------------------------------------------------------------------------------------------------------------------------------------------------------------------------------------------------------------------------------------------------------------------------------------------------------------------------------------------------------------------------------------------------------------------------------------------------------------------------------------------------------------------------------------------------------------------------------------------------------------------------------------------------------------------------------------------------------------------------------------------------------------------------------------------------------------------------------------------------------------------------------------------------------------------------------------------------------------------------------------------------------------------------------------------------------------------------------------------------------------------------------------------------------------------------------------------------------------------------------------------------------------------------------------------------------------------------------------TAAGGCAGTAAAATATATCTACCTA---------AAATATGCAGACGGGACTGCCAAATTGCCTGCAAAACAGGCTCGACGACTTCTGTACCGCTATTTT---------------------------------CTGCCTGGAGAGGTTRRTAAG---------------------------AAMGYTCCARCACTGAGCAAGTTRCATGACACRACATTATKGGAGAAGAGAAAGAACAAARGAAARYTAGATATTCAA---------------------------------------------------------------AAACTTGTGGTCAAAATGGTTGAARTTTAYATCCATCGTTTA---AAGCAAAAAAGGACTCCATATCCAAAAAGA------------------------------------------------------------------------------------------------------------------------------------------------------------------------------------------------------------------------------------------------------TCCACCCAAATGGGGGY-TTTGCAGCAAGTTTTCCTTATAAGCCTACTCTTGACCAAATG--------------------------------------------------------GCTTGTCTATGATGATGTTGGATTTGGCAAGACCAAAGTTGCCATGCAATCAATTTTTTATGCAGTGGAAGGTAAAAGACAAGTCATGGTTCTTGCTCCAACAACAGTCCTTGCGAAACAACATTACAAGG---------------------------------------------------------------------------------------------------------------------------------------------------------------------------------------------------------------AGAGATTTGGCGTCAAG---------------------------------------CAGAAAGAAAAAATAGCATCTTTAAAAACCACCGTT---------------------------------------------------------------------------------------------------------GATGTTTTGAC-------------------------------------------------------------------------------------------------------------------------------------------------------------------------------------------------------------------------------------------------------------------------------------------------------------------------------------------------------------------------------------------------------------------------------------------------------------------------------------------------------------------------------------------------------------------------------------------------------------------------------------------------------------------------------------------------------------------------------------------------------------------------------------------------------------------------------------------------------------------------------------------------------------------------------------------------------------------------------------------------------------------------------------------------------------------------------------------------------------------------------------------------------------------------------------------------------------------------------------------------------------------------------------------------------------------------------------------------------------------------------------------------------------------------------------------------------------------------------------------------------------------------------------------------------------------------------------------------------------------------------------------------------------------------------------------------------------------------------------------------------------------------------------------------------------------------------------------------------------------------------------------------------------------------------------------------------------------------------------------------------------------------------------------------------------------------------------------------------------------------------------------------------------------------------------------------------------------------------------------------------------------------------------------------------------------------------------------------------------------------------------------------------------------------------------------------------------------------------------------------------------------------------------------------------------------------------------------------------------------------------------------
>Isoetes_elatior
--------------------------------------------------------------------------------------------------------------------------------------------------------------------------------------------------------------------------------------------------------------------------------------------------------------------------------------------------------------------------------------------------------------------------------------------------------------------------------------------------------------------------------------------------------------------------------------------------------------------------------------------------------------------------------------------------------------------------------------------------------------------------------------------------------------------------------------------------------------------------------------------------------------------------------------------------------------------------------------------------------------------------------------------------------------------------------------------------------------------------------------------------------------------------------------------------------------------------------------------------------------------------------------------------------------------------------------------------------------------------------------------------------------------------------------------------------------------------------------------------------------------------------------------------------------------------------------------------------------------------------------------------------------------------------------------------------------------------------------------------------------------------------------------------------------------------------------------------------------------------------------------------------------------------------------------------------------------------------------------------------------------------------------------------------------------------------------------------------------------------------------------------------------------------------------------------------------GCCTGGAGAGGTTGGTAAG---------------------------AAAGCTCCAGCACTGAGCAAGTTACATGACACRACATTATGGGAGAAGAGAAAGAACRAAGRARAATTAGATATTCAA---------------------------------------------------------------AAAMTTRTGGTCAAAMTGGTTGAARTTTAYATTCATCRTTW------GCAAAAAAGGACTYCATATCCAAAARGA------------------------------------------------------------------------------------------------------------------------------------------------------------------------------------------------------------------------------------------------------TCCACCRAAATGGGGGY-TTTRCARCAAGTTTTCCTTATAAGCCTACTCTTGACCAAATGCAGGCATTTTYTGATGTGGAGAAAGATATGACTGAAAGAGAAACTCCAAKRGACAGRCTTGTYTGTGGTGATGTTGGATTTGGCAAGACCGAAGTTGCCATGCGAGCAATTTTCTATGYAGTGGAAGGTAAAAGACAAGTCATGGTTCTTGCTCCAACAACMGTCCTTGCGAAACAGCATTACAAGGTGATACAGGACCGCTTTTCGGGATGTCAT------------GATCTAAAAGTGGCCCTTCTTAGCAGATTCCAGAATAATTTAGAACGGAAGAAAGTGATAAGTGGCATCCACGATGGAAGCCTGAGCATAATTGTTGGCACCCATGCTCTTCTTGGCAG----------------------------------------------------------------------------------------------------------------------------------------------------------------------------------------------------------------------------------------------------------------------------------------------------------------------------------------------------------------------------------------------------------------------------------------------------------------------------------------------------------------------------------------------------------------------------------------------------------------------------------------------------------------------------------------------------------------------------------------------------------------------------------------------------------------------------------------------------------------------------------------------------------------------------------------------------------------------------------------------------------------------------------------------------------------------------------------------------------------------------------------------------------------------------------------------------------------------------------------------------------------------------------------------------------------------------------------------------------------------------------------------------------------------------------------------------------------------------------------------------------------------------------------------------------------------------------------------------------------------------------------------------------------------------------------------------------------------------------------------------------------------------------------------------------------------------------------------------------------------------------------------------------------------------------------------------------------------------------------------------------------------------------------------------------------------------------------------------------------------------------------------------------------------------------------------------------------------------------------------------------------------------------------------------------------------------------------------------------------------------------------------------------------------------------------------------------------------------------------------------------------------------------------------------------------------------------------------------------------------------------------------------------------------------------------------------------------------------------------------------------------------------------------------------------------------------------------------------------------------------------------------------------
>Isoetes_coromandelina
--------------------------------------------------------------------------------------------------------------------------------------------------------------------------------------------------------------------------------------------------------------------------------------------------------------------------------------------------------------------------------------------------------------------------------------------------------------------------------------------------------------------------------------------------------------------------------------------------------------------------------------------------------------------------------------------------------------------------------------------------------------------------------------------------------------------------------------------------------------------------------------------------------------------------------------------------------------------------------------------------------------------------------------------------------------------------------------------------------------------------------------------------------------------------------------------------------------------------------------------------------------------------------------------------------------------------------------------------------------------------------------------------------------------------------------------------------------------------------------------------------------------------------------------------------------------------------------------------------------------------------------------------------------------------------------------------------------------------------------------------------------------------------------------------------------------------------------C---------------TACACTGTAGACCCTGAACAATTGGTTCGAGGGGAGTATGTGGTGCATAAAAGAGTGGGCGTGGGGCAATTTATTAGCATGAATTAC------------------------------------------------------------------------------------------------------GAAACACCTGAGGGGCAAAATAAGGCAATAAAATATATATATCTT---------AAATATGCAGACGGGACTGCCAAATTACCTGCCAAACAGGCTCGACGACTGCTGTATCGTTATTTT---------------------------------CTG-CTGGAGTGGTTGGTAAG---------------------------AGAGCTCCAGCATTGAGCAGGCTACATGACACGATATCATCGGAAAAGCGGAAGAACAAAGGAAGATTAGACATTCAG---------------------------------------------------------------AAACTTGTTGTCAAAATGGTTGAAGTTTACATCCATCGCTTA---A-----------------------------------------------------------------------------------------------------------------------------------------------------------------------------------------------------------------------------------------------------------------------------------------------------------------------------------------------------------------------------------------------------------------------------------------------------------------------------------------------------------------------------CAGCATTACAAGGTGATACAAGACCGCTTTTCTGCATACTGT------------GACGTAAAAGTGGCCCTTCTTAGCAGGTTTCA-------------------------------------------------------------------------------------------------------------------------------------------------------------------------------------------------------------------------------------------------------------------------------------------------------------------------------------------------------------------------------------------------------------------------------------------------------------------------------------------------------------------------------------------------------------------------------------------------------------------------------------------------------------------------------------------------------------------------------------------------------------------------------------------------------------------------------------------------------------------------------------------------------------------------------------------------------------------------------------------------------------------------------------------------------------------------------------------------------------------------------------------------------------------------------------------------------------------------------------------------------------------------------------------------------------------------------------------------------------------------------------------------------------------------------------------------------------------------------------------------------------------------------------------------------------------------------------------------------------------------------------------------------------------------------------------------------------------------------------------------------------------------------------------------------------------------------------------------------------------------------------------------------------------------------------------------------------------------------------------------------------------------------------------------------------------------------------------------------------------------------------------------------------------------------------------------------------------------------------------------------------------------------------------------------------------------------------------------------------------------------------------------------------------------------------------------------------------------------------------------------------------------------------------------------------------------------------------------------------------------------------------------------------------------------------------------------------------------------------------------------------------------------------------------------------------------------------------------------------------------------------------------------------------------------------------------------------------------------------------------
