# Supplementary material for: Phylogenomics indicates the “living fossil” Isoetes diversified in the Cenozoic
Source: PLoS One. 2020 Jun 18;15(6):e0227525. doi: 10.1371/journal.pone.0227525 (PMC7302493; doi:10.1371/journal.pone.0227525)
Supplement: S1 File — Folder containing fasta files for each of the individual nuclear alignments. (GZ) [file pone.0227525.s011.gz › 1_Individual_Nuclear_Alignments/Homolog_09483.orthogroup_1.fasta]

>Ananas_comosus
---------------------------------------------------------ATGAGTCCGACCCACCCG------------------------CTAGGGTCG------------------------------------------TCTTCTTCCTCTCGTAGCAGATATCACGTCCCCAAACCTAAAACCCTAGTCCGCCATGAGCGCGCCACCACCACCACCACCACCACCGACAGCGCCGCGTCTCCTCCGCTCCGCCGCGCACGAAGCCGAGAACCCGACCGAGCTCTCCCTCCGCGACTCCTTCCTCCTCCTCCGCCCCCGCCTTA-CCCTCCCCCCCCCAATACTCCCAATTAACCCGCGCCTTAGCCTTCGCCGTGCTCGCCGAGCCCCAC---------------------------------------GTGGCAAAAACCCACCTCACCCACCTCCACGCCCTCGTCACC---------GACGGCTACGATCTCCTCACCTCCACCCTCCTCGCCCTCTCCAACGAGTCCTTCTCCAAGCTCCTCGATGCCCCCAAAGCCCAATTTTTATGGCTCTGCTCCAAGTTAATCCAAGTCTCCGCGATAAAGATCGAATCTTTGGTCGTATCCCTGTTGAGGCAAATCAAAGGCGGCGACTTTACCGAACCCAATTTGTGGCTCTGCGCCGAGCTCCTCAGAATCCTCTCTTCCAATTGGGATTGGTTGTTA---GATGAGCCTTTGGTTCTCACGAGTGCCCTGTTCGTGTATCTTCGCTTGCTATCTGATCACTATAGGCTTATGGGTAGCATCAAAATGGATGAATTGAAGCGTATGGAGATCGATTTCTGTATCAAGGCGTTGAGACAAAGCTTTGATTTGTGCTTTAGGATCGGAAGGGATCTCGTTCGCCTTCTCCAGGACCTGGTCCACATTCCTGAGTTCAGAGATTTGTGGAAGGATCTATTGTTTGATCCTACCAAGTTTAAATTCATGGGTTTTAATGATTTCTCCGATCTCTATCGATTAAAGACCCCAAGTCACTACCTTTCGCTCCGGATCACCCCGGAGATGGAGACCCAGTTGAGGTTTCTACTCACCCACGTGAAATGGGGGAGCCAAAAGAGATACCAACAGTGGTTTGCGAAGAAGCACTTGAATTGGCCCAGCAGTGAGACTCTTATACCAGATATAGTTCGATTCGTATGCTGTTCTCATCACCCTTCAAATGAGATTATCCAATCCAATGTGATCTCGAGGTGGGCGGTGATCGGTTGGCTTCTCAAGTGCTGCAAAAGAAGC---TACTTTGAGGCCAATGCGAAGCTCGCGTTGTTCTACGATTGGTTGTTCTTCGATGAGAAGGTGGATAATGTTATGAATGTTGAGCCTGCGATGCTTCTGATGGTGAATTCGATAACGCAGTATGCGGAGATCACTCACACTCTGATGGAGTTTTTGTTTCTGTTGGTGGATAATTATGATGCCGAGAGAAGGGAAGTGATCGTTCGCGGAGCTTTGTCAGCATTTGATGTGATGGTGAGGAGAGGAGTGGTTAGTTCTCTGGAGCCTTTAACTTCTTCTGAGCTGATTTCGCCATTGCTTAGAGAGAAGCTAAGTAGCTTTCTTTCAAGTTCGAGTGGA------------------------------------------------------------------------GGTGTA------------------------------------------------------------------TCTATTCCCTCTCAAGAAGAAGAG------------------------------------------------------------------------------------------------------------------------------------------------------------------------------------------------------------------------------------------------------------------------------------------------------------------------------------------------------------------------------------------------------------------------------------------------------------------------------------------------------------------------------------------------------------------------------------------------------------------------------------------------------------------------------------------------------------------------------------------------------------------------------------------------------------------------------------------------------------------------------------------------------------------------------------------------------------------------------------------------------------------TCAGCAGAAAAC------------------------------------------------------------------------------------------------------------------------------------------------------------------------------------------------------------------------------------------------------------------------------------------------------------------------------------------------------------------------------------------------------------------------------------------------------------------------------------------------------------------------------------------------------------------------------------------------------------------------------------------------------------------------------------------------------------------------------------------------------------------------------------------------------------------------------------------------------------------------------------------------------------------------------------------------------------------------------------------------------------------------------------------------------AAATGCTAA---------------------------------------------------------------------------------------------------------------------------------------------------------------------------------------------------------------------------------------------------------------------------------------------------------------------------------------------------------------------------------------------------------------------------------------------------------------------------------------------------------------------------------------------------------------------------------------------------------------------------------------------------------------------------------------------------------------------------------------------------------------------------------------------------------------------------
>Oryza_sativa
------------------------------------------------------------------------------------------------------------------------------------------------------------------------------------------------------------------------------------------------------------------------------------------------------------------------------------------------------------------------------------------------------------------------------------------------------------------------------------------------------------------------------------------------------------------------------------------------------------------------------------------------------------------------------------------------------------------------------------------------------------------------------------------------------------------------------------------------------------------------------------------------------GTGTTGCGGGATCACACCCAAGTGTGTGAGCTGATCGGGAGGGACCTCGTGAGGTGTCTCCATGAACTGGTGCTCGTGCAGGAGTTCCATGAACTGTGGAAGGACTCGATGCTGGGCCGTGCG------------------------------GCGGAGATCTGCCGCATTGGCATGCCGGGTTGGTGCACCGCGATGGCCGTCTCACCGGAGATGGAGACGCAGCTGCTGTTCATGATGAACAATGTGAGGTGGGGGAATCAGAAGAGGTACCAGCTGTGGTTTGCGAGGAAGCATTTGATGGTGCCTGGAGGGGAGGAGAGGATACCCGACATTGTCCGGTTCATCTGTTGCGGGTATCACCCAACAAATAAGGTTATGCAGTCTGGTGTCATTGCCCGATGGGCGGTCATAGGTTGGCTGCTGACAAGCTGCAATAAGAGC---TATGTGCAGGCGAATGCAAAGGTTGCGCTGTTCTATGACTGGTTGTTTTTCGACGAGGGTAAGGGCAATCTCATGAATATTGAGCCTGCAATGCTCCTGATGGTAAACTCAGTGTCTCAGTATACTGATATCACAAACATGCTACTTGAGTTCTTGTTTCTTCTTGTCGAGAACTATGACGTGCGGAGGAAGGAGGCGATTGCTGAGTGTGTAAGGAACGCATTTGCGGTACTGGTGAAGAAAGGAGTGGTCCCTTCCTTGGATATATTGACATGCTGTGAGAAGCTTTCACCGATGCTGAGGCAGAAACTTGTGGCATTTTTATCTTCT---------------------------------------------------------------------------------------------------------------------------------------------------------------GCTAGTCCTGAAGAAACC---------------------------------------------------------------------------------------------------------------------------------------------------------------------------------------------------------------------------------------------------------------------------------------------------------------------------------------------------------------------------------------------------------------------------------------------------------------------------------------------------------------------------------GAAAAAACT------TGTGGGCAACCC------------------------------------------------------------------------------------------------------------------------------------------------------------------------------------------------------------------------------------------------------------------------------------------------------ATTGATGAGGCTTCTAAAGCAATG------------------------------------------------------------------------------------------------------------------------GATTTGAACAAC------------------------------------------------------------------------------------------------------------------------------------------------------------------------------------------------------------------------------------------------------------------------------------------------------------------------------------------------------------------------------------------------------------------------------------------------------------------------------------------------------------------------------------------------------------------------------------------------------------------------------------------------------------------------------------------------------------------------------------------------------------------------------------------------------------------------------------------------------------------------------------------------------------------------------------------------------------------------------------------------------------------------------------------------------AGAGTTTGC------------------------------------------------------------------------------------------------------------------------------------------------------------------------------------------------------------------------------------------------------------------------------------------------------------------------------------------------------------------------------------------------------------------------------------------------------------------------------------------------------------------------------------TCAAACTAG------------------------------------------------------------------------------------------------------------------------------------------------------------------------------------------------------------------------------------------------------------------------------
>Physcomitrella_patens
---------------------------------------------------------------------------------------------ATGGGGATGACCAGTCAG------------GCTCCTGCTGCAGCCATGTCTGTCTCGAAGCTTACGCAGAGGCTTTCTTTTGAAAGT---------------------------------------------------------CCAACCGAGATTGAGAAAGAGTTACAACAGGCTCATTCTAGC---------------CTTCAATCCCTA---TTATCTCCACCATACAACCTT---TCACACTCCACGGCGAATACTCCCCAGCTTCCTCAGGCGCTTTTATACGCCATTTTGACAAGTCCAACG------------------------------------ACTGCTGCATCTCCTTACCTCCATCATTTAACAGCCTTGACTACCATCACAGGAGATGGATACACACCTTTTGTTGCTGTCCTCTTGCGGCTTGTCAACGAATGTTATCCAAAGCTGCTTGACCACCCTCGAAGTCAAGTTCTATGGCTATTAAGGCAGCTGATAACCTACAATGCTGCTGATATTGATATTTTGTGTGCCACACTTCTGCGACAGGTTGCGGGTGGAGATTTAAGTACTGGGAATGTTTGGCTGGCTACTCAGCTTTTGGACGTTATGCTGAGTCATGAGCAATGGCTGTAC---GAGAAGCCCCATCTTTTTACTATGGCCTTGTATACGTATCTGCGACTTTTGCCAGATCACACT---ATGGGGAAAACTCCAGTTTTAAATGAGATCAAGCAGAAAGAGATCATGTTCTGTACCAAAGTTCTTCGGGAAAGGTTTCAAGATTGCTTAATGATTGGTCGCGACTTGATTCGTTTGCTTCAAGATGTAGCGCTTCTTCCGGAATTCGAACTTATTTGGAGGGACTTACTGTCTAATCCATCTTCATTTAAGGCACCCGGATTTACCGACATTGGGCAGTTGTATGTTGTCAGGACCCCGACACGGTATTTGGCATCTAGGGTCACTCCAGATATGGAGACTCAAATCAAGTTCATGCTTACGAGCGTCCGGATGGGTAGCCAACGGAGATATCAAACGTGGTTTGCTCAGCGTTATTTATTTACCTCTGAGAGCGAGACCTTGGTGTGTGACTTAATTCGATTCATTTGTTGTGTAATTCACCCAACCAACCAGATTCTGCAGTCAGATATTTGTCCTCGCTGGGCTATTGTGGGATGGCTACTTAAGTGCTGTAAAAGCAAC---CATATTGAAGCAAATGCGAAGCTAGCATTGTTTTACGATTGGTTCTTCTTC---ACCAAGACGGACAATATTATGAATATTGAACCTGGTATTCTGCTCATGGTGCATTCTATTCCAAAATATGCAGACATGACCAACTCCCTTCTGGAATTCTTATTTCTGTCGGTTGAGAACTATGATCCGATTCGCCGTGACATTATCCTGAAGGGATTTACAGCATCCATTGACATTCTTGTTGGCAAGGGTGTGGTGCGGTCGTTGGAGCCTCTCTCAGCTTGCCATTTATTGTCGTCTCCTCTTCGCGAGAAATTGAACGCTTACTTCCCCTCCTATTGCAAGCCAGATCCTGGGGAGGGACCGAGGCAGTTTAGACCCGATTCGCTGCCAATAGATGGGGTTCAAATCGGTAAAGGGGTTGGCATGGGGAGTTATGTTCCTACTGGTGGAGATGCTAATATATCACCTATT---------------------GCTGCTCAAGGCTCAGAA------GCTTCTGGTGTCAGT------------------------ACAGACGAGCTGAAGCCGGGTGAT------------GTTGGAGAGAGTACAAACAGA------------------------------------AAGAGAAGACGTGGA------GGTACA------------ACAGATGCTGTAGTTTCGGAAGTACAACTTCTTATTGAC------------------------------------------------------------------------------------------------------------GATCTCACCGAAGCTTTGACTCAGTCTGAAGAAGGTGCTGCCGTTGCATTG------------------------------GAGAAGATACTAGCTTCCTTTACTTCTGCTTCT------------------------------------------------------------GGTCAAACACACAGTGGAAAACTTGCCAAAGTTGAGTCTCCA---------------------------------------------------------------------------------------------------------------------------------------------------------------------------------------------------------------------------------AATTCGTCAGAGATGAAT---------------------------------------------------CTGGACCCAACTGCGGCAAATCATACTCCT------------------------------------------GACCTTTTCTCTTCATCCTCTTTA------------------------------------------------GCAGTTCAAAAA---------------------------------------------------------------------------------------------------------------------------------------------------TTTGCCAGTCAAGTCGTAGAAATTTTTAAAAAAGGGGGTTACGAAATATTTGGCCCACTTAAAGCACTACCATCAGAAAATTCTAATGTTGAGGAA---TCGACATCGTTGACTTCCACACTCTTGCATATGTATGTGAGCAACAACCATCCCCAAATGCGTCAGTTGCTTGTGGCTTGGCATCGCGAAGAGCTTGCAGTCGGTCCAAGGCTGCTGTGTTACGTTTCCAGGCTTGCAGAAGGGGTAGAA---CCGTTTTTGTCTAGGAGCCCCGCCTCGACAGTAGTTACAGGAGAT---------GCAGAAATTGACTTGTCTGGCAAAGTGAAGAAGGAAAGTGTGTTGAAGAACTGCAGTGCGGCAAATAGTATGAATACGGTGGTTGATGGAGATGGAGAAGTAACTGGTAATTCTGGAAATTCCTCGCAGGAGTGTAGTAAAAATGGTGGGGATGGATCGGCCTTCACAGGAAATCATCAAACAAACAACATATTAAGGGGAAATTCTTGCAAATCTTATCCTAAGGACCTGGACTCACAATTGTTTGTCGTCAATGCTTTCAAAGCG------------------TATGAAGAATTTTTAATACTG---------------TTAAGCGGAGGCAATTCGCCTTTGGAGATTGGAGATTCG------------------------------------------AATATCACCGTAAATCACAAATCCAAGAATTCAAGTACTGCACTGATTGAAGGGCAGGCCTCCTTA------CCATTGGAATCGAGTGGAGTCATGAGTGACGGGAAGATACCAAAACTTGATAGCAAGACTCCTGATTCTCTGCTTATCAAAGATTTAGAAACTTGTTTTATGTGGAACATGCAAAGACTGTCACGGGTTTTGCCCTCAGTTTTCCGCTATCTTCCACATCTGGCCACTGGGAAAGAGGCCATGTTGCTGCTCTTAGTCTCAACCGTTGATCCAGTAGATCTTTCCAATTTTGAATATTGGGTAACAGTTGGAGAGTTTGCTGTAATCGGAAGAGAACTGGATTCCCTTGTACGCCTTGTAAAGGCCTCCTTAAGTTGGGATTCTATTGAACAGCAATATTTTTGGCGACTAATGGGTGCTGAAATTCTTTCTCTTTCTCCTGCTCCCGCCCTTCAGGTTGTCGAGTTAAGTCTGGCGGTTGTGGATCCACTGTTGAATCCAGATGCTCTATCATGTTTGATTTGGATTTTACGAGTACAGGCACCCACAGTAGCTCTTTTAAGTGTAATCCTGTCACTCCCTCCAAAATTTGGCAACTTCGTTGCAATTGTGATGACAGGATGGGTGTCTTCGCATTACGTGCAACTCCTTTCTTGTCTACAGCAATTGTATGCTGACAATCTGTTGAGGGATGGCCGCTTAAGAAAGAGTGAAGTTGGG------AACAATGATGGAAACTCTGGATCGCCAAGGCCAGAAAAGATTAATGGTGCATTGATGGCACCAGTTCTACGTGCTTTTGAGGATTCTAAGACTGGGAGGGTTGCCATGGATGAGAAGGCCGCTCTTCGCACTGGGGAAATTCGACGTGCCCTTCTCAAAGTTCTTGGAATTGGTGAGGTGCAGGCTGTAGATACTTTAGTGGAGAAAGTTGGTGAAAATTCCTAA
>Ceratodon_purpureus
------------------------------------------------------------------------------------ATGTCAACAATGGGGATGACTAGTCAG------------GCTCCTGCTGCAGCGATGTCCGTCTCAAAGCTCATGCAGAGGCACGCGTTCGAGAGC---------------------------------------------------------CCAACAGAAGTCGAAAAAGAGTTGCAGCAAGCGCATGCGAGC---------------CTTCAGTCACTA---TTGACACCACCATATAACGTG---TCGCACTCGACGGCGAATACACCCCAGCTGCCCCAGGCGCTTTTATATGCTATCCTGACCAGCCCAATG------------------------------------TCCGCTGCTTCTGCATACCTTCATCACTTGACTGCATTGACTACCATCACAGGAGATGGCTACACTCCCTTTGTTGCGGTTATATTGCGACTCGTGAATGATTGTTATCCTAAGCTGCTCGACCAACCACGGACTCAAGTTCTGTGGCTGTTGAGGCAATTAATAACCTACAATGCTGCCGACATTGATAATCTAGGTATAACACTTCTACGTCAGGTTGCGAGTGGAGATTTAAGTACTGGGAATGTGTGGCTGGCGACCCAGCTGATAGATGTGATGCTGAGTTATGAGCAGTGGCTGTAT---GAGAAACCCCACCTTTTCACTATGGCTCTGTATACTTACCTGCGGCTCCTGGCAGACCACACC---ATGGGAAAGTCACAAGGTTTGAACGACCTTAAACAGAAAGAAATATCGTTCTGCACGAAAGTTCTTCGAGAGAGATTCCAGGACTGTTTGATGATCGGTCGCGACCTGATCCGTCTACTCCAGGATGTGGCTCTTGTTCCAGAGTTCGAACTTATCTGGAGGGACTTGCTGTCCAATCCGGGTGCATTCAAGGCTCCGGGTTTCACAGACATCGGACAGTTGTATGTGATAAGAACACCCACGCGGTATTTGGCATCCAGGGTGACGCCAGATATGGAGACGCAGATCAGGTTCATGCTCACGAGTGTCCGGATGGGGAGCCAGCGAAGATATCAAACGTGGTTCGCCCAGCGTTATCTGTTCACCCCGGAGAGCGAAACATTGGTATGCGACTTGATCCGGTTCATTTGTTGTGCGATACACCCGACGAACCAGATTTTGCAGTCGGACATTTGTCCTCGGTGGGCTATTGTGGGGTGGCTACTGAAGTGCTGTAAGAGCAAT---CACGTCGAAGCGAATGCGAAACTCGCACTGTTTTATGACTGGTTGTTCTTT---ACGAAGGTCGACAATATTATGAACATCGAACCGGCCATGCTACTGACGGTGCACTCCATCCCAAAATATGTAGACATGACGCATTCTCTTCTGGAGTTCCTGTTTTTGCTGGTCGAGAACTATGATCCGATCCGGCGTGACTTGATCCTCAAGGGTGTAACGATATCCATCGACATTCTCGTTGGCAAGGGTGTGGTGCGGTCACTGGAACCTCTCTCAGCTTCTCCTCTAGTGGTACCTGCTCTTCGTGAGAAGTTGAATATGTATTTCCCGTCCTACTGTAAGCCAGATACAGGAGAGGGGCCAAGACAGTTTAGGGCGGAGTCATTGCTAATGGATGGGGTTCACGGTGGTAAAGGTGGCGGCATGGTAAATTACGTACCAGCTGGCGGAGATGTTCAGTCCTCGCCTGGT---------------------GCTTCCATAGTTTCAGAA------ACGACCGGTATGAGT------------------------ATCGACGAGTTGAAGGCAGGTGAT------------GTTGGGGATAGTGCAAACAGA------------------------------------AAAAGGAGACGCACA------GGCACA------------TCTGAGGCTGTAGGGTCAGAAGTACAAGTGCTTATGGAT------------------------------------------------------------------------------------------------------------GGACTTACAGAAGCCTTGAGCAAGTCCGAGAAATCTGCAGCCGCTGCATTG------------------------------GAGAAATTACTAGGTTCTTTTATTGCAGCTTCA------------------------------------------------------------GATCAGATGCATAGCGGGAAGCTTGCTAAAGTAGAGGCTCCG---------------------------------------------------------------------------------------------------------------------------------------------------------------------------------------------------------------------------------CACATGTCAGAGACAAAC---------------------------------------------------TACAACTCAGGCGCGACAAATCATGCACCT------------------------------------------GACTTGTTTTCATCGTCCTCTCTG------------------------------------------------GCAGTTAATAAA---------------------------------------------------------------------------------------------------------------------------------------------------TTTGCCACTCAAATCGTCGAGATTATGAAGAAGGGCGGTTACGAAATATTTGGCTCACTTGAAACATCCCCATCAGAGAACTTGGATGATGATGAGTTTAGTACATCCTTGACTTCTACACTCCTAAACATGTATTTCGGCAGCAACCATCCTCAAATGCGCCAGTTACTAGTGGCCTGGCATCGCGAAGGCCTTGCAGTTGGTCCTAGGCTGCTGTGTTACGTCTCCCGGCTTGCGAAGGGGTTAAAGGTACCTCGGTTCAGC---GCCCCTGGCTTGGCGGAGGTTACAGGAGAC---------ACAGAAGTTGAGGTGTCTGTGAAGCTAGAACAGGACGGAAAAATTAGG---------------------ATAACTTCAGTTGCCGATGAGGATGGGGGAGTGATGAGTAAAATCGGC------------------------AATGGTGGGAATGGTTCGGGCTTTGGAGGGAACCACCAGTCAAACAGAAATTTATTGATTAATGATGATAAGTTCTATCCTAAAGATATGGCTTTGCAAAGTAGTGTAGCCAATGCTTTTAAATCA------------------TACGAAGAGTTTCTAAGGCAA---------------TTAAGCAGAGGAAATCCTCCATCTCAGGCTGGAGACTCG------------------------------------------AACGTTTTGGCAAATCACAAGCCTATCATGCCGAGTTCTACGGCACTGGAAAGGCAGGGTTCTTTA------CCTTTGGAATCAAATCGAGCTGTTGTTGATGGGGAGATACAAATACTGGATGCGAAAACTCCTGATGAACTTCTCGTAAGAGACCTAGAAACCTGTTTTATGTGGAATATGCAAAGGCTCTCTAGAGTGTTGCCTTCAGTTTTTCGATATCTTCCTCATTTGGCGACTGGGAAAGTGGCCATGATATTACTCTTAGTCTCAACTGTAGATCCAGCCGACCTGTCCAATTATGAATATTGGTTAACAGTAGGAGAGTTTGCTGTTGTTGGGAGAGAAACGGAGTCACTGGGGCGTCTTATCAAGGCTTCATTGAGTTGGGATTCTATCGAACAACAATATTTTTGGCGACTAATTGGTGCTGAAGAGCTTGCTCTTTACCCGGATACAGCTCTCCAGGTGGTGGAGTTGAGCCTGGGTGTTTTGAATCCAGATGTGAATGTTGATGCTGTATCAGGGCTGAGCTTACTCTTACGGGCGCAGGCACCTACAGTGGCACTTTTGAGTGCAGTTCTTTCGCTGCCTCCAAATTTCGGGCGCTTTGTTGCCATTGTGGTAACGAGTTGGATGTCTTCACATTATACGCTACTCCTTTCTTGCTTGCAGCAATTGTCTGTTGACAATCTGTTGAAGGATGGGCGGTTTAGGAAATGTGAAGCTGCTGAAAAGAACAACGTAGGAAAGTCAGGGCTAATAAGATCAGAAAAGATGAGCTCAGCAACTATGGGAGCACTTCTGAGTGTATTTGAGGATCTGAAGGATGGGAAAAGTGCCGCGGATGAGAAAGCTGCTCTTCGCACGCGAGAGATCCGACGTGCCCTTTTGAAAGTCATGGGATGTGGTGAGGTGCAAGCTGTAGACAATTTAGCTGAGAAAGTTGGTGAGAATTCC---
>Selaginella_moellendorffii
---------------------------------------------------------------------------------------------------ATGACTTCC------------------------------------------AAGCTGCTCCACAGGGGTTCTCACGAGGCA---------------------------------------------------------CAGGACGAGCTCGAGATCATTCTCTCGCAGGCCTACTCCACA---------------TTCCAGGCGCAG---CTCAGCGCATCCTAC---CTCTCCACAGTGCCGCCAGCACAGCGAGGCCCTCTCACGCAAGCTCTTCTCTACGCCATTCTCATCCAGCCCCAGGGAGGAGGAGGAGCGGGAGCTTCTTCCGCTACTAGCTCTTCGGCCACTTCTCTTATCAAT---------CAGCTCACGACCATCACCACAGATGGCTACGCGGCGTTCGTTGGCCTCCTCCTTCGCCTGGTAAACGATTCCTACGCGAAACTCTTGGAACATCCTCGGGGTCAGATCATCTGGCTGCTCAAGCAGCTCATCGAGTTCTATGCCACGGACGTGGACAATCTCTGCTTGCTACTGCTCCGCCAGATC---------------------------------------------ATGCTCGAGGTTCTCACCACCAAAATCTCCTGGGTGACT---TCCAACCATGGCCTTCTCACCAGCGCGGTCTACACGTATCTCCGCCTTCTTCCGGATCACAGC---ATGGCGAAGAACTCCTCCGTGAACGAGCTCCGCCAGGCTGAGATCAAGTTCTGCGCGTCCATGATCCGGGAGCACTTCCAGGAGTGCCTCGGGATTGGGAGGGACTTGATCCGGCTCTTGCAGGACGTCTCCTCCATAGCCGAGTTTGATGCCATTTGGAGGGACCTCTTGGCGAATCCGGCATCGTTCAGGGTGCCTTCGTTCACGGACATCGGACAACTTTACGTGGTGAAGACTCATACGAGGTACTTTCAGTCCCGGTTGACGCCAGAGATGGAGGCACAGATCAAGTTCATGCTCACGCATGTAAGAATGGGAAGCCAGCGACGGTACCAGGGATGGTTCACGCAGCGGTTCTTGTCCACCCCGGAGAGCGAGACGCTCGTCTGTGACTTGATACGGTATGTTTGCTGCGTCCACCATCCCAGCAACCAGATTCTCCAGTCGGACATCCTGCCGCGGTGGGCTCTCATCGGGTGGCTGCTCAAGTGCTGCAAGAGCAAC---CACGTCGAGGCCAACGCGAAGCTTGCGCTTCTCTACGACTGGCTCTTTTTCGTGCCGAAGACCGACAACATCATGAACATCGAGCCGGGGATACTCGTCATGTTTCAGTCGATACCAAAGTACGTGGACATGACCAACTCGCTGCTGGAGTTTCTCTTCCTGCTGATGGAGCACTACGATCCTCCGAGAAAGGAACTGCTCCACCGGGGCGTAGCAGCGTCGGTGGAGATCTTGGTTGGGAAAGGTGTTGTCCGGAACTTGGAGCCTCTTGCGACGGCACCGGCCATCGCTTTGCCACTGCGGGAGAAGCTGTCCCAGCTC------------------------------------------------------------------------------------------------------------------------------------------------------------------------------------------------------------------------------------------------------------------------------------------------------------------------------------------------------------------------------------------------------------------------------------------------------------------------------------------------------------------------------------------------------------------------------------------------------------------------------------------------------------------------------------------------------------------------------------------------------------------------------------------------------------------------------------------------------------------------------------------------------------------------------------------------------------------------------------------------------------------------------------------------------------------------------------------------------------------------------------------------------------------------------------------------------------------------------------------------------------------------------------------------------------------------------------------------------------------------------------------------------------------------------------------------------------------------------------------------------------------------------------------------------------------------------------------------------------------------------------------------------------------------------------------------------------------------------------------------------------------------------------------------------------------------------------------------------------------------------------------------------------------------------------------------------------------------------------------------------------------------------------------------------------------------------------------------------------------------------------------------------------------------------------------------------------------------------------------------------------------------------------------------------------------------------------------------------------------------------------------------------------------------------------------------------------------------------------------------------------------------------------------------------------------------------------------------------------------------------------------------------------------------------------------------------------------------------------------------------------------------------------------------------------------------------------------------------------------------------------------------------------------------------------------------------------------------------------------------------------------------------------------------------------------------------------------------------------------
>Isoetes_lacustris
---------------------------------------------------------------------------------------------------ATGGAAATG------------------------------------------AAACTGATGCAAAGAGGTACTTATGAACAA---------------------------------------------------------GCCGATGAGCTTGAAAGCTTGTTACAGCAATCCTTCACAACT---------------TTTCAATCTCAA---CTTAATTCCACATACCAACTG---ACGGTCCCTGCTGCTCAACGTAACCATCTGACACAGGCTCTTCTCTTTGCTATGATGGTTCAACCTCAG---------------------------------------AATGCACCCACATTACTGAAC---------ACTCTGACAACCACAACTACTGATGGCTATGCTTTTTTTGTATCGCTACTAATCCGGCTGGTGAATGAGTCATATACAAGGCTTTTTGATCATGTCCGAACTCAGATACTTTGGCTTCTTCGTCATTTGATAACGCTAGTTGCAACTGATACCGACAACCTCTTCTTTTCTCTGCTACGCCAGGTGGCTGGTGGTGACCTAAGCACTGGAAATTTGTGGCTGGCCTCTCAGCTTTTAGATGTGGTGAACAATAACATGGCTTGGCTGGTA---GGTAATTCAGCAGCACTTACAAGTGCTCTTTTCACGTATCTTCGTCTTTTGCCTGATCATTGT---ATGGCTAAAGCTTCTTCAGTCAATGAGCTTCGGCAAAATGAGATTTCTTTTTGTGTTCTTGTTTTGCGGGACAATTTCCAAGACTGCCTTCCAATAGGCCGAGACCTTATACGGTTATTGCAGGATGTAGCATGTATTCCAGAGTTTGAGTCAATTTGGAGGGATATGTTGTCCAATCCATCTGTTTTTCGAACTCCAGAGTTTACAGATATTTCACAGATTTATGCTGTCAGAACGCCGAACAAATATATTCAATCTCGAATAACACCTGAAATGGAAACTCAGATTAGGTTTTTGCTCACTTACGTGAGAATGGGAAATCAGAGGCGTTATCAGAGTTGGTTTGCACAGCGATTTCTGTCTCAGCCTGAAAGCGAGACCTTGGTGTGTGATTTAATTCGTTTTATTTGTTGTGTTCATCATCCCACGAATCAGATTTTGCAGTCTGATATTGTTCAAAGATGGGCATTGGTTGGTTGGCTTCTGAAGTGCTGTAAAAGCAAT---CATGGGGAGGCAAATGCAAAGCTAGCCCTGTTCTATGACTGGTTTTTTTATATGAGCAAAAGTGATAATATTATGAATATAGAACCAGCTATACTTGTTATGGTGCATTCAGTTCATAAATATGCAGAAATGACAAACTCATTACTGGATTTCTTGTTTCTTCTCACTGAACACTACGATCCTTTTAGGAAAGACCTTATACGCAGGGGGGTTGTTGCCTCCATGGATATACTTGTTGGCAAGGGTGTCGTTCGTAGTTTGGAACCGCTATCAGCATCTCCACGCGTTGCAAATGTTCTAAAAGAAAAATTGCTGGCCTTATTTCCAACATATTGTAAGGTTGTTGATGGAGATCCTTCCAGGGGTTTAAGACTTGATCTAGCGCCTCAAGAT------------------TCATCTGGGGGTGGTCATTTAGTAACTCAGTCAGGAAGTGCTAATAAATCTGGAGCAATACTATCGCCAAGTGGTCATGCACGCCTCATGGAAGAG------CCTACTGACATATCAGGGGGGAATCAAACT------CAAACGCTAGAAGATAAAGGAGGGGATGAGGAATTTATTTCAAATGATAGTAATTTCCGA------------------------------------AAGAGAAAACGTATTGACTTTGGAATA------------ACTGGATTTGTGCCACAATTTCAACAGATT---------------------------------------------------------------------------------------------------------------------------TCAAAGACATTGAGCATCTCAAAAGATGCTGCTGGTAATCTTCTC------------------------------GAGAACATATTGAAATCATTCTATTCAATG------------------------------------------------------------------CAAGAGCATGCCCAAGAAGTG------------------------------------------------------------------------------------------------------------------------------------------------------------------------------------------------------------------------------------------------------------GAAATTGGT---------------------------------------------------TTAGATGGGTTACAGCTGAGT---------------------------------------------------------------------------------------------------------------------------------CAGAAA---------------------------------------------------------------------------------------------------------------------------------------------------TTTGCTTCCACACTTTCTGAGGTCTTGAAGAAAGGAGGGTATGACTTATTTTCGCCGTTGGTAGGCCTACCATCAGATAAACCTGAAGGTGATGAA---TCCATGTCCATAACATCAACACTTCTTCGTTTGTATGTGCGTTCCCCACAACCACAGCTCCAGCAAATGCTAGTGTTTTGGCAATGTGAAGGTTATCCTGTTTCGTCTCGATTTCTTTGCTATGTTTCTAGGCTTGCTGAGGAATTTGAAATGTCAGTGACTACA---GCATCAGGTTTAAGAGCATACATTGATGATTATACCAAAACTGAAGTTATCGATGATTCCAATGTAAAGAAAACTGAAGGAGTTAAAGATACTTCAAAC---------AGCGAGGAGGCTGATGATGAAAATGGTGAGTGTTTAGACAGAAATGATGATTCG------CAGTGTCAA------------------TCAGGCTGGGAACAGAAGGTGCAGGTTCCAACTTATTTA---------GAACTCAGGCATAGAGAGTTAAAGGTAAGGTTCCGAGCAGCTGTTGCAGACAGCTTCAAGGCT------------------TATGAGGCATTCCTGAAATCT---------------ATCTGCAGCAAGGGCACACTA---------------------------------------------------------------------------------------------TGCTCTAGTCCATTCTCAAAACAGCTATCT---------------GAAAGTAGTAGCCAGGTAGATTCTGGGAAGCAATTCGAAGTGCAAGAGTTTGAACCAGAAAAGATATTTATGAATGATCTGAGAACCTGTCTTCTTTGGAATATCAACCGTCTCCAAAGGGTTCTTTGGACAATATTCCGTTATCTTCCAAACTTGGCTGCAGGGAAGGAAGAAGTATTGCATATTGCCCTTTCTGTGCTCAGACCTGCAGATATTGCAAATTTGGAGTTCCGTTTGTCTCTGAAGGAGTTCTCTATAATAGGGCATGAG---GATGCTTTAACCAGACTAATCAGAGCATCTCTTAATTGGGACTCAATTGAACAACAATACTTTTGGAGGCTTGTTGCTGCGGATGCCCAGTCTATGGACATTTCATCAGTTTCAGTTGCCTTAAAATTTTGCTCTGCCTGTCTGAACCCACTATTACATGTGGAAGCTTTATCTGGCATCCTCTCACTTCTGAAGCTTCAGCCTCTTACCCCAAAGCTGGTTAGCACAGTACTTTATTTGCCGCCTTCATTTGCACAAGTAGCTACAGCTATATTCATAAACTGGATATCATCAAATTACTCGACACTTACTTCCTGCTTTCAGCAGATAACTGAAAAATCTCTGGGCGATGAT---------------TCTGATGCCGGC---------------------------------------------------------TGTTTGGTTGCAGTCATCAATTATCTTGAAGATTGCAGTTCCTACAAAGGTCCTTCTGATGAGAATGCA------AAGATAGCAGAAATTAAACAAAGTCTATTTAAATTCTCCAAGGGCGGCTGTGTAGGTGCTTCAAGTGGGGCTGCGGATTGA------------------
>Isoetes_sinensis
---------------------------------------------------------------------------------------------------ATGGAAATG------------------------------------------AAACTGATGCAAAGAGGTACTTATGAACAA---------------------------------------------------------GCCGATGAGCTCGAAAGCTTGTTACAACAATCTTTTACAAGT---------------TTTCAATCTCAA---CTTAATTCCCCATACCAAATGGCGACGGTCCCTGCTGCTCAACGTAACCATCTGACACAGGCTCTTCTCTTTGCTATGATGGTTCAACCTCAG---------------------------------------AATGCATCCACATTCCTGAAT---------AGTCTGACAACCACAAATACTGATGGCTATGCTTTTTTTGTATCGCTACTAATTCGGCTGGTAAATGAGTCATATACAAGGCTTTTTGATCATGTTCGAACTCAGATACTTTGGCTTCTTCGGCATTTGATAACACTAGTTGCGACTGATACCGACAACCTCTTCCTTTCTTTGCTACGCCAAGTGGCTGGTGGTGACCTAAGCACTGGAAATTTGTGGCTTGCCTCTCAGCTTTTAGATGTGGTGAACAATAACATGGCTTGGCTGGTA---GATAATTCAGCAGCACTTACAAGTGCTCTTTTCACATATCTTCGTCTTTTGCCTGATCACTGT---ATGGCGAAAGCTTCTTCAGTCAATGAGCTTCGGCAAAATGAGATTTCTTTTTGTGTTCTTGTTTTGCGGGAAAATTTCCAAGATTGCCTTCAAATAGGCCGGGACCTTGTACGGTTATTGCAGGATGTTGCATGTATTCCAGAGTTTGAGTCAATTTGGAGGGATATATTGTCCAATCCATCTGTTTTTCGAACCCCGGAGTTTACAGATATTTCACAGATTTATGCTGTCAGAACGCCAAACAAATATATTCAATCTCGAATAACACCTGAAATGGAAACCCAGATTAGGTTTTTACTCACATACGTGAGAATGGGAAACCAGAGGCGCTATCAGAGTTGGTTTGCACAGCGATTTCTGTCTCAGCCTGAAAGCGAGACCTTGGTGTGTGATTTAATTCGTTTTATCTGTTGTGTTCATCATCCCACAAATCAGATTTTGCAGTCTGATATTGTTCAAAGATGGGCATTGGTTGGTTGGCTTCTGAAGTGCTGTAAAAGCAAT---CACGGGGAGGCAAATGCAAAGCTAGCCTTGTTCTATGACTGGTTTTTTTACATGAGCAAAAGTGATAATATTATGAATATAGAGCCAGCTATACTTGTTATGGTGCATTCAGTTCATAAATATGCAGATATGACAAATTCATTACTGGATTTCTTGTTTCTTCTCACTGAACACTACGATCCTTTTAGGAAAGACCTTATACGCAGGGGGGTTGTTGCTTCTGTGGATATTCTTGTTGGAAAAGGTGTCGTTCGTAGTTTGGAACCGCTAACAGCATCTCCACGAGTTGCAAATGTTCTAAAAGAAAAATTGCTGGCCTTATTTCCAACATATTGTAAAATTGTTGACGGAGATCCTTCCAGGGGTTTGAGACTTGATCTAGCACCTCAAGAT------------------TCACCTGGGGGTGGTCATCTAGTAACTCAGTCAGGAAGTGCTAATAAATCTGGAGCAATACTGTCGCCAAGTGGTCATGCACGCCTCATGGAAGAG------CCTACTGACATATCAGGGGGGAATCAAATT------CAAATGCTGGAAGATAAAGGAGGGGATGAGGAATTTATTTCAAGCGATAGTAATGGCCGA------------------------------------AAGAGAAAGCGTGTTGACTTTGGAATA------------ACTGGATTTGTGCCACAATTTCAACAGATT---------------------------------------------------------------------------------------------------------------------------TCAAAGACATTGAGCATCTCAAAAGATGCTGCTGGTAATCTTCTC------------------------------GAGAACATATTGAAATCATTTTATTCAATG------------------------------------------------------------------CAAGAGCATGCCCAAGAAGTG------------------------------------------------------------------------------------------------------------------------------------------------------------------------------------------------------------------------------------------------------------GAAATTGGT---------------------------------------------------TTAGAGGGGTTACAGCTGAGT---------------------------------------------------------------------------------------------------------------------------------CAGAAA---------------------------------------------------------------------------------------------------------------------------------------------------TTTGCCTCCACACTGGCTGAGGTCTTGAAGAAAGGAGGGTATGACTTATTTTCGCCATTGGTAGGCCTACCATCAGATAAACCTGAAGGTGATGAA---TCCATGTCCATAACATCAACACTTCTTCGTTTGTATGTGCGTTCCCCACACCCACAGCTCCAGCAAATGCTAGTGTTTTGGCAATGTGAAGGTTATCCTGTTTCGTCTCGATTTCTTTGCTATGTTTCTAGGCTTGCTGAGGAATTTGAAATGTCAGTGACTACA---GCGTCAGGTCTAAGAGCATATATTGATGATTATTCTAAAACTGAAGTTATTGACGATTCCAATGTAAAGAAAACTGAAGGAGTTAAAGATACTCCAAAC---------AGCGAGGAGGCGGATGATGAAAATGGTGAGTGTTTAGACAGAAATGATGACTCA------CAATGTCAA------------------TCAGGCTGGGAACAGAAGGTGCAAGTTCCAGCTTATTTA---------GAACTTAGGCATAGAGAATTAAAGGTAAGGTTCCGTGCAGCTGTTGCAGACAGCTTCAAGGCT------------------TATGAGGCATTCCTAAAATCT---------------ATCTGCAGCAAGAGCACACCA---------------------------------------------------------------------------------------------TGCTCTAGTCCATTCTCAAAACAGCTATCT---------------GAGAGTAATAGCCAAGTAGATTCTGGGAAGCAATTCGAAGTGCAAGATTTTGAACCAGAAAAGATATTTATGAATGATTTGAGAACCTGTCTTCTTTGGAATATTAACCGTCTCCAAAGGGTTCTTTGGACAATATTCCGTTATCTTCCAAACTTGGCTGCAGGGAAGGAAGAGGTATTGCATATTGCCCTTTCTGTGCTCAGACCTGCAGATATTGCAAATCTGGAGTTCCGTTTGTCTCTGAAGGAGTTCTCTATACTAGGGCATGAG---GATGCTTTAACCAGACTAATCAGAGCATCTCTTAATTGGGACTCAATTGAACAACAATACTTTTGGAGGCTTATTGCTGCGGATGCTCAGTCTATGGACATTTCATCAGTCTCAGTTGCCTTAAGATTTTGCTCTGCCTGTCTGAACCCACTTTTACATGTGGAAGCTTTATCTGGCATCCTCTCACTTTTAAAGCTTCAGCCTCTTACCCCAAAACTGGTTAGCACAGTGCTTTATTTGCCGCCTTCATTTGCGCAAGTAGCCACAGCTATATTTGTAAACTGGATATCATCAAATTACTCGGCTCTTACTTCCTGCTTTCAGCAGATAACTGACAAATCTCTGGGCGATGAT---------------TCTGATGCGGGC---------------------------------------------------------TGTTTGGTCCCAGTCATCAATTATCTTGAAGATTGCGGTTCCTACAAAGGTCCTTCTGATGAAAGTGCA------AAGATAGCAGAAATTAAACAGAGTCTTTTTAAGTTCTCCAAGGGTGGCTGTGTAGGTGCTTCAAGTGGGGCTGCGGGTTGA------------------
>Lygodium_japonicum
------------------------------ATGAAGAGGAAAAGAAAGAATGAACAGCAAGCCGTGTCATCACCAGCAGAAGTGCAGCAGGCAAATTTCATGGTGAGCAGACCATCAAAGAGGCAGCCCGGAGAAGCAGCTGTCGAGAGCAAACTTCTTCAGAGGGGCCCTTTCGACGCC---------------------------------------------------------AAGGATGAGCTTGAGAACAGCCTTCTTCAATGCTACCTGAGT---------------TTGCAGTCCCAG---CTTACCCTCCCCTATCAGCCTCCGTCGCAGAACACTGCAGACATGGCTGCCCTGAACAGAGCATTGATATACGCCATCCTTACTCAACCTCGG---------------------------------------GCATCGCAGTCCCTCTTCAAGCATCTTGCAGCGCTAACAACC---------GACGGTTATGCCCTGTTTGTGTCCATCCTTATCCAGCTTGTGAACGAATCGTATCTGAAGTTGTATGACCACGCTCGAGTCCAGCTCTTGTGGCTTGTCAGACAGCTGATCAGTTTCTCTGCTGCTCATGTCGACAATTTGTGCCTTTGTTTGCTGCGGCGCATCGTTGGAGGTAACCTGAGCCAGTTGAACTTGTGGCTTTCTATTCAAATGCTGGATATACTGCGCAGCAATTTCGGCTGGATGGCA---AGCAATTCTGGTCTTTTGACGACTGCACTTTTCACCTATCTGCGGCTCATACCGGACCATTTC---ATGACAAAGGACCCTGCGCTACACAACTTGAGGCAGGGGGAAGTGTCTTTTTGTGCAAAAATACTTAGAGAACATTTCCAGGACTGCCTTGTAATAGGCCGAGACCTGGTTCGTCTCTTGCAGGACGTAGCTTTCATCCCAGAGTTCAAGTCCATCTGGAAAGATCTGCTATCAAATCCTTCTGCTTTCCATGTGCCAGAATTTTCAGACATAAAACAATTATACGCTGTTCGCACACCCAGTCGATATATAACTTCTCGCTTAACACCTGAAATGGAGGCACAGATCAGGTTTCTACTCACATTTGTCCGCATGGGGAACCAGAGGCGTTATCAGTCATGGTTTGCCCAGCGGTTCTTGTCAATGCCAGGCAGTGAGTCTTTGGTGTGTGATTTGATTCGCTTCATATGCTGTGCCCATCATCCATCTAACCAGATCCTTCAATCTGACATTGTTCCAAGGTGGGCAGTAATAGGGTGGTTGCTGCAATATTGTAAAAGCCAT---CACATCGAGGCGAATGCAAAGCTTGCATTGTTTTATGACTGGCTATTCTTCACAACTAAGACAGACAACATAATGAATATTGAGCCTGCTATGCTGCTCATGGTGCACTCAATTCCAAAGTATATGGATATTACACACTCTCTATTAGAATTCTTGTTTCTCTGCATTGACAATTATGATCCTTTCAGAAAGGACTTGATTTTGCAGGGGGTGACAGCATCTGCAAACATATTGGTATGCAAAGGAGTTGTATGGTCCTTGGAGCCTCTTTCATCCAGCCCATATGTTGCCTCTTGGCTAAGACAGAAGATTACCACCTATTTTCCAAGATATTGCAAA---------------------------------------------------------------------------------------------------------------------------------------------------------------------------------------------------------------------GCAAACGCTTTCAAGGCTGCAGAG------------------------------------------------------------------------------------------------------------------------------------------------------------------------------------------------------------------------------------------------------------------------------------------------------------------------------------------------------------------------------------------------------------------------------------------------------------------------------------------------------------------------------------------------------------------------------------------------------------------------------------------------------------------------------------------------------------------------------------------------------------------------------------------------------------------CATGCTCCA------------------------------------------------TTTGAAAGT------------------------------------------------------------GTTGCTAAC---------------------------------------------------------------------------------------------------------------------------------------------------TTTGTTTGTCCAATC------------AAGAAAGGT------------------------------------------------------------------------------------------------------------------------------------------------------------------------------------------------------------------------------------------------------------------------------------------------------------------------------------------------------------------------------------------------------------------------------------------------------------------------------------------------------------------------------------------AGCTCGTTCAAATTT------------------GAGAAAGAATTT---------------------------------------------------------------------------------------------------------------------------------------------------------------------------------CCCAACAAAACTAAT---------------------------------GATGTTCAGAGTCCAGATGAGATTGCTATAGCTGAG---------------------------------------------------------------------------------------------------------------------------------------------------------------------------------------------------------------------------------------------------------------------------------------------------------------------------------------------------------------------------------------------------------------------------------------------------------------------------------------------------------------------------------------------------------------------------------------------------------------------------------------------------------------------------------------------------------------------------------------------------------------------------------------------------------------------------------------
>Theobroma_cacao
---------------------------------------------------------------------------------------------------ATGGCTTCG------------------------------------------AAACTGATTCGAATCGCATCCTACCAAGCG---------------------------------------------------------GAAAGCCAGCAAGAACTCTCTCTAAGGCAAGCTTTTGATCTT---------------CTCGAATCAAAA---CTAAGACCCCCATTTCCGCTAACAATCCCAAACCCCCAAGAATACACTCAACTTAATCAAGCTATAATTTATGGTGTTTTAATCGAACCCCAT---------------------------------------TTCGCCAAAATCCATATTAAGCACTTACATGCTATTGTTGTT---------GATGGGTATAAGCTGTTTTTAACTTTACTAGTCGGAATTGTTAATGAATTGTACGGAAAGTTTGTTGATTCAGTTAAAGATCAGTTAATTTGGGTTACTAGAGAAATGATTGATGTTTCCGCGGTAGGCATTGATGGTTTGTTAGTGTGCTTGTTGAGGCAAATTATTGGTGGTGATTTTAGTGATGGGAATCTTTGGTTATGTTTCGAGTTAGTGAGTGTTTGTTTAAGTAAATGGGATTGTTTGTTAGAAGAAGAGCCTTTAGTTTTGACTAGTGCACTTTATACATTTCTTCGTTTATTATCGGATCATTGTAGGTTATCGAGTAATCTGGAACTAGGGGTATTGAGGCAATTGGAGATTGAGTTTTGTGTCAGAATGTTAAGGGAGCAGTTTCACCTTTGTTTGAAGATAGGGAGGGATCTTGTTCGATTATTACAAGATCTAGTTCATGTACCTGAATTTAGAACTATATGGAAGGATTTGGTTTTGAATCCAACTGAGTTTAGAATTGCTGGGTTCTCGGATATCTCTCAGCTGTATTGCACAAGAACTTCCAGTCGGTATTTCTTACTACGGATCACTCCTGAAATGGAAACACACTTGCGGTTTTTACTCACGCATGTGATGCTAGGGAGCCAGAAACGATACCAGACATGGTTTGCAAAGAAATTTCTTTTAGGGCCAGAGAGAGAGAGTCTTGTTGTTGATATTGTCCGGTTTCTATGTTGTGCACACCACCCGTCTAATGAAATTATTCAGTCAAACATTATTCCCAGATGGGCTGTTATCGGTTGGCTACTAAAATGTTGTAGGAAGAAC---TATATTGAAGCTAATGGGAAGCTGGCACTGTTTTATGATTGGCTCTTTTTCAATGAAAAAGTGGACAATATTATGAATATTGAGCCTGCAATGCTATTGATGGTATGCTCCTTGCCTAATTATATTGACTTCACTCACTCCCTTCTTGAGTTTTTGCTTCTTCTTGTGGATAACTATGATTTGGACCACAAAGATATTTTAATTAGGGGTGTATCATCAGCATTTCATACAGTTGTTCAGAAAGGAGTGGTACATTCGTTGGATGTTCTCACCCATTGTGATGGACTTTCTCCTTCTATTAGACAAAGGCTTCAGAAGTTATTG------------------------------------------------------------------------------------------------------------------------------------------------------------------------------TTTCAATAA------------------------------------------------------------------------------------------------------------------------------------------------------------------------------------------------------------------------------------------------------------------------------------------------------------------------------------------------------------------------------------------------------------------------------------------------------------------------------------------------------------------------------------------------------------------------------------------------------------------------------------------------------------------------------------------------------------------------------------------------------------------------------------------------------------------------------------------------------------------------------------------------------------------------------------------------------------------------------------------------------------------------------------------------------------------------------------------------------------------------------------------------------------------------------------------------------------------------------------------------------------------------------------------------------------------------------------------------------------------------------------------------------------------------------------------------------------------------------------------------------------------------------------------------------------------------------------------------------------------------------------------------------------------------------------------------------------------------------------------------------------------------------------------------------------------------------------------------------------------------------------------------------------------------------------------------------------------------------------------------------------------------------------------------------------------------------------------------------------------------------------------------------------------------------------------------------------------------------------------------------------------------------------------------------------------------------------------------------------------------------------------------------------------------------------------------------------------------------------------------------------------------------------------------------------------------------------------------------------------------------------------------------------------------------------------------------------------------------------------------------------------------------------------------------------------------------------------------------------------------------------------------------------------------
>Arabidopsis_thaliana
------------------------------------------------------------ATGGAGAACCACTTT------------------------GTTACATCG------------------------------------------AAACTGATCCGTGTCTCTCTACACGAAGTT---------------------------------------------------------GAGAACCAGCTCGAACTATCACTACGTCAAGCCTTCGAGAAT---------------CTCCAGCCGAAA---CTACGACCACCGTTCTCCTTAGAACTCCCAGACCCACAAGAGTATCTTGAGCTCAATAAAGCCATCGTCTATGGAGTTTTATGCGAACCAAAT---------------------------------------TCCTCTAAAACCCACATCAAGCACTTACATGCTCTCGTCACT---------GATGGGTACGCGTTTTTCACTAGTTTACTTATTGGAATCGTTGTTGAATTGTATGTTAAGCTTGTTGATTCCGCTAAGATTCAGCTTATTTGGGTAACTAAGGAGATGATTGATGTTTCAAGTGTGGGGATTGAGGATTTGGTTGTGTCGTTGTTGCGACGAATT---------------------------------------------GGAATTAGTTTGTTTCTTGAGAAATGGGAATGCTTGCTTGATGATTCTCCATTGGTGTTGACTAGTGCTCTGTATAGTTTTCTTCGGTTATTAGCGGATCATTATAGGGTTTTAGGCGTTGTGAAACTGGAGAATGTGAAGAGATTGGAGATCAAATTCTGTGTTAAAATGTTTAGAGAGCAGCTTCATTTAAGTTTGAAGATTGGACGGGACCTTATCCTGTTGTTGCAGGATCTGTCTCATGTCTCTGAGTTCAGAGAGATATGGAACGATTTGGTGTCGAACCATTGC------------------------------TCTGAGATATACCAGTTGAAGACTTCTAGTAGATACTTCCTTCTTCGAATCACTCCTGAGATGGAAACACAATTAAGGTTTTTGCTAGGAAATGTTAAATTGGGAAGTCATAAGCGGCATCAGATATGGTTCTTGAAGAAGTTTCTTTTGGGTCCGGAGAAAGAAACACTTTTGATAGATATAGTGAGATTCGTTTGCTGTGTTATTCATCCAACTAACGAAATCATCAGATCAGAGATCATGCCAAGATGGGCTATTATAGGTTGGCTTTTGGAACTGTGTAGGCAAAATCATCACATCGAGCGAAGCGTTATGCTGGCTCTGTTTTACGACTGGCTCTTCTTTGACGAAAGAATCGATAATATTATGAATGTTGAACCTGCTGCTCTCTTGATGGTATGGTCAATACCGCAGTATCCACACATCACTCACTCCTTACTTGAATTCTTACTTCATCTTGTCGAAACTTATGACATAACCCGTCGCGATACGATTGTAAGAGGTTTGACGTCAGCATTCAGAGAAATTGAGCGAAAAGGAGTTATTCGGTCGCTGGATATATTCCTAGCAAATCCTGCACTTGCACCAGATTTGAAGAAGAAGCTAGCAAATCTGTTG------------------------------------------------------------------------------------------------------------------------------------------------------------------------TCATGTCATCAGGAG------------------------------------------------------------------------------------------------------------------------------------------AAGACGGTTCATGTGAATCTC---------------------------------AATCAAGTTAGTGTTCTTTCTAAG---------------------------------------------------------------------------------------------------------------------------------------------------------------------------------------------CAAACAGTTCTTTCTTCGGAAGCTAATTTAAAA------------------------------------------------------------------GATTGCAGCACCAAAATT------GTTGATACTCCT---------------------------------------------------------------------------------------------------------------------------------------------------------------------------------------------------------------------------------------------------------------------------------------------------------GACCAGAAGTTGGACAAT---------------------------------------------------------------------------------------------------------------------------TCCGTTGAAAAT---------------------------------------------------------------------------------------------------------------------------------------------------------------------------------------------------------------------------------------------------------------------------------------------------------------------------------------------------------------------------------------------------------------------------------------------------------------------------------------------------------------------------CCAGCA------------------------------------------------------------------------------------------------------------------------------------------------------AAAAACCATAAGGTTGAACTG------------------------------------------------------TTCAAAGAGTTTATAAGACCCTCACGGTGA------------------------------------------------------------------------------------------------------------------------------------------------------------------------------------------------------------------------------------------------------------------------------------------------------------------------------------------------------------------------------------------------------------------------------------------------------------------------------------------------------------------------------------------------------------------------------------------------------------------------------------------------------------------------------------------------------------------------------------------------------------------------------------------------------------------------------------------------------------------------------------------------------------------------------------------------------------------------------------------------------------------------------------------------------------------------------------------
>Littorella_uniflora
TTGTACTGCGAATCGGTTAAGACATTTTATGCTTACCGAGTC------------GCTCCGCCTTTCAACCACCGCAAGCTTCGCCGGAAAGTTGGAACAATGGCGTTC------------------------------------------AAGCTGACAGAGCGCAGCCCCTACGAAGCC---------------------------------------------------------GAGAACTCCCTCGAGGCATCTCTCCGAGAATCCTTCCAATTT---------------CTCGAACCCAAT---CTAAAACCCCCATTTTCCCTAAAACTCCCAACTCAAGAAGAGTACTTAAACCTCAACAGAGCACTTCTCCACGCCCTTTTAACCCAACCCCAC---------------------------------------CTGGCCACAGTCCACATAAAGCACTTACACGGCAAAAGCACC---------GACGGGTACGCCTATTTCACTACCTTACTTATCAAAATCGTCGATGAATTGTACACAAAACTTGTTATTTCTGTTAAAAGGCAGCTTCTTTGGCTTACTAGGCAGATGGTTAACGTGTTAGCTATCGGTTTCGATAGTTTATTGGTTGCGCTTTTGCGGCAGATTGTTGGTGGTGACTGTAGTGATGAGAATTTGTGGCTGTGTAATGAGATGGTTAGCGTTTTTCGCGAGAATTGGGAGTGTTTGTTGGAGGAGGAGCCTGTTGTTTTGACTAGTGGGTTGTATGTGTTTTTGAGGTTGTTGGGTGATCATTGTAAAGTGTCGAATGTGGCGAAGATTGAGGCTTTGAGGGGGATGGAGATTGGGTTTTGTGTTAGGATGTTGAGGGAGAGGTTTGGTTTGTGTATGAGGATTGGGAGGGATCTTGTTAGGCTTTTGCAAGATTTGGTTCACGTGCCGGAGTTTCGTGGTATATGGAAAGACTTGTTGTATGATCCGTGTGCTTTTAGAGTTGATGAATTTGTGCATATTTCGCAGCTGTATGGTAGGAGGACTTCGAGTAGGTATTTTTTGCTTAGGATTACGCCGGAGATGGAATCTCAGTTGCGGTTTTTGTTGACTCATGTGAAATTCGGAAGCCAGACACGGTATCAGATTTGGTTTGCGAAAAAGTTTCTTGCTTTACCTGAGAGGAGCACGGTAGTTGCTGATATTGTGAGGTTTATATGCTGTGCTCATCATCCGTCTAATGAGATTATGCAATCGGGTGTTGTACCAAGATGGGCTGTTATAGGTTGGTTATTAAAGAGTGGATTGAAGAAC---TATGTCGAAGCGAATGTGAAGCTGGCCTTGTTTTATGATTGGCTTTTCTTTGATGAGAAGGTGGATAACATTATGAACATTGAGCCAGCGATTCTTTTGATGGTGCATTCTATACCTCAGTACGTTGACTTGACACATTGTCTTCTTGAATTTTTGTTCATGTTGTTGGATAATTATGATGTGGAGAGGAAGGAGATTGTACTTTGTGGAATATCTAATGCTTTTCGTGCACTTGTCAAGAAAGGTGTGGTTCAGTCACTTGATATTTTAACTACCTGCAGAACTCTTTCCCAGTTTCTCAAGGAAAGGCTTAGTAAGTTGCTTCAAGAGTTGCAATTG------------------------------------------------------------------------TCA---------------------------------------------------------------------------AGTACGGAGTTTCAGCATATG---------------------------------------------------------------------------------------------------------------------------------------AAAAACCCACACAATGTTCTC---------------------------------CCCTCAAGACTCATAAGTCTGAAA---------------------------------------------------------------------------------------------------------------------------------------------------------------------------------------------CAACAACAATCTTCAAAAAAGAGTGATTTG------------------------------------------------------------------------------------ACT------GTAGATACT------------------------------------------------------------------------------------------------------------------------------------------------------------------------------------------------------------------------------------------------------------------------------------------------------------------------------------------------------------------------------------------------------------------------------------------------------------------------------------------------------------------------------------------------------------------------------------------------------------------------------------------------------------------------------------------------------------------------------------------------------------------------------------------------------------------------------------------------------------------------------------------------------------------------------------------------------------------------------------------------------------------------------------------------------------------------------------------------------------------------------------------------------------------TATAGAGTTCAGGTG------------------------------------------------------GATTATAACTTCTTGTATTGA---------------------------------------------------------------------------------------------------------------------------------------------------------------------------------------------------------------------------------------------------------------------------------------------------------------------------------------------------------------------------------------------------------------------------------------------------------------------------------------------------------------------------------------------------------------------------------------------------------------------------------------------------------------------------------------------------------------------------------------------------------------------------------------------------------------------------------------------------------------------------------------------------------------------------------------------------------------------------------------------------------------------------------------------------------------------------------------------------
>Amborella_tricopoda
---------------------------------------------------------------------------------------------------ATGAATTCT------------------------------------------AAACTACTACAACTTGGCCCATATGATGCC---------------------------------------------------------GATAATCCATTAGAGTTATCTATAAGGCTGGCGTTCTCGAAA---------------ATTCATCCTCAA---CTGAAGCCTCCATTCTCTCTGAAAATCTCTTCTCCTTCTGAGTATGTTCAGCTCAATCAAGCCCTAGCTTACGCAATTTTGACCCAACCCCAG---------------------------------------CTCTCGAAAGTCCATATAACTCATCTTCACACCATTGTTACT---------GATGGATATCGTTCATTTGTTAGTTTATTGGTGAAGCTTGTGAGTGAATCATACAGAAAGCTTTTTGAATCTGCTAGGGCACAATTGATTTGGGTTTTTGGCAAATTGATAGAAGTTGAAGCTCTGGGTGTTGAGAATCTTTTGGTTTCTCTTTTGAGGCAGATAATTAGTGGAGACTTTAGTCATGAAAGCTTATGGCTTTCAATGGAGTTGCTTAAAGTTTTGAACCAAAATTGGGGGTGGGTTTTGCGTAAACAGAAT---TCCATGACTTCTGCTTTGTTCACATACCTTCGTCTTTTGGCTGATCATTACAAATTCCCAAAC---CCAAATTTGGTTGTTCTCAAGATGATGGAAATTGGGTTTTGTATCAGAGTTTTGAGGGAATCATTTCATTCATGTATGGGGATTGGAAGGGATCTTATTCGTCTTCTACAAGACTTGGTTCTCATTCCTGAATTTCGAGATCTATGGAAGGACTTAATTTCAAATCCTTCTGCATTTAATGTTCCCGAGTTCTCTGATATCTCTCAAATTTATTGCTTGAAAACACCGAACAGGTATTTTTTGCTTAGAATTACACCAGAGATGGAAACCCAACTGAGATTTATGCTTAGTCATGTGAAATGGGGCAACCAAATTAGGTACCAAGAATGGTTTGCTAGTAAGTTCCTCTCAAAGCCAAATAGAGAATCATTGATATGCGACATTATCCGATTCATATGTTGTGCCCACCATCCCCCTAATGAAGTTATCCAATCCAATGTCATCTCAAGATGGGCCATAAGTGGGTGGCTCCTCAAATGTTGTAAAAAATTC---CATGTAGAGGCCAATGCTAAATTAGCTCTGTTTTATGATTGGTTCTTCTTTGATGAGCAGTTTGATAATATAATGAACATTGAACCAGCCATGTTACTTATGTTGAACTCCATACATATGCACATTGATGTAACTCAGACCCTTCTGGATTTTTTATTTCTGGTCATGGACAATTATGATGTTAACAGGAAGGAGATCATAGCCCAAGGCATATATACATCGCTTCATGCATTGGTTAGAAGAGGAGTCGTGCATTCCTTGGAGCCACTTCTTTCTTCCTCTCGTATTTCTCCCATGCTCAGGGAGAAGCTTAAAAATTGCTACGATAAGACATCAAAT------------------------------------------------------------------------GGATACGGTAATGCGCTTTTCAATGTTGCAAAAGGTGCATTAGGT------------------AGTCCTCGTAAAATTGCATCTAGCTTTGAGAGCCTGAAAACGTCCGCAATGGAGGCAGGAAATGTGGCATGTCACAAAACGAATGGCTTTTCCGATGGATCCATT---------------GACTGTTCAAACAAAATTATCGATAAGCCACTTCATCCTTTTGCTTCTGCAAAAACTAATAATGTGGATCTTGGTAGTTTAGCCCAGTTCAGTGATTTTGCTGATCCTTCTGTTGAAATTGTTGATAAACCTAAGGGTGCTTGTGCTTCTATGAAAAGTATAGAGACGGATGTTGGTAAATTGGAGAAAATCAGTGATTTTGCTGAGCCTTCTATTAAAATTATCAATAAGCCTGCTGATCCTTGTGCTTCTGCGGAAAATACAGAGATAGGTGCTTGTGATGCACTTTTCAATGTTGCAAAAGGTGCATTTGGTACTCATAAAATTGCGTCTAGCTTTGAGAGCCTGAAAATGTCCACAATGGAGGCAGGAAATGTGGCATGTCACAAAAAGAATGGCTTTTCCAATGGATCCATTGACCGTTCAAACAAAATT------GTCGATAAGCCACTTCATCCTTTTGCTTCTGCAAAAACTAATAATGTGGATCTTGGTAGTTTAGCCCATTTCAGTGAATTTGCTGACCCTTCTGTTGAAATTGTTGATAAACCTAAGGGTGCTTGTGCTTCTATGAAAAGTCTAGAGACGGATGTCGGTAAATTGGACAAAATCTGTGATTTTGCTGAGCCTTCTATTAAAATTATCAATAAGCCTGCTGATCCTTGTGCTTCTGCAGAAAATAAAGAGATGGGTGCTCATAGTTTACACCATATCAACGAAGTTGCCGAACCTTCTGTTAAAATTATTGACCAGCCTGCTGATGCTTGTGCTTCCTATGAGAACTTAGAGATGGGTATGGATGGTTCAGAGCATTTGAATGGATTTGCAGACACTTCTATTACAGACACTTCGATTAAAATTGTAGAGAAGCCTGCTGATCCTTGTCCTTCTGTTGAAAATGAAATGATGCACATCGGTCAGTTAGAGAATTTGGCAAGCAGCCTTCAGGAAGCTCTAAAAGATTCAAGAGAAAAAGGATTGCATTTGTTAGAGAAAGCTTTGACGTGTCTAGCGACCTCTTCTCATGCTGTGGTTGGGGGGGAAGCTTTGGCATGCCAGATATCAGATGCATTTAAGTCTAATGGGTATCAGATTTTCATGCCCATTGCGGGA---CCATCGAATGCCTGTGAAGATGATGAG---ATTAAGTCTGCAACAGCCTTAGTTATTCGTGAATATATTATAACACATCATGAAATCATACAAGAATGGATGTTTCTATGGGCGAGAAATGGTCTTCCTGTTGGCTCCCGTTTATTATCTTATATATCAAGGCTTGCTCATGAAGCACAAAATGATCCAATCACA---GCTAAAGATATTAATAGCTTTCTTGAAGAT------------------------------------GAGAACCAAGAAAGTGTGGAGCCAACACCAAAA------------------------------------------------------------------------------------------------------------------------------------------------------CGGCACAAAAAGATTCCTGTGAAG---GAAATTGATTTGGAGAATAGCTTACTGTTGAAATGGCATATCTGTGGGTACACTTCTTTCATGAGAAGTGGAAGAAAAGGCTTTGCAAGTAATGGTACCACTCACACTGAAGCAGATAATAGCTTGGCTTCTTCTCTGGTTGAGAGTGCTTTTGATGCATATAGAAACTTTCTAGAAACATAC---------------TGCAATAAATTGCTACTGAGGAAACTCACTATTACTTACCCATTGCTTGCAAATCCAAATAGGCTCCCATGCAATGCGAGAAGAGTGGATGATCCAGCTCTTACTAGGTCCCTTTTATCTGATTTGAAGTGCTGCTTTGGGTGGAAAAAGAGAAATCCACATATCATGTTTGAAAACATATTTTCTCACCTTGCTGATTTATCTACTTGTAAGAAGCCCATTGTTCGATTGCTTTTGGGTATTTCAGATCATGCAGAGCTTTTGAATATGGAGTTTGAGATAGGATTGAAGAGATTTTCAGTTTTTGGGGACAATATTGAAATGATATGCCATTTAGTAAAGGATTCTCTATACTGGGAATTTTCAGAGCAACAAAAATTGTGGGGCCTGTTGGTATCAGAGTTGTTAGTATCCACTGTTCCCAAGGCCAAATTGCTCCAAGAATTATGCTTGGCAGTCTTAGATCTCCAGTTGCATGTTGTGGCAGTAAGAGGTCTCTTTATGCTTTTGAAGTCCCTTTCTCCCTCATTGGACCTGATTGCTGCTGTAATGTCATTACCTCATTCATATGGAAAGTTTGCAGCTGCAGTTTTGGCTAGCTGGTCAGTTTCCCATGGCTCAATTTTGCTCGGAAATTTGGAAGAGTGGTTAAGTAATACTGTT---------------------------TCAGCAGGT---------------------------------CGAAGCCAAAGTGTTACTTTTATTAATCAAGCAGCTGTCACGGGATTTTTAGATTTCCTTGATTTGGAGAGAAGAGATTCTTTAAGCTTTATGGCTGAAAATGTTTTTGACATGAGGACTCACTTACTCAATCTTCTT------------------------GACAGATTACGTTAG---------------------
>Isoetes_spp
--------------------------------------------------------------------------------------------------------AATG------------------------------------------AAACTGATGCAAAGAGGTACTTATGAACAA---------------------------------------------------------GCCGATGAGCTTGAAAGCTTGTTACAACAATCCTTCACAAGT---------------TTTCAATCTCAA------------------------------------------------------------------------------------------------------------------------------------------------------------------------------------------------------------------------------------------------------------------------------------------------------------------------------------------------------------------------------------------------------------------------------------------------------------------------------------------------------------------------------------------------------------------------------------------------------------------------------------------------------------------------------------------------------------------------------------------------------------------------------------------------------------------------------------------------------------------------------------------------------------------------------------------------------------------------------------------------------------------------------------------------------------------------------------------------------------------------------------------------------------------------------------------------------------------------------------------------------------------------------------------------------------------------------------------------------------------------------------------------------------------------------------------------------------------------------------------------------------------------------------------------------------------------------------------------------------------------------------------------------------------------------------------------------------------------------------------------------------------------------------------------------------------------------------------------------------------------------------------------------------------------------------------------------------------------------------------------------------------------------------------------------------------------------------------------------------------------------------------------------------------------------------------------------------------------------------------------------------------------------------------------------------------------------------------------------------------------------------------------------------------------------------------------------------------------------------------------------------------------------------------------------------------------------------------------------------------------------------------------------------------------------------------------------------------------------------------------------------------------------------------------------------------------------------------------------------------------------------------------------------------------------------------------------------------------------------------------------------------------------------------------------------------------------------------------------------------------------------------------------------------------------------------------------------------------------------------------------------------------------------------------------------------------------------------------------------------------------------------------------------------------------------------------------------------------------------------------------------------------------------------------------------------------------------------------------------------------------------------------------------------------------------------------------------------------------------------------------------------------------------------------------------------------------------------------------------------------------------------------------------------------------------------------------------------------------------------------------------------------------------------------------------------------------------------------------------------------------------------------------------------------------------------------------------------------------------------------------------------------------------------------------------------------------------------------------------------------------------------------------------------------------------------------------------------------------------------------------
>Isoetes_humilior
----------------------------------------------------------------------------------------------------------------------------------------------------------------------------------------------------------------------------------------------------------AAAGCTTGTTATAGCAATCTTCCACAAGT---------------TTTCAATCTCAA---CTTAATTCCTCATACCAA----------TCCCTGCTGCTCGACGTAACCATCTGACACRGGCTCYTCTCTTTGCTATGATGGTTCAACCTCAG---------------------------------------AATGCATCCACATTCCTGAAC---------ARTCTGACAACCACAACTACTGATGGCTATGCTTTTTTTGTAWCGCTACTAATTCGGCTGGTRAATGAGTCATATACAAGACTTTTTGATCATGTTYGAACTCAGATACTTTGGCTTCTTCGGCATTTGATAACACW-GTTGCAACTGATACCTACAACCTCTTCCTTTCT-------------------------ACCTAAGCACTGGAAATTTGTGGCTTGCCTCTYAGCTTTTAGATGTGGTGAACAATAACATGGATTGGCTGGTA---GGTAATTCMGCAGCACTTACAAGTGCTCTTTTCACATATCTTCATCTTTTACCWGATCACTGT---ATGGCGAAAGCTTCTTCAGTCAATGAGCTTTGGCAAAATGAGATTTTTTTTTG-------------------------------------------------------------------------------------------------------------------------------------------------------------------------------------------------------------------------------------------------------------------------------------------------------------------------------------------------------------------------------------------------------------------------------------------------------------------------------------------------------------------------------------------------------------------------------------------------------------------------------------------------------------------------------------------------------------------------------------------------------------------------------------------------------------------------------------------------------------------------------------------------------------------------------------------------------------------------------------------------------------------------------------------------------------------------------------------------------------------------------------------------------------------------------------------------------------------------------------------------------------------------------------------------------------------------------------------------------------------------------------------------------------------------------------------------------------------------------------------------------------------------------------------------------------------------------------------------------------------------------------------------------------------------------------------------------------------------------------------------------------------------------------------------------------------------------------------------------------------------------------------------------------------------------------------------------------------------------------------------------------------------------------------------------------------------------------------------------------------------------------------------------------------------------------------------------------------------------------------------------------------------------------------------------------------------------------------------------------------------------------------------------------------------------------------------------------------------------------------------------------------------------------------------------------------------------------------------------------------------------------------------------------------------------------------------------------------------------------------------------------------------------------------------------------------------------------------------------------------------------------------------------------------------------------------------------------------------------------------------------------------------------------------------------------------------------------------------------------------------------------------------------------------------------------------------------------------------------------------------------------------------------------------------------------------------------------------------------------------------------------------------------------------------------------------------------------------------------------------------------------------------------------------------------------------------------------------------------------------------------------------------------------------------------------------------------------------------------------------------------------------------------------------------------------------------------------------------------------------------------------------------------------------------
>Isoetes_elatior
------------------------------------------------------------------------------------------------------------------------------------------------------------------------------------------------------------------------------------------------------------------------------------------------------------------------------------------------GTCCCTGCTGCTCAACGTAACCATCTGACACAGGCTCTTCTGTTTGCTATGATGGTTCAACCTCAG---------------------------------------AATGCATCCACATTCCTGAAC---------AGTCTGACAACCACAACTACTGATGGCTATGCTTTTTTTGTATCGCTACTAATTCGGCTGGTAAAT--GTCATCTACAAGGCTTTTTGATCATGTCCGACCTTAGTTAYGTTG-CTTCTTCATCATTTCA----------TGCAACTAATAYTGRAAACCTCTTYCTYTCTYTRYTAYGCCARGTGGCTSRTGGTGACCTAAGCACTGGAAATTTGTGGCTTGCCTCTCAGCTTTTARATGTGGTGAACAATAACATGGCTTGGCTGGTA---GGTAATTCAKYAGCAYTTACARGTKSTYTTTYCACRTATCTTCGTCTTTTG-------------------------------------------------------------------------------------------------------------------------------------------------------------------------------------------------------------------------------------------------------------------------------------------------------------------------------------------------------------------------------------------------------------------------------------------------------------------------------------------------------------------------------------------------------------------------------------------------------------------------------------------------------------------------------------------------------------------------------------------------------------------------------------------------------------------------------------------------------------------------------------------------------------------------------------------------------------------------------------------------------------------------------------------------------------------------------------------------------------------------------------------------------------------------------------------------------------------------------------------------------------------------------------------------------------------------------------------------------------------------------------------------------------------------------------------------------------------------------------------------------------------------------------------------------------------------------------------------------------------------------------------------------------------------------------------------------------------------------------------------------------------------------------------------------------------------------------------------------------------------------------------------------------------------------------------------------------------------------------------------------------------------------------------------------------------------------------------------------------------------------------------------------------------------------------------------------------------------------------------------------------------------------------------------------------------------------------------------------------------------------------------------------------------------------------------------------------------------------------------------------------------------------------------------------------------------------------------------------------------------------------------------------------------------------------------------------------------------------------------------------------------------------------------------------------------------------------------------------------------------------------------------------------------------------------------------------------------------------------------------------------------------------------------------------------------------------------------------------------------------------------------------------------------------------------------------------------------------------------------------------------------------------------------------------------------------------------------------------------------------------------------------------------------------------------------------------------------------------------------------------------------------------------------------------------------------------------------------------------------------------------------------------------------------------------------------------------------------------------------------------------------------------------------------------------------------------------------------------------------------------------------------CAGAAATTAAAM---GTCTTTTTAAATTCCCCAAGGGCTGCTGTATAGGTGCTTCAAGTGGGGCTGCG------------------------
>Isoetes_coromandelina
---------------------------------------------------------------------------------------------------------------------------------------------------------------------------------------------------------------------------------------------------------------------------------------------------------------------------------------------------------------CGTAACCATCTGACACAGGCTCTTCTCTTTGCTATGATGGTTCAACCTCAC---------------------------------------AATGCATCCACCTTTCTAAAC---------AGTCTAACAACCACAACTACTGATGGCTATGCTTTTTTTKTTTYACTTYTGATTCGGCTAGTAAATGAGTCATATACAAGGCTCTTTGATCATGTCCGAACCCAGATAATTTGGCTTCTTCGACATTTGATATCACTAGTTGCAAYTGATACCGACAACCTCTTCCTTGCTTTGCTACGTCAGGTGGCTGGTGGTGACCTAAGCACTGGAAATTTGTGGCTTGCTTCTCAGCTTTTAGATGTGGTGAACAGTAACATGACTTGGCTTGTA---GGTAACCCTGCAGCACTTACAAGTGCTCTTTTCAC-------------------------------------------------------------------------------------------------------------------------------------------------------------------------------------------------------------------------------------------------------------------------------------------------------------------------------------------------------------------------------------------------------------------------------------------------------------------------------------------------------------------------------------------------------------------------------------------------------------------------------------------------------------------------------------------------------------------------------------------------------------------------------------------------------------------------------------------------------------------------------------------------------------------------------------------------------------------------------------------------------------------------------------------------------------------------------------------------------------------------------------------------------------------------------------------------------------------------------------------------------------------------------------------------------------------------------------------------------------------------------------------------------------------------------------------------------------------------------------------------------------------------------------------------------------------------------------------------------------------------------------------------------------------------------------------------------------------------------------------------------------------------------------------------------------------------------------------------------------------------------------------------------------------------------------------------------------------------------------------------------------------------------------------------------------------------------------------------------------------------------------------------------------------------------------------------------------------------------------------------------------------------------------------------------------------------------------------------------------------------------------------------------------------------------------------------------------------------------------------------------------------------------------------------------------------------------------------------------------------------------------------------------------------------------------------------------------------------------------------------------------------------------------------------------------------------------------------------------------------------------------------------------------------------------------------------------------------------------------------------------------------------------------------------------------------------------------------------------------------------------------------------------------------------------------------------------------------------------------------------------------------------------------------------------------------------------------------------------------------------------------------------------------------------------------------------------------------------------------------------------------------------------------------------------------------------------------------------------------------------------------------------------------------------------------------------------------------------------------------------------------------------------------------------------------------------------------------------------------------------------------------------------------------------------------------------------------------------------------------------------------
