# Supplementary material for: Phylogenomics indicates the “living fossil” Isoetes diversified in the Cenozoic
Source: PLoS One. 2020 Jun 18;15(6):e0227525. doi: 10.1371/journal.pone.0227525 (PMC7302493; doi:10.1371/journal.pone.0227525)
Supplement: S1 File — Folder containing fasta files for each of the individual nuclear alignments. (GZ) [file pone.0227525.s011.gz › 1_Individual_Nuclear_Alignments/Homolog_32727.orthogroup_1.fasta]

>Theobroma_cacao
ATGGCT------AATTATTTAGCTCAGTTTCAGACGATCAAGAGCGCTTGTGATCATCTCGTGATTGCTGTTGAAGATGTCAGTGACTTGTGGCCTACTGTCAAGAATAGTTTTGAAGAACGGCTGCCATTTAAACGAGCTTGCTTAAATAACAAGACCCGTAATCCTGTGTTTGTGGAGAATTTGCCAGCTGAATTCATATTAACTACCGATGCAAGACTGCGTAGCCGATTTCCTCAGGAGCAATATTTATTTTGGTTTCGAGAGCCATATGCAACTCTAGTTCTTGTTACATGTGAGGATCTTGATGAGTTCAAGACCATTCTTAAGCCACGCCTGAAATTAATTGTCCAAAATGATGAGCGTGAATGGTTTATTGTATTTGTGTCTAGAGCTCATCCAAGCAACGATCAGGCCACCAAAATGGCAAAGAAAGTATATGCTAAACTTGAAGTTGATTTCAGCTCCAAGAAGAGGGAAAGGTGCTGCAAGTTTGACATACATGGTCCTGAAGCAAATTTTTGGGAAGACTTAGAGTCAAGGATTATGGAGTCTATCAGAAATACATTGGATAGACGTGTACAGTTCTATGAGGATGAGATACGCAAGCTTAGTGAACAGCGATTCATGCCAATTTGGAACTTCTGTAATTTTTTCATTTTGAAGGAAAGCTTGGCTTTTATGTTTGAGATGGCTCATCTTCATGACGATGCCTTACGTGAATACGATGAACTAGAATTGTGCTACTTGGAAACAGTTAATATGGGTGGG---AAGCATAGGGAGTTTGGAGGACTAGACCACGGTGATGATCAGGCAGCACTGCTCAACCCTGGAAACAAACCATTGACACATATTGTTCAAGATGACTCATTCAGGGAATTTGAATTCAGACAGTATCTCTTTGCTTGTCAATCAAAGCTCTTATTCAAGCTGAATCGTCCTTTTGAGGTTGCTTCAAGGGGTTATCCATTTATAATTAGTTTTTCAAAAGCCCTGGCAATACATGAGAATATATTACCCTTCTGTATGCGGGAAGTTTGGGTAATCACTGCATGCCTAGCTTTAGTCAATGCAACCAATTCTCAATATGATGAGGGTCAAGTAGCCCCTGAGATAGAAAAGGAGTTCTATCGCCTTCAAGGTGATCTTTACTCCCTATGTCGGATTAAGTTCTTGAGGCTTGCTTATCTAATTGGATATGGAACAGAGATAGAAAGGAGTCCTGTTAACAGTGCTTCTCTGAGCATGCTGCCTTGGCCCAAGCCTGCAGTTTGGCCTTTAGTTCCAGATGATGCTTCCTCTGAGGTGCTTGTGAAAGAAAAGATGATTCTGCAAGAAACTCCTAGAGTCAAGCACTTTGGCATTCAGAGGAAACCCTTGCCCCTGGAACCTACTGTTTTAATACGTGAGGCAAACCGGCGAAGGGCTTCCCTTTCTGCTGGAAACACATCAGAGATGTTTGATGGTCGACCTGCCTTTGCC------GATGGATCAGGCTCAGATGTATCATTAAAGACATCCCCATCAAATAAAGCACAAGCAATATCGATGTCACGTACTCACTCATCTCCTGGA---TTCGAGGGC------------------------------------------------ACCATTGATCGACCTATGAGACTTGCTGAAATATTTGTTGCTGCTGAACATGCTCTGAAGCAAACAATTTTAAATCCCGATCTGCAGAAAACTTTGTCATCTATAAAGGAGTTTGAGCAAAAGTATATGGAGCTCACTAAAGGTACTGCTGACAATTACCATCGTTCTTGGTGGAAACGACATGGAGTTGTCCTTGATGGTGAAATTGCAGCTGTCTGCTTTAAGCGTGGGAACTTTGACCTAGCTGCAAAGTCATATGAGAAGGTTTGCGCACTTTATGCAGGTGAAGGATGGCAAGATTTATTGGCTGAAGTCCTGCCCAATTTAGCTGAATGTCAGAAGATACTCAATGACCAAGCTGGCTACCTGTCATCTTGTGTGCGATTGCTTTCACTAGATAAAGGTTTATTTTCGATGAAGGAACGCCAAGCTTTTCAGTCAGAAGTTGTTAGTCTTGCACATAGTGAAATGAAGCACCCTGTTCCTCTTGATGTATCATCATTAATTACTTTTTCCGGGAATCCTGGGCCTCCTTTGGAATTATGTGATGGGGATCCTGGTACCTTATCTGTAACTGTTTGGAGTGGCTTTCCTGATGATATAACTCTTGATTCTCTTACTCTCACTTTGATGGCTACATATAATGCGGATGAAGGTGGGAAG---TTAAGGAGCCCTACTGCCACTGTGCTAAAGCCTGGTAGGAATACAATCACCTTTCCTTTACCACCACAGAAACCTGGTTCCTACGTCTTGGGAGTTCTTACTGGACACATTGGACACTTGACTTTTCGATCTCATAGTTTT---------------------TCCAAGGGAGGTCCAGCAGATAGTGATGATTTCATGAGCTATGAGAAACCGACCCGGCCTATACTGAAGGTTTCCAAACCGAGACCTCTAGTTGATCTTTCTGCTGCTATATCATCTGCCTTACTGATTAATGAAGCTCAGTGGATTGGAATTATAGCACAACCTATAAACTACTCCTTAAAAGGTGCTGTCTTGCATATTGATACTGGTCCTGGTCTGAAGATTGAAGAGTCACATTCCATTGAGATAGAGAGTTACAGAAATGCCCCTCAGAGTTCTGCT------------------------------------------GATATGGCAAACTCTGGTGATGCTAGGAAA---------GATAGTTCTGTGGCTGCTAAT------------------------AAGGACTTTGAGCAGCTAAGTCTCCATAATGGTAAAATAGAGTTACCAGATTGGGCCAGTGATGTGACCTCAATTCTATGGATTCCAATTCGTGCT------ATTGATGAC------------AAGCTTGCAAGAGGGTCATCTTCAGGGGCC------------------------------------------------------------------------------------------------------------------------------CCACAGAGACAGAGCATTGTG---------------------------GATGGAATGAGGACAATAGCTCTGAAACTTGAATTTGGAACATCAAACAACCAGATCTATGACAGCAGAACCATTGCTTTGCATTTCACTGACCCTTTCCATGTGAGCACACGTGTTGCAGATAAATGCAATGATGGTACATTGCTTTTGCAGGTAACACTGCACTCCCAAGTGAAGGCCACATTGACTGTTTATGATGCTTGGCTTGATCTTCAAGATGGATTTGTTCATGCTGGACAAGGAGATGGAAGACCAATT---TCTGGCTTTTTTCCACTTGTCGTATCTTCAACTTCAAGAGCAGGACTCTTATTCTGTGTATGCTTGGGGAAGAAATTTGCTGAAGATGAAAATAAGGCTCAA---------------------------------------------CAAGACAGCATATTAAACATCAGATATGGAATTGCTGGTGATAGGACCATTGGGGCACACCCCCCTGTGGCTGTGAAATCAAATGAAACTGAGGGTACTGCTCAG---------GATTTGATCTTCAGGAGTGCTCTAGTTTTGCAGCAGCCTGTGCTTGACCCATGCCTGGCTGTTGGGTTCCTGCCCCTTCCTTCTGATGGTCTTCGAGTTGGGCAACTTGTTACCATGAAATGGAGGGTTGAAAGGTTGATA---------------------------------GACATTGAGGAGAAGAGA---GTTCCTCCA------------------------AACAATGTTGAGATGTTATATGAAGTCAATGCAAATTCTGAGAATTGGATGATTGCTGGGAGGAAGAGGGGGCATGTATCTCTGTCCACAAAGCAAGGTTCAAGGATAGTGATTTCCATATTATGCGTGCCACTTGTTGCTGGTTACGTTCATCCCCCTCAACTCGGGCTACCAGATATTGATGAGGCGAATGTAAGC---TGCAGTCCTGCCGGACCTCACCTGGTTTGCGTCTTGCCTCCTGCTCTCAGTTCATCCTTCTGCATTCCAGCGTGA------------
>Arabidopsis_thaliana
ATGGCG------AACTACTTGGCTCAGTTCCAGACGATTAAGAATTCCTGCGATCGTCTCGTCGCCGCCGTGGAAGATGTGTGTGATCTGTGGCCTACAGTGAAAGGTTTATTTGAAGAACATCAGCCATTAAAAAGAGCATTCTTGACTAACAAGACTCGAAATCCGGTTTTTGTTGAGAACTTGCCGGTTGAATTCATATTAACTACAGACGCGAGGCTTCGTAGTCGATTCCCGCAGGAGCAGTATTTGTTCTGGTTTCGAGAACCATACGCAACTATAGTTCTTGTCACATGTGAGGATCTTGATGAGTTTAAAAACATTCTCAAACCACGTCTGAAATTAATTGTTCAGAATGATGAGAGGGAATGGTTTATTGTATTTGTATCTAAAGCTCATCCAAGTAATGATCAAGCAACTAAAAATGTCAAGAAAGTATATGCGAAGCTTGAAGTTGACTTCAGTTCAAAAAAGAGAGAAAGGTGCTGTAAGCTGGATGTACATGGCCCTGAAGGAAATTTTTGGGAGGACCTTGAATTAAAGATTACCGAGTGCATCAGGAATACCTTGGATAGGCGCGCACAATTCTACGAGGATGAGATACGCAAGCTCAGTGAGCAGCGGTTTATGCCAATATGGAACTTTTGTAACTTTTTCATCCTGAAGGAAAGTTTGGCTTTCATATTTGAGATGGCTCATCTTCATGAAGATGCATTACGTGAATATGATGAACTAGAGCTCTGCTATTTGGAAACAGTTAATATGCCTGGG---AAACAGAGGGATTTTGGAGGATTCGACGGTGAAGATGACCAAGCTGTGCTGCTGAAACCAGGAAGCAAACCATTGACACAGATTGTGCAAGATGATTCTTTTAGAGAATTCGAGTTTAGACAGTATCTCTTTGCCTGTCAATCTAGGCTGTTGTTCAAGTTGAATCGTCCATTTGAAGTTGCATCTAGGGGATATTCTTTTGTTATTAGTTTTGCAAAGGCCTTGACCCTTCATGAGAGTGTACTGCCCTTCTGTATGCGAGAAGTTTGGGTAATTACTGCATGTTTAGCGCTGATCGAAGCAACTGCTTCTCATCACCATGATGGCGTTGTTGCACCTGATATTGAGAAGGAATTTTTCCGTCTTCAGGGTGATCTCTATTCACTTTCACGGGTTAAGTTCATGAGACTTGGATATCTGATAGGATATGGAACAGACATCGAAAAGAGTCCACTGAACAGTGCTTGTCTCAGTATGCTGCCTTGGCCAAAACCGGCTGTCTGGCCATCTCTTCCACAAGATGCTTCCTCGGAGGTGCTTGAAAAAGAAAAGACTATTCTTCAAGCAACTTCAAGGACCAAGCACTTTGGTATTCAACGGAAAGCCTTACCTCTTGAACCATCTGTCCTTCTACGTGTGGCTAACAGAAGAAGGGCTTCTCTTTCAACCGGAAATATTCCTGAAATGTTTGATGGGCGCCCAAGTTTTACT------GAAGGATCAGGTTTAGAAGCGTCTCCGAGAACACCTTCATCACTTAAAGTACAAGCACCTCCCATGTCAAGAACAAATTCTTCACCAGGAAATTTTGAGAGT------------------------------------------------CCCCTAGATAGGCCTATGAGGCTTGCTGAAATTTTTGTTGCAGCTGAGCACGCTCTACGACTTACCATTTCAGATCATGATTTGTTGAAGACATTGTCATCTATTCAGGATTTCGAGAATAAATATCTTAACCTAACCAAAGGTGCTGCCGAAAACTATCACCGTTCCTGGTGGAAGAGACATGGAGTCGTTCTCGATGGGGAAATTGCAGCTGTCTGCTTCAAGCACGGAAAATATGATTTGGCTGCAAACTCTTATGAAAAAGTTTGTGCCCTTTATGCGGGTGAAGGATGGCAAGATTTACTGGCAGAAGTCTTGCCTAATTTAGCACAGTGTCAAAAGATTCTTGATGATCAAGCTGGGTACATGTCATCTTGTGTTAGACTACTTTCGTTGGATAAAGGATTATTCTCGTCCAAGGAGCGGCAAGCTTTTCAGTCCGAGGTTGTTACTCTTGCACACAGTGAAATGAAGAACCCAGTTCCCTTAGATGTGTCATCATTGATCACATTTTCTGGAAATACTGGCCCTCCACTTCAGTTGTGTGATGGAGACCCTGGGAATCTATCTGTTACTGTGTGGAGTGGCTTTCCTGATGATATCACCCTTGATTCGCTTAGTCTTACCTTGGTAGCCACCAACAACACTGACGAAGGCGGCCAGGCTTTAAAGAGTTCCGCTGCAACTGTGCTAAACCCCGGAAGGAATACTATCACTTTTGCTCTGCCTCCACAAAAACCCGGTTCCTATGTCTTGGGAGTTGTTACTGGCCAGATTGGGCGCTTGAGATTCAGGTCTCATAGCTTT---------------------TCGAAGGGTGGTCCTGCAGATAGTGACGACTTCATGAGTTATGAGAAGCCAACCAGACCTATCCTGAAGGTTTCCAAACCAAGAGCTCTGGTTGATCTTGCTGCAGCTGTATCTTCTGCTCTGCTAATAAATGAAGCCCAGTGGATTGGTATCATAGTACGTCCTATTGCTTACTCACTTAAAGGCGCGATCTTGCACATTGATACTGGTCCAGGGCTAAAGATTGAAGACTCGTATGGAATTGAGATGGAGAGATACATGGACGCAGATTGTGATACTGGT------------------------------------------------------GCATCAAAAGCTGAGGTTTTTGTTGAAGATAGTCCTGTCTCTTCAAAA------------------------CGGGATTCAGAGGTGCTTAATCTTTGCGATGGTAAAATAGTGTTCTCAGATTGGGCTAGCAATGTGAGTTCTATTCTTTGGGTCCCTGTTCGTGCC------TTGAGTGAG------------AAGCTTGCTAGAGGGTCATCATCAGTCACT------------------------------------------------------------------------------------------------------------------------------CCGCTGAAACAAGATATTTTA---------------------------GAGGGAATGAGAACTGTAGCTTTGAAACTTGAATTTGGGGTTCATCATAACCAGATATTTGAG---AGAACCATAGCTGCACATTTTACCGATCCCTTTGATGTGACCACAAGGGTGGCAAACAAATGCAATGATGGCACTTTGGTCTTGCAGGTTATGTTACACTCCCTCGTCAAGGCGAACTTGATAGTTCTTGATGTTTGGCTTGATCTTCAAGATGGATTTATTCATGGA---CAAAATGATGGAAGACCGACT---TCAACGTTCTTTCCGCTTGTCGTGTCTCCAGGATCTAGAGCAGCAGTCGTGTTCAGTATATGCCTAGACAAGAGTATGTCATCAGAAGGGAAAGATTTGCAG------------------------------------------CTACCAGAAAGCATTCTGAATATCAAATATGGAATCCATGGGGATAGAGCAGCTGGAGCACACAGGCCAGTGGATGCAGATCACTCTGAAACTGATACTGAAGGGAGA---------GATTTGGTGTTCAAGAGTGCTATTGTTTTGCAGCGTCCAGTACTTGATCCTTGCCTCACAGTTGGATTCCTCCCACTTCCTTCTGATGGGCTTAGGGTCGGGAAACTTATCACCATGCAGTGGAGAGTGGAAAGGCTTAAA---------------------------------GAACTCAAAGAAAGTGAAGCCGTGGAACAA------------------------CAACATGATGAGGTGTTATATGAAGTCAATGCAAATTCGGAGAATTGGATGATCGCTGGTAGGAAGAGAGGCCATGTCTCTCTCTCAGAGGAGCAAGGTTCAAGAGTAGTAATCTCGATACTATGTGTCCCGTTAGTTGCGGGTTATGTCCGTCCTCCTCAACTCGGGTTGCCAAACGTAGAAGAAGCAAATGTAAGC---AGCAATCCATCGGGTCCTCACTTAGTATGTGTCTTGCCTCCACTTCTCAGTTCTTCCTACTGCTTACCTGTCAAGTAA---------
>Oryza_sativa
---------------------------------------------------------------------------------------------------------------------------------------------------------------------------------------------------------------------------------------------------------------------------------------------------------------------------------------------------------------------------------------------------------------------------------------------------------------------------------------------------------------------------------------------------------------------------------------------------------------------------------------------------------------------------------------------------------------------------------------------------------------------------------------------------------------------------------------------------------------------------------------------------------------------------------------------------------------------------------------------------------------------------------------------------------------------------------------------------------------------------------------------------------------------------------------------------------------------------------------------------------------------------------------------------------------------------------------------------------------------------------------------------------------------------------------------------------------------------------------------------------------------------------------------------------------------------------------------------------------------------------------------------------------------------------------------------------------------------------------------------------------------------------------------------------------------------------------------------------------------------------------------------------------------------------------------------------------------------------------------------------------------------------------------------------------------------------------------------------------------------------------------------------------------------------------------------------------------------------------------------------------------------------------------------------------------------------------------------------------------------------------------------------------------------------------------------------------------------------------------------------------------------------------------------------------------------------------------------------------------------------------------------------------------------------------------------------------------------------------------GACTATTCTTTGAAAGATGGCATATTGCATATAGATGCGGGTGCTGGACTGAAAATTGAGGAGTCCCAGATGATTGAGATAGAAACTTATGGAAGTGATGTGGAGCATGTTGGTGGTACT---------------------------------------------------------------------------GATGCTTCCAAGACATCATCAAGCTCCACT---------GATACTCGTAAGGTTGAGAAGGTCCCTATTGAAGATGGGAAGATAAAAATACCAGACTGGGCTAGTGATGTGACTACTCTTGTATGGTTTCCTGTTCGTGCT------ATTGATGAT------------ACAATTGCAAGGGGTGCATCGCCAGCATCC------------------------------------------------------------------------------------------------------------------------------CCTCAGAAACAGAGCATAGTA---------------------------GATGGGATGAGAATGATTGCTCTCAAGCTTGAATTTGGAGTTTTTCTTAATCAAGTGTTTGAA---AGGACTATCGCAGTACATTTCACTAACCCATTCCATGTGAGCACACGCGTAGTAGATAAGTGCTATGATGGAACTCTACTACTGCAGGTGATATTGCATTCTGAAGTGAAGGCCACTCTGCATGTAAAGGATATATGGTTGGATCTGCAATCTGGATTTGAACACACAGGAAAGGGAGATGGACGACCAACT---TCGAACTTGTTCCCTCTGGTTATTGCTCCTTCTTCGAGAGCTGGAATCTTATTTGTAATACGTTTAAGTGCCTTAGGAGATATGGATGAGCTAGAA------------------------------------------------AAGGCAGATAGCATGTTGAATATTAAGTATGGAATATCCGGTGACAGAACAACTGGAGCACACTCTCCAGTTCCTGTTAAACCTGATGATTCTGAG---------------------GAGCTTGTATTCAAGATTGCGGTGAAGATGAAGCGCCCTGTCCTGGACCCATGTGTGGCAGTTGGGTTCCTTCCGTTTTCTTCGGACTGCTTGAGGGTTGGCCAGCTGGTCAACATGAGATGGAGGGTTGAAAGGCTGAAG---------------------------------AACCCGGAGGATGCCTCTCTGTTAGCCGAC---------------------------------GAAATACTTTATCAAGTCGACGCCAACCCACAGAACTGGATGGTTGCTGGGAGGAAATGCGGTCACGTATCGCTGTCAAACAAACAAGGTTCAAGGATAGAGATCACGGTGACGTGCGTGCCGCTGGTGTCCGGCTACGTCCATCCGCCGCAGCTGGGCCTGCCGCACGTCGGCGAGGCCAACATCAGC---TGCAACCCGGCAGGCCCTCACCTGGTGTGCGTCCTTCCTCCGACACTGAGCACCTCATACTGCATACCGGCTTGA------------
>Ananas_comosus
ATGGCG------AACTACCTCGCCCAGTTCCACACCATCAAGAGCTCCTGCGATCGCCTCGTCATAGCAGTTGAAGATGTAAGTGACCTGTGGCCTACGGTCAAAGAGAGTTTTGAAGCACGTCTGCCATTAAAGAAGGCTGCCTTGAATAACAAGACAAGAAATTCTGTTAATGTGGAGAAATTGCTAGCTGAGTTTATTTTGACCACTGACGCTAGGCTGCGTAGTCGGTTTCCACAGGAGCAGTCCCTGTTTTGGTTCAGGGAACCATATGCAACTGTTGTTCTTGTTACCTGCGAGGATCTCGATGAATTTAAGACAATTCTTAAACCACGGCTCAAATTAATGGTTCAAAATGATGAACGAGAGTGGTTCATTGTGTTTGTGTCAAAAGCTCATCCTAGCAATGACCAAGCATGTAAGATGGCTAAAAGGGTATATGCTAAACTCGAGGTTGATTTCAGTTCCAAGAAGAGAGAAAGATGTTGCAAATTGGACTTACATGGAGCTGATGAAAGTGTTTGGGAAGATTTGGATTCCAAAATTGTTGAATCCATTAGGAATACATTGGATAGACGAGTCCAATTTTACGAAGAGGAAATTCGCAAGCTTAGTGAGCAACGATTTATGCCAGTATGGAACTTTTGCAACTTCTTTATTCTGAAGGAAAGCTTAGCTTTCATGTTTGAAATGGCTCATCTTCATGAAGATTCGTTACGGGAATATGATGAATTGGAACTTTGCTATTTAGAAACAGTAAATGCCCCAGGG---AAGCATAGAGATTTTGGAGGATTGGACAAAGGTGATGATCGGGCTTCTCTTCTGAATCCAGGGATTAAACCATTAACACAAATTGTGCAGGATGATTCATTCAGAGAGTTTGAATTTAGACAATATCTATTTGCATGCCAGTCAAAGCTATTGTTTGCGTTAAATCGTCCACTTGAGGTTGCTGCAAGGGGCTACTCATTCATCATCAGCTTCTCAAAGACTCTTTCCTTGCATGAAAGTTCACTGCCGTTTTGTTTGCGAGAAGTGTGGGTTATAACTGCTTGCATAGCTTTGATTGATTCGACAACTTCCAACTATGATGGCGGGATTGTGACGCCTGATGCTGAGAAGGAGTTCTATCGTCTTCAAGGGGACCTTTATTCACTTGCCCGAGTTAAGTTTGTGAGGCTTGCTTATTTGGTCGGATATGGAGTTGAAATAGAAAGAAGTCCAGCCAACAGTGCTTCTCTAAGCATGCTGCCCTGGCCTAAACCTGCTAGCTGGCCT---------------------------------------------ATGATTCTTCAAGCAAACCCAAGAGTAAAGCACTTCAATATCTTCAGGAAGCCATTGCCTCTAGAACCTTCTTTGCTTCTACGAGAGGCCAATCGGCGTAGAGCTTCCCTTTCTGTTGGGAATGTGTCGGAGCTACTTGATATTCATCATAAT------------GATGGTTCAGGTCCAGATGGGAATTCAAGGTTCCCG---TCAAATAGGGCTAATGCTAGCTTTATGTCACGAACATATTCTGGACCAGCAAGCGCTGAGAATTCT------------------------------------------GTGTCACTTGATCGCCCTATGAGATTATCAGAAATCTACGTTGCGGCAGAGCATGCACTGAAGCAGACAATATCAGATCCCAATTTACTTATGCCATTATCGTCACTGCAAGAATTTGAGAAGAAATATATGGAGCTAACGAAAGGAGCAGCAGATAACTACCACCGTTCTTGGTGGAAAAGACATGGTGTTGTCCTCGATGGTGAAATTGCAGCTCTATTATTCAAGAATGGCAATTTTGACTTAGCTGCAAAGTCCTACGAAAAGGTCTGCGCTCTCTATGCTGGTGAAGGCTGGCAAGACTTGTTGGCTGAAGTTCTCCCTGACCTTGCAGAATGCCAGAAGATTCTTAATGATGAAGCCGGGTACCTTTCCTCTTGTGTTAGGTTGCTATCTTTGGACAGTGGCTTGTTTTTGAATAAGGAGAGGCAAGCTTTCCAATCGGAGGTTGTAAGGCTGGCTCACAGTGAGATGAAGAATCCGGTCCCACTCGATGTTTCATCGCTGATAACATTTTCGGGAAATCCAGGCCCACCACTCGAGTTGTGTGATGGGGATCCAGGTATATTGTCGGTGACGATTTGGAGCGGCTTTCCAGATGATATCACTCTTGAATCTCTTAGTTTGACACTGTCGGCTTCATTTAATGTGGATGAAGGTCTCAAGGCATTAAAGAGTGCAGATCCTCTCATACTAAAACCAGGCAGAAATGTCATCACTCTCGACCTTCCCCCACAAAAGCCGGGCTCATATGTGTTGGGGGCTCTTACTGGTCAGATTGGGCACTTACGGTTTAGGTCTCATAGCTTC---------------------TCTAAAGGTGGTCCAGCAGACACAGATGACTTTATGAGTTATGAGAAACCAACAAGACCTGTTCTCAAGGTTCTCAACCCTAGACCTTTAGTCGATATTACCGCTGCAGTATCATCCGCGCTTCTTATGAATGAACTTCAATGGATCGGTCTAATTGTGAAACCAATAGACTATTCTATGATGGGCGCTGTCCTACATATAGACACAGGACCGGGGCTAAAAATTGAGGAGTCACATATGATTGAGATAGAGGATCATACCAACTATTCA---------------------------------------------------------------------------------------------AAAAGCTCTGTGAATTCTTCA------------------------AGAAGATTTGAACAAATTTTGCTTGAGAGTGGTAAAATCGAGCTTCCCAATTGGGCTAGTGATATAACGACAGTTGTGTGGTTTCCTGTTCGTGCT------ATTGATGAC------------AGAATTGCTAGAGGATCT------------------------------------------------------------------------------------------------------------------------------------------CCCCTC------------------------------------------------------------------------------------------------------------CGGACCATTGCGGTGCATTTCACTGATCCATTACATGTCAGCACACGAGTTGCTGATAAATGCAGTGATGGCACTCTACTTTTGCAGGTCATATTACATTCCCAAGTGAAGGCTGCTCTGCGACTATATGATGCATGGCTAGATCTTCAAGCTGGATTTGTCCATGTAGGAAAGGTTGATGGACGACCTATT---TCGAGCTCATTCCCCCTTGTTATCTCTCCATCTTCTACTGCAGGACTGCTGTTTACCATACAACTAGCTAGTACCAAAGGCCAGGATGAGGTA---GTACAA---------------------------------------------ACCGATAGTATACTGAACATTAAATATGGAATTTTGGGAGACAGATCGACCGGTGCACATGCACCTGTTCCTGTCGAATCGGGAGAATCTGAA---------------------GAACTGCTCTTTAAGAGTGCACTCACATTGCAACGTCCCATACTTGATCCATGTGTTGCAGTTGGTTTTCTTCCATTTTCTTCTGATTGCTTAAGAGTTGGTCAACTGGTGAATATGAGATGGAGAGTCGAGAGATTGAAA---------------------------------AATCTAGAGGAGAATAGC---------------------------------------------------------------------------------------------------------------------------------------TCAAGGATAGAGATCACATTGACATGTGTACCTCTAGTTTCGGGATATATTCGGCCCCCTCACTTGGGTCTACCTGATGTTGGTGACGCGAACATTAGC---TGCAACCCTGCGGGGCCTCATCTGGTGTGTGTTTTGCCGCCGACGCTTAGCTCTTCCTATTGCATTCCAGTTTGA------------
>Lygodium_japonicum
ATGGCT------ACTCTGCTGACACAGCTCCAATCCATTAAAAGCTCGTCCGAGCGCATAGTCGTTGCGATTGAAGATGTGAATGATCTATGGCCAGTTGTGAAGGAAGGCTTTGATGCTCGTGTGCCCTTCAGAAAAGCATGCCTCAATAATAAAGCTCGCAATCCTGTCATAATCAATAAGTTACTTGTGGAGTACATTCTTACGACTGATTCACGTCTTCGTAGTCGCCCTCCTCAAGAGCAAGTTTCATTCTGGTTTCGCCAGCCTTATGCCACTGTGGTACTTGTAACATGCGAGGATCTGGATGAATACAAGGCGGTATTGAAGCCAAGATTGAAGCTAATAACTCAGAATGAGGATCGTGAATGGTTCATTGTGTTTGTTTCTAAGGCACAATTAGCCAATGATCAAACAGGGAAACTGACGAAAAGGATCTACAATAAAATTGAAGTAGATTTCAGCAGCAAGAAACGTGAGAGGTGTTGTAAATTGGACATGCATGTAGCTGATGCAGCGTTTTGGGAAGATGTTGAAAGCAAAATTGTGGAATGTATTCGAATCAGTCTGGATCGGCGTGTGCAATTTTATGAGGAGGAAATACGAAAGCTTACAGAAAATCGTTTTTCTCAAGCTTGGAGTTTCAGTAATTTTTTTCTACTGAAGGAAAGCGTAGCACATATGTTTGAGATGGCACAACTGCAGGAAGATGCTCTACGGGAATATGATGAATTAGAGCAATGTTACATGGAGCTGGTCAATTCTTCAATGGTACTACAAAGGGATTTTGGTGGACAAGACCCTGGTGATGATTCTGCTGCAATCTTAGACGCAAACCGGAAGCCTCTAAGTCAAGTGTTG---------------------------------------------------------------------------------------------------------------------------------------------------------------------------------------------------------------------------------------------------------------------------------------------------------------------------------------------------------------------------------------------------------------------------------------------------------------------------------------------------------------------------------------------------------------------------------------------------------------------------------------------------------------------------------------------------------------------------------------------------------------------------------------------------------------------------------------------------------------------------------------------------------------------------------------------------------------------------------------------------------------------------------------------------------------------------------------------------------------------------------------------------------------------------------------------------------------------------------------------------------------------------------------------------------------------------------------------------------------------------------------------------------------------------------------------------------------------------------------------------------------------------------------------------------------------------------------------------------------------------------------------------------------------------------------------------------------------------------------------------------------------------------------------------------------------------------------------------------------------------------------------------------------------------------------------------------------------------------------------------------------------------------------------------------------------------------------------------------------------------------------------------------------------------------------------------------------------------------------------------------------------------------------------------------------------------------------------------------------------------------------------------------------------------------------------------------------------------------------------------------------------------------------------------------------------------------------------------------------------------------------------------------------------------------------------------------------------------------------------------------------------------------------------------------------------------------------------------------------------------------------------------------------------------------------------------------------------------------------------------------------------------------------------------------------------------------------------------------------------------------------------------------------------------------------------------------------------------------------------------------------------------------------------------------------------------------------------------------------------------------------------------------------------------------------------------------------------------------------------------------------------
>Physcomitrella_patens
---------------------------------------------------------------------------------------------------------------------------------------------------------------------------------------------------------------------------------------------------------------------------------------------------------------------------------------------------------------------------------------------------------------------------------------------------------------------------------------------------------------------------------------------------------------------------------------------------------------------------------------------------------------------------------------------------------------------------------------------------------------------------------------------------------------------------------------------------------------------------------------------------------------------------------------------------------------------------------------------------------------------------------------------------------------------ATGCGGGAAATCTGGGTGAGAACTACGTGTCATGCACAAGTGAAAACTACCAGTCAACGTTTTTCTCCAGCAATAGTATCGCAAAGTGCTTCAAAAGACTTTTATCGACTTCAGGGTGATTTGTATTCGTATGCACAAACAAAGCTCATGCGGCTGGCAGACTTGATTGGATTTGATCACAACATTGAGACAAGCCCTTGCAATAGC---------------------------------------------------------------------------------------------------------------------------------------------------------------------------------------------------------------------------------------------------------------------------------------------------------------------------------------------------------------------------------------------------------------------------------------------------------------------------------------------------------------------------------------------------------------------------------------------------------------------------------------------------------------------------------------------------------TATGCT------------------------------------------------------------------------------------------------------------------------------------------------------------------------------------------------------------------------TCAATGCTCACACTT---------------------------------------------------------------------------------------------------------------------------------------------------------------------------------------------------------------------------------------------------------------------------------------------------------------------------------------------------------------------------------------------------------------------------------------------------------------------------------------------------------------------------------------------------------------------------------------------------------------------------------------------------------------------------------------------------------------------------------------------------------------------------------------------------------------------------------------------------------------------------------------------------------------------------------------------------------------------------------------------------------------------------------------------------------------------------------------------------------------------------------------------------------------------------------------------------------------------------------GGAACATGA------------------------------------------------------------------------------------------------------------------------------------------------------------------------------------------------------------------------------------------------------------------------------------------------------------------------------------------------------------------------------------------------------------------------------------------------------------------------------------------------------------------------------------------------------------------------------------------------------------------------------------------------------------------------------------------------------------------------------------------------------------------------------------------------------------------------------------------------------------------------------------------------------------------------------
>Huperzia_lucidula
------------------------------------------------------------------------------------------------------------------------------------------------------------------------------------------------------------------------------------------------------------------------------------------------------------------------------------------------------------------------------------------------------------------------------------------------------------------------------------------------------------------------------------------------------------------------------------------------------------------------------------------------------------------------------------------------------------------------------------------------------------------------------------------------------------------------------------------------------------------------------------------------------------------------------------------------------------------------------------------------------------------------------------------------------------------------------------------------------------------------------------------------------------------------------------------------------------------------------------------------------------------------------------------------------------------------------------------------------------------------------------------------------------------------------------------------------------------------------------------------------------------------------------------------------------------------------------------------------------------------------------------------------------------------------------------------------------------------------------------------------------------------------------------------------------------------------------------------------------------------------------------------------------------------------------------------------------------------------------------------------------------------------------------------------------------------------------------------------------------------------------------------------------------------------------------------------------------------------------------------------------CCTGTTGACCTGTGTGAAGGGGATCCTGGATCATTGGTTGTCACTGTTTGGAGTCGCTTCCCAGCTGATATTACACTTGAATCCTTAAGCCTGACACTCATAGCAACCTTCAGTGCAGATGAGGGTGTTAAGGTAATAAAAAGTGCTGAACCACCTCGTCTAAGGCCTGGAAAGAACAGTATTATGATGATGTTACCTCCACAGAAACCTGGATTATATGTACTGGGAGTTTTTACTGGACAAATAGGACAAGTGAAGCTCAGATCGCACACCTATTGTGCGACAAGTGCAATTAGCTGGAAAGGTGTCTCTTCAGAGAGTGATGACTATTTAAGCTCTGAAAAACCTTTGAGGCCAGTGCTTCAGGTTTCAAAGCCCCGTGCACTTGTGGATATCAGAAGTGCAGCTGCTTGGGGACTTCTTATTGGGGAACCACAATGGTTGGGCTTGGTTATTCGACCAATTGACTATTCCCTTAAGGGTGCTGTTTTACATATTTCAGCAGGCCCAAGAATGTCTGTATTCGACCCACAAATTTGCCAGCTAGAGCTCTATAATGCA------------------------------------------------------------------------------------------------------------------------------------------------------------------------------------------------------------------------------------------------------------------------------------------------------------------------------------------------------------------------------------------------------------------------------------------------------------------------------------------------------------------------------------------------------------------------------------------------------------------------------------------------------------------------------------------------------------------------------------------------------------------------------------------------------------------------------------------------------------------------------------------------------------------------------------------------------------------------------------------------------------------------------------------------------------------------------------------GCTATC---------------------------------------------------------------------------------------------------------------------------------------------------------------------------------------------------------------------------------------------------------------------------------------------------------------------------------------------------------------------------------------------------------------------------------------------------------------------
>Huperzia_squarrosa
------------------------------------------------------------------------------------------------------------------------------------------------------------------------------------------------------------------------------------------------------------------------------------------------------------------------------------------------------------------------------------------------------------------------------------------------------------------------------------------------------------------------------------------------------------------------------------------------------------------------------------------------------------------------------------------------------------------------------------------------------------------------------------------------------------------------------------------------------------------------------------------------------------------------------------------------------------------------------------------------------------------------------------------------------------------------------------------------------------------------------------------------------------------------------------------------------------------------------------------------------------------------------------------------------------------------------------------------------------------------------------------------------------------------------------------------------------------------------------------------------------------------------------------------------------------------------------------------------------------------------------------------------------------------------------------------------------------------------------------------------------------------------------------------------------------------------------------------------------------------------------------------------------------------------------------------------------------------------------------------------------------------------------------------------------------------------------------------------------------------------------------------------------------------------------------------------------------------------------------------------------------------------------------------------------------------------------------------------------------------------------------------------------------------------------------------------------------------------------------------------------------------------------------------------------------------------------------------------------------------------------------------------------------------------------------------------------------------------GTTATTAGACCAATTGACTATTCCCTTAAGGGTGCTATTTTACATATCTCAGCAGGTCCAAGGATGTTTGTATTTGACCCACAAATTTGTGAATTAGAGCTCTATCATGCAGCTATCAAGACACAAATTCATAGCGAA------------AATCGAACTTTTTCTGTAGAAATTACTAGACCGACATCAAGAAAAAACCTTGAAAATGTTGAATCGAGTTCGAGTGCATATTCTAAAACTCTGGAGTCTTTGTCTGAAAGCATTCATTTTCTAGAGTTGAAAGCTGGAAATGTACGACTTCCAGACTGGGCCAGTGATACTATAACAGTGCTCTGGCTAAGAGTACATGCT------AATCGGGACAAAGAGGAGTTGTCTGTGTCAACAGGTGTGCAGTCTCTTCCGTCCCCACCTCCCTCTCCAAAACTGGTGTCAAATGGAGGAACTTCTCTGAGTGATTTATTTTTGACTGAAACAATAACGAAAGAATTAAGCGATGAAGGTTCTTTGTTTATACCCCAAGGCGATGTCATTCATGGGCAAGATCAAGTAACGGCAGCGTCAAACTCAGGCACAGCTGAAGGGGTAAGAAAACTTGATGTGAAGCTGGACTTTGGAGTTACACAGAGCAGAACTTTTGAA---AGAAGCGTGATAGTTCAATTCAGTGAACCTTTTCGAACTGTTACTCGAGTTGTCACAAAAAACAACGATGGAACACTTATTTTACAGGTAACTTTGGTTTCACAGCTAAATGCTACAATCACAATCACCAATGCCACTCTAGAATTACAAGATGGGTTCGTTGAAGTT---AGAACAAGTGAAAGAGCTGATTCATCATTTTTAATGCCAATCTCAATGTCTGCCAGTGCTGAAAGTGCGCTCTTATTTGTCATTTGTCTACAGCAAACTGCTGAGAAAGAAGCTGAATCAGATTTAAAAGATAATGGG---------CATCTCAGGCATTCCAAATCAAAAGTGGAAAGTACAGTAATTGTCCACTATAAATTATCGGGTAACAGGACATGCGGTGCACATCCTCCCGTGAAAAATTCACATGGAGAAATCAAGACTGCCGACAACAGCGACAAATCTCTTGTTTTTAGAAGCTCATTTGTCCTTCAAATGCCAATTCTGGACCGTTTAATAGCTGTAGGCATGCTACCTTTGCCATCTCAATTTCCTGGGGTTGGTCAGAGTGTGGTCTTGCAGTGGAGGATAGAGAGGCTGAAAGAAGGTTGTGCATTA------------------GATCCACAAAAAGGAGGGATTCTTTCAAAGACGGCTTCAAAGCAATCACATGAGGAAGACGAAGAGCTACAATATGAGGTCAAGGCAAATCCACAAAATTGGATGATTGCTGGTAGGAGGAAAGGTTACATATCTTTGCTGCCACACGCAGGCGCAAGGGTGGTTCTTTCAATGGCTTGTGTGCCTTTGGTAGCTGGACATGTGCATCCTCCTTCTTTGCATTTTCCTCTAATTAGCAGGGCTCATGTAAGC---CATAACCCTCCTGGGCCTCATCTTGTCTGTGTTCTCCCACCTTCACCTTGCTCTGCTTTTTGCATAACCAAGCAAATATAA------
>Isoetes_sinensis
ATGGCGACAAATTCGTGGTTGTCACACTACCAGACGATTCGAAGCTCTTCAGAATGTCTCGTTGTTGCAATTGAAGATGTCAGTGATCTATGGCCGGGAATCAAAGAAAGTTTTGAAGCACGTATTCCACTCAAGAGGGCCTTCTTAAGCAACAAGGCACGCAATCCTATTACAGTTGAGAACTTGCCAGTTGAATTTATTCTTACCACAGATGCTCGTTTGCGTGCACGAGTTCCTTTGGACCAATCCCCATTCTTGTTCCGTCATCCATATGCAACGATCTTACTTGTGTCGTGTGAGGATTTAGATGACTATAAAGGCATTTTGAAACCACGGCTCCGACTAATGGTACAAAATGATGAGCGGGAGTGGTTCATTATCTTTGTGTCCAGGGCTAAT---GCCACAGACCAAGCTGCCAAAGCTGCGAAAAAAATTTACAGCAAACTTGAAGTGGATTTTAGTTCAAAAAAACGAGAAAGGTGTTGCAAGCTGGACCTTAGCTCACCAGATCCAGCAGCTTGGGAAGACATTGACAACAAGATGGTTGAATGCATCCGAAATACTCTAGATCGGCGGGCCCAACTCTATGAAGATGAAATAAAGAAGCTTAGTGACAACCGTTTCATGCCTGGGTGGAGCTTTTGCAATTTCTTCATTGTTAAGGAATGTTTGGCATTCATGTTTGAACTTACTCATCTTCACGAAGATGCTCTTCGTGAATATGATGAGCTGGAGCAGGTGTACTTGGAAATAGTTAATTCTCCAGTTGTGAAGCACAAGGAATTTGGTGGACTCGATCCCGGGGATGATCTTGCTGCAGTGTTGGATGTCACTCGGAAGTCTTTTATGCAGTTTGCTCTGGAGGATTCATTTCGAGAATTTGACTTTCGGCAGTACCTCTTTGCACGCCAGATATCATTACTCTTTAACTTGAACCGCCCAATAGATGTTGCAGCTCGTGGTTTTTCTTTTGTGACTGCTTTCTCAAGGAGTCTTTCAACACATGAGAAAGACTTGCCATTTTGCTTAAGAGAGGTTTGGGTGATAACAGCATGTATGTCGTTGGTCAAGGCAACAACTGAACGGTTTGCTCCACGTACAGTCAATCCTGAAGCAGAAAAAGATTTTTATCATATTCTGGCCGATTTGATCTCGAAGGCCAGAACTAAGTTGATGAGGCTTGCAGATCTAATTGGTTATGGGTGCTATATTGAGCAAAGTCCATGTAACAGTGCCTGTTTGAGCATGTTACCATGGCCGAAGCCAGCTATATGGCCATCTGTACCTGCTGATGCAATTACCCGAATTCTTGCAAAAGAACAGGCC---ACACAAGATAGTCCGAAGTCTCCTCTTTCCAAC------AAAAGCAAGTTATTATTATCTCCATCAATGCTCCTGAGAGAAGCTAATCGGAGAAGAGCTTCGCTTTCTGCTGGGAACCTTGGAGAAATGCTCTCCTTGAAA------------------GAAAGCCCAGTTGTGGAAGGCACAGTTCAGGGTTCT---ATACACTCAGCTCCACAAAGTCCTCTGCAGCGGTCTAGTTCAGGAACAGGACAAACAACAAATTCCATGTCACCTGGGAGCCCTACACTTTTGGCATCAAAGTCCGCTCGTGGTATTGACAGGCCAATGAAGTTAGCTGAAGTACATGCTGCTGCTGAAAGTGCACTGTTGAGAATGGTTACTGATAAAAACTTAAACAAGGCGCTCTCTTCTCCTGAAGGATATCAGGAATTGTATTTAGAGTTAACACGAACTGCAGCAGATAACTATCATAGATCTTGGCGGAAAAGACATGGGGTTATATTTGATGGCGAAGTAGCTGCTGTGCATTACAGATCAAAAAATTATGACTCGGCAGCAAAGCTGTATGAAAAAGTATGCGCCCTTTACTCAGGCGAGCGCTGGCATACGTTGCTGGCCCAAGTGCTCCCAAGACTTGCAGACTGCCAAAAGCAACTTGGGGATCTTCCAGGTTACTTATCATCCTGTGCTAAACTCTTGTCTTTAGAGGAGGGTCTTCTGTCCATGGAAGAGAAGAAAGAGATTCAATCTGATCTTGTAAAGCTTGCACACGGCGGTTTAAAGGTTCCAGTTTCCCTTGATGTTTCCAGATTGATTACCTTTTCTGGGAAGCTGGGACCACCACTGGAAATTTGTGAAGGTGACCCAGGAATCCTTGAGGTTACCGCATGGAGTGGATTTCCTGAGGATATTAGCCTTGAGTCTCTAAGTTTGACCTTAATTTCAACGATGAACTCTGATGATGGGGTCAAGATAATTAAAAGCGCAGAAACCTCCTTTCTTGAACCTGGTAAAAATAGCATCAAAATGCAGTTGCCTCCGCAAAAACCAGGTTCATATATATTAGGAGTGCTGACCGGACATATTGGTCAGATAAAAGTACGCTCACATACTTATTGTACTACCAGCGCGATTAGTTCAAAAGGTGGCTCACCAGAGAGTGACGACTATCTGAGCACGGAAAAACCATTAAGGCCAGTGTTACAGGTACTAAAGCCTCGTCCTCTTGTGGACATTAAGGCTGTAGTTGCAGAGGGTCTTCTACTGGGAGAGCCACAGTGGCTTGGATTGGTGATTGAGCCTATTAATTATGCACTTAGGGAAGCTATTCTACATTTAATACCAGGGCCAAACTTATCTCTGTATGACCCTCAAATATGTCAGTTGCAACCATACAATTCTTGTGGTGAAGGAATTTTT---------------------------------TCTAAACCTAATGTTTATACGCATTCGGAAAATGGAAGAGAGCCTAGCGACCTACCATTGATAAATGGTTTG---TTG---------GATAATTGGGGTGTCACTTCTGCAGAATTGAAAGGTGGAAAGATAGAGCTGCCACAATTTGCAAGCAATCAGACTTATGTAATGTGGTTACGTGTGTCAGCAAAACGCATAAGAGATGAGTCGTCA---ATCTTAGCCTTATCAGAGACATGTCGCATTATAGAT---------------------------------------TTTGTTCCACTTGATGGGACAGCTGTTCTAAGTCAAACTTACACAGAAATTGGA---------ATCTCACAA---------AATGAGGCACAAAGCAATCTGGAGCCTACAAAAATTCCA------GATGAGGGTAGAAGGGTACTAGATGTAAAGTTGGAATATGGCATGACACGAAATAGGGTTTACGAG---AGGAGCGTTGAAGTCGTGTTCACGGATGCCTTTCGAACAATTACTCGTGTTGTTACAAAGGGAAATGATGGAACACTTTTACTGCAGGTGACTTTAAAGTCTCAGTTAAATGCCACCATCACTGTGATGGGTGCAGAACTGAAATTGCAGGATGGTTTTTGTCGTGTAAGCGGTGAAGAAGGAAAGCCTGATGCATCTTGGTTACTTCCAATCACAATGTCTCCACTGTCAGAATCTGCACTTATTTTCATTATACGGCTTAACAGTACCTATGCTAATGGTGTGTTCCAAGACAAC---------------GATTGTGATGTAGATGATAAAGCTTCCAGTTTAAAGAGCCTTTTGGAAGTTTCTTATAAGATTGCAGGCGACCGGTTGGTTGGAGCACATGCTCCTGCAGAAAAGGAAAAAACTGAT---------------------------CTTCTAGTCTTTAGGAGTCCTTTCTTGCTTCAAACACCTGTTCTAGACCGCTTGGTGGCTGTTGGTATGTTACCAGTTCCTTCTGAGTGTCCAAGGGTTGGTGAACAAGTAGTCCTGAAGTGGAGAATAGAACGCCTTAGAGAAGGCTGGGCTGCTTCTTTGGACAACGCTAATGATATTCGAGAGGAAGTTAGTTTGGAAGTT------------------------TCTGAA---CCATTGAAGTATGAACTGAAGGCAGATCATGAAAATTGGATGATAGCTGGACGAAAAAAGGGCAATGTATTTTTGCCACTGCATACAGGTGCACGTGTAACTATATCAATGGCTTGTGTGCCGCTGGTAACTGGGCATGTTCGACCACCATCCTTACACCTACTAAGTGTCTGTTCCACGCACATTACT---CATAGCCCTCCTGGTCCTCATTTGATCTGTGTTCTTCCTCCAGCACAGTGCTATGCCTTCTGTGTCACGAGGTCACCAAATTGA---
>Isoetes_lacustris
ATGGCGACAAATACGTGGTTGCCACACTACCAGACGATTCGGAGCTCTTCAGAGTGTCTCGTTGTTGCAATTGAAGATGTCAGTGATCTATGGCCGGGAATCAAAGAAAGTTTTGAAGCACGTATTCCACTGAAGAGGGCCTTTCTAAGCAACAAGGCACGCAATCCTATTACAGTTGAGAACTTGCCAGTTGATTTTATTCTTACCACGGATGCTCGTTTGCGTGCACGAGTTCCTTTGGAGCAATCACCATTCTTGTTCCGTCATCCATATGCAACGATCTTACTTGTGTCATGTGAGGATTTAGATGACTATAAAGGCATTTTGAAACCACGGCTGCGACTAATGGTACAAAATGATGAGCGGGAGTGGTTCATTATCTTTGTGTCCAGGGCTAAT---GCCACAGACCAAGCTGCTAAAGCTGCAAAAAAAATTTACAGCAAACTTGAAGTGGATTTTAGTTCAAAAAAAAGAGAAAGGTGTTGCAAGCTGGACCTTAGCTCACCAGAGCCAGCAGCTTGGGAAGACATTGACAACAAGATGGTTGAATGCATCCGAAATACTCTAGATCGGCGGACCCAACTCTATGAAGATGAAATAAAGAAGCTTAGTGACAACCGTTTCATGCCTGGGTGGAGTTTTTGCAATTTCTTTATTGTTAAGGAATGTTTGGCGTTCATGTTTGAACTCACTCATCTTCACGAAGATGCTCTTCGTGAATATGATGAGCTGGAGCAGGTGTACTTGGAAATAGTTAATTCTCCAGTTGTGAAGCACAAGGAATTCGGTGGACTCGATCCAGGGGATGATCATGCTGCAGTGTTGGATGCCACCCGAAAGTCCTTTATGCAGTTTGCTCTGGAGGATTCATTTCGAGAATTTGACTTCCGGCAGTACCTCTTTGCACGCCAGATATCATTACTCTTTAACTTGAACCGCCCAATAGATGTTGCAGCTCGTGGTTTTTCTTTTGTGACTGCTTTCTCAAGGAGTCTTTCAATACATGAGAAGGACTTGCCATTTTGCTTAAGAGAGGTTTGGGTGATAACAGCATGTATGTCGTTGGTCAAGGCAACAACTGAACGGTTTGCTCCACGTACCGTCAATCCTGAAGCAGAAAAAGATTTTTATCATACTCTGGCCGATTTGATCTCAAAGGCCAGAACTAAGTTGATGAGGCTTGCAGATCTAATCGGTTATGGGTGCTACATTGAGGAAAGTCCATGTAACAGTGCATGTTTGAGCATGTTACCATGGCCAAAGCCAGCTATATGGCCAGCTGTACCTTCTGATGCAATTGCCCGAATTCTTGCAAAAGAACAGGCC---ACGCAAGATAGTCAGAAGTCTCCTCTTTCCAAC------AAAAGCAAGCTATTACTGTCTCCATCAATGCTTCTGAGAGAAGCTAATAGGAGAAGAGCTTCACTTTCTGCTGGGAACCTTGGAGAATTGCTCTCCTTGAAA------------------GAAAGCCCAGTTGTAGAAGGCACAGTTCATGGTTCT---ATACACTCAGCTCCACAAAGTCCTCTGCAGCGGTCTAGTTCAGCAACAGGACAAACAACAAGTTCCATGTCACCTGGGAGCCCTACACTTTTGGCATCAAAGTCCTCTCGTGGTATTGACAGGCCAATGAAGTTAGCTGAAGTACATGCTGCTGCTGAAAGTGCACTGTTGAGAATGGTTACTGATAAAAACTTAAACAAGGCGCTCTCTTCTCCTGAAGGGTATCAGGAGTTGTATTTAGAGTTAACACGAACTGCAGCAGATAACTATCATAGATCTTGGCGGAAAAGACATGGGGTTATATTTGATGGCGAAGTAGCTGCTGTGCATTACAGATCAAAAAATTATGATTCGGCAGCAAAGCTGTATGAAAAAGTATGCGCCCTTTACTCAGGCGAGCGCTGGCATACGTTGCTGGCCCAAGTGCTCCCAAGACTTGCAGACTGCCAAAAACAACTTGGGGATCTTCCCGGTTACTTATCATCCTGTGCTAAACTCCTGTCCTTAGAGGAGGGTCTTTTGTCCATGGAAGAGAAGAAAGAGATTCAATCTGATCTTGTAAAGCTTGCACATGGCGGTTTGAAGGTTCCAGTTTCCCTTGATATTTCCAAATTGATTACCTTTTCTGGGAAGCTGGGGCTACCACTGGAGATTTGTGAAGGTGACCCAGGAATCCTTCAGGTTACCATATGGAGTGGGTTTCCGGAGGATATTAGCCTTGAGTCTCTAACTTTGACCTTAATTTCAACGATGAACTCTGATGATGGCGTCAAGATAATTAAAAGTGCGGAAACCTCCTTTCTTGAACCTGGTAAAAATAGCATCAAAATGCAGTTGCCTCCTCAAAAACCAGGTTCATATATATTAGGAGTGCTGACCGGACATATTGGTCAGATAAAAGTACGCTCACATACTTACTGTACTACCAGCGCAATTAGTTCAAAAGGTGGCTCACCAGAGAGTGACGACTATCTGAGCACGGAAAAACCATTAAGGCCAGTGTTACAGGTATTAAAGCCTCGTCCTCTTGTGGACATTAAGGCTGTAGTTGCAGAGGGTCTTCTATTGGGAGAGCCACAGTGGCTTGGATTGGTGATTGAGCCTATTAATTATGCACTTAGGGAAGCTATTCTACACTTAATACCAGGGCCAAACTTATCTCTGTATGACCCTCAAATATGTCAGTTGCAACCATACAATTCCTGTGGTGAAGGAATTGTT---------------------------------TCTAAACCTAATGTCTATACGCATTCGGAAAATGGAAGAGAGCCTAGCGACCTACCATTGATAAATGGTTTG---TTG---------GATCATTGGGGTGTCACTTCTGCAGAATTAAAAGGTGGAAAGATAGAGCTGCCACAATTTGCAAGCAATCAGACTTATATTATGTGGTTACGTGTGTCAGCAAAACGCGTAAGAGATGAGTTATCG---ACCTTAGCCTTGTCAGAGACATGTCGCATTATAGAT---------------------------------------TTTGTTCCACTTGACGGGACAGCTGTTTTAAGTCAAACTTACGCAAAAGTTGGA---------CTCTCACAA---------AATGAGGCACAAAGCAACCTGGAGCCTACAAAAATTCCA------GATGAGGATAGAAGGGTACTAAATGTAAAGTTGGAATATGGCATGACACGAAATAGAGTTTATGAG---AGGAGCGTTGAAATCGTGTTCACGGAAGCCTTTCGAACAATTACTCGTGTTGTTACAAAGGGAAATGATGGAACACTTCTACTGCAGGTGACTTTAAGGTCTCAGTTAAATGCCACCATTACTGTGATGGGTGCAGAATTGAAATTGCAGGATGGTTTTTGTCGTGTAAGTGGTGAAGAAGGAAAGCCTGATGCATCATGGTTACTTCCAATCACAATGTCTCCACTGTCAGAATCTGCACTTATTTTTGTTATACGGCTTAACAGTACCTATGCTAATGGTGTGTTCCAAGATAAA---------------GATTGTGATGTGGATGATACAGCTTCCAGTTTAAAGAGTCTTTTGGAAGTTTCTTACAAGATCACCGGCGACCGGTTGGTTGGAGCACATGCTCCTGCGGAAAAGGACAAAACTGAT---------------------------CTTCTAGTCTTCAGGAGTCCTTTCTTACTCCAAACACCTGTTCTAGACCGCTTGTTGGCTGTTGGTATGTTACCAGTTCCTTCTGAGTGTCCAAGGGTTGGTGAACAAGTAGTCCTGAAGTGGAGAATAGAACGCCTTAGAGAAGGCTGGGCTGCTTCTTTGGACAACGCTGATGATGTTCCAGAGGAAGCTAGTTTGGAAGTT------------------------GCTGAA---CCACTGAAGTATGAAATGAAGGCAGATCATGAAAATTGGATGATTGCTGGACGAAAAAAGGGCAATGTATTTTTGCCACTGCATTCAGGTGCACGTGTAACTATATCAATGGCATGTGTGCCACTAGTAACCGGGCATGTTCGACCACCATCTTTACACCTACTAAGTGTCTGTTCCACGCACATTACT---CATAGCCCTCCTGGTCCTCATTTAATCTGTGTTCTTCCTCCAGCTCAGTGCTATGCCTTCTGTGTCACAAGGCCACCAAATTGA---
>Selaginella_moellendorffii
---------------------------------------------------------------------------------------------------------------------------------------------------------------------------------------------------------------------------------------------------------------------------------------------------------------------------------------------------------------------------------------------------------------------------------------------------------------------------------------------------------------------------------------------------------------------------------------------------------------------------------------------------------------------------------------------------------------------------------------------------------------------------------------------------------------------------------------------------------------------------------------------------------------------------------------------------------------------------------------------------------------------------------------------------------------------------------------------------------------------------------------------------------------------------------------------------------------------------------------------------------------------------------------------------------------------------------------------------------------------------------------------------------------------------------------------------------------------------------------------------------------------------------------------------------------------------------------------------------------------------------------------------------------------------------------------------------------------------------------------------------------------------------------------------------------------------------ATGTATCTTGAACTTACACGAGCAGCAGCTGACAACTACCATCGCTCT---CGCAAAAGGCATGGTGTTGTCCTGGATGGTGAAGTAGCGGCATTACACCTTCGGACAGGGAATTTTGATTCTGCGGCGAAACTATACGAGAAAGTTTGTGCTCTCTATTCCGGTGAGAGATGGCATGCTTTGGTAGCTGAGGTCCTCCCACGTCTTGCCGAATGCCAGAAACAATTGGGCGACCTTGGGGGATATCTTTCTTCCTGCATAAAGCTCCTGTCACTGGATCGCGGATTGGTACCTGTTGAGCAAAGGAAGGCCCTTCAGTCCGAAGTTGTGAAACTCGCACACAGTGGACTGAAAGTTCCTCTTCCCGTGGACGTGTCAGCTCTGATGACGTTCTGCGGACAACCTGGACCACCATTGGAGCTCTTTGAAGGGGATCCAGGGACGCTGCCGGTTACAGTATGGAGTGGATTCACCGACGAGATTTCACTCCAATCCCTGAGCATGACGCTGTCTGCAACTTTCAGTCTTGATGAAAGTGCCAAGACCATCAAGAGTGCAGATGTCCCTGTTCTGTCACCAGGAAAGAATACTATTTCGATGGTGGTGCAACCTCAAAAACCAGGATCATATGTTCTTGGAGCATTAACTGGACAACTTGGTCAAGTGGCGATACGTTCACATTCATGTTGCACCATC------------AGCGCCATTGGCTCGCTTGAAAATGATGACTATTTGAGCTCGGAGAGGCCCGTAAGACCCGTGCTCCAGGTTTCGGTTCCTCGACCCCTTGTCGAAATGAAGCCAGAAACGTCACGT------------ACAGAACCAGAATTGTCAGGTCTT---------------------------------------------------------------------------------------------------------------------------------------------------------------------------------------------------------------------------------------------------------------------------------------------------------------------------------------------------------------------------------------------------------------------------------------------------------------------------------------------------------------------------------------------------------------------------------------------------------------------------------------------------------------------------------------------ACGGAGCCGTTTCGTCTCAGCACTCGGGTCGTCGCAAACGAAAATGCGGGAGTCTTTCTGCTGCAGGTTACTTTGCTATCCCAAGTTAACGTCGGAGTTACAATCTTAGATGCCGCACTTAGCTTGCAAGGTGGTTTTCATCATGCC---ACTAGTAGCTCCGATCCGTTG------TGGATGCTTCCAATCGCGATTTCTGGATATGCCGAATGCGCTCTCGTTTTCCTAATCAAATTAGACGACCACGAAAACGGCGATCTTCCCAATGGTGGTGGCTACGAA------------------------GAGGAACCAAGAGAAAGAAGCGCTCTGTCCGTTAGCTACAAGATATCTGGAAGCCAAGCATCCTCAACCTCAGGGGAAGGCAAGATCGACGAGCAAGAC---------------------------GTCCTGACTTTCAAAGGCTTCTTCCAGCTGCAAGTGCCGGTCTCGGACCATCAAGTAGCAGTCGGGATGCTGCCACTACCAGGCCCGTGTCCACGAGTCGGCAAGCAAGTTATCCTCCAGTGGAGAATCGAGAGACTCAAGAAAGCGCAGTCGAGC------------------GAGATCGAG------------------------------------------------------CAGCTTGCGTACGAAGTCAAGGCGAGCCCGGCGTCCTGGATGGTTGCGGGGAGGCGGAAAGGTTTTGTGTCACTGGCGATCCAATCCGGTACGAAGCTAGTCGTGTCGATTGCTTGCCTGCCTTTGGTTGCCGGGCATGTCCGCCCCCCATCGCTGGAACTTTGCGGGATTGATCACTCGCAAGTCAGCCATTGTCAGCCAGCTTCT---CATCTCGTGTACATTCTGCCGCCTTCACCCTGTTACGCGTTTTGCCTCGAGGAGAAGCCACAGTCTTGA
>Pinus_maritima
ATGGCG------AATTTCCTCACTCAGTTTCAGAACATCAAGAGCACATCTGAGCGGCTCATCGTTGCCATTGAAGATGTAAACGATCTATGGCCTACAGTCAAAGATGGATTTGAGGCTCGTGTGCCCTTTCGGAAAGCTTGTCTTAACAACAAAGCCCGTAATCCTGTTTATGTGGAGAAACTGCCAGTAGAATTCATATTAACAACAGATGCTCGTCTTCGCAACCGTTTTCCACAAGAACAGGCTGTGTTCTGGTTTCGGCATCCTTATGCAACTGTAGTTCTTGTTACTTGTGAGGATTTCGATGAGTACAAGACAATACTAAAGCCACGCTTAAAGCTGATAGTCCAAAATGATGATCGTGAGTGGTTTATTGTGTTTGTATCAAAAGCTTATGTGAACAATGATCAAGCAGGGAAATTGACAAGAAGGATATACAGTAAACTTGAAGTTGACTTTAGCTCCAAAAAGCGAGAGCGATGTTGCAAATTAGATATGCATGTAGCTGATGCAGCTTTTTGGGAAGACATAGAAGCTAAGATTGTAGACTGTATCAGAAATACGTTGGATAAACGTGTTCAATTTTACGAAGAAGAACTTCGTAAACTTGGTGAACACCGTTTCACGCCAGTATGGAATTTTTGTAATTTTTTCATTCTCAAGGAGAGCTTGGCATTCATGTTTGAGATGTCTCACCTCCATGATGACGCATTGCGTGAATATGATGAATTGGAACTTTGTTATTTGGAAACAGTGAATGGTACGAATATAAAGCTGAAGGAGTTTGGTGCAGTGGATCAAGGTGATGATCAAGCCGCATTGTTGGAGCCAGGGCGCAAATCTTTGAGCCAAATTGCACAAGATGACACATTAAGAGAATTTGATTTCCGACAATATCTTTTTGCTCGCCAATCGCAGCTTTTATTTAAATTGAATCGTCCAGTAGAGGTTGCTTCTCGGGGTTATGTGTTCATTATCTCCTTCTCGAAGACATTGTCCCAGCATGAGCGCAACTTACCATTCTGTTTGAGGGAAATATGGGCAATTACTGCTTGTTTATCTTTGATCAAGGCCACCATGGACCACTTCGACCCTCAGTTGGTGACATCTGATACAGAGAAGGAATTCTGTCGTCTGCTGGGTGATCTGTATTCTCTTAGCCGAATTAAGTTGATGAGGCTGGCTGACTTGATTGGATATGGGGTCAACATTGAAAGAAGTCCATGTAATAGTGCAGCTTTGAGCATGCTACCCTGGCCCAAACCTGCAGTCTGGCCATTGATCCCCCCTAGCTCAGAAGCGATGGTGCTTGTAAAAGAGAAGGTT---GTTGAGCAGAAGCCTAGGCCT------TTTGGAATTCTGAGGAAGCTTTTACCATTAGGACCTACAATGCTGCATCGTGAGGCAAATCGAAGAAGAGCCTCACTGTCTGCTGGGAATGTGTCAGAACTTTTTGAGAGTCGTCATGTATTGAAG------GAGAGCCAAGCTACAGATGGTGCTTTCCTGATGTCACCTCCCCATGCAATAGCTACAAGTTCAATGACTCGAACTAATTCAGTATCTGCAATCACAAACAGCTCA------------------------------AGTCCATCACGTGCCTTATTTGATCGGCCACTAAAGCTTTCTGAAATACAAGTTGCAGCAGAGTATGCCTTACATAATACAATTACTGATGAAACTTTACGAAAAGCTCTGTCATCTATTGAGGAATTTGAGAAACTATATTTGGAGTTGACAAAGGGTGCCGCTGAGAATTATCATCGTTCTTGGTGGAAAAGACATGGAGTTGTGCTCGATGGTGAAGTGGCAGCTATGTTTTACAGGCAAGGGAGTTTTGACTCAGCTGCAAAACTATATGAAAAGGTTTGTGCTCTGTATGCAGGTGAAGAGTGGCAGTCATTACTGGCAGAGGTGCTTCCTAATTTAGCTGACTGCCAAAAACAACTTGAAGACCAAGCTGGATATCTTACATCTTGTGTGAGATTGCTATCATTAGAAAAGGGCTTACTGCTAAAGACAGAACGACAGGCATTGCAATCAGAGGTGGCCAGACTTGCTCATAGTGAAATGAAAAATCCTGTATCACTTGATGTGTCATCCTTAATCACCTTCTCTGGAAAGTCAGGACCACCACTTGATTTATGTGAGGGTGACCCAGGCAATCTACCAGTAACAGTGTGGAGTGGCTTCCCTGATGAAATTTTCCTAGAATCATTAAGCCTCACTCTAATAGCAACATTCAGTGCAGATGAAGGTGTTAAGGTTGTAAAATGCTCGAAAGGTCCTTTGCTAAAGCCAGGAGCAAATGATATTATAATGTCCTTACCTCCTCAGCGGGCAGGATCTTATGTGTTAGGTGTTCTAACTGGTCAGATAGGTCAGTTGAGATTTAGGTCACATGCTTTC---------------------TCAAAGGGTGGTCCTCCGGACAGTGATGATTTTATGAGTTTTGAGAGAACGCTCAAGCCTGTTTTGAAGGTCTCCAAGCCAAGGGCATTGGTTGACATCACTGCAGCTGTTTCATCTGGATTGCTGATGGGGGAACTCCAATGGTTGGGACTGGTTATCAGGCCCATTGACTACTCTCTTAAAGGCGCTCTTTTACACATCGATACAGGTCCTGGTTTACAAATTGAGACTTCTCACAATATTGAGTTGGAGACCTGTGCTAAAGCATATCACAGTTTGTCTGAAAACAGTTTCTCACCAACTTCAAACTCTGTTAGTTCACATGATATCCGTTTCTCTGGGGAAAGCAACAGGATT------GATATGGAGGCAACTGTTGCT------------------------CAAGATATTGAAGAATTGCAAATAAGAGATGGAAAGTTGGCTCTTCCGGATTGGGCAAGCAACATCACCACAGTCTTATGGTTACCAGTTCAGGCA------TTTGATGATCTATCAGATAGAATGATTTCTGCAGGTAGGCAGGCTTCTCTTTCACCA------------------------------------------TCTCCCATAAGTGTTACATCTGTTGTGGCACATGATGGGAGTCTTTCCTCA---------CAAGGACAACCAGAAGTTTCCCAAAAGCGTACCATTGTG---------------------------GATGGAATGAGGACTCTTGCTTTGAAGCTGGAATATGGAGCATCTCATAGTCGAATGTTTGAA---AGAACTGTTGCAGTGCATTTTACAGATCCTCTCCGTGTAAATACACGTATGGTGACAAAGAGCAGCGATGGCACTTTGCTTTTGCAGGTAACATTGTTTTCCCTAGTTAAGGCAGCCATGGTAATTTATGATGCTTGGTTGGACCTTCAATTTGGGTTTGTTCATGTCGGAAGGAACAATGGGCGTCCAAATCCATCGACTGTACTGCCTCTTGCAGTTTCTCCATCCTCTAGAGGGGCTCTAATTTTTACAGTGTGCTTAGCTAGTGCACTTGAAGAAGGTAAATCCCATGTCTCAAGTAACGAAAACAATGGATGCGATTTC------------TCCAAAATGCATAGTATTCTGAACATTCGATATGGAATAGCCGGTGATCGGGTTGTTGGAGCACATACTCCCATGAAGGTCATCTCCGAAGTATCTAATGGTGGGTTTCAGAAAGATGGTAACTTGTTTTACAGGAGTGCTCTTGTTCTACAGACGCCTGTCCTTGAGCCATTGCTAGCAGTGGGTGCACTACCATTATCATCGGATTGTTTAAGAGTGGGGCAACTGGTTAACATGAGATGGCGGATAGAAAGGTTGAAG---------------------------------TGTTGTCAAGACAACGTATCAGCTAAGAAG------------------------GAGGAAGCGGAAGTCCATTATGAGGTTGAGGTGAATCCGGAGAATTGGATGATGGCAGGGAGGAAAATGGGCCATGTGTTATTGCCTACTTCTGTGGGATCACGAATAATAATATCTATTGCATGTGTACCTCTGACTGTTGGATATGTCCGACCTCCTTCTCTTGGTTTGGCTAATGTTGATCAGATTAATATAAGA---TGCAATCCAGCAGGACCACATCTTGTCTGCATACTCCCTTCAACACTTTGCTCATCCTTTTGCATAGCAAAGTGA------------
>Amborella_tricopoda
ATGGCC------AATTACCTAGCTCAGTTTCAGGCGATCAAGAGCTCTTCAAACCGCCTGGTCGTAGCAGTTGAAGATGTTAGTGATTTGTGGCCAACTGTCAAGGATGGATTTGAGGCACGATTGCCATTCAAAAAAGCTTGTCTCAATAACAAGACTCGGAATCCTGTATATGTTGAAAATCTACCCGTTGAGTTCATATTGACAACTGATGCTCGCCTCCGCAGTCGCTTTCCACAGGAACAATATTTGTTTTGGTTCCGTGAACCCTATGCAACTGCAGTTCTTGTCACTTGTGAGGATCTTGATGAGTTCAAGACAATTCTAAAACCTCGATTGAAATTGATTGTTCAGAATGATGAACGTGAGTGGTTTATAGTTTTTGTGTCAAAAGCACATCCTAGCAATGATCAGGCCACGAAGTCAGCAAAGAAAATATATGCCAAGCTTGAAGTTGATTTTAACTCCAAAAAGAGAGAACGGTGCTGCAAACTAGATATACATGGAGCAGAAACATCTGTATGGGAAGATATTGATTCCAGGATAATTGAATCTATCAGAAATACTTTGGACAGACGTGTTCAATTCTATGAGGAGGAGATTCGTAAGCTCAGTGAACAACGTTTCATGCCAGTGTGGAATTTTTGTAACTTCTTTATTTTGAAGGAGAGCTTAGCTTTCATGTTTGAGATGGCTCATCTCCATGAGGACTCCTTGCGAGAATATGATGAGCTAGAACTTTGCTATCTAGAAACAGTGAATACTCGAGGAGTAAAACATAAGGACTTCGGTGGTTTGGACAATGGTGATGATCGTGCAGCTTTTCTAAACCATGCATATAAACCGTTATCTCAGTTTGTACTGGATGATACATTCAGAGAATTTGAATTTAGACAATATCTCTTTGCCTGCCAGTCAAAGCTATTATTCAAGCTAAATCGCCCAGTCGAGGTTGCATCAAGGGGATACTCATTCATAATAAGTTACTCGAAAGCATTGTCAAGGCATGAAAACAAACTACCTTTTTGCTTTCGAGAAGTATGGATAATAAGTGCATGTTTGGCTTTAATCAATGCAACTGTCTCTCGCTATGATGGGGGACTGGTGACGCCTGATGTTGAAAAAGAATTCTTTCGCCTACAGGGTGACCTTTATTCCCTTAGCCGTGTTAAGTTCATGCGGCTTGCATACCTAATAGGATATGGAATGGACATTGAGAAAAGTCCTGCCAACAGTGCTGCTTTGAGCATGCTTTCATGGCCAAGACCAGCAGTCTGGCCTTCAGTTCCTCCTGATGCTTCAACAAGGGTGGCTGCAAAAGAAAAGCTG---CTTCAATCAAGCCCCAAAGCCAAGCATTTTGGTATTCAGAGAAAACCTCTACCTCTTGAGCCATCCTCACTTCTTCGAGAGGCAAACCGGCGTAGGGCTTCTCTTTCTGCAGGAAACATTTTTGAACTATTCGATGGTCAACATAACCTGACTCCCAAGGATGGCCCAGGTGCTGATGGTTCTCCAATGACGCCTCCACCAAACAAAATCCCTGTCAGCTCTATGTCTCGAACTAATTCAGGACCTGTACACTTCGAGAATTCT------------------------------AGTTTGATCCGTTCACCTGTTGATCGTCCAATGAAGCTTTCAGAAGTTCATGTTGCTGCAGAACATGCATTAAATGCGACAATTTCTGATCCTGATCTACTGAAAGCCTTATCATCTGTTCATGATTTTGAGCTAAAGTATCTGGATTTGACAAAAGGTGCTGCTGAGAATTACAATCGTTCATGGTGGAAACGCCATGGAGTTGTCCTTGATGGAGAGATCGCAGCAGTCTGCTATAGGCATGGAAATTATGATCTCGCTGCAAAGTCATATGAAAAAGTTTGTGCTCTTTATGCTGGAGAGGGATGGCAAAATTTATTAGCAGAAGTCCTTCCTAATTTAGCAGAGTGTCAGAAGATACTCAACGACCATGCTGGATATCTTGCTTCCTGTGTCAAATTGTTGTCTTTAGACAAAGGCTTATTCCTTGTCCAAGAACGTCAAGCATTCGAATCAGAAGTTGTCCGACTTGCTCATAGTGAAATGAAGCATCCAGTGCCCTTAGATGTGTCATCATTAATAACATTCTCTGGAAATCCTGGACCACCACTGGAGTTATGTGATGGGGACCCTGGAACTCTATCGGTAACGGTGTGGAGCGGCTTTCCTGACGAGATTTCTCTTGAATCGCTGACTCTCACTCTTATAGCTACATTCAGTGCAGATGAAGGTGTAAAGGTTATAAAGAGCTCCAGTGCTCTCGTATTAAAGCCGGGAAGGAATGATGTCACCTTGCCACTGCCTCCTCAACGTCCAGGATCGTATGTCCTGGGTGTTCTAACAGGACAGATTGGAAATTTGAGATTCAGGTCCCACAGCTAC---------------------TCAAGAGGTGGACCTCCAGATAGTGATGATTTTATGAGCTTTGAGAAACCCATCAGACCAGTCCTGAAAGTGTCCAAGCCAAGGCCTCTAGTTGATCTCTCAGCGGCCATTTCGTCTGCGTTGCTGATGAATGAAGCTCAATGGGTTGGCTTGATTGTAAGACCTATTGATTACTCTCTTAAAGGAGCAATCTTACACATAGATACTGGACCAGGTTTAAAAATCGAGGAGTCTCATATGATTGAGATGGAGAGTTGTAATGAGGCATTTGAGGGCTTCGGC------------------------------------------CAGATAAGAAACTCCAATAATATCTCAACT---------GATAATTCTTCTACTGGTGGT------------------------GGAGGATACGAACGGTTACCACTCATAGATGGTAAATTAAAATTGCCAGATTGGGCAAGTAATTTGACATCAGTTCTGTGGTTACCAGTTCGTGCT------ATTGATGAT------------AGATTGCTTATGGGAACTTCTGCAGTCATT------------------------------------------------------------------------------------------------------------------------------TCACAAAGACAAAATATTGTT---------------------------GATGGAATGAGGACTATTGCCCTGAAACTTGAATTTGGAGTCTCCCACAATCAGACATTTGAA---AGGACTGTTGCTGTACATTTTACTTATCCTTTATATGTAAGCACACGCGTATCAGACAAGTGCAAAGATGGTACTTTATTGCTGCAGGTGGTCCTGCATTCCCAAGTGAAGGCTACACTGACCATCTGCGATGCCTGGATGGATCTCCAAGGAGGTTTTGTTCATGTTGGGAAGGATGATGGCCGACCAACT---CCTGGCTTCTTTCCTCTCTCAATTTGTCCATCTTCTAGGGCAGGAATCATGTTCTGCATCCGCCTTGGGAGCACAACCAATGGGGATGAGTCTGAGCTATTA------------------------------------------AAATCACACAGTATCTTGAACATTCGATACAGAATATCTGGAGATCGAGCTCTTGGAGCTCATTCCCCTATGGTTCATGATGGACAAGATGCAAGTACTGGATCTAGG---------GAATTGCTATTTAAGAGTGCAATTGTCTTGCAAAGGCCAGTGCTTGAACCTTCTTTAGCTGTGGGTTTCCTTCCCTTGCCATCAGATGGTCTGAGAGTGGGCAAACTGGTCAGTATGCGATGGAGAGTTGAGAGACTGAAG---------------------------------GACATCGAAGGAGAAGCA---CCTTCAATC------------------------CATGATGGTGAAGTGTTGTATGAAGTTGATGCAAATCCAGAGAATTGGATGATCGCGGGAAGGAAACGTGGGCATGTTTCACTGTCTTTGGAACAAGGTTCCCGGATAGTTATTTCAGTCATATGTGTGCCCTTGGTGGCTGGTTATGTGCGTCCCCCTCAACTTGGGCTGCCTGACGTGGATGTCACCAACATAAGC---TGCAATCCTGCAGGTCCACACCTGATTTGTGTGTTGCCTCCAACCCTCAGCTCATCATTTTGCATCCCAGTGTGA------------
>Littorella_uniflora
ATGGCG------AGTTTCTTACCTCAATTTCACAGTATCAAAAACGCCTGCAATCACGTCGTCATTGCCGTTGAGGATGTTGGTGACCTATGGCCTGCTGTCAAGAAGGGGTTTGAAGAGCGGTTGCCATTCAAAAGGGTATTTTTAAACAATAAGACCCGTAATCAGGTGATTGTTGATGAGTTTCCTGCGGAATTTATATTGACGACGGATGCAAGGCTTCGTAGTCGGTTTCCTCAAGAGCAAGCATTATTTTGGTTCCGTGAGCCATATGCAACTATAGTTCTTGTTACTTGTGAGGATCTTGACGAATTTAAGAACATTCTGAAACCGCGACTCAAGTTAATATTTCAAAATGATGAAAGAGAGTGGTTTATTGTCTTCGTGTCTAAAGCACCGGCCCACAATGATCAGGCCACCAAGATGGCAAAAAAAGTTTATGCCAAACTTGAAGTTGATTTCAGCTCTAAAAAGAGGGAACGATGCTGCAAACTAGATATCCATGGACCTGAGGCAAACTTCTGGGAGGACTTGGAGGCTAAAATCATGGAGTGTATCAGAAATACACTTGATAGGCGCATTCAATTTTATGAAGAAGAAATCCGCAAGCTCAGCGAACAGCGATTCATGCCTATATGGAATTTCTGCAACTTCTTCATCCTTAAGGAAAGTTTGGCTTACATGTTTGAGATTGCTCATCTTCATGAGGATGCATTGCGTGAATATGACGAGCTCGAACTGTGTTATTTAGAAACAGTCAGTGTGGCTGGG---AAACAAAGGGAATTTGGAGGGATGGAGCGGGGAGATGATCAAGCTGCTTTGCTTGACCCAGGGAAAAAACCGTTGTCTCAGATTGTTCTAGATGACTCATTCAGAGAATTTGAATTCAGGCAGTATCTATTTGCCTGTCAAGCAAAGCTACTCATCAAATTGTCTCGTCCATTTGAGGTTGCATCACGGGGCTACTCATTCATAATCAGCTTCTCGAAGGCATTGGCGTTGCATGAGAGTATACTGCCGTTCTGTATGCGTGAAGTGTGGGTTATAACTGCTTCCTTGGCCTTGATTGATGCAACCAGTTCTCATTACAGAGATGGCCTAGCAGCACCTGATGTAGAAAAGGAGTTTTATCGTGTTCAAGGGGAGCTTTATGCGTTGTGCCGAACTAAGTTCATGCGCCTTGCATATTTAGTTGGCTATGGATCAGATATAGAAAGAAGTCCTGTCAACAGTGCTTCTCTGAGCATGTTACCATGGCCTAAGCCAGGAGTTTGGCCTTCACTACCATCTGACGCTTCTCCTGAGGTGCTTGCAAAAGAAAAGTTAATTCTACAAAATTCTCCTCGGCCAAAACATTTTGGCATCCAGAGGAAACCACTACCTCTTGAACCATCTGTTTTATTGCGGGAGGCAAATCGTCGCAGGGCTTCTCTGTCTGCTGGAAATATGTCAGAACTGCTTGATGGTCGTCAAAATGCCTCT------GATGGATCGGGATCT---------------------------------------------ATGATGTCACGAACCTTCTCTTCTCCTGGT---TTCGAGGGC------------------------------------------------TCATTTGATCGGCCAATGAGGCTTGCAGAAATTTATGTTGCTGCTGAGCATGCTTTAAGGAGCACAATTTCTGACACAGAACTGCAAAAATCACTATCTTCTATTGAGGAATTCGAGAAAAAGTATCTGGATCTTTCAAAGGGTGCTGCAAATAACTATCATAATTCGTGGTGGAAGAGACATGGAGTTGTCCTTGACGGTGAAATTGCAGCTATCTATCACAAGCATGAAAATTATGACCTCGCAGCAAAATTGTATGAGAAAGTTTGTGCCCTATATGCGGGTGAAGGATGGCATAACTTACTTGCTGAAGTACTTCCAAACTTGGCCGAGTGTCAAAAAGTACTACATGATCAAGCTGGCTACCTCTCTTCGTGTGTGAGGTTATTATCATTGGATAAAAAATTATTCTCGATGAAGGAGCGACAGGCATTTCAGTCTGAAGTTGTCCGTCTCGCTCATAGTGAAATGGAGCATCCCGTGCCTCTAGATGTATCCTCCTTAATTACATTTTCTGGAAATCCTGGACCTCCTTTAGTGCTTTGCGATGGGGACCCTGGTATCCTCTCTGTAACTCTGTGGAGTGGGTTTCCAGACGATATAACTCTTGAGTCACTGAGTCTTAGACTTACTGCTACTCATAATACTGATGAAGGTGCAAAGGCAATAAAAAGTTCTGATGCTGTTGTACTGAGGCCTGGCCGAAATACAGTTACCCTTTCATTGCCCCAACAAAGACCAGGTTCTTATGTGTTGGGAGTTCTCACAGGTCAGATTGGTCAATTAAGATTTAGATCCCATAGTTGT---------------------TCAAAAGGTGGTCCTGCAGACACTGATGATTTTATGAGTTATGAGAAACCAACAAGGCCTATCTTGAAGGTTGCCAAACCGAGGCCTCTGGTTGATCTGGTTGCTGCAGTTTCCTCTGATCTGCTGATGAATGAACCTCAGTGGGTTGGGATAATTCTCAAGCCAATAAACTATTCCCTCAAGGGTGCTGTACTGCACATAGACCCTGGGCCTGGCTTAATGATAGAAAATGTGCATGGCATTGAGATAGAAAAGCATGGATCAGGGTCACAG---ACTGGT------------------------------------------GACATCACAGCTAGTTCAGAGGAGGAAATA---------TGTTCTCCAGTTGCCGCT------------------------------GAAGTCAAGAAATTGACTCTCGAGGATGGCAGTATTGAGTTGCCTGAGTGGACAAGCAATATTACTTCAGTTTTATGGATTCCACTGAAGGCC------ATTAGTGAT------------GAGTTGCCTAAAGGAACACCTGTCGGATCAGTT------------------------------------------------------------------------------------------------------------------------CCGCCCCACAGACAGAGTGTAGTG---------------------------GATGGTTTGAGAACAACTGCGCTGAAGCTCGAATTTGGAGTTTCACACAACCAAACATTTGAA---AAGACAATTGCCGTGCATTTTACAGATCCTTTCCATGTGAGCACTCGTATTGCTGATAAATGCAACGATGGTACTCTGCTGTTGCAGGTCATACTGCAATCACAAGTAAAAGCTTCACTCACCATCTATGATGCTTGGTTGGATCTTCAAGATGGTTTTGCTCATGCT------------------------------------------------------------------------------------------------------------------------------------------------------------------------------------------------------------------------------------------------------------------------------------------------------------------------------------------------------------------------------------------------------------------------------------------------------------------------------------------------------------------------------------------------------------------------------------------------------------------------------------------------------------------------------------------------------------------------------------------------------------------------------------------------------------------------------------
>Isoetes_andicola
----------------------------------------------------------------------TTGAAGATGTCAGTGATCTATGGCCGGGAGTCAAAGAAAGTTTTGAAGCACGTATTCCACTGAAGAGGGCCTTTCTAAG-----------------------------------------------------------------------------------------------------------------------------------------------------AGGATTTAGATGACTATAAAGGCATTTTGAAACCACGGCTGCGACTAATGGTACAAAATGATGAGCRGGAGTGGTTCATTATCTTTGTGTCCAGGGCTAAT---GCCACAGAC---GCTGCTAAAGCTGGAAAAAAAAATTACAGCAAACTTGAAGTGGATTTTAGTTCAAAAA--AGAGAAAG-TGTTGCAAGCTGGACCTTAGC------GAGCCAGCAGCTTGGGAAGACATTGACAACAAGATGGTTGAATGCATCYGAAATACTCTAGATCAGCGGACCCAACTCTATGAAGATGAAATAAAGAAGCTYAGTGACAACCGTTTCATGCTTGGGTGGAGTTTTTGMAATTTCYTTATTKTTAAGGAATGTTTGGCGTTCATGTTTGAACTCACTCATCTTCGTGAAGATGCTCTTCATGAATATGACGAGC---------TGTACTTGGAAATAG-----------------------------------------------------------------------------------------------------------------------------------------------------------------------------------------------------------------------------------------------------------------------------------------------------------------------------------------------------------------------------------------------------------------------------------------------------------------------------------------------------------------------------------------------------------------------------------------------------------------------------------------------------------------------------------------------------------------------------------------------------------------------------------------------------------------------------------------------------------------------------------------------------------------------------------------------------------------------------------------------------------------------------------------------------------------------------------------------------------------------------------------------------------------------------------------------------------------------------------------------------------------------------------------------------------------------------------------------------------------------------------------------------------------------------------------------------------------------------------------------------------------------------------------------------------------------------------------------------------------------------------------------------------------------------------------------------------------------------------------------------------------------------------------------------------------------------------------------------------------------------------------------------------------------------------------------------------------------------------------------------------------------------------------------------------------------------------------------------------------------------------------------------------------------------------------------------------------------------------------------------------------------------------------------------------------------------------------------------------------------------------------------------------------------------------------------------------------------------------------------------------------------------------------------------------------------------------------------------------------------------------------------------------------------------------------------------------------------------------------------------------------------------------------------------------------------------------------------------------------------------------------------------------------------------------------------------------------------------------------------------------------------------------------------------------------------------------------------------------------------------------------------------------------------------------------------------------------------------------------------------------------------------------------------------------------------------------------------------------------------------------------------------------------------------------------------------------------------------------------------------------------------------------------------------------------------------------------------------------------------------
>Isoetes_humilior
-----------------------------------------------------------------------------------------------------------------------------------------------------------------------------------------------------------------------------------------------------------------------------------------------------------------------CTATAAAGACATTTTGAAACCAS--CTCCGATTAATGGTACAAAATGATGAGCGGGAGTGGTTCATTATCTTTGTGTCCAGGGCTAAT---GCCACAGACCAAGC-GCTAAAGCTGCRAAAAAAATWTACAGCAAACTTGAAGTGGATTTTAGTTCAAAAAAACGAGAAAGGTGTTGCAARCTGGACCTTAGCTCACCAGATYCAGCAGCTTGGGAAGACRTTGACAACAAGATGGTTGAATGCATCCGAAATACTCTAGATCGGCGGGCCCAACTTTATGAAGA----------------------------------------------------------------------------------------------------------------------------------------------------------------------------------------------------------------------------------------------------------------------------------------------------------------------------------------------------------------------------------------------------------------------------------------------------------------------------------------------------------------------------------------------------------------------------------------------------------------------------------------------------------------------------------------------------------------------------------------------------------------------------------------------------------------------------------------------------------------------------------------------------------------------------------------------------------------------------------------------------------------------------------------------------------------------------------------------------------------------------------------------------------------------------------------------------------------------------------------------------------------------------------------------------------------------------------------------------------------------------------------------------------------------------------------------------------------------------------------------------------------------------------------------------------------------------------------------------------------------------------------------------------------------------------------------------------------------------------------------------------------------------------------------------------------------------------------------------------------------------------------------------------------------------------------------------------------------------------------------------------------------------------------------------------------------------------------------------------------------------------------------------------------------------------------------------------------------------------------------------------------------------------------------------------------------------------------------------------------------------------------------------------------------------------------------------------------------------------------------------------------------------------------------------------------------------------------------------------------------------------------------------------------------------------------------------------------------------------------------------------------------------------------------------------------------------------------------------------------------------------------------------------------------------------------------------------------------------------------------------------------------------------------------------------------------------------------------------------------------------------------------------------------------------------------------------------------------------------------------------------------------------------------------------------------------------------------------------------------------------------------------------------------------------------------------------------------------------------------------------------------------------------------------------------------------------------------------------------------------------------------------------------------------------------------------------------------------------------------------------------------------------------------------
>Isoetes_elatior
----------------------------------------------------------------------TTGAAGATGTCAGTGATCTATGGCCGGGAATCAAAGAAAGTTTTGAAGCACGTATTCCACTCAAGAGGGCCTTCTTAAGCAACAAGGCACGCAATCCTATTACAGTTGAGAACTTKCCAGTTGAATTTATTCKTACCACAGATGCTCGTTTGCGTGCAMGAGTTCCTTTGGACCAATCACCATTCTTGTTCCGTCATCCATATGCAACGATCTTACTCGTGTCATGTGAGGATTTAGATGACTATAAAGGCATTCTGAAACCACGGCTCCGACTAATGGTACAAAATGATGAGCGGGAGTGGTTCATTATCTTTGTGTCCAGGGCTAA-------------------------------------------------------------------------------------------------------------------------------------------------------------------------CTAGATCGGCGGGCCCAACTCTATGAAGATGAAATAAAGAAGCTTAGTGACAACCGTTTCATACCTGGGTGGAGCTTTTGCAATTTCTTCATTGTTAAGG-----------------------------------------------------------------------------------------------------------------------------------------------------------------------------------------------------------------------------------------------------------------------------------------------------------------------------------------------------------------------------------------------------------------------------------------------------------------------------------------------------------------------------------------------------------------------------------------------------------------------------------------------------------------------------------------------------------------------------------------------------------------------------------------------------------------------------------------------------------------------------------------------------------------------------------------------------------------------------------------------------------------------------------------------------------------------------------------------------------------------------------------------------------------------------------------------------------------------------------------------------------------------------------------------------------------------------------------------------------------------------------------------------------------------------------------------------------------------------------------------------------------------------------------------------------------------------------------------------------------------------------------------------------------------------------------------------------------------------------------------------------------------------------------------------------------------------------------------------------------------------------------------------------------------------------------------------------------------------------------------------------------------------------------------------------------------------------------------------------------------------------------------------------------------------------------------------------------------------------------------------------------------------------------------------------------------------------------------------------------------------------------------------------------------------------------------------------------------------------------------------------------------------------------------------------------------------------------------------------------------------------------------------------------------------------------------------------------------------------------------------------------------------------------------------------------------------------------------------------------------------------------------------------------------------------------------------------------------------------------------------------------------------------------------------------------------------------------------------------------------------------------------------------------------------------------------------------------------------------------------------------------------------------------------------------------------------------------------------------------------------------------------------------------------------------------------------------------------------------------------------------------------------------------------------------------------------------------------------------------------------------------------------------------------------------------------------------------------
>Isoetes_coromandelina
---------------------------------------------------------------------------------------------------------------------------------------AGGGCCTTTCTGAGCAACAAGGCACGCAACCCTATTACAGTTGAGAACTTGCCAGTTGAATTTATTTTAACAACATATGCTCGTTTGCATGGACGTCTTCCATTGGAGCAATCTCCCTTCTTGTTTCGTCA----------------------------------------------------------------------------------------------------------------------------------------------------------------------------------------------------------------------------------------------------------------------------------------------------------------------------------------------------------------------------------------------------------------------------------------------------------------------------------------------------------------------------------------------------------------------------------------------------------------------------------------------------------------------------------------------------------------------------------------------------------------------------------------------------------------------------------------------------------------------------------------------------------------------------------------------------------------------------------------------------------------------------------------------------------------------------------------------------------------------------------------------------------------------------------------------------------------------------------------------------------------------------------------------------------------------------------------------------------------------------------------------------------------------------------------------------------------------------------------------------------------------------------------------------------------------------------------------------------------------------------------------------------------------------------------------------------------------------------------------------------------------------------------------------------------------------------------------------------------------------------------------------------------------------------------------------------------------------------------------------------------------------------------------------------------------------------------------------------------------------------------------------------------------------------------------------------------------------------------------------------------------------------------------------------------------------------------------------------------------------------------------------------------------------------------------------------------------------------------------------------------------------------------------------------------------------------------------------------------------------------------------------------------------------------------------------------------------------------------------------------------------------------------------------------------------------------------------------------------------------------------------------------------------------------------------------------------------------------------------------------------------------------------------------------------------------------------------------------------------------------------------------------------------------------------------------------------------------------------------------------------------------------------------------------------------------------------------------------------------------------------------------------------------------------------------------------------------------------------------------------------------------------------------------------------------------------------------------------------------------------------------------------------------------------------------------------------------------------------------------------------------------------------------------------------------------------------------------------------------------------------------------------------------------------------------------------------------------------------------------------------------------------------------------------------------------------------------------------------------------------------
