# Supplementary material for: Phylogenomics indicates the “living fossil” Isoetes diversified in the Cenozoic
Source: PLoS One. 2020 Jun 18;15(6):e0227525. doi: 10.1371/journal.pone.0227525 (PMC7302493; doi:10.1371/journal.pone.0227525)
Supplement: S1 File — Folder containing fasta files for each of the individual nuclear alignments. (GZ) [file pone.0227525.s011.gz › 1_Individual_Nuclear_Alignments/Homolog_18398.orthogroup_9.fasta]

>Theobroma_cacao
------------ATGAAGAAAAAAAGAGGAATGGAAAAAGTTAAGAGGCTGGAAGATATGGTAAATGCTGAGAATGATGATAGTGAAGGTGATCCTTGGTGGTGGCTG------------GTTCAAAAAGGGATTAAACATTCGTTCCTTTGTATATCCCTATTCGCGCTATTGGTACGCGTAGCTGTTGGTCTCCATCCATATTCCGGTGCCAAAACTCCCCCCAAGTATGGGGATTACGAGGCACAAAGGCATTGGATGGAGATTACTCTTAATCTTCCAGCCAAGGACTGGTACCGCAACAGCAGTGTTAACAATCTTAGTTATTGGGGCCTTGATTATCCACCGTTAACTGCTTATCAGAGTTACATTCATGGGGTTTTCCTTAAAACTTTCGATCCTGACTCTGTTGCGCTTTTTACTTCCCGGGGTCATGAGTCCTATCTTGGGAAATTGCTCATGAGATGGACAGTTTTATTTTCTGATGTGCTGATATTCTTCCCAGCAGTTCTTTATTTTGTGTTTGTGTATCGTGCCATGCAG------------TCTGGCAGGGGCCGTAAAAGTGATGTAGCA---------------TGGCACATTGCAATTATTCTACTCAACCCATGCCTGATCCTAATTGACCATGGTCATTTTCAGTACAATTGTATCAGCTTGGGTTTTACCATGGCCGCTGTTGCTGCATCACTCTCTCAGAGGGATCCTGTGGCTTCTGTCCTATATTGTCTTGCTCTCAACCATAAACAGATGAGTGCATATTTTGCACCTGCATTTTTTAGCTATCTATTAGGTAAATGCCTGAGGCATAAGAAT------CCACTGCTTGAGGTGTCAAAGCTGGGATTGATGGTTATAGGAACGTTTGCAATTGTCTGGTGGCCATATCTTCATTCAAAAGATGCTGCTTTCAGTGTTCTATCTCGTCTTGCTCCATTCGAGAGAGGGATATACGAGGATTATGTGGCT---AATTTTTGGTGCACCACTTCAGTGCTTGTAAAA---------------TGGAAAAAAGTA------------------------------------------------------------------TTTACTACA------CAATCATTGAGAATTTTTAGCCTTGCTGCAACCGTTTTAACCTGTCTACCCTCAATGGTTCAACAAGTGCTTGCTCCAAGCAGTAAGGGCTTTCTTTATGGGCTGCTAAATAGTTCTTTGTCGTTCTACTTATTCTCATTTCAAGTGCACGAGAAGTCTATTCTGCTTCCACTTCTGCCTCTTAGCCTGTTAGCT---------CTGGAAGAGCCTCGTTCTTTGTTGTGGTTAACACACTTTGCCATGTTCTCTATGTTTCCTCTTCTACAACGTGACAAA---------------------CTGGTTCTAGCATATATGGCTCTTTATGCTCTCTTTGTCCTTCTCTATTTTGCACCTGGTGGGCCAGGTGGAAGATGCAACAGCAGCAAAACCCTTGAT------------------------------------CATAAACAAAAGGCCAAGAAAGGCACGAAGTTTGTTTCTTCCGTTGCTTTC------CACCCACTTGTAATGGGCTTTCTCTGTTTGTGTTCTCTTATTCTGCATGTTATTTACTTGACTATGCGTCCT---------CCAAAGAAGTATCCTTTCCTTTTTGAGGCAGTGATTATGCTTCTCTGCTTTTCTCAGTTCATTATATTTACTTTTTACTTTAATTCAAAGCAATGG---------ATGTTGTTGAAACATCTTACATCGAAAGAT---------------AAACAAAAGAAGCTTATCTGA---
>Arabidopsis_thaliana
---------ATGCCGAAGAAGAAGCCGGCGAAACATTCCGGCGAAGATGACATCACCATTCCGGTATCACCACAAACCGGATCTTCGATTGATACTTGGTGGTGGCTA------------ACACATAAAGGAACCACAACTTCATTTCTCTGCATCTCCCTCTTCGCATTACTGATCCGATCTGCTGTAACAATGTATCCATACTCCGGCGCCGGAATTCCTCCTAAATTCGGCGATTTCGAAGCTCAGAGACATTGGATGGAGATAACCACAAATCTTCCAGTTATCGATTGGTATAGAAATGGCACTTACAACGATCTCACTTACTGGGGATTAGATTATCCTCCTTTAACTGCTTATCAAAGTTACATCCATGGAATCTTCCTCCGATTCTTCAATCCTGAATCTGTTGCTCTTCTAAGCTCTCGTGGTCACGAATCTTATCTTGGAAAATTGTTGATGAGATGGACAGTTTTATCGTCTGATGCTTTCATATTTTTCCCAGCTGCTCTGTTTTTCGTGTTGGTGTACCATAGGAATCGA------------ACT---AGGGGTGGTAAGAGTGAAGTGGCT---------------TGGCATATTGCTATGATTCTCTTAAACCCTTGCTTGATCCTCATTGATCACGGTCATTTTCAGTACAATTGTATCAGCTTGGGACTTACAGTTGGTGCTATTGCTGCGGTACTATGTGAGAGCGAGGTTCTCACTTGTGTCTTGTTCAGTCTAGCCCTCAGCCATAAACAGATGAGTGCATACTTTGCTCCTGCCTTTTTCAGCCATCTACTGGGTAAATGCCTAAGACGGAAGAGC------CCTATACTTTCTGTGATTAAGCTTGGAATTGCAGTCATAGTGACATTTGTTATTTTTTGGTGGCCATATGTGCATTCTTTGGACGACTTCTTAATGGTTCTCTCCCGTCTTGCTCCATTTGAGAGGGGAATATACGAGGATTACGTGGCA---AATTTCTGGTGCACTACTTCCATACTCATAAAA---------------TGGAAAAATCTG------------------------------------------------------------------TTCACAACA------CAATCCCTCAAGTCTATCAGCTTAGCTGCAACTATATTGGCTTCTCTTCCTTCAATGGTTCAGCAAATCTTGTCACCAAGCAATGAAGGTTTCCTATATGGCTTGCTCAACAGTTCAATGGCTTTCTACTTGTTTTCCTTCCAAGTGCATGAGAAATCAATCCTGATGCCTTTTCTCTCCGCAACACTATTAGCT---------CTCAAACTACCTGACCATTTCAGTCATTTAACCTATTACGCTCTCTTCTCGATGTTCCCTCTTCTTTGCCGTGACAAA---------------------CTCTTGATCCCTTACTTAACACTATCTTTTCTCTTCACCGTCATCTATCATTCACCCGGGAAT------------------------------------------------------------------------CACCATGCGATACAGAAAACCGACGTTTCATTTTTCTCCTTTAAAAACTTCCCGGGTTATGTTTTCTTACTACGAACCCATTTCTTCATCTCCGTAGTTCTTCATGTCCTCTATCTTACCATTAAACCT---------CCTCAGAAGTACCCTTTCCTATTCGAAGCACTGATCATGATTCTCTGTTTCTCATACTTTATAATGTTTGCCTTTTACACCAACTATACGCAGTGG---------ACTTTGTCAAGTCATTTCGGATCCTCTGAT---------------AAAGAAAAGAAGCAAATCTGA---
>Oryza_sativa
---------ATGGCG---------------------------AAGACGAAGAAGCCGAGGAGCTCCGCCCCAGATCCGCCAGCGCAC---------CTCCCATGG---------CACCACCCGCCGGCGCCGCCGATCTCCACCGCGCTCCTCATCTCCTTCGCCGCGCTCCTCCTCCGCGTGCTCGTCTCCGTCGGGCCCTACTCCGGCCAGGGCGTGGCGCCCAAGTTCGGCGACTACGAGGCCCAGCGGCACTGGATGGAGCTCACCCTCCACCTCCCCTCCTCCGACTGGTACCGCAACACCTCCGCCAACGACCTCGCCTACTGGGGCCTCGACTACCCGCCCCTCTCGGCCTACCAGAGCCGCCTCCACGGCCTCCTGCTCAACGCGTCGCTCCCCGACGCCGTCGCCCTCCGCTCCTCCCGCGGCTTCGAGTCCCCTGAATCGAAGCTGCTGATGCGCTGGACGGTGCTGTCGTCCGATCTGATGGTGTTCTTCCCAGCGGCGCTGTGGTTCGTCTGGGTGTACTTTAAGTGTGGA------------GTT---GGCGGAACTGGGGAGGAGAGAATGGCGGGTTGGACG---TGGTTGCTTGCCAGTTGCCTGATTAACCCATGTTTAGTGTTGATTGATCATGGCCATTTTCAGTATAATTGCATCAGCCTTGGATTGACGCTTGGAGCGATTGCGGGTGTTCTGTCTGGGAACGAGCTTGTTGCTGCTGCTCTCTTCAGTCTTTCAATCAACCACAAACAGATGAGCCTTTACTTTGCACCGGCTTTTTTCGGACATCTTTTGGGGAAATGTATCAAGCGGAAGTAT------CCAATTGTTGAGGTCATGAAATTTGGTTTTGTTGTACTGGGAACCTTTGCTTTTGTTTGGTGGCCATTTTTGCATTCTTATGAGGCTGCTATGCAGGTGATCTCTCGATTAGCTCCATTTGAGCGAGGTATATATGAGGATTATGTTGCC---AATTTTTGGTGTAGCACTTCAGTCCTTATTAAG---------------TGGAAGAGATTG------------------------------------------------------------------TTTGCAATA------AAACCGCTGAAACTCATGAGTCTCTCTGCTACCATCTTGGCTTTCCTGCCTTCATTGGTTCAGCAAATCAGATCACCAAGTAATCTTGGCTTTCTCTATTCTTTGTTGAACAGCTCAATTTCGTTCTATCTATTCTCATACCAAGTGCACGAGAAATCAATTTTGCTTCCTCTTTTGCCTGCAAGCCTCTTAGCA---------CTACAAGAACCTCACTTGTATGGATGGCTCATGTACTTTGGCCTTTTCTCAATGTACCCACTTATCTGCCGTGATCAC---------------------CTTCTTCTACAATATATAGCTGTTCTTGGTCTCTTCGTTCTTATTTACTACTCTCCTGGTGGA---------------------------------------------------------------------------AGCTCCAAAAAGGGGATGAGCATTCCATCTGGA---------------------GCCAAGGCAGTTCTAAGTCTGGCATTGTTATGCTCGCTCTTACTTCAAGTTCTATACCTGCAAATAGAACCT---------CCAAAGAGGTACCCTTTCCTCTTTGATGCATTGATGATGTTCATTTGCTTTTCCCAATTTGTCATTTTAACATTGTACACCAATTACAAGCAATGG---------ATGTTGAAC---TCCCATTCTAGATCAGTA---------------GGCAGGAAGAAGGATCTATGA---
>Ananas_comosus
---------ATGGCGAAGACGAAGACG---------AAGACGAAGACGAAGACGACGACCTCTTCGTCCCCGGATCCACCCACTTCCTCCTCCCTCTTCCCATGGTCG------TCGTCGTCCCCGAGTCTCGCAACTCCCACGGTGCTCCTCATCTCCCTCTTCGCCTTCCTTGTCCGCGTCCTCGTCTCCCTCGGCCCTTACTCGGGCGAGGGGACGCCCCCCAAGTACGGCGACTACGAGGCCCAGCGCCATTGGATGGAGATCGCCCTCCACCTCCCCCCCTCCGATTGGTACCGCAACTCCTCCGCCAACGACCTCTCCTACTGGGGCCTCGACTACCCCCCGCTCTCAGCGTACCAGAGCCGCGCCCACGCGCTCCTCCTCAACGCCACGATCCCCGAATCCGTCGCCCTCGGCGCATCCCGCGGATTCGAATCCAAACCCTCGAAGCTGCTGATGAGGTGGACGGTGCTTTCCTCGGATCTGATCGTGTTCTTTCCCGCCGCTCTCTACTTCGTGTGGGTGTATAGGCGTGTTTTT------------GTT---GGTGGTGGAGTTTGTGATCGAGACGGGGGTTCAGTGTTGTGGCTCCTTGCAATGATTCTGCTCAATCCGTGTTTAATTCTCATTGATCACGGGCATTTCCAGTATAATTGCATCAGCCTGGGACTAACACTTGGAGCCATTGCTGCTGTCCTGTCACAAAATGAGCTTGCGGCATCTGCTCTCTTCACTCTTGCAATCAATCACAAGCAGATGAGCTTATACTTCGCACCAGCATTTTTTAGCCATCTTCTGGGGAAATGCCTTAAGCGTCGATTT------CCAGTTATTGAAGTAACGAAACTGGGTGTTGTGGTATTGGCAACATTTGCACTTGTCTGGTGGCCTTATTTGCATTCTCTGGAAGCTTTTATTGAGGTTCTTTCTCGGTTAGCTCCCTTTGAAAGGGGCATTTTCGAGGACTACGTTGCC---AACTTTTGGTGTAGCACCTCAGTTTTTATCAAG---------------TGGAAGAGATTG------------------------------------------------------------------TTCTCGGTC------CAATCACTAAAACTTCTGAGTCTTTTCACCACTATCCTAGGCTTTTTGCCTTCATTAGTTCAGCAAGTGAAATCTCCAAGCAATCTCGGCTTCCTCTACTCTCTGTTAAATAGCTCCTTTTCTTTCTTTCTATTTTCTTACCAAGTGCACGAGAAGTCTATATTGCTGCCTCTTTTGCCCGCGAGCCTTTTAGGG---------CTACAAGAACCTCAGCTTTATGGGTGGTTCGTTTATTATGCCCTTTTCTCGATGTACCCTCTTCTTCGCCGCGATCGA---------------------CTTATTTTACAATACATAGCTGTTCTTGCTCTTTTTGGTCTTATTTTCCACTCCCCTGATCGA---------------------------------------------------------------------------AGTCGTGGCACGAAGACAAGCAGATTTTATACA---------------------AGAAAAGAGCTTTTGGCCCTTCCATTGTTTTTCTCCATCATACTACATTTTGTCTATGTAATTACGCAGCCT---------CCGGAGAAGTATCCTTTCCTATTTGAAGCCATGATTATGTTTCTTTGCTTTTCTCAGTTTGTGAGTTTAGTTATGTACACCAATATTAGGCAATGG---------ACGCTATCAGAATCCTTTTCTTTGTCAATG---------------AGAGCAAAGAAGCATATTTGA---
>Physcomitrella_patens
---------ATGGCGGAGGAGGATGAAACGACC---------------------------------GTGAGGCATGCATACAAGGAATCTCCTTCCTGGAGCTGGCCTGCGACCACATCAATGCAGAGGAAGTTCTCGTTTGGAGCG------ATATGTGGATTTGCCTTGCTCCTGAGAATGATGCTGTCGCTGCAGCCTTATTCAGGTGCTGGGGTAGCTCCAAAATATGGCGACTATGAAGCGCAACGGCATTGGATGGAGATCACTGTCCATACTCCTGTGAAGGAGTGGTACGTGAACACAACAAACAATGATCTCCGTTACTGGGGACTTGATTATCCGCCCTTGACGGCGTACCAAAGTTGGATACACGGACGTATCATACACGCTCTCGAACCCGCAGCAGTGGCTCTCAACACCTCTAGAGGACATGAAGATGCCAGAAGCAAATTCTTGATGCGATGGACGGTTTTGTCATCAGACATCCTTGTGTTCTTTCCTGCAGCCTTGGCGTTCGTTTCTCTCTATTATAAGCTTGCG------------ATA------------TTTGAAGAACAGGCC---------------TGGGCATTGAGCATGATACTTCTTCAACCAGCCCTGATTCTAATTGATCATGGACATTTTCAATTCAACTGCATCAGCTTGGGCTTAGCAGCTGGAGCCGCCGCTGCTGTTGTCTCAAGACACGAGCTTGTAGCATGTGTGCTGTACTCCTTATCGCTTAATCACAAACAGATGAGTGCATATTATGCACCGGCATTCTTCGCTCATCTTCTCGGACGTTGCATCCAACGCCGATCT------CCAGTTTTTGGTGTCGTGAAACTAGGAATTATGGTCTTGACTACATTTACGATATGCTGGTGGCCTTTTCTGTCATCCAGACATTCTGCTTTGCAGGTTCTCAACCGGCTGGCTCCCTTTGAACGTGGGCTCTACGAGGACTACGTTGCG---AACTTTTGGTGTGGGACTTCTATGCTAATCAAG---------------TGGAAGCAGTTG------------------------------------------------------------------TTCTCTGTT------CCAGTGCTTGCACGGTTGGCTTTGGGCGCCACTATCACTGCAGCTTTGCCATCTATGGTGCAGCAGATTCGTGCCCCAAGTGCTCGAGGCTTTCTTTTGGCTATGCTCAATAGTTCTTTTGCGTTCTACTTCTTTTCTTTTCAAGTGCATGAGAAGTCCGTGTTGCTACCGCTCCTTCCAGCTACTCTGTTAGCA---------CTAGAAGAACCTGGGTTGTTGCAGTGGCTAGTGCCTTACGCTGTCGTTTCCATGCTCCCTCTCCTTCGACGCGATGAC---------------------CTTGTATTGCCCTACTTTGCACTCCTAGCTCTCTTCTTTCTCTTACTGAAGTGCCCAAGACATTTCGAATAT---------------------------------------------------------------AAAATCGCTGAAGACAAACTAATTAAGATTTTCAGG---------------------GCACCCATTTTGAGAAATTGTTCTTTAGCAGGAGCTGCTATTCTTCATCTGTTGTATTTCTACGTGCAGCCA---------CCCCCAAGATACTCATTCCTGTTTGAGGCCTTTATTACTTCATACTGTTTTGCACATTTTCTAGTATTATTTATTTACGCAAATTGTAAACAATGGTATGTGCCTGGTGATGGCCAGTGGGTATCATCCTCGAAG---------------AAAATTAATTGA------------
>Ceratodon_purpureus
ATGTGCATCTCTGCCATGGAGCCCGAG---------------------------------------------CATCACCACCACGATCATCTGGCGTGGCGCTGGCCT---ACGTCCAGCCTCCTCCGGACCCTCTCCATCGTAGTC------CTCTGCGCCTTTGCCTTGCTCCTCCGCATCCTCTTGTCGCTGCATTCCTACTCCGGTGCTGGCGTCGCCCCCAAATATGGAGACTACGAGGCGCAGCGGCACTGGATGGAGATTACTGTCCATACTCCTGTCAAGCAGTGGTATACCAATACCACAGAGAATGATCTGCGATACTGGGGACTCGATTACCCGCCATTGACGGCGTATCAAAGTTGGGTGCACGGGCGAATCATACATTTTCTCGATTCTGCAGCAGTGGCTCTCAAATGTTCTCGAGGCTACGAGGATGCCAAGAGCAAATTCTTGATGCGATGGACGGTTTTGTCATCCGACATCATTGTGTTCTTTCCTGCAGCTATCGTGTTCGTTGCTTCATATTATAAGCGTAGA------------AGA------------TTTGAAGAACGGGCA---------------TGGGCTTTGGGCATGATTCTTGTTCAACCAGCTCTCATGATTATTGATCATGGTCACTTTCAGTTTAACTGCATCAGTTTGGGCTTAGCAGCTGGATCCGCCGTGGCTGTTGTCTCGAAACACGAGCTTGTCGCATCTGTGCTATATTCTTTGTCTCTCAATCACAAACAGATGAGTGCATATTATGCACCGGCGTTCTTTTCTCATCTCCTTGGACGGTGCATCCAACGTCGCTCT------CCAGTATTTGGTGTTATGAAACTAGGAATTGTGGTCTTGAGTACATTCACGGTTTGTTGGTGGCCTTTTCTGTCATCCAGGCAGTCTGCTTTACAGGTTCTGAGTCGATTGGCCCCCTTTGAGCGTGGTCTCTTTGAGGATTACGTTGCA---AACTTCTGGTGTGGGACTTCTATACTCATTAAG---------------TGGAAGCAGCTG------------------------------------------------------------------TTTTCTATT------CCAGTGCTTGCTCGCATGGCTTTGAGTACCACTGTTATAGCGGCTTTGCCATCCATGTTGCAACAGATCTGGGCTCCAAGTGCTCGTGGCTTTCTTCTGGCCATGCTCAACGGCTCTTTTGCCTTCTTCTTCTTTGCTTTTCAAGTGCACGAGAAATCGGTGTTGCTACCACTGCTACCGGCCACTCTGTTAGCC---------CTTGACGAACCTGAGGTGTTGCATTACTTAGTGCCTTATGCTATGATCTCCATGTTTCCC------------------------------------------------------------------------------------------------------------------------------------------------------------------------------------------------------------------------------------------------------------------------------------------------------------------------------------------------------------------------------------------------------------------------------------------------------------------------------------------------------
>Lygodium_japonicum
---------------------------------------------------------------------------------------------------------------------------------------------------------------------------------------------------------------------------------------------------------------------------------------------------------------------------------------------------------------------------------------------------------------------------------------------------------------------------ATGCGTTGGACGGTCTTGTCGTCAGATGCTTTTGTCTTTTTTCCAGCCGCCTTGGCCTTTGTTGCTGCCTATTATGCGGGGAAA------------AAA------------TTTGAGGAACAAGCT---------------TGGGCTTTGATGATTATCCTTATGCAGCCAGCTTTAATTTTAATAGACCATGGACATTTTCAGTTTAACTGCATAAGCCTTGGATTCACAATTGGTTCAGTTGCTGCCATTTGCTTGGAAAAGGACATTTTGGCAAGTGTTCTTTTCTGCCTTGCTCTTAACCACAAGCAGATGAGTGCCTACTATGCTCCGGCATTTTTTGCATATCTGCTTGGGAAGTCATTACGGTGTCGGCAC------CCTTTCTTGGAAGTTGTGAAGCTCGGGGTGGTGGTGGTTGGTACATTTGTTTGTTGTTGGTATCCCTTTCTTGGTTCAAAGGAGACGGCAGTTTCGGTACTATCCCGGTTGGCGCCATTGCAACGTGGTATATTTGAAGATTATGTTGCC---AACTTTTGGTGTGCAACCTCTATAGTCATCAAG---------------TGGAAACAACTT------------------------------------------------------------------TTTGCAATT------GGATCCTTGGCTCGCCTTGCTTTTTTGGCAACGATCAGCTGTTTTTTACCATCTGTTCTGCAGCAGATTAAATCTCCCAGCCTTCCTGGGTTTCTTCTTGCCATGTTCAACAGCTCACTTTCCTTCTATCTCTTCTCATACCAGGTTCATGAAAAATCGATTTTATTACCATTGCTTCCTGCTACCCTTTTCGTA---------CTGAAGGACCCCGTACTGTACAGAGGGATGGTGGTGTGTGCTATGCTTTCCATGTTCCCTCTTCTTTGCAGAGATGAG---------------------CTGGTGGTACCTTACATTGCCCTTTTTGTCCTTCATTCCCTCTTACTAAGAACTGGCAGTCATTTTGGTAACACGGAGGGACGTTTTGCACTTCTA------------------------------------------------------------------------------------------------CTGAATCATTCAATTAAGGTACTTCTCACAATTGGTTGCCTCCTGAACTTATGCTATATGGTAATGGCTCCT---------CCAGTGAGGTATCCTTACATTTTTGAGGCTTTGATATCTGCTTGTGTGTTTGTTGTTCTTGTTATACTTTTGATATATGCCAATTTGAGGCAATGGTCAACT---CCTGTAGACAATCATCTTACATCTAAATGC---------------AAAGTGCCATGA------------
>Selaginella_moellendorffii
---------------ATGCGGGATGCG------------------------------------------------------------------------------CCT---------------------TCGTTCCGCGCTTCCGCGATCTTCATTGCGGCCGTCGCCGTGCTGATTCGTCTTCTCACAGGCCTCCATTCGTATTCTGGCGCTGGAAATCCTCCCAAGTATGGAGATTACGAAGCGCAGCGGCACTGGATGGAGCTAACGATCAACCTGCCCGTCTCGGACTGGTACCGCAACACTACTGACAACGATCTTGGCTACTGGGGCCTGGATTATCCTCCTCTCACGGCCTACCAGAGCTACATACATGGAGTTTTCATGCGAAAGTTTGACGAGCAGTCGGTTGCATTGCATTCTTCCAGAGGCTATGAATCTCTCCACAGCAAGGTTCTCATGCGATGGACTGTGGTGTTATCGGACCTTGCTATTTTTTTCCCGGCAGCTATAGCTTTCGTTGCGGCTTATTATCGCCAGAGA------------AGT------------CATGAAGAGCGTGTC---------------TGGGTTCTAGCGCTTATTCTGTTGCAACCGGCTCTGATATTGATCGATCACGGACACTTTCAGTATAACTGTCTGAGCCTGGGATTGGCGATTGGTGCCGCGGCAGCAGTCATTTCAAGGTGGGAGATAGTAGCGTGTGTTTTATTTTCATTGTCGCTTAATCACAAGCAGATGAGCATGTATTACGCTCCCGCGTTCTTTTCGCATCTCCTGGGGATTTCTTTGAGAAAGAAGTAT------CCGGTGCTGAATGTTTTGAAGCTTGGAGCTGCCGTTTTATCGACTTTTGCTCTTTGCTGGTGGCCATTTTTGCATTCCAGAGAAGCAGTATTACAGGTTCTGAGTCGCCTGGTTCCAATCCATCGGGGATTGTTTGAGGACTACGTGAGC---AATTTTTGGTGTGTTTCTAACCTGCTCATAAAG---------------TGGAAACAGCTG------------------------------------------------------------------CTCCCAGAT------CGAGTGCTTGTTCAGCTTGCGTTCGTCGCCACTTTGGCCTGTATACTGCCGTCTATGCTTCAGCAGATACTCAGGCCAAGCAGGAGAGGCTTCCTCCTGGCGATGTTCAATTGCTCGTTTGCCTTCTATTTCTTCTCTTACCAAGTGCACGAGAAATCTATTCTTCTTCCTGTAATTCCGGGAACGCTTCTCGCT---------TTAGACGAGCCACTCGTTTGGAGATGGCTGATACCAGGTGCACTCATGTCCATGTTCCCTTTGCTCGTTCGAGATGGT---------------------CTCCTGCTCCCATATTTCGCGTTGCTGCTGCTCTTCTTCCTCGGTTTTGTTCCACTCAGGAGTTTCAAC------------------------------------------------------------------------------------------------------------------------------CCAGTAGCAGCATCC---TCACTGCTTGGTGGCTTCGTTCTTCATCTCGCTTATCTGCTGCTGGATCCA---------CCTGCGAGATACCCATACCTTTTTGAGGCTTTTATTGCAACCTACACATTCGCATACTTCGCCGCGATCTTTCTGTACACAAACTACCGCCAGTGG---------TCCAGGAGTCGAGTTTTATCGTCGACACAA---------------AAACGGAAAAAGAAAGTATGA---
>Isoetes_lacustris
------------------------------------------------------------------------------------------------ATGGCTTGGCCA---TCGCCTCTGATGCTTCGAAATTTCGTTTGGGGAGCAGCCCTCGTAGCAGGCTTCGGTTTGTTGCTTCGAATCCTCGTTTCTCTTCATCCTTACTCCGGTGCACAAACTCCTCCTAAATATGGGGATTACGAAGCACAACGACATTGGATGGAGGTCACACTTCATATCCCCATCAAAGACTGGTATAAGAACACAACCAATAATGATATGGATTATTGGGGCCTAGACTATCCACCTCTCACTGCCTATCAAAGCTATGTGCATGGAATGTTTATGAACATTCTAGAACCAGCTAGTGTTGCATTGAAAACATCAAGAGGGTACGAGTCTCCTTCAAGCAAATTGTTGATGCGTTGGACAGTGTTGTCATCAGACATGCTAGTATTTTTTCCTGCAGCGTTTTTGTTTGTTGCAGCGTATTACAATCAAAGA------------CGT------------GTTGAAGAAAAGACC---------------TTAGCATTTGCTGTAGTCCTCCTGCAACCTGCACTGATATTAATTGACCATGGGCATTTTCAGTACAATTGTATTAGCTTAGGTTTGGCAGTTGGAGCAGCTACTGCAATTATTTCTGATTGGGAATTGCTAGCTTGTGTGCTGTACTCACTCTCACTTAACCATAAGCAGATGACCATGTATTACGCACCAGCGTTTTTTGGACATTTATTGGGCTGTTGCCTACGAAGA------------------------------------------------------------------------------------------------------------------------------------------------------------------------------------------------------------------------------------------------------------------------------------------------------------------------------------------------------------------------------------------------------------------------------------------------------------------------------------------------------------------------------------------------------------------------------------------------------------------------------------------------------------------------------------------------------------------------------------------------------------------------------------------------------------------------------------------------------------------------------------------------------------------------------------------------------------------------------------------------------------------------------------------------------------------------------------------------
>Amborella_tricopoda
---------------ATGGAAGGGAAGGGGAAGGAG---------------------------GAGAGGAACCCAACTAAAAAATCAGACCGTGTTGTCGTTTGGCTT------------CTACATAGAAAATTCACTCTCCTGTCC------ATCCTTCTATTTGCCTTTTTCCTTCGCATTCTCGTTTCTCTCCATCCTTACTCTGGTGCACGGAGGCCCCCCATGTTTGGGGACTATGAAGCCCAACGCCATTGGATGGAGATTACTATAAACATCCCACCTCGAGAATGGTACAAGAACACCACCTTCAACCATCTTGCCTATTGGGGCCTCGACTATCCTCCCCTCACTGCTTACCAGAGCTACTTCCATGGCATCTTCCTCCGAGCCCTCGACCCCAATTCTGTCGCCCTCTCCTCTTCCAGAGGCTATGAAACTCCTCTCAGCAAGCTCCTGATGAGGTGGACGGTATTGTCATCAGATGCACTCGTATTCTTTCCAGCAGCTCTGTATTTTGTTATTGTTTACTATGCTGGTCGT------------AAA------------GATGATGAAGTTGCA---------------TGGCAACTTGCCATGATTTTACTTCTTCCAGGTGTCATTTTGATAGATCATGGTCACTTTCAGTATAATTGCATCAGCCTTGGTTTAACGATTGGAGCAGTCGCTGCTATCATCTCTGAGAATGATGTGCTTGCTTCTGTGTTATATTGTCTAGCACTCAACCACAAGCAGATGAGTGCATATTATGCACCTGCATTTTTTGGCCATTTATTAGGGAAATGCATCCGTCGCAAGAAC------CCGCTACTAGAGACTATGAAACTAGGTTTTGTGGTCTTCGGAACTTTCATCATTGTTTGGTGGCCTTATCTCTCTTCTGTTGAAGCAATTTTAGAAGTTCTTCGTCGCCTGGCCCCTTTTGAGAGGGGAATATACGAGGACTATGTGGCT---AACTTTTGGTGTAGCACGTCATTTGTCATAAAG---------------TGGAAGCGGCTC------------------------------------------------------------------TTCTCTATG------CAAACACTGCGCTTGCTTAGCTTTGGTGCTACTCTAGCATCGATTTTACCCTCGACGGTTCACCAAATCAGTGTGCCTAGTCGCCAAGGCTTCCTTTATGCTATGCTGAATAGTTCATTTTCCTTCTATCTCTTCTCTTTCCAAGTTCACGAGAAGTCTGTCCTTTTGCCACTGGTAGCGATGAGCCTCTTGGCT---------TTGGAAGAGCCTCTTCTTTTCCACTGGTTTTCATGCTACGCTATGCTTTCCATGTATCCTCTTCTTTGTCGGGATGGG---------------------TTGGTTGTACCATATGGAGCTCTTTTGCTTCTCTCCAACCTCCTCTACTTTACGCCTCAAGTTTTCGGGGGA---------------------------------------------------------------CATCGTAGGAGAGAGAGAGTTTCTTTTGGCTTTAGG------------------------AAGGTGTTGATGGCCCTCTGTCTGTTGAGTTTTCTTGTCATTCATGTTATTTACCTGTCAGTGACCCCT---------CCTAAGAGATATCCCTTCATCTTTGAGGCATTTATCATGGTTTTATGCTTCTCTCAGTTTGTGGTGATTGCAGCTTATACGAACATGAAGCAATGG---------------------ATGTTACAAAGTAGTTGC---------------TTTCCAAAGGAGAAAATGCATTGA
>Littorella_uniflora
---------ATGGCGATCGACAACAGAAACAAGCACAACAAGAAGAAACACGACACCTCATCCACACCGGAAGATCCCGATCCAGACGCCAACATCTGGTCATTCATC------------ACCTCACGAGGCACAAAGTCATGGTTCCTCTGCACCAGCCTATTCGCAATCCTAATTCGCCTGTCCGTCGCGCTCCACCCCTACTCCGGCGCCGCCATGCCGCCTACGTTCGGGGATTATGAGGCGCAGCGCCATTGGATGGAGATCACGGTGAATCTCCCCGTCAGAGATTGGTACCGCAATAGCACTGTGAATGATCTTCGGTATTGGGGGCTCGATTACCCTCCGCTTACTGCGTATCAGAGTTACTTCCATGGGATGATGTTGAAGGTTTTCGATCCTGCTTCGGTTTCGCTCGTTGATTCTCGTGGATACGAGTCTTACCTTGGGAAGCTGTTGATGAGGTGGACGGTTTTGATGTCTGATTTGATGATATTCTTTCCTGCAGTGCTTTACTTTGTAACCGTGCATTACTCGGGGACG------------TCC---AAAGGGGAGAAAAGTGGTATGGCG---------------TGGCACGGTGCGATGATGCTGTTGAACCCGTGTCTCATTTTGATTGATCATGGCCATTTTCAGTATAATTGCATCAGCTTGGGGCTAACAACTGCGGCTGTAGCAGCAATTTTGTCGGACAGAGATGTGGTTGGATCTGTTCTATTCAGCCTTGCCCTTAACCATAAACAGATGAGTGCGTATTATGCTCCTGCTTTCTTTGGCTATCTCTTGGGCAAATGCCTCAGACGCAAGAAT------CCAATTTTTGAGGTTATAAAACTAGGTTTGGCGGTGTTGGGGACCTTTGCTTTAGTTTGGTGGCCATATCTTTATTCCGTCGATGCAGCTTTGAAGGTTCTTTCTCGCTTAGCCCCCTTTGAGAGAGGTCTATATGAGGATTATGTAGCA---AATTTTTGGTGCACAACTTCAGTCATCATCAAG---------------TGGAAGAGATTG------------------------------------------------------------------TTCACCAAC------CAGTCGCTGAGACTCATTTGCCTCTCTGCAACTGTTTCTACTTTTCTGCCTTCTATGATTCAGCTTGTATGGTCACCAACCAAACGTGGTTTTCTGTATGGATTGCTGAATTGCTCTTTCGCATTCTACCTATTCTCTTTTCAAGTTCATGAGAAATCAATCCTGCTTCCGCTGCTGCCAGCTAGCTTCTTGGCC---------TTGGAAGAACCTTCTGTTTTCCAGTGGTTGATATATCACGCTTTGCTCTCTATGTTCCCTCTTTTGAGGCGCGACAAA---------------------TTGGTTCTTGCATATGCCGCACTGTATGGTCTTTTCATGCTTCTCTACTACACCCCTGGTGGA---------------------------------------------------------------------------AGTAAGAAGAGAGAGATTGGT---------------------TCTTTC------TATTCCAATCTCAAAGCCGTTGCACTCTTCTGCTCTCTTTTACTTCATATCATATACATGACTGCAAATCCT---------CCAGAGAAGTATCCTTACCTCTTCGAAGCTGTAATAATGCTATTCTGTTTCTCTCAGTTCGTATTGGTTACTATTTATTCAAACTCAAGACAGTGG---------AAACTTCTCAAGTCTTCGACTTCAGAGGAT---------------GCCAGAAAGAAGAACATCTGA---
>Isoetes_spp
---------------------------------------------------------------------------------------------------------------------------------------------------------------------------------------------------------------GGTGCACAAACTCCTCCTAAATATGGGGATTACGAAGCACAACGACATTGGATGGAGGTCACACTTC-----------------------------------------------------------------------------------------------------------------------------------------------------------------------------------------------------------------------------------------------------------------------------------------------------------------------------------------------------------------------------------------------------------------------------------------------------------------------------------------------------------------------------------------------------------------------------------------------------------------------------------------------------------------------------------------------------------------------------------------------------------------------------------------------------------------------------------------------------------------------------------------------------------------------------------------------------------------------------------------------------------------------------------------------------------------------------------------------------------------------------------------------------------------------------------------------------------------------------------------------------------------------------------------------------------------------------------------------------------------------------------------------------------------------------------------------------------------------------------------------------------------------------------------------------------------------------------------------------------------------------------------------------------------------------
>Isoetes_andicola
---------------------------------------------------------------------------------------------------------------------------------------------------------------------------------------------------------------GGTGCACAAACTCCTCCTAAATATGGGGATTACGAAGCACAATGACATTGGATGGCGGTCACACTTCATATTCCCAACAAAGACTAGTATAAGAACACAACCAATAATGATATAAATTATTGGGGCCTAGACTAT---------------------------------------------------------------------------------------------------------------------------------------------------------------------------------------------------------------------------------------------------------------------------------------------------------------------------------------------------------------------------------------------------------------------------------------------------------------------------------------------------------------------------------------------------------------------------------------------------------------------------------------------------------------------------------------------------------------------------------------------------------------------------------------------------------------------------------------------------------------------------------------------------------------------------------------------------------------------------------------------------------------------------------------------------------------------------------------------------------------------------------------------------------------------------------------------------------------------------------------------------------------------------------------------------------------------------------------------------------------------------------------------------------------------------------------------------------------------------------------------------------------------------------------------------------------------------------------------------------
>Isoetes_elatior
----------------------------------------------------------------------------------------------------------------------------------------------GAGCAGCCCTCGTAGCAGGCTTTGGTTTGTTGCTTCGGATCCTCGTTTCTCTTCATCCTTACT--GGTGCACAAACTCCTCCTAAATATGGGGATTACGAAGCACAACGACATTGGATGGAGGTCACACTTCATATTCCCATCAAAGACTGGTATAAGAACACAACCAATAATGATATGGATTATTGGGGCCTAGACTATCCACCTCTCACTGCCTATCAAAGCTATGTGCATGGAATGTTTATGAACAGTCTAGAACCAG--------------------------------------------------------------------------------------------------------------------------------------------------------------------------------------------------------------------------------------------------------------------------------------------------------------------------------------------------------------------------------------------------------------------------------------------------------------------------------------------------------------------------------------------------------------------------------------------------------------------------------------------------------------------------------------------------------------------------------------------------------------------------------------------------------------------------------------------------------------------------------------------------------------------------------------------------------------------------------------------------------------------------------------------------------------------------------------------------------------------------------------------------------------------------------------------------------------------------------------------------------------------------------------------------------------------------------------------------------------------------------------------------------------------------------------------------------------------------------------------------------------------------------------------
>Isoetes_coromandelina
----------------------------------------------------------------------------------------------------------------------------------------------------------------------------------------------------------------GTGCACAAACTCCTCCTAAATTTGGGGAATATAAAGCACAACGGCATTGGACGGAGGTCACACTT------------------------------------------------------------------------------------------------------------------------------------------------------------------------------------------------------------------------------------------------------------------------------------------------------------------------------------------------------------------------------------------------------------------------------------------------------------------------------------------------------------------------------------------------------------------------------------------------------------------------------------------------------------------------------------------------------------------------------------------------------------------------------------------------------------------------------------------------------------------------------------------------------------------------------------------------------------------------------------------------------------------------------------------------------------------------------------------------------------------------------------------------------------------------------------------------------------------------------------------------------------------------------------------------------------------------------------------------------------------------------------------------------------------------------------------------------------------------------------------------------------------------------------------------------------------------------------------------------------------------------------------------------------------------------
