# Supplementary material for: Phylogenomics indicates the “living fossil” Isoetes diversified in the Cenozoic
Source: PLoS One. 2020 Jun 18;15(6):e0227525. doi: 10.1371/journal.pone.0227525 (PMC7302493; doi:10.1371/journal.pone.0227525)
Supplement: S1 File — Folder containing fasta files for each of the individual nuclear alignments. (GZ) [file pone.0227525.s011.gz › 1_Individual_Nuclear_Alignments/Homolog_36652.orthogroup_1.fasta]

>Arabidopsis_thaliana
------------ATGGCAGTGAAGAAAGCCTGCGAAATGTTCCCGAAGAGTTTGATCGAAGATGTTCACAAATGGGGTTGCATGAAGCAAACCGGTGTTAGCCTTAGATACATGATGGAGTTTGGTTCCAAACCTACTGAGAGGAATCTTTTGATTTCTGCTCAGTTTTTGCATAAGGAGCTTCCGATTCGCGTCGCCAGGAGAGCGATCGAACTCCAGACGCTTCCTTATGGTCTCTCTGATAAACCTGCCGTTTTGAAGGTGCGGGATTGGTATTTGGAATCTTTCAGGGACATGAGAGCATTTCCTGAGATTAAGGATTCGGGTGACGAGAAAGATTTCACTCAGATGATTAAGGCTGTCAAAGTAAGGCATAACAATGTGGTTCCCATGATGGCTTTGGGTGTTAATCAGCTCAAGAAAGGAATG---------------AATTCTGGAAATCTTGATGAGATTCATCAGTTTCTTGATCGTTTCTACTTGTCGCGAATCGGGATCCGGATGCTTATTGGGCAGCACGTTGAGTTGCATAATCCAAATCCACCGCTTCATACAGTGGGTTATATACACACAAAGATGTCTCCTATGGAGGTAGCAAGGAATGCAAGTGAAGATGCTCGGTCAATTTGTTTCCGAGAGTACGGTTCTGCACCGGAAATAAACATATATGGCGATCCCAGTTTCACCTTTCCGTATGTTCCAACGCATTTGCATCTTATGATGTATGAGCTAGTCAAGAACTCTCTACGTGCTGTCCAAGAGCGATTTGTTGACTCTGATAGAGTTGCACCACCAATCCGCATTATAGTTGCTGATGGAATCGAAGATGTTACTATAAAGGTCTCAGATGAAGGTGGAGGTATAGCAAGAAGCGGTCTTCCCAGAATATTCACCTATCTTTACAGCACTGCAAGAAACCCGCTTGAGGAGGATGTC------GATTTAGGAATAGCTGATGTTCCCGTGACTATGGCTGGATATGGTTATGGTCTTCCAATTAGTCGCTTGTATGCTCGATATTTCGGTGGAGATTTGCAGATCATATCCATGGAAGGATATGGGACTGATGCATACTTGCACTTGTCTCGCCTTGGAGATTCGCAAGAGCCTTTACCCTGA---
>Theobroma_cacao
------------ATGGCGGCTAAAAAGGCCTGCGAGTCTTTCTCCAAAAGCTTCATAGAGGAGGTGCAGAAATGGGGTTGCATGAAGCAGACAGGGGTCAGCTTGAGGTACATGCTGGAGTTTGGGTCCAAGCCCACCGACCGAAACTTGTTGATTTCTGGTCAGTTTCTCCACAAGGAGCTCCCCATTAGGATTGCTCGGAGAGCTATCGAGCTCGAGACCCTCCCTTATGGCCTTTCCGAGAAACCTGCTGTCTTGAAGGTGCGAGACTGGTATTTGGATTCCTTCCGTGACCTAAGATCTTTTCCTGAGATCAAGGATATAAATGATGAGAAGGAATTTACACAAATGATCAAGGCTATCAAGGTGAGACACAACAATGTGGTCCCTATGATGGCTTTGGGGGTTCAGCAGTTGAAGAAAGGCATGGAT---CCAAAGATTGTTTATGAGGATCTTGATGAGATTCATCAGTTTCTAGATCGATTTTACATGTCAAGAATTGGAATTCGCATGCTTATTGGGCAGCATGTGGAGTTGCATAACCCCAATCCTCCTCCACATTGTGTGGGCTATATACATACAAAAATGTCTCCAGTGGAGGTGGCACAAAATGCCAGTGAGGATGCTCGTGCTATTTGTTTGAGAGAGTATGGCAGTGCACCTGAGGTTAATATCTACGGGGATCCCAAATTTACATTCCCGTATGTTCCAACACACTTGCATCTTATGGTATTTGAGTTGGTCAAAAACTCCTTGCGTGCTGTCCAAGAGCGCTTTATGGATTCAGATAAAATTGCACCACCTGTTCGAATAATAGTTGCTGAGGGAATTGAGGATGTAACTATAAAGGTAACG---AGGGGGGTGGCATACCGAGAAGTGGTCTTCCCAAAA---TTTTCACATACCTTTACA------------------------------------------------------------------------------------GCACTGCCAAAAACCCATTGG------------------------------------------------ATGAATACTCAGATCTGGGAACAGCTGATACAGTAA------------------------------
>Isoetes_sinensis
------------ATGGCAGCTAGGAGGCTTGCAAATACTGTATGTCGAAGCCTCCTAGATGACATTCATCGATGCAGCTTGAAAAGACAGACTGGGGTGAGCTTGAAGTATATGATGGACTTTGGCGCATACCCAACTGAAAAAAACCTTCTCGTCTCAGCTCAATTTCTTCACAAGGAGCTTCCTGTCAGACTTGCTCATCGAGTTATAGAACTTGAAAATCTACCTCATGGACTTTCAGAGAAGGCACCTGTTTTAAAGGTAAGAGATTGGTATGTGGACTCATTTAAGGATCTGCGGAGCTTTCCAGACATACAAGATTCGGCAGACGAATTGAAGTTTACAGACCTCATTCACCAAATAAAGATACGCCACAACAATGTGACCCCAACAATTGCAATGGGTGTTCAGGAACTAAAGGAAGACCTTGGT---CGTAAAGTAGGTTTAAATGAGCTTCCTGAGATACATCAGTTTCTCGATCGCTTCTACATGTCACGTATTGGCATCAGAATGTTAATTGGTCAGCATGTTGCACTCCATCAAAAAGACCCGCCACCAGGTTACATAGGCTTGATTTGTACAGGAGTATCTCCAGTGGTGGTTGCACAGAATGCCGTTGATGATGCACGTTCAGCATGCATGCGTACCTACGGAAGTGCACCAGAAGTACACATTTATGGAGATCCCTCTTTTACTTTTGCGTATGTGCCTACTCATCTCCATCAGATGCTGTTTGAGCTCTTGAAAAACTCCCTGCGAGCAGTGCAAGAACGCTACATAGATTCAGATCAAGAGTGCCCACCAGTTCGGATCGTTGTTGCAGATGGCGATGAAGATGTCACTGTGAAGATTTCTGACGAAGGTGGTGGAATTCCAAGAAGTGGGCTCCCAAAGATTTGGACCTACTTATATACTACTGCAAAATCACCACTTGCTGAGGGCAGG---CATTCT---------CAGGAAACTCCAAATGTGATGGCAGGGTATGGCTATGGGCTTCCTATTAGTCGTCTTTATGCAAGATATTTTGGTGGCGACTTGCAAGTCATTTCAATGGAAGCTTATGGGACTGATGCATACCTTCACCTTAATAGACTTGGGAATGTTCAAGAACCTCTACCATAA---
>Isoetes_lacustris
------------ATGGCAGCTAGGAGGCTTGCAAATACTGTATGTCGAAGCCTCCTAGATGACATTCATCGATGCAGCTTGAAAAGACAGACTGGAGTGAGCTTGAAATATATGATGGACTTCGGCGCATACCCAACTGAAAAAAATCTTCTTGTCTCAGCTCAATTTCTTCACAAGGAGCTTCCTGTTAGGCTTGCTCATCGAGTTATAGAACTTGAAAATCTACCTCATGGACTTTCAGAGAAGTCACCTGTTTTAAAGGTAAGAGATTGGTATGTGGACTCATTTAGGGATCTGCGGAGCTTTCCAGACATACAAGATTTGGGAGACGAGTTGAAGTTTACAGACCTCATTCACCAAATAAAGATACGCCACAACAATGTGACTCCAACAATTGCAATGGGTGTTCAGGAATTAAAGGAAGACCTTGGT---CGGAAAGTGGGTTTAAATGAGCTTCCTGAGATACATCAGTTTCTCGATCGGTTTTACATGTCACGTATTGGCATCAGAATGTTAATTGGTCAGCATGTTGCACTCCATCAAAAAGACCCGCCACCAGGTTACATAGGCTTGATTTGTACAGGAGTATCTCCAGTGGTGGTTGCACAGAATGCCGTTGATGATGCACGTTCAGCATGCATGCGTACCTACGGAAGTGCACCAGAAGTACACATTTATGGAGATCCCTCTTTTACTTTTGCGTATGTGCCTACTCATCTCCATCAGATGCTGTTTGAGCTCTTGAAAAACTCCCTGCGAGCAGTGCAAGAACGCTACATAGATTCAGATCAAGAGTGCCCACCAGTTCGGATCGTTGTTGCAGATGGTGATGAGGATGTCACTGTGAAGATTTCTGATGAAGGTGGTGGAATTCCAAGAAGTGGGCTCCCAAAGATCTGGACCTATTTATATACTACTGCAAAATCACCACTTGCTGAGGGCAGG---CATTCA---------CAAGAAACTCCAAATGTGATGGCAGGGTATGGCTATGGGCTTCCTATTAGTCGTCTTTATGCAAGATATTTTGGTGGCGACTTGCAAGTCATTTCAATGGAAGCTTATGGGACTGATGCATACCTTCACCTTAATAGACTTGGGAATGTTCAAGAACCTCTACCATAA---
>Selaginella_moellendorffii
------------ATGGCGGTCCGCCGCCTCGCCGAGACGCTGTCGAGGAGCCTGGTGGATGATATCTACAAGTGTAGCAATATGAAGCAGACGGGCGTGAGTCTCAAGTATATGATGGATTTTGGAGCGAATCCCACCGAGAAGAGCTTGCTCCTCTCCTCCCAGTTCTTGCACAAGGAGCTCCCCGTGAGGCTTGCGCATCGCGTCATGGAGCTGGACAATCTTCCCTATGGTCTCTCAGAGAAAGCTCCCGTGCTAAAGGTGCGTGACTGGTATGTGGACTCGTTCAAAGACTTGCGGACGTTTCCGGAGATCCAAGACGCTGCTGACGAGATGAAATTCACAGACTTGATACACCAGATAAAAATTCGCCACAACAACGTAACCCCGACTGTTGCTATGGGAGTTCAAGAGCTCAAGGAAGAGCTGGGA---AGGAGAGGGGGCTTGCTTGAGCTGCCGGAAATTCACCAGTTTCTTGACCGCTTTTATATGTCGAGAATTGGAATTCGTATGCTCATTGGCCAGCATGTTGCGTTGCATCAGCCAAACCCAGCACCCGGCTACATTGGATTGATTTCCACCCGGGTTTCCCCAGTTTTGATCGCGCAGAATGCCATTGACGACGCTCGATCGGCCTGCATGCGTACGTATGGAAGTGCTCCGGAAGTGCACGTCTATGGCGACCCAAACTTTGCATTCGCCTACGTTCCCACTCATCTCCATCAGATGTTGTTCGAGCTGCTGAAAAACTCCCTCCGTGCAGTGCAGGAGCGTTTCATGGATTCGGACCAAGAATCTCCTCCCATCAGGATCATCGTCGCCGATGGTGTCGAAGACGTCACCGTGAAGATATCTGATGAAGGAGGTGGGATTCCCAGGAGCGGCCTCTCAAAGATCTGGACGTACCTCTACACCACCGCAAAGTCTCCGCTGGAAGAGAGCAGG---CATATG---------CAAGAGACGCCGAATGTGATGGCTGGCTACGGCTATGGCCTCCCAATCAGTCGGCTGTACGCGAGGTACTTTGGAGGAGATTTGCAAGTCATATCGATGGAAGGCTACGGAACCGATGCCTATCTCCATCTCAACAGGCTTGGCAACGAGCAAGAACCATTGCCATGA---
>Huperzia_squarrosa
---------------------------------------------------CTAGTAGAAGATATCTACAGATGCAGTTTACAGAAGCAGACAGGAGTCAGCCTTAAGTATATGATGAATTTTAGTGGCTGTCCGACGGGCAACAATCTACTGTTTTCTGCTCAATTCCTCCACAAGGAGCTGCCAGTACGACTTGCACATCGTGTGATAGAGCTTGAAAATCTTCCTCATGGACTTTCTATCAAACCGTCTGTTTTGAAGGTACGAGATTGGTATGTGGATTCTTTCAAAGACTTGAGAAACTTTCCGAAGGTACAAGATTTGGCAGATGAGTTGAAATTTACTGATTTAATACATCAAATCAAAATTCGTCATAATAATGTGGTCCCTACAATGGCTATGGGAATTAAACAACTGAAAGATGATCTAGGC---CGCAAAGTGGGCCTAAATGAGCTTCCAGAAATTCACCAATTTCTTGATCGATTTTACATGTCACGAATTGGAATACGCATGCTTATTGGTCAACACGTGGCTTTACATCAGAAGAGTCATCCACATGGATATATTGGACTCATTTGCACTCATGTATCACCGGTTGAGGTTGCACAAAACGCTATTGATGATGCACGATCAGCATGCATGCGAACATATGGATCATCCCCAGAAGTGCATGTTTATGGAGACCCAAACTTCACATTTGCGTATGTCCCAACTCATCTCCATCAAATGATTTTTGAGCTCTTAAAAAACTCACTCCGTGCTGTTCAAGAGCGCTTCATGGATACTGACCATGATTGTCCTTCAGTAAGAGTAGTTGTTGCAGATGGCAATGAAGATGTCACCATCAAGATTTCCGACGAGGGAGGCGGCATCCCAAGGAGTGGTCTATCAAAGATATGGACTTATTTATACACTACTGCAGAGTCTCCCTTGGCAAATGGGGAG---CATATG---------CAGGAGACACCTCATGTGATGGCGGGTTATGGTTATGGTCTTCCAATAAGTCGTTTGTATGCTCGTTATTTTGGAGGTGATTTGCAGATCATTTCCATGGAAGGTTACGGCACTGATGCTTATCTCCATCTTAACAGACTAGGGAATGTGGAAGAACCACTTCCATAG---
>Lygodium_japonicum
------------ATGGCTGTCCGGAGGCTGGCGGATACCCTCTCCAGACACTTGGTTGAAGATATCCACAGGTGTAGCTTGAAGAAGCAGACTGGAGTCAGCCTGAAATATATGATGGATTTCGGCACTTTCCCCACGAAGAAGAATCTGCTGCTCTCTGCACAGTTCCTACACAAGGAATTGCCTGTTCGTCTTGCACATAGAGTGATTGAGCTGGAGAACTTGCCATATGGGCTTTCGCTGAAGCCGCCTGTTCTGAAGGTGCGTGACTGGTATGTAGATTCTTTCCGAGATCTCCGGACCTATCCAGACATTGTTAATGATGATGATGAGCTTAATTTCACTGACTTGATACATCGGATAAAAATGCGCCATAATGATGTCATGCCCACAATGGCAATGGGAATTCAGCAGCTCAAAGAAGATTTGGGT---CGCACTGTGGGTCTTAATGAGCTTCCTGAGATCCATCAGTTCCTTGATCGGTTTTACATGTCAAGGATAGGCATACGGATGCTGATAGGACAACATGTTGCATTACATCGACCAGATCCACCTCCAGGTTTTATAGGCCTTATTTGCACTCGCGTATCCCCTGTCGAAGTTGCTCAGAATGCTATAGATGATGCTCGATCAGCTTGTATGCGCACATATGGGAGTGCACCAGAGGTTCATGTTTATGGGGACCCAAATTTTGCATTTGCATATGTGCCAACACATCTACATCAAATGGTGTTCGAATTAGTTAAAAATTCACTCCGTGCAGTTGAGGAACGTTTCATGGATACAGATCAGGATTCACCTCCTATCAGGGTTGTAGTTGCTGATGGTGAGGAGGATGTCACAATTAAGATTTCAGATGAAGGTGGTGGCATACCTAGAAGTGGAATCTCAAAGATTTGGACCTATCTTTACAGTACTGCAAAGAGTCCTATTGCAGATGGCAGG---CTTCAA------------GAAATGCCACCAGTAATGGCCGGATATGGTTATGGTCTTCCAATCAGTAGACTTTATGCAAGATATTTTGGAGGAGATTTACAGGTCATGTCCATGGAAGGTTATGGTACAGATGCTTATCTACACCTCAACAGGCTTGGCAATGTTCAAGAACCACTTCCATAA---
>Pteridium_aquilinium
------------------------------------------------------------------GCGCAGGTCAGCCAGAAGAAACAGACAGGRGTCAGCTTGAAATACATGATGGATTTTGGAACTTATCCCACCAAGAAGAACCTGCTTGTGTCTGCGCAGTTCTTACACAAAGAACTACCTGTCCGGCTTGCACATAGGGTAATTGAACTGGAGAATCTACCCTATGGGCTCTCTGAAAAAGCTCCTGTTCTTAAGGTCCGTGATTGGTATGTTGATTCTTTCCGAGACCTTCGCAATTTTCCTGATATTGCTGATAGTGAGGACGAACTTAAGTTTACAGATCTTATACAAAGAGTAAAGATGCGTCACAATGATGTCATGCCGACAATGGCTGTGGGTATTCAAGAGCTTAAAAAAGATTTGGGC---AAGAAGGTGGGTTTAAATGAACTTCCAGAGATTCATCAATTCCTTGATCGGTTCTACATGTCTCGTATTGGAATACGGATGCTAATAGGTCAGCATGTTGCTTTACATCGACCCAATCCACCACCAGGCTTTATTGGTCTCATATGCACTCGTGTATCTCCAGTTGAGGTTGCTCAGAATGCGATAGATGATGCTCGATCAGCTTGTATGCGTACCTATGGGGGCTCTCCAGAGGTGCATGTGTATGGAGATCCCAGCTTCACATTTGCGTATGTTCCCACTCACCTCCATCAAATGGTGTTTGAGCTGGTTAAAAATTCACTTCGAGCTGTTGAAGAACGCTTCTCTGAATCTGACCAAGATTCACCTCCAATAAGGGTGGTAGTTGCTGATGGTCTCGAGGATGTTACAATCAAGATTTCTGATGAGGGGGGTGGAATTCCTAGAAGTGGCATTTCCAAAATCTGGACTTACCTGTACAGTACCGCAAAAAGTCCCATTTCAGATGACAAA---CAGCAGCTA------CTAGAAATGCCACCAGTGATGGCAGGATATGGTTATGGTCTTCCAATCAGTAAACTTTATGCAAAATATTTTGGAGGGGATTTGCAGGTCATACCAATGGAAGGCTATGGCACAGATGCTTATCTTCACCTTAACAGGCTAGGCAATGTTCAAGAACCATTACCATGA---
>Huperzia_lucidula
------------------------------------------------------------------------------------------------------------------------------------------------------------------------------------------------------------------------------------------------------------------------------------------------------------------------------------------------------------------------------------------------------------------------------------------------------------------------------------------------------------------CTTATTGGGATCCGCATGCTCATCGGTCAGCATGTTGCTATGCATTATCCCGACCCTCGTCGTGAGCATATCGGCCTTATTTGCAGCCGTGTATCGCCTGTGAAAATCGCTCAAATTGCCATTGAAGATGCACGATCTTGTTGCATGCGAACGTACGGCAGTGCTCCAGAGGTCCAAGTATACGGCGACCCCGATTTAGTTTTCGCATATTTACCTGTTCATTTACACCAAATGGTGTTTGAATTGGTAAAAAATTCACTTAGAGCAGTCCAAGAGCGTTACCGGGATTCTGAAGATGACTGCCCTCCCATCAGGGTCGTTGTTGCTGATGGCCTAGAGGACGTCGCCATTAAGATTTCTGACGAAGGTGGTGGAATCCCAAGAAGTGGGTTGCCCAAAATCTGGTCCTATATGTACAGTACTGCCAAGTATCCAGTGACTGGATACAGA---TATTCA---------GAAGATAAACCCTGTATCATGGCAGGCTACGGCTATGGGCTTCCAATAAGTAGACTGTATGCAAGATATTTTGGAGGTGATCTGCAAATTATTTCTATGGAGGGATATGGTACGGACGCATACCTTCACCTTAACAGGCTGGGTGATGTACACGAATCATTGCCATAA---
>Pinus_maritima
------------ATGGCTATGTACAAGTTAGCGGCATCAGTATCCCGCAGCCTGCTGGACGATATTCACAGATGCAGCCTGAAGAAACAAACCGGTGTTAGTCTGAAGCACATGATGGATTTCGGCTCCTATCCCAATGAAAATAATTTACTGTACTCCGCGCAGTTTTTGCACAAGGAGTTGCCAGTCAGGCTTGCGCATCGCGTCATTGAACTGGAAAATTTACCGCACGGGCTTTCATCGAAGGCCGATGTTTTAAAGGTCCGTGATTGGTATGTTGATTCATTTAAGGACTTGCGGAACTTTCCGGAGATACAGGAACCAAAGGATGAGCTAAGGTTTACAGAGTTGATCAATGAAATTAAAATGCGGCATAATTATGTAATGCAAACTATGGCTGTTGGTATCCAGGAACTGAAAAAAGACTTAGGG---CGCAAACAAGGATTGAATGAACTTCCAGAAATCCACCAGTTTCTTGACCGATTTTACATGTCTCGTATTGGCATTCGTATGCTCATAGGTCAGCATGTGGCTTTGCATGCCCCAAACCCTCCACCAGGGTATGTTGGTCTTATATGTACAAAAGTATCTCCTGTTACAGTTGCACAAAATGCCATTGATGATGCAAGATCTGCATGTATGCGAACATATGGAACTTCTCCAGATGTTCATGTTTATGGGGATCCAAATTTCACTTTTGCATATGTGCCAACTCATTTGCATCACATGGTATTTGAATTGGTGAAGAACTCGTTGCGAGCTGTCCAAGAACGGTATATGGATTCTGATCATGAGTGCCCACCAATTAGAGTTGTTGTTGCTGATGGCCTTGAGGATGTTACAATCAAGATTTCTGATGAAGGAGGTGGTATTCCCAGGCGCGGACTGCCAAAAATCTGGACATATTTCTATAGCACTGCACAGACTCCAGTCTTGTATGGACCA---CAGATA---------CTGGAAATGCCCTGCATTATGGCTGGTTATGGTTATGGTCTTCCCATTAGTAGACTTTATGCAAGATACTTTGGAGGTGAATTGCAGGTTATTTCCATGGAAGGCTATGGGACAGATGCCTACCTCCACCTAAATAGGCTTGGCAATGTACAGGAGCCGTTGCCTTAA---
>Ceratodon_purpureus
ATGGCGGCTCGAGCGGCTGCGCGGAGACTGGTGGATACGGTTTCTAAAAATGTAGTAGATGACATCTACAGGTGTAGCTTTATAAAACAATCAGGAGTGAGCCTCAAGTACATGTTGGATTTCGGCTCCTATCCGTCAGAGAGGAACCTTTTATTGTCATCGCAGTTTCTGCACAAGGAGCTTCCTATCCGTTTAGCGCATCGAGTGGCCGAGCTTGAGGATTTACCGTATGGACTCTCTTCCAAAGCCGGCGTTCTGAAAGTTCGTGATTGGTATGTGGCGTCTTTTAAGGATCTTCGGAATTTTCCTGATATTCAAACTATTGACGACGAGAAGAGGTTTACCGGTTTGATAACGAGGGTAAAAGCGCGGCATAATGAGGTCATGCCAACAATGGCGATGGGAATTCAGGAACTGAAGGAGGATTTGGGT---CGGAAAGTTGGTCTGAACGAGCTCCCTGAAATCCACGACTTTCTTGACAGATTTTATATGTCGCGAATTGGTATCCGAATGCTCATTGGCCAACACGTTGCTTTGCATAATACTCCTCCTAATCCCGGCTACATCGGCCTTATCTGCAAGAATGTTTCTCCTGTAGTAGTTGCCCAAAATGCTATCGACGACGCTCGATCTGCCTGTATGCGCACATATGGGAGTGCACCTGAAGTGCATGTCTATGGAGACCCGAATTTTTCATTTGCATACGTGCCTACGCACCTGCACCAAATGCTTTTTGAGTTGGTTAAAAATTCTTTACGTGCAGTCCAGGAACGTTTCGAAGATGCCACTCATGAGCCTCCTCCGATTCGTATTGTAGTTGCTGATGGCATTGAAGATGTCACAATCAAGATTTCAGATGAAGGAGGTGGTATTCCCAGGAGTGGACTTCAAAAAATCTGGACATATTTGTACAGTACAGCGAAGAACCCAGTGATTCTTGGCAGA---GAAGAT---------CATGAGATGCCCAATGTCATGGCTGGGTACGGTTACGGTTTACCTATCAGTCGACTCTATGCGCGCTATTTTGGAGGTGATCTACAAGTGATTTCAATGGAAGGATATGGTACCGATGCATATTTGCATCTCAACAGACTAGGAAATGTAGACGAACCTTTGGCG------
>Physcomitrella_patens
ATGGCGGCTAGAGCTGCTGTGCGGAGATTGGCGGATACTGTTACTAGAGATGTTTTAGAGGACATCTACAGATACAGCTTTATGAAACAAACAGGGGTGAGTCTCAAGTACATGATGGATTTCGGCTCCTATCCGTCGAAGAGGAACCTATTATTGTCGTCACAATTTCTGCACAATGAGCTTCCTGTTCGCTTAGCGCATCGAGTGGCCGAGCTTGAGAACCTACCTCATGGACTTTCTTCCAAAGCCCCTGTCTTGAAAGTTCGTGATTGGTACGTGGATTCTTTTACGGACCTTCGAAGTTTCCCGGAAATTCAAAATGTGGGAGACGTGGCAAGATTTACCAACCTTATAACGAGGGTTAAAATGCGGCATAATGATGTTATGCCAACTATGGCGATGGGGATTCAGCAACTGAAGGAAGATTTGGGT---CGGAATGTCGGCCTAAACGAGATTCCTGAAATCCATCAGTTCCTTGACCGATTTTACTTGTCACGAATTGGTATCCGAATGCTCATTGGGCAGCATGTTGCATTGCACAATTCTCCTCCCTCTCCTAACCAGATCGGACTTATTTGCACAAAGGTTTCTCCTGTAGAAGTTGCCCAAAATGCTATAGATGATGCTCGATCTGCATGTATGCGTACATATGGGAGTGCACCTGAAGTACATGTCTACGGAGATCCACATTTTGTATTTCCTTACGTGCCTACGCACCTTCACCAAATGCTGTTTGAGTTGATAAAAAACTCTCTACGTGCTGTTCAAGAGCGTTTCCAAGATGCCGATCACGAGTGTCCTCCGATTCGTGTTGTAGTAGCTGATGGTATTGAAGACGTTACAATTAAGATTTCGGATGAAGGAGGTGGCATTCCCAGGAGTGGGCTACCAAAAATCTGGACGTATTTGTACAGTACAGCGAAGAATCCCGTGGTACTTGGTAGG---CAAGAT---------CATGAGTTGCCTAACGTTATGGCCGGATATGGTTATGGTTTACCCATCAGCCGACTGTATGCGCGTTATTTTGGAGGCGATCTTCAAGTGATTTCCATGGAAGGATATGGTACTGATGCTTACTTACACCTCAACAGACTTGGAAATGTACAAGAGCCTTTACCCTAG---
>Amborella_tricopoda
------------ATGGCGGCTAAGAAAATGTCAGAGTCTTTTTCTAGGGCATTGATTGAAGAAGTGCAGAGATGGAGCGAAATGAAGCAAACAGGGGTGAGTTTGAAGTATATGATGGACTTTGGGTCTAGACCAACACAGAGAAACTTGCTTATTGCTGCTCAGTTTCTTCACAAGGAGCTTGCCATAAGAATTGCTCACAGAGCTCAAGAATTGGAGAACCTTCCTTATGGTTTATCTGAGAAACCAGCGATTTTGAAGGTTCGGGATTGGTACTTGGATTCATTTCGTGATCTTCGAATGTTTTCTGAGATTAAAGATTCAGAAGATGAAATTGCTTTCACTCAAATGATAAACAGAATCAAAGTGAGGCACAATAATGTTGTCCCTGCAATGGCTTTGGGGGTTCAGCAGTTGAAGCAAGACCTAGGC---CGGAAGATTGTTCCCGGGGATCTACCTGAAATTCATCAGTTTCTCGACCGTTTTTACATGTCGAGAATTGGGATTCGCATGCTCATAGGGCAACATGTGGGTCTACATGATCCCAATCGTGAACCTGGACGTGTAGGTCAGATAGATACTCGCATGTCTCCATTGAAAGTAGCTCGAAATGCCATTGATGATGCTCGTGTTATCTGTATGCGTGAATATGGGAGTGCGCCAGAAGTTGAGGTTTTCGGGGATCCTGATTTTACATTCCCGTATGTCCCATCACATTTGCATCTCATGGTGTTTGAATTAGTTAAGAATTCTTTACGAGCAGTTGAAGAGCGTTTTATGAATTCAGATAAAGTTGCACCTCCAATTAGAATCATAGTTGCGGATGGAATTGAAGACGTTACAATAAAGATCTCAGATGAAGGAGGTGGAATACCTAGAAGCGGTCTTCCCAAGATATTCACATATTTATACAGCACTGCACGGTCCCCATTGGAAGAGGACATG------AACACT---------ACTAGTGGAGCGACTATGGCCGGATATGGGTACGGGCTCCCTATAAGCCGCTTGTATGCAAGATATTTTGGGGGTGACCTGCAAATCATATCGATGGAAGGATATGGTACTGATGCATACCTACATTTGTCCAGACTTGGGGATTCTCAAGAGCCTCTCCCTGATTAG
>Oryza_sativa
---------ATGATGGCGTACTCGGAGCCGGCG---------GCGAGGGCGGTGGCGGAGGAGGTGGCGCGGTGGGGAGGGATGAGGCAGACGGGGGTGACGCTGCGGTACATGATGGAGTTCGGGGCGCGCCCCACGGAGAGGAACCTGCTGCGGTCGGCGCAGTTCCTGCGCAGGGAGCTCCCCATCCGCATCGCCCGCCGCGCGCTCGACCTCGACTCCCTCCCCTTCGGCCTCTCCACCAAGCCCGCCATCCTCAAGGTGAGAGATTGGTATTTGGACTCATTCCGCGACTTACGGTGCTTCCCGGAGGTGAGGAACCGGGATGATGAGCTTGCATTCACCGAGATGATCAAGATGATTCGAGTGCGGCACAACAATGTGGTGCCCACCATGGCGTTGGGTGTGCGGCAGCTGAAGAAAGACCTGGGTGGCACAAAGGCCTTTCCCCCTGGCATTGATGAGATCCATCAGTTCCTCGACCGCTTCTACATGTCAAGGATTGGGATCCGCATGCTGATAGGGCAGCATGTTGCTTTGCATGAGCCTGATCCAGAACCTGGTGTTATTGGACTCATAAGCAAAAGATTATCCCCCATGCTGGTGGCTCAACATGCTACTGAAGATGCACGTGCTATTTGCATGAGGGAATATGGATCAGCCCCTGATGTGAACATATATGGAGACCCAGATTTCACATTTCCATATGTTAAACTACATCTACAACTGATGATGTTTGAATTGGTGAAGAATTCCCTCCGTGCAGTACAGGAACGATATATGAACTCTGATAAGCATGCGCCTCCTGTTAGAATCATAGTCGCTGATGGAGCAGAGGACGTAACAATCAAGATTAGTGATGAAGGTGGTGGAATACCCAGAAGTGGTCTCTCGAGAATTTTCACATATCTCTACAGCACAGCAGAAAACCCA------------------CCTGATCTGGATGGCCGTAACGAAGGAGTGACCATGGCCGGGTACGGCTATGGGATCCCGATTAGCCGTCTTTATGCTCGATATTTTGGCGGGGACCTGCAGATCATTTCTATGGAAGGATATGGAACCGATGCTTACCTCCACCTATCACGGCTAGGAGATTCGGAGGAGCCCTTGCATTAG---
>Ananas_comosus
------------ATGGCGGCGAAGAAGAGGGCG---------TGGGAGGCGGCGGCGGAGGAGGTGCGGCGGTGGGGGGAGATGAAGCAAACGGGGGTGAGCTTGAGGTACATGATGGAGTTCGGATCCCGCCCCACGGCGAAGAACCTCCTCCTCTCCGCCCAGTTCCTCCACAAGGAGCTTCCCATTCGCATCGCGCGCAGAGCCATCGAGCTCGAGAACCTGCCCTTCGGGCTCTCCCACAAACCCGCCGTGTTGAAGGTACGGGATTGGTATTTGGATTCTTTTCGCGATATCCGATCCTTTCCAGAAGTCAAAGACACGAATGATGAGTTAGCCTTCACCCAGATGATCCAGATGATCAAAGTGAGGCACAACAACGTAGTGCCGACAATGGCCTTGGGTGTACAGCAGTTGAAAAAAGACTTGGAT---CCTAAAGTTTTCCCAAAAGATCTGGAAGAAACTCATCAATTTCTTGATCGCTTTTACATGTCGAGGATTGGCATCCGCGTGTTGATAGGGCAACATGTGGCTCTGCATGATCCTGATTCGGAACCCGATTGTATTGGTCTTATAAACACAAGAATGTCCCCTATGCTAGTGGCACGAGCTGCTAGTGAGGACGCACGTGGCATTTGTTTCAGGGAATACGGATCTGCGCCCGAAGTTGAAATATATGGAGATACCGATTTCACTTTTCCATATGTTCCATCACATTTGCATCTTATGGTTTTCGAATTAGTAAAGAACTCCCTGCGTGCGGTCCAAGAACGTTTTATGAATTCCGATAAAGATGTTCCTCCTGTTAGAATAATAGTTGCTGATGGAATCGAGGATGTCACAATCAAGATCTCGGACGAAGGTGGTGGGATACCAAGAAGCGGGCTTCCGAAGATATTCACATACCTTTACAGCACTGCAAAGAATCCGCTGGAGGAGAATTTT------GGAGTA---------AACGATGGCGTGACTATGGCTGGATATGGCTATGGCTTACCGATAAGCCGTCTTTATGCTCGATATTTTGGCGGCGATCTTCAAATAATCTCCATGGAAGGATACGGCACCGACGCGTATCTTCATCTGTCCCGGTTGGGGGATTCGCAAGAGCCCTTGCCGTAG---
>Littorella_uniflora
------------ATGGCAGCGAAGAAAGCTGTGGAAGGTTTATCGAAAGGATTAGTGGAGGAAGTGCAGAAATGGGGTTCGATGAAACAAAACGGTGTTAGTCTCCGCTACATGATGGAATTCGGGTCCAAACCCACGCCGCGTAATCTCCTTTTCTCCTCTCAGTTTCTGCACAAGGAGCTTCCGATTAGGATCGCTCGCCGTGCTATCGAGCTTCAGTCGCTGCCCTATGGTTTGTCCCATAAACCGGCCGTGTTGAAGGTGAGAGATTGGTATGTGGATTCTTTCCGTGACCTTAGAGCCTTTCCGGATATTATGGATAACCATGATGAATTGGAGTTCACGAAAATGATCAATCTGATCAAAGTGAGGCACAACAATGTGGTCCCCATGATGGCGTTGGGAGTGCAGCAGTTGAAGAAAGATCTGGCT---CCTAAAACTGATTACATGAATATGGTGGAAATCCACGAGTTTCTGGATCGGTTTTATATGTCCAGAATTGGGATCCGCATGCTCATTGGGCAGCACGTGGCCTTGCACGATCCAAATCCAGCTCCTGACTGTGTTGGCTATATACACACAAAAATGTCCCCACTCGAGGTAGCAAGACACGCTAGTGAGGATGCTCGCTCCATGTGCTTCCGTGAGTATGGCAGTGCACCTAATGTTAATATTTACGGGGACCCCGATTTTACCTTTCCGTATGTACCATCACACTTGCATTTGATGGTTTTTGAGCTGGTAAAGAATTCACTTCGTGCGGTTCAAGAGCGATTTATGGACTCGGACAAGGTTGCACCCCCTGTCCGGATTATTGTTGCTGATGGATTAGAGGACGTCACAATCAAGGTTTCTGATGAAGGAGGTGGAATACCAAGAAGTGGTCTTCGTAAAATTTTCACGTACCTCTACAGTACTGCCAGGAATCCCCTGGAGGATTCATTAGTCGACGACCTT---------GATACAGCAACAACTATGGCTGGTTATGGTTATGGTATTCCTATAAGTCGTTTGTATGCTAGATATTTTGGAGGGGATCTGAATATTATCTCCATGGAAGGATATGGCACAGATGCTTACCTGCATTTGTCCCGGTTGGGAGATTCTGAAGAACCTCTACCTTGA---
>Isoetes_elatior
---------------------------------------------------------------------------------------------------------------------------------------------------------------------------------------------------------------------------------------------------------------------------------------------------------------------------------------------------------------------------------------------------------------------------------------------------------------------------------------------------------------------------------------------------------------------------------------------------------------------------------------------------------------------------------------------------------------------------------------------------------------------------------------------------------------------------------------------------------------------------------------------------------------------------------------------------------------TCACCACTTGCTGAGGGCAGA---CAATCA---------CAAGAAACTCCAAATGTGAAGGCAGGGTATGGCTATGGGCTTCCTATTAGTCGTCTGTATGCAAGATATTTTGGTGGYGACTTGCAAGTCAYTTAAATGGAAGC-------------------------------------------------------------------
>Isoetes_coromandelina
----------------------------------------------------------------------------------------------------------------------------------------------------------------------------------------------------------------------------------------------------------------------------------------------------------------------------------------------------------------------------------------------------------------------------------------------------------------------------------------------------------------------------------------------------------------------------------------------------------------------------------------------------------------------------------------------------------------------------------------------------------------------------------------------------------------------------------------------------------------------------------------------------------------------------------------------------------------------------------------------------------------------------------------------------------------------------------------------------------------------CTGATGCATACCTTCATCTTAATAGACTTGGGAATGTTCAAGAACCTCTACCATA----
