# Supplementary material for: Phylogenomics indicates the “living fossil” Isoetes diversified in the Cenozoic
Source: PLoS One. 2020 Jun 18;15(6):e0227525. doi: 10.1371/journal.pone.0227525 (PMC7302493; doi:10.1371/journal.pone.0227525)
Supplement: S1 File — Folder containing fasta files for each of the individual nuclear alignments. (GZ) [file pone.0227525.s011.gz › 1_Individual_Nuclear_Alignments/Homolog_35328.orthogroup_1.fasta]

>Arabidopsis_thaliana
------------------------------------------------------------------------------------------------ATGGAA------GGAATCATTGTGAGAAGAGTTATACCATCTGATAACAGTTGTCTCTTCAATGCAATCGGTTATGTCATGGACAAGGACAAAAACAAAGCTCCTGAGCTCAGACAGGTGATAGCAGCAGCAGTTGCAAGCAACAAGGAGAAATATAATGAAGCATTTCTAGGGAAGCTCAATGAAGAATATTGTGCTTGGATTCTCAATCCAGACAAGTGGGGAGGTGCGATTGAGCTTTCGATATTAGCAGATTATTATGGTCGAGAAATTGCAGCTTACGACATTCAAACTAGTCGATGTGACTTGTATGGACAGACGAGAAACTACGACGAAAGAGTTATGCTGATCTATGACGGTCTTCATTACGATGCTCTTGCTCTGTCTCCATTTGAAGGGGCCGAGGAAGATTTTGATATGACTATATATCCAGTTGGTAAAGATAGATCCATAGGATCAATTGAAGGGCTTGCTTTGAATCTAGTGAAGGACCAACAAAGGAAAAGGAGTTACACAGATACTGCAAACTTCACTCTACGTTGCGGTGTTTGCCAAATTGGAGTTATTGGACAAAAGGAAGCTGTGGAACATGCTCAAGCAACTGGTCATGTTAATTTTCAAGAATACAAATAA
>Littorella_uniflora
------------------------------------------------------------------------------------------------ATGGAA------GGTATAGTAGTCAGGAGAGTTATTCCTTCTGATAACAGTTGCCTGTTCAATGCAGTCGGTTATGTGATGGATCATGACAAAAACAAGGCTTCTGAGCTTAGACAGGTTATAGCAGCAACCGTGGCCAGTGATCTGGAGAAATATTCGGAGGCATTCCTTGGAAAGACTAATCAGGAGTACTGTGCATGGATACTTAACCCAGAGAAGTGGGGTGGTGCCATCGAGCTTGCAATATTAGCAGATTATTATGGGCGTGAAATCGCAGCTTATGATATACAAACCACAAGATGTGACTTGTATGGACAGGAAAAGAACTTCGAGGAAAGAGTTATGCTTATATATGACGGGCTCCACTATGATGCTTTGGCTATGTCTCCCTTCGAAGGAGCCACGGAGGAGTTCGACCAGACAATATTTGCGGTGCAGAACGATCGAACTGTAGGGCCAATCGAAGGGCTTACCCTTAATCTGGTTAAAGAACAGCAAAGGAAAAGAAGTTATACTGACACTGCCAGTTTCACTTTGAGATGTGGAGTTTGCCAAATTGGAGTAATTGGGCAAAAGGAAGCAGTGGAACACGCGCAATCAACAGGCCATGTGAATTTCCAGGAGTACATATAA
>Theobroma_cacao
------------------------------------------------------------------------------------------------ATGGAA------GGTATTATCGTTAGAAGGGTCATCCCCTCGGACAACAGTTGCCTTTTTAATGCTGTTGGGTACGTTATGGACCATGTCAAAGAAAAAGCCCCGGAGCTGAGACAGGTTATAGCTGCAACAGTGGCAAGTGATCCTACAAAATATTCTGAGGCATTTCTTGCAAAGCCGAATGCAGAGTATTGTTCGTGGATTCTTGACTCGGACAAGTGGGGAGGTGCCATTGAGCTTTCAATATTAGCAGATTACTATGGCAGGGAAATTGCAGCATATGATATCCAGACTGCCAGATGTGATTTGTATGGTCAGGATAAGAACTACTCTGAAAGAGTCATGCTGATCTATGATGGTCTCCACTATGATGCTTTGGCTATGTCCCCATTTGAGGGTGCTCCGGAGGAGTTTGATCAAACTATCTTTGCTGTACAGAGGAATAGAACTGTTGGGCCAGTTGAAGGCCTTGCACTTAATCTGGTCAAGGATCAACAAAGGAAGAGGAGCTACACTGACACCGCCAACTTCACTTTGCGTTGTGGTGTATGCCAAATTGGAGTGGTTGGCCAGAAGGAGGCTATGGAGCATGCACAAGCAACAGGCCATGTGAACTTTCAAGAATATAGATGA
>Oryza_sativa
---------------------------------------------------------------------------------------------------------------------------------------------------------------------------------------------------------------------------------------------------------------------------------------------------------------------------------------------------------------------------------------------------------------------------------------------------------------------------------------------ATGTCACCATTTGAAGGTGCACCGGAAGAATTTGATCAGACTATCTTCCCTGTCGACCACAAATGGTCGATTGGCCCAGTAGAGGGCCTTGCTCTTAACTTCGTGAAGGATGAAAAGAGGAAGAGGAGCTACACAGACACTGCAAACTTCACCTTGCGCTGTGGCGTCTGCCAAATTGGTGTGATTGGTCAAAAGGAAGCCGTTGAACATGCTCAGGCCACTGGACATGTCAACTTCCAAGAATACAAATGA
>Amborella_tricopoda
------------AGGGGTTATTATAGC---------------------------------------------------------------ATAAAAATGGAT------GGTGTCATTGTCAGAAGGGTTATCCCCTCAGACAACAGTTGTCTATTTAATGCTGTTGGATATGTCATGGATCATGATAAGCACAAGGCTTCAGAATTGAGACAGGTTATAGCGGCAACAGTAGCAAGTGATCCTACAAGATATACTGGGGCATTTCTTGGAAAACCTAATGAAGAGTATTGTGCATGGATCCTTGATCCTGAAAAGTGGGGAGGAGCCATTGAGCTTTCAATACTAGCAGATTATTATGGACGTGAAATTGCAGCGTATGACATTCAAACAGCTCGTTGTGATCTATATGGTCAGGGAAAGAACTATATGGAAAGGGTTATGCTAATTTACGATGGCTTGCACTACGATGCCTTAGTTATGTCTCCCTCTAATGATGCTCCAGAAGACTTTGATCAAACTATTTTC---CTTACACAAAATGGGACCATTGCTGCTGTTGAATCACAGGTTCTGAATCTTGTCAGGGATGCACAGCGGAAGCGGAGTTACACCGACACGGCAAATTTCACCCTGCGTTGTGGAGTTTGTCAGATGGGTCTTATTGGTCAGAAGGAGGCTGTGGAGCATGCAAAAGCAACAGGCCATATTAATTTTCAGGAGTACCGCTAG
>Isoetes_sinensis
------------AATGCCATTTTTCAAATTCAT---------------------------TTGTGT---TGTCGGATCTTCTTGTTGCCGAAGATGGCGGAT------ACG---GTTGTCCGTCGGGTCATTCCTGCGGACAATAGCTGCCTGTTCAATGCCGTTGGATATGTTATGGAGCATAACAAGGATAAAGCCTCAGAGTTGAGAGAGGTTATTGCAGCGACTGTTATGAGTGACGAGGAGACATATTCTGAAGCATTCCTTGGCAAACCGAACCAGGAGTATTGTGATTGGATACGGAATCCTGAAAAGTGGGGAGGCGCTATTGAGCTTGCAATTCTGGCTGACTATTACAAGACTGAAATTGCAGCTTATGATGTTCAAACTACAAGATGCGACCTTTATGGCCAGGGAAAAGGCTATGATGAGCGGGTAATGCTGATCTATGATGGCTTGCACTATGATGCACTTGCGTTAACACCAATCCCAGATGCGCCAGAAGAAGTTGATCAAACAATTTTTAAGGTGGACAAAGAACGGAACATTGGAAATGCTGCTAATCTGGCAATGCGTTTGGTGGATGAAGCTCACAGGAGTAGAAAGTTCACAGATACTGCGAACTTCACATTACGTTGCGGTATCTGCCAAATAGGCGTTGTTGGCCAGAAGGAGGCAGTTGAACATGCGAAGTCCACCGGCCACACGAACTTTCAAGAGTACAGATGA
>Isoetes_lacustris
---------------------------------------------------------------------------------------------------------------------------------------------------------------------GGATATGTTATGGAGCATAACAAGGACAAAGCCTCAGAGTTGAGAGAGGTTATTGCAGCGACTGTTATGAGTGATGAGGAGACATATTCTGAAGCATTTCTTGGCAAACCTAACCAGGAGTATTGTGATTGGATACGGCATCCTGAAAAGTGGGGAGGTGCTATTGAGCTTGCAATTCTGGCTGACTATTACAAGACTGAAATTGCAGCTTATGATGTTCAAACTACAAGATGCGACCTTTATGGCCAGGGAAAAGGCTACGATGAGCGGGTAATGCTGATCTATGATGGCTTGCACTATGATGCACTTGCGTTAACACCATTCCCAGATGCCCCAGAAGAAGTTGATCAAACAATTTTTAAGGTGGACAAAGCACGGAACATTGGAAATGCTGATGATCTGGCAAAGCGTTTGGTGGTTGAAGCTCACAGGAGTAGAAAGTTCACAGATACTGCGAATTTTACACTACGTTGTGGTATCTGCCAAATAGGCGTTGTTGGCCAGAAGGAGGCAGTCGAACATGCGAAGTCCACCGGTCACACAAACTTTCAAGAATACAGATGA
>Selaginella_moellendorffii
---------------------------------------------------------------------------------------------ATGGACGAG------AGCGTTGTGGTGCGCCGGATCATTCCCGCGGACAACAGTTGCCTCTTCAATGCGGTCGGGTACGTGATGGAGCACAACAAGAGCAAATCCTCGGAATTGAGAGAGGTTATCGCCGCCACTGTGATTAGCGATCCCGAGTCTTACAATGAGGCATTCCTTGGCAAGCCAAACGGCGACTATTGCCAGTGGATACTTAATCCCGAGAAATGGGGAGGAGCGATTGAGCTCGCGATTTTGTCGGCCTATTATAGACGCGAGATAGCTGCATATGATATTCAAACTACACGCTGTGATCTCTATGGCCAGGATAAAAGCTACCAAGAGCGTGTCATGGTTATCTATGATGGATTGCACTATGATGCTCTTGCGTTGGCTCCTTTTGCGGGTGCTCCTGAAGACGTCGATCAAACAGTTTTCAAGGTGGACGAGTATGGCCACATTGGTCCAGCGGAGCGTTTGGCAGTGAAACTAGTCGAGGAATCTCACAGGAACCGGAAGTTCACAGATACTGCGAGCTTCACGCTGCGTTGTGGAATTTGCCAAGAAGGCGTGGTGGGACAAAAGGAAGCTGTGGAGCACGCGAAGCTCACCGGGCACACCAATTTCCAGGAGTTTAGATAA
>Ceratodon_purpureus
------------------------------------------------------------------------------------------ATGGGGGACGAG------AGCGTGGTTGTGCGGAGAGTTATCCCATCCGACAACAGCTGCCTGTTTAATGCTGTTGGGTATGTCATGGACAAGGACAAACACAAGTCGAAAGAGCTCCGGCAGGTTATTGCAGCCGCTGTAATGAGCGATCCCGCAACGTACACTGAAGCCATCCTGGGTAAACCCAACCAAGATTATGTTGAGTGGATCTCCAAGCCAGAGAAATGGGGAGGTGCGATTGAGCTTGCAATTCTCAGTGACTTTTATGGTCGTGAAATCGCGGCCTATGACATTCAAACCAAGCGATGTGACGTATATGGCCAGGATAAAGGTTACACGGAGCGTGTGATGCTGATATATGATGGCTTACACTATGATGCTCTAGGATTAGCCCCGTTTCCAGACGCACCTGAGGAAGTGGATCAGACCATCTTCTCTGTAGATAAGTCTGGCAACATTGGCAGTGCTTCGCGTTTGGCTGAGAGAGTGGTAGAAGAAGCTCACAGGGCACGCAAGTTTACTGATACAGGAAACTTTACTTTACGGTGTGGGGTGTGCCAAAAAGGAGTGGTTGGTCAAGCGGAGGCAGTTGAACACGCCAAAGCCACCGGTCACACCAATTTCCAAGAGTATCAC---
>Physcomitrella_patens
------------------------------------------------------------------------------------------ATGGCGGACGAG------AGCGTCGTTGTGCGAAGAGTTATCCCATCCGACAACAGCTGCCTATTCAATGCTGTTGGGTACGTCATGGACAAGGACAAACACAAAGCAAAGGAGCTGCGGCAGGTTATTGCAGCCACTGTGTTGAGCGATCCGACAACGTATTCTGAAGCGATTCTAGGCAAACCCAACCAAGAGTATGTTGAGTGGATCTCTAACCCAGACAAGTGGGGAGGTGCAATAGAGCTTGCGATTCTCAGTGATCATTATGGTCGTGAAATCGCAGCTTATGACATCCAAACCAAACGGTGTGATTTGTACGGCCAGGGAAAAGGCTATATCGAACGGGTGATGCTGCTATATGATGGTTTGCACTATGATGCTCTAGGTTTGGCACCGTTTCCAGGTGCACCTGAGGAAGTTGATCAGACTATCTTTTCGGTAGATAAGAATGGCAATATTGGCAGTGCTTCGCGTTTGGCTGAAAGGGTGGTAGAAGAAGCTCATAGGGCACGCAAGTTTACTGATACAGGGAACTTTACTTTACGGTGTGGCGTGTGTCAAAAAGGAGCGGTTGGTCAAGCGGAAGCAGTGGAGCATGCAAAAGCCACTGGCCATACCAACTTCCAAGAGTACAGCTAG
>Huperzia_lucidula
TGGTGCAAAATTGAAGGAAAAAAAAAAACACGAACAAAAGCAGATCGACGGAGAAGAGATCTGTGCGAAGGAAGA---------------GAGATGGAGGATTTCGTGGGAGTTGTCGTTCGTCGAGTCATTCCATCAGACAACAGTTGCCTCTTCAACGCTGTCGGATATGCTATGGAGCACAACAAACACAAGGCTTCCGAGTTAAGGAAGGTGATTGCGGCCACTGTAATGAGTGATCCTGAAACGTATACAGACGCTGTCCTTGAGAAGTCTAATGATGCCTATTGTCAATGGATTCTCAATAGCGAAAAGTGGGGCGGAGCAATAGAGCTTGCAATTTTATCTCATTATTATGCACGCGAAATAGCAGCTTATGACATACAAACTTTACGATGTGATGTTTATGGTCAGGGAAAAGGTTTTGATGAACGGGTGATGCTGATTTACGATGGATTACACTATGATGCACTTGCGTTTACACCTTTTGCTGCTGCCCCTGAAGAAGTCGATCAGACTATTTTTACTGTAGATAAGAATGGGTCGATTGGAGTCATTGCTAGTCTTGCTGAGAATGTTGTTCAAGAAGCTTACAGAAATAGTAGATTCACTGATACTGCAAAATTTTCATTGCGCTGTGGTGTATGTCAACAAGGAGTTGTTGGTCAAAAGGAAGCTATTGAGCATGCTAAAACTACAGGGCATGGGAACTTTCAAGAGTATAGATAA
>Lygodium_japonicum
---------------------------------------------------------------------------------------------ATGGATTTT------GGAGGCGTTGTGAGGCGGATTATACCATCAGACAACAGCTGTCTATTCAATGCTGTCGGGTATGTCATGGAGAACAACAAACACAAGGCATCGGAGCTACGACAGGTGATAGCTGCAACTGTAATGAGTGACCCTGTTACTTATAGTGGAGCAGTTTTAGGGAAGCCGAATGAAGAATATAGTGCATGGATTATGGATCCTGAAAAGTGGGGAGGTGCTATTGAGCTAGCAATATTATCGGACTATTATGCACGTGAAATTGCTGCATATGATATCCAGACCACTCGCTGTGATCTTTATGGCCAGGGTAAAGGCTATGGAGAGCGCGTGATGCTGATTTATGATGGCTTGCACTATGATGCCCTTGCTCTAAGTCCTTTTGAAGGTGCTCCTGAAGAAATTGATCAAACAATATTTCCAGTTGGAAATGATAGGACAATTGGTGTGATCGGCAGAATGGCTGAGCATCTGGTTCAGGATGCCCATAGGAAGAGGAATTTTACAGATACTTCAAAGTTCACGCTACGCTGTGGTGCATGCCAAATAGGAGTTGTTGGCCAAAAGGAGGCCGTGGAGCATGCTAAACAAACTGGACATACCAACTTTCAAGAGTACAGATGA
>Pteridium_aquilinium
---------------------------------------------------------------------------------------------ATGGATGCT------------GTTGTGAGAAGAGTCATACCGTCAGATAATAGCTGCTTGTTTAATGCTGTTGGGTATGTTATGGAGCATAATAAGAACAAGGCATTGGAATTAAGACAGGTGATAGCAGCAACTGTGATGAGTGACTCTGCTACTTACAATGAACTGGTACTAGAGAAACCTAATCAAGTATACTCTCAATGGATCCAAGACCCTGAAAAATGGGGAGGTGCCATAGAGCTAGCAATATTAGCAAAATACTACAAACGGGAAATCGCTGCTTATGATATCCAAACAACCCGTTGTGACATCTATGGCCAGGGTGAGGGCTATACAGAACGTGTGATGCTGATTTATGATGGCCTACATTATGATGCTCTTGCTATGACTTTCTTTGAAGGTGCCCCCGAAGAAGTGGATCAGACTATTTTTCCTATTTTTAAAGATGGGACGATTGGTAATGCTTCA------------------------CCTGCGCGGCGC------------------------------------------------------------------------------------------------------------------------------------
>Pinus_maritima
---------------------------------------------------------------------------------------------ATGGATGAA------GGAGTGGTTGTGAGAAGAGTCATTCCTGCAGACAACAGCTGTCTCTTCAACGCAGTCGGTTATGTAATGGAAAACGACAAGAACAAATCTTCAGAATTGAGACAGGTAATTGTCACAGCAGTTGGAAGTGATACTGCACATTATAATGAAGCATTCTTGGGAAAGCCAAATAAAGAGTATTGTGCATGGATACTGGATCCTGAAAAATGGGGTGGTGCCATTGAGCTGTCAATTTTAGCAGATTATTATGGTCGTGAAATTGCAGCATACGATGTCCAATCATCCCGTTGCGACCTGTATGGCCAGGGAAAAGGCTACACAGAACGAGTCATGCTGATTTATGATGGCTTGCATTATGATGCTTTAGCTATGTCACCTTTTGAGGGTGCTCCTGATGTAGTTGACCAAACAATTTTTCCTATTAACGAAGATGGTAGCATTGGTGTAGCTGAAACACTTGCTGAGAGTCTGGTTAAAGAAGAGCAAAGGAAGAGGAGTTACACAGATACCGCAAATTTCACTTTGCGATGTGGGGTCTGTCAAATAGGAGTAGTAGGTCAAAAGGAAGCTGTGGAACACGCCCAAGCTACTGGCCATATTAATTTTCAAGAATTTAGATAG
>Isoetes_andicola
------------------------------------------------------------------------------------------------------------------------------------------------------------------------------------------------------------------------------------------------------------------------------------------------------------------------------------GCTATTGAGCTTGCAATCCTGGCTGACTGTTACAAGWCTGAAATTGCAGCTTATGATGTTCARAKTACAAGATACGGCCTTTATGGCC-----------------------------------------------------------------------------------------------------------------------------------------------------------------------------------------------------------------------------------------------------------------------------------------------------------------------------
>Isoetes_humilior
-------------------------------------------------------------------------------------------------------------------------------------------------------------------------------------------------------------------AGGTTATTGCAACGGCTGTTATGAGTGACGAGGAGACATATTYTGAAGCATTCCTTGGMAAACCTAACCAGGAGTATTGTGATTGGATACRGAATYCTGAAAAGTGGGGAGGT---------------------------------------------------------------------------------------CAGGGAAAAGGCTATGATGAGCGGGTAATGCTGATCTATGATGGTTTGCAC--------------GTTAACACCATTCCCAGATGCGCCAGAAGAAGTTGATCAAACAATTTTTAAGGTGGACAAAGAACGGAAMATTGGAGATGCTGCTAATCTGGCAATGCGTTTGGTGGATGAAGCTCACAG-------------------------------------------------------------------------------------------------------------------------------------
>Isoetes_elatior
---------------------------------------------------------------------------------------------------------------------------------------------------------------------------------------------------------------------------------------------------GAGACATATTCTGAAGCATTCCTTGAM---CCTAACCAGGAGTATTGTGATTGGATACGAAATCCTGAAAAGT-------------------------------------------------------------------------------------------------------------------GCGGGTAATGCTGATCTATGATGGCTTGCACTATGATGCACTTGC-------------------------------------------------------------------------------------------------------------------------------------------------------------------------------------------------------------------------------------------------------------
>Isoetes_coromandelina
-------------------------------------------------------------------------------------------------------------------------------------------------------------------------------------------------------------------AGGTTATTGCAGCAACGGTTATGAGTGATGAAGARACATATTCTGAAGCATTTYTTRGAAAMCCCAACCAGGWGTATTGTGAYTGGATAC-GAATCCTGAAARATGGGGAGGTG--ATTGAGCTTGCGATTCTGGCTGACTATTAYAGRACWMAAAYTGCAGCTTATGATGTTCAAASTASAAGATGTGATWTTTATGGCCAGG--------------------------------------------------------------------------------------------------------------------------------------------------------------------------------------------------------------------------------------------------------------------------------------------------------------------------
