# Supplementary material for: Phylogenomics indicates the “living fossil” Isoetes diversified in the Cenozoic
Source: PLoS One. 2020 Jun 18;15(6):e0227525. doi: 10.1371/journal.pone.0227525 (PMC7302493; doi:10.1371/journal.pone.0227525)
Supplement: S1 File — Folder containing fasta files for each of the individual nuclear alignments. (GZ) [file pone.0227525.s011.gz › 1_Individual_Nuclear_Alignments/Homolog_39256.orthogroup_3.fasta]

>Ananas_comosus
------------------------------------------------------ATGGCG------------------------------CTGAAGGTGTACGCCGATCGGATGTCGCAGCCATCCCGCGCCATCATCATCTTCTGCAAGGTAAACCGCATCGAATTCGAGGAGGTGAGGATAGAT---------------CTCTCCAGGGGCCAGCATCGATCGCCTCAATTCAGAGAAATAAATCCGATGGGACAAGTTCCGGCGATTGTTGATGGAAGATTT---AAATTGTTTGAGAGTCATGCCATCTTGAGGTATCTTGCTTGTGTATTCCCAGGAGTTCCAGATCACTGGTATCCAGCTGATTTATTTAGTAGAGCCAAAATTGACTCGATCTTGGATTGGCATCATTCCAACTTGCGTCGCGGTGCAGTGACCTTTGTTCTGAACAGTGCACTGGCT------------------------------CCTGCTCTTGGTCTGCCACTAAATCCACAAGCAGCAAGCGAAGCTGCACAATTGCTGAGTTCATCACTTTCAAGGATTGAATCCATTTGGCTCAAAGGGAATTCAAAGTTCTTATTAGGCAATTCTCAACCATCTATCGCAGACCTAAGCCTCGTCTGTGAGATTATGCAGCTG---------------------------------------GAGGTTGTGGATGAGAAAGATCGCGAGAGAATTTTGGGGCCTCATGAGAAGATACTGAATTGGATCGACAACGTCAAGAGAGCGACTAGCCCTCATTTCGAGGAGGTCAGCGAGGTCTTATACAAAGTCAAAGCACGGTTG------CAAAGTAAGCCGGCTTCTTCGGCAAATCAGAATATCCAG---CTCAATTTCAAGGCTAAAGCTTCG---------TCAAAGCTTTGA
>Oryza_sativa
------------------------------------------------------ATGCAGCCG------------------------CTGCTCAAGGTGTACGCCGACCGCCGGTCGCAGCCCAGCCGGGCCATAATCATCTTCTGCAGAGTGAACCGGATCGATTTCGAGGAGGTCACGGTGGAT---------------CTGTTCAAGCGCGAGCACCTGTCCCCTGAATTCAAGAAGATAAACCCAATGGGACAGGTGCCAGCAATCGTTGATGGGCGATTC---AGATTGTTTGAGAGCCATGCCATTCTGAGGTATCTTGCAACGGTGTTCCCTGGAGTTGCAGATCACTGGTATCCTGCAGACCTGTTCACCAGAGCCAAACTTGAGGCCATCTTGGATTGGCATCATTCAAATTTGCGTCGTGGTGCAGCAACCTTCATACTGAACACCGTGTTGGCT------------------------------CCTTCTCTTGGACTTCCGTCAAGCCCTCAGGCTGCAAAAGAGGCAGAGAAAGTACTGTTCCGGTCCCTGGGACTGATTGAATCTATGTGGCTCAAAGGCAACGCAAAGTTCTTACTGGGCAATCCTCAGCTATCAATCGCAGATCTTAGCCTTGTTTGTGAAATAATGCAATTG---------------------------------------GAGGTCCTCGGTGATAGTGAACGCGACCGGATTCTTGGACCTCATGAGAAAATCCGCAGTTGGGTTCAGAATGTGAAGAAAGCCACAAGCCCTCATTTTGATGAAGTCCATGAGCTCATTTTCAAGATGAAGGAACGTATG------GCTGCAAAGCGCCAATCTGAGCCGAGCAAA---------------------GACTTGAAGACAGCA---------TCAAAGCTCTGA
>Isoetes_lacustris
------------------------------------------------------ATGGAAAAG------------------------GGACTGCATCTCTATGTGGATTTCATGTCTCAGCCATCGCGGGCTGTGGTTATCTTTTGCAGGGTCAACAAAATTCAAGCAGAAGTGCATATTGTTAGT---------------TTGGCAAAGGGCGAGCATAGGCAGCCCGAATTTAAATCTATCAATCCAATGGGACAAGTTCCTGCAATAAATGATGGTGGATTT---AAGCTCTTTGAGAGCCATGCGATTTTGAGATATCTTGCGGTTTCACGGTTTGGGATACCTGATCATTGGTATCCTGCAGATGCATCTAGACGGGCAAAAGTTGACTGTATCTTGGACTGGCATCATGCAAATCTTCGTCGAGGCACAACTCAACTTGTTTTCCATCAAGTCTTAGCA------------------------------CCTTCATTGGGGGCTTCAAAGGATCCAGCTGCCGCCAGTGAGGGCCGAAAGCTTTTGATTTTCTCACTTTCCAAGCTCGAGTCAATATGGCTGAGTGGAAAGGGCAGCTTCCTTGGTGGTGCATTGCAACCGTCGATTGCAGATCTCAGCCTGGCATGTGAAATAAAACAGCTA---------------------------------------GAGTTACTTGGTGCGGATGAAATGTCAAAATTGCTGACA------GAACGCATTGGGAATTGGCTTTCCTCAGTCCAAAGTGCATTATCTCCACATTTTGCCGAAGTACATTCGATTCTGTATAAGGTTGTCTCAAGGTAC------CAAAAGGAGAGC---------------------------------------AAGGGAGGGGTGGAA---------GCA---------
>Isoetes_sinensis
------------------------------------------------------ATGGAAAAG------------------------GGACTGCATCTTTTTGTGGATTTGATGTCTCAGCCATCGCGGGCTGTGGTTATATTTTGCAGGGTCAACAAAATTCAAGCAGAAGTGCATACTGTTAGT---------------TTGAGAAAAGGCGAGCATAGGCAGCCCGAATTTAAATCTATAAATCCAATGGGACAAGTTCCAGCAATTAACGATGGTGGATTT---AAGCTCTTTGAGAGCCATGCGATTTTGAGATATCTTGCGGTTTCACGGTTCGGAATACCTGATCATTGGTACCCAGCAGATGCATCTAGACGGGCAAAAGTTGATTGTATCTTGGACTGGCATCATGCAAATCTTCGTCGAGGCGCAACTCAACTTGTTTTCAATCAAGTCTTAGCA------------------------------CCTTCATTGGGGATGCCAAAGGATCCTGCTGCCGCTAGTGAGGGCCGAAAGCTTTTGATATTGTCGCTTTCCAACCTTGAGTCAATATGGCTGAGTGGAAAGGGCAGCTTCCTTGGTGGCGCATTGCAACCGTCGATTGCAGATCTCAGCCTGGCATGTGAAATAAAACAGCTA---------------------------------------GAG------------------------------------------------------------------------------------------------------------------------------GTATCTTAG------------------------------------------------------------------------------------------------
>Physcomitrella_patens
------------------------------------------------------ATGGCACCA------------------TCAGGCAATCTGAAGTTATATGCAGATCTTATGTCCCAGCCCAGTCGAGCTGTTCTCCTCTTCTGCAGGGTTAACAATATTGATGTGGACCAGCAACTGATTAAT---------------ATCCAGAAAGGGGACCATAAAACGCCAGAGTTCAAAGCAATCAATCCCTTGGGAAAAGTTCCGTGTATTGTTGACGGCCGTTTC---AAGCTTGCGGAAAGTCATGCTATTATGGAGTATTTGGCAGCAACACGTCCAGGCGTAGCTGACCACTGGTACCCAACTGACGTTCAAAGGAGATCAAAGATTAATTCTGTGCTGGATTGGCACCATTTAAATCTGCGACGTGGTTCCATGACCCTGGTGTTCCACAAAGTATTAGCA------------------------------CCGATAGTAGGGGTCAAAGCAGACCCAAGGGCAGCAGCGGAAGGGCTTTCCATACTTCAGCAGTCATTGCAAGTCTTAGAGACAGTGTGGTTGCAAGAAGGTTATCCATTTCTAGCAGGCGGGAGGCAGCCATCTATTGCTGATTTGAGTCTTGTTTGTGAGATCATGCAGCTG---------------------------------------CAGGTCTTAGGTGAGGAGGAAGTTGCGGCGCTGTTGAGCTCCAAGGAACGTGTTACTGCATGGATAGCCGCGGTAAAAAAAGCTACATCTCCACATTTTGATGAGGTTCACAAAATCATTTTCAGAGCTGCAGCAAATGTG---TCGAAAGGAACACGGCAAGTTAAAGCAGGTACCGGACCTGAT---GTCCAT---AGACGCCAGTCAAAACCTCCGGTGTCTAAGTTATGA
>Selaginella_moellendorffii
------------------------------------------------------ATGGCGCTGGCGCCGCCGCACAAGAGGGATTCCAAGCTCCATCTCTATGTGGATTTCATGTCGCAGCCGTCGCGAGCGATTCTCATCTTCTGCCGGATCAACAACATCGATGCCGAGATTCACGTTGTCAAC---------------GTAGCTAAAGGCCAGCAAAGGACTCCCGAGTTTAAAGCTATCAATCCGATGGGCCAGGTGCCTGCTATTGTCGACCATGGATTT---AAACTGTTTGAAAGCCATGCTATCCTCAGATACCTTGCAGCTACTTATCCTAAAGTCCCCGACCACTGGTATCCCTCGGATTTATCTCGACGAGCTCGTATTGACAGCATCCTCGATTGGCATCATGCGAACTTACGACGCGGCGCAGCTGGTTTGGTGATGGCTTTGGTTCTCGCA------------------------------CCAGTTCTTGGACTGTCAAAAGATCCAAAGCTGGCCAGTGACTCCGAGAAACTGCTAAGATCTTCCCTGTCGAAGATAGAAGACGTGTGGCTGCAAGGTGGCACCAAGTTTCTCGGTGGCTCCTTCAAACCAAGTATTGCCGATCTCAGCTTGTGCTGTGAAATCACGCAGCTA---------------------------------------GAGCTTCTCGGTGCAGCAAAACTCTCGGATCTTCTTAGTCCGTTTCCAAAGCTAAGACAGTGGCTAATCGACACGGAGGAAGCAACGTCGCCACACTTCGGCGAAATCCACAAGCTCCTGCGAAAGGCAGCGTCAAACTAC------GAGGCCCAGAGGCACGAG---------------------------------AAACTGGGATTCAAG---------TCCAAGCTCTAA
>Huperzia_lucidula
TCTCTCTCTCTCTCTCTCTCTCTCTCTCTCTCGCGAGCACGATCCATCGATGAGATGGCGAAG---------------------------TTGCGTGTTTACGTGGATCGCATGTCGCAGCCATCGCGGGCGGTGCTAATTTTCTGCTTGGTTAATAATATTAATTTCGAGGAGTGTACCATTAGA---------------CTTGACAAGGGAGAGCACAAACGGCCTGATTTCAAAGCTATCAATCCACTTGGCAAGGTGCCAGCTATAGACGATGGTGGTTTT---AAGCTTTTTGAAAGTCATGCTATTTTGAGGTACCTTGCAACTAGTTATCCCCGAGTTCCTGATCATTGGTATCCTACAGATATAACAAAAAGAGCACAAATTGACTGCATCCTGGATTGGCATCATGGAAATCTACGTCGTGGTTCAGCTGGACTGATCATGAATAAAGTTCTAGCC------------------------------CCTTCTCTTGGACTACCATTTAATCCAAATGGAGCAGCTGAAGCTGAATCAATTTTGAAATCTTCCCTCAAGAGTTTGGAGACAATTTGGCTAAGTGGAAGTAACAAATTTCTTGGAGACGGACTTCAACTTTCTATTGCAGATCTTAGCCTGGCTTGTGAACTTCAGCAACTA---------------------------------------CAGCTTTTGGACAACGACACGATGTCCACCTTACTCGGCCCATGGGAAAAGGTCAGAAAATGGTTGACAGCGGTGGAGAATAGTACAGCTCCTTATTTCATGGACGTTCATTTGCATCTTCAAAAAATATCTAAAAAGCTC------AAAGAGCGCAAGCATGGAAGAAAATCAGAGCAGGAAGTT---GGGCATCTTCAAGCTTCAATACGCATCCAAAACTCACGACTGTAA
>Lygodium_japonicum
------------------------------------------------------ATGGGCAAG---------------------------CTCCGTCTGTTTGTGGATCGCATGTCACAGCCTTCTCGAGCAGTACTCATTTTCTGCCTGGTCAATAAAATCGACGTGGATGTGCAGTTGGTGAAC---------------CTTGCGAAGGGCGAGCACAAGAAGCCCGAATTCAAGGCTATTAATCCAATGGGCCAAGTTCCAGCCATAGATGATGATGGTTTT---CATCTTTTTGAAAGCCATGCAATTTTGCGCTATTTAGCTTGTGCATATCCCAACGTTAAAGACCACTGGTATCCTGCAGATTTACGAAAGAGAGCTCAAATTGACAGTGTTCTGGATTGGCATCATAGTAATCTTCGTCGCGGTTCAGCTGGCTTGGTAATGAATCGTGTTATTGCA------------------------------CCCGCTTTGGGTCGTCCTTTAGATGCTCGTGCTGCTGCTGAGGCAGAAACGCTTCTAAAGGCTTCTCTTTCAAAGTTGGAGACTATCTGGCTGCCAGGGAATGGGAACTTTCTGACAGGCTGCATGCAACCATCGATTGCAGATCTGAGTCTAGCCTGTGAAGTTATGCAGCTG---------------------------------------CAGCTCCTTGATAAAGACAATGTTGCTGAGCTGTTGGAACCAAGGACAAAGGTGAAGAAATGGATCGAATCTGTGGAGAAGGCAACTGCTCCACATTTTTCAGAAGTACACGAGACACTGCTTAAAGCTGCTAGCATGTAT------CAGAAGAGGAGAGAAATGGCGCCTGGCTCATTGAGT---------------GGTCCTAGTACTCGA---------GCAAAGCTTTAG
>Pteridium_aquilinium
------------------------------------------------------ATGAGGAAG---------------------------CTCCGTCTGTTCGTGGATCGAATGTCGCAGCCTTCTCGCGCTGTCCTCATCTTTTGCTTAGCAAATGGGATCGATGCAGAGGAGCACTTAGTGAAC---------------CTCGCCAAGGGCGAGCATAGGAAGCCCGAATATAAAGCCATCAATCCGATGGGCCTGGTTCCCGCTATAGATGACAATGGATTT---CATCTCTTTGAGAGTCATGCACTTCTTAGGTATTTAGCTTGTGCATACACCAATGTAAAAGACCACTGGTACCCTGCTGATTTAAGAAAGAGGGCTCAAATCGAATGCATTTTGGATTGGCATCATAATGGTCTTCGCCGTGGTTCAGCGGGTTTGGTGATGAATCGTGTCATTGCT------------------------------CCTGCTGTGGGCCGTTCTTTGGATCCCCATGCTGCATCGGAAGCTGAATCTCTTTTAAAAGCATCTCTTCAGAAGATGGAAACCCTCTGGTTGGAGGAGAATGGGAGCTTTTTGACGGGCAGTTTGCAACCCTCAATTGCAGACTTAAGCCTTGCCTGTGAAGTGATGCAATTG---------------------------------------CAGCTTCTTGATAAAGACAACATGGCAGAGCTGCTGGATCCCAATCCCAAGGTGAGGAAGTGGCTGGATGCGGTTGAGAGGACTTTGTCACCTCATTTCACTCAAGTACACGAGACATTGCGGAAAGCTGCCAGTATGTAC------CAGATGAGAAGGGAAAGGGAGTCAAAGAAAATAGAC---------------TCTAGTACTACTCGA---------TCAAAGTTGTAG
>Pinus_maritima
------------------------------------------------------ATGGGAAAG---------------------------CTTCGTGTGTACGTGGACAGAATGTCCCAGCCATCGCGCGCTGTACTTATTTTCTGCAAGGTAAATAAAATTGAATTTGAGGAACATCTTGTAAAT---------------TTGGGGAAAAAAGAGCATAAACAACCTGAATTCAGAGCTATCAACCCGTTAGGTCTAGTTCCAGCAATTCATGATGGTGGTTTC---AAGCTTTTTGAGAGCCATGCAATTTTGAGGTACCTTGCTTGTGCATACCCTAGTGTTCCAGATCATTGGTATCCAGCTGATCTTTCAAAGAGAGCCAAGATTGATTCTGTTTTGGATTGGCATCATTCTAATCTGCGTCGTGGTGCAGCTGGCTTGGTACTGAATCGTGCATTAGCT------------------------------CCTGCATTGGGACTGCCCCTCAACCCCCAAGCAGCATCTGAAGCAGAAATACTGTTGAAATCATCTCTTTCAATACTTGAAACAGTATGGCTTTCAGGAAATGGAACATTTTTAGCTGGTGGTTATCAACCATCTGTTGCAGATCTTAGTCTTGCTTGTGAAGTGATGCAACTA---------------------------------------GAGCTTCTGGATAAAAGAGATGTTGACATACTTCTTGGTCCTCATGAGAAAGTTAGAAAATGGTTGGAAAAGGTAAAGCAAGTGACAAGTCCTCACTTTGAAGAAGTGCATGACAAGATTTACAAGGTATCCAAAAGATTTCGGAGTCAGATGCTCAATGCTCATCCAAATGGAAATGCAATT---------------GCTTCATCAAGGCAA---------TCAAAATTGTAA
>Amborella_tricopoda
------------------------------------------------------ATGAAG------------------------------CTGCGTGTGTATACTGATAGAATGTCCCAGCCATCGCGTGCAGTAATAATCTTTTGCAAGACGAATGGAATTGACTTTGAGGAGGTCAGGATCGAT---------------ATTTCAAAGCGACAACATCTTCAACCTGAATTTAAAGCCATCAATCCTATGGGGCAAGTCCCAGCATTAGTGGATGGAAAACTT---AAGCTGTTTGAGAGTCATGCAATATTGCGCTACCTTTCTTATGCATTTCCTGGAATTCCAGATCATTGGTATCCTGGTGATCTTTCCAGAAGGGCTAAGATTGAATCAGTCTTGGATTGGCATCACTCAAATTTACGTCGTGGTGCAGCTGGTTATGTATTAAATAAGGCCTTAGCT------------------------------CCTGCACTTGGTCTGCAATTAAATCCACAGGCAGCGGCAGAAGCTGAACAAATATTGTGTTCATCCCTATCAAAAATCGAATCCATTTGGCTGAATGGGAATGGGAAGTTTTTGTTGAACAGTAATCAACCATCCATCGCAGATCTAAGTCTTGTTTGTGAAATTATGCAGTTG---------------------------------------GAGGTTTTGGATGTGAATGATCGTGATCGACTGTTGGGACCCCATAAGAAAATCAATGAGTGGATTGATAATGTGAAAATGGCAACAAGACCTCATTTTGAGGAAGTCCATGCTATCATTTTCAAGGCTGCCCAGAAGCTT------CACACCAGGCAAGCA---------------------------------------------------------------AAGCTGTAA
>Theobroma_cacao
------------------------------------------------------ATGAAG------------------------------CTCAAAGTATATGCTGAGCGGATGTCGCAGCCATCTCGTGCTGTCATCATCTTCTGCAAGGTAAATGGTATAGACTATGAGGAGATCAAAGTAGAC---------------ATCTCAAAGCGTCAGCATTTAACTCCTGAATTCGCAGATATAAATCCTATGAAAAAGGTGCCAGCCATTGTTGATGGAAGATTT---AAGTTGTTTGAGAGCCATGCCATTCTTATCTACCTTGCTTGTGCATTTCCTGGAGTTGCGGATCATTGGTATCCTGCTGATCTTTTCAAGAGAAGTAAGATTCACTCAGTGTTGGACTGGCATCACTCAAACTTACGTCATGGTGCAGTCACATATGTTCTGAATACTACACTAGCA------------------------------CCAGCTCTTGGCCTTCCGTTGAATCCACGAGCAGCTGCTGAAGCTGAGAAACTTCTGACCTCTTCTCTGTCAAAGATAGAGTCCATTTGGCTCAAGGGTAGTGGACGTTTCCTGCTGGGTGGGAACCAACCATAG------------------------------------------------------------------------------------------------------------------------------------------------------------------------------------------------------------------------------------------------------------------------------------------------------------------------
>Arabidopsis_thaliana
---------------------------------------------------ATGATGAAG------------------------------CTCAAAGTGTATGCAGATCGAATGTCACAGCCATCACGTGCTGTTATCATATTCTGCAAGGTTAATGGAATCCAATTCGATGAGGTCTTGATTTCC---------------TTGGCGAAGCGTCAACAATTATCTCCTGAATTCAAAGATATTAACCCATTGGGGAAAGTTCCAGCTATTGTTGATGGCAGGCTT---AAGCTCTTTGAGAGTCACGCAATCCTGATATATCTATCCTCGGCGTTTCCAAGTGTTGCTGATCATTGGTATCCAAATGATCTATCCAAAAGAGCCAAGATTCACTCAGTTTTGGATTGGCATCACACCAATTTACGTCGTGGTGCAGCTGGATATGTTCTGAATAGTGTACTAGGT------------------------------CCAGCTCTCGGTCTTCCTCTGAATCCGAAAGCAGCTGCTGAAGCTGAGCAGTTACTAACAAAGTCTCTGTCCACTCTAGAGACTTTTTGGCTTAAGGGCAATGCTAAATTCTTGCTCGGAAGCAACCAACCATCTATAGCTGATCTCAGCCTTGTATGCGAACTTATGCAGCTG---------------------------------------CAGGTTTTGGATGACAAAGATCGTCTTAGATTGCTCAGCACTCATAAGAAAGTTGAACAATGGATTGAGAATACGAAAAAAGCAACAATGCCTCACTTTGATGAGACCCATGAGATCCTTTTCAAAGTCAAAGAAGGATTC------CAGAAGCGGCGAGAGATGGGAACCTTATCT---------------------AAACCGGGTCTTCAA---------TCCAAGATCTAA
>Isoetes_coromandelina
-------------------------------------------------------------------------------------------------------------------------------------------------------------------------------------------------------------------------------------------------------------------------------------------------------------------------------------------------------------------------------------------------------------------------------------------------------------------------------------------------------------------------------------------------------------------------------------------------------------------------------------------------------------------------------------------------------------------------------------------------------------------------------------------------GGCTTTCCTCAGTTGAAAATGCTTTGTCTCCACATTTTGCAGAAACACATTCGATTCTTTATAAGGTTGTCTCAAGGTAC------CAAAAG---------------------------------------------------------------------------------
