# Supplementary material for: Phylogenomics indicates the “living fossil” Isoetes diversified in the Cenozoic
Source: PLoS One. 2020 Jun 18;15(6):e0227525. doi: 10.1371/journal.pone.0227525 (PMC7302493; doi:10.1371/journal.pone.0227525)
Supplement: S1 File — Folder containing fasta files for each of the individual nuclear alignments. (GZ) [file pone.0227525.s011.gz › 1_Individual_Nuclear_Alignments/Homolog_32216.orthogroup_1.fasta]

>Ceratodon_purpureus
------ATGTTG---CGGCAGTTGCGACGACGGGAGGTCGGGGCCGACAACCCCCGATCCCTTTCGACCCATGTGCGAGGCGAGCGGGTGCGTCAGATTAACCTCTCCGGGCACAAGGAGGTTGTGAGCGCTCATCACAGCGGCATCAACAGCTTGCAGGTCGACTGTACAGAAGCGCGATACTTGCTTGCAGGAGCTGCGGATGGGTCTGTGGGTGTGTATGATACACAGCAGCCCACTTTTGTGGACTCTGCCCTTCACGTTGCCAAGCATGAAGCTCTCTTCACGGTCGACAAGAGTGTGCACCTGGGGCACATCTTCTCGGTGTCGTCTGTTCAGTGGTATCCGGTGGACACAGGGCTGTTTGTCACTGGGTCTTATGATAAGAACATCAATCTGTGGGACACAAATACTCATCAGGTAGAGCTACAGTTC---------------------AAAATGCCTGGGAAAGTATATGCAATTGCAATGTCGGCTATGGCAACGACACACATGCTAGTGGCTGCTGGAACAGAGGATGTGAGGGTGCGGCTGTGCGATCTGGCCACTGGCGCGTGCACTCATACTCTGTCGGGGCATAGAGATGGAGTGTGGGCATTGCAGTGGTCTGCGTCCAGTGAGTGGATACTTTACTCTGGGGGATGCGATGGAGCTATCAGGTTTTGGGATATTCGCCGGGCTGGTTGCTTTCAAGTTCTTGACCATAACCGTTCACAGATTGAAAAACGGCCCAGTGTG---------------------------------ACTAATAGTGCC---------------------------------------------------------------------------------------------------------------------------------------TCCCAAAGGCAAGAA------------------------------ATGGCAACAGCTACAATGGGCAGCAGTTCTAAAGTAGGGAGCCAGCAACGAGAGGCCAAACGTGCTAAACTGAGTAAAGGATCATTAGCA---------CTGAAGAATGCCAGA------GCAAAGGAGTCTGCAGTTCAAAGACAACATCCAGGAATGATGTCGGCAAATGATCGGTCAACAGCTCACAATGGCTCAGTTACAGCTCTGCAAACCTCAGACGATGGA---TTACACCTCTTCAGTGCTGGTACGGATTCAAGAGTGCGCCTGTGGGATATAGAATCAGGTTGTAACACATTA---------------------------GTTAATTATGAAGCAACAAGGATAAGAGCCCATCAGGGAACT------------------------------CAGCTGGCTGTATCTATGGATTCCTCACTCTTGTTTGTTGCATCGGCCCATTCAGTCCAG---ACCTATGATATATGGAGTGGTCGCATGCACTCAAAACTAGTTGGGCATTACGATAACGTCAACTGCTGTGCCTTTCTTCCGGAGGATCAGGAGCTTTACACTGGTAGCAGTGATCGTCAGATTCTGGTCTGGTCTCCACCG------AAGGCTCTTCCTATTGATGACGAGGAAGAAGTAGAGGAAGAGGGCTTGAAAACTGGTGGCACAACTGTAACGGCAGATGAAGATGCTTGGAGTGAT---
>Physcomitrella_patens
------ATGTGG---CGAGGGTTGCGAGGTCGAGAGGTCGGGGCCACGCGCCCGCGGTCCCTCGCAACGCATGTGCGGGCCGATCGGGTTCGCCAAATCAATCTGTCGGGCCACAAGGAAATTGTGAGCGCTCACAATAGCGGGATTAATAGCCTGCAGATTGACTGCACAGAAGCGCGCTATTTGCTTGCAGGGGCTGCGGATGGTTCCGTTGGTGTGTACGACACACAGCAACCCACTTTTATGGATTCTGCTATTAAGGTTGCTAAGCATGAAGCCCTCTTTACGGTGGATAAGTCTGTCCCTCAGGGACACATCTACTCAGTGACATGTGTTCAGTGGTATCCTGTTGACACGGGGCTCTTCGTCACCGGATCCTTTGATAAGAAAATCAATCTATGGGACACTAACACTCACCAGGTAGAGCTTCAGTTT---------------------GAAATGCCGGAGAAGGTACATGCAATTGCAATGTCATCCATTGCAGCAACACACATGCTGGTAGCTGCTGGAACCGAGGACGTAAGGATACGACTATGTGATCTGGCTTCTGGAGCGTGCACCCATACTCTGTCTGGACATAGAGATGGAGTGTGGGCATTGCAGTGGTCTGCCACCAGTGAGTGGGTGCTTTATTCCGGGGGATGTGATGGAGCTATCCGGTTTTGGGATATTCGCCGGGCTGGTTGCTTTCAGGTTCTTGACCAGAATCGTTCACAGATTGAAAGAAGGTCCAATGTG---------------------------------ACA---AGTAGC---------------------------------------------------------------------------------------------------------------------------------------ACTCAAAGGCAAGAG------------------------------CTGGCATCAGCTCCAGTGGGCAGCAGTTCTACCTCAGAGATGCAGCGGCCAGTGGCCAAACGGACCAAGCCGAGCACAGTATCAAAACCT---------AGTAAGATTGCTAAA------ATTAAGGATCCTGGAGTTCGAAGATCACATCCAGGAATGACATTGGCTAATGATCGGTCAACAGCCCACCATGGCTCAGTCACAGCTCTGCAAACTTCGGACGATGGG---TTGAATCTCTTCAGTGCTGGCACAGATTCAAGAGTGCGCCTGTGGGATATAGAATCAGGTCGCAACACACTA---------------------------GTTAACTATGAGGCCACTAAGATAAGAACCCATCAAGGAACT------------------------------CAACTGGCTGTGTCTATGGATTCTTCCCTCTTGTTTGTTCCGTCGGCTCATTCACTCCAG---ACTTATGATGTCTGGAGTGGTCGCATGCACTCCAAACTAGTTGGACATTATGGTAATGTGAACTGTTGTGCGTTCCTTGCGGAGGATCAGGAGCTTTACACTGGTAGCAGTGATCGTCAGATCCTCGTTTGGTCTCCTCCG------AAGAGTGTTACTGTCGAGGATCAGGAAGAGGTTCCG------------AAAGCTGGTGTTGCTGCCGTATGCGAAGATGAAGATGCTTGGAGTGATTAA
>Isoetes_lacustris
------ATGTGG---GAGGAAATGAAGCAGCGGGAAATCGGTATAATCCCTCCGGCGAAAACGGCAGCACGAATTAAACGAGCAAGGGAGCTCCGTATGCAGCTAGCCGCTCACAAGGAGATAATTAGCGCTCATAAAAGTGGCGTCAACAGCATCCAGATCGATCCTGTGGAAGCTAGATACCTTCTTGCCGGTGCGTCTGATGCCTCTGTTGCAGCTTATGATACTTGGCAAGAAACTAGTGTCCATGAAGTTACGCATATTGGAAGACACGAGGCTGCCTTTGTATTAACAAAATCTTCCCCTCAGGCACATCAATTTGCAGTTTCTTCAGTTCAATGGTACCCTGTAGATACGGGAATCTTTGTTACTGGTTCTTTCGACCAAAATGTGAATGTTTGGGATGCTAATACTCTTCAGGTAGAATTGCAGTTC---------------------AAGATGCGGGGAAAGGTCTATGCTGTGGCCATGTCATCAGTTGCCACTACACACATGCTGATTGCAAGTGGCACGGAAGATGTTCATGTTAGGCTTTGTGATGTTGTTTCTGGAGCATTTACTCATACACTTAGTGGTCACAGAGATGGAATCAGGGCTGTTCAGTGGTCTGCTTCTAGTGAATGGATTTTAATAACAGGAGGTTGTGAAGGTGCCATTCGGTTTTGGGATATACGGCGCGCTGGTTGCTTCCTTTCGTTAGATCAGCATCGGTCCCAATTT---------------------------------------------------------------------------------------------------------------------------------------------------------------------------------------------------------------------------------------------------------TCTCGTCCTCTCCCTTCAAGAACT------------------------------------------------------------------------------------------------------------------------------------------------------------------------------------GAGGAAAATCAAAGTGGC------AAATGCAGGCTAGCTCCAACCGAAGCA------------------------------------------------------------------------------------------------------------ACT------------------------------CAGTTGGCAGTG------------------------------------------------------------------------------------------------------------------------------------------CAAGAG------AGGGGGCAGTCT------------------------------------CAAACTCTGCCCTTCTAA---------------------------------------------------------------------------------
>Isoetes_sinensis
------ATGTGG---GAGGAATTGAAGCAGCGGGAAATCGGTATAATCCCTCCGGCGAAAACTGCAGCACGAATTAAACGAGCAAGGGAGCTCCGTATGCAGCTAGCCGCTCACAAGGAGATAATTAGCGCTCATAAAAGTGGCGTCAACAGCATCCAGATCGATCCTGTCGAAGCTAGATACCTTCTTGCCGGTGCCTCTGATGCCTCTGTTGCAGCTTATGATACTTTGCAAGAAACTAGTGTCCATGAAGTTACGCATATTGGAAGACACGAGGCTGCCTTTGTATTAACAAAATCTTCCCCTCAGGCACATCAGTTTGCAGTTTCTTCAGTTCAATGGTACCCTGTAGATACGGGGATTTTTGTAACTGGTTCTTTCGACCAAAATGTGAATGTTTGGGATGCTAATACTCTTCAGCTAGAATTGCAGTTC---------------------AAGATGCGCGGAAAGGTCTATGCTGTGGCCATGTCATCAGTTGCCACTACTCACATGTTAATTGCAAGTGGCACAGAAGATGTTCATGTTCGGCTTTGTGATGTTGTTTCTGGAGCATTTACTCATACGCTTAATGGTCACAGAGATGGAATCAGGGCTGTTCAGTGGTCTGCTTCTAGTGAATGGGTTTTAATAACAGGAGGTTGTGAAGGTGCCATTCGATTTTGGGATATACGGCGTGCTGGTTGCTTCCTTTCGTTAGATCAGCATCGGTCCCAGTTT---------------------------------------------------------------------------------------------------------------------------------------------------------------------------------------------------------------------------------------------------------TCTTGTCCTCTCCCTTCAAGAAGT------------------------------------------------------------------------------------------------------------------------------------------------------------------------------------GAGGAAAATCAAAATGGCAATGTAAGCTGTCTGTCAGCCTAA---------------------------------------------------------------------------------------------------------------------------------------------------------------------------------------------------------------------------------------------------------------------------------------------------------------------------------------------------------------------------------------------------------------------------------------------------------------------------
>Oryza_sativa
------ATGTGGTGTGAGGCGGTGAGGTGGAGGGAACACGGGGAGCTGGGCGCACGGCGCTTCGAGACCGCCGCCCGGGCGCGCCGCACCGCCTCGCTCGCGCTCTCCAACCGCAAGGAGTTCACCACCCCGCACAACGGCGCCATCAACTCCCTCCAG---------AGCGGCGGTACCTACTCGCTGGCGCATCGGATGGAT---------------------------------------------------------------------CAGCCGCTATATTCGATGTGCAGAATGCAACCGAATACGAAGCCGGGTTCATTGCCAAGC---------------------ACAGGAGCATTCTGC---------------------------TTGTGGACAAGCAGCATG------------------------------------------AAAATGGCC---------------------------------------------------------------------------------------------------------------------ACAAGTTCGTGGTATCGA---------------------TGGCCGTATGGTATCCTGTGGACACTG---------GGCTGTTCGTGA---------------------------------------------------------------------------------------------------------------------------------------------------------------------------------------------------------------------------------------------------------------------------------------------------------------------------------------------------------------------------------------------------------------------------------------------------------------------------------------------------------------------------------------------------------------------------------------------------------------------------------------------------------------------------------------------------------------------------------------------------------------------------------------------------------------------------------------------------------------------------------------------------------------------------------------------------------------------------------------------------------------------------------------------------------------
>Ananas_comosus
------ATGTGG---AAGGAAGTCAGGGACAGGGAAACAGGTACTCTACTCCCCCTTTCTTTGGTCAGACGTCTCCGCTCCCGCCGCCTCGCCGCTCTCCAGCTCTCCAACCGCAAGGAGATCGTCAGCCCCCACCACGGCGCCGTCAACTCCCTTCAGGTTGATTTGACAGAAGGGCGATATCTGCTATCCGGGGCATCAGATGGATCTGCCGCCGTTTATGATATCCAGCACACCACTGATTATGAT---GGAGGCCTGATAGCCAAGCATAAGAACCTGTTTGTAGTTGACAAGCAACATAATCACGGCCATAAATTTGCTATATCAACTGCTATATGGTATCCCATTGATACTGGGCTTTTTATAACTGGGTCTTTTGACCATCATGTCAAAGTGTGGGATACAAACATGATTCAAGTTGTCATGGATTTC---------------------AAAATGCCTGGAAAGGTTTATGGCACAGCAATGTCTTCAATAGCAACTGCTCATATGCTGATTGCTACTGGAAGCGCAGACGTTCAAGTTCGTCTATGCGATATTGCTTCTGGAGCGTTTACTCACACATTATCCGGTCATCGCGATGGTGTTATGTCATTGGAATGGTCTACCTCTAGTGAGTGGATTCTAATGACTGGGGGGTGTGATGGTGCAATACGCTTTTGGGATATTAGGCGTGCAGGATGCTTCTGTGTTCTAGATCAGTCACGGTCTCAGCTTGGGAGAAGGCCCCCTTTCTCTCAAGGCACGCCAAAGAGAGTATTAGAGGCAATAAAACACTCTGGAACTATTTTCTATGAAAAACTAATAAAGGAATCCGTGCCGAAACATGCCAATGTGCTAAGGGCCATGCCGACATTGACACGGAGTGTGCCACCATGCCGTGTCATTGGCACAGCGGCACACCCTGTGCCACTTGCACAGCACCAAGGATTCTCACATTTTATCATCCACCATGATTTTATAGCCTCGACAGTTTCAACAGGAAAATCTTCTTTCGAAAAAACTCCTGTATCTCAGAAAAGGATGCCTGTTGGCAATGGGAAGAAGCAACTAACAACATCTCGGAAAAACCAAAATGTATCAGGAGGTCCTTCAACACAGAGATTACATCCCGGTATGTCGTCCTCTCATAATCGTGCAACAGCTCATTATGGTGCTGTTACTGGACTCAGAGCCACTTCAGATGGC---ATGTATCTTCTAAGCTCAGGTTCAGATTCCCGTTTAAGGTTGTGGGATATTGAATCAGGCTGTAACACTTTG---------------------------GTCAACTTTGAAGCTATGCGCCTCCAGACTAGCAAAGCCATA------------------------------CAGCTAGCCGCCTTTCAAGATTCATCTCTTGTATTTGTACCATCCATGGCGAGCGTAAAG---GCATATGATATGTGGTCTGGTACTAATTTAGGGACCTTCCGTGGCCATTATGAACTGGTGAACTGTTGCTATTTCAATTTGCAGGATCAGGAACTGTATACTGGGAGCAACGATCGACAGATTCTTGTGTGGTCCCCATCCATTCCTGCAGTAACTGTAATGGAA---------GAAGATGACAAGAAAGGG---------------CAGACTTTGTCAACAGACCGAGATAACTGGAGTGACTAA
>Theobroma_cacao
---------------------------------------GGTAAAATCCGCCCGAATTCATTTTCAAGTCGGATCAAATCCAACCGGATTTCCAATCTCCAACTTTCCAATCACAAAGACATCGTTTCTCCTCACAGAGGCTCCATCAACTCCCTTCAGGTGGATTTGACTGAGGGAAGATATTTGTTATCCGGTGCATCTGATGCATCAGCTGCTGTTTATGATGTTCAAAAGGCTACTAATTATGAGGGAAATGGTTTAATTGCCAAACACAAATGTTTGTTTTCGGTAGATAAGCAACACGAAAAGGGACATAAATATGCCATTTCCTCGGCCATTTGGTATCCTGTTGACACGGGACTATTCGTTACGGGTTCTTATGATCATTGTATTAAGGTTTGGGATACCAATACGACGCAGGTGGTGATGAATTTT---------------------AAAATGCCTGGAAAGGTTTATAGGACTGCGATGTCTACATTGGCAACATCTCACATGTTGATTGCTGCTGGAACCGAAGATGTGCAAGTTCGCCTTTGCGATATTTCTTCGGGGGCATTTGCTCACACTTTGTCTGGCCACCGTGATGGCATAATGACTGCGGAATGGTCTACTTCCAGTGAGTGGGTCTTGATAACAGGTGGGTGTGATGGTGCAATTCGATTTTGGGACATTAGACGTGCTGGATGTTTTCTTGTTTTGGATCAGTCCCAGTCCCAGCTTGGAAGACGTCCACCTGTC---------------------------------TTGGGTCGTTCT------------------------------------------------------------------------------------------------------GCTGCAAACAAGGTTTCA------------------------------------------------------------GTCTCAAAGTTGACTTCAGCTGGCCCAAGCTCATTGGTAAAATCACGAGCACCACAAAAGAAATATGCTAATGGGCATGGCATAAAGCAG---------TCAACCATTGGTCGAATGCCAGCTAAGGGTTCTGCGAGACAAAGAGTACATCCAGGGATGCTGTCCATTCAGGATCGTGCCACTGCTCATTATGGTGCTGTAACTGGTTTGAAAGTAACTGAAGATGGC---ATGTACCTTCTAAGTGCAGGCTCTGATTCAAGA---AGGATGAAGGAC------------------ACACTAAAGATCAGGATAATTGGAGTGATTAGAATCTGCTACCACATCAATTTGTTCAAGATATCCCATGCCATCAATAGCTTTTTCTTCCACTTGTATATATTAGATGTATGTGTATATCCACATTTATATTTGCTTCTTGTCAATCATTTTTGC------------CGTTTTATTGTCTGTTCT---------------TCTTTAATAGGATATTATGTATATAAGAAT------------------------------TTACATTCGACGAATAATTTTCTGTTGGTCTTTTTTTAA------------------------------------------------------------------------------------------------------------------
>Arabidopsis_thaliana
------ATGTGG---GAGGCTATCAAAGACAGAGAAACCGGTCGAATTCGTTCCAATTCCTTCGCCAATCGATTCAAATCCCGCCGGATTTTGTCTCTCCAACTCTCTAATCGAAAAGACTTTGTTTCTCCTCATCGTGGCTCCGTTAACTCCCTTCAGGTTGATTTGACGGAGGGGAGATATCTTCTCTCTGGAGCAGCAGATGGTTCAGCTGCTGTATTTGATGTTCAACGGGCCACTGATTACGAGGCAAGTGGTCTAATTGCCAAGCACAAGTGTATATTTACTGTCGACAAGCAACATGAAAATGGACATAAATATGCCATATCCTCTGCCATTTGGTATCCCATTGACACTGGGCTCTTCATTACAGGTTCTTTTGATCATTACTTAAAAGTCTGGGATACCAATACTGCTCAGGCGGTTGTGGATTTT---------------------AAAATGCCTGGAAAGGTTTATAGAACTGCCATGTCTTCTATGGCAATGTCTCACACGTTAATTGCTGCTGGAACTGAAGATGTCCAGGTTCGCCTCTGTGATATAGCTTCTGGGGCATTCTCTCACACATTATCGGGTCACCGTGATGGCGTTATGTCAGTGGAATGGTCTACTTCCAGCGAGTGGGTTTTGTATACTGGGGGTTGTGATGGTGCAATACGTTTCTGGGACATTAGACGGGCTGGTTGTTTCCGTGTTCTAGATCAATCACAGACACAACTTGGGTTCCGACCACCAATT---------------------------------TTAAAGCGAACT------------------------------------------------------------------------------------------------------GCGGTTGGCAGTAAG---------------------------------------------------------------CTTTCTTCAGTTGCAAAATCTTCTTTGGGGGGCCAAAATAGGTTGAAGACACTGCAGAGTAAACAA---------ACTGGAAGCCAAAGTGTAAAGGGATCATCTAGCGCTAAAGCTTCAGTGGAAAAGTCTCGACAGAAGAGAATTCACCCTGGAATGTTATCTACTCTAGATCGTGCTACGGCTCATTATGGTGCTGTTACTGGCTTAAAGGCAACTAACGATGGG---ATGTATCTTCTTAGTGCTGGGTCGGATTCAAGAATAAGATTGTGGGATATTGAATCTGGACGCAACACCCTG---------------------------GTGAACTTTGAAACTGGACGCATCCAGACTAACAAAGGAATC------------------------------CAATTAGATACAAGCGATGATCCAGCTCTGGTATTTGTTCCATGCATGAAGACTGTGAAGGTAGCTTTTGGCATGTGGTCGGGTAGAACAACACTGATGCTTCGTGGACACTACGAAAGCGTGAACACTTGCTGCTTTAATTCCAATGATCAGGAACTATACACAAGTGGCTCAGATAGACAAATACTTGTGTGGTCACCAGGC------------GGAACAGTGGAAGATGAAATGGTGCAAGATGAA---------------------------GTAGCCGAAGATAAAGACAATTGGAGCGACTGA
>Amborella_tricopoda
------ATGTGG---AAGGTGGTGGACGATAGAGAATTGGGCAAGATCAGGCCTGCTTCATTTGCAAGCCATATTCAATCAGCTCGAGCTTCATCTCTGCATCTCTCCAATCGCAAGGAATTCGTGACCGCTCACAAAGGGGCTGTGAACTCTTTTCAGGTTGATTTGACAGAGAAGCGTTATTTGCTATCTGGAGCTTCAGATGGATCAATTGCAGTTTATGATGTGCAACATGCAACTGATTACAATGGAGGAGGACTGGTTGCAAAACATACATCACTCTTTGTGGTTGACAAAAGACAGGATTTTAGCCACAAATACTCTGTGTCATCCGTTGCTTGGTACCCAGTTGACACTGGGTTGTTCATGACTGGATCGCTTGATCATTATGTCAAGGTCTGGGACACCAATACAGTCCAGGTGGAGATGAATTTT---------------------AAGATGCCCGGAAAGGTATATGGAATTGCCATGTCCTCTGTATCCACATCTCACATGTTAATTGCTGCTGTCTCTGAAGATGTTCAAGTTCGTTTATGTGATATCTCTTCTGGAGCATTCAGCCACACACTATCTGGCCACCGTGATGGAGTTTGGGCTGTGCAATGGTCTACTTCAAATGAGTGGGTTTTAGTTACTGGTGGTTGTGATGGGGCAATAAGATTCTGGGATATTAGACGAGCTGGGTGTTTTCGTGTGCTGGATCAGTTCCAGACTCAGTTTGGGAGGCGGCCCCCTCTC---------------------------------CTCAAATCATCC------------------------ACAAAAGGATCAGTGCCTGAA------------------------------------------------------------------------------------------------------------------------------------------TCTTCGGTGGCGAGCACCTCTGCTTCAGCA------AAAGTCAAGGTACCACAAAAGAAAGCACCTTGTGGAGGTGGGGCAAAACAG---------TCCTCTATAAATAAAGGTTGGACCAAAGGTTCAGTTCTGCAAAGGCAACATCCTGGAATGTTGTCCAGTCGAAATCGTGCTAGTGCCCACTATGGTGCGGTTACTGGATTGAAAGTTACAGAAGATGGA---ATGTACTTGTTAAGTGCAGGCACCGATTCAAGACTAAGATTATGGGATATTGAATCCGGTCGCAACACTTTG---------------------------GTTAACTATGAAGCCATGCGCTTGCAAACTAACAAGCCAATA------------------------------CAACTAGCAGTCACTCCAGATACAGAACTTGTATTTGTTCCTGGTTTAACAGCTGCCAGG---GCGTATGATATATGGTCAGGTAGAACAATCTTGACATTCAGAGGCCACTACGAGTGCGTAAACTGTTGCTGGTTCAACTCGCAAGATCAGGAGCTATACACAGGCAGTAATGACAGGCAAATTCTCGTCTGGTCACCTGAT------------TCAATGGTCGAGGAAGAGGTTGAAAACAATGAGAAAGGA---------------CCGAAAAGGTCATTGGATGAAGATTGCTGGAGTGACTAG
>Lygodium_japonicum
ATGAGCATGTGG---CAGATGGTTATGGAAAGAGAGATTGGAAGTATTGCTCCTTCATCATTCACAAGTCTTTTAGAGAAGAGAAGGGTTTCAAGCATAGAACTCGCATGCGACAAGGAGATTGTGAGTGCACACAAGAGTGGCATCAACAGTCTTCAGGTTGATTCAACAGAAGGCAGGTACCTGATTTCGGGAGCATCAGATGGTTCTGTTGCTGCTTATGACATTCAGCAGCCAAGCAGCTATGGATTCACTTCACGCACACGAAAACATGAAGCATTGTTTTCAGTTGATAAAAGGGCACACCATGGGCACACATATTGTGTCTCGTGTGTACAGTGGTATCCCATTGATACGGGCATCTTCATCACTGAATCTTTTGATCATTTTGTGAATGTTTGGGACACGAACACAACAGAGGTGGAACTTCAGTTT---------------------AATATGTCTACGAAAGTGTATGCCATTGGAATGTCCGGGCTTGCAACCACACACATGTTGATTGCTGCTGGAACTGAGAATACAAGGGTGCGGCTCTGCGATATGGCATCAGGAGCATTCACACACACACTCACTGGCCATCGAGATAGTGTATGGGCTGTACAGTGGTCTAGGAGAAGTGAATGGGTCCTTGTTACGGGTGGATGTGATGGAGCCATTCGATTTTGGGATATTCGAAGGGCAGGGTGTTACAAAGTCTTGGATCAACACCATTCTCAAATTGGCCGTCGCCCTGCTGTG---------------------------------TTGAAGCAATCA------------------------TCTGAACACCGGGTAGATGTA---------------------------------------------------------GTAGTGAATGCTATG------------------------------------------TGGCTGGTT------------------------------------------------------------------------------------------------------------------------------------------------------------------------TTACTGATATTCCACATGCACAGTCAAAGTCATTGCACAGTAGTAGTTGCGCTT---------------------ATAAAAGCTCTTCCCAAAGAGTGCCAGCAAGAG---------------------------------------------------------------------------------------------------------------------------------------------------------------------------TTTGCACCTACATGCCTGAATGTGTGA---------------------------------------------------------------------------------------------------------------------------------------------------------------------------------------------------------------------------------------------------------
>Huperzia_squarrosa
------------------------------------------------------------------------------------------------------------------------------------------------ATGACATCCTTGAGG---GATCCTATACCAGCGAGA---CTTCTGGAGAAAGCT------------------------------------------------------------------------------------------------------------------------------------------------------------------------------------------------------------------------------------------------------------------AAACTTCCA---------------------------------------------------------------------------------------------------------------------------------------------------------------------------------------------------------------------------------------------------------------------------------------------------------------------------------------------------------------------------------------------------------------------------------------------------------------------------------------------------------------------------------------------------------------------------------------------------------------------------------------------------------------------------------AGGCAACATCCTGGCTTGAACACCGCTAGAAACATTGCTACGGCTCATTATGGTGCAGTAACGTCCTTACAAACAACTTCTGATGGA---TTGTATCTATTCAGTGCCGGTGTGGATTCAAGAGTGAGGTTGTGGGATATTGATTCTGGTTGCAACACATTG---------------------------ATAAACTATGGAGCAAGTCACATTTCTGGGAAGAAAGGAATC------------------------------CAGTTATCAGTTTCTTCCGATAACTCTATTACATTTGTTCCTTCTGGCACTGTAGTTCAG---ACTTACGATGTTTGGACTGGGAATCTGCATGCAACACTGAGAGGCCATTATGAACAAGTCAATTGCTGCTGCTTTCACCCGTTGGATCAGGTGCTTTATAGTGGCAGCAATGATCGACAAATACTGGTTTGGGAACCC---------TATGGTGGAACTTTTGAGGACTTGGATCTTCAA---------------------------AGTAATGCCCCAGTGGATGAGGATAATTGGAGTGAGTAA
>Selaginella_moellendorffii
------ATGTGG---AGTGGTCTTCGAGAGCGCGAGCTCGGGGCA---CCGCCATGGCGCTACGCTGCTTCTGTTCGCCGGATGAGATCTCGCGCATTGGAGCTGTGCAAGACCAAGGATGTGATTTCGTCTGGCAGAGGCGCTGTGAACAGCTTGCAGATTGATCCCGTGGAAGCTAGATATATGCTTGCTGGCAATGGAAATGGATCGATCAGTGTCTATGACATATCACAGCCAACGACGGTGGAGCATTACTCTCAA------AAGCACGAAGCTCTCTTTTCTATGGACAAA------------GCCCATAGGTACTGCGTTTCATCAGTTCGATGGTATCCAGTGGACACTGGAATTTTTATCTCTGGCTCGTTCGACAAGCATATAAATGTTTGGGATGCAAACACTCTCGAGGTTGGAGACCTTTTCTTTGTTGGTGCTGATGCAATCCAAAATGCCAGGAAGGTTTTCGGTGTAAGCATGTCACCCGTTTCTACGACTCACATGCTTATAGCTACAGGCACGGAGGACTATCGCATAAGGCTTTGCGATATATCTTCTGGTGCTTTCACCCATGCCCTTAGCGCTCACCGAGATGCTGTTTGGGCGGTGAAATGGTCTGCATCTTCCGAATGGATTTTAATTTCCGGAGGTTGTGACGGTGCGATCCGGTTGTGGGACATAAGACGTGCGGGTTGCTTCTATGTTCTTGACCAGCATCGTTCTTCTGCTTCTCAGGAAGGCAATTGT---------------------TTCCTTCTCGTTCTCTTTTGTTCT---------------------------------------------------------------------------------------------------------------------------------------------------------------------------------------------------------------------------------------------------------------------------------------------------------------------------------------------------ACTTCGGCTCTGGACCGTTCCACGGCGCACTATGGCACAGTGACATCGCTCCAGACGGACACT---------ACCTTCTTAGTGCGGAGTCAAGCTATGGGACAT---------------------------AGAAATACTCTT---------------------------GTGAATTACGAGCCAACAAACATAAACGGAAATCTGACGTGC------------------------------GAACTTGAGGTCTCTGGAGACAAGCCACTGGTGTTCGTTCCATGTCTAACCTCGATACAG---GTGTACGATATGTTGAGCGGTCGCTTGCTTTCCACCTTAAAAGGACACTACGAACTTGTAAACTGTTGTGCTTATCACAGTCAATCACAGGAACTCTACAGTGGAAGCAATGATCGTAGAATACTCGTCTGGTCTCCA---------AAACAGTCGGCTTTCCAGGACGAA------------------GCTCTAGGAACTATTGCGGCTCAAGTGCAAGCCGACGAGGACAATTGGAGCGATTGA
>Isoetes_humilior
-------------------------------------------------------------------------------------------------------------------------------------------------------------------------------------------------------------------------------------------------------------------------------------------------------------------------------------------------------------------------------------------------------------------------------------------------------------------------------------------------------------------------------------------------------------------------------------------------------------------------------------------------------------------------------GAGGTTGTTAAGGTGCCATTCGATTCTGGGATATACGGCGTGCTGGTTGCTTCCTTTCGTTAGATCAGCATCGGTCCCAGTTT---------------------------------------------------------------------------------------------------------------------------------------------------------------------------------------------------------------------------------------------------------TCTTGTCCTCTCCCTTCAAGAAGT------------------------------------------------------------------------------------------------------------------------------------------------------------------------------------GAGGAAAATCAAAGTGGC---------------------------------------------------------------------------------------------------------------------------------------------------------------------------------------------------------------------------------------------------------------------------------------------------------------------------------------------------------------------------------------------------------------------------------------------------------------------------------------------------
>Isoetes_coromandelina
---------------------------------------------------------------------------------------------------------------------------------------------------------------------------------------------------------------------------------------------------------------------------------------------------------------------------------------------------------------------------------------------------------------------------------------------------------------------------------------------------------------------------------------------------------------------------------------------------------------------------------------------------------------TGGATTTTAGTAACAGGAGGTTGTGAAGGTGCTATTCG-TTCTGGGATATAAGGCGCGCTGGTTGTTTTCTTTCTTTAGATCAGCATTGTTCCCAATTT---------------------------------------------------------------------------------------------------------------------------------------------------------------------------------------------------------------------------------------------------------TCTCCTTCTTTACTTTCAAGAAGT------------------------------------------------------------------------------------------------------------------------------------------------------------------------------------GA-------------------------------------------------------------------------------------------------------------------------------------------------------------------------------------------------------------------------------------------------------------------------------------------------------------------------------------------------------------------------------------------------------------------------------------------------------------------------------------------------------------------
