# Supplementary material for: Phylogenomics indicates the “living fossil” Isoetes diversified in the Cenozoic
Source: PLoS One. 2020 Jun 18;15(6):e0227525. doi: 10.1371/journal.pone.0227525 (PMC7302493; doi:10.1371/journal.pone.0227525)
Supplement: S1 File — Folder containing fasta files for each of the individual nuclear alignments. (GZ) [file pone.0227525.s011.gz › 1_Individual_Nuclear_Alignments/Homolog_17082.orthogroup_3.fasta]

>Arabidopsis_thaliana
------------------------------------------------------------------------------------------------------------------------------------------------------------------------------------------------------ATGATGAAACCTGCTTCTTTGCAAGGTTTCTCCTCACATGCG------------------------------------------------------------------TCCTCCTCTATCTACTCCGATGTTCGCAGGCCAGCTACTACTCCTTCGAAAATGGCAGCTTTTAGTGCCCTC---------TCGCTTTGTCCCTATACTTTCACCTTCCGC------------CAAAGCTCTCGAATTAAGTCTACCGTTTCCTGTTCCGTCACTTCTGCT------CCTGCT------------------------------TCTGGTACATCTTCATCCTCTAAGACG---------------CCACGTAGAAGATCA---------------------------------------------------------------GGTCGACTAGAAGGAGTTGGAAAAAGCATGGAGGATTCGGTGAAACGTAAAATGGAACAGTTTTATGAAGGAACCGATGGACCACCTCTCCGTATTCTTCCCATAGGAGGCCTTGGTGAAATTGGAATGAACTGTATGCTTGTTGGAAACTATGATCGTTACATTCTAATCGACGCTGGTATAATGTTCCCTGATTATGATGAGCCTGGGATCCAGAAAATAATGCCAGACACAGGATTTATCAGACGATGGAAACACAAAATTGAAGCTGTTGTTATAACGCATGGTCATGAAGATCACATTGGTGCGTTGCCTTGGGTTATCCCAGCATTGGACCCTAATACACCAATATTCGCATCATCCTTCACCATGGAGCTTATAAAGAAGCGCTTGAAGGAGCATGGAATCTTCGTTCAATCTAGACTTAAGACATTCAGCACTCGAAGGAGATTTATGGCTGGACCATTTGAGATAGAGCCCATTACAGTTACCCATTCTATTCCTGATTGTAGTGGTTTATTCCTCCGTTGCGCTGATGGTAATATTCTTCACACTGGTGATTGGAAGATTGATGAAGCACCATTGGATGGAAAAGTCTTTGATCGTGAAGCTTTAGAAGAACTCTCAAAGGAAGGAGTCACATTGATGATGAGTGACTCAACAAATGTGTTGTCACCTGGAAGGACAATTAGTGAAAAGGTGGTAGCAGATGCTCTGGTAAGGAATGTAATGGCGGCCAAGGGA---AGAGTAATCACAACTCAGTTTGCCTCTAATATACACCGTTTGGGAAGTATAAAAGCTGCTGCTGATATAACTGGTCGAAAGTTGGTCTTTGTTGGCATGTCGTTGCGGACATACCTAGAGGCAGCTTGGAGGGATGGAAAGGCTCCAATTGACCCGTCAAGTCTGATAAAAGTCGAAGACATTGAAGCATATGCTCCTAAGGACTTACTGATTGTCACAACTGGATCACAAGCAGAACCACGCGCTGCCCTGAATCTTGCATCATATGGGAGTAGTCACGCATTCAAACTTACGAAGGAAGACATAATTCTTTACTCTGCCAAGGTAATCCCAGGCAATGAATCACGAGTAATGAAAATGATGAATCGGATAGCAGATATCGGGCCAAATATTATCATGGGTAAGAATGAAATGCTCCACACATCTGGTCATGCCTACCGTGGAGAATTGGAAGAGGTCCTTAAAATAGTGAAGCCGCAACATTTTCTTCCCATACATGGAGAACTTTTGTTTCTTAAGGAGCATGAGTTGCTCGGGAAGTCTACTGGGATTAGACACACTACTGTTATAAAGAACGGAGAAATGCTAGGAGTTTCTCACCTGAGAAATAGAAGGGTTTTGTCTAATGGATTTAGCTCTCTTGGCAGGGAGAATTTGCAGTTAATGTATAGTGATGGTGATAAAGCATTTGGCACATCAAGCGAACTATGCATTGACGAACGACTTAGAATTTCTTCTGATGGCATTATAGTTCTGAGCATGGAGATCATGCGT------------------------------------------------CCA------------GGGGTCTCAGAAAAC---ACTTTGAAAGGAAAAATAAGAATCACAACGCGGTGCATGTGGCTTGACAAAGGAAGACTTTTAGATGCACTTCACAAAGCAGCTCATGCTGCTCTATCAAGTTGTCCTGTGACATGTCCCTTGTCTCACATGGAAAGAACAGTCTCCGAAGTCCTGAGGAAGATTGTAAGGAAGTACAGTGGTAAAAGGCCTGAAGTCATCGCTATAGCCACTGAGAATCCAATG---------------GCTGTC---------------------------------------------------------------------------------------------------------------------------------CGAGCTGATGAGGTCAGTGCGAGACTGTCTGGTGATCCAAGTGTTGGTTCTGGAGTTGCAGCTTTAAGGAAAGTTGTTGAAGGAAAT------------GACAAAAGAAGTCGGGCGAAG------------------AAAGCACCTTCACAAGAAGCTTCC------------CCCAAAGAA------------------------------------GTAGATCGCACTTTGGAAGAT------------GATATCATTGATAGTGCAAGACTACTGGCT---------GAAGAAGAAACTGCGGCATCAACATACACGGAA---GAAGTTGATACGCCCGTT---------------GGGAGTTCTTCAGAAGAGTCAGACGATTTTTGGAAATCATTCATCAATCCATCATCGTCACCTTCACCGAGTGAAACAGAAAATATGAATAAGGTAGCTGATACGGAGCCTAAAGCAGAGGGTAAGGAAAACAGCAGAGACGACGATGAATTAGCTGATGCTTCAGATTCTGAAACCAAGTCA------------------------------------------------------------------------------------------TCACCAAAACGTGTGAGGAAGAACAAATGGAAACCGGAGGAGATAAAGAAGGTAATCAGAATGCGAGGAGAGCTG---CACAGTAGATTTCAAGTGGTGAAAGGTAGAATGGCATTGTGGGAAGAGATCTCTTCAAATCTATCAGCTGAAGGAATCAATCGAAGCCCGGGACAATGCAAATCTCTCTGGGCATCACTTATTCAGAAATACGAGGAGAGCAAGGCTGATGAGAGA------------AGCAAGACGAGTTGGCCA------------------------------CATTTTGAGGATATGAACAACATTTTGTCAGAG------------------------CTAGGCACACCTGCGTCTTAA---------------------------------------------------------------------------------------------------------
>Theobroma_cacao
ATGAAAAAGGTCAAAAAAAAAAGAAGAAAAAATCTCTACACGTGCGGTAAGAACACACGTGGGAGAAATTTGTCTTGTTTCAAAAATGATAAGCAGGATATTTCTCCACCTTACAAAAATCTCCACACTTTCACTCACTCACTCAATTTCCCGCTCCCAGAAGCTCAATCATCTCCTCTCCTCCTTGTCTCTAAACTCCTTCACAAAAACGCAAAATGTTCAGGGTTTAATCTCCACTGTTGTTTTTTTTTCTTTGTAAACCTAAAAGAGCAGATGCAGTTAGGGTTTTTGGGGGGTTTATCTTTCTCCTACTCCCTCTACTTCACTTCTTTTAAGCCAATAAAAGCACCCACAAAAATGGCAGCTTCCACTGCTCAC---------TCGCTTTGTCCGTACGGC---CTCTACTGC------------CGGCCAAACCCTAGACACCGTTACATTTCTTGCTCCGTCGGCTCTCCT------------------------------------------------ACTCCTTTAGGTACACGAAGA---ACTAAA---GTACCACGTAAAAAGTCA---------------------------------------------------------------GGACGATTGGATGGGGCTAGAAAGAGTATGGAAGACTCTGTCCAACGCAAGATGGAACAGTTTTATGAAGGGACTGCAGGGCCACCACTTCGTGTCCTTCCAATAGGTGGCTTGGGTGAAATCGGGATGAATTGCATGCTCGTTGGGAATTATGATCGCTATATTCTAATAGATGCCGGTGTGATGTTCCCGGACTATGATGAGCTTGGAGTCCAAAAGATTATACCTGATACGACATTTATTAAGAAATGGAGCCACAAAATTGAAGCAGTCGTGATAACACATGGCCATGAAGACCACATTGGTGCGTTGCCTTGGGTTATCCCAGCTTTGGATTCCCATACTCCAATATATGCATCATCCTTTACAATGGAGCTGATCAAAAAGCGTTTGAAGGAGAATGGGATTTTTGTTCCATCTAGGCTTAAGATATTTAAAACCAGGAAGAGATTTATGGCTGGGCCATTTGAAATAGAGCCTCTCAGAGTGACCCATTCTATTCCTGACTGTTGTGGATTAGTTCTTCGCTGTGCTGATGGTACAATTCTTCACACTGGGGACTGGAAGATTGATGAATCACCCTTGGATGGGAAAATTTTTGATCGACAGTTTCTAGAGGATCTCTCTAAAGAAGGAGTAACACTGATGATGAGTGACTCTACTAATGTATTGTCACCTGGAAGGACAATCAGCGAAAGTTCAGTAGCAGATGCATTGTTGAGACATATTTCAGCTGCTAAAGGA---AGGATTATTACTACCCAATTTGCGTCAAACATACACCGGCTTGGAAGTGTAAAAGCTGCTGCAGATTTAACTGGCAGAAAGTTGGTATTTGTTGGCATGTCATTGAGGACATATCTAGATGCAGCTTGGAAGGATGGAAAAGCACCAATTGATCCATCAACTCTGGTGAAAGTGGAAGATATTGATGCCTATGCTCCAAAGGATTTGATAATTGTCACAACTGGATCCCAAGCAGAGCCACGTGCTGCCTTGAATCTTGCATCTTATGGAAGTAGTCATTCCTTCAAACTGAACAAGGAAGATGTGATTCTCTACTCAGCTAAGGTAATCCCTGGTAATGAATCTCGGGTAATGAAGATGCTAAACCGCATATCAGAGATTGGATCAACTATAGTGATGGGTAAGAATGAGGGGCTACACACTTCTGGTCATGGCTATCGTGGAGAACTGGAGGAAGTACTTAAAATTGTGAAGCCGCAACATTTTTTACCCATACATGGAGAGCTATTGTTCCTGAAAGAGCATGAGCTACTTGGGAAATCAACTGGCATTCGACACACCACCGTTATAAAGAATGGAGAGATGCTTGGTGTTTCTCATTTGAGGAATAGAAGAGTTCTATCTAATGGTTTTAGTTCCCTTGGGAAGGAGAATTTGCAGTTGATGTACAGTGATGGTGATAAAGCATATGGCACATCAACTGAACTTTGCATTGATGAGAGACTAAGAATTGCATCTGATGGCATTATAGTGGTCAGCATGGAAATTTTACGC------------------------------------------------CCCCAAAAGATAGATGGCATAATGGAAAAT---AGCTTAAAAGGGAAGATAAGAATTACTACACGCTGCTTATGGCTTGACAAAGGGAAGCTTTTAGATGCACTTCATAAAGCGGCACATGCTGCACTCTCTAGCTGTCCTGTGAATTGTCCTTTAGGTCACATGGAAAGAACTGTGTCAGAGGTATTGAGGAAGATGGTAAGGAAGTACAGTGGTAAGAGGCCTGAAGTCATTGCCATTGCTTTGGAGAACCCAGCA---------------GGAGTT---------------------------------------------------------------------------------------------------------------------------------TTCTCTGATGAGCTAAATGAAAGGCTATCTGGCAATTACAATGTCGGTTTTGAGATACCAACGTTGAGAAAAGTGGTAGATGGACAT------------CCAAAAAGGAGCCAGCCAAAC------------------AAGATAAAAGCAGAAGATGACAGTAATTTGCATTTAGAGAACACC------------------------------------TCAGAACAAAGTTTGGAAGTT------------AGTGATGGTGAAGTTGAAAAGCTCTTACCT---------GAGGAAGACACCACTACTTCAAGTCCTGATTCTCTGGAAAGGCATACACCC------------------------AATTCTGAGGGTTCTGATGAATTCTGGAAATCATTCATCACG---TCATCGTCACCTGTTAACAATTTGGTAAATGATAACAATGGATTGGTC---------CCAAAAAAGGAATATAAGTCACAACTTAAGAGTGATGGCACTGCAAGCAGTGGAGATGACTCAGAAATGCCCAGCTCTCAA------------------------------------------------------------CCTAAG------------------TCGTCCAAGCCTGCCAAACGGAACAAATGGAAACCTGAGGAGGTTAAGAAGCTGATTAAAATGCGTGGGAAATTG---CATAGCAGATTTCAGGTTGTGAAGGGGAGAATGGCCCTCTGGGAAGAAATATCCACAAGCTTGATGGCTGAAGGAATTAGTCGAAGCCCTGGGCAATGTAAATCTCTTTGGACATCTCTGGTTCAGAAATACGAGGAAAGTAAGGGTGAGAAAAAA------------AGCCATAAAGAATGGCCA------------------------------TATTTTGAGGACATGAGTAAAGTTTTTTCTGAT------------------------TTTGAGGCAACCGCGACAAAATGA------------------------------------------------------------------------------------------------------
>Oryza_sativa
------------------------------------------------------------------------------------------------------------------------------------------------------------------------------------------------------------------------------------------------------------------------------------------------------------------------------------------------------------------------------------------------------------------------------------------------------------------------------------------------------------------------------------------------------------------------------------------------------------------------------------------------------------------------------------------------------------------------------------------------------------------------------------------------------------------------------------------------------------------------------------------------------------------------------------------------------------------------------------------------------------------------------------------------------------------------------------------------------------------------------------------------------------------------------------------------------------------------------------------------------------------------------------------------------------------------------------------------------------------------------------------------------------------------------------------------------------------------------------------------------------------------------------------------------------------------------------------------------------------------------------------------------------------------------------------------------------------------------------------------------------------------------------------------------------------------------------------------------------------------------------------------------------------------------------------------------------------------------------------------------------------------------------------------------------------------------------------------------------------------------------------------------------------------------------------------AGGATTGCATCTGATGGCGTTATTTTTGTCAGCATGGAAATCTTCCGA------------------------------------------------CCTCAGAAGGAACTTGCTTCATCACAGTCA---GGATTGAAAGGGAAGTTCAAAATAACAACAAGATGCCTATGGCTTGATAATGGAAGACTATTAGATGCACTTTACAAAGCTGCATATGCTGCATTATCAAGTTGTCCAGTGAATTGTCCACTTAGTCACATGGAGAGGATGGTATCTGAAATCTTGAGGAAAATGGTAAGGAAGTATAGTGGGAAGAGGCCTGATGTCATTGCGGTTGCTACAGAGAACACAACA------------------------------------------------------------------------------------------------------------------------------------------------GTGAGTTTTGTAGAAGACTCAGAAACTAAATCATCTGGA------AAGTTTGGATCTTTCTCAGCT------------------------------------CCTAGGCATTCGAGCAGGAGTTCA---------------GGTAGGAGTCTTGAAGAAAGTGATAAATCA---------------------------TGCCCAGAG---AAT------------ACAGAGGGAGAGGCTAAAGAA------------AATCTTCCTGATGTCCTGAGAACAACACGT---------GATGATGCAACCACAAGCTCCAATGGCGAAGCATTTTTCTCCTCAGATTTG---------------------CATAAGCCTAAAACACTAGAGCATTTTTGGGACTCATTCAAATCCCCTACAGCTGTAAAAATTGCAAGAATTGTCAATGGTTCAGCTCAAGGGAGTAAATCA------------------------------AAGATTGGCAAGATCAGCATAGTGGGTAAGGACTCTAGCGATCCTTCTTCTGCT------------------------------------------------------------------------------------CCAGTTAAATCTTCAAAAAAGAACAAGTGGAAGCCTGAGGAAATTAAGAGCTTAATTCAGATGCGTGGCGAAATG---AATGAGCAATTTCAGACTGTGAAAGGGAGAATGGTTCTGTGGGAAGAGATATCTTCTAGCATGTTGAGCCAGGGGATAAGTCGTACACCAGCACAGTGCAAGTCTCTATGGACATCATTGGTTCAGAAATATGAGGAGAGCAAGAAAGATGAGGAA------------AGCGTAAAGACGTGGCCG------------------------------TATTTCTTGGACATGGACAGGGTTTTATCAAGCCAA---------------------GGGGAAATGGCAACCCAATGA---------------------------------------------------------------------------------------------------------
>Ananas_comosus
---------------------------------------------------------------------------------------------------------------------------------------------------------------------------------------------------------------------------------------------------------------------------------------------------------------------------------------------------------------------ATGGTTTCTCTCGTGGCGCTC------CCTCCGCTCTGCCCCTGCGGCCTCGCT---------------CGGAGGCCCATGGTCGTGAGACCCGTCCTCCGGTGCTCCGCGGGACATCCCTCC---------------------------------------------GCCACCAAAGGTTCTCGAGAA---TCTAAA---GTGCCTCGGAAAAGATCG---------------------------------------------------------------AGAAGAATGGAAGGGGTGGGTAAAAGCTTGGAGGATTCTGTTCAGCGCAAGTTGGAACAGTTTTATGAAGGATTAGATGGTCCGCCGCTTCGAGTTCTCCCAATTGGCGGCCTTGGGGAGATTGGGATGAATTGCATGCTTGTAGGACATTACGACCGTTATATCTTGGTCGATGCAGGGGTTATGTTTCCAGACTATGATGAGTTTGGCGTCCAAAAGATCATACCAGACACTACATTTATCAAAAGATGGAGCCATAAAATTGAAGCAGTGATTATAACACATGGCCATGAGGATCACATTGGTGCGTTGCCTTGGGTTATCCCAGCACTGGATTCTAATACACCAATTTTTGCTTCATCCTTCACAATGGAGTTAATTAAAAAGCGCTTGAAAGAGTTTGGGATTTTTCTCTCATCAAGGCTTAAGGCTTTTAAGGTTAGAAGGAAGTTCTGTGCTGGACCATTTGAGGTGGAGCCTATTCGTGTAACTCATTCAATTCCTGATTGCTGTGGTCTTGTCCTCCGCTGTAGTGATGGGACAATTTTTCATACTGGTGACTGGAAGATTGATGAGTCACCAGTGGACGGCAAAATTTTTGATCGTGAAGCATTGGAGGAGCTTTCCAAAGAAGGCGTGACTCTAATGATGAGTGACTCGACAAACGTGCTTTCCCCTGGAAGATCAATTAGTGAATCTGTTGTAGCAGATGCATTATTACGACATATATCAGCTGCAAAAGGA---AGGGTGATCACTACGCAGTTTGCTTCTAACATACATCGTATTGGAAGTGTGAAAGCTGCTGCCGACTTAACTGGTCGAAAATTGGTATTCGTTGGCATGTCGCTTAGAACTTACTTAGATGCTGCTTTTAAGGATGGAAAGGCACCATTAGATCCTTCAACCTTGGTGAAAGTAGAGGATATTGATGCCTATGCCCCGAAAGATCTGTTGATTGTTACAACTGGCTCACAAGCAGAACCACGTGCAGCTCTAAATCTTGCCTCATATGGGGGCAGCCATTGTCTCAAATTGAGCAAGGAGGATGTGATTCTCTATTCTGCTAAGGTCATTCCCGGAAATGAGACTAGGGTCATGAAGATGCTAAATCGTTTATCAGAGCTTGGACCCACAATTGTGATGGGTAAAAATTCGGGCCTGCATACATCGGGGCACGGTTATCGTGATGAATTGGAGGAAGTTCTAAAAATTGTTAAACCTCAACACTTCTTGCCCATTCATGGAGAACTCCTGTTCCTTAAAGAGCATGAGTTACTTGGGCGGTCCACTGGCATACGACACACTACTGTCATTAAGAATGGGGAGATGCTTGGTGTTTCACACCTCCGAAATAGAAGAGTTTTGTCCACTGGGTTCGCTTCACTTGGAAAAGAGGAATTGCAGTTAATGTACAGTGATGGAGATAAGGCCTTTGGGACATCAGCTGAACTTTGCATAGATGAGAGGTTAAGGATTGCAGCAGATGGCATTATCATTGTTAGCATGGAAATTATGAGA------------------------------------------------CCACGGAATGTAAATGGTTCATCGCAATCA---TCTTTGAAAGGAAAAATACGGATCACCACTCGCTGCCTATGGCTTGATAAAGGAAAGCTATTAGATGCACTCTATAAAGCTGCTCATGCTGCACTCTCAAGCTGTCCGGTGAACTGTCCGTTGGCTCACATGGAACGGATAGTATCAGAAGTATTAAGAAAGATGGTGCGGAAATACAGCAGCAAAAGACCTGAAGTCATTGCCATTGCTGTGGAGAATACTACC---------------GGAGTT---------------------------------------------------------------------------------------------------------------------------------CTTGTTGAAGAACTGACAACTAAATTATCTGGGGAATCTCATGGCAACTTTGGGTTTTCTGTGGTTAATCAATTATCTGATAGACAT------------CTGACTAAGAGTTCAAGCAAG------------------AAATTTAAGGAAGATGCTGCTGAAATGCATGATGATTTGAATGTT------------------------------------ATGGAAGAGGAACCTGAAGGT------------GACAACTCTGAAGTTGAGGAGTCAATATCT---------GATGACGCATCCAGAAGCTCACGTCAAGACTTA---------TCGTCTCCA---------------------GAAAGCCCTATGAAATTGGTAGAATTTTGGGAGTCATATAAAAGCCCTTCAGCAGTCGAAATTGCAAAAGCTGCCAATGGTTCGGTTTCAGTAGAC------------------------------------CACTCAAAATCTAATAAACGAAAAGTAAATAATAGCAAGGTGCCTACC---------------------------------------------------------------------AAA---TTGGGTCCTCAACCGGCCGGTAAATCGGCTAAAAGGAACAAATGGAAACCCGAGGAAATTAAGAGATTAATTAAAATGCGCGGGGACTTG---GACAACAAGTTCCAGACCACTAAAGCCAGAATGGTTCTTTGGGAAGAAATATCTGATGACATGATGAGCCACGGGATAACCCGCACCCCAGCACAATGCAAATCTCTTTGGGCATCGTTAGTTCAGAAATATGAGGAAAGTAGGAAAAATGAGAAT------------GGCAAAAGCACTTGGCCT------------------------------TACTTCTCAGACATGGATAAGATTGTGTCTATT------------------------GATGAAAAGGCAACAAAATGA---------------------------------------------------------------------------------------------------------
>Amborella_tricopoda
---------------------------------------------------------------------------------------------------------------------------------------------------------------------------------------------------------------------------------------------------------------------------------------------------------------------------------------------------------------------ATGGGCGCTTTGAGTGCCTTC---------TCTATTTGCCCTTGTAGGTTCTCTTTTAACCCT---AATTTTAATGGTGAAACCAGGAAATCCTTCATCTCAAATGCCATTGGAACTCCA------------------------------------------------TCCGTCACAGGTGCCAAGGAA---TCTCGA---TTGCGCCAAAAAAGATCG---------------------------------------------------------------GGGAGGCTGGAGGGTCCCAGTAAAAGTATGGAGGATTCAGTTCAAAGGAAAATGGAGGAATTTTACGAAGGATCCAGTGGCCCACCTTTGCGTGTTCTTCCTATAGGTGGTCTTGGTGAAATTGGAATGAACTGCATGCTTGTAGGGCATTATGATCGATATATTCTAGTGGATGCAGGTGTCATGTTTCCTGACTATGATGAGCTTGGTGTCCAGAAAATTATACCTGATACAACCTTCATCAAAAGGTGGAGCCACAAAATTGAAGCAGTAGTTATAACACATGGCCATGAAGATCACATCGGTGCATTGCCTTGGGTTATCCCTGCTTTGGATTCCCACACTCCCATATTTGCTTCTTCCTTCACGATGGAGCTTATCAAGAAGCGTTTGAAGGAATTTAGCATTTTTGTACCTTCAAGGCTTAAGTTATTCAAGATAAGGAAAAGGTTCAATGCTGGACCCTTTGAAGTAGAGCCCATTAGGGTTACTCATTCCATTCCAGATTGTTGTGGACTGGTGCTGCGTTGTGCTGATGGCACAATTTTTCATACTGGAGACTGGAAGATTGATGAGTCACCATTGGATGGAAAGATTTTTGATCGTCAGGCTTTGGAGGAACTTGCAAAAGAAGGTGTTACATTGATGATGAGCGACTCAACTAATGTTCTCTCACCTGGAAGGTCAATGAGTGAGGCTGTTGTAAAGGATGCATTACTTCGGAATATTACAGCTGCACAAGGA---AGAGTAATAACTACACAGTTTGCATCTAATATACATCGCCTTGGAAGTGTGAAAGCTGCAGCTGATATTACTGGTCGAAAACTGGTCTTTGTTGGGATGTCACTAAGGACATACCTGGATGCAGCCTGGAAGGATGGGAAGGCACCGATGGATCCTTCAACTCTGATAAAAGTGGAGGATATTGATGCTTATGCTCCAAAAGATCTTCTAATTGTCACAACGGGCTCCCAAGCAGAACCACGTGCTGCTCTGAATCTTGCATCATTTGGAGGCAGCCATTCCCTTAAGTTGACCACGGAGGATTTGATTTTATATTCAGCAAAGGTTATACCTGGCAATGAGACAAGAGTAATGAAGATGTTGAACCGCATCTCTGAGATAGGATCGACCATTGTAATGGGAAAGAATGAGGGGTTGCATACTTCCGGTCATGGATATCGTGGTGAACTGGAAGAAGTACTGCGAATCGTAAAGCCCCAACATTTCTTACCCATCCATGGAGAACTACTGTTCCTAAAGGAGCATGAGTTGCTTGGAAAATCAACTGGAATTCATCACACCACTGTAATCAAGAATGGAGAGATGCTTGGAGTTTCACATCTCAGAAACAGAAGAGTTCTGTCCAATGGCTTTACTTCCCTGGGGAAGGAGAATTTGCAGTTGATGTACAGTGATGGTGATAAAGCATTTGGAACTTCTGAAGAGTTGTGCATCAATGAGAGAATGCGAATTGCATCAGATGGAATTATAGTTGTGAGCATGGAAATTATGCGC------------------------------------------------CCACCAAAAGTGGATGGCTTTTTTTCTCAACCATCCCTCAAAGGGAGAATCAAAATTACGACCAGATGTCTCTGGCTTGACAAAGGAAAGTTATTGGAAGCTCTGCATAAGGCTGCTCATGCTGCTCTCTCAAGCTGTCCTGTAAATTGTCCAGTTGCTCACATGGAGCGCATTGTATCAGAAGTTTTACGAAAGATTGTTAGGAAATACAGTAGTAAAAGGCCAGAGGTTATTGCAGTTGCCGTGGAAAATGCAAAT---------------GCAGTT---------------------------------------------------------------------------------------------------------------------------------CTTGCTGAAGAATTAAAGGCAAAGTTATCCAAA------TCAAGAGGTAGTTTAACGACACTGTTGAACCAATCAGGCGATGACGGT------------CCAGCAAAGGAAAGAGCTTAC------------------ATAGAAACAGATGAAGTTCAAACTACTACAAGTACTACAGCTGAG------------------------------------TTTGACAACAGCTTAAGAGAAGAAGAATATATAAATGATGAAGATGCAAATGAACTGTTCTTG---------GAGGATAATGTAGACACGAGCTCTGAAACAGCAATTCCAGCTTCAGACCCC------------------------AAGCCAGCGGATTTTAATAAGTTTTGGGAA---------------------------------------------------------------------------------------------------AGAAAAGAAGACAATGGAAGCATA---TCTAATGTAAATGTTAAAAACGCAGAA------------------------------------------------------------AACAAAACCTTAGCCAATAATTCGTCAACAAAATCGGCAAAGAGAAATAAATGGGAACCTGAAGAAATTTCTAAACTAATTCAATTACGTGGTGAAATG---GACAGTAGATTTCGAGCAGTGAAGGCAAGGATGGTCCTTTGGGAAGAGGTTTCTTCTAAGCTTCTTGAGTCAGGGGTTAAGCGTACACCTGGTCAATGTAAATCTATCTGGGCTTCGCTAGTTCAGAAATATGAGGACAACAGGGTTGGAAATAAG------------GGAAAAAAAGGTTGGCCT------------------------------TTTTTTGAGGAGATGGACAAGATCTTATCCGTT------------------------CACCACGCTGAGAAATGA------------------------------------------------------------------------------------------------------------
>Isoetes_sinensis
------------------------------------------------------------------------------------------------------------------------------------------------------------------------------------------------------------------------------------------------------------------------------------------------------------------------------------------------ATGGCTGCTTCCGTTATGAGTCTGGCCACCGCATGT------------TCACGTCATTGCCCACATCAATTATGC------------------------------TGGCAA---------GGATTGCGTTTGGGGCACCTTCAT---------------------------------------GACCATAAAAAATCTGATCTCAGTGAT---CCCAAGCAGCATCCCCGTAGTCGTTCGACATTTCCAGTTTCTGCTTTCAAATCAGGCCATCGGGAACACAACCGGGTAGCTCAAGTTGATGGAAAATTTGAGGGTGCTAGGCAAAGTCGTGATGACAGTGTTCAGCGTGTAATGGAAGCATCCCATGAAGGGAAACAAGGACCTCCCTTGCGCGTACTGCCTCTTGGAGGTCTGGGTGAAATTGGAATGAATTGTATGCTGGTTGGCCATTATGATCGCTACATCATGATTGATGCTGGTCTCATGTTCCCCGATTTTGATGACCTTGGAGTGGCAAAGATATTACCAGACACTAGTTTTATTCATCGTTGGAGAGGCAAAATTGAGGCAGTGATTATAACACATGGTCACGAAGATCACATTGGTGCTTTACCATGGGTAGTTCCTGCGCTTGACCCAGGAACGAAAATTTATTCTACAAGCTTTACGCATGAGCTTATTGTAAGACGGTTGAAGGAATACAACTTAGAGTTCCAGGACCGTTGCCAAACGTTTAACATGAGGGAACGATTTAGAGCTGGCCCATTTGAAATTGAGAGTGTCCGTGTCACACACTCCATTCCTGACTGTTGTGGTTTGATACTGCGCTGTGAAGATGGAACAATATTTCACAGTGGTGATTGGAAGATTGATGAAACGCCTGTTGACGGGAATGAGTTCGACAGGACTGGCCTTGAAGAGCTTTCTAAGGAAGGAGTTACTTTGATGATGAGTGACTCCACAAATGTGTTATCTCCTGGCCGGACAATAAGTGAAGCAGATGTAGCAAAAAGTCTAATGAGTCACATCATGGATGCAAAAGGT---CGAGTCATCACAACTCAATTTGCATCTAATATTCATCGGCTTGGAAGTGTGAAGGCAGCTGCAGATGCCACAGGCCGTAAATTGGTGTTTATTGGAGCTTCATTAAAGACGTACTTTGATGCTGCATGGAGGGACAATCAAGCACCTTTTGATCCTTCAGTCCTGGTGAAGGCTGAGGACATGGAGGCATATTCGCCTAGTAATTTACTTATTGTAACAACAGGATCACAGGCTGAACCACGTGCAGCATTAAATTTGGCCTCATTTGGTCAGAGTCGAGGTTTAAAGTTAAACAAAGATGACCTGATATTATATTCTGCAAAGATGATTCCAGGAAATGAGACGCGAGTTATAAAAATGATGAACCGAGTAGCTGAATTGGGCCCGACAATTAGGATGGGAAGGGGGCAAAAGCTTCATACTTCTGGGCATGCATATCATGATGAACTGGAGGAGGTGTTAAGGCTGGTAAAGCCACAACATTTTCTCCCTGTTCATGGTGAATTTGCGTTCCTGAAGGAGCATGAACGGCTTGGAAAATCCACAGGAATACATCACACAGTGGTAATCAGAAATGGAGAGATGTTAGGAGTCTCACATTTGCGCAACAGACGAGTGCTTTCTAGTGGCTTCTCAACTCTTGGGAAAAAAGAGTTGAAGTTGATGTACAATGATGGAAATAAAGCTTTTGGAACTGCTGCTGAACTTCGTCTAGAGGAACGCATGCACATAGCACTTGATGGGCTTATTGTTGTAAGTGTGGAAATCCGAAGG---------AATGCCTATGATGACGAT------GATGATGAC---------CAGGAATCAAATGGAGGTTACAAATGT---GGCTTAAAAGCACGAATTAGGATAACAACACGATGCCTTTGGTTGGATGGTGGGAAGGTCATGGAAGCACTATATCGGGCTGCAAATGGAGCAGTGGGAAGCTGTCGCCAGGATGCTGCACCTGTCACGGTTGAGAGAACGGTTGGAATGGTGCTTAGGAAGGTAATGCAAAAATACAATAATAAGAGGCCAGATGTGATTGTTATAGCAACTGAAAGTTATGAGAAGAAGAAG---------ATGGTCCAAGGAAAGGGTTTACTCAAG------------------------------------------------------------------------------------------------------------GCAGAT------------------------------------------GCGAAAGCTCAGGTAAGGGTCATGGTGACCACGAAA------------TCTGTGAAGAAAAAGGTTGCA---------------------------GAACAAATTGAAGAA---------------------------------------------------------------------------------------------------------------------------------------------------------------------------------CCAGAAAAAACTGGC------------------------------------------------TTTGTCGTTGAGGCGAAGTCGATTCCACCAACAGATGAAGTTGAAGAGAAAATTGTCATGGTA------------------------------ACCATGGAAACCCCTAGTGAAATAGCAAAGGGGGACAAAACTGAGCAGCGACAAGTGGATACTGAAAACTATTTATCAGTTCCTTTTAAGGAGGTTTCTGACATAGATGATTTGGAAGAAGATGAGCCTTTAAAGGGAGGTGCTGCTGCTGCAAAGCGTCCCAAGTGGAAGCATAAGGAACTACTTAAGTTGATTGAAGTGCGGACTTCTCTA---GAGAGGCAGTTTGAAGAAGCGAAGCTCAAGACTCCATTGTGGAAGCAAGTTGCATCTATCTTAGTGGAACATGGCTTTGAACACAGCCATAATCAGTGTAAATCAATGTGGGGAAGCTTAAAATGA---------------------------------------------------------------------------------------------------------------------------------------------------------------------------------------------------------------------------------------------------------------------------------
>Isoetes_lacustris
------------------------------------------------------------------------------------------------------------------------------------------------------------------------------------------------------------------------------------------------------------------------------------------------------------------------------------GGGGAGCAGGCCATGGCTGCTTCCGTTATGAGTCTGGCCACCGCATGT------------TCACGTCATTGCCCACATCAATTATGC------------------------------TGGCAG---------GGATTGCGTTTGGGGCATCCTCAT---------------------------------------GACCATAGAAAGTCTGATCTTGGTGAT---ACCAAG---CATCCCCGTAGTCGTTCGACATTTCCAGTTTCTGCTTTCAAATCAGGTCATCGGGAACACAACCGGGTAGCTCAAGTTGATGGGAAATTTGAGGGTGCGAGACAAAGTCGTGATGACAGTGTTCAGCGAGTGTTGGAAGCATCCCATGAAGGGAAACAAGGACCTCCCTTGCGTGTACTGCCTCTTGGAGGTCTGGGGGAAATTGGAATGAATTGTATGCTGGTTGGCCATTATGATCGCTACATCATGATTGATGCTGGTCTCATGTTCCCCGATTTTGATGACCTTGGAGTGGCAAAAATATTACCAGACACTAGTTTTATTCATCGTTGGAGAGGCAAAATTGAGGCAGTGATTATAACACATGGTCACGAAGACCACATTGGTGCATTACCATGGGTAGTTCCTGCGCTTGACCCAGGAACAAAAATTTATTCTACAAGCTTTACGCATGAGCTTATCGTAAGACGCTTGAAGGAATACAACTTAGAGTTCCAGGACCGTTGCCAAACGTTTAACATGAGGGAACGGTTTAAAGCTGGCCCATTTGAAATTGAGAGTGTCCGTGTCACACACTCCATTCCTGACTGTTGTGGTTTGATATTGCGCTGTGAAGATGGAACAATATTTCACAGTGGTGATTGGAAGATCGATGAAACGCCTGTTGACGGGAATGAGTTCGACAGGACTGGTCTTGAAGAGCTTTCTAAGGAAGGAGTTACTTTGATGATGAGCGACTCCACAAATGTGTTATCTCCTGGCCGGACAATAAGTGAAGCAGATGTAGCAAAAAGTCTAATGAGTCACATCATGGATGCAAAGGGG---CGAGTCATCACAACTCAATTTGCATCTAATATTCATCGGCTTGGAAGTGTAAAGGCAGCTGCAGATGCCACAGGCCGTAAATTGGTGTTTATTGGAGCTTCATTAAAGACTTACTTTGATGCTGCATGGAGGGACAATCAAGCACCTTTTGATCCTTCAGTCCTTGTGAAGGCTGAGGACATGGAGGCATATTCGCCTAGTAATTTACTTATTGTAACAACAGGATCACAGGCTGAACCCCGTGCAGCATTAAATTTGGCCTCATTTGGTCAGAGTCGAGGTTTAAAGTTAAACAAAGATGACCTGATATTATATTCTGCAAAGATGATTCCAGGAAATGAGACACGAGTTATAAAAATGATGAACCGAGTAGCTGAATTGGGCCCGACAATCAGGATGGGAAGGGGACAAAAGCTTCACACTTCTGGGCATGCATATCATGATGAACTGGAGGAGGTGTTAAGACTGGTAAAGCCACAACATTTTCTTCCTGTTCATGGTGAATTTGCCTTCCTGAAGGAACATGAACGGCTTGGAAGATCCACAGGAATACATCACACAGCGGTAATAAGAAATGGAGAGATGTTAGGAGTCTCACATCTGCGCAACAAACGAGTGCTTTCTAGTGGCTTCTCAACTCTTGGGAAGAAAGAGCTGAAGTTGATGTACAATGATGGAAATAAAGCTTTTGGAACTGCTGCTGAACTTCGTCTAGAGGAACGGATGCACATAGCACTTGACGGGCTTATTGTTGTAAGTGTGGAAATACGAAGG---------AATGCCTATGATGACGAT------GATGATGAC---------CAGGAAACAGATGGAGGTTATAAATGC---GGCTTAAGAGCACGAATTAGGATAACAACGCGATGTCTTTGGTTGGATGGTGGGAAGGTTATGGAAGCACTATATAGGGCTGCAAATGGAGCAGTGGGAAGCTGTCGCCAGGATGCCGCACCTGTTACAGTTGAGAGAACAGTTGGAACGGTGCTTAGGAAGGTAATGCAAAAATACAATAACAAGAGGCCCGATGTGATTGTGATAGCAACTGAAAGTTATGAGAAGAAGAAG---------ATGGTCCAAGGAAAGGGTTCACTCAAG------------------------------------------------------------------------------------------------------------GCAGAT------------------------------------------GCAAAAGCTCAGGTAAGGGTCATGGTGACCACGAAA---------------TTGAAGAAAAAGGTTGCA---------------------------GAACAAATTGAAGAA---------------------------------------------------------------------------------------------------------------------------------------------------------------------------------CCAGAAAAAACTGGC------------------------------------------------TTTGTCGTAGAGGCGAAGTCGATTCCACCAACAGATGAACTTGAAGAGAAAATTGTGATGGTA------------------------------ACCATGGAAACCCCTAGTGAAATAGCAAAAGTGGACAAA------------------------------------------------------------------------------------------------------------------------------------------------------------------------------------------------------------------------------------------------------------------------------------------------------------------------------------------------------------------------------------------------------------------------------------------------------------------------------------------------------------------------------------------------------------------------------------------------
>Selaginella_moellendorffii
---------------------------------------------------------------------------------------------------------------------------------------------------------------------------------------------------------------------------------------------------------------------------------------------------------------------------------------------------------------------------------------------------------------------------------------------------------CAAAGCCGATAT------------------------------------------------------------------------------------------------------------------------------------------------------------------------------------------GGTATTCTAGAAGGAGCCGGGTACAGCAAAGACGACGCGGTCCAGCGAACAATGCGAAAGTTTTACGAGGGAAGGAATGGACCGCCTCTTCGCATTCTTCCGATTGGAGGCCTCGGAGAGATTGGAATGAACTGCATGCTCGTCGGGCACTATGATCGCTATATCATGATCGATGCTGGACTTATGTTTCCCGATTATGAGGATTTCGGGGTGGTGAAAGTTCTTCCCGACACGACGTTCATTTCTCGCTGGAAGCACAAGATTGAAGCTGTGATTATTACGCACGGGCACGAGGATCACATCGGTGCATTGCCTTGGGTTATTCCTGCTCTTGATCCTCAGACACGTATTTACTCTACAAGTTTCACACTCGAGCTTATCAAAAGGAGATTGAAAGACTACAACTTTCCATTTGAGCATCGATGCCATACATTTACGATGCGAAATCCCTTTCAAGCGGGTCCTTTCAAGGTCGAAGCTATTCGTGTCACTCACTCGATACCGGATTGTTGTGGCTTGATACTTCGTTGTCAAGATGGAACCATCTTTCATTCCGGAGACTGGAAGATCGATGAAAATCCGCTTGATGGTAAGATATTTGATCGGAATACACTTGAGGAACTAGGCAAGGAAGGAGTCACTCTGATGATGAGCGACTCTACGAACGTCTTGTCGCCAGGGCGGACAATAAGCGAGACAGATGTTCGAAAGTCGTTGATGCAGTATGTCACGGAGGCAAAGTCT---CGGGTTATATCAACACAATTTGCTTCCAACATTCATCGACTTGGGAGTATGAAAGCTGCTGCAGATGCTTCTGGACGTAAACTAGTTTTCATTGGAACTGCCTTAAAAACGTATATTGATGCAGCATGGAAGGATGGACAGGCACCATTTGATCCTTCGATTCTGGTAAAAGCTGAAGATATGGGCGCGTATTCACCAAAAGATCTTCTTATAGTCACGACAGGATCTCAGGGCGAGACACGGTCGGCTCTAAATCTTGCATCATTTGGAAGCAGCCGCAGTTTAAAGTTGTCCAAAGATGACGTTATCCTGTATTCGGCAAAGATGATACCTGGCAATGAAACGAGAGTGATGAAGATGCTGAACAGGATATCTGAAGCTGGTCCGCATATCATCACTGGAAAAGACAAGCTTCTACATACTTCCGGACATGCCTATCGCGATGAATTGCAAGAACTGCTAAGACTCATTCGGCCGCAGCATTTTCTGCCGGTCCATGGCGAGTATACTTTCTTAAAAGAGCACGAGCAGCTTGGCAGGGCTTCCGGTATTCAGCACACGAAAGTTATAAGAAATGGTGAGATGCTCGGAGTCTCGCCTTTACGGAACAGACGGGTCCTCTCTAGTGGGTTTGCTGCCCTTGGAAAGGAGGATTTACAGCTGATGTATAATGATGGGGAAAAAGCATTTGGAACTGCATCAGATCTTCGCGTGGACGAAAGAAAACACATAGCCTTCGATGGAATTATAATAGTAAGGTACGAAGTT---------------------TACGATGATAAT---------------------TATGCATCTCGGCTAGATGGTTCGGAATAT---GGACTACGCGCCCGTATCAGGATCACCACTCGGTGTCTTTGGCTGGATCAGGGAAAGCTTACGGAAGCACTTCACCGGGCAGCTAATGCAGCCGTTGGAAGTTGCAAGCAAGATGCTGATCTTCAGACTGTGGAGCGAACAGTTGCCACAGTGCTCCGGAAGGTAGCGCAAAAGTACAACAACAAAAGGCCAGAGGTCGTCGCGATAGCTACAGAGAGA---------------------GCCGTTGCTCCAAAAGACAAGCTCATCCAG---------------------------------------------AAGAGGCTG---------------------------------------------------GTCGTGGAT------------------------------------------GCTGCGGCTCAACTTAAGGTGCTGGTGAGGACAAAT------------GCTGTAAATACCAGAGTCTAC---------GAGAAAGAGAAGAGGCAGCAGCAGCACGCGGAAAAGGACAACGAGCGACGGCTGTCGGTGCTCACACCAGAATTTAACAAGTTCATGGGTATAGAATCTGAAACAGAAACA------------GAAGAAGAACGAGTGAGAAAGGCAATCGCT---------GAGAAGGTGTTGAGAGAAATGAAAAACGCGAGGACCCAAAAGGCG---------------------------------------------------------------------------------------------GCTAGGATAGAAGAAGAGAAGAAGCTACAGCGTGAC------------------------------GATGCTGATGAAACACCAGCACCAGCACCAGCCACCAAAGTGGAAGAAAGAAAA---GAAGAGAAGAACGAAGTATTTTCCATAGCCGAGAAGGAAGCAGACTTG---------------------------------------GCAGCCACAGGGAAAAGCAGATGGAAACCGGAGGCCACCCAGGTGTTGATCCGGCTACGAACAGGCATG---GACGACAAATTCAGAGAAGCTAAACTCAAGACCCCTCTCTGGAAGGAGATAGCATCCAAGCTTGCTGAGCATGGCTACGAGCACACCCACGGCCAATGCAAGGCAATGTGGTCGACTCTGGTGAAACGCTACAGGAACATAATCGATGATGATGGA---------AGCTCCAACAAAAACTGGCCA------------------------------TTCTTCGATGGAATGCACGCGTATCTGAGCGATGAT------------------------------------------------------------------------------------------------------------------CCAGACTCGTAA---------------------
>Huperzia_lucidula
------------------------------------------------------------------------------TTCTTTTCAGAC------------------------------------------------------------------------------------------------------------TTACACTCCAGGCAAACTGGAGCAGGTTTGAGC------------------TTTTTGATTAAT---------------------GGTTTT---------------------------------------------------------------------TTGGGATCCCAATCTTTGCAT------ATGCAAGCATGTGCCTCTCAA------------------AAGCATCGACATTCTCGAATTTCTCGTTTTATTGTGAGAGCAGAGGCTGATTACAAC---------------------ATACTCGGAGTTTCAAAAAATGCTAGCAAGTCAGAGATAAAAAGTGGTACCAAAGTCAAACAACAAGGAAGAGCCACA------------------------------------------------------------TCGAGTCTTGAAGGTGTTGGCCCAAGCTTGGAGGATTGTGTACAACGAAAGATGCCTTTGTTTCATGAAGGGAAGTTTGGGCCACCATTACGTGTTCTTCCTATAGGAGGTCTGGGCGAGATTGGCATGAATTGTATGCTAGTTGGCCACTATGATCGTTATATCATGATTGATGCTGGGCTTATGTTTCCAGATTATGACGAGCTTGGTGTTCAGAAGGTCTTACCAGACACTGAATTTATACGTCTTTGGCGGGATAAAATAGAAGCAGTTATTTTTACTCATGGGCATGAGGATCATATTGGTGCATTGCCATGGGTTATGCCGGTCCTTGATCCGAGAACCCCCATCTACTCAACTGGCTTCACAATGGAGCTCATTAAGAGACGCCTCCGGGAGTATAAAATCAACTATGAGAAGCGATGCGAAGTGTTTAAAATGCGGGAAAAGTTCAATGCTGGCCCATTTGAGATTGAGGCTGTACGTGTCACACATTCCATACCAGACTGCTGTGGTTTGATCCTCCGCTGTGAAGATGGCACAATCTTTCATACCGGTGATTGGAAGATTGATGAGAACCCA---------------------------------------------------------------------------------------------------------------------------------------------------------------------------------------------------------------------------------------------------------------------------------------------------------------------------------------------------------------------------------------------------------------------------------------------------------------------------------------------------------------------------------------------------------------------------------------------------------------------------------------------------------------------------------------------------------------------------------------------------------------------------------------------------------------------------------------------------------------------------------------------------------------------------------------------------------------------------------------------------------------------------------------------------------------------------------------------------------------------------------------------------------------------------------------------------------------------------------------------------------------------------------------------------------------------------------------------------------------------------------------------------------------------------------------------------------------------------------------------------------------------------------------------------------------------------------------------------------------------------------------------------------------------------------------------------------------------------------------------------------------------------------------------------------------------------------------------------------------------------------------------------------------------------------------------------------------------------------------------------------------------------------------------------------------------------------------------------------------------------------------------------------------------------------------------------------------------------------------------------------------------------------------------------------------------------------------------------------------------------------------------------------------------------------------------------------------------------------------------------------------------------------------------------------------------------------------------------------
>Physcomitrella_patens
------------------------------------------------------------------------------------------------------------------------------------------------------------------------------------------------------------------------------------------------------------------------------------------------------------------------------------ATGTTTGAGAAATTGCGAGATGCTAGCGATGTACTTGGAGCAAGCTCTGAA------------------------------------------------------------GTCTCGTGGAGTCGT---ATCCACCTAGAATGTGGTGATGCAGGC---------------------------------------------------------------------------------------------------------------------------------------------------------------------------------------------------------------------------------------------------------AGAGTTTTAACGCTGTCTGTTACATCGCACATC------------------------------------------------------------------------TATGATGACCTCGGGATTCAAAAAGTGCTACCTGATACTCAATTTATTCACCGTTGGAGAGACAAAATTGAAGCTGTTATCATTACTCACGGTCACGAGGATCATATTGGTGCTTTGCCTTGGGTGATTCCAGCTCTTGACCCTAAGACCCCCATTTACGCAACGGGCTTCACGATGCAGTTAATCAAGAGGCGTCTCAAGGAGTACAATATACCAGCGGAAGGCAGGTTACGCACCTTCAGCATGCGCGCCCGTTTTGATGCCGGTCCCTTCGAAATTGAACCAATTCGAGTTACACATTCCATACCAGACTGCTGTGGGCTTGTTCTGAGATGTGCGGATGGAACCATTTTCCATACTGGTGATTGGAAGATTGACGAGTCCCCTGTGGATGGAAACGTTTTCGACCGTGTGGCACTGGAGCAGCTCCAGAAGGAGGGCGTGACTTTGATGATGAGTGACTCCACAAATGTTTTGTCACCGGGCAGAACCACAAGTGAGGCCGACGTGGCAGAAGCTCTCATGCGCAAAATTGTTGAAGCGAAAGGTCGTCGCGTCATCACGACTCAATTTGCGTCAAATGTTCACCGCCTAGGCTGTGTAAAAGCCGCTGCCGAAGTATCGGGTCGGAAGTTGGTGTTTATCGGACTTTCATTGAAGACATACTTAGAAGCCGCTTGGAGGGACGGACAAGCGCCATTCGACCCCGCTATTCTGGTGAAAGCCGAAGATATGGATGCTTATGCCCCAAGTCAGCTTCTTATCGTGACTACTGGATCTCAGGCCGAGCCACGGGCAGCACTAAATTTGGCTTCTATGGGATCCAGTCGTCTGCTCAAGCTTCACAAGGACGACGTCATCCTTTACTCCGCCAAGATGATTCCAGGAAACGAGACTCGAGTAATGAAGATGATGAATCGTATCGCAGAACTGGGGCCCAACCTTGTCATGGGCAGGGGCGAGAATCTGCACACTTCTGGCCATGCATACCGCGGGGAGCTGGAGGAAGTTTTGAGACTGGTTAAACCGCAACATTTTCTACCTGTTCACGGAGAATTTGCCTTTCTGAAGGAACATGAGCTCCTTGGCAAAGCCCAAGGTATCAGACACACTGCAGTTATTAAGAATGGTGAAATGTTGGGAGTGGCTCCATTGAGAAACGGTCGAGTACTCTCCAGTGGATTCTCCCAGCTTGGCAGAGAAAAGTTGAAGTTGATGTATAACGATGGGGACAAGGCATTCGGAACAGCAGCCGATTTATGCATTCAAGAGCGAATGAACATTGCTTTGGAGGGTCTTGTTATTGCCAGTGTAGAGGTTATTCGTGAGGAAACCAAATACCTCAATGAAGATGAGGTTTATGAAGACAAAATCTTGAGGGACGATGATGATGGTGACGAATTA---GGACTGCAGGGAAGAGTCCGCATTACCACCCGATGTTTGTGGACGGACAATGGCAAACTCTTAGAATCTTTACAAAGGGCAGCTGATGTGGCCCTTGCAAGCAGCAGAAAGGATGCGAGACTGCCGACTATTGAGCGACACGTTAGCGTGGTCCTCCGAAAAGTTGTTCAAAAGTATAGCAACAAACGACCTGATGTTATTGTAATTGCTACTGACGCTTCAGAT---------------GGGGTTGTCCCTAATAGATCTTCTCCAGAGAGTATCAACAATTATGACCAACCACGTAATAAGCCGCAACCTTGGAAGAGA------------------------------------------------------GCAGCTGATTCAATGTCAAGCTTTTCTAGGGGT---GCCGTAGTAGGAACTGTAGAACCTGTAGACGAGGTT---------------------------ACTTCAAGAAGCTTCGTCGCG---------------------------GAGGAAACATCTGAAAGA---------------------------------------AATAAAGTAGTC---ATTTCGTCACGAGTTCAATCG------------GAAACCGTATCTGCAAAAGCA------------------CAGCGTCTT------TCTTCCGAAGGCGACGCGACTCAGAAGAATGAACGAGTAAAAGCTGGAGATGGAGGTGAA------------------------------------ATCTCGGCCACGTCGTCAGGTTTTTCTGATCCCGAAGAATTCGAAAGCGATGAGGAAAGTGGA------------------------------GATTCGGATCAGGAAGCTGATTCTGTTGCATCTGATGGA---------------------------------GCGGCTTCTAGCCTCTCACAAGAGTCTACAGAAGAGATTGAACCTCAAAAG------------------------------AAACGTCAAAAGTGGAGACATGATGAGACCATTAAGCTCATTGAAGTACGAAGTACGATGGGAGATCTGTTGGTGAAGGAGGGAAAGAAGAGGAGGCCAAGTTGGAAGGACATTGCAGCCTCGCTCAGTGAATCGGGCTTTGAGCGTAGCCCGGAGCAGTGCAGCTCCATGTGGTCATCTCTTTTGAAGAAATACGAGGCAGTGGTCGAGGAAAAGAGA---------ACAAGGGATTCAAGTGTTCCTGCACCGAAGAAAGAATGGGCTTACTTCGAATTAATGGACGCTGTGATGCAAAAACTTGCCAAGACCGCTGGTTCACAAGATGTGGTCATAGAGAAAGCCAAGTCCAAGAAGCCTAAGCGGAAGTCCAAGAAACCCAAAGTAGATGCAACTGCAGCAATTGATAGCACAGAAGTAGAACTCCCAGATTCCGAGGACAGGCAGACGGCACAATGA
>Lygodium_japonicum
---------------------------------------------------------------------------------------------------------------------------------------------------------------------------------------------------------------------------------------------------------------------------------------------------------------------------------------------------ACCGCAGCCATAGGCTGCTTCGTAGCGGCTAGCGAGCCATGGAAGACAAATTCCTGTTCCTTGCAGCTCTGCATTTTGCGCAAAGACTTGACGCCGCCTGCGTGGAAGCGTCATCTGGCAATCAGGCGAGGCAAACTGTCCGGCTCCTCTACATGCTTCACCATGCTTCCATTGTTTCCTGACAACAGACCGTCATTGCTCCGTGAT---TTGAGG---------------------------------------------------TACAGGCAAGGTCAGAAAATCAATGCAGTC------AGTTTGGAAGGCCCTTTACGAAGCATGGAGGACAGGGTGCAGAGGAAGTTGCAACAATTCCATGAAGGATACGATGGGCCTCCATTGCGCATTCTTCCTATTGGAGGGTTGGGAGAAATTGGCATGAACTGTATGCTTGTTGGTCATTATGATCGTTACATCTTGATTGATGCAGGCCTTATGTTTCCTGACTATGAAGAACTTGGCGCACAAAAAATTCTTCCTGACACAGGTTTCATACAGCGCTGGAGGCATAAGATTGAGGCTCTCATCATCACACATGGACATGAGGATCACATAGGTGCTCTACCATGGGTCTTTCCAGTTCTGGATCCAAACACTCCTGTCTATGCAACGTCATTTACCATGGAGCTCATCAAAAGGCGATTTGATGAGTATTCTATCAAATATGAAGATAGGTTGAAGACTTTTGACATGAGAACGAGGTTCAATGCTGGTCCTTTTGAGATTGAGCCCATTAGAGTTACACATTCTATCCCAGATTGCTGTGGTCTAGTGCTCCGCTGCCAAGATGGTACAATTTTTCACACCGGTGATTGGAAGATTGATGAAGCACCAGTTGACAAGAAAGTCTTTGATCGGAGTGCGTTAGAGGAGCTTGCTAAGGAGGGGGTAACCTTGATGATGAGTGATTCAACAAATGTCTTGTCTCCTGGAAGGACCACTAGTGAGTCAGATGTTGCAAAAGCACTGATGAATCGGATTTTGAATGCAAAAGGG---AGAGTTATTACAACCCAGTTTGCATCAAATGTGCACCGCCTTAACAGTGTGAAAGCAGCTGCTGATGCTTCAGGACGAAAGCTGGTGTTTGTTGGCATGTCTCTGCGAACTTATTTAGATGCTGCTTGGAAGGATGGGCAAGCTCCTTTTGATCCTTCCATTCTGGTGAAAGCTGAAGATATAGATGAATATTCACCAAAGGATTTGCTTATAGTAACAACAGGATCACAGGCAGAACCACGGGCAGCTCTTAACTTGGCTTCACTCGGGATCAGCCGTTCTCTAAAGTTGAACAAGGACGATTTGATTCTTTACTCCGCAAAGGTTATTCCTGGTAATGAGATACGGGTTATGAAAATGATGAACAGAATTGCAGAGCTAGGGCCCTCAATTGCAATGGGCAGGGCAGACAACCTTCATACGTCAGGCCATGCTTATCGGGATGAACTGGAGGAAGCAATTAGGCTTGTAAAGCCTCAACATTTCATGCCTGTACATGGAGAGTATGCATTTCTTAAAGAGCACGAGAGACTAGGAAAAGAGTCTGGTATAAGACACACAGCGGTTATTAAAAATGGTGAGATGCTAGGCGTTTCTCATTTGCGCAATCGACGGGTTCTTTCAAGTGGGTTTTCTCCTCTTGGCAAAGAAGATCTACAGATGATGTACAATGATGGAGACAAGGCTACTGGTACAGCTGCTGAGCTGTGCATTTCAGAACGTATGAGGATAGCTCTCAATGGAGTTATTTTTGTCAGCATAGATTTGATCAGG---------AAGGGACTGGACAATGATAGGACACCCAAGAAA---------AGACAACATGGGGGTGGAGGTCAAGGT---GGTCTACAAGGCACTGTCCGAATAAAAACTCGGTGCCTTTGGATCGACCGAGGAAAGCTTGTGGAATCATTACAAAAAGCAGCTTCTGCTGCTCTTGGAAGTCTTCGAGTAGATTCGACAATAGGGTTGATAGAGCACACAGTTGCTGTTGCTTTGAGAAAGCTGGTGCAGAAATATAGCAACAAAAGACCAGATGTCATTGTTGTAGCAACAGAAAACAAAACAGACACCAGAAATATTTCTGTGGTTGCAAATGATGGTTCTCTCAATACCACTAGAAGCACGACACAGCGGTCACATGTCATACAGCCAAACAAGAAGCAGCATCATCCAGACGCTGTTCTGTCTTCAAAAATGTTCAATTCGGTACGCTCTGCAGCTGATAAGGCACCCTCA------------------GTGGCAGGGTCGGCGAAACCACTGCTAGATGTTGCTGTGTCTAAACGCAGTGGTGGACCTTCTTCAGATCCAAAAGTAGCAATGCCTTCACAGAGCTCCACAAGAAAGGAAGAGGTTTTGGAAAAA---------------------------------------CATCAATTTTTG---GAGTCTAGATCAGCATCTGCA------------AAGCTCGTCAGAGGCAAAACATCAGTTGGCTGCTCAGATCAGTCCCTGGAAAGAAGTCATGATGGAGATGTTACACATCGAAGCTTCCCATCAGGAACTGGAAACCCACCTGAAAGCCGGAAGTCACAAAGGGAAACTTGGAACCGCAGTTTTCATTTGACTGCTAAGGACCTA---GCAATAGATGAGACAGAGACAAAGGATGGTTCTCAA------------------------------AGGGCACAGGAGGCAAAACACAGGGCAAAGAAAGATGATGTCCAACCA------------------------GTGGCTTCAGCTGTCAAAGAGGAGGTACCGGTGCAAATGAATCCGGAGGACAATGATCCTAAGGATGTAACAAGCCCGGTAAAACGTCGGAAATGGGAGGATAATGAAATCTTCGCATTGATAGAGGCTCGTAAAGGACGA---GAAAGTGAAATAAGACAAGGAGAAAATAAGAAAGGGCTCTGGAAAGGAGTGTCTGAAACTTTAGCCAACATGGGGTACAATCGGAGTCCAGATCAGTGCAAGACTATCTGGTTTTCATTGGTCAAAAAGTATAAGACTGCTCAAGCAGAAAAG---------------CAGAATGGTGTGGCTCCGACG---------------GGGTCGTTCATGTTTTCACAAGCAGTTGAACAGGCCTTGACAGAG------------------------ATTGATAGAGTGAATGGAAAGTCTTCCTAG------------------------------------------------------------------------------------------------
>Littorella_uniflora
---------------------------------------------------------------------------------------------------------------------------------------------------------------------------------------------------------------------------------------------------------------------------------------------------------------------------------------------------------------------ATGGCTGCTTTGAATGCAGTT---------TCACTATGCCCTCACAAGCTTCTATGGTGT------------CAACCAACACCCAGAAAGTGTTTGGTTTCGTGTTGTGTTTTTACACCTTCACAACCTTCA------------------------------TTAAGAAGTCCACGGGGTTCTAGACCA---------------CCTCGTAGAAGACCT---------------------------------------------------------------GGAAGAAATGAAGGACCTGGAAAGAGCATGGAAGATTCTGTTAAACGCAAAATGGAGCAATTTTATGAAGGGACTGACGGGCCGCCTTTACGAATACTTCCCATTGGTGGTCTAGGAGAAATTGGGATGAACTGCATGTTAGTAGGGAATTATGACCGTTATATTTTGATCGATGCTGGTGTAATGTTCCCTGATTCCGATGAGCTCGGTGTACAGAAGATTATACCTGATACCACATTCATAAAGAAGTGGAGTCACAAAATTGAAGCCGTTGTTATTACCCATGGGCATGAAGACCACATTGGTGCGTTGCCTTGGGTTATTCCAGCCCTGGATCCTAACACACCAATATTCGCTTCATCTTTCACAATGGAGCTTATTAAAAAGCGTTTGAAGGAGTTCGGGATCTTTGTTCCATCTAGGCTTAAAACATTTAGGATACGGAAGAAATTTGTGGCTGGTCCGTTCGAAATCGAACCGATTAGAGTTACACATTCTATTCCTGATTGTTCTGGCCTGGTATTTCGGTGTGCTGATGGTACTATTCTCCACACAGGAGACTGGAAGATAGACGAGTCACCACTTGATGGGCAAGTTTTTGACCGCACAGGTCTTGAAGAACTTTCAAAAGAAGGAGTTACTTTGATGATGAGTGATTCAACAAATGTACTCTCGCCCGGAAGGACACTAAGTGAGACAGTTGTGGCAGATTCGTTATTAAGGCGTATTTCAGCTGCCGACGGA---AGGGTCATCACGACTCAATTTGCTTCAAATATTCACCGTCTTGGTAGTGTAAAAGCTGCTGCAGATTTGACTGGCAGAAAGTTGGTATTTGTTGGAATGTCCTTGAGGACTTATCTTGATGCTGCATGGAAAGATGGAAAGGCACCCATTGATCCGTCAACTCTGGTGAAAGTGGAAGACATTGATGCTTATGCACCGAAGGACTTGCTAATCGTTACCACTGGTTCTCAAGCAGAACCACGTGCTGCACTAAATCTTGCCTCCTTTGGAAGTAGTCACTCCCTTAAGCTGAACAAAGATGACCTGATATTGTACTCTGCAAAGGTAATTCCAGGCAATGAGACTAGAGTCATGAAAATGCTAAACCGCATATCAGATATAGGATCAACAGTTGTGATGGGAAAGAATGAGTTGCTGCATACGTCTGGCCATGCCTATCGCGAGGAACTGGATGAAGTGCTAAAGATTGTTAAGCCACAACACTTCCTGCCCATTCATGGTGAACTCTTATTCTTGAAAGAGCACGAGTTGCTAGGGAAGTCCACTGGCATCCATCATACTGCAGTTATAAAGAACGGGGAGATGCTGGGAGTATCACATTTGCGGAACAGAAGAGTTTTATCTAATGGCTTTATATCGCTGGGGAAACAAAATCTACAGTTGATGTACAGTGATGGCGACAAAGCATTTGGTACGGCATCAGACCTCTGTGTAGAAGAGAGGACGAGAATTGCATCTGATGGTATTATTGTGGTCAGTATGGAAATTTTACGG------------------------------------------------CCCCAAGGTATAGGTGATTCAGTTGGGGAG---GCGTTAAAAGGAAAAATAAGAATTACAACCCGATGCTTATGGCTCGATAAAGGTAAGCTGCTCGATGCACTTCATAAAGCAGCACATGCTACTTTATCGAGCTGCCCTGTAAGGTGCCCTTTAGCACACATGGAAAAAACTGTTTCGGAGGTTTTGAGAAAGGTAGTGAGGAAGTACAGTAGCAAAAGACCTGATATCATAGCTATTGCTACTGAAAATCCTGCT---------------GGAGTT---------------------------------------------------------------------------------------------------------------------------------CTTGCTGATGAGATAAATGGGAAATTGACTGGAAAGGGGCGTTTTGATTCTGTTGTTTCTACACTGAGAAAAGCAGTTGATGGATAT------------GAAGAAAAGAGTCGGTCCACT------------------GGCATACTAGAGGAAGATGCTAATAGCATTGCGCTTGCAAGTATC------------------------------------ATAGAACAAGAATTAAAAGAT------------AATGATTCTGATGTGGCAATTCTACGAGAA---------GGAGAAAATATGTCAGATTGTAAGCCAGAAACA------------GCTCCC------------------------AAACTTGATGAGTCAGATGAATTCTGGGAGCCATTCATA---------GCCTCACCCGTGATCAGTGAAGGTAATAGTGAT------------------------------------------------AAGGAAGACGATTTAGGTAGTGAA---TCTGATTCAGAATCACCCAGTTCTAGA------------------------------------------------------------CCAAAA------------------TCTGCGAAGCCAGCAAAAAGAAACAGATGGAAAGCTGAAGAGATCAAGAAGTTAATCAAAATGCGCGGAGTACTC---CATAGCAGATTCCAAGTCATCAAGGGGCGGATGGCTCTCTGGGAAGAGATATCTTCCAATTTATTGTTGGATGGTATTAATAGAAGTCCCGGACAGTGTAAATCTCTATGGGCAAACCTAGTCCAGAAATACGAGGAAAGTAAGGACGATCCGGAA------------AGCCAAAAGAGCTGGCCA------------------------------TATTTTGAGGATGTGAGCAACATCCTATCCAGT------------------------TTGGAGGCTAGTTCATCAAAGTGA------------------------------------------------------------------------------------------------------
>Isoetes_spp
------------------------------------------------------------------------------------------------------------------------------------------------------------------------------------------------------------------------------------------------------------------------------------------------------------------------------------------------------------------------------------------------------------------------------------------------------------------------------------------------------------------------------------------------------------------------------------------------------------------------------------------------------------------------------------------------------------------------------------------------------------------------------------------------------------------------------------------------------------------------------------------------------------------------------------------------------------------------------------------------------------------------------------------------------------------------------------------------------------------------------------------------------------------------------------------------------------------------------------------------------------------------------------------------------------------------------------------------------------------------------------------------------------------------------------------------------------------------------------------------------------------------------------------------------------------------------------------------------------------------------------------------------------------------------------------------------------------------------------------------------------------------------------------------------------------------------------------------------------------------------------------------------------------------------------------------------------------------------------------------------------------------------GTAATAAGAAATGGAGAGATGTTAGGAGTCTCACATCTGCGTAACAAACGAGTGCTTTCTAGTGGCTTCTCAACTCTTGGGAAGAAAGAGCTTAA-------------------------------------------------------------------------------------------------------------------------------------------------------------------------------------------------------------------------------------------------------------------------------------------------------------------------------------------------------------------------------------------------------------------------------------------------------------------------------------------------------------------------------------------------------------------------------------------------------------------------------------------------------------------------------------------------------------------------------------------------------------------------------------------------------------------------------------------------------------------------------------------------------------------------------------------------------------------------------------------------------------------------------------------------------------------------------------------------------------------------------------------------------------------------------------------------------------------------------------------------------------------------------------------------------------------------------------------------------------------------------------------------------------------------------------------------------------------------------------------------------------------------------------------------------------------------------------------------------------------------------------------------------------------------------------------------------------------------------------------------
>Isoetes_andicola
-------------------------------------------------------------------------------------------------------------------------------------------------------------------------------------------------------------------------------------------------------------------------------------------------------------------------------------------------------------------------------------------------------------------------------------------------------------------------------------------------------------------------------------------------------------------------------------------------------------------------------------------------------------------------------------------------------------------------------------------------------------------------------------------------------------------------------------------------------------------------------------------------------------------------------------------------------------------------------------------------------------------------------------------------------------------------------------------------------------------------------------------------------------------------------------------------------------------------------------------------------------------------------------------------------------------------------------------------------------------------------------------------------------------------------------------------------------------------------------------------------------------------------------------------------------------------------------------------------------------------------------------------------------------------------------------------------------------------------------------------------------------------------------------------------TTATAAAAATGATGAACCGAGTAGCTGAATTGGGCCCGACAATCAGGATGGGAAGGGGACAAAAGCTTCACACTTCTGGGCATGCATACCATGATGAACTGG----------------------------------------------------------------------------ACGGCTTGGAAGATCCACAGGAATACATCACACAGCGGT--------------------------------------------------------------------------------------------------------------------------------------------------------------------------------------------------------------------------------------------------------------------------CAGATGGAGGTTATAAATGC---GGCTTAAGAGCACGAATTAGGATAACAACGCGATGCCTTTGGTTGGATGGTGGGAAGGTTATGGAAGCACTATACAGGGCTGCAAATGGAGCAGTGGGAAGCTGTCGCCAGGATGCCGCACCTGTTACAGTTGAGAGAACAGTTGGAACGGTGCTTAGGAAGGTAATGCAAAAATACAATAACAAGAGTCCAGATGTGATTGTGATAGCAACTGAAAGTTATGAGAAGAAGAAG---------ATGGTCCAAGGAAAGGG--------------------------------------------------------------------------------------------------------------------------------------------------------------------------------------------------------------------------TGAAGAAAAAGTTTGCA---------------------------GAGCAAATTGAAGAA---------------------------------------------------------------------------------------------------------------------------------------------------------------------------------CCAGAAAAAACTGGC------------------------------------------------TTTGTCG-----------------------------------------------------------------------------------------------------------------------------------------------------------------------------------------------------------------------------------------------------------------------------------------------------------------------------------------------------------------------------------------------------------------------------------------------------------------------------------------------------------------------------------------------------------------------------------------------------------------------------------------------------------------------------------------------------------------------------
>Isoetes_humilior
-----------------------------------------------------------------------------------------------------------------------------------------------------------------------------------------------------------------------------------------------------------------------------------------------------------------------------------------------------------------------------------------------------------------------------------------------------------------------------------------------------------------------------------------------------------------------------------------------------------------------------------------------------------------------------------------------------------------------------------------------------------------------------------------------------------------------------------------------------------------------------------------------------------------------------------------------------------------------------------------------------------------------------------------------------------------------------------------------------------------------------------------------------------------------------------------------------------------TGAAGATGGAACAATATTTCACAGTGGTGATTGGAAGATTGATGAAACGCCTGTTGACGGGAATGAGT-----------------------------------------------------------------------------------------------------------------------------------------------------------------------------------------------------------------------------------------------------------------------------------------------------------------------------------------------------------------------------------------------------------------------------------------------------------------------------------------------------------------------------------------------------------------------------------------------------------------------------------------------------------------------------------------------------------------------------------------------------------------------------------------------------------------------------------------------------------------------------------------------------------------------------------------AGTGTGGAAATCCGAAGA---------AATGCCTATGATGACGAT------GATGATGAC---------CAGGAATCAAATGGAGGTTACAAATGC---GGCTTAAAAGCACGAATTAGGATAACAACACGATGCCT-TGG----------------------------------------------------------------------------------------------------------CGGTGCTTAGGAAGGTAATGCAAAAATACAATAATAAGAGGCCAGATGTGATTGTTATAGCAACTGAAAGTTATGAGAAGAAAAAG---------ATGGTCCAAGGAAAGGGTTCACTCAAG------------------------------------------------------------------------------------------------------------GCAGAT------------------------------------------GCAAAAGCTCAGGTAAGG-TCAT-GT-ACCACGAAA---------------TTGAAGAAAAAAGTTGCA---------------------------GAA-AAATTGAAGAA---------------------------------------------------------------------------------------------------------------------------------------------------------------------------------CCAGAAAAAA-----------------------------------------------------------------------------------------------------------------------------------------------------------------------------------------------------------------------------------------------------------------------------------------------------------------------------------------------------------------------------------------------------------------------------------------------------------------------------------------------------------------------------------------------------------------------------------------------------------------------------------------------------------------------------------------------------------------------------------------------------------------------------------------
>Isoetes_elatior
-----------------------------------------------------------------------------------------------------------------------------------------------------------------------------------------------------------------------------------------------------------------------------------------------------------------------------------------------------------------------------------------------------------------------------------------------------------------------------------------------------------------------------------------------------------------------------------------------------------------------------------------------------------------------------------------------------------------------------------------------------------------------------------------------------------------------------------------------------------------------------------------------------------------------------------------------------------------------------------------------------------------------------------------------------------------------------------------------------------------------------------------------------------------------------------------------------------------------------------------------------------------------------------------------------------------------------------------------------------------------------------------------------------------------------------------------------------------------------------------------------------------------------------------------------------------------------------------------------------------------------------------------------------------------------------------------------------------------------------------------------------------------------------------------------------------------------------------------------------------------------------------------------------GGAGGAGGTGTTAAGGCTGGTAAAGCCACAACATTTTCTCCCTGTTCAT--TG-ATTTGCA-TCCT-AAGG--CA-G-AC-GCTTG-----------------------------GTAATCAGAAATGGAGAGATGTTAGGAGTCTCGCATTTGCGCAACAGACGAGTGCTTTCTAGTGGCTTCTCAACTCTTGGG--------------GTTGATGTACAATGATGGAAATAAAGCTTTTGGAACTGCTGCTGAACTTCGTCTAGAG------------------------------------------------------------------------------------------------------------------------------------------------------------------------------------------------------------------------------------GCAATGGGAAGCTATTGCCAGGATGCTGCATCTGTTGCGGTTGAGAGAACGATTGGAACGGTGCTTAGGAAGGTAATGCAAAAATACAATAMTAAGAGGCCAGATGTGAYTGTTATAGCAACTGAAAGTTATGAGAAGAARAAG---------ATGGTCYAASGRAAGGGTTCASTCAAG------------------------------------------------------------------------------------------------------------GYAGAT------------------------------------------GCAAAAGCTCAGGTRAGGGTCATGGTGACYACRAAA---------------TTGAAGAAAAAGGTTGCA---------------------------GAACAAATTGAAGAA---------------------------------------------------------------------------------------------------------------------------------------------------------------------------------CCAGAAAAAACTGGC------------------------------------------------TTTGTCGTTGAGGCGAAGTCGATTCCACCAACAG--------------------------------------------------------------------------------------------------------------------------------------------------------------------------------------------------------------------------------------------------------------------------------------------------------------------------------------------------------------------------------------------------------------------------------------------------------------------------------------------------------------------------------------------------------------------------------------------------------------------------------------------------------------------------------------------------
>Isoetes_coromandelina
------------------------------------------------------------------------------------------------------------------------------------------------------------------------------------------------------------------------------------------------------------------------------------------------------------------------------------------------------------------------------------------------------------------------------------------------------------------------------------------------------------------------------------------------------------------------------------------------------------------------------------------------------------------------------------------------------------------------------------------------------------------------------------------------------------------------------------------------------------------------------------------------------------------------------------------------------------------------------------------------------------------------------------------------------------------------------------------------------------------------------------------------------------------------------------------------------------------------------------------------------------------------------------------------------------------------------------------------------------------------------------------------------------------------------------------------------------------------------------------------------------------------------------------------------------------------------------------------------------------------------------------------------------------------------------------------------------------------------------------------------------------------------------------------------------------------------------------------------------------------------------------------------------------------------------------------------------------------------------------------------------------------------------AGAAATGGAGAAATGTTAGGAGTCCCACATTTGCGCAACAAAGGTGTGCTTTCTAGTGGCTTCTCAACACTTGGGAAGAAAGA-----------------------------------------------------------------------------------------------------------------------------------------------------------------------------------------------------------------------------------------------TTTGGTTGGATGGK---------ATGRAAGCACTATATAGAGCTGCAAATGGAGCAGTTGGAAGCTGTCGTCAAGATGCYGCACTTGTTASAGTTGAAAGAACTGTRGGAACAGTCCTTAGRAAGGTGATGCAAAAATACAATAATAAGAGRCYAGATGTGATTRTTATTGCAACTGAMGGTTATGAGAAGAAAAAG---------ATGGTCCAAGGAAAGGGTTCGYGCAAG------------------------------------------------------------------------------------------------------------ACAGAT------------------------------------------GCAAAACCTCAGGTAAGGGTCATGGTGASCACAARA---------------TTGAAGAAARAGTTTGYA---------------------------GACCAWATTGAAGAA---------------------------------------------------------------------------------------------------------------------------------------------------------------------------------CCAGAAAATACTGGC------------------------------------------------TTTGTTCTAGCGGCGAA-------------------------------------------------------------------------------------------------------------------------------------------------------------------------------------------------------------------------------------------------------------------------------------------------------------------------------------------------------------------------------------------------------------------------------------------------------------------------------------------------------------------------------------------------------------------------------------------------------------------------------------------------------------------------------------------------------------------
