# Supplementary material for: Phylogenomics indicates the “living fossil” Isoetes diversified in the Cenozoic
Source: PLoS One. 2020 Jun 18;15(6):e0227525. doi: 10.1371/journal.pone.0227525 (PMC7302493; doi:10.1371/journal.pone.0227525)
Supplement: S1 File — Folder containing fasta files for each of the individual nuclear alignments. (GZ) [file pone.0227525.s011.gz › 1_Individual_Nuclear_Alignments/Homolog_22655.orthogroup_6.fasta]

>Physcomitrella_patens
------------------------------------------------------------------------ATGGGG---------------------------------------------------------------------------------------------AGTGTTGCG------------------------------------------------------------------------------------------------------------------------------------------------------------------------------------------------------------------------------------------------------------------------------------------------------------------------------------------------------------------------------------------------------------------------------------------------------------------------------------GAGGACATT------------------------------------------------------------------------------------------------------------------------------------------------------------------------------------------------------------------------------------------------------------------------------------------------------------------------------------------------------------------TTGTTCAATTCAAGT---------------------------------------------------------------------------------------------------------------------------------------------------------------------------------------------------------------------GATGAGACC---GCCGGGATGCTT------------------------------------------------------------------------------------------------------------------------GTGAAGCGCCTTTTCCTTGATTTT---CTAATCGGGTTCACAGCTGAAACTGTGGCG---CAACCGCAAGCAAGTGACGATATGCATACAGATGCTCGGCCTCATATATATGTCGAGGAGTATGAGAAGATGCGAAACTGC------------AGT---TCTACAACCATGCCCGTG------------GATTTCAACCACATCATGCAGCAC---------------AACAATACG---CTACAAATGGCTGTCTCTGAACAGTATTTGAGGTTTGAATCAATTCTGAAGGATGCTATGCAG---------------------------------------------------CAATTTGCAGCTCAACAC------------------------------------ACTAGACGTATTCAAAGC---------------CAGAATGAAAAGAATTGCAAGGATATATGGCTAGCGTTCCACAAC---------------------CTCCCTCGCATA---CATAAATTGAGGGAGCTAGATACTTTTCAAATTGGAAAGCTT------------------------------------ATATCAGTC---AGTGGAGTTGTTACAAGAACTAGTGAAGTGCGACCAGAGTTGCTGGCCGGCAGTTTTAAGTGCTTGGACTGTGGAACTGTT---------ATCAAGAATGTTTTGCAGCAGTTCAAGTATACTCAGCCTGTG---GTTTGTACCAATGCAACCTGCTCAAATTCTGAGAGG---------------TGGGCGCTCGTAAGGCAAGAG---TGCACGTTCACAGATTGGCAACGAGTGAGGATGCAAGAA------AATTCTAATGAAATACCTGCTGGATCTTTACCACGAACTCTGGATATTATATTACGTCACGAGATTGTTGAAAGCGCT---CGGGCCGGTGACAAGTGTATATTCACTGGTACAGTAGTGGTGATCCCGGACATAGCTGCTATTTCTGCCCCAGGCGATAAGGCGGAATCTAGACGGAAGGCTGGC---GAAAGAGGT---AACCGCGGTGGCGGTGGAGGT------GAAGGTCTACGTGGCATCAAAGCCCTTGGCGTC---------------------------------------------------CGGGATCTTTCATACCGTCTTGCTTTTGTAGCTAACTCCGTCCAGGCTGCAGATAGA---------------AAGCAAGATGGAATTGATATTCGCTCAGGTGGTAAGGATGGTGATACAAATGATGAAGAT---ACTCTTGAACTCAAAGATGAAGAGAAGGAAGAAGTGCTAAGAATGTCACAACAG---------------CCACAGATATACGACCGCTTAATCAACAGTGTGGCTCCCACTGTTTTCGGGCACCAGGACATAAAGCGTGCAATATTGCTTATGTTGTTCGGAGGTGTACATAAACGAACG------CACGAGGGAATAAATCTGCGGGGAGACATAAATGTCTGCATTGTTGGAGATCCTAGTTGTGCCAAATCTCAGTTTCTCAAGTACGTGGCTGGCTTTCTCCCGAGAGCTGTTTATACATCTGGAAAATCTAGCTCAGCTGCCGGCCTCACTGCCAGTGTTGTCAAAGAACCTGAGACAGGCGAATTCTGT------------ATTGAGGCAGGAGCATTG---------------------ATGTTGGCAGACAACGGGATATGCTGTATAGATGAATTTGAT---AAGATGGACATCAAAGATCAA------GTGGCAATTCACGAGGCTATGGAACAGCAGACGATAAGTATAACCAAAGCTGGCATACAAGCTACATTAAATGCTCGCACATCCATTCTCGCAGCTGCTAATCCTTCAGGGGGTCGTTATGATAAGTCTAAACCCTTGAAGTATAACGTTGCACTACCACCGGCTATTCTTTCGAGATTCGACTTGGTACATGTAATGATTGATGAACCAGATGATATCATGGACTACAACGTAGCTCGCCACATTGTC------------------------------------------------------AGAGTTCACCAACAC---------------------------------------------------------------------------CAG---------------GAAGAGGCTCTCTCTCCG---GAG---------------------------------------------TTTGCCACTGTT------------------------------------------------------------------------------------------CAGTTGCAGCGCTACATTGCA---------------TATGCACGAAGT---TTAAAACCCCAG------------------------------TTATCAGCTGAGGCTAGGAAGGTGCTGGTGGAGGCATATGTTGCACTCAGGCGT---------GGTGATGCCCTTCCAGGCAGC---------------CAAGTCGCATACCGAATTACTGTCCGCCAGCTGGAAGGGCTTGTTAGGCTATCAGAGGCAATTGCTCGTTGT------------------------------------------------CACCTTTCATCTGAGGTT---CGACCAGCCCATGTAAGAGAGGCAAGACGGCTTCTCAGTACGTCGATCATCAGTGTGGAG---ACGCATGCAATTGATTTAGATGATGTACCC------------------------------------GACGAAGATCTT------------------------------------------GGCAATAGGCCAACGGAAAATGGGCACGATGTTGCTGTACCCATGAGCGAGGATAGGGATCCA------------------GATAACAACGGCGTTGATGAAGACGAACAGCCTCATTCA------------------------------------------------------------------ACAAATGGCGGTGAAGGGGATCGAGAT------------------------------------------TCGAAGAAAAAA------ATGACGGTCACATTTGAACACTTC---------------------------------------------------------------CAGAGAGTGACCCGTGCAATTGTCATGCATTTGCGGCAGCTTGAGGACTCGGTT---CAAGATGAT------------------------------------------------------------------------------------------------TCCAAAGCAGCAGGGTTGAAACAAAGGGAATTGCAAAATTGGTATGTGCAAGAGACGCACGAGAAACAGCCA---------------------------------------------------------------------------------------------------------------------------------------------------------------------------------------------------------------------------------------------------------------------------------------------------------------------------------------------------------------------------------------------------------------------------------------------------------------------------------------------------------------------------------------------------------------------------------------------------------------------------------------------------------------------------------TTCGAATCGATAGCAGAGATGGCGCAGGAGATGAAACGGGTGAAGGCTATCATTCAGCAT------------------------------------------------------------------------------------------TTGATAAATCGAGAGGGTGTTCTCATCGTGCTGGATGATGGAGTTGAAGCA------------------------------------------GCAGCTGCAGCTAGTGCTGCTCAGGAAGCGACAATTGCAGATGGTGATGATGCTTCAACACCAGTTCAAGCA---CCCAGACCAGTTAGAGCTGAAGACGAGCGGATTCTAGCGGTGAACCCT------------------------------AATTATGTTCTTGATTGA---------------------------------------------
>Ceratodon_purpureus
------------------------------------------------------------------------ATGGCG---------------------------------------------------------------------------------------------AGCGTGGCG------------------------------------------------------------------------------------------------------------------------------------------------------------------------------------------------------------------------------------------------------------------------------------------------------------------------------------------------------------------------------------------------------------------------------------------------------------------------------------GACGACATC------------------------------------------------------------------------------------------------------------------------------------------------------------------------------------------------------------------------------------------------------------------------------------------------------------------------------------------------------------------CTCTTCAATTCCAAC---------------------------------------------------------------------------------------------------------------------------------------------------------------------------------------------------------------------GATGAGACT---GCTGGCATGCTC------------------------------------------------------------------------------------------------------------------------GTTAAGCGGCTCTTCCTCGAGTTT---CTCAACGAGTTTCAAGTTGAGAGAGTGGCG---CCGGTGAGCGATATGGATGACATGGATACCGAAGCTCGGCGCCATCTATATATTGAGGAGTTCGAGAAGATGCGAAACTGC------------GGT---TCAACAACCATGGTTATA------------GATTTCGACCACATCATGAGCACC---------------AATAACACG---CTGCAGATGGCTATCTCTGAACAGTATTTGAGGTTTGAGCCGACTCTAAAGAGTGCCTTGGAG---------------------------------------------------CAATTTGCACTTCAACAC------------------------------------ACCAGGCGTGTGCAAAAT---------------CAGAATGAAAAAATAGGGCAAGAAATATGGCTTGCGTTTCACAAC---------------------CTTCCGCGCATA---CACAAATTGAGGGAACTTGATACTTTCCAGATTGGCAAGCTC------------------------------------ATATCAGTC---AGTGGAGTTGTCACAAGAACCAGTGAAGTGCGACCAGAGCTGCTTGTTGGAAATTTTAAATGCTTGGACTGTGGAACTGCT---------ATTAAGGATGTTCAGCAACAATTCAAGTACACTCAGCCTGTG---GTGTGTACAAACGCGACCTGCTCAAACACCGAAAGG---------------TTTACTCTGATAAGGGCTGAG---AGCACGTTCACAGATTGGCAGCGAGTTCGAATGCAGGAA------AATTCTAATGAGATTCCTGCTGGTTCTTTACCACGCACTCTGGATATCATCCTACGTCATGAGATGGTTGAAAGTGCA---CGTGCCGGAGACAAGTGTATTTTTACAGGGACGGTGGTGGTGATTCCAGATATAGCTGCCATTTCTGCCCCAGGAGATAAGGCTGAATCTAGGCGGAAGGCTGGT---GACAGAGGA---ACCCGCGGTAACAATGCCGGT------GAAGGTCTACGGGGCATTAAAGCCCTTGGAGTC---------------------------------------------------CGAGATCTCTCATATCGTCTTGCCTTTTTAGCCAACTCTGTCCAGGCTGCAGACAGA---------------AAGCAGGATGGAATTGATATCCGGTCAATTGGGAAGGACAGTAATGCGAATGATGAGGAC---ATACTTGAGCTTAAAGATGAAGAGAAGGAAGAGGTGCTGAGAATGTCGCACCAG---------------CCACAAATATATGAGCGCTTAATCAACAGTGTAGCCCCCACTGTATTTGGGCATCAGGACATTAAGCGTGCCATATTACTCATGCTGTTTGGCGGTGTGCACAAGCAAACG------CACGAGGGTATTAATCTGCGGGGAGACATCAACGTCTGCATTGTTGGAGACCCCAGCTGCGCTAAATCTCAATTTCTCAAGTATGTTGCTGGGTTTCTGCCAAGAGCTGTTTACACATCTGGAAAATCAAGCTCAGCTGCAGGGCTTACTGCTAGCGTTGTCAAAGAACCAGAAACGGGCGAATTCTGT------------ATCGAGGCAGGAGCGTTG---------------------ATGCTAGCTGACAATGGGATATGCTGTATAGATGAATTTGAT---AAGATGGACATCAAAGATCAA------GTTGCAATCCATGAGGCTATGGAGCAGCAGACGATAAGTATAACCAAGGCTGGTATTCAAGCAACATTAAATGCTCGCACTTCTATTTTAGCAGCTGCAAATCCTTCTGGGGGTCGTTATGATAAGTCCAAACCATTGAAGTATAACGTCGCTCTCCCACCAGCCATTCTCTCGAGATTCGATTTGGTGCATGTAATGATTGATGAACCAGATGAGATAATGGACTACAATGTAGCTCGCCATATAGTC------------------------------------------------------AACGTACATCAACAC---------------------------------------------------------------------------CAG---------------GAACAGGCCCTCTCCCCC---GAA---------------------------------------------TTTACCACTGTG------------------------------------------------------------------------------------------CAATTGCAGCGCTACATTGCG---------------TATGCGCGAAGC---TTGAAACCTCAG------------------------------TTATCAGCAGAAGCGAGAAAGGTACTAGTGGAAGCGTATGTTGCGCTTAGGCGC---------GGGGATGCACTACCAGGCAGC---------------CAAGTAGCTTACCGAATTACTGTTCGACAGTTGGAAGGGCTTGTTCGGCTATCAGAGGCAATTGCTCGTTGC------------------------------------------------CACCTTTCGTCTGAAGTT---CGTCCAGCGCATGTAAGAGAAGCAAGACGGCTTCTCAGTACGTCTATCATCAGTGTGGAG---ACGCATGCGATTGATCTAGATGATGAACCG---------------------------------AATGACGAAGATCTA------------------------------------------CGAAATATGCCAAATGGGAACGGGCATAATCCTGTTGATTCTATGGGCGAGGACAGGGAACCA------------------GATAGTAATGGTATTGACGGAGAGGAACAACCTTCTCCA------------------------------------------------------------------ACAGATGCTGCTGAAGGAAACCAAAAT------------------------------------------CCGAAGAAGAAG------ATGACAGTCACATTTGAACACTTC---------------------------------------------------------------CAGAAAGTGACCCGAGCGATTGTTATGCACTTGAGGCAGCTTGAGGAT------------GATGAT------------------------------------------------------------------------------------------------TCCAAGGCAGCAGGTTTGAAGCAGCAGGAATTACAAAATTGGTACGTACAAGAGCTACACGAAAAACAACCG---------------------------------------------------------------------------------------------------------------------------------------------------------------------------------------------------------------------------------------------------------------------------------------------------------------------------------------------------------------------------------------------------------------------------------------------------------------------------------------------------------------------------------------------------------------------------------------------------------------------------------------------------------------------------------TTTGACTCGGTCGCGGAGATGGCACAGGAGATGAAACGTGTGAAGGCCATCATCCAGCAT------------------------------------------------------------------------------------------TTGATAAATCGTGAGGGGGTCCTCATCGTCCTGGATGACGGAGTGGAA---------------------------------------------------GCAGCCAGTGCTGCTGATCAAGCGGCAGCTGCAGCTGGCGGTGATGCTTCAACTGAAGGAGAAGTT------AGAGCAGCTAAAGCCGAAGATTACCGGGTTTTAGCTGTGAACCCG------------------------------AACTATATTCTTGAT------------------------------------------------
>Selaginella_moellendorffii
------------------------------------------------------------------------ATGGGTGAGCACCAGGCT------------------------------------------------------------------------------GTGAGTGTGGCCGTG---------------------------------------------------------------------------------------------------------------------------------------------------------------------------------------------------------------------------------------------------------------------------------------------AAGATGGTAAAGCCTGCAACCTTTCTG---------------------------------------------------------------------------------------------------------------------------CCTGGT------CTGGCATTTGATGGGGGAGAAGACGTAAACGTTGTGCTCGTACTCGTAAATGATCTTGGAATCGTGACACTTGGTGGCGTCACGGCAATTCCTCTGCCCGTCGTGCGTCATGCTGACTTCCAAGTTTCCAGGGGCGTAGCGGTGCTCGATGTTGTAGTAGTGCCAGTTATGGTAGCAGTGGGTGACTACCTTACAGGGGTGCTTCTCCAGGAGTTGTGGGAGATCGTGTTCTTGGGGTGGAGCGGCATTGAAAGACATGAAGTTCGTGACCCGGAACTTGTGAACTTCGACGTAGTATTGGTCGTCCGGGGTGAAGGAGAACTTCCAGTCGGCTCTTGCCGGTGGCCAGTCTTC------------------------CTCCTCTTCAACTACAGTGGTCATGCTCGCAGCGAAGAAAAAGAGATCCGAACGAGCGGGGAGAAACGGATCGAG------------------------------AAAGAAAAGGAAGAAAAAAATGGCAAGGCGGAAGGGAGTAGGGTTTTAGCTGCCGCTCCGATGGAAGACGCCCCG------GGCGATATCGACGAGAGGGAG---AGGGAGCGGCGGCTCGTC---AGTGACAGG---GAGGGCACGCGC------------------------------------------------------------------------------------------------------------------------GTCGCGGATCTCTTCTACGAATTT---CTCAACTCGTTTTAC---GAGGACACCGGC---ATTTCTACTGAAAGCGAGGACCCGGAT---------CGAGTGAAGAAGTACGAGTACGAGCTCGAGGTCATGCTGCACAAA------------GAA---TCGAGCACAATGTATGTG------------GATTTCACGCACGTAATGGCGCAC---------------AATGACGAG---CTCCAGAGGTCGATCAGCGAGGAGTTTCTCAGGATGGAGCCATTTTTGAAAATGGCTGTTCGT---------------------------------------------------AAGTTCGCAATGCGGCAT---------------------------------------AGGCCAGAGGGTATG---------------AAATCGGAGCATGGAGTAAGAGATATCCAAATTGCGTTTCACAAT---------------------CTTCCCAAAAAG---CATAGATTGAGGGAGCTTGGAACTTCGGAAGTTGGGAAGCTT------------------------------------GTCTCTGTA---AGTGGAGTTGTCACCAGGACAAGCGAGGTTCGTCCCGAGTTGCTGTCGGGAGCGTTCAGATGTCTGGACTGCGGGGCCATC---------GTCCGAAACATTGAACAGCAGTTCAAGTATACTTTGCCATTG---ATTTGCTCCAATGCAACTTGCTCGAATCGCCAGAGG---------------TTTTCCTTACTTCGCCAGGAG---AGCAAGTTTGCGGACTGGCAAAAAGTCCGGATGCAGGAA------AACTCCGGAGAGATTCCTGCAGGCTCCCTTCCTCGGTCGCTGGACATAATTTTGCGGCACGAAATTGTAGAGCAAGCA---AGAGCTGGAGATAGGTGCACGTTTACTGGTACGGTGGTTGTTATTCCGGACATTTTAGCACTGTCCGCGCCGGGAGATAGAGCAGAAGCTCGTAGAGAAGGTGCT---TCGCAG---------AGAGGTGGTCCCTCT---------GAAGGTGTGCGGGGATTGAAAGCTCTAGGTGTT---------------------------------------------------CGTGACCTCTCGTATCGGCTGGCTTTTATTGCAAATTGCGTACAGGCCGATGACAGA---------------CAAAAG---AGCATTGACTTGCGGGCTGGCAAA------GGAGAC------GACGATGAT---GCTCCTGTGTATCTGCAAGAAGAGAAGGATAAGATTGAAGAGATGATGCATCTA---------------CCCCAGATATACGAACGCCTTGTGAATAGCATCGCACCGACAGTATTTGGCCATCAGGAAATAAAGAGAGCTATTTTGTTGATGCTTCTTGGTGGTGTCAACAAAAAAACA------CACGAAGGCATTAAACTTAGAGGCGACATCAATGTGTGCATTGTGGGGGATCCCAGCTGTGCAAAGTCTCAGTTTCTCAAGTATGTTTCTGGCTTTCTGCCTCGTGCTGTATATACATCTGGAAAGTCTACATCTGCAGCTGGCTTAACTGCAAGCGTGGTAAAAGAACCAGAGACTGGAGAATTTTGT------------ATTGAGGCTGGAGCTCTG---------------------ATGCTTGCAGACAACGGTATTTGCTGCATTGACGAGTTTGAC---AAGATGGATATCAAGGACCAG------GTAGCAATTCATGAAGCCATGGAGCAACAGACTATAAGTATCACGAAGGCTGGTATTCAGGCGACATTAAACGCGCGGACTTCTATTTTAGCTGCAGCGAATCCTGCAGGTGGACGCTACGATAAGTCGAAACCGCTGAAGGCAAAC---------------------------------------------------------GATCCCGATGATGAGATCGATTACAACATAGCGAGACATATTGTT------------------------------------------------------AGCGTCCATCAAAAA---------------------------------------------------------------------------CAG---------------GAAGAGGCATTGTCACCG---GAG---------------------------------------------TTTAGTACCGCC------------------------------------------------------------------------------------------GAATTGCAGCGGTATATTGCG---------------TATGGAAAATAT---CTGAAACCTGAG------------------------------CTCTCTCCTGAAGCAAGGGATGCACTAGTGGAAGCATACGTTGCTCTTAGGCAT---------GGCGATGCAGTTCCGGGAAGT---------------CAAGTTGCGTATCGCATTACTGTTCGGCAGCTAGAAGCATTAGTCAGGCTATCCGAAGCTCTAGCACGGTTG------------------------------------------------CACTGTGAGAATCAGGTG---CGGCCTGTCCACGTTAGGGAGGCTAAGCGGCTTCTTAGCACATCAATTATCAGGTCCGAGTTTGTGAGACGCTTTGACAAACCGGGTATGCAAACTGGTGCC------------------------GCCGATGAATCAACG---CCT------------------------------------GCAGCCATG------GACACCGGA---------------------------GAAGAAGGGCCA---------------------------TCAGCCGTCAAGGAAGAACTGGAAGAG------------------------------------------------------------------------------GGGGAGGGAGACGAAGCT------------------------------------------CAAAAAAAGAAA------ATGAAAGTCAGCTACGAGCAATTC---------------------------------------------------------------CAGAAAATAACGCGCGCTCTTGTCCTGAGGTTGCGGCAGCACGAGGAGTCTCTT---CAAGAAGAT------------------------------------------------------------------------------------------------GTTGGATTAGCTGGCATGAAGCAAAAAGATCTGGTGCAATGGTACCTGAACGAGCAAAACGCTAAGAACGTC---------------------------------------------------------------------------------------------------------------------------------------------------------------------------------------------------------------------------------------------------------------------------------------------------------------------------------------------------------------------------------------------------------------------------------------------------------------------------------------------------------------------------------------------------------------------------------------------------------------------------------------------------------------------------------TACAGCTCAGTAAACGAGCTCATCGAAGACATCAAGCGCTTGAGAGCAGTAATCCAGCAT------------------------------------------------------------------------------------------TTGATAAATCGAGAAGGCGTGCTGATCGTCATAGATGATGGAACCGAG---------------------------------------------------GCCGTAGAACAGGCTCTCAAAGCCGCG------------GAGGAAAGCGGTGTTCCTCTGGAG------CGACGGCCA---TCGGCTATCGAAGAACGCGTTCTTGCCGTCAATCCA------------------------------AACTATGAGCTGGATTGA---------------------------------------------
>Isoetes_lacustris
---------------------------------------------------------------------------------------------------------------------------------------------------------------------------------------------------------------------------------------------------------------------------------------------------------------------------------------------------------------------------------------------------------------------------------------------------------------------------------------------------------------------------------------------------------------------------------------------------------------------------------------------------------------------------------------------------------------------------------------------------------------------------------------------------------------------------------------------------------------------------------------------------------------------------------------------------------------------------------------------------------------------------------------------------------------------------------------------------------------------------------------------------------------------------------------------------------------------------------------------------------------------------------------------------------------------------------------------------------------------------------------------------------------------------------------------------------------------------------------------------------------------------------------------------------------------------------------------------------------------------------------------------------------------------------------------------------------------------------------------------------------------------------------------------------------------------------------------------------------------------------------------------------------------------------------------------------------------------------------------------------------------------------------------------------------------------------------------------------------------------------------------------------------------------------------------------------------------------------------------------------------------------------------------------------------------------------------------------------------------------------------------------------------------------------------------------------------------------------------------------------------------------------------------------------------------------------------------------------------------------------------------------------------------------------------GCTTTTATAGCCAACTGTGTTCAGCCGCATGATAAG---------------AAAAAC---TCCATTGAGTTTCGG---GGCCACAAAGATGGCGAA------GAAGAGGAT---AGTCCCAAGCTGTTGGAAGAAGAGAAAGAACAGATTATGAGAATGAAAAGCCTT---------------CCACAAATTTATGAGCGCCTTGTTAACAGTATTGCGCCAACTGTCTTTGGTCACCAGGAAATAAAGCGGGCTATTCTGTTAATGCTTTTTGGAGGCATCCATAAAAAGACA------CATGAAGGCATAAACTTAAGAGGTGACATAAATGTCTGCGTAGTGGGAGATCCAAGCTGTGCGAAATCCCAGTTCCTGAAATATGTAGCAGGGTTTCTTCCACGTGCGGTCTATACATCTGGAAAGTCAACATCTGCGGCTGGTTTAACAGCTACAGTTGTCAAAGAGCCAGAGACTGGTGAATTCTGT------------ATTGAGGCTGGTGCACTC---------------------ATGCTTGCTGATAATGGGATCTGTTGTATTGATGAGTTTGAC---AAGATGGAGGAATCAGACCGA------ACGGCTATCCACGAGGTCATGGAACAGCAGACCGTCTCCATCGCCAAA------------------------------------------------------------------------------------------------------------------------------------------------------------------------------------------------------------------------------------------------------------------------------------------------------------------------------------------------------------------------------------------------------------------------------------------------------------------------------------------------------------------------------------------------------------------------------------------------------------------------------------------------------------------------------------------------------------------------------------------------------------------------------------------------------------------------------------------------------------------------------------------------------------------------------------------------------------------------------------------------------------------------------------------------------------------------------------------------------------------------------------------------------------------------------------------------------------------------------------------------------------------------------------------------------------------------------------------------------------------------------------------------------------------------------------------------------------------------------------------------------------------------------------------------------------------------------------------------------------------------------------------------------------------------------------------------------------------------------------------------------------------------------------------------------------------------------------------------------------------------------------------------------------------------------------------------------------------------------------------------------------------------------------------------------------------------------------------------------------------------------------------------------------------------------------------------------------------------------------------------------------------------------------------------------------------------------------------------------------------------------------------------------------------------------------------------------------------------------------------------------------------------------------------------------------------------------------------------------------------------------------------------------------------------------------------------------------------------------------------------------------------------------------------------------------------------------------------------------------------------
>Huperzia_squarrosa
---------------------------------------------------------------------------------------------------------------------------------------------------------------------------------------------------------------------------------------------------------------------------------------------------------------------------------------------------------------------------------------------------------------------------------------------------------------------------------------------------------------------------------------------------------------------------------------------------------------------------------------------------------------------------------------------------------------------------------------------------------------------------------------------------------------------------------------------------------------------------------------------------------------------------------------------------------------------------------------------------------------------------------------------------------------------------------------------------------------------------------------------------------------------------------------------------------------------------------------------------------------------------------------------------------------------------------------------------------------------------------------------------------------------------------------------------------------------------------------------------------------------------------------------------------------------------------------------------------------------------------------------------------------------------------------CTCTTCCGATCT---------------------------------------------------------------------------------------------------------------------------------------------------------------------------------------------------------------------------------------------------------------------------------------------------------------------------------------------------------------------------------------------------------------TTGCTATTTGGATCATTCAGATGCTTGGATTGTGGTGCTGTC---------ATAAAAAATGTTGAGCAGCAATTTAAATACACACAGCCTATT---ATCTGCATCAACGCAACTTGTTCAAACAGAGAAAGG---------------TGGGCTTTGCTTCGGCAAGAA---AGTAAATTTGCAGATTGGCAAAGGTTACGAATGCAAGAA------AACTCTGCAGAAATTCCTGCTGGTTCTCTTCCAAGAACACTAGATGTTATTCTTCGTCATGAAATTGTGGAACTAGCA---AGAGCAGGAGACAAGTGCATCTTCACAGGTACAGTGGTTGTCATTCCAGACATATCTGCCCTTGCCACTTCTGGAGAGAGGGCAGAGTTCCGGAGGGAAGGTGCT---TCTCAA---------CGGTCAGGTGCGTCATCTGGTGTTGAGGGTGTACGGGGTTTAAAGGCTTTGGGTGTC---------------------------------------------------CGAGACCTTACGTACCGTCTAGCATTTGTAGCCAGCTCTGTGCAGCCTCACGACAAA---------------AAGAAA---AGCATTGACTTTCATGCAGCTAAGAAGGAAGGTGAA------GAAGAAGAT---AGTCCTAAGTTTACAAATGAAGAGAAAGAGATGATCTACAGGATGAAGAATCTT---------------CCACAAATATATGAGAGGCTCGTCAGTAGTATTTCTCCTACAGTATTTGGACATCGGGACATCAAACGTGCAATTCTTCTCATGCTTTTTGGTGGTGTTCACAAAAGAACA------CATGAAGGCATTAATCTCCGGGGAGACATCAATGTCTGCATTGTCGGGGATCCAAGCTGTGCAAAATCTCAGTTTTTGAAGTATGTTGCTGGATTCTTACCACGTGCAGTGTATACATCGGGGAAGTCAACTTCTGCAGCTGGTCTAACAGCTACTGTTGTCAAAGAGCCTGAAACTGGGGAGTTTTGT------------ATTGAGGCAGGGGCTCTA---------------------ATGCTTGCTGACAACGGAATCTGTTGCATAGATGAATTTGAC---AAAATGGATCTGAAGGATCAG------GTCGCAATACACGAAGCCATGGAGCAACAGACCATAAGTATTACAAAAGCTGGTATTCAGGCAACTTTGAATGCTCGAACATCCATACTAGCCGCTGCAAATCCTTCTGGTGGCCGTTATGACAAATCAAAGCCTTTAAAGTACAATGTTGCACTTCCTCCAGCCATTCTTTCCAGATTTGATCTGCTTCACGTCATGATTGATGAACCAGATGATGACCTTGATTACAATATTGCTCGACATATTGTA------------------------------------------------------AGTGTCCATCAGCGT---------------------------------------------------------------------------CAA---------------GAAGCTGCATTGTCGCCA---GAG---------------------------------------------TTTACCATGGCT------------------------------------------------------------------------------------------GAGTTGCAACGATATATTGCG---------------TTTGCAAGGACT---TTGAAACCCGAG------------------------------CTTACGCCAGAAGCTCAAACAGGCCTTATAGAGGCATATGTTGCTCTTAGGCGG---------GGAGATGCAGTCCCAGGAAGC---------------CAAATAGCTTACAGGATCACAGTTAGGCAGCTTGAAGCTTTGATAAGGCTATCAGAAGCAATCGCTCGAGTA------------------------------------------------CTCTGTGATGAAAAGGTT---CGACTCTCTCATGTAAGGGAAGCACGCCGCCTGCTCAGCACTTCTATAATCAGTGTTGAT---TCACATGAAATAGACCTTGATGATTATGAAGATGAAGGA------------------------AACGACAATGATGGT---CAT------------------------------------GGAAATCTTCCTGATAATAATGGC---------------------------CGACAGGAGCCAGTTGATCAACTTGGTTCCCAAGACATGTCGGCAAATGAAGATCAACAAGCTTCA------------------------------------------------------------------------------GGGGCTGGAGATGAGAACATGCAGAAT------------------------GCAGAAGACCAGCGGAAAAAG------ATGAAGGTCACGTATGAGCAATTC---------------------------------------------------------------CAAAAAGTTACACGTTCACTTGTTTTACACCTCCGGCAGCATGAAGAATCTTTA---CAGGATGAT------------------------------------------------------------------------------------------------GTTGGGCTTGCTGGCTTAAAGCAAAAGGATCTCGTTGATTGGTACATCGGTGAACAAAATGCTCAAGGAATG---------------------------------------------------------------------------------------------------------------------------------------------------------------------------------------------------------------------------------------------------------------------------------------------------------------------------------------------------------------------------------------------------------------------------------------------------------------------------------------------------------------------------------------------------------------------------------------------------------------------------------------------------------------------------------TACACTTCGGTTAATGAAGTTGTTGAAGAGATTAAACGTGTGAGAGCAATTATTCAGCAT------------------------------------------------------------------------------------------TTAATCAACCGAGAGGGTGTCCTTATTGTCATCGATGATGGGACTGCA---------------------------------------------------GCTGTAGAAGCTGCTCAAAAGGCAGCG------------GAAGAGTCTTTGGTGAGTGAAGAGGCACAACGGCGCCCAGCTTCAGCAGTAGATGAGCGTATTTTAGCTGTAAACCCA---------------------------------------------------------------------------------------------
>Pteridium_aquilinium
------------------------------------------------------------------------------------------------------------------------------------------------------------------------------------------------------------------------------------------------------------------------------------------------------------------------------------------------------------------------------------------------------------------------------------------------------------------------------------------------------------------------------------------------------------------------------------------------------------------------------------------------------------------------------------------------------------------------------------------------------------------------------------------------------------------------------------------------------------------------------------------------------------------------------------------------------------------------------------------------------------------------------------------------------------------------------------------------------------------------------------------------------------------------------------------------------------------------------------------------------------------------------------------------------------------------------------------------------------------------------------------------------------------------------------------------------------------------------------------------------------------------------------------------------------------------------------------------------------------------------------------------------------------------------------------------------------------------------------------------------------------------------------------------------------------------------------------------------------------------------------------------------------------------------------------------------------------------------------------------------------------------------------------------------------------------------------------------------------------------------------------------------------------------------------------------------------------------------------------------------------------------------------------------------------------------------------------------------------------------------------------------------------------------------------------------------------------------------------------------------------------------------------------------------------------------------------------------------------------------------------------------------------------------------------------------------------------------------------------------------------------------------------------------------------------------------------------------------------------------------------------------------------------------------------------------------------------------------------------------------------------------------------------------------------------------------------------------------------------------------------------------------------------------------------------------------------------------------------------------------------------------------------------------------------------------------------------------------------------------------------------------------------------------------------------------------------------------------------------------------------------------------------------------------------------------------------------------------------------------------------------------------------------------------------------------------------------------------------------------------------------------------------------------------------------------------------------------------------------------------------------------------------------------------------------------------------------------------------------------------------------------------------------------------------------------------------------------------------------------------------------------------------CAGCTGGAAGCATTGATTCGGCTATCAGAGGCCATTGCTCGTGTT------------------------------------------------CATTGTGAAACTCAGGTG---CGGCGTGCTCATGTGGTAGAGGCCAAGCGCCTGCTGGGAACCTCCATCATCAGTGTCGAT---TCACATGAGATTGATTTGGATGATTTTCAAGAGGATGAAGTCCCAGATGAC------ATGCTCAATGATGTGAGCTTTACACCT------------------------------------AATGGCAATAGTGCACGGACTGAT---------------------------GAAGCTCATCCT------------------------------------------------------------------------------------------------------------------------------------GCTGGTGGTGATGCCACCATGGAT------------------------------GAAGCAGAGAAGAAGAAA------ATGAAAGTCACCTACGAGGACTTC---------------------------------------------------------------CAGAAAGTAACCCGGGCGTTAGTCATCCGTCTTCGTCAGCAAGAGGAATCCATG---GAGGAGGAT------------------------------------------------------------------------------------------------GCTGGGATGGTAGGCATGAAGCAAGCTGACCTTGTTCGATGGTACGTCGAGGAACAGAATGCCCAAGGATTG---------------------------------------------------------------------------------------------------------------------------------------------------------------------------------------------------------------------------------------------------------------------------------------------------------------------------------------------------------------------------------------------------------------------------------------------------------------------------------------------------------------------------------------------------------------------------------------------------------------------------------------------------------------------------------TTTAGTAACATGGGAACCTGCGCGGAGGAAATCAGGAGGGTTAGAGCAATTATCCAGCAT------------------------------------------------------------------------------------------TTGATAAAAAGGGAGGGAGTGTTGATTGTTCCTGATGATGGCACTACTGGA------------------------------------------GGAGTGGAAGAAGATGGTGGGGACCAAGCTGCAGCGGCTATT---------------------------------------------------------GAGAGACACCTGCGC------------------------------------------------------------------------------------------------------
>Ananas_comosus
------------------------------------------------------------------------ATGGAG---------------------------------------------------------------------------------------------------------------------------------------------------------------------------------------------------------------------------------------------------------------------------------------------------------------------------------------------------------------------------------------------------------------------------------------------------------------------------------------------------------------------------------------------------------------------------GGCTTCAGCGGC---------------------------------------------------------------------------------------------------------------------------------------------------------------------------------------------------------------------------------------------------------------------------------------------------------------------------------------------------------------------------------------------------------------------------------------------------------------------------------------------------------------------------------------------------------------------------------------------------------TTCTTC---GTCGACGAG---AAAGCGGTTCGC------------------------------------------------------------------------------------------------------------------------GTCGAGAACATCTTCCTCGAGTTC---CTCAAGAGGTTCAAGCTTGAT---------------------------------------CCGAATGCGACGGAGCCCCTCTACGAGGCCGAGATCGAGGCGATGCGGTCCAAG------------GAA---TCCACCACCATGTACGTG------------GACTTCTCCCACGTGATGCGGTTC---------------AATGATGTT---CTTCAGAAGGCCATCTCCGAAGAGTACCTCCGATTTGAGCCCTATTTGAGGAATGCGTGTAAG---------------------------------------------------AGATTTGTGATGGAGCAGAAA---------------------------------TCGGGACCGTCC---------ATAATC------CCCGACGATAGCCCTAACAAGGACATCAATGTCGCCTTCTACAAT---------------------ATTCCGCTGCTG---AAGAGATTAAGAGACCTCAAGACCTCGGAGATCGGGAAGTTG------------------------------------ACGTCGGTG---ATGGGGGTTGTTACGCGAACTAGCGAAGTTCGTCCCGAGCTCCTTCAGGGGAACTTCAAGTGCCTCGAGTGTGGGAACGTT---------GCGAAGAATGTGGAGCAGCAGTTTAAGTATACGGAACCTATC---ATCTGCACGAACGCGACATGTCAGAACCGAGCTAAG---------------TGGGCTCTTCTCCGGCAAGAG---AGCAAGTTCACAGATTGGCAGAGGATGCGGATGCAGGAG------ACTTCAAAGGAAATTCCTGCCGGGTCTCTTCCTCGGTCGTTGGATGTCATTCTGCGACATGAGATGGTTGAGAAGGCG---AGGGCTGGGGACACGGTCATCTTCACAGGCATGGTGGTTGCTGTACCAGATGTGATGGCATTAACTTCTCCTGGAGAAAGGGCAGAGGTTCGGCGGGAAGCTTCT---CAGCGT---------CGGAATGGAGGTAGCGGTCAT---GAAGGTGTAAGGGGTTTGAAATCTTTGGGAGTA---------------------------------------------------AGAGATCTCTCGTATCGCATTGCTTTCATAGCAAACTCAGTGCAGGTGACAGATGGG---------------AGGAGA---GATGGCGACCTTAGGGACCGGAAATTGGATGGTGAT------GACACAGAC---AGACAAGAATTCACTCAAGAAGAGGAAGAGGAGGTTTTCAGGATGAGAGACACT---------------CCTGATTTTTTCAATAAGCTTGTTGATAGCATATGCCCTACTGTTTTCGGTCATCAAGAAATTAAAAGAGCAGTCCTCCTTATGCTATTGGGTGGTGTTCACAAGATTACA------CATGAAGGAACTAACCTCAGAGGTGATATTAATGTGTGTATTGTTGGAGATCCCAGTTGTGCAAAATCCCAATTCCTGAAATATGTTGCCGGTCTTGTTCCACGGTCTGTTTATACGTCAGGAAAATCCTCATCGGCTGCTGGTTTGACAGCAACAGTTGCTAAAGAGCCAGAAACAGGGGAGTTTTGT------------ATTGAGGCTGGCGCACTT---------------------ATGCTGGCTGATAATGGTATCTGTTGCATTGACGAATTTGAC---AAGATGGACATTAGGGATCAG------GTTGCCATACATGAAGCAATGGAACAACAGACCATTAGCATAACAAAAGCTGGCATACAAGCAACTCTAAATGCTAGAACTGCTATCTTAGCTGCAGCAAATCCTACAGGAGGACGCTATGACAAGACCAAACCCCTCAAATACAATGTGGCCCTTCCTCCTGCTATTCTTTCAAGGTTTGATCTGGTGTACATCATGATCGATGAGCCTGATGATAACACTGATTATCATATTGCTCACCACATTGTG------------------------------------------------------AGGGTTCATCAGAAG---------------------------------------------------------------------------CGC---------------GAAGATGCACTTGCCCCT---CCA---------------------------------------------TTTACCACAGCA------------------------------------------------------------------------------------------GAGTTGAAGCGATATTTTGCT---------------TATGCCAAGTCT---CTTAAGCCTCAG------------------------------CTGAGCTCTGAAGCTAGAAAAGTGTTGGTTGAATCATACGTGGCACTTCGCAGA---------GGTGACACTACTCCTGGCACT---------------AGAGTTGCTTATAGAATGACAGTCAGGCAGCTGGAAGCATTAATCAGGCTGTCTGAAGCCATTGCAAGGAGTGCTTCCGGCACATGTTCGAATGGCTGTAAGGCTGCTAAAAACATCTATAATCAGGCAAGCATCTTT---ACTATTTGTCTAATGACTCTGTGCATATCTTGGACAAAAGATTTTATT------GTTGAG---TCGAGCGAGATAGACCTCTCTGACTTTCAA------------------------------------GATAATGAAGATGCTGGT------------------------------------GGAAATAGAGTTGCTGACCAAGAA---------------------------ATTGCAGCTCCA---------------ACTGAA---AATGCTCATCCA---------GCACCAGAAAAT------------------------------------------------------------------GAAGGTGATGCTCAAGGGAGTGAGGGC---------------------------------------CAGCAGAAGAAAAAA------ATGGTTATAACTGAAGAACATTTC---------------------------------------------------------------CAGAGAGTTACTCAAGCATTGGTCATGCGCCTGCGACAGCATGAAGAGACTGTTATGCAAGATGGA------------------------------------------------------------------------------------------------AGTGGATTGGCTGGCATGAAGCAAGGGGACTTGATTGTTTGGTATGTTGAGAAACAGAATGCTCAAGGTGCA---------------------------------------------------------------------------------------------------------------------------------------------------------------------------------------------------------------------------------------------------------------------------------------------------------------------------------------------------------------------------------------------------------------------------------------------------------------------------------------------------------------------------------------------------------------------------------------------------------------------------------------------------------------------------------TACAGTTCCACCGATGAGGTGCGAGAAGAAGTTAAATGCATCAAGGCTGTCATAGAGAGG------------------------------------------------------------------------------------------TTGATACAGAGGGAAGGTCATCTGATAGTGATAGACGACGGCTCAAGC------------------------------------------------TCAGCGGCACCTTCGGCAGATGGAGGGGAAACAAGA------------------------------------------------AGATCCGCGGAGAATAGAATCTTAGCAGTGGCTCCA------------------------------AATTATGTTATTGATTAA---------------------------------------------
>Oryza_sativa
------------------------------------------------------------------------ATGGAG---------------------------------------------------------------------------------------------------------------------------------------------------------------------------------------------------------------------------------------------------------------------------------------------------------------------------------------------------------------------------------------------------------------------------------------------------------------------------------------------------------------------------------------------------------------------------GCGTTCGGCGGG---------------------------------------------------------------------------------------------------------------------------------------------------------------------------------------------------------------------------------------------------------------------------------------------------------------------------------------------------------------------------------------------------------------------------------------------------------------------------------------------------------------------------------------------------------------------------------------------------------TTCTTC---GTGGACGAG---AAGGCGGCGCGG------------------------------------------------------------------------------------------------------------------------GTGGAGAACATCTTCCTCGAGTTC---CTCAGGCGGTTCAAG---GAG---------------------------------------GCGGATGCGGCGGAGGCGTTCTACGAGACGGAGCTGGAGGCGATGCGGTCGCGG------------GAG---TCCACCACCATGTACGTC------------GACTTCGCCCACGTCATGCGATTC---------------AACGACGTC---CTCCAGAAGGCCATCTCCGAGGAGTATCTCAGGTTCGAGCCGTACCTCCGGAATGCGTGCAAG---------------------------------------------------AGGTTTGTGATGGAGCAGAGG---------------------------------ACTGGCGAGAACCGTGCACCAATCATC------TCTGATGATAGCCCTAACAAGGACATTAACATTGCCTTCTACAAC---------------------ATACCAATGCTG---AAGAGGTTGAGGGAGCTTGGAACAGCAGAGATTGGTAAGCTC------------------------------------ACGGCTGTA---ATGGGGGTGGTTACACGGACAAGTGAGGTCCGGCCTGAGTTACTGCAAGGCACCTTCAAGTGCCTTGACTGTGGAAATGTT---------GTAAAGAATGTTGAGCAGCAGTTCAAGTATACTGAGCCAATA---ATATGTGTCAATGCAACATGCCAAAATCGATCAAAA---------------TGGGCCCTTCTCCGACAAGAG---AGCAAGTTCACAGATTGGCAGCGGGTCAGGATGCAGGAG------ACATCAAAAGAAATACCTGCTGGTTCACTACCACGCTCCCTGGATGTCATTCTGAGGCATGAGATTGTTGAGAAGGCT---AGAGCTGGAGACACGGTCATATTTACTGGAACTGTTGTTGCTGTTCCTGATGTTATGGCTCTAACTTCACCTGGTGAGAGAGCAGAGTGTCGCCGGGAGGCTCCT---CAGCGA---------AAGAATGGGTCTGGTGTCCAA---GAAGGTGTCAAGGGCTTGAAATCACTAGGAGTA---------------------------------------------------CGAGATCTGTCATATCGCCTTGCTTTTGTAGCAAACTCAGTGCAGGTGGCGGATGGA---------------AGGAGA---GAAGTCGACATCCGGGACAGGGACATAGATGGAGAT------GACAGCGAA---AGACAGAAGTTCACTGAAGAAGAGGAAGATGAAGTTGTTAGGATGAGGAACGTT---------------CCTGATTTTTTCAATAAGATAGTTGATAGCATATGTCCCACTGTCTTTGGGCATCAAGAAATTAAGAGAGCAATCCTTCTCATGCTTTTGGGTGGTGTTCACAAGATAACA------CATGAAGGGATAAACCTTAGAGGTGACATCAATGTCTGTATTGTTGGTGATCCAAGTTGTGCGAAGTCTCAGTTCTTAAAATATACCGCTGGTATTGTTCCACGATCTGTTTACACATCAGGGAAGTCCTCATCTGCTGCTGGTTTGACAGCAACTGTTGCTAAAGAACCAGAGACTGGCGAATTTTGC------------ATTGAGGCAGGAGCACTC---------------------ATGTTAGCTGATAATGGCATCTGCTGCATTGATGAATTTGAT---AAAATGGACATCAAAGATCAG------GTTGCTATACATGAAGCAATGGAACAGCAAACCATTAGCATAACAAAAGCAGGAATACAAGCAACTTTGAATGCAAGGACTTCAATTTTGGCAGCAGCAAATCCCACAGGAGGGCGTTATGACAAGTCAAAACCACTCAAGTATAACGTGGCATTGCCTCCAGCTATTCTTTCAAGATTTGATCTGGTATACATAATGATCGATGAGCCTGATGAAAACACTGACTACCACATTGCTCATCACATTGTG------------------------------------------------------AGGGTCCATCAGAAA---------------------------------------------------------------------------CGT---------------GAAGAAGCACTTGCCCCT---GCA---------------------------------------------TTTAGCACGGCA------------------------------------------------------------------------------------------GAATTGAAACGTTACATTGCT---------------TTTGCGAAGTCC---TTGAAACCTCAG------------------------------CTGAGTTCTGAAGCAAAGAAAGTTCTGGTTGAATCATATGTTACCCTTCGTAGA---------GGAGATAGTACCCCTGGTACT---------------AGGGTTGCTTATAGGATGACAGTTAGGCAACTAGAGGCATTAATCAGGCTTTCAGAAGCTATTGCCCGAAGT------------------------------------------------CATTTGGAAAGAGTTGTT---CTCCCAGCCCATGTTCGCATGGCAGTTAAATTGCTCAAGACATCCATCATCAGCGTGGAA---TCAAGTGAAGTTGATCTCTCTGATTTCCAA------------------------------------GATGCTGATGAT---GGC------------------------------------ACAAATGTACCAGCCGATAATGAT---------------------------GCTGGTCAGCCA---------------ACAGAAATGGATGCTGCTCCTCAACAAGACGGTCCAGAAAAT------------------------------------------------------------------GAGCAAGCGGCAGATACTGGT---------------------------------------------------AAGAAGAAG------TTGGTTATAACCGAAGAACATTTC---------------------------------------------------------------CAGAGAGTCACGCAAGCTTTAGTTATGAGACTACGGCAGCATGAAGAGTCTGTCACGAAAGATGGA------------------------------------------------------------------------------------------------GATGGTCTGGCTGGCATGAAGCAAGGGGATCTGATAATTTGGTATGTTGAGCAGCAGAATGCCCAAGGAGCC---------------------------------------------------------------------------------------------------------------------------------------------------------------------------------------------------------------------------------------------------------------------------------------------------------------------------------------------------------------------------------------------------------------------------------------------------------------------------------------------------------------------------------------------------------------------------------------------------------------------------------------------------------------------------------TATAGTTCTACAGCAGAGGTGAAGGAAGAAGTGAAGTGCATCAAGGCCATCATAGAGAGG------------------------------------------------------------------------------------------TTAATACAGAGGGATGGCCATCTCATAGTGATAGACGAAGGA---------------------------------------------------------GCAGCCCCAGCGGCTGACGACGGTGCTGCACGA------------------------------------------------AGAACATCAGAGAGCAGAATCCTGGCAGTTAATCCG------------------------------AACTATGTCATCGATTAA---------------------------------------------
>Arabidopsis_thaliana
------------------------------------------------------------------------ATGGAA---------------------------------------------------------------------------------------------------------------------------------------------------------------------------------------------------------------------------------------------------------------------------------------------------------------------------------------------------------------------------------------------------------------------------------------------------------------------------------------------------------------------------------------------------------------------------GCTTTTGGTGGA---------------------------------------------------------------------------------------------------------------------------------------------------------------------------------------------------------------------------------------------------------------------------------------------------------------------------------------------------------------------------------------------------------------------------------------------------------------------------------------------------------------------------------------------------------------------------------------------------------TTTGTA---ATGGATGAA---CAAGCGATTCAA------------------------------------------------------------------------------------------------------------------------GTCGAGAATGTCTTCCTCGAATTC---CTGAAAAGTTTTCGATTAGAT---------------------------------------GCGAACAAGCCGGAGTTGTATTACGAAGCAGAGATTGAAGCGATTCGAGGTGGT------------GAA---TCAACAATGATGTACATT------------GATTTCTCACATGTAATGGGTTTT---------------AATGACGCT---CTTCAGAAAGCAATAGCTGATGAATATTTGAGGTTTGAGCCGTATTTGAGGAATGCGTGTAAG---------------------------------------------------AGATTTGTGATTGAA---------------------------------------ATGAATCCTTCT---------TTCATT------TCTGATGATACTCCAAATAAAGATATCAATGTTTCTTTCTACAAT---------------------CTTCCTTTCACT---AAAAGGTTGAGGGAGTTAACGACGGCAGAAATTGGAAAGTTA------------------------------------GTGTCGGTG---ACAGGTGTGGTTACTCGAACAAGTGAAGTGAGACCTGAGCTTCTATATGGGACTTTCAAGTGTTTAGATTGTGGTAGTGTT---------ATAAAGAATGTTGAACAACAGTTTAAGTATACACAGCCTACG---ATCTGTGTGAGCCCGACTTGTTTGAACAGAGCAAGA---------------TGGGCGTTGCTTAGACAAGAA---AGTAAGTTTGCGGATTGGCAAAGGGTTAGAATGCAGGAG------ACTTCAAAAGAGATACCTGCAGGTTCCTTGCCACGGTCTTTGGATGTCATTTTGCGTCATGAGATTGTGGAACAGGCC---AGAGCGGGTGACACGGTTATTTTTACGGGAACAGTAGTTGTTATACCTGACATATCAGCACTGGCAGCACCTGGAGAGAGAGCAGAATGTCGTCGAGACTCATCA---CAGCAG---------AAAAGCTCTACTGCTGGACAT---GAAGGTGTTCAAGGTCTCAAGGCTCTAGGAGTT---------------------------------------------------AGAGATCTTTCGTATCGGCTTGCCTTTATCGCTAATTCAGTGCAGATTGCTGATGGT---------------AGTAGG---AACACTGACATGAGGAACCGCCAAAATGATTCTAAC------GAAGATGAT---CAACAGCAGTTCACGGCAGAAGAGTTAGATGAAATTCAGCAGATGAGAAATACT---------------CCTGATTACTTCAATAAGTTAGTTGGAAGCATGGCCCCAACCGTTTTTGGTCATCAAGACATCAAACGTGCAGTTCTACTTATGCTTCTAGGCGGTGTGCACAAGACAACT------CATGAAGGCATCAACCTTAGAGGAGACATCAATGTTTGTATAGTTGGGGATCCCAGCTGTGCTAAATCCCAATTCCTCAAGTATACCGCAGGTATTGTACCACGATCTGTGTATACATCTGGGAAGTCCTCTTCTGCAGCTGGGTTGACTGCAACTGTGGCAAAAGAACCGGAAACTGGTGAATTCTGC------------ATTGAGGCTGGTGCTTTA---------------------ATGCTTGCTGACAATGGAATATGTTGCATTGACGAGTTTGAC---AAGATGGATATCAAAGATCAG------GTTGCTATTCATGAAGCAATGGAGCAGCAGACGATAAGCATTACAAAAGCTGGTATACAAGCAACCTTGAATGCTAGGACATCAATTCTTGCAGCAGCTAATCCTGTTGGTGGGCGATATGATAAATCTAAACCACTTAAGTATAACGTTAATCTTCCACCTGCCATTCTTTCGAGGTTTGATCTTGTGTACGTTATGATTGATGACCCTGATGAGGTAACGGATTACCACATTGCCCATCATATTGTG------------------------------------------------------CGAGTTCACCAGAAG---------------------------------------------------------------------------CAT---------------GAAGCAGCGCTATCTCCT---GAA---------------------------------------------TTCACTACCGTA------------------------------------------------------------------------------------------CAACTCAAGCGCTACATTGCA---------------TATGCCAAAACG---TTAAAGCCAAAG------------------------------CTAAGCCCAGAAGCAAGAAAGTTACTTGTCGAGTCTTATGTTGCTCTTCGTAGA---------GGTGATACAACTCCAGGTACA---------------AGAGTCGCATATCGAATGACAGTTAGGCAGCTAGAGGCACTGATCAGGCTCTCAGAAGCCATTGCTAGGAGT------------------------------------------------CATTTGGAAATTCTGGTT---AAACCAAGTCATGTTCTTTTAGCTGTCAGACTGCTAAAGACTTCAGTCATCAGTGTTGAG---TCAGGCGATATCGATCTTTCTGAGTACCAA------------------------------------GATGCTAAT------GGT------------------------------------GACAACATGGACGACACAGATGAC---------------------------ATTGAAAACCCT---------------GTTGAT---GGAGAGGAAGATCAACAGAATGGTGCAGCTGAG------------------------------------------------------------------CCAGCTTCTGCAACTGCAGATAATGGA---------------------------------------GCAGCAGCTCAAAAG------CTGGTGATTAGCGAGGAAGAATAT---------------------------------------------------------------GATAGAATCACACAGGCTTTAGTCATTCGCCTTAGACAACATGAAGAAACTGTAAACAAAGACAGT------------------------------------------------------------------------------------------------TCTGAATTGCCTGGAATTAGACAAAAGGAACTGATTCGATGGTTCATCGATCAACAGAATGAGAAAAAGAAA---------------------------------------------------------------------------------------------------------------------------------------------------------------------------------------------------------------------------------------------------------------------------------------------------------------------------------------------------------------------------------------------------------------------------------------------------------------------------------------------------------------------------------------------------------------------------------------------------------------------------------------------------------------------------------TATAGTTCGCAAGAGCAAGTAAAACTCGATATCAAGAAACTCAGAGCCATCATTGAGAGT------------------------------------------------------------------------------------------TTGGTATGTAAAGAAGGTCATCTTATAGTGTTAGCTAATGAGCAAGAA------------------------------------------------GAAGCCGCAGAAGCAGAGGAAACGAAGAAAAAATCT------------------------------------------------TCACAAAGAGACGAGAGGATCTTAGCTGTTGCTCCA------------------------------AACTATGTTATTGAGTGA---------------------------------------------
>Theobroma_cacao
------------------------------------------------------------------------ATGGAG------------------------------------------------------------------------------------------------------------------------------------------------------------------------------------------------------------------------------------------------------------------------------------------------------------------------------------------------------------------------------------------------------------------------------------------------------------------------------------------------------------------------------------------------------------------------------------------------------------------------------------------------------------------------------------------------------------------------------------------------------------------------------------------------------------------------------------------------------------------------------------------------------------------------------------------------------------------------------------------------------------------------------------------------------------------------------------------------------------------------------------------------------------------------------------------------------------------------------------------------------------------------------------------------------------------------------------------------------------------------------------------------------------------------------------------------------------------------------------------------------------------------------------------------------------------------------------------------------------------------------------------------------------------------------------------------------------------------------------------------------------------------------------AATCCCGCT---------TTTGTTGCCGAGGCGGATGATAGCCCCAACAAGGACATCAATGTTGCCTTCTTTAAC---------------------ATTCCCTTCACC---AAGCGCTTGAGGGAATTAACCACAGCAGAAATTGGGAAGCTA------------------------------------GTATCAGTC---ACAGGAGTAGTCACACGCACAAGCGAAGTCAGACCAGAGCTTCTCCAAGGAACTTTCAAGTGCTTGGAATGCGGAAGCCTC---------ATCAGGAATGTTGAACAGCAATTCAAGTACACAGAGCCAGCA---ACCTGTGTCAGTGCAACATGTCTAAACAGAACAAAA---------------TGGGCATTGCTTCGACAAGAG---AGCAAGTTTGCAGATTGGCAGAGGGTAAGAATGCAGGAG------ACTTCCAAAGAGATACCTGCTGGTTCCTTACCTAGATCATTGGATGTTATTCTCCGTCATGAGATTGTTGAACAGGCT---AGGGCAGGTGACACTGTCATCTTCACTGGTACTGTTGTTGTGATACCGGACATATTGGCACTGGCCTCCCCTGGTGAAAGAGCAGAATGCCGTCGAGAATCTTCT---CAACGC---------AAGAATTCTACTGCTGGACAT---GAAGGTGTGAGGGGTCTTCGTGCATTGGGAGTC---------------------------------------------------AGAGACCTATCCTATCGTCTTGCCTTTATTGCCAATTCGGTTCAGGTTTCTGACGGT---------------AGAAAG---GATGTTGACATCAGAAATAGAAAGAAGGATGGTGAT------GAAGATGAC------CAACAGTTCACTTCAGAGGAGCTTAAAGAAATTCAAAGAATGAGAGATACC---------------CCGGATTTCTTCAATAAGCTTGTTGACAGCATTGCACCAACTGTTTTTGGTCACCAAGATATCAAGCGAGCAATTCTGCTTATGCTTTTGGGTGGTGTCCACAAGCTCACT------TACGAAGGCATCAATCTGAGAGGAGACATAAATGTTTGTATAGTTGGAGATCCTAGCTGTGCAAAGTCTCAGTTTCTCAAATACACATCAGGTATTGTTCCCAGATCTGTCTACACATCTGGCAAATCCTCTTCTGCTGCTGGATTGACTGCGACTGTGGCCAAAGAACCAGAAACTGGTGAATTCTGT------------ATTGAGGCAGGTGCGCTG---------------------ATGCTGGCTGACAATGGCATATGTTGCATTGATGAATTTGAC---AAGATGGATGTCAGGGATCAG------GTTGCAATTCATGAAGCAATGGAACAACAGACCATAAGCATCACTAAAGCTGGGATACAAGCAACACTAAATGCCCGGACATCAATTCTAGCTGCAGCTAATCCTACTGGGGGTCGCTATGATAAGTCTAAACCACTCAAGTATAATGTTGCTCTCCCTCCAGCTATTCTTTCTAGGTTTGATCTGGTATATGTCATGATTGATGACCCTGATGATCAAACTGATTACCATATTGCTCACCACATTGTG------------------------------------------------------AGAGTTCACCAGAAG---------------------------------------------------------------------------CGT---------------GAAGAAGCACTTGCTCCT---GCA---------------------------------------------TTCACTACTGCA------------------------------------------------------------------------------------------CAACTGAAGCGATATATTACA---------------TATGCAAAAACT---TTAAAACCAAAG------------------------------CTAACCCCAGAAGCAAGAAAACTCTTGGTTGACTCTTATGTTGCACTCAGACGA---------GGTGATACAAATCCTGGTAGC---------------AGAGTTGCGTACCGGATGACAGTTAGGCAGCTGGAGGCATTAATCAGGCTGTCTGAGGCCATTGCTCGGAGT------------------------------------------------TATTTGGAAACTCAGGTGAGAAGACCTATCTACCCTTTTCTA------------------------------------------------------------------------------------------------------------------------------------------------------------------------------------------------------------------------------------------------------------------------------------------------------------------------------------------------------------------------------------------------------------------------------------------------------------------------------------------------------------------------------------------------------------------------------------------------------------------------------------------------------------------------------------------------------------------------------------------------------------------------------------------------------------------------------------------------------------------------------------------------------------------------------------------------------------------------------------------------------------------------------------------------------------------------------------------------------------------------------------------------------------------------------------------------------------------------------------------------------------------------------------------------------------------------------------------------------------------------------------------------------------------------------------------------------------------------------------------------------------------------------TCA------------------------------------------------------------------------------------------TTATTATGC------------------------------------------------------------------------------------------ACCTTGGAGTTAGAAACATAG---------------------------------------------------------------------------------------------------------------------------------------------------------------------------------------------
>Amborella_tricopoda
------------------------------------------------------------------------ATGGAT---------------------------------------------------------------------------------------------------------------------------------------------------------------------------------------------------------------------------------------------------------------------------------------------------------------------------------------------------------------------------------------------------------------------------------------------------------------------------------------------------------------------------------------------------------------------------GCTTTCGGGGGT---------------------------------------------------------------------------------------------------------------------------------------------------------------------------------------------------------------------------------------------------------------------------------------------------------------------------------------------------------------------------------------------------------------------------------------------------------------------------------------------------------------------------------------------------------------------------------------------------------TTCTAC---GTTGATCAG---AACGCCATTCAC------------------------------------------------------------------------------------------------------------------------ATTGAAAACCTCTTCTTACAATTC---CTGAGAAGCTTCAAATTGGAT---------------------------------------GGGCAAAAT---GAGGTGTTCTATGAGTCAGAGATCGAAGTTATGAAATCAAAG------------GAA---TTAACCACAATGTTTGTT------------GACTTTTCACATGTCATGCGCTTT---------------AATGACATC---TTACAGAGGAACATATTGGAAGAATACATCAGGTTTGACCCTTATTTGAGGAATGCATGCAGA---------------------------------------------------CGTTTTGTGATGGAGCAA---------------------------------------AGGCCGGCT---------TTTATT------GCAGATGATAACCCTAATAAAGACATCAATGTTGCTTTCTATAAT---------------------ATTCCTCTTTTG---AAAAGGCTGAGAGATATTAGGACAGCTGACATCGGGAAGCTT------------------------------------GTTTCAGTA---ACTGGAGTTGTTACTCGGACCAGTGAAGTTCGGCCTGAGCTTTTGCAGGGGAATTTTAAATGCTTGGATTGTGGTGGAGTC---------ATTAAAAATGTAGAACAGCAATACAAGTACACAGAACCAATC---ATATGTGTGAATGCCACATGTCAAAATCGAAATAGA---------------TGGGCGCTTCTTCGGCAAGAG---AGCAAATTTGCGGATTGGCAAAGAGTTCGAATGCAGGAG------AACTCTAGTGAGATACCTGCAGGCTCTTTGCCACGATCCTTGGATGTCATTCTTCGGCATGAGATTGTTGAGCAAGCC---AGGGCAGGTGACACGGTTATTTTCACTGGTACGGTGGTTGCCATACCGGATATCTTGGCACTAGCTTCTCCAGGTGAGAGATCAGAGTCTCGGCGAGAAGGGCCT---CAACAA---------CGGAATGCTTCTGGTGGATTT---GGAGGAGTCAGTGGTCTTCGAGCATTGGGAGTG---------------------------------------------------AGGGATCTCTCATATCGCATTTCTTTTGTCGCAAACTCAGTGCAGGTGCCGAATGGG---------------GGACGG---GATGGTGATGTTAGATACAGAAGGAAAGATGGAGAT------GCAGATGAG---ATTCCACAGTTCACATTGGAAGAAATAAATAAAATGCACGCAATGAGGAACACC---------------CCAGATTTTTTCAATAAGCTCGTTGAAAGCATTGCTCCGACTGTTTTTGGCCATCAAGAAATCAAGCGAGCTGTTCTGCTGATGCTTTTGGGGGGTGTTCACAAGATTACT------CACGAAGGCATCAACTTAAGGGGGGACATAAATGTGTGTATTGTAGGAGATCCAAGCTGCGCAAAATCCCAGTTTCTCAAGTATGCTGCTGGTCTAGTTCCCCGCTCAGTCTACACATCTGGGAAATCCTCATCTGCAGCGGGATTGACTGCAACCGTTGCTAAGGAGCCGGAAACGGGGGAGTTTTGC------------ATTGAGGCTGGAGCACTG---------------------ATGCTTGCTGATAATGGAATATGCTGCATCGATGAATTTGAT---AAGATGGATATCAGAGATCAG------GTTGCTATCCATGAAGCAATGGAACAGCAGACTATAAGCATCACAAAAGCTGGAATTCAGGCTACACTAAATGCCAGAACATCCATTTTGGCGGCGGCCAATCCCGCTGGTGGGCGCTATGACAAAGCAAAGCCACTCAAGTACAATGTCGCCCTCCCTCCTGCCATCCTTTCTAGGTTTGATCTTGTGTATGTGATGATTGATGAGCCTGAGGATCAAACAGATTACCATATTGCACACCATATTGTA------------------------------------------------------AGAGTTCATCAGAAA---------------------------------------------------------------------------CGT---------------GAGGAAGCACTTTCTCCT---GCT---------------------------------------------TTCACCACCGCA------------------------------------------------------------------------------------------CAGATCCAGCGTTACATTATG---------------TATGCAAAGACC---TTGAAACCAGAG------------------------------CTAAGTGAAGAAGCTAAAAAGGTGTTAGTCGACTCATATGTAGCTCTTCGCAGA---------GGTGATACCGCTCCAGGTAGC---------------AGAGTCGCTTACCGGATGACAGTGAGGCAGCTGGAGGCACTAATCAGACTCTCTGAATCCATTGCTCGGGTT------------------------------------------------CACTTGGACCTTCAGGTT---CACACATCACATGTCCGTATGGCAGTGAGGCTGCTCAAAACATCCATAATCAGTGTTGAG---TCGAGTGAGATTGATCTATCTGATTTTCAACACGATGAA------------------------CCTGATGGAGAT------TCT------------------------------------GGTCATAGAGATGCTGACCATGAT---------------------------AGTGTGCAGCCT---------------GGTACA------------GCTGAACAGGAAGCACCAGAAGAA------------------------------------------------------------------AATACAGGAGATAATGAAGGATCTGGT---------------------------------------GGTCCAAAGAAGAAA------ATGGTGATCACTGAAGAGTATTTT---------------------------------------------------------------CAGAGTGTTACACGAGCACTGGTTATGGGCATTTGGCAGCATGATGAAGCAGCAGAGCAAGATGGG------------------------------------------------------------------------------------------------AGTGGATTGGCTGGCATGAGACAAGGTGATCTAATAGAGTGGTACGTGGAGCAACAAAACCGCCAGGGTGCA---------------------------------------------------------------------------------------------------------------------------------------------------------------------------------------------------------------------------------------------------------------------------------------------------------------------------------------------------------------------------------------------------------------------------------------------------------------------------------------------------------------------------------------------------------------------------------------------------------------------------------------------------------------------------------TACAACAGCACGGATGAAGTGGTTGAGGCAATCAAGTGCCTCAGAGCCATCATAGAGAGA------------------------------------------------------------------------------------------TTGATACGAAGAGAGGGACATTTGATTGTTCTTGATGATGGA---------------------------------------------------------GATGGATCAGTGAGAGAGGGGGAAGGAGCCAGG------------------------------------------------CCTTTGAGTGAGAGAAGGATTTTGGCTGTGGCCCCA------------------------------AACTATGTCATTGATTGA---------------------------------------------
>Pinus_maritima
------------------------------------------------------------------------ATGGAA---------------------------------------------------------------------------------------------------------------------------------------------------------------------------------------------------------------------------------------------------------------------------------------------------------------------------------------------------------------------------------------------------------------------------------------------------------------------------------------------------------------------------------------------------------------------------GGATTTGGTGGA---------------------------------------------------------------------------------------------------------------------------------------------------------------------------------------------------------------------------------------------------------------------------------------------------------------------------------------------------------------------------------------------------------------------------------------------------------------------------------------------------------------------------------------------------------------------------------------------------------GTTCCA---GTCGACCAG---AAGGCGCAATGG------------------------------------------------------------------------------------------------------------------------GCCGAAAATCTCTTTTTAGAATTT---CTGAATACGTTTACGGTGGACATGGGGGCT---TCTGCTGTAAGTGGA---------GAAGCGTCAGGAAGGCAGAAGATGTATGAGGCAGAATTGGAGTCGATGAAAAATAGG------------GAG---TCCACCACTTTATATGTC------------GATTTCAGTCATGTCATGCAGTTT---------------GACGATACG---CTGCAGCAGGCCATATCGGACGAGTATTTAAGGTTTGAGCCATACCTAAAAAATGCATGCAAG---------------------------------------------------AGGTTCGTGATGCAACAC---------------------------------------AGGCCTACG---------TATATA------GCAGATGATGATCCCAACAAGGATGTCAATATTGCATTCTACAAT---------------------ATTCCTACTTTG---AGAAGGCTAAGAGATTTAACCACTGCTGAAATTGGGAAACTG------------------------------------GTATCTGTA---AGTGGGGTCGTGACTCGAACTAGTGAGGTTCGTCCAGAGCTTTTACAGGGAACTTTCAAGTGCTTGGATTGTGGAGGAGTG---------ATAAAAAATGTGGAGCAGCAATTTAAATACACACAGCCCATT---ATTTGTGTGAATGCTACTTGTTCAAATCGAGATAGA---------------TGGGCTCTTCTTCGTCAAGAG---AGTAAGTTTGCAGATTGGCAGAGAGTTCGAATGCAAGAG------ACATCCAAAGAGATACCTGCTGGTTCTCTTCCACGGTCTTTAGATGTCATTCTCCGACATGAGATTGTTGAGCAGGCA---AGGGCTGGTGACAAGGTGATATTCACAGGCACGGTTGTTGTCATACCAGACATATCAGCCTTATCCTCACCTGGTGACAGAGCAGAATCTCGCAGAGAAGGTCCT---CAAAAC---------CGAAGTGCATCCAGTGGTTAT---GAAGGAGTGCGTGGGCTTAAATCTCTTGGTGTA---------------------------------------------------CGAGATCTCTCGTATCGTCTGGCATTTATTGCCAATTCAGTGCAGCTTCATGACAAG---------------AAAAGA---GGTATTGATTTTAGAGGAGTAAAGAAGGATGGCGAG------GAAGATGAT---ACACCCCATTTTACGATGGAAGAAATAGATGAGATCCAAAGAATGAGAGGCACC---------------ATGGATTTCTTTAATAAATTGGTTGAAAGTATTGCACCAACTGTATTTGGTCATCAAGAGGTCAAGCGAGCAGTGTTGCTTATGCTTCTGGGTGGAGTTCATAAACAGACT------CATGAGGGAATCAATTTAAGAGGGGACATTAACGTCTGCATCGTTGGAGATCCAAGTTGCGCCAAGTCACAATTCTTGAAGTATGCATCAAGCATTGTATCTAGGGCTGTCTATACCTCTGGAAAATCTTCTTCTGCTGCAGGCTTAACAGCAACTGTTGTAAAGGAGCCAGAGACTGGAGAATTCTGC------------ATTGAGGCTGGAGCTTTG---------------------ATGCTGGCTGACAATGGAATATGCTGTATAGATGAATTCGAT---AAAATGGATGTAAAAGATCAG------GTTGCAATTCACGAGGCTATGGAGCAACAGACAATAAGCATTACAAAAGCTGGCATTCAAGCAACTCTAAATGCCCGTACCTCTATATTAGCAGCTGCAAATCCTACTGGTGGGCGTTATGATAAATCAAAGCCACTAAAGTACAATGTAGCACTTCCTCCTGCGATTCTTTCCAGGTTTGACCTGGTTTATGTCATGATAGATGAGCCAGATGATCAGACGGATCACCATATTGCAGATCATATTGTT------------------------------------------------------AGAGTTCACCAAAAG---------------------------------------------------------------------------CAT---------------GAAGAGGCACTGTCTCCA---TCT---------------------------------------------TTTACTACTGCT------------------------------------------------------------------------------------------CAAATTCAGCGATACATTGCT---------------TATGCAAAGACC---CTTAAGCCAAAG------------------------------CTAGGTACTGAAGCCAGAAAGGTCCTAGTTGATGCTTATGTATCCTTACGGCGA---------GGTGATGCTGCACCTGGTAGT---------------CGAGTTGCATACAGAATTACAGTGAGGCAATTGGAAGCTTTGATAAGATTGTCTGAGGCCATTGCTCGAGTG------------------------------------------------CACTTGGATTCTGAGGTG---CGGCCAGCCCATGTTCATATGGCAGGGAGACTAATTAGCACATCCATTATCAGTGTTGAC---TCAAATGAGATTGATCTGGCTGATTTCGAA------------------------------------GATGCGGAGAATAACAAT------------------------------------AATGATAGAGGTGCTGGGGACAAT---------------------------GAGAACCAACCA---------------GCAGAA------GCAGAAGGCCATCAACCTTCAGGCAATGGT------------------------------------------------------------------ACAACAGCAGCAGAAGGAAAAGCTGGT------------------------------------GATCAACCAAAGAAGAAA------ATGACAGTTACATATGAGCATTTC---------------------------------------------------------------CAAAAAGTTACTCGTGCCCTTGTCATGCGGCTTAGACAACATGAAGAATCACTT---AAAGATGAG------------------------------------------------------------------------------------------------ACTGGTTTAGCTGGTTTGAAACAGGCAGATCTAATCAAGTGGTACGTCGAAGATTTGAACTCCCAGCAGGTT---------------------------------------------------------------------------------------------------------------------------------------------------------------------------------------------------------------------------------------------------------------------------------------------------------------------------------------------------------------------------------------------------------------------------------------------------------------------------------------------------------------------------------------------------------------------------------------------------------------------------------------------------------------------------------TTTGATACAATGAGTGGATTACTGGAAGAAGTAAAAATTGTGAGGTCGATCATACAGCAT------------------------------------------------------------------------------------------TTGATAGACAGGGAAGGTGTTCTTGTGGTTCTTGATGACAGCCCACAA------------------------------------------------GCACCAGCACCTGGGACAGAAGGATTAGCCCAGTCC------------------------------------------------ACTAGGAATGATCAGAGGGTTTTAGCAGTTAATCCC------------------------------AACTATGTCTTAGAGTAG---------------------------------------------
>Isoetes_spp
--------------------------------------------------------------------------------------------------------------------------------------------------------------------------------------------------------------------------------------------------------------------------------------------------------------------------------------------------------------------------------------------------------------------------------------------------------------------------------------------------------------------------------------------------------------------------------------------------------------------------------------------------------------------------------------------------------------------------------------------------------------------------------------------------------------------------------------------------------------------------------------------------------------------------------------------------------------------------------------------------------------------------------------------------------------------------------------------------------------------------------------------------------------------------------------------------------------------------------------------------------------------------------------------------------------------------------------------------------------------------------------------------------------------------------------------------------------------------------------------------------------------------------------------------------------------------------------------------------------------------------------------------------------------------------------------------------------------------------------------------------------------------------------------------------------------------------------------------------------------------------------------------------------------------------------------------------------------------------------------------------------------------------------------------------------------------------------------------------------------------------------------------------------------------------------------------------------------------------------------------------------------------------------------------------------------------------------------------------------------------------------------------------------------------------------------------------------------------------------------------------------------------------------------------------------------------------------------------------------------------------------------------------------------------------------------------------------------------------------------------------------------------------------------------------------------------------------------------------------------------------------------------------------------------------------------------------------------------------------------------------------------------------------------------AGATCCAAGCTGTGCGAAATCCCAGTTCCTGAAATATGTAGCAGGGTTTCTTCCACGTGCGGTCTA-----------------------------------------CAGTTGTCAAAGAGCCAGAGACTGGTGAATTCTGT------------ATCGAGG--------------------------------------------------------------------------------------------------------------------------------------------------------------------------------------------------------------------------------------------------------------------------------------------------------------------------------------------------------------------------------------------------------------------------------------------------------------------------------------------------------------------------------------------------------------------------------------------------------------------------------------------------------------------------------------------------------------------------------------------------------------------------------------------------------------------------------------------------------------------------------------------------------------------------------------------------------------------------------------------------------------------------------------------------------------------------------------------------------------------------------------------------------------------------------------------------------------------------------------------------------------------------------------------------------------------------------------------------------------------------------------------------------------------------------------------------------------------------------------------------------------------------------------------------------------------------------------------------------------------------------------------------------------------------------------------------------------------------------------------------------------------------------------------------------------------------------------------------------------------------------------------------------------------------------------------------------------------------------------------------------------------------------------------------------------------------------------------------------------------------------------------------------------------------------------------------------------------------------------------------------------------------------------------------------------------------------------------------------------------------------------------------------------------------------------------------------------------------------------------------------------------------------------------------------------------------------------------------------------------------------------------------------------------------------------------------------------------------------------------------------------------------------------------------------------------------------------------------------------------------------------------------------------------------------------------------------------------------------------------------------------------------------
>Isoetes_andicola
---------------------------------------------------------------------------------------------------------------------------------------------------------------------------------------------------------------------------------------------------------------------------------------------------------------------------------------------------------------------------------------------------------------------------------------------------------------------------------------------------------------------------------------------------------------------------------------------------------------------------------------------------------------------------------------------------------------------------------------------------------------------------------------------------------------------------------------------------------------------------------------------------------------------------------------------------------------------------------------------------------------------------------------------------------------------------------------------------------------------------------------------------------------------------------------------------------------------------------------------------------------------------------------------------------------------------------------------------------------------------------------------------------------------------------------------------------------------------------------------------------------------------------------------------------------------------------------------------------------------------------------------------------------------------------------------------------------------------------------------------------------------------------------------------------------------------------------------------------------------------------------------------------------------------------------------------------------------------------------------------------------------------------------------------------------------------------------------------------------------------------------------------------------------------------------------------------------------------------------------------------------------------------------------------------------------------------------------------------------------------------------------------------------------------------------------------------------------------------------------------------------------------------------------------------------------------------------------------------------------------------------------------------------------------------------------------------------------------------------------------------------------------------------------------------------------------------------------------------------------------------------------------------------------------------------------AAGCGGGCTATTCTGTTAATGCTTTTTGGAGGCATCCATAAAAAAACA------CATGAAGGCATAAACTTAAGAGGTGACATAAATGTCTGCGTAGTGGGAGATCCAAGCTGTGCGAAATCCCAGTTCCTGAA----------------------------------------------------------------------------------------------------------------------------------------------------------------------------------------------------------------------------------------------------------------------------------------------------------------------------------------------------------------------------------------------------------------------------------------------------------------------------------------------------------------------------------------------------------------------------------------------------------------------------------------------------------------------------------------------------------------------------------------------------------------------------------------------------------------------------------------------------------------------------------------------------------------------------------------------------------------------------------------------------------------------------------------------------------------------------------------------------------------------------------------------------------------------------------------------------------------------------------------------------------------------------------------------------------------------------------------------------------------------------------------------------------------------------------------------------------------------------------------------------------------------------------------------------------------------------------------------------------------------------------------------------------------------------------------------------------------------------------------------------------------------------------------------------------------------------------------------------------------------------------------------------------------------------------------------------------------------------------------------------------------------------------------------------------------------------------------------------------------------------------------------------------------------------------------------------------------------------------------------------------------------------------------------------------------------------------------------------------------------------------------------------------------------------------------------------------------------------------------------------------------------------------------------------------------------------------------------------------------------------------------------------------------------------------------------------------------------------------------------------------------------------------------------------------------------------------------------------------------------------------------------------------------------------------------------------------------------------------------------------------------------------------------------------------------------------------------------------------------------------------------------------------------
>Isoetes_humilior
-------------------------------------------------------------------------------------------------------------------------------------------------------------------------------------------------------------------------------------------------------------------------------------------------------------------------------------------------------------------------------------------------------------------------------------------------------------------------------------------------------------------------------------------------------------------------------------------------------------------------------------------------------------------------------------------------------------------------------------------------------------------------------------------------------------------------------------------------------------------------------------------------------------------------------------------------------------------------------------------------------------------------------------------------------------------------------------------------------------------------------------------------------------------------------------------------------------------------------------------------------------------------------------------------------------------------------------------------------------------------------------------------------------------------------------------------------------------------------------------------------------------------------------------------------------------------------------------------------------------------------------------------------------------------------------------------------------------------------------------------------------------------------------------------------------------------------------------------------------------------------------------------------------------------------------------------------------------------------------------------------------------------------------------------------------------------------------------------------------------------------------------------------------------------------------------------------------------------------------------------------------------------------------------------------------------------------------------------------------------------------------------------------------------------------------------------------------------------------------------------------------------------------------------------------------------------------------------------------------------------------------------------------------------------------------------------------------AGCCACATGATAAG---------------AAGAAC---TCCATTGAGTTTCGG---GGCCACAAAGATGGCGAT------GAAGAGGAT---AGTCCCAAGTTGTTGG--------------------------------------------------------------------------------------------------------------------------------------------------------------------------------------------------------------------------------------------------------------------------------------------------------------------------------------------------------------------------------------------------------------------------------------------------------------------------------------------------------------------------------------------------------------------------------------------------------------------------------------------------------------------------------------------------------------------------------------------------------------------------------------------------------------------------------------------------------------------------------------------------------------------------------------------------------------------------------------------------------------------------------------------------------------------------------------------------------------------------------------------------------------------------------------------------------------------------------------------------------------------------------------------------------------------------------------------------------------------------------------------------------------------------------------------------------------------------------------------------------------------------------------------------------------------------------------------------------------------------------------------------------------------------------------------------------------------------------------------------------------------------------------------------------------------------------------------------------------------------------------------------------------------------------------------------------------------------------------------------------------------------------------------------------------------------------------------------------------------------------------------------------------------------------------------------------------------------------------------------------------------------------------------------------------------------------------------------------------------------------------------------------------------------------------------------------------------------------------------------------------------------------------------------------------------------------------------------------------------------------------------------------------------------------------------------------------------------------------------------------------------------------------------------------------------------------------------------------------------------------------------------------------------------------------------------------------------------------------------------------------------------------------------------------------------------------------------------------------------------------------------------------------------------------------------------------------------------------------------------------------------------------------------------------------------------------------------------------------------------------------------------------------------------
>Isoetes_elatior
------------------------------------------------------------------------------------------------------------------------------------------------------------------------------------------------------------------------------------------------------------------------------------------------------------------------------------------------------------------------------------------------------------------------------------------------------------------------------------------------------------------------------------------------------------------------------------------------------------------------------------------------------------------------------------------------------------------------------------------------------------------------------------------------------------------------------------------------------------------------------------------------------------------------------------------------------------------------------------------------------------------------------------------------------------------------------------------------------------------------------------------------------------------------------------------------------------------------------------------------------------------------------------------------------------------------------------------------------------------------------------------------------------------------------------------------------------------------------------------------------------------------------------------------------------------------------------------------------------------------------------------------------------------------------------------------------------------------------------------------------------------------------------------------------------------------------------------------------------------------------------------------------------------------------------------------------------------------------------------------------------------------------------------------------------------------------------------------------------------------------------------------------------------------------------------------------------------------------------------------------------------------------------------------------------------------------------------------------------------------------------------------------------------------------------------------------------------------------------------------------------------------------------------------------------------------------------------------------------------------------------------------------------------------------------------------------------------------------------------------------------TTTCGG---GGCCACAAAGATGGCGAT------GAAGAGGAT---AGTCCCAAGCTGTTGGAAGAAGAGAAAGAACAGATTATGAGAATGAAGAGCCTT---------------CCACAAATTTATGAGCGCCTTGTTAATAGTATTGCGCCAACTGTCTTTGGTCA----------------------------------------------------------------------------------------------------------------------------------------------------------------------------------------------------------------------------------------------------------------------------------------------------------------------------------------------------------------------------------------------------------------------------------------------------------------------------------------------------------------------------------------------------------------------------------------------------------------------------------------------------------------------------------------------------------------------------------------------------------------------------------------------------------------------------------------------------------------------------------------------------------------------------------------------------------------------------------------------------------------------------------------------------------------------------------------------------------------------------------------------------------------------------------------------------------------------------------------------------------------------------------------------------------------------------------------------------------------------------------------------------------------------------------------------------------------------------------------------------------------------------------------------------------------------------------------------------------------------------------------------------------------------------------------------------------------------------------------------------------------------------------------------------------------------------------------------------------------------------------------------------------------------------------------------------------------------------------------------------------------------------------------------------------------------------------------------------------------------------------------------------------------------------------------------------------------------------------------------------------------------------------------------------------------------------------------------------------------------------------------------------------------------------------------------------------------------------------------------------------------------------------------------------------------------------------------------------------------------------------------------------------------------------------------------------------------------------------------------------------------------------------------------------------------------------------------------------------------------------------------------------------------------------------------------------------------------------------------------------------------------------------------------------------------------------------------------------------------------------------------------------------------------------------------------------------------------------------------------------------------------------------------------------------------
>Isoetes_coromandelina
-------------------------------------------------------------------------------------------------------------------------------------------------------------------------------------------------------------------------------------------------------------------------------------------------------------------------------------------------------------------------------------------------------------------------------------------------------------------------------------------------------------------------------------------------------------------------------------------------------------------------------------------------------------------------------------------------------------------------------------------------------------------------------------------------------------------------------------------------------------------------------------------------------------------------------------------------------------------------------------------------------------------------------------------------------------------------------------------------------------------------------------------------------------------------------------------------------------------------------------------------------------------------------------------------------------------------------------------------------------------------------------------------------------------------------------------------------------------------------------------------------------------------------------------------------------------------------------------------------------------------------------------------------------------------------------------------------------------------------------------------------------------------------------------------------------------------------------------------------------------------------------------------------------------------------------------------------------------------------------------------------------------------------------------------------------------------------------------------------------------------------------------------------------------------------------------------------------------------------------------------------------------------------------------------------------------------------------------------------------------------------------------------------------------------------------------------------------------------------------------------------------------------------------------------------------------------------------------------------------------------------------------------------------------------------------------------------------------------------------------AAAAC---TCCATCGAGTTTCGG---GGCCACAAAGATGGTGAA------GAAGAAGAT---AGTCCCAAGCTTTTGG--------------------------------------------------------------------------------------------------------------------------------------------------------------------------------------------------------------------------------------------------------------------------------------------------------------------------------------------------------------------------------------------------------------------------------------------------------------------------------------------------------------------------------------------------------------------------------------------------------------------------------------------------------------------------------------------------------------------------------------------------------------------------------------------------------------------------------------------------------------------------------------------------------------------------------------------------------------------------------------------------------------------------------------------------------------------------------------------------------------------------------------------------------------------------------------------------------------------------------------------------------------------------------------------------------------------------------------------------------------------------------------------------------------------------------------------------------------------------------------------------------------------------------------------------------------------------------------------------------------------------------------------------------------------------------------------------------------------------------------------------------------------------------------------------------------------------------------------------------------------------------------------------------------------------------------------------------------------------------------------------------------------------------------------------------------------------------------------------------------------------------------------------------------------------------------------------------------------------------------------------------------------------------------------------------------------------------------------------------------------------------------------------------------------------------------------------------------------------------------------------------------------------------------------------------------------------------------------------------------------------------------------------------------------------------------------------------------------------------------------------------------------------------------------------------------------------------------------------------------------------------------------------------------------------------------------------------------------------------------------------------------------------------------------------------------------------------------------------------------------------------------------------------------------------------------------------------------------------------------------------------------------------------------------------------------------------------------------------------------------------------------------------------------------------
