# Supplementary material for: Phylogenomics indicates the “living fossil” Isoetes diversified in the Cenozoic
Source: PLoS One. 2020 Jun 18;15(6):e0227525. doi: 10.1371/journal.pone.0227525 (PMC7302493; doi:10.1371/journal.pone.0227525)
Supplement: S1 File — Folder containing fasta files for each of the individual nuclear alignments. (GZ) [file pone.0227525.s011.gz › 1_Individual_Nuclear_Alignments/Homolog_46839.orthogroup_1.fasta]

>Theobroma_cacao
---------------------------------------------------------------------------------------------------------------------------------------------------------------------------------------------------------------------------------------------------------------ATGGATGATTTTCAGGAGGAAGAAGAAAGAAGGCGG---------------------------------------------------------------------------------------------------------------------------------------------------------------------------------------------------------------------------------------------------------------------------------------------------------------------------------------------------------------------------------------------------------------------------------------------------------------------------------------------------------------------------------------------------------------------------------------------------------------------------------------------------------------------------------------------------------------------------------------------------------------------------------------------------------------------------------------------------------------------------------------------------------------------------------------------------------------------------------------------------------CTGGAGGAGTTGGTGGAAAGCAATCCAGATGACCCTTCCCTTCATTTTCAACTTGGAGCATACTTGTGGGAGACAGGCATAGGG------------------------------AAGGAGAAAGCGGCAGAGCATTGGGTGATTTCCGCAAAACAAAACCCTAACAATGCGGCAGCCTTCAGGTACTTGGGCCATTACTACGCCACTGTTTCGGCTGATGTCCAGAGAGCCATCAAGTGTTACCAGAGAGCTCTATCCCTGCATCCTGATGATTCCGATGCTGGGGAAGCTTTGTGTGATTTGTTGGACCGACAAGGAAAGGAGACCTTGGAGCTCGCAATTTGCAAAGATGCTTCTCACAACTCTCCCAGGGCTTTCTGGGCTTTCCGCCGATTGGGTTTTCTCCAGGTGCATCAAAAGAAATGGTCTGAAGCTGTAGAAAGTCTTCAACATGCCATTCGAGGTTATCCTACCTCTCCTGATTTGTGGGAAGCGCTTGGTCTTGCTTACCACCGTCTTGGCATGTTTACTGCCGCTATTAAGTCCTATGGGCGTGCGGTTGAATTGGAA---GATACAAGAATCTTTGCACTGGTTGAATGTGGAAACGTCTTTTTGATGCTTGGTTCA------------TTTAGAAAGGGAATTGAGCAATTTCAGCAAGCACTGAAGATCTCGCCACAAAATCTGTCTGCACTCTATGGACTTGCTTCTGGGCTGCTTGGTCTATCAAAAGAATGTATAAACTCAGGAGCATTTAGTTGGGGAGCTTCATTGTTGGAGGATGCATGTACAGCAGCAGAAGTAAGCATC------CAATTAGCTGGAAATTCATCATGTACTTGGAAGTTGCATGGTGATATTCAGCTTACATATGCACAAAGTTATCCA---------TGGATGGAGGAGAGCCAGAGTTTAGAATATAATGTGGAAACTTTCAACGAGTCCATATATTCGTGGAAGAATACTTGTTCTTTGGCTGCTATGTCTGCCAGAAACTCTTATCAACGTGCTTTGCACTTAGCCCCATGGCAGGCTAACATCTATATTGACATT------GCAATTTGTTCCGATCTTATCTCTTCGTTCAACATGGATTGTACACATGATCGTTGTACTTGGCAACTATCAGAGAAGATGACATTTGGGGCTTTAGTACTGGAGGGTGACAATTATGAGTTCTGGGTGGCTTTGGGCTGTTTGTCTCACTGTAATGCATTGAAACAGCATGCTTTAATTCGGGGACTGCAATTGGATGTGTCTTTAGCTAATGCTTGGGCATATCTTGGAAAGCTTTATAGAGAAGAGAATGAGAAGGAATTGGCTAGGAAAGCATTTGACTGTTCTAGAGGTATAGATCCATCATTGGCGTTACCATGGGCGGGCATGTCAGCTGATACTCATACTGGGGAGTCAACACCAGAT------GATGCTTTTGAGAGCTGCCTACGTGCCGTGCAGATATTACCTGTTGCAGAGTTCCAAATTGGTCTTGCTAAGCTTGCTTTGCTTTCAGGGAACCTTTCATCTTCACAGGTATTTGGAGCTATCCAGCAGGCAGTGCAACGCGCACCTCATTATCACGAATCCCATAATTTAAATGGGCTAGCGTGTGAGGCACGTTTCCATTTTCAATCTGCCATTGCTTCTTATAGACTAGCACGTTATGCTACCACCACCATTTCTTCAGGCACTGTC---TTGAAATCTCATTTG---------AAAGACATATCAACTAATTTGGCCAGATCACTTTGTAAGGCAGGGAGTGCCATAGATGCCGTG------------CAAGAATGCGAAGACTTGAAGAGAAAAGGTATGCTG------GATGCAGAAGGTTTGCAAGTATATGCTTTCTCCTTATGGCAACTCGGTGAGCATGAGGCGGCCCTCTCTGTGACTAGAACCCTAGCTGCCAGTGTTTCTACCATGGATAGGACATCTGCAGCTGTGTCTGTTAGTTTCATTTGTAGATTGCTGTACTACATTTCTGGACAGGATTCAGCAATTGTTAGCATTCTGAAAATGCCAAAGGAACTATTTCAGAGTTCGAAAATAAGCTTTATTGTCTCTGCCATTAATGCTCTGGATCAGAATAATAGCCTGGAATCAATTGTTTCTAGCAGTCGTTACTTTCTTGCATCACATGGGGAGATCACTGGAATGCACTATTTAATCGCACTTAGTAAACTAATTAAACATGGGGCAGAACACCACCTTGGATTTCAGAGCGGAGTCAGTCATCTTAGAAAAGCTCTTCACATGTACCCTAACAGTAATTTACTAAGGAACCTACTTGGTTATCTTTTGCTGGCCAGTGAAGAATGGGGAAATATTCATGTTTCAAGTAGATGCTCCGTTGTCAATGCTTCTGAATCTAAGAATAATGAAGGCTTAAAATTGGCCTGGGAGATCTTCAGTGCTGGGACAGTTGCTTGCCATGCGATGGGCAATAGCAAACCAAGGTTTTCTTTTCCGACATGTGGCTGTCAATGCCCAAGTGGTTCTGGAGCTATGCAAGAACTGCAGAAGTGCTTGCGGCTAGAGCCATGGAACCGTAATGCACGATACCTGCTTGTGCTTAATCTCTTACAGAAAGCGCGTGAAGAGAGATTTCCTGTAAATGTTTGTATCATACTTGAACGTCTCATAATTGTGGCTCTTTCTGATGAGTTCTATTCTGGAAAAGAAGCCTGTTGTCAATATCAGAAGTTTCAGCTTTATCTATGTGCTTCTGAAATATTTTTGCAAAGGGGGGATATCATTGGATGTATCAACCATTCAAAAAGTGCTTCAGCACTTTTGCTTCCCGATAGCTACCAGTTTTTTGGGCACTTACTATTATGCCGTGGTTATGCTGCAGAAGGCAATTTTAAAAATTCAAAAGAAGAGTATGAAAGGTGCTTGGAGCTT------------------AAGACAGATTTTCATGCTGGTTGGATATGCCTAAAATTAATGGAATCTCAATATGAAGTGCAAACCTTTTCAAATGTTGTTGAGTTAAGGTTCAAGGAATGCTCAAAAGGGCGGGAT---AATTCATGGAATATGTGGATGGCTGTATATAGTTTAGTGATGGGTCTGACATGTATATGGAATCAGGATTTTCCTTCTGCAGAGAAATTTCTGGAGCAAGCTTGTTCATTAGCCAGTGCGGAAAGCTGCATTTTCCTTTGTCATGGTGTCACTTTTATGGAGCTAGCACGGCTGTTTCATGATTCGCAATTTTTATCAAGTGCCATAAGGAGTCTCAGTAAAACTCATATGACTTCCTTG---GTCCCAATACCTATCGTCTCAGCATTGTTGGCCCAAGCAGAAGGAAGCCTTGGT---------------TCTAAGAAAAAATGGGAGAGAAACCTTCGTCTTGAATGGTTTTCTTGGCCACCAGGTTCACTCCCAGCCCACCCTCTCTTTCTG------------------CTGTTGTTCTGTCTGTTTCGTTTTTTTTATTTCCTTTTTATATATATTTTTGCC------------------------------ACTAAGGGTGTTTGTGTGTACATGTGTGTGAGAGATGAGGAACTGATCCTGCTACTGCCTTACATAGAAAGCAGC---------TACGGTGGGGAAATACTTTTCCCTCTTTTGGTCAGCTAG---------
>Arabidopsis_thaliana
------------------------------------------------------------------------------------------------------------------------------------------------------------------------------------------------------------------------------------------------------------------------------------ATGGAATTAGAGCAG---------------------------------------------------------------------------------------------------------------------------------------------------------------------------------------------------------------------------------------------------------------------------------------------------------------------------------------------------------------------------------------------------------------------------------------------------------------------------------------------------------------------------------------------------------------------------------------------------------------------------------------------------------------------------------------------------------------------------------------------------------------------------------------------------------------------------------------------------------------------------------------------------------------------------------------------------------------------------------------------------------CTTAAGAAGTCTGTAGAAGAGAACCCAGATGACTCTTCTCTACAATTCGAACTCGGTTTGTATCTGTGGGATAATGGTGGAGAT------------------------------TCAGAGAAAGCGGCGGAGCATTTTGTGTTGTCGGCGAAATCAGATCCGAATAATGCAGTGGCGTTTAAGTATTTAGGGCATTACTACTCGCGTGTAACGCTTGATCTTAATCGAGCTGCTAAGTGTTATCAGAGAGCAGTGTTGATAAACCCTAATGATTCTGATTCTGGAGAAGCTTTGTGCGATTTATTTGATAGACAAGGGAAAGAGATTTTGGAAATTGCGGTTTGTCGTGACGCTTCTGAGAAGTCTCCTAAGGCTTTCTGGGCATTTTGTAGATTGGGTTATATTCAGCTTCATCAGAAGAAGTGGTCTGAAGCTGTTCAGAGCCTACAGCATGCAATTAGAGGTTATCCTACCATGTCTGACTTGTGGGAAGCTCTAGGCCTTGCTTACCAGCGACTTGGAATGTTTACTGCTGCTATCAAGGCGTATGGCCGCGCCATAGAATTAGAT---GAGACCAAAATTTTTGCATTAGTGGAAAGTGCAAATATCTTTTTGATGCTTGGCTCA------------TATAGAAAGGGTGTGGAGCTATTTGAGCAAGCACTGAAGATTTCACCTCAGAATATTTCTGTGCTCTATGGTCTTGCTTCTGGATTGCTTAGTTGGTCAAAGGAATGCATAAATTTGGGCGCATTTGGATGGGCAGCTTCGTTATTGGAGGATGCCCGTAAAGCTGCAAAAGCAAGCAGT------GAACTGGCCAGCAGCATGTCTTGTATATGGAAATTGCATGGAGATATTCAGCTTACATACGCAAGATGCTTTCCA---------TGGTCTGGTGGAACTGAAAACTCAGAATTCACTTTGAAGACATTTAGTGATTCAATTCTTTCTTGGAGAAGCATTTGTTACTCAGCTGCATTGTCAGCCAAAGCTTCTTACCAGCGAGCTCTACACTTAGCCCCTTGGCAAGCTAATGTTTATACCGACATA------GCCATAACTTGTGATCTTGTTTCAAGTTTAAGC---GATGACTCTGATACTTCAAGTTCTTGGAAGCTACCAGAAAAGATGGTGCTGGGAGCATTATTGCTGGAATGTGAAAACTCGGAGTTCTGGGTTGCTTTGGGTTGTATGTCTGATAACAGTGCTTTGAAACTACATGCTTTGATCCGGGCATTGCATTTGGATGTATCTTTAGCCGTTGCTTGGGCTTTTATGGGCCAGATTTTCAGGGAATCGGATGAAATGAAATTTGCAAAGCAAGCTTTTGATTGTGCTAGAAGCATAGATCCTACACTTGCGCTACCTTGGGCTGGC---TCAGCTGATACTTATGCGAGGGAGTCAACATCAGAT------GAGGCTTTTGAGAGTTGTTTACGAGCTGCACAGATATCACCTCTTGCAGAATTCCAAGTTGGTTTGGCATGGCTTGCTTTGCTGCAGGGAAATATATCATCCCCGCAGATTTTTGCTTGCATTGAGCAGGCAGTGCAGCGCAGCCCTTATTACCCTGAACCCCATAACCTCCATGGGCTAGTTTGCGAGGCAAGACATAATTATCACACTGCCATTGCTTCTTATAGGCTAGCACTAGCTGCAATGAGTATTTATCCCGAAAGTTCAGTA------AAATCTCATGCT---------GGAAAAGTATCTATAAACTTGGTCAGGTCACTCAGCAAGGCAGGACGATTCAAAGAATCTGTT------------ATGGAATGCGCTAATTTGAAGTCAAAAGGTTTGCTT------GATGCCGGAGGTTTGCAAATATATGCTTTCTCTCTGTGGAGGACTGGTCAGAATGATTCGGCTCTTTCAGTGATTAGGGATCTGGCTGGTAGGATTTCTACCAGGGAAAAAACCTCCATAGCCTTCCCAATCAGCTTCATCTGTAGTCTACTTTATTGCATATCTGGGTTAGATTCTGCTATCACCAGCATCCAGAAAATGCCAAAGGATTTCTTCCAGAGTTCGAAAATCAGCTTTATAGTATCTGCCATCCATTCTCTTGATCAGAGTGATAGACTTCAGTCGATTGTTGCAAGCACTCGTAGCTATATAACATCACAAGAAGAAATAGTTGCAATGCACTATTTGATAGCACTCAGCAAATTGCTGAAAACTGGAGCAGGAGATTTCCTTGGATATGAGAAGGGGATTGCCCACCTCAGCAAAGCTATTCATATGTATCCTCATAGTAATTTGATAAGGAACCTGCTTGGATATATTTTGTTAGCTGGTGAAGGAATGAAAGATGCATGTACTGCTAGTAGATGTTGTATCATAAATGTCTCTGAGTGTGCAAATAAGGAAGGTCTGAAGTCCGCATTGGAGGTCCTTGGTGGAGGATCAGTTGCTTGCAATGTAATTGGCAATACAGCTCCTAGGTTCTCATTTCCGACATGCCATTGTCAGTATCTGAATGCTCCTGTTGTTGTTGTAGAATTGCAAAGATTCTTGCATCAAGAACCTTCGAACAGCAGTGTAAGATACTTGCTTATTCTGAATCTCGTGCAGAAGGCACGTGAGCAGAGATTTCCTCGCCAGCTTTGTAGGGCTATTGAGCGTCTAATATCTGTGGCACTCTCTGATGAGACATGTTCG---AAAGAAGGC------GAATATAAAAAATTCCAGCTTCTGCTTTGTGCTTCTGAGATTAGTTTACAGATGGGAAATATAGCAGAGTCCATTAACCATGCTCGAAAGGCTTCTTCCCTTTCTCTTCCAAGTAGCTATCTATTTCTAGGACATTTACAACTTTGCCGTGCCTATGCAGCAAATGGGAGTACCAAAAACATGCAAGAGGAATACAGAGCGTGTTTGGAACTC------------------AAGACTGACTCAAATATTGGTTGGATTTGCCTGAAGCTCATAGAATCTCAGTATAATCTGGAACCTGATGCTAACCTCTTAGAGATGAGCCTACAAGAATGCTCGAGCCAGAAGAAG---AATTCATGGAAAGAATGGATGGCTGTATACAGTTTAGCTCGTGGCTTAGATTCTACAGGGAAAAAAGACTTTTTCTCAGCAGAGGAATTCCTTGCACAAGCTTGTTCGTTGTTAAATTCAGAGAGCTGTCTACTTCTCTGCCATGGTGCTGTCTGCATGGAGCTGGCTAGACAGTCTAATGACTCGCAGTTTCTCTCACTAGCTGTAAAAAGTCTTAGCAAAGTTCAAGCGAGTTCATTG---TTTCCTTTGCCTATCGTTTATACATTATTAGCTCAAGCACATGGAAGTCTTGGC---------------TCTAAAGAGAAATGGGAGAAGAATCTTCGTCTGGAATGGTTCTGCTGGCCTCCAGAAATGAGACCTGCAGAA------------------------------------------------------GTTTACTTCCAG---ATGCATATACTCGCAAGACAATCAGAA---GACAGACCTGAAACCACTTCAGGGATTGAAAACTACCAA------AGTCCTGAGAAATGGGTGATTAGGGCTATTCACACTGATCCTTCTTGTCGGAGATAT---TGGAAAGTCTTGGATAAGCTTGTTCAACATCCCATGAGCTGA
>Physcomitrella_patens
---------------------------------------------------------------------------------------------------------------------------------------------------------------------------------------------------------------------------------------------------------------------------------------------------------------------------------------------------------------------------------------------------------------------------------------------------------------------------------------------------------------------------------------------------------------------------------------------------------------------------------------------------------------------------------------------------------------------------------------------------------------------------------------------------------------------------------------------------------------------------------------------------------------------------------------------------------------------------------------------------------------------------------------------------------------------------------------------------------------------------------------------------------------------------------------------------------------------------------------------------------------------------------------------------------------------------------------------------------------------------------------------------------------------------------------------------------------------------------------------------------------------------------------------------------------------------------------------------------------------------------------------------------------------------------------------------------------------------------------------------------------------------------------------------------------------------------------------------------------------------------------------------------------------------------------------------------------------------------------------------------------------------------------------------------------------------------------------------------------------------------------------------------------------------------------------------------------------------------------------------------------------------------------------------------------------------------------------------------------------------------------------------------------------------------------------------------------------------------------------------------------------------------------------------------------------------------------------------------------------------------------------------------------------------------------------------------------------------------------------------------------------------------------------------------------------------------------------------------------------ATGCAAGTTCAACTTGGCCTTGCAAGGTTAGCCGAACGCACCCGCCACCTATCTACAGCACAGGTATATGCAGCCATAGAGCAGTGTGTACAAAGAGCACCCCATAGTGTAGAAGCGCTCAATCTGAAGGGCCTTGTTTGCGAGTCTCGAGGGAGCCTGTCAACTGCAATCTCCGCTTTTCAGCTGGCACGTCATATAATTGAGGAAGGACTGGGGAAGACGAATTCAACAGCTGCAGGAAAA------TTGAATTGTGTATTGTTGAACCTTGCAAGGGTCTTATGCAAGGCTGGCAGAGCAAGGGACGCAGTT------------CAAGTGTACGAGATTCTTGTAGATTCAGGCGTACTGATGGAAGAGCCAGAGGCACTGCGAAGCTACGCTGTGGCAGCATGGCTTGGAAATAGAAAAGAGCTAGCTGCTGCTATTGCACAGCAGGCTGTAGAAGTG------------------AATGGAGAATCAGCATCTCATACACTCTTCTTCAGAATGACGTACTGGCTTTCAAGGCCTCTCCTTGTCTTGGAGGACTTAAGAAGGGCCAGTATGGATCTTTTTCGTAATATGATTTTTGGTTCTACTGCTCTTGCTATGGCCATAATGGCGGATCACCAGCAGTCTGTAGCCGGTGTTCTGTATAGGTCTAATATTTTATTTGACCATGAAAGAGGTCCTCAGGCGCATCATTTAGTTGCCGATTGGAAACAGGGCAAGCATGAGGAAGGGCATTTGTACAAT------AGTACAATTGAGGAATTGCTGAAGGCCATGCATTCATTTCCAGACAGCATTTCAACACGGGCTAAACTCGGTCAGAAGCTTACGGAAAGCACTTACGGTAATTGTGCTTACCTTTCTCTGAGATGCTGCGATGTACCTGGTCCAGTT---------------------------CCACAACAAGATTTGTGTACCAGTTTGGTAGGCGCAGTATTGGCTGATGCTACTAATGCCGAACACTCA---------------------------------------GTACTTCCAAAATTACTTCGGTGGGTACACATGGAGCCTTGGAACAAAACGGCAAAATCTAGTTTGGTACTCACATTACAACAGGTGCAAAAGCCA---------------AATGTACACCTTGCAGTTGGTCGTCTTGCACTCACACAGCCAGTGTCTGACCCTGTATCCTTGGACATAGATGTA------------------CTACTTAAAGTATGTGCCTCCAATGCAGCATTAGAGCATGGGGATACTGCAGCTGCTTTGCAGCATGCGAAAGCTGCATGCTTATTGAATGCGTCAGCAGAGTGTAATTTTGTCGCTAGCTTTCATCTGGCACGTTGTTATCTAGCAACCCAGAATCTCCCGCTACTGCGAGTGGAGGTCAAAAAGTGTAGACGAAATTTA---------------AAACCGGATGACCTTTTGGGACACTTGAAGTTGTCAGAAATGGAGGATAAGTTGGGTTTGCAGACAGAGAACCAAAAT------TCTAGTTTTGAGCGTGCTATTGGTCTGAAAAGTACAGCTCATCCAAAGGTGTGGACTTCGTTATGGCATCTAAGGAAAGCCCAAGGGCTTTTACAAGCGGAAGACTACATCTCTGCTGAGAAAGCTGCTGGTCAAGCTTGTGCCGTCCATCCAGAATCTGCCCCTCTTCATCTCTTTCACGGTGCACTCTGCCTCTCACTATTCAACTTAGGAGGCTATCCACAGCAATTAACTTCAGCAGTTCGCAGTCTAAGCAAGGCTGCATCACAAGGAGGACCTTCCGAGGTCTGTGTGGCTGGTGTTTTACTGGCACAAGCTGAAACCAGTAAAGGGAACATTCGTAGTAGAAATGCTCAAAAGTGGGAACAAGTTCTTCGATCGGCATGGAAATGCTGGCCTGCAGAGGACAGACCTGGGGAG------------------------------------------------------TTGTATTTTCAG---ATGGGGTTGCTTGCTGAACAGTTCAAGGATACTTCACATGCAGGCATGTACGCTCCTGAGTCGTTACAA------AGCAAGCGGTCGTGGATGCAGAGAGCTGCCCACGCAAATCCAGCTTGCCGCCGCTAT---TGGGAATTGTTATTGTAG------------------------
>Ceratodon_purpureus
------------------------------------------------------------------------------------------------------------------------------------------------------------------------------------------------------------------------------------------------------------------------------------------------------------------------------------------------------------------------------------------------------------------------------------------------------------------------------------------------------------------------------------------------------------------------------------------------------------------------------------------------------------------------------------------------------------------------------------------------------------------------------------------------------------------------------------------------------------------------------------------------------------------------------------------------------------------------------------------------------------------------------------------------------------------------------------------------------------------------------------------------------------------------------------------------------------------------------------------------------------------------------------------------------------------------------------------------------------------------------------------------------------------------------------------------------------------------------------------------------------------------------------------------------------------------------------------------------------------------------------------------------------------------------------------------------------------------------------------------------------------------------------------------------------------------------------------------------------------------------------ATGGCCATGAAGCTTGAC---------------------------------------------CTCTCGTTGGACAAG------------------------------------------------------------------------------------------------------------------------------------------------------------------------------------------------------AATATACCAGGG------------------------------------------------------------CCCGTA---------------------------------------------------------------------------------------------------------------------------TCAGTAAGGCTAGACCCA---------------------------------------------------------------------------------------------------------GAAAAGGCTGTTTTGTCAGGATTGCGCTTAGATTCTACAGATGCAGACCTCTGGTTCATATTCGGTGTCCTGGCTCAACATAAAGCCCTCAAACAGCATGCTTTCATCCAAGCTCTACGGCTGGATGCATATCATTCCAATACTTGGGCTCATCTAGGACAGCTTTATCTGCAGGAGAGGGAACTTGATTTAGCAAGGCAAGCCTTCGATAGGTCTAGGAGTGCAGATCCTACTCTTAGCCTTCCTTGGGCAGGAATGGCCTTCCTTCACAGCCTCAGTGACGGAAAGAAGGAGCTGGACGAAGCGTTTGCTAGCTGTTTGTATGCCGTGCATTTATCACCAGTCATGCAGGTTCAGCTTGGCCTTGCAAGGCTGGCAGAGCGTACTCATCACCTACATTCAGCGCAGGTATATGCAGCTATAGAGCAGTGTGTACAAAGAGCACCCGAATGTGTGGAAGCACTCAATCTCAAGGGCCTTGTTTGCGAGTCTCGTGGGAGTCTTTCAACGGCAATCACTGCATTTCAGCTGGCACGTCGTATCATAGAGCAAGGATCTGGAAAATTGGATGCAACAGCCTCAAAACAA------AGGAATATCATATTGTTAAACATTGCACGAGTATTGTGCAAAGCTGGCAGAGCAGGAGAGGCAGTC------------CAAGTGTATGAGATGCTTGCAGATTCAGGCACATTACTCGAGGAGCCAGAGGCAATGCGAAGCTATGCTGTGGCAGCATGGTTAGGAAATAAGAGAGAGCTAGCAGCTGCCATATCAAAGCAAGCTGTAGAGTTG------------------AGTGGCGACCCGGCCGGTTTAATACTCTATTTCAAAATGATGTACTGGATTTCAGGGCCTTTGCCGGTCTTGGAGGAGATAAGAAGGGCCAGTATGGATCTGTTTCGCAATATGGTATTTAGTGGAACTGCTCTTGCTATGGCTGTGACAGCAGACCAGCAGCAGTCTGTAGCCGGTGTCCTGTACAGGTGTAATATTTTCTTTGACCATGAAAGAGGTCCTCAGGCGCATCAACTGGTAGCTGCTTGGAAACAGGGCAAACAAGAAGAAGGACATCGATATAGT------AGTACAGCGGAGGGCTTGCTGAAGGCTCTCCATTCATATCCGGACAGCCTCTCTATACGGGTCAAACTTGGTCAGGAGCTTACTGGAAGCACCTATGGTAATTGTGCGAACCTGGCTCTGAGATGCTGCAATGTACCTATTCCAATAGCA---------------------ACTTCTCAAGAAGGTCTGTGTTCCAGTTTGGTAGCTGCTGTGATGGCTGACGCAGCTGGTGCTACACAATCA---------------------------------------GTACTTCCAAAGATAGTTCGGTGGGTGCACACGGAGCCGTGGAACAAAACAGCAAGGGCTAGTTTGGTGCTTGCTTTACAACAAGTGCAGAAGCCA---------------AATGTTAACCTTGCAGTAGGCCATATTGCTCCTACACAACCAGTGTCAAACCCCAACTCAATAGATATGAATATT------------------TTACTTAAAATATGTGCCTCTAATGCGGCATTAGAGCATGGTGATTATACAGCTGCTTTGCAGCATGCGAAAGCTGCATGTCAGTTGAACGGGTCTCCAGAATGCAATTTTGTTGCAAGCTTTCAGCTGGCACGTTGCTACCTTGCAACCCAGAATTTCCCACTTTTGCGAGTGGAGGTTAGAAAGTGTCGACAAAAT---------------------------------------------------------------------------------------------------------------------------------------------------------------------------------------------------------------------------------------------------------------------------------------------------------------------------------------------------------------------------------------------ACTGAAGTC------------------------------------------------------------------------------------------------------------------------------------------------------------------------------------------------------------------------------------------------------------------------------------------------------------------------------------------------------------------------------------------
>Isoetes_sinensis
------------------------------------------------------------------------------ATGGCGGATTTACAAGAACTTTATCAGGAAGTTCGC---------------------------------------------------------------------------------------------------------------------------------------TCCAAACTAGAGAGCGAAAATACGCAAGGCGCCATTACTGCA---------------------------------------------------------------------------------------------------------------------------------------------------------------------------------------------------------------------------------------------------------------------------------------------------------------------------------------------------------------------------------------------------------------------------------------------------------------------------------------------------------------------------------------------------------------------------------------------------------------------------------------------------------------------------------------------------------------------------------------------------------------------------------------------------------------------------------------------------------------------------------------------------------------------------------------------------------------------------------------------------------TTAGATGCTGCTGCCTCAATGGCTTCTGAAGATGCGCATTTACATTTTTGCTTGGGAAAATTGTATTGGGAAGCT---------------------------------GGAGTTAAGGAAAAAGCATTACCCCAATTTATTGAGAGTGCCAGACTTGACCCAACGAGGGTTGAAGTCTTTGTTTGCCTTGGGGACTATTATAGAGAGGCCTGTAAAGACACTCGCCGAGCTGCTCGATGCTACCAAAAAGCATTTGCTTTGGATTCTGATAATGAAATTGCTGGGGAGAGGTTATGCAATATGTTGGATTGTGAAGGTCAAGAAGCTTTGGAAACTAGCATTTGTCAAGAAGCTGCTCAGAAGTCTTCTCGTGCATTCTGGGCATGGCGCCGCCTTGGTTTTATGCAGACACTTCGTAAAGAATGGCAAGATGCTGTGAAAAGCATACAGCATGCCCTTAGAGGTTATCCTTCTGATGCTGAATTGTGGGAGGCACTTGCTTTAGCATATCAGAAACTTGGAATGTTCACTGCTGCACTCAAGGCATATGGGCGAGTGCTGGATCTTGAAAAGAAAGACACAATATTTGCACTTCTGCAAAGTGGAATTATTCTCCTTTCCCTGTCATCA------------TTTTGCCAGGCAACGTCTATGTTCCGTGAAGCACTTGCAAAGTCACCCGGTTACATAGTGGCACAATATGGGCTTGCATCATCTCTTATGGGGCATGCTCGGGAGTGTTTTACTCAAGGCGCATTTGCATGGAGTGCCAGTCTTTTGAAGGAGGCCTCTGAT------GTTGGATCCAAAATTACTTCCTTGCATGGGAACATGGCAGCAGTTTGGAAATTATTAGGTGACATAAAGGTTGCATATGCCCAAGCACTACCT---------TTT------------ACTGGTGGAGAAACACGGCTGGATAATTTGAGGATTGCTATCAAAGATTGGCATGAGGAGCGTGTCTCTGCTGGAAGACATGCAATATGTGCTTATAAGCATGCCTTGCATCTTCTTCCTAATCAAGCAAGTCTACATACAGACCTTGGAGTAGCAACTCATCTTTCATTTTTTATCAATGAGAAAGGGTCTTCTGTTTACTCAGATCGATCA------GTAGCAGAAGTTTTGGTATATGGAGGATTGAGATTGGATGGGACGAATCCAGATATTTGGGCGACATTAGGTATCGTAGCACAGCATAAAGGGTTGCAACAACATGCTCTTATTCAGGCATTACGGCTCGACAGCAATCATGCACTTTCTTGGGCGTGTCTTGGTCAGTTGTATTTGAAGAATGGCCAAATAGATTTAGCAAAACACTCGTATGACAGGGCACGCACTGCCAATCCACATTCACCACTACCATGGATAGGCATGTCGGTCATCCAGAGTTCTAAGGGAAGTAAGCATGATATGCAAGAAGCGTTTGCTAGTTGCTTATATGCTGTGCAACTGTGTCCATTACCAGAATGGCAATTGGGGCTTGCATATCTTGGAGCACAGATAAATCAGCTGAAATCTTCTCAGGTGTATGCAGCACTAGGGCAAGGCATTACACGGTCTCCTTTAAACTACGAAATGCATAACTTGAAGGGACTATTCAGCGAATCTCGTAAAGACTTGCAATCTGCAGTTGCTTCTTTCCAGCATGCACTAATTGCCCTCTCTATAAGGGCAGGATATGAAGCT------GGAAAGCATGCATTCAGAGAAACTTCAATCAAGATAAATCTTGCACGCGTTCTATGCAAGGCTGGATATGCCAAGGATGCTCTTTCAATATACAATGAGCCTGCAGTATATGATGACATAAAAGGC------------GATCCGGATGCATTAAGGGGCTATGCTGTAGTTCTATGGGAATGCAGTCAGAGAAGTCTAGCATTATCT---TCTGCACAGCTGTCAGCAAAAGCAGCAATTGGCAATGTTGGGAAATATGCTGCAGCTGCAGCTCTGATATGCAAAATGCTCTATTCCACATCTGGAGCTGTTCCAGCTTTAGATGCCATTCAAAAAATACCCAATATTGTGTTCACAGACAATCCATTTTGCCTAACAGTCCTCCTCCTAGCAATTATCAGTGCTGATGAGAGATTGTTAGTAAACGTATTATCAAGGATTCAACCATTTCTTAAAGATGAGAGCCTCATTCAAGTGCACATCTTACTAGCCAAAGCCCATCAGATTTTGAAGCAAAAGGGTAGCCAAGTTGGTACTCATGAAGGAATGAGAAATTTAAAGAAAGCTCTTCATAAGTATCCTTATAGCTATAAATTAAGGGGCCAACTTGCTGACATGCTTTTAGAAGATAGTCATGGTTGTAAGGCAGATTTAGCAATTCGGTGCTGTTCCATTGATACAGGAAATTCACCAGAA------------AGAACTGCAGAAAAATATCTTTCCAGAACAATTGCTGATTGTCTAATTGCACGTGGATTTCGTGAAACTGTATTATTGCCTACTCGGGAACCTTTGTGCCACAGTGATGTTTTTGCTATTTCCAAGATGCAACGATGGGTACATATGGAACCTTCAAACTTAACTGCTAATTATTATTTGGTTCTAACATTGTTCCAACGAGCTAGGAAGCAGAAGTATCCATGGAAGTGCTGCCAAGTTATTTTACGTATGGTGGATATTCTCCTGCAGAGGTTTAAATCAATGGAGGGGAATACT------AGTTATATGAAATGTATCTTAGCAATATGTGCCTCTGAGTGTGCATTGCACTTGAATGATACAGATCTGGCTCTTAAGTTTGCGAACCTTGCTTTT---------GTGTCTGGAGGTTCTCCTTTGACTGCAAAGTTGCAAATGGGCCGAATTTACAGTTTGCAGCGCAAGCATTCCCTTTTGGATGAC------------TGCCTTGAATTTTGGCATCATTATGTGGGACAGTCCGAACATCCCATATTACATTACTTACTTGCAGAGCTAGAGACTTCC---------ACTACAAGTGCTCATAATATAGCTAGTAAATTCCAGAAATTTATACAATCTAGAGACCTTTATATACAAGAGGTCTGGAGAGCATCATTTCAGGTTATGATGGCTCAAGACTTAGTTCAAAAGGGAGATTCGTTGTTGGCAGAAAAGGTGGTTTCTGAAGCTTCACAAATCTGCCCAAATAACGCACTCATTCATTTGTTGCATGGTGCAATATGCATCGATCTTGTCAAGTCCAGGCATGCCGTTGAATTTTTGTCTCCAGCAATTTCCCACCTTTCCAGGTCTCTTCAACTAGAA------CGTTCATTGCCTATTGCATCTTTTCTACTTGCGCAAGCAGAAGCAAGCAAGGATAAA---------GGTGGCCCAGCAAAATGGGCAAGCAACATTCGAAAGGAATGGACAAATTGGCCTCCAGCTTTAAGACCAGCGGAG------------------------------------------------------CTCTACTTTCAA---ATGTGCATAGTAGCGCGGCAATCAATTGAAGGTGATGATCAA------------GTAGATTATCATCAG------AGCGCACGATATCTATTGCAACAAGCGCTGCATTTAAACCCTGGATGCTATAGGTAC---TGGACGATGATGAGGCAGTACCAGAAACAGAACTCATGA---
>Isoetes_lacustris
---------------------------------------------------------------------------------------------------------------------------------------------------------------------------------------------------------------------------------------------------------------------------------------------------------------------------------------------------------------------------------------------------------------------------------------------------------------------------------------------------------------------------------------------------------------------------------------------------------------------------------------------------------------------------------------------------------------------------------------------------------------------------------------------------------------------------------------------------------------------------------------------------------------------------------------------------------------------------------------------------------------------------------------------------------------------------------------------------------------------------------------------------------------------------------------------------------------------------------------------------------------------------------------------------------------------------------------------------------------------------------------------------------------------------------------------------------------------------------------------------------------------------------------------------------------------------------------------------------------------------------------------------------------------------------------------------------------------------------------------------------------------------------------------------------------------------------------------------------------------------------------------------------------------------------------------------------------------------------------------------------------------------------------------------------------------------------------------------------------------------------------------------------------------------------------------------------------------------------------------------------------------------------------------------------------------------------------------------------------------------------------------------------------------------------------------------------------------------------------------------------------------------------------------------------------------------------------------------------------------------------------------------------------------------------------------------------------------------------------------------------------------------------------------------------------------------------------------------------------------------------------------------------------------------------------------------------------------------------------------------------------------------------------------------------------------------------------------------------------------------------------------------------------------------------------------------------------------------------------------------------------------------------------------------------------------------------------------------------------------------------------------------------------------------------------------------------------------------------------------------------------------------------------------------------------------------------------------------------------------------------------------------------------------------------------------------------------------------------------------------------------------------------------------------------------------------------------------------------------------------------------------------------------------------------------------------------------------------------------------------------------------------------------------------------------------------------------------------------------------------------------------------------------------------------------------------------------------------------------------------------GCTTTT---------GTGTCTGGAGGTTCTCCTTTGACTGCAAAGTTGCAAATGGGCCGAATTTACAGCATGCATCACAAGCATTCCCTCTTGCATGAC------------TGCCTTCAATTTTGGCATCATTATGTGGGACAGTCCGAACATCCCGTATCACATTACTTACTTGCAGAGCTAGAGGTTTCC---------ACTACAAGTGCTCATAATATAGCTAGTATATTCCAGAAATTCATACAATCCAGAGACCTATATGTACAAGAGGTCTGGAGAGCGTCATTTCAGGTTATGATGGCTCAAGACTTATTTCAAAAGGGAGATCCGTTGTTGGCAGAAAAGGCGGTTGCTGAAGCTTCACAAATCTGCCCAAATAATGCACTCATTCATTTGTTGCATGGTGCAATATGCATCGATCTTGTCAAATCCAGGCATGCCGTTGAATTTTTGTCTCCAGCAATTTCCCACTTATCCAGGTCTCTTCAACTAGAA------CGTTCATTACCTATTGCATCTTTTCTACTTGCGCAAGCAGAAGCAAGCAAGGATAAA---------AGTGGCCCAGCAAAGTGGGCAAGCAACGTTCGAAAGGAATGGACAAATTGGCCTCCAGCTTTAAGACCAGCGGAG------------------------------------------------------CTCTACTTTCAA---ATGTGCATAGTAGCGCGGCAGTCAATTGGAGGTGATGATCAA------------GCAGATTATAATCAG------AGCGCGCGATATCTATTGCAACGAGCGCTGCATTTAAACCCTGGATGCTATAGATAC---TGGACGATGATGAGGCAGTACCAGAAACAGAACTCATGA---
>Selaginella_moellendorffii
------------------------------------------------------------------------------------------------------------------------------------------------------------------------------------------------------------------------------------------------------------------------------------------------------------------------------------------------------------------------------------------------------------------------------------------------------------------------------------------------------------------------------------------------------------------------------------------------------------------------------------------------------------------------------------------------------------------------------------------------------------------------------------------------------------------------------------------------------------------------------------------------------------------------------------------------------------------------------------------------------------------------------------------------------------------------------------------------------------------------------------------------------------------------------------------------------------------------------------------------------------------------------------------------------------------------------------------------------------------GGACGCGTTTATTGGGAAACCGAA------------------------------GACATGAAGGAGAAAGCAGCACACGAATTTGTTGAATCTGCAAAACTTGACCCCAGTCGAGCTGATACGTTCATCTACTTGGGCCACTACTACAGAGAGCTTGCAAAAGATCTTCGAAGGGCAGTTCGCTGCTACCAAAAGGCTGTGGCTTTGGACGCCGAAAATGAAGCGACGGGAGAAATGCTTTGTGACATCCTTGATCATGGGGGGCAGTTTTCAATGGAAAAGAACATTTGTGAAGAGGCTTCAAAAAAATCACCTCGTGCATTTTGGGCATGGCGGCGTCTTGGATTTATTCAGGTAGCGGAACGGAAGTGGTCAGAGGCAATATCGAGCACGCAATATGGTCTTCGCGGATATCCGACTGATTCCCGCCTTTGGGAGGCTCTAGCACTGTCTTATAAAAAGCTAGGCATGCTTACTGCCGCGTCGAAGGCTTTTGGTCGTGCATTTGACCTTGAC---AACAGTAGCCTGTTCGCTGCTCTTGAAATGGGAGCTATCGACCTTGCCTTGTCCGCATTTTCTAAGGTGTTTTGTTCTTCTACGGCG---TATCGTGAAGCCTTGCGTATCTCTCCTGGTGAGCTCATTGCTATTCATGGCCTCGTATCTTCCTTACTTGGTCAAGCTCGGGAGTGCTTTACTCAGGGTGCGTTTTGGTGGTGTGCTACAATCTTGAAGGAGGCAATTGATTTAGCCATTGGAAGCAGG------TCGATGTATGGGCATTTGGTTGCCATATGGAAGCACCTTGGCGATGCAAGCTTGATGTACGCGCAGTCGTTGCCT---------TTT------------GAATCAGCAGATCCGCAG---AGATCTTGGCAAGAGGCTGTTGACTCGTGGTACAGTGAACGAGTAGATGCTGCGAATAACGCTGTGCATGCGTATCGACGTGCAATCCATTTGCTACCAAGCGAAGGGAGTCTGTATCGTGATCTT------GCAACCGCAATGGAGTATACGTTGAATTTAAAGAAACCTTCCAGACCCTCACAAACAAGATGGTTCGAAACGGAAATTATTGTCTGCTGTGGTTTGCAACACGATGGATCGAACGCGGATATGTGGGTGTCTCTAGCTCTCGTCACTCAACACAAAGGACTCCGGCAGCATGCTCTTATTCAGGCTCTCCGACTTGATGCAAACCATGCAATTGCATGGGCTTATCTAGGCCAACTCTATTTGAGTTTGGGTGAGCAAGTCCTGGCGCAACAATCATTCGATAGAGCTCGAAGTGCAGATCCAACTTTATCATTGCCATGGGCCGGAATGGCACTCATC------------------------------------------------------------------------------------------------------------------------------------------------------------------------------------------------------------------------------------------------------------------------------------------------------------------------------------------------------------------------------------------------------------------------------------------------------------------------------------------------------------------------------------------------------------------------------------------------------------------------------------------------------------------------------------------------------------------------------------------------------------------------------------------------------------------------------------------------------------------------------------------------------------------------------------------------------------------------------------------------------------------------------------------------------------------------------------------------------------------------------------------------------------------------------------------------------------------------------------------------------------------------------------------------------------------------------------------------------------------------------------------------------------------------------------------------------------------------------------------------------------------------------------------------------------------------------------------------------------------------------------CATTATAATTTAAGCCAGAGAACTACC------------------------------------------------------------TCGAAGGATCAGGCTTTAGAAGCGTTCGCAAGCTGTTCCTGTGCTGTGCAACTCTCA------------------------------TGTGTGAATTTGGCTCTGCAACATGCATCTCAAAGACAGCCATTACAAGCAGCAGCACATAATCTGCGAGGGCTGTCATGT------------------------------------------------------------------------------------------------------------------------------GAGTCCAGAAAGGAT------------------------------------------------------------TACATGCCAGCT------------------------------------------------------------------------------------------GTTGTAGCG------------------------------------------------------------------------------------------------------------TATAGG------------------------------------------------
>Huperzia_squarrosa
---------------------------------------------------------------------------------------------------------------------------------------------------------------------------------------------------------------------------------------------------------------------------------------------------------------------------------------------------------------------------------------------------------------------------------------------------------------------------------------------------------------------------------------------------------------------------------------------------------------------------------------------------------------------------------------------------------------------------------------------------------------------------------------------------------------------------------------------------------------------------------------------------------------------------------------------------------------------------------------------------------------------------------------------------------------------------------------------------------------------------------------------------------------------------------------------------------------------------------------------------------------------------------------------------------------------------------------------------------------------------------------------------------------------------------------------------------------------------------------------------------------------------------------------------------------------------------------------------------------------------------------------------------------------------------------------------------------------------------------------------------------------------------------------------------------------------------------------------------------------------------------------------------------------------------------------------------------------------------------------------------------------------------------------------------GCTGCTTCTCTCTTAGCGCATGCACGAGAATTGATTAAGCAGGCTGCTTATGCCTGGGGTGCTAATCTTTTGGAGGAAGCTTTAGAGCTGGCATCTTATTGTGCA------CATAACTTTGGAAATTTGAGAGCAGTTTGGAAGCTTTTGGGAGATATAGGGGTAGAATATGCCCAAGTGTTGCCATGTAAATTATGGGGCATCGCAGATGATGCAGTTCAATACGAC------TCTGTAAAGACTATTATTATCTCTTGGTATGAAAAACGTAAAAGTGTTGTGAAGTGTGCAGTACAAGCCTATCAACATGCTCTTCACCTTAACCCATCTCAAGGTGAACTGTATGCGGACTTG------GGGCTTGCTTTGAAGCTATCGCGTTCTTTGAACAAAGCTTCTAGTGAAAACTCATCAACCGGAGGTCCTGCTGACACTGCTGTATGCGGAGGTTTGCACCTAGATCCTGTCAATCCAGACATCTGGGTAACGTTTGGTATGGTAAATGGGCACAAAGGGATGCAGCAACATGCTTTCATTCAAGCATTGCAGCTAGATGGAAATCATGCAGTTTCTTGGGCACAACTTGGACAGCTATACTTGAAGGAGGGTGACATGGATTTGGCTAAGCAGTCATTCGAGCGTGCTCGTGCTGCAGATCCTAAGTGTGCTTTACCATGGGCAGGCATGTCTGTGATTCACTCTTTAAAAGATAGAAATCTGGACATGGACGAGGCTTTTGAGAGCTGTCTATATGCCGTTACACTATCACCTTTGGTGGATTACAAGGTGGGACTGGCTAAGGTTGCTGCAGAGACCAAACGGATTCATCTGTCTCAGGTCTATGCATCTATTCAGCAGGCAGTTCTTCATTCACCAGATCGACCAGAAGCCCTTAACCTCTTAGGACTTGCTTCCGAATCTCGAGGTTTACTGGGAATGGCAATCAAAAGTTTTTACCTAGCTCGTGCTTTGCTGACTGAAGTCGAAGAAGGATCGTTA---ACAAAAAGTCACAAA------CATTTGGCTGTATCTTTGAATCTTGCTCGAGTTTATGTGAAAGCTGGAAATAGCAAAGCTGCAGTA------------ATGGAGTACCAGAAGCTTAATTCAAATGGCAACTTGAGGGGTGAACTTGAAGGGCAGTTGTACTTTGCACTTTCATTGTGGAGATCTGGCTATCATGATGAGGGGCTAAAAGTAGCAAAGCAAATGGTCAAAGCAGTAACTGTAGGGACACATCATCACTTTGCTGCT---TTGTGCCTTGTTTTCCAGTTTCTTTATCACTTATCTGGTGCTATACCTACTCTGGAGGAGATTTGGAAGCTCCCAAGTGAAGTTTTTCGTGATGCTCATTTTTGTTACGTGGCAATTGCAATAAGT---------------------------------------------------------------------------------------------------------------ATCACAACTGGCAAGGATGATAATGTTGGT---------------CAATTGCTTAAAAAATGCCCTCATCTTTTT------------------------------------------------------------------------------------------------------------------------------------------------------------------------------------------------------------------------------------------------------------------------------------------------------------------------------------------------------------------------------------------------------------------------------------------------------------------------------------------------------------------------------------------------------------------------------------------------------------------------------------------------------------------------------------------------------------------------------------------------------------------------------------------------------------------------------------------------------------------------------------------------------------------------------------------------------------------------------------------------------------------------AATATACAAAATGCATCCAAGACACACTCT---------------------------------------------------------------------------------------------------------------------------------------------------------------------------------------------------------------------------------------------------------------------------------------------------------------------------------------------------------------------------------------------------------------
>Lygodium_japonicum
GCGGAAGTTCATGAAGCAACTGGGAATTCCACAAAGGTTGTTGAAGCTTGTGAAGCTGCTGTGCAAATATTCAAGAATGCAGGTGATATGGTACACATGACAGAGTATATACGCAGATTGGCTGTCGCTAGTGCAGCAAATTCTGATCATGCAAAAGCGCATGAAGCTTGGGAATCTCTGCTAGAAGTACCAGTCATTTCAGAAGCTCTTCATTTGGAGGCCCTTTGTGGGATTGTTGATGCCAAAGCCGGCATAATGGAAAACAAAATAGAGGAAGCTTGTAGAAGGCACCTTTCCGAAGATAAAACTATTGATGTTGTGTCAGCGAGACATATTGCAGAGCATGAATGGGCCCGGAGTGAGGAATCTCAGAAAATGGAGGAAATGCTGTGGTGCATCCTGAATCAGATGGGAGATTCCCGAAAGCATGGCAGTTTATTATTGCAGCTACTGGTTCGACGTATGCAAGGTGGTACTAGCAGCTCAGGCAAAGAACACAGACATTTGCTCTTACAAGTCACACAGCTTTGTTTGTCTCTACTGTCGCAACATGGTTCAACTGATGCTGCTGTTATCTTCCTTGCCATTTGTGAAGAAGATAATGTAGATAGCATATTTGATGAATTGGGAATGCCAGAATTTGCAGAGGGACGAGTCAATAGGCTTGTATATGTAGGGAGAAAATTTTCCCACACATATCCCAGTGAGGGGCCTATACTCTCAGCTCTTGTGTTAGCTATGCATGAATCTTGCCCCCATATCTCAAGTTTAGGGCGCAAGAGGTCATACTGTGAGTATGCTTTGCGTATGAATGAGAACAGCATAGTGGGATGGCAGGTTCTAGCAGAACTTAGAGCATCTGAAGGATCGCATTCAAGTGCTGCTGAGTGCATCCGGAGAGGTCTACAGGTCATTGCCAGATTTCGATTCCTTTATGGGCTGACTTTGCAGCTTGCTGAGCTTAGCTTACAACTGGTGCTTGGATATTCCCTTCTTAAGTCAGGAGCTCATGATGAAGCTTGTCAAAACTTCCAAAGTATAATGAAGGCTGCCAAAAGTTTGAATGGCGCGGATGCTCCTAAATTACTTACAGCAGCTTCTGAGGGGAAGGCAAAGGCGCTTCTTGCAGAAGCACGTGTGCAGGAAGCTTCAGAAGCTCTTTCTTTATTAGTTACTGACAATCCTGACAATGCATGGGCACTAGCTGAACTAGCCTGGTTGGCCTTTCAAAAGAATGACTTGGAGCAAGCAAGAATTAATCTTGAGAAAGCAGTAACCATTAACCCAGAAAATGCAAGATACCACTACAAATTGGGCTTGTTGTACTGGACCTCTGACAATGTG---------------------CTGCATTGTAAAGGAAAGGCTTTAAGCCATCTTTTAGAGGCTGCACGATTGGACTCTTCTCAATATGAAGTATTTCGGCTTTTGGGACATTACTATAGAGATACCCCAGATGGCCTAAAAAGGGCTTTGCGTTGCTATCAAAAGGCAGTACTTCTCAACTCTGAAGATGAAGAAGCAGGGGAAGCGTTGTGTGATTTGTTGGAGAGTGGAGGCCAAGAACTATTGCAGATGACCTGCTGTCATGAAGCAACACAGAAGTCACCTCGTTCATTTTGGGCTTTCCGCCGTTTAGGCTATCTCCAGGCCAGGCGGAAGGAGTGGCCTGATGCAGTGAGGAATCTTCAGCATGCTGTTAGAGGCTATCCAAACTGTGCAAATCTGTGGGAGGCATTAGGTTTAGCATATCAGCAACTGGGAATGCTTACAGCCGCTCTGAAGGCATACAGTCGTGTAATTGCAATTCAGGGTAGCAGCTCAGTATTTGCCCTGCAACAGAGTGGCAATATTCTTTTGACACTTAGATCA------------TACAGAAAGGCAGTGAACATGTTTGAAACTGCATTGGAGGAGGAGCCAGAACATTTGGCTGGGAAGTATGGAATGGCCTCTGCACTTCTTGGGCTTGCACAGGAATGCAGACTGATGGGTGCATTTGAGTGGAGTGCCTCACTTTTAAAGGAGGCATCTCATTTTGCAACTTCTGGAACG------TTCAAGCATTCTAATGTTGCCTCCTTGTGGAAGCTACTGGGAGATATTGAGATGACTTATGCTAGGACGGTCCCT---------------------------------------------------------------------------------------------------------------------------------------------------------------------------------------------------------------------------------------------------------------------------------------------------------------------------------------------------------------------------------------------------------TGGAAATTTCTTGGCAGT------------------------------------------------------------------------------------------------------------------------------------------GATAAAAATTGGAGTCTACTAAATGCCAAACAG------------------------------------------------------------------------------------------------------------------------------------------------------------------------------------------------------------------------------------------------------------------------------------------------AGACAACAGTTAAGATTTGAGAAATTTCGAGAGTCAGTG---------------------------------------------------------------------------------------------------------------------------------------------------------------------------------------------------------------------------------------------------------------------------------------------------------------------------------------------------------------------------------------------------------------------------------------------------------------------------------------------------------------------------------------------------------------------------------------------------------------------------------------------------------------------------------------------------------------------------------------------------------------------------------------------------GAGTCTTGGAACAAGCGACGA---------------------------------------------------------------------------------------------------------------------------------------------------------------------------------------------------------------------------------------------------------------------------------------------------------------------------------------------------------------------------------------------------------------------------------------------------------------------------------------------------------------------------------------------------------------------------------------------------------------------------------------------------------------------------------------------------------------------------------------------------------------------------------CTGTTGGCTGCTGCAAAAGCA------------------------------------------------------------------------------------------------------------------------------------------------------------------------------------------------------------------------------------------------------------------------------------------------------------------------------------------------------
>Oryza_sativa
------------------------------------------------------------------------------------------------------------------------------------------------------------------------------------------------------------------------------------------------------------------------------------------------------------------------------------------------------------------------------------------------------------------------------------------------------------------------------------------------------------------------------------------------------------------------------------------------------------------------------------------------------------------------------------------------------------------------------------------------------------------------------------------------------------------------------------------------------------------------------------------------------------------------------------------------------------------------------------------------------------------------------------------------------------------------------------------------------------------------------------------------------------------------------------------------------------------------------------------------------------------------------------------------------------------------------------------------------------------------------------------------------------------------------------------------------------------------------------------------------------------------------------------------------------------------------------------------------------------------------------------------------------------------------------------------------------------------------------------------------------------------------------------------------------------------------------------------------------------------------------------------------------------------------------------------------------------------------------------------------------------------------------------------------------------------------------------------------------------------------------------------------------------------------------------------------------------------------------------------------------------------------------------------------------------------------------------------------------------------------------------------------------------------------------------------------------------------------------------------------------------------------------------------------------------------------------------------------------------------------------------------------------------------------------------------------------------------------------------------------------------------------------------------------------------------------------------------------------------------------------------------------------------------------------------------------------------------------------------------------------------------------------------------------------------------------------------------------------------------------------------------------------------------------------------------------------------------------------------------------------------------------------------TGGAAACTTGGTCGGCATGATGAAGCTCTTTCAGTATCAAGAAACTTGGCTGAAAACTTATCGAGTATGAAGCAGGAGAGTGCAACTGCAGCTTTAGGATTCATATGCACGTTGACATACAACATCTCTGGGAAGGACTCTGCAGCTGCGGTCATTCATAAACTGCCTGGTCAACTCAATTACAGCACACAGCTGAAATTTATTATCTCTGCATTAGATGCTTTACAGCCAAACAAGCGTTTTCAGTTACCCCAGCTGAGTATGCCTCCTAGGCTTACATCGTATGAAGTCATGAGTGAAGTCCACTCAAATATTGCTCTTGGAAATGCTATTGGTGGGGAATCAGACAAGTTTTTAAGGGTTGATGGTGGCCTGTCTTACCTGAAAAAGGTTCTACACATGTATCCCGACTGCAGTTTAGTAAGAAACCAACTTGGATCTCTGCTACTGTCAAGTGAAGATTGGATGGCTTCTCATAAAGCAGTAAGGGTTACTTCATTGTCCCGGGGATATACATCCAAT---AGGGGCTTAAGATCTCCACACCAAATTCAAGCATGTGCAGCAGTTTCTTGCTATGCTACCTGCACTTCTTACCCAAAGTTCTCTTTTCCAACATGTGAAGATCAATACCTAAGCGGATACAATGCAATATGCCGCCTGCAAAGGTGGGTTCATCTAGAACCGTGGAACCAAGATGCACGTCGCCTCCTTGTACTTACCCTTTTCCAAAAAGCACGTGAAGAAAAGTATCCGAAACATATCTGCACCATTTTGAAGAGGCTGATTTTGCAAGTTCTCTCCAGTGGTAGCAATTCACAAGACAATAAGGTGGTTCAGTATGGGAACTACTTGTTACTTCTTGTGGCTTCAGAGGTTAGTTTGCAATCTGGTGACCATGGCAACTGTATTGCTCAAGCTACTGAAGCTCTTGGAGTAACTTCTTCGAGCGTGGATTCTTTCTTTGCACACTTGCAACTGTGTCGGGCCTATGTGATGCAAGGCAATCTTTTGAACTCTAGGAGTGAGTACATGAAATGCCTGCAAAAC------------------CGTACAGATACTGAAATTGGCTGGGTAATACTTAAGCAACTTGCATCTATATGTTCACTGGAGGGTACCCCTGATGAAATAGAGATACATCTCGGAGGATGCGTTGAAAGGAAAGGT---AGCAATGCATCCAAATGGATGTCTCTTTTTTATCTAGCATGCGCTCAGTGTTCAGTATGGAATGAGGACTTTGCAAGTGCTGAAAAAGCTATTGCTCAGGCATGTGCTGAAGGGGATCCTGACAGCTGTGTCTTATTTCTCAACGGCGCAATTTGTATGGACATTGCTTGGAGGTTCGCGGCCCCTCAATTTATAGCCCGTGCAGCTTCCAGCCTCAGAAAGGCACAGCAGAAATCACTT---GCTTCTTTACCTATTGTGTCCCTCTTACTGGCCCAAGCAGAAGGCAGCCTTGGC---------------TCCAAAGCCAAGTGGGAGAAAAACCTTCGTCTAGAGTGGTTCTCATGGCCCCCAGAATTGAGGCCTGCTGAG------------------------------------------------------CTCTATTTCCAG---ATGCATCTTCTGGCAACGCAGTCAAGTGCAGCAACTTCCCAGCAGAACCAGCTAGTGGAAACCATGCAA------ACCCCAGAGAAGTGGCTTCTCAGGGCGATACACCTGAACCCGTCGTGCTCTAGGTAC---TGGACGGCTCTGATGCAACTCGTGTACGTGTAA---------
>Ananas_comosus
---------------------------------------------------------------------------------------------------------------------------------------------------------------------------------------------------------------------------------------------------------------ATGCCAGAAACGGTGGACGATGATCTCTTCGAGAAG---------------------------------------------------------------------------------------------------------------------------------------------------------------------------------------------------------------------------------------------------------------------------------------------------------------------------------------------------------------------------------------------------------------------------------------------------------------------------------------------------------------------------------------------------------------------------------------------------------------------------------------------------------------------------------------------------------------------------------------------------------------------------------------------------------------------------------------------------------------------------------------------------------------------------------------------------------------------------------------------------------TTGCAGCAAACCCTAGAGTCCGATCCCAACAACCCAAACAACCATTACAACCTCGCCCTCTTCTTGTGGAAGAAGGGAGAAGAATCGGAAGAAAGAGAAGAATCCAAGCGGTTCAAGGAGCGAGCAGCTGAGCATTTCTTGACCTCCGCAAAGCTGAACCCGAATGAAGGCGCCGCGTTCCGCTTCCTCGGGCATTTCTACGGCCGGGTGGCTGCGGACGCCCAGAGGGCTTCCAAGTGCTACCAGAGGGCTGTCACCCTCAATCCCGAGGATTCTGAAGCAGGAGAGGGACTATGCGATTTGCTGGATGGAGAGGGAAAGGAGAACTTGGTGATTGCTGTGTGCAAGGAGGCCTCCGACAAGTCTCCGAAAGCTTTTTGGGCATTTCGGAGGTCCATCAAAGTAGATTGT---CAGAGGCAGTACAAA------GTCTTCAGCATGCAA------------------------------------TACGAGGCGCTTGGTCTTGCGTACCACCGATTGGGTATGTTTACTGCAGCCATAAAGTCATATGGGCGAGCCATTGAGCTGGAG---GGATCGAGAATTTTTGCACTAGTAGAGAGCGGGAACATCCAGCTAATGCTTGGCTCT------------TTTAGAAAAGGGGTTGAGCAGTTCTCATCTGCCCTGGAAACAGTACCTAACAATTTAGCTGCACAATTTGGGCTTGCTTCTGGGTTACTTGGTTGGTCAAGGCAGTGTATTAGTTCTGGAGCCTTTGGTTGGGGAGCTACTCTATTGAAGGAAGCTGCGGAAGCAGCAAAAGCTTGTACG------TCTTTGTCGGGAAATCAATATTCTGCTTGGAAGTTGCAGGGAGATATACAGATTGCCTATGCGAAATGCTTTCCA---------TGGGAAGACAAAGAGGACAGCCCAGAAGTCGATGAGAAGATCTTTAAAGTTTCTATTGATCAGTGGAAAAATACATGCCTTCTAGCGGCAAATAGTGCAAAGTGCTCATATCAACGGGCTTTACACCTAGCTCCCTGGCAGGCTAATTTATACGCTGATATT------GCAATGTCAGTGGATCTTATCTATTCTATGGAA---------GAGAAAAAGGAACCCGACCCTGCTCTTCCTGAGAAAATGTGTTTGGGTGCCTTGCTGCTGGAGCCGATTAATAAAGAGTTCTGGGTCATATTGGGCTGTTTGTCTAGTAATCATGCTCTAAAGCAGCATTCTTTTATTAGAGGCCTGCAGTTGGACATATCTCTTTCAGAAGCATGGGCATATCTTGGAAAGTTCTACGAAAGTTTAGGTGAGAAGCTATTGGCAAGGCAAGCATTTGATCGTGCTAGAAGCATTGATCCTTCTTTAGCCTTGCCATGGGCTGGCATGTCTGTTGGCTATCAGGACAGGACTAGCTTGGCAAAT------GAGTCTTTTGAAAGCTGCCTAAGGGCTGTGCAGATTCTGCCTCTTGCAGAGTTTCAAGTTGGCCTTGGAACAATTGCGATTCTTTCTGGTCATCTTCTGTCCCCTCAGGTATTTGGAGCCATAAGGCAGGCTGTTCAGCGGGCGCCTCATTATCCTGAATCACATAATTTAAATGGCTTAGTATGTGAAGCGCAATCAGATTATCAGTCTGCGGTGACTGCATACAGGCATGCCAAATGTGCTCTTGCCATCATGCCCAATTCGAAGGCAGATATCAACTCTCATCTT---------GCAGATGTATCATTTAATCTTGTCCGATCACTCTGTAAGGCAGGACTTGCTTTTGATGCTGCA------------CAGGAATGTGAAGATCTGAAGAGAAAAGGTTTTCTT------GATATCAAAGGATTGCAAATATATGCTGTTATAATGTGGAAACTTGGACAATATGATTCAGCTCTCACCATTGCTAGAAGTTTGGCCAAAAATGTCTTAACCATGAACCAGACAGGTGTAGCTGCTGCTATAGGACTAATAAGCTCGTTAATCTACAGCATTTCAGGAAAGGAATCTGCTATTGCAGTGATACAGAAACTCCCCGGTCAGTTTCTGGAAAGTGATAGAATGAGACTAATTATCTCTGCATTAAGTGCTTTAGGGCCAAGCATGCAGCTGCAGTTGTCTCTACCAAGTATGTTTCAGACAGTGGTATCCTATGGTGTGGTCAATGAAATTCACTCAATCATTGCTCTCAGCAAGATGATTAGCAGTGAGTTAAACCAAGATTTGAGAATTGATCATGGGGTGAATTACTTGAGAAAAGTTCTTCACATGTATCCTGACAGCTCTTTATTAAGAAGCCAACTGGGTTCACTTTTACTATCCAGAGGAGACAGGATGGCTCCTCATAAAGCAGTTGAGTGCGCTCCTTTATCTGATGGTCAGACAGCCAAG---CCGGGTTTTAAATCACCGGACGTAATTCATGGTGCTGCAGTAGTTTCTTGCTACGCTTGCCGTTCTACTATTCCGAAGTTTTCTTTCTCAACCTGTCCTGTTCAGCATATGCATCAAAAGTCGAGAGTATATCATCTTCAAAGATGGCTGCATCGAGAACCATGGAACAGAACTGCACGATATCTGCTTATACTCAACCTTCTGCAGAAAGCTCGTGAAGAAAAGTTTCCTGAACGTCTGTGTATTATTTTAAAACGGTTGTTAAAGGATGCTCTTTCTAATGAAAGTTACTTGGAAAAGAATAAACAATGTCAGTATGAAAAGTTCATTCTTCTACTCTCTGCTTCAGAGATCAGTTTGCAATCTCGGGACTTTCTTGAGTGTATCAGTTGTGCTAAGGAGGCATTAGGTGTTAATCCTTTGAACACTGAACCCTTCTTTGCACACCTACAACTGTGTCGTGCCTATGCACTTCAAGGGAATATTTCAAACCTTAGGGATGAATATGCGAACTGCTTGCGGATC------------------AGTACAACCAATGAAATTGGTTGGGTAATGCTTAAATACCTTGAACCTAGTTGTCAGTTGGAGGACTCATCTGATGCAATAGTGGTAAACCTCCAAAAGTGCATCGAAAGGAAAGGT---AATTCCTCGAATTATTGGGTAGGACTATTATATTTAGCTTGTGCTCAATGCTTTGTATGGGCTGAAGACTACGTAAGTGCGGAGCAAGCTCTTGCACAGGCTTGTGCTGAAGTGGATGCTGACAGCTGCCTCTTGCTTTGTCATGGTGTAATCTGTATGGAACTTGCTAGGCGGGAATGTGTTCCTCAGTTTCTATCTCGTGCTTTATCTAGCCTCACAAAGGCACAGAAGGCCTCACCA---ACTCCTTTACCTATTGTCTCCTTATTGCTGGCTCAAGTAGAGGCCAGCCTAGGT---------------TCCAAAGCTAAATGGGAGAGAAATCTCCGTTTAGAATGGTCCTCTTGGCCGCCAGCTATGAGGCCTGCTGAG------------------------------------------------------TTGTACTTTCAA---ATGCACTTGCTTGCGATGCAGTCAAGTGCAGTTTCTGGCCAACACTCTGGT---GTGGAGTCATCACAA------AGCCCGGAGAGGTGGCTTCTTCGTGCGATACATCTGAACCCGTCATGTTTGAGATAT---TGGAAGGTTTTGCAGAAGCTCGTAGACAGCTAA---------
>Amborella_tricopoda
---------------------------------------------------------------------------------------------------------------------------------------------------------------------------------------------------------------------------------------------------------------ATGGAAAACGGTTCAGATGAAGATATTAGCAGGCAG---------------------------------------------------------------------------------------------------------------------------------------------------------------------------------------------------------------------------------------------------------------------------------------------------------------------------------------------------------------------------------------------------------------------------------------------------------------------------------------------------------------------------------------------------------------------------------------------------------------------------------------------------------------------------------------------------------------------------------------------------------------------------------------------------------------------------------------------------------------------------------------------------------------------------------------------------------------------------------------------------------CTACAGGAAACCCTAGACTCTGATCCTAACAACTATTCACACCATTACAACCTCGCTGTTTTCTTTTGGGAAAACGGGGAGAAGAGAAAGGAG------------------TGGAGGGACAAGGCAGCTGAACATTTGGTTCTATGTGTGAAACTAGACCCCAACAATGGAGATGCCTTTCGATTGCTTGGCCATTATTACAGTCATGTATCGGTTGATGTGCAGAGAGCTGCAAAGTGCTACCAAAGAGCAGTATATATCAGTCCAGAAGATAGTGAAGCAGGGGAAGCCTTATGTGAGTTACTGGATGAGGGAGGGAAAGAGATATTGGAGGTCATTGTATGTCAAGAAGCTTCCAAAAAGTCACCTAGAGCATTTTGGGCCTGGAGGCGTTTGGGTTACTTGCAGGTTCATCAAAAGAAATGGATGGATGCCGCTCAAAGTCTCCAACATGCCGTTCGGGGCTATCCTACATGTGCTGATTTATGGGAAGCTCTGGGTCTTGCATATCAACGGCTGGGCATGTTCACTGCAGCTGTAAAGTCGTATGGGCGTGCCATTGAACTGGAGGGGGGCTCAAGGGTATTTTCATTAATCGAAAGCGGCAACGTACTATCACTTCTTGGTTCG------------TTTAGAAAGGGAGTTGAGCAGTTTCGCCTTGCATTGGTGATTGCACCTGAAAATTTGGCTGCCCATTATGGGCTTGCTTCTGCACTGCTTGGAATGTCAAAGGAATGTGTAAATTCTGGTGCCTTTAAATGGGGAGCTTCCTTACTTGAGGAAGCCTCTGACATTGTCAGAGGATGTTTG------CACTTAGCAGGAAACATTTCTTCCATGTGGAAGTTGTATGGGGATATTCAGTTTGCATATGCAAAATGTCATCCC---------TGGGCCATTGAAATGAAGTGCACCGAAATTAACGAGGAGTCCTTTACAGCATCTGTACTTTCCTGGAAGAAAAAGTGTTGTTCGGCAGCAAGATGTGCTAAGCGTTTGTATCAAAAAGCTCTCCATCTAGCTCCATGGGAAGCCAATCTCTCGTCAGATGTT------GCTATATCTCAAGATCTCTTCTGCTCTTGGGAAGAGGAAATTGCCCTGGATGAGCATGATTTGCAGCTAGCTGAGAAGATGTCTTTGGGTGCCTTGATGATTGAGGGCAACAACGATGAGTTTTGGGTCAAACTAGGCTGCTCGTCAAAAAATAAAGCATTGCAACAACATGCTCTTATCAGGGCCTTGCAATTGGATATCTCCAATGCGACTGCCTGGGCTTATCTTGGAAAGCTTTACAAGAAACATGGTCATAATCTACTGGCCAAGCAAGCATTTGATCGAGCTAGAAGCATAGATCCTTCACTGGCATTGCCGTGGGCAGGAATGTCAACTTATGTTCATGACGGGGAGTGTTCCCCAGAT------GAGGCCTATGAAAGCTGCCTGCGTGCCGTGCAGACACTGCCAGTAGCTGAATTCCAAATGGCTCTTGGACAGCTTGCTCTTCTTTCTGGTCATCTTCATTCTTCTGCAGTATATGCGGCTGCAAAGCATGCTGTTCAACGGGCACCCCACTCTCCTGAGGCGCATAATCTACATGGCCTGGTCTCTGAAGCAAGAAAAGATTATCATTCTGCAATTGATGCCTATAAGATGGCCATGTACTGCATTAACAGTTTTGCAAAGACAGCTTCA------CAGTCTGATTAT---------AGTGACATACGCGTCAACCTAGCTAGATCCCTTTGCAAGGCAGGGCATGTACTTGATGCTATA------------CACGAATGTGGCATATTGCAAAGTGAAGGTCTACTG------GACTGCATGGGGCTACAAGTATATGCAGTGACCTTATATAGACTAGGCAAGAATGATGAGGCCCTCCTTGTTACGAAAAAATTAGTTGAGATGGTTTCATCTATGAACTGGACAAGTGGGGCAGCAACACTAGCATTGGTGTGTAAATTGCTGTACCACATTTCAGGCCAGGAGACTGCAGCAGCTATGGTGTTAAGCAGCCCTCGAGAATTGTTGCAAAACTCAAAATTGAGTACTGTCGCCTGTTTGGTTACTGTTCTTGACTTGTCTGGCGTGCATAGACTGTTTTTCCAAAGTAGCTTTCAGAAGCTCTTCTCCCATGAAGATGCTCCAATATTACACTCTTTACTTGCTAAGGGTATACAGATTTCACATGGAACAGATTTGAATCTGGGAATCAAGAATGCATCTCTTTACCTAAGAAGGGTTTTACACATGTATCCTGATAGTAATTTGATAAGGAACCAACTTGCTTTCCTTCTATTATCCAGCAGAGGTCCAACAGCTTCTCACACTGCAATAAGATGCATTGATATGGACCCACATGCACAACCTGTGGCCAAAGGCTCAAAGTCAGCATTTGAGATTCTAGGATCAGCTGCAGTTTCATGTTATGATTGTTGCACCTCGAAATCCAAGTTATCTTTTCAAACATGT------AAACATAAGTTTGGGACAAGCTCAATACAACAATTACAGAGGTGGTTGCATCGGTACCCATGGAACCGCAAGGCAAGATACTTTCTTATTCTTAATCTCTTCCAAAAGGCTCGTGAAGAGAGATACCCTCGCCATCTTTGTGATAACCTTGGGCGCCAACTAACTGTTGCTCTTAATGACCAAGGAAATCATGTGGAGATATATTCA---TCTTATCAGAAGTTCCAACTTCTTTTATGTGCTTCTGAAATAAGCCTTCAAATTGGAGCCTCTTCTGATAGCAAAGCTTACGCAACAAGTGCTCTGGGCATTCCAGTACCAAACAGTGTGCTCTTTTTTGGACACTTACAATTAGGTCGTATACATGCAGCATCTGGGAATATGGCGGGCCTAAGAGAAGAATGCAGCCAGTGTTTGCAACTT------------------GGGACCAACTTTGAAATAGGGTGGATATCACTCAAAATGATTGGGACTAGATACAAATTGCAGATAAGTATGGATGAGATTGATGCTTATTTTGAGGCTTGCCTCAAAGAGAAAGATGAGAACTCCCAGAGCATGTGGAGGGCAATAATTGCCCTAGTGGATGGCCAGGGTTTCATTTTGGATAATGATCTTGATAAGGCGGAACAAGCTCTGGCTCATGCTTGTTCTATATGGGACGAAGATAGTTGCCTTCATCTTGTTCATGGTGCAATTTGTTTGGAGCTTGCAAGGCAACGATCTGGCTCTCAATTCTTATCTCAAGCATCGGAGAGTCTTTCAAAAGCTCAGGAAAATTCTGAT---TCACGTTTACCTTTTGTCTCTGCTTTGTTGGCTCAAGCTGAGGCCAGCCTTGGT---------------GCCAAAGCCAAGTGGGAGAGAAACCTGCAACTTGAATGGATGTCTTGGCCTCCAGGCTACACTGGTAATGCATCCAGCGTTCTTAATGGCGGATGGTGGAGATTAAGC------------------TTGGCTTCAGCA---ATGGACATTCACGTAGGACTAGGGGTGATAATCAGAGATGAGACCAGCGGAGCTATA------------------TTTTCAGATGCATTTGCTCACCAGGCAATCTAA---------------------------------------------------------------------
>Littorella_uniflora
---------------------------------------------------------------------------------------------------------------------------------------------------------------------------------------------------------------------------------------------------------------ATGGAG------GAAGAAGACGCTCATTTAAAGCAG---------------------------------------------------------------------------------------------------------------------------------------------------------------------------------------------------------------------------------------------------------------------------------------------------------------------------------------------------------------------------------------------------------------------------------------------------------------------------------------------------------------------------------------------------------------------------------------------------------------------------------------------------------------------------------------------------------------------------------------------------------------------------------------------------------------------------------------------------------------------------------------------------------------------------------------------------------------------------------------------------------CTGCAAGAGGCAGTCAATATCGACCCCGATGACCCTTCTCTTCGTTTTAACCTGGGCGTGCTATTATGGGACAAGGGAGAAAAAAGGCCCGAG------------------TTGAGGGAGAAATCAGTGGAGCAGTTTGTAGTTGTAGCAAAGCTAAATCCTCAGGATGGTGCTGCTTTTAGGTATCTAGGGGACTATTACACCCTCGTATCGCCAGAGTCTCAGCGGGCTCTCAAATGCTACCAGAGGGCTGTTTCACTCAACCCTGAGGATTCTGATGCTGGGGATGCCATTTGTGACTTGTTTGATGAAGGAGGCAAAGAGAGTTTGGGGCTTGCAGTTTGCCGCGAAGCGTCGGAGAAGTCTGCCAGGGCATTTTGGGCTTTCCGTCGATTGGGATACCTTCTGGCCCATCAAAAGAAATGGTCTGAAGCTATACAGAGCCTTCAGCATGCTATTCGTGGCTTTCCCGCCTGTGCTGATTTGTGGGAGACCTTAGGTCTTGCTTACCAAAGAATGGGCATGTTTACTGCTGCACTAAAGTCATATGCCAGATCTATTGAGTTGGAC---GATTCAAGGGTTTTTGCACTGATAGAAAGTGGAAATATTTCGTTGATGCTTGGTTCC------------TGCAAAAAGGGAATCGAGCAATTTCAACAAGCGCTGAATGTTTCACCTCGTAATGTTTCTGCACATTATGGGCTTGCATCTGCTCTTCTTGCTTTTGCAAGAGAATGTCACAGTGTGGGTGCCTTCAAATGGGGAGCTTCACTCCTAGAGGAAGCGTCTGAAGTAGCGGTGCGTGGTACA------TTCTTAGCTTGTAACATGTCATGTATATGGAAGCTACACGGAGATATTCAGGTTCTGTACGCTCGATGTTTCCCA---------TGGACACAGGAATTTAGCCTGACGCAACCCGACGAGAAAATTTTCAAATCCTCAATCAGTATGTGGAAACAGACCTGCTTCCTGGCTGCTAGGAATGCCACTCGCGCTTATCAACGTGCTCTGCACCTTGCTCCTTGGCAAGCTAATCTATATTCTGATGTT------GCCATAGCATCAAGTCTTAGTTTATCTTTGGAG---TATGCTGAACGGGACCAGAATTTGTGGTCCGTGGCAGAAAAGATGTGCGTAGGTGGTTTACTTCTTGAAGGCTATAATGATGAGTTCTGGGTCGGGCTTGGGTGTTTATCAAACCACACGGCGTTAAAACAGCATGCTTTTATACGAGGGTTGCAATTGGATACGTCACTGGCTGTTTCATGGGCGTATCTCGGGAAGCTTTATAGGCAAGAAGGTGAAAAGCGGTTAGCCCAGCAAGCGTTTGATCGTGCGAGAAGTATAGATCCATCACTTGCATTACCATGGGCAGGCATGTTGGCTGATGCTGATACTCGAAAGCTCAACCATGAT------GAAGCATATGAATGCTGTTTGCGCGCTGCACAGATACACCCGCTTGCAGAATTTCAAGTCGGTCTTGCGAAGCTCGCGCTGCAGTCTAGCTACCTGCCATCTTCAGAGGTGTTCGGAGCCATTCAACAGGCCTTACAACATGTTCCACACTATCCAGAAACCCACAACTTGAATGGTCTAGTATGCGAATCAAGATCGGATTATCAAGGCGCTATTATCTCCTACAGGCTGGCACGATGTTCTTTGATATCTTATGCAGTTGAAACAACA------GAATCTTATTTC---------CAAGATATATGTATCAATTTGGCCAGATCCCTCTGTATGGCTGGAGATGTAAGCGGTGCAGTT------------GAAGAGTGTGAACATCTACACCAAAAAGGACAGCTC------GATTCGGAGGGTCTGCAGATCTATGCTTTATGTTTGTGGAAACTTGGGAACAAAGACATGGCTTTGTCAATGACAAGAACACTAGCTGCACGCGTTTTGTCTATGGAACCCAATCTTGCTGCTGTTTCAATTAGCTTCATTTGTAGAATGCTGTTTTATGTTTCTGGTCCAGAATCAACGATCACCAGCATTTTGAAAATGCCCAAGGAGTTTTTCCATAGTTCAAAAATTAGTTTTGTCATCTCTGCTATCCATGTTCTGGACCAAAAAGATCAACTCCAATCAGTTGTTTCTAGCAGTCGCTCCTTTGTATCATCTCGTGAAGAGATAGTCGCAATGCACCTTCTGATTGCACTTGGTAAATTGGTCAAGCATGGTCATATAGACGGCCTTTCGATTCAGAAAGGAGTTGATCACCTGAGAAAGGCTCTTCACATGTTCCCTAATAGTAGTGTGCTAAGGAATCTTCTTGGTTATCTTCTACTATCAAGCAAAGAATGGGGACACCTTTATCTTGCAACTAGATGTTCCTTCTTAGACTTATCTGACCATCAAAAGGACGAATGCATAAAATCTGCTTCCGAGATCTTTGGTGCTGGAACAGTTGCTTGTTACACTATAGGAAACAGTAATGCGAAATTCCAACTCCCAACCTGTGGACACCAACACCTTTATGGATCTGGAGCAATCAAAACACTGCAAAGATTTTTGCATCAAGAGCCGTGGAACCTCAATGCAAGGTATTTGCTAACAGCCAACTGTTTACAGAAGGCTCGTGCAGAGAATTTTCCAAGACACATGTGTTGTCTGCTGGAGCGGCTTACTGCTGTGGGTCTTTCTGATCATTATAGAAACAGTACACCTTAC------CAGTACCAATATTTCCAGCTTCAACTCTGTGCTGCTGAGGTTAATTTGCAACAGGGCAACATTAGTGAGTGCTTCAGACATGCTAGAAGTGCTTTAGGATCCTCGGTTCATGATAGCTACCTCTTCTTTGCACATTTGTTGCTGTGTCGTGCGCATGCTGCTGAGAACGATATTGTCAGCATGAGCAAAGAGTACAAGCTATGCTTGGATCTT------------------AAAACCGATTCCCATATTGGTTGGATTTGCTTGAAGTTCATTGAAGCTAGATTTGGGCTGCAAGATGGTTCTTCGGTGATCCCCTTGTGCTTTGAAGATTGCTCCAATGATATTGAG---CTTTCTTGGAATATGTGGATGGCTATGTTTAATATGGTACAGGGTTTGATTGCTATAGCGCATGATGATTTTGTCGTCGCAGAAGAGTTTCTTTCACAAGCGTGCTCTTTAGCGGAAGAAGAGAGCGTGTTCTTTTTATGTCATGGTGCCATTTGTATGGAGCTTGCTAGATGGACGTGTGAATCCCACTACATATCACGTGCCATAAGAAGTCTCCAAACAGCAAAAGCAGTTTCATTA---CATCCTTTGCCTGTAATCTCATTGCTGCTTGCACAAGCAGAAGGGAGTGTCTCT---------------TCCAAAGAGAAGTGGCAGACGAACCTTCGAGATGAATGGTTTTCTTGGCCTCCAGAGATTAGGCCTGCAGAG------------------------------------------------------CTTTTCTTCCAA---ATGCATTTACTCTCTAACCAGACTAATATTGAT------------------------------------------CATTCTTTAAAGTTTATTCTTCGAGCAATCCACTTGAATCCTTCATGTTCGAGATAT---TGGAAGTATCTCCAGAAGCACTTGAACTGA------------
>Isoetes_coromandelina
----------------------------------------------------------------------------------------------------------------------------------------------------------------------------------------------------------------------------------------------------------------------------------------------------------------------------------------------------------------------------------------------------------------------------------------------------------------------------------------------------------------------------------------------------------------------------------------------------------------------------------------------------------------------------------------------------------------------------------------------------------------------------------------------------------------------------------------------------------------------------------------------------------------------------------------------------------------------------------------------------------------------------------------------------------------------------------------------------------------------------------------------------------------------------------------------------------------------------------------------------------------------------------------------------------------------------------------------------------------------------------------------------------------------------------------------------------------------------------------------------------------------------------------------------------------------------------------------------------------------------------------------------------------------------------------------------------------------------------------------------------------------------------------------------------------------------------------------------------------------------------------------------------------------------------------------------------------------------------------------------------------------------------------------------------------------------------------------------------------------------------------------------------------------------------------------------------------------------------------------------------------------------------------------------------------------------------------------------------------------------------------------------------------------------------------------------------------------------------------------------------------------------------------------------------------------------------------------------------------------------------------------------------------------------------------------------------------------------------------------------------------------------------------------------------------------------------------------------------------------------------------------------------------------------------------------------------------------------------------------------------------------------------------------------------------------------------------------------------------------------------------------------------------------------------------------------------------------------------------------------------------------------------------------------------------------------------------------------------------------------------------------------------------------------------------------------------------------------------------------------------------------------------------------------------------------------------------------------------------------------------------------------------------------------------------------------------------------------------------------------------------------------------------------------------------------------------------------------------------------------------------------------------------------------------------------------------------------------------------------------------------------------------------------------------------------------------------------------------------------------------------------------------------------------------------------------------------------------------------------------------------------------------------------------------------------------------------------------------------------------------------------------------------------------------------------------------------------------------------------------------------------------------------------------------------------------------------------------------------------------------------------------------------------------------------------------------------------------------------------------------------------TAGAA------CCTTCACTACCTATAGCTTCTTTTCTACTTGGGCAAGCAGAAGCAAGCAAGGA----------------------------------------------------------------------------------------------------------------------------------------------------------------------------------------------------------------------------------------------------------------------------------------------------------------------------------------------
