# Supplementary material for: Phylogenomics indicates the “living fossil” Isoetes diversified in the Cenozoic
Source: PLoS One. 2020 Jun 18;15(6):e0227525. doi: 10.1371/journal.pone.0227525 (PMC7302493; doi:10.1371/journal.pone.0227525)
Supplement: S1 File — Folder containing fasta files for each of the individual nuclear alignments. (GZ) [file pone.0227525.s011.gz › 1_Individual_Nuclear_Alignments/Homolog_13410.orthogroup_24.fasta]

>Ceratodon_purpureus
---------------------------------------------------------------------------------------------------------------------------------------------------------------------------------------------------------------------------------------------------------------------------------------------------------------------------------------------------------------------------------------------------------------------------------------------------------------------------------------ATGGAGCCCGTGGTCCTGGACTCTGGGACGGCGTTTCTGCGAGCGGGGTTCGCCAGCCCCGACCAA---GACCCCTCCATCGTCCTTCCGACAGCAATGACGAGGGTAGAGGAGGATGGG---------------------------GCAAATGGTAAT------------------------------------------------------AGTGAGGCTATGGCGGAT------GTTATA---------------------------------------------------------------CATCCGATTGAGAGAGGAATGATCAAGGATTGGGATGCAATGGAAGATCTATGGCGTTATGTCTTC---TACACTAATCTTGGCTGGGAGCCTGGCAACGAAGGCCAGCTTCTTGTTGCAGAGCCGTTGTTGACACCTAAGGTATCA---------CGAGAGAGAATGGTCCAGACAATGTTCGAAACTTTCAATGTGAATGGCCTTTATGCGATGGAGCAGGCAGTGTTATCT---CTCTATTCAGTA------------------------------------GGCCGAATTACTGGAGTTTCTATCGATGTTGGACACGGGAAGATAGACATTGCTCCCGTATGGGAAGGCGCCATCCAGCACAATGCAGTGAAGCGTTTTGAAATTGCCGGTCAGGATCTCACTGATCTCTTTGCCAAAGAACTTGCAAAGTCACAT------------------------------------------------------------------------------CCGCATGTGAAA------------------TTGGACCTTGCTACTGTGGAGATGCTCAAGGAAAAATACGCAACAGTT---------TCCGAAGAT---------------------TCAACAGCTTATGCTGCAACTGCTGAAGCCTGTCCTAAGATAGAGCATACACTTCCTGATGGACAG------------------------------------------------------------------------------------------------------------------------------------------------------------------------------------------------------------------------------------------GTTATTTCTATCGGAAGAGAAAGGTATACTGTTGGTGAA------------------------------------------------GCTTTGCTACGGCCTTCTACATTA------------GGAGTTGAAGAA---------------------------GATGGCCTGGCTGAGCAACTGCTTCGAAGTGTGTCAATGTGTTACCCTTCTGAGAATCAACGGCAACTTATTGAAAACATTGTCTTGTGCGGGGGCACGTCTGCGATGGCGGGCTTGGATGCACGATTTCAGAAGGAAGCT---------------------------------------------------------------------------GTTCTAGTTGCAAACCCTTCAGTACGACCATCATTAATCAAGCCGCCGGAGTACATGCCCGACAATACC---------------------------------------------------------------------------------------------------------------------------------------------------------------------------------------------------------------------------------------
>Physcomitrella_patens
---------------------------------------------------------------------------------------------------------------------------------------------------------------------------------------------------------------------------------------------------------------------------------------------------------------------------------------------------------------------------------------------------------------------------------------------------------------------------------------ATGGAGCCAGCTGTGCTGGACTCAGGGTCGATGTACTTGAAGGCGGGCTTCGCTAGCCCCGACCAG---GACCCGTCTATAATCCTTCCAACAGCAATGTCGAGGGTGGAGGAGGAAGGG---------------------------GGTAATGGTAAT------------------------------------------------------AGTGGGGTAATTGGGGAC------ATTACA---------------------------------------------------------------CATCCTATCAAACGAGGAATGATTAAAGACTGGGACGCAATGGAAGATCTATGGCGCTATGTTTTT---TACACCGGTCTCGGCTGGGAACCTGGCAACGAAGGCCAGCTTCTTGTTGCCGAACCTTTGTTGACATCTAAGGTATCA---------CGAGAGAGAATGGTTCAGACAATGTTCGAGACTTTCAACGTGAATGGCCTCTATGCAGTGGAGCAGGCAGTGCTTTCT---CTTTATGCAGTA------------------------------------GGACGCATCACCGGTGTCGCTATTGATGCTGGGCATGGGAAGATAGATATTGCTCCTGTATGGGAAGGCGCCGTCCAGCACAATGCAGTCAAGCGTTTTGAAATTGCGGGTCAGGATCTCACTGATCTTCTTGCAAAAGAGCTTGCACAGTCACAA------------------------------------------------------------------------------CCAGATGCGAAA------------------TTGGATCTTGCTGTTGTGGAGATGCTTAAGGAAAAATATGCTACGGTT---------TCCAAAGAC---------------------TCTTCAGGTTATGCTGCAACTGCTGAAGACTGTCCTAGTATAGAGCACACACTTCCTGATGGGCAG------------------------------------------------------------------------------------------------------------------------------------------------------------------------------------------------------------------------------------------GTTATTTCTATTGGAAGAGAGGTGTATACTGTTGGTGAA------------------------------------------------GCTCTGTTACGACCTTCAATCTTG------------GGAGTAGAAGAA---------------------------GACGGCCTGGCTGAACAATTGCTTCGTAGTGTGTCAATGTGTTCTCCTTCTGAGAATCAACGGCAGCTTATTGAAAACATCGTATTGTGTGGAGGCACTTCTATGATGGCGGGTTTGGATGCGCGACTTCATAAAGAGGCC---------------------------------------------------------------------------ATTCTACTTGCGAACCCTTCAGTGCGACCATCACTGATCAAGCCTCCAGAGTACATGCCCGAAAACACATTGATCAATTCTGCTTGGATGGGTGGAGCGATTCTTGCGAAAGTAGTCTTT------CCTCAGAATCAGCACATCACCAAGGCTGAGTATGAT------------------------------------------------GAAACTGGTCCTCCTATTGTCCAC---------------CGGAAGTGCTTCTGA------------------------------------
>Ananas_comosus
---------------------------------------------------------------------------------------------------------------------------------------------------------------------------------------------------------------------------------------------------------------------------------------------------------------------------------------------------------------------------------------------------------------------------------------------------------------------------------------ATGGAGGCGGTGGTCGTCGATGCCGGATCCAAGCTCCTTAAAGCCGGGATCGCCTCCCCCGATCAG---AATCCCGCTCTGATACTCCCGACGAAGATGAAGCGGGTGTTGGAGGAGGGA---GAG---------------GCT---GGGGAGGGGGAG------------------------------------------------------GGTTCGGAGGTCGAGGAG------GTGACTGTG------------------------------------------------------------GATCCCGTAGTGAGGGGTTTTGTCAAGGATTGGGACGCCATGGAGGATTTGCTCAAGCATGTGTTG---TATACGCTGATCGGATGGGAGATTGGGGAGGAGGGACAAATCCTGTTCACCGATCCTCTCTTCACCCCGAAGGCTCTC---------CGGGAGCAATTGGTACAGCTAATGTTCGAAACATTTAATGTTTCAGGCTTTTATGCCTCTGAACAAGCTGTACTATCA---CTTTATGCTGTA------------------------------------GGACGCATCTCAGGATGCACAGTTGACATTGGACATGGGAAGATAGATATTGCGCCAGTTTGTGAAGGTGCGGTTCACCATATAGCTTCAAAAAGGTTTGAAATTGGGGGAATTGATTTGACAAATTTATTTGCACGAGAACTTCAAAAATCCAAT------------------------------------------------------------------------------CCGTTAGTTAAC------------------ATTGACATTTCTGAGATTGAGAAGTTGAAAGAGCAGTATGCTTGCTGT---------GCTGAAGAC---------------------CAATCTACCTTTGACGAAACACAAAATTCGTGTCAGACAGAGAAGCACACTCTCCCAGATGGGCAG------------------------------------------------------------------------------------------------------------------------------------------------------------------------------------------------------------------------------------------GTGATAACAATTAAAAGAGAGCGATATATTGTTGGTGAA------------------------------------------------GCTCTCTTTCAGCCATCTATCTTG------------GGATTAGAGGAG---------------------------TATGGACTTGTTGACCAGCTAGTCCGGAGCATCTCA---ACCGTTTCATCTGAGTACCATCGACAGCTCTTTGAAAATACTATGCTCTGTGGTGGTACAGCATCTATGACTGGTTTTGAAGAGCGGTTCCAGAGAGAAGCA---------------------------------------------------------------------------AATCTATGCACTTCG---TCCATCCGTCCGGCTCTTGTAAAGCCGCCGGAGTACATGCCAGAGAACTTGGCGAAGAACTCTGCTTGGATGGGTGGCGCAATATTGGCCAAAGTTGTTTTC------CCTCAAAACCAGCATGTGACGAAGGCAGATTATGAT------------------------------------------------GAGACTGGTCCGGCAATCGTCCAC---------------AGAAAGTGCTTCTGA------------------------------------
>Oryza_sativa
---------------------------------------------------------------------------------------------------------------------------------------------------------------------------------------------------------------------------------------------------------------------------------------------------------------------------------------------------------------------------------------------------------------------------------------------------------------------------------------ATGGAGGCGGTGGTCGTCGACGCGGGGTCGAAGCTGCTCAAGGCCGGCATCGCCTTGCCCGACCAG---TCCCCATCGCTGGTGATGCCGTCGAAGATGAAGTTGGAGGTAGAGGACGGT---CAG---------------ATG---GGCGACGGC------------------------------------------------------------GCGGTGGTGGAGGAG------GTG---GTG------------------------------------------------------------CAGCCGGTGGTGCGTGGCTTCGTCAAGGACTGGGACGCCATGGAGGACCTGCTCAACTACGTCCTG---TACAGCAACATTGGGTGGGAGATTGGGGATGAGGGCCAGATCCTCTTCACAGAGCCGCTCTTCACACCCAAGGCACTT---------CGGGAGCAACTGGCGCAACTTATGTTCGAAAAATTCAATGTTTCAGGCTTTTATGACTCTGAGCAGGCTGTATTGTCA---CTTTATGCAGTT------------------------------------GGACGCATTTCGGGCTGTACAGTGGACATTGGGCATGGGAAAATCGATATTGCTCCAGTTTGTGAAGGTGCTGTTCAGCACATAGCATCAAAGAGATTTGATATTGGAGGAACTGACTTGACAAACCTATTTGCGGAAGAACTCAAAAAATCTAAC------------------------------------------------------------------------------TCATCGGTAAAC------------------ATTGATATTTCTGATGTTGAGCGGCTGAAAGAGCAGTATGCATGCTGT---------GCAGAAGAT---------------------CAAATGGCCTTTGAAGCTATAGGAAGCTCATGCCGACCAGAAAGGCACACACTTCCAGATGGGCAG------------------------------------------------------------------------------------------------------------------------------------------------------------------------------------------------------------------------------------------GTTATAACAATTGAAAAAGAACGGTACATTGTTGGTGAA------------------------------------------------GCTTTATTTCAACCCCACATTTTG------------GGCTTAGAAGAT---------------------------TATGGAATTGTTCATCAGCTGGTTACAAGCGTCTCG---AATGTCACACCAGAGTACCATCGTCAGCTGCTTGAAAACACTATGTTATGTGGTGGCACTGCATCAATGACTGGTTTTGAAGACAGGTTCCAGAGAGAAGCA---------------------------------------------------------------------------AATCTGTCTGCTTCA---GCAATCTGCCCATCTCTTGTAAAGCCTCCAGAATATATGCCCGAGAACCTAGCTAGGTACTCGGCCTGGCTGGGCGGTGCAATATTGGCCAAGGTCGTTTTC------CCGCAAAACCAGCACGTCACCAAGGGAGACTACGAC------------------------------------------------GAGACTGGTCCATCCATCGTTCAC---------------AAGAAGTGCTTCTGA------------------------------------
>Arabidopsis_thaliana
---------------------------------------------------------------------------------------------------------------------------------------------------------------------------------------------------------------------------------------------------------------------------------------------------------------------------------------------------------------------------------------------------------------------------------------------------------------------------------------ATGGAAGCACTAGTTGTTGATGCTGGCTCTAAGTTCCTGAAAGCAGGAGCAGCAATTCCTGACCAG---TCTCCTGCAATGATAATTCCCTCTCAAATGAAACGAATGGTTGATGATGGGTCTTCT---------------TCA---GCTGATAACCCC------------------------------------------------------ACCACTGTCTTTGAGGAT------GTCACTCTT------------------------------------------------------------GATCCTATTGAAAGGGGTTTGATTAGAGATTGGGATGCTATGGAAGATCTGTTGCGTTATGTTGTC---TACACTGGGCTTGGATGGGAAGAGGGAAACGAAGGCAATATACTTTTTACAGATCCACTTTGTACTCCTAAGGCTATT---------AGGGAGCAATTGGTGCAGTTGATGTTTGAAACATTCAATGTCTCTGGATTTTATGCATCTGAGCAAGCAGTGTTGTCC---CTTTATGCTGTT------------------------------------GGACGCATCTCCGGTTGCACTGTTGATATTGGTCATGGGAAGATAGATATTGCCCCAGTTCTTGAAGGTGCAGTACAACACATTGCCTCGAAACGGTTTGAGCTAGGTGGAACCGAGCTAACTAAATTATTTGCCCAAGAGCTTGGAAAAACCAAC------------------------------------------------------------------------------CCGTCGATGAAT------------------CTCAGCATGTCTGATGTTGAAAAACTCAAGGAGCAGTATGCAAACTGT---------GCCGAGGAC---------------------GAAATTGCTTACAAAAAAACCCAAAAC---TGTGAAATCGAGCAGCATACTCTTCCTGATGGACAG------------------------------------------------------------------------------------------------------------------------------------------------------------------------------------------------------------------------------------------GTGATAAGCATCGGGCGAGAGAGATACTCGGTTGGAGAA------------------------------------------------GCTCTGTTTCAGCCATCAATACTG------------GGACTGGAGGAG---------------------------CATGGAATCGTTGAGCAGCTTGTCCGGATTATCTCC---ACAGTGTCATCTGAGAACCATAGGCAGCTCTTGGAGAACACTGTACTTTGTGGTGGTACAACCTCCATGACAGGATTCGAAAGTAGATTCCAGAAAGAAGCA---------------------------------------------------------------------------AACTTGTGCTCATCT---GCCATTAGGCCAACACTGGTGAAACCGCCAGAATATATGCCGGAGAATTTGGGGATGTATTCGGCTTGGGTTGGAGGAGCCATACTAGCTAAAGTGGTGTTT------CCGCAGAATCAGCACGTTACTAAAGCAGATTATGAC------------------------------------------------GAGACTGGACCATCAGTGGTTCAC---------------AGGAAATGTTTCTGA------------------------------------
>Theobroma_cacao
---------------------------------------------------------------------------------------------------------------------------------------------------------------------------------------------------------------------------------------------------------------------------------------------------------------------------------------------------------------------------------------------------------------------------------------------------------------------------------------ATGGAGGCGGCAGTGGTCGATGCTGGCTCCAAGCTTCTCAAGGCGGGACCCGCGATCCCAGATCAG---GCTCCGTCCATGATAATTCCTACTCAAATGAAACGCATGCTTGAAGATGGA---TCC---------------TCA---GCTGATAAT------------------------------------------------------------TCAATGTTTGAAGAT------GTCACAATT------------------------------------------------------------GATCCTGTTGTGCGAGGATTCATTAGAGACTGGGATGCCATGGAAGATTTGTTGCACCATGTTCTA---TACACTGGCCTTGGATGGGAAGTTGGGAATGAAGGACAAATATTGTTTACAGATCCACTTGGTACTCCCAAGGCTGTC---------AGAGAACAACTGGTGCAGTTGCTATTCGAAACTTTTAATGTCTCGGGATTTTATGCATCAGAGCAAGCAGTATTATCT---CTGTATGCTGTT------------------------------------GGGCGTATCTCAGGTTGTACTGTTGATATTGGTCATGGGAAGATAGACATAGCTCCGGTACTTGAAGGTGCTGTCCAACACATTGCCTCAAGAAGATTTGAAATTGGAGGTATTGATTTGACAAAGTTACTTGCTCAAGAACTGGGTAAATCCAAT------------------------------------------------------------------------------CCTATGGTAAAC------------------TTCAGCTTCTCAGATGTTGAGAAATTAAAAGAGCAGTTCTCATGTTGT---------GCTGAAGAT---------------------GAACTTGCTTATGACAGAACCCTTAAATCATGTGAGACAGAGGAACATACCCTGCCTGATGGACAG------------------------------------------------------------------------------------------------------------------------------------------------------------------------------------------------------------------------------------------GTGATAAGAATTGGAAGAGAAAGATTTACTGTTGGTGAG------------------------------------------------GCATTGTTTCAACCATCTATTTTG------------GGTTTAGAAGCT---------------------------CATGGAATTGTTGAGCAGCTTGTTCGTAGTATTTCA---ACAGTTTCTTCTGAGAACCAGAAGCAACTGCTAGAAAATACTGTCCTTTGTGGTGGGACTACTTCTATGACTGGTTTTGAAGATAGGTTCCAGAAAGAAGCA---------------------------------------------------------------------------AGCCTGTGCTCATCA---GCTATCCGTCCTTCACTAGTAAAG---------TTTATG---------------------------TTTGCAGCCTCCAGAATATATGCCAGA------------------------------------------GAATTTGAC------------------------------------------------------------AGTGTACTCAGCATGGGTGGGAGGTGCAATTCTTGCTAA---------------------------------------
>Littorella_uniflora
---------------------------------------------------------------------------------------------------------------------------------------------------------------------------------------------------------------------------------------------------------------------------------------------------------------------------------------------------------------------------------------------------------------------------------------------------------------------------------------ATGGAGCCGGTGGTGTTGGATGTGGGTACCAAGTTGCTCAAAGCTGGGTTTGCTGTTCCTGACCAG---CCTCCTACCATGGTGATTCCAACGCGGACACTGCAAGTACCTGCAGATGAC---CCA---------------GTG---ACAGATCCT------------------------------------------------------------TCCCTGTTTGAGGAC------AATGTTGTT------------------------------------------------------------GATCCTGTTGTCCGAGGGTTTATCAAGGACTGGGATGCTATGGAAGATCTTTTGAGCTACGCGTTG---TATAATAATTTAGGGTGGGAGATGGGCAATGAAGGCCAGATTCTGTTTACGGATCCGCTTGCTAGTCCCAAGACTGTC---------CGGGAGCAGCTGGTGCAATTGATGTTTGAGAAATTTAACGTCTCGGGGTTTTATGCATCTGAGCAAGCTGTGCTATCG---CTATATGCTGTA------------------------------------GGTCGAATCTCAGGCTGCACTGTTGATATTGGACATGGCAAGATTGATATTGCTTCGGTAATTGAAGGTGCTGTTCAACACATCTCTTCCAGAAGATTTGAAATTGGGGGTTTGGACCTGACAAGCTTATTTGCTAAAGAACTTGGCAACTCCAAT------------------------------------------------------------------------------CCTCATGTGAAC------------------CTGAAATTATCTGACATTGAAAAACTGAAGGAGAAGTATGCTTGCTGT---------GCCGAGGAC---------------------GTGCCTGATTATGATAAGGTCCAAATTTCATGCACCGATGAGGAACACACTCTTCCCGATGGACAG------------------------------------------------------------------------------------------------------------------------------------------------------------------------------------------------------------------------------------------GTGATAAGAATAGGAAAAGAGAGATACACTGTTGGAGAG------------------------------------------------TCTTTATTTCAACCATCAATTTTA------------GGTCTCGAGGCA---------------------------CATGGAATTGTTGAACAGCTCGTCTCCTGTATCTCA---ACTGTGTCATCTGAGAATCACCGCCAGCTGCTAGAAAATACCGTTCTTTGTGGTGGAACTGTTTCCATGACTGGGTTTGAAGATAGATTCCAAAAAGAAGCG---------------------------------------------------------------------------AGCCTTTGCACCTCG---GCTATTCGTCCCTGTCTGGTGAAGCCTCCAGAATATATGCCGGATGACTTGTCAAAATATTCAGCTTGGATAGGAGGGGCCATTCTGGCGAAGGTCGTGTTT------CCTCAGAATCAACATGTGACAAAGGCGGAATATGAT------------------------------------------------GAAACTGGACCGTCCATTGTCCAT---------------CGCAAATGTTTCTGA------------------------------------
>Amborella_tricopoda
---------------------------------------------------------------------------------------------------------------------------------------------------------------------------------------------------------------------------------------------------------------------------------------------------------------------------------------------------------------------------------------------------------------------------------------------------------------------------------------ATGGAGGCTGTCGTGGTGGATGCTGGATCCAAGCTTCTTAAGGCGGGATTTGCGGTTCCTGATCAG---GAACCTTCTCTGATAATTCCTACCAAAATGAAATCTGTACCTGCAGATGGG---CAG---------------TCT---GCTGATGGA---------------------------------------------------------------GAGTATGAGGAA------GTATTTGTT------------------------------------------------------------GACCCAGTTGTGAGGGGATTTATCAAAGATTGGGATGCTATGGAAGACTTGCTGCATCATGTTCTG---TACACGTGTATTGGATGGGAAATTGGAAATGAAGGGCAAATTTTGTTTACGGATCCACTTTTGACACCAAAGACTGTT---------AGAGAGCAACTAGTGCAGCTGATGTTTGAGACATTTAATATCTCGGGGTTTTATGCATCTGAACAAGCTGTATTATCA---CTTTATGCTGTT------------------------------------GGACGCATCTCAGGTTGCACTGTTGACATTGGGCATGGCAAGATAGATATTGCACCAGTTTGTGAAGGTGCTGTTCAGCACATTGCCTCAAAAAGATTTGAGATTGGAGGTATTGATTTGACAAAGTTGCTTGCTCAGGAACTTCATCAATCCAAC------------------------------------------------------------------------------CCACAGATCAAT------------------CTTGACCTTTCCATTGTTGAGAAATTGAAAGAACAATATGCATGCTGT---------GCTGAAGAT---------------------CAATCTGTCTATGAAAATCTGCAGAAAACAAGCCAGGTGGAAAGTCACACTCTTCCAGACGGACAG------------------------------------------------------------------------------------------------------------------------------------------------------------------------------------------------------------------------------------------GTCATAACAATCAGAAGGGAAAGATATACTGTGGGTGAA------------------------------------------------GCCTTGTTTCAACCATCTATATTG------------GGTATGGACGAA---------------------------TATGGGATTGTTGAACAACTGGTCCGAAGTATCTCA---AGTGTCTCATCTGAGAACCTTAGACAGCTATTAGAAAACACAGTGGTTTGTGGTGGTACTGCAACTATGCCTGGCTTTGAAGAGAGATTTCAGAAGGAAGCA---------------------------------------------------------------------------GCTTTGTGCTCATCA---TCCATTCGTCCCTCGCTTGTGAAGGCTCCTGAGTACATGCCTGAAAATTTGATAAAGAATTCAGCATGGATGGGAGGAGCCATACTGGCCAAAGTGGTTTTC------CCTCAAAATCAGCATATCACAAAGGCCGAATATGAT------------------------------------------------GAGACTGGGCCAACAATTGTCCAC---------------AAGAAATGCTTTTGA------------------------------------
>Pinus_maritima
---------------------------------------------------------------------------------------------------------------------------------------------------------------------------------------------------------------------------------------------------------------------------------------------------------------------------------------------------------------------------------------------------------------------------------------------------------------------------------------ATGGAAGCAGTGGTCATCGATGCAGGTTCGAGTCTTCTCAAGGCAGGCTATGCTGTACCCGACAGG---AACCCAGCCATGGTAATTCCTATTAAAATGCGAGGCATCGTTGAGGATGAT---CAA---------------TCA---GCAGATGTA------------------------------------------------------------GAAGTGTTGCAAGAT------ATTAGTGTT------------------------------------------------------------GATCCAATTGTCAGGGGTGTTATAAAAAATTGGGATGCTATGGAAGATTTGTTGCAATATGTATTT---TATACCGGACTTGGTTGGGAAGTTGGCAATGAAGGGCAAGTTCTATTTGCAGATCCTCTTCTTACTCCAAAGGGCGTG---------AGAGAGCAGCTGGTTCAACTCATGTTTGAAGCTTTTAATGTGTCGGGATATTATGCATCTGAACAAGCAGTTTTATCA---ATTTATGCTGCT------------------------------------GGAAGGATATCTGGTTGTGCTGTTGATGTTGGTCATGGAAAGATAGATATTGCACCTGTCTGGGAAGGCGCTGTCTTGCATAATGCTTCGAAGAAATTGGAGATTGGAGGCATGGATTTAACTGAGCTGTTTGCTCGGGAACTTGGCAAATCAAAT------------------------------------------------------------------------------CCCAAAGTTAGT------------------CTTGATCTATCGATTGTTGAGAATTTGAAGGAGACGTATGCATGCACT---------GCTGAGGAT---------------------GAGAAGGTATACGAGGAAAAAAGCAATACATTCCAGGAAGAGAAACATACTCTGCCAGATGGGCAG------------------------------------------------------------------------------------------------------------------------------------------------------------------------------------------------------------------------------------------GTTATAGCAATTGGCAAGGAACGATACACAGTAGGAGAA------------------------------------------------GCTTTATTTCAACCTTCCATATTG------------GGAATTGAAGAG---------------------------TATAGTATTGTTGAGCAACTAATTCGTTGTTCCTCG---TGTCTGCCTTACGAGAATCAGAGGCAAATCCTAGAAAATATTGTTCTATGTGGTGGCACACCAAGTATGTCTGGTTTTGAAGATCGTTTTCAAAAGGAAGCA---------------------------------------------------------------------------ATTCTA---GCATCA---TCAGTCCGTCCTGCACTTGTAAAGCCTCCTGAATATATGTCAGAGAACATGTTGAGGAATTCAGCTTGGATTGGAGGTGCTATCTTGGCCAAAGCGGTCTTC------CTCCAGAATCAACATATCACAAAGGCAGAGTATGAC------------------------------------------------GAATCTGGGCCAACTATCATTCAT---------------AGGAAATGCTTCTAA------------------------------------
>Huperzia_lucidula
---------------------------------------------------------------------------------------------------------------------------------------------------------------------------------------------------------------------------------------------GCGCGCGCGAGA------------------------------------------------------------------------------GAGAGAGAG------------------------------------------------------------------------------------AGCGAGCGA------------------GGAGAAAAG---------------ATGGAGGCAGCTGTGATAGACGCGGGCACAAAGTATGTGAAGGCGGGGCTGGCTGTTCCCGATCAG---GATCCCTCCATCGTACTTCCAACGGCAATGACAAAAGTCATCGATGAAGATTCTGGG---------------AAA---GAAAATGGATGGTCA---------------------------------------------ATGGATGAATCTGAATGGATAAAG------GATACCGTG------------------------------------------------------------TATCCTATACAAAGGGGTGTTGTTAAGGACTGGGATGCAATGGAGGATCTTTGGCGATACATCTTC---TATACTGGTCTTGGATGGGAGATGGGAAGTGAAGGTCAAGTTCTTATTGCAGATCCTCTTTTAACTTCAAAGATATCT---------AAAGAGAAAACGGTGCAAATTATGTTTGAAGCCTTTAATGTAAATGGGTTCTATGCTGTTGAGCAAGCTGTACTTTCA---ATTTATGCTGTT------------------------------------GGCCGCATCTCTGGATGTGCCATTGATATTGGTCATGGAAAGATAGATATTGCTCCAGTTTGGGAAGGTGCTATTCAACACAATGCTGTTAAAAAGCTGGAAGTTGGTGGCCAGGACCTAAACTTTTTGTTAGGGCAAGAGCTTGAGAAATCCAAT------------------------------------------------------------------------------CCAGGAATAAAA------------------CTGGATCCTTCAGTTATAGAAATGCTAAAAGAGACATATGGAGGTACT---------GCTGAGGAC---------------------CATCAG------------------------------------------------------------------------------------------------------------------------------------------------------------------------------------------------------------------------------------------------------------------------------------------------------------------------------------------------------------------------------------------------------------------------------------------------------------------------------------------------------------------------------------------------------------------------------------------------------------------------------------------------------------------------------------------------------------------------------------------------------------------------------------------------------------------------------------------------------------------------------------------------------------------------------------------------------------------------------------------------------------
>Isoetes_sinensis
---------------------------------------------------------------------------------------------------------------------------------------------------------------------------------------------------------------------------------------------------------------------------------------------------------------------------------------------------------------------------------------------------------------------------------------------------------------------------------------------------------------------------------------------------------------------------------------------------------------------------------------------------------------------------------------------------------------------------------------------------------------------------------------------------------------------------------------------------------------------------------------------------------------------------------------------------------------------------------------------------------------------------------------------------------------GTA------------------------------------GGACGAGTGTCTGGCTGTGCTGTTGATGTTGGTCACGGTAAAGTAGATATTGCACCAGTTTGGGAGGGGGCTGTTCAACATAATGCTGTGAAGAGATTTGAGTTTGCTGGGAAAGACTTAACCAAATTATTTGCACGCGGGCTTAGTAGACAAAAC------------------------------------------------------------------------------CCATATGCTAAG------------------ATAGATGATTCTCTTGCGGAGATGTTAAAGGAGACATATGCTGTTGTA---------GCAGAGGAT---------------------ACAACTGACTATGCAAATATTGTTTCTAGCTGTCCTGTGGTGGATCATATGCTGCCTGATGGGCAG------------------------------------------------------------------------------------------------------------------------------------------------------------------------------------------------------------------------------------------GTAATACATATTGGAAGCGAGAGGTATATGGCTGGTGAA------------------------------------------------GTTCTATTTCAACCACCTTTGGCA------------GGCGTTGAAGAC---------------------------TATGGAATTATGGAGCAACTGAGTAGGAGTGTCTCATTGTGTGTACCTTCGGAATGTCAGAAGTCCCTGATAGAAAATATTGTTCTATGTGGGGGTACATCAACAATGAAAGGTTTTGAGAAAAGGTTTCAGAAAGAGGTT---------------------------------------------------------------------------GCTTTATTGGGGACCCCAAGTCTTCGTCCCTCTGTAATAAAGCCTCCAGAGTATATGCCAGAAAACACGTTGAAATATTCTGCCTGGATTGGGGGTGCCATCCTTGCAAAAGTCGTATTT------CCTCAAAACCAGCATATTACAAAAGCAGATTATGAT------------------------------------------------GAAACTGGTCCAAGCATTGTTCAT---------------CGCAAATGCTACTAA------------------------------------
>Isoetes_lacustris
------------------------------------------------------------------------------------------------------------------------------------------------------------------------------------------------------------------------------------------------------------------------------------------------------------------------------------------------------------------------------------------------------------------------------------------------------------------ATGGCG---------------ACAGAGGCGGCTGTCCTGGACGTTGGATCTAAACTAGTAAAGGCTGGCCTCGCGCTTCCGGATCAG---GATCCTTCCATAATTTTTCCGATGGCCATGGCTAGGGTAAAGGAAGACGAGCTTTCT---------------AACGTTCTAAATCGAGCC------------------------------------------------------CAGGATAGTGTTGCAGAC------ATTACGGTA------------------------------------------------------------CATCCAGTCGAGAGAGGAGTCATTGAAGATTGGGATGCTATGGAAGACCTATGGCGATATGTGTTT---TATGATGGCCTTGGTTGGGAAATTGGAAACGAGGGGCAGCTTTTGCTTGCCGATTCACTTTTAACACCTAAGATAACA---------AGAGAGAAGGTTGTTCAAATCATGTTCGAGACATTCAATATCAATGGGTTTTATGCGGTTGAGCACCCTGTGCTTTCC---GTGTATGCAGTA------------------------------------GGACGAGTGTCTGGGTGTGCTGTTGATGTTGGTCACGGTAAAGTAGATATTGCACCAGTCTGGGAGGGGGCTGTTCAACATAATGCTGTGAAGAGATTTGAGTTTGCTGGGAAAGACTTAACTAAATTATTTGCAAGTGGGCTTAGTGGACAAAAC------------------------------------------------------------------------------CCATATGCTAAG------------------ATAGACGATTCTTTCGCTGAGATGTTAAAGGAGACATATGCTGTTGTA---------GCAGAGGAT---------------------ACAACTGACTATGCAAATAGTGTTTCTAGCTGTCCTGTGGTGGATCATACGCTGCCTGATGGGCAG------------------------------------------------------------------------------------------------------------------------------------------------------------------------------------------------------------------------------------------GTAATACATGTTGGAAGCGAGAGGTATATGGCTGGTGAA------------------------------------------------GTGCTATTTCAACCACGTCTGGCA------------GGCGTTGAAGAC---------------------------TATGGAATTATGGAACAACTGAGTCGGAGTGTCTCTTTGTGTGTACCTTCGGAATGTCAGAAGTCCCTGATAGAAAATATTGTTCTATGTGGGGGTACATCAACAATGAAAGGTTTTGAGAAAAGGTTTCAGAAAGAGGTT---------------------------------------------------------------------------GCTTTACTGGGGACCCCAAGTCTTCGTCCCTCTGTAATAAAGCCTCCAGAGTATATGCCAGAAAACACGTTGAAATATTCTGCTTGGATTGGGGGTGCCATCCTTGCAAAAGTCGTATTT------CCTCAAAATCAGCATATTACAAAAGCAGATTATGAC------------------------------------------------GAAACTGGTCCAAGCATTGTTCAT---------------CGCAAATGCTACTAA------------------------------------
>Selaginella_moellendorffii
------------------------------------------------------------------------------------------------------------------------------------------------------------------------------------------------------------------------------------------------------------------------------------------------------------------------------------------------------------------------------------------------------------------------------------------------------------------ATGGCA---------------GCAGAGGCGATAGTGATCGACGCCGGCTCCAGGCTGCTCAAGGCCGGCTTCGCGATCCCCGAGCAA---GATCCTCAGCTGGTGATGCAAACGGCAATGACCAAGGCGGACGAGGGCGACATCGAC---------------AAG---ATCGACTTGAAT------------------------------------------------------GGAGACGATTGGAAGGAG------AATGCCGTG------------------------------------------------------------AATCCCATCGAGAGAGGAGCTATCCATGACTGGGAAGCCATGGAAGACCTGTGGAGGTATGTTTTC---TACACAGGCCTGGGCTGGGAGGTTGGAAACGAGGGCCAAATTTTAATTGCCGACTCACTGCTCACACGAAAGGCAAGCCTCTTTCTTTTGGAGAAGACCGTCCAACTTATGTTTGAAACTTTCAATGTGAATGGCTTCTATGCCGTGGAGCAACCAGTGCTGTCC---GTGTATGCTGTG------------------------------------GGACGCATCTCTGGCTGTGCAGTGGACGTCGGACATGGGAAAATAGATATTGCGCCCGTGTGGGAGGGTGGAATCCAGCACAACGCCGTCAAGCGGTTCGAGTACGCTGGACAGGACTTGACAGAGCTCCTCGGGGCTAAGCTGGCCAAGTCCAAT------------------------------------------------------------------------------CCTCACACGAAG------------------CTGGATGGTTTTGCGCTGGAGCAGATCAAAGAAGCAGTAGCAGTGAGT---------CTGGACGAT---------------------TCTGTGGATTACGAGAAGAAGGTGGCTGATGGATCTGTCATAGAACACACGCTACCTGACGGTCGG------------------------------------------------------------------------------------------------------------------------------------------------------------------------------------------------------------------------------------------GTAATTTCTGTTGGAAGTGAAAGATACACACTTGGTGAG------------------------------------------------GTGCTCTATCAGCCATCACTTGTG------------GAAATCCAGGAA---------------------------TATGGGATCACAGAGCAGCTTGTGAGAAGCCTTTCCCTCTGCTCTCCCGCCGAATGCCAGAAGCCTTTGATCGAGAACATTGTGCTC---TCACCTTCCAAGCACTTCCCAGGTTTTGAAGCTCGCTTTCAGAAGGAGGTG---------------------------------------------------------------------------TCTCTTCACGGAACTCCCTCCTTGCGGCCCTCCGTAGTGAAGCCTCCGGAGTACATGCCAGAGCGCACGCTGCAATACTCGGCATGGATTGGCGGCGCCATCCTCGCCAAGGTGGTGTTC------CCTCAAAACCAGCATCTCACCAAGGGAGACTACGAT------------------------------------------------GAGTATGGGCCAAACATCGTCCAC---------------CGAAAGTGTTACTAA------------------------------------
>Lygodium_japonicum
---------------------------------------------------------------------------------------------------------------------------------------------------------------------------------------------------------------------------------------------------------------------------------------------------------------------------------------------------------------------------------------------------------------------------------------------------------------------------------------ATGGAG------------------------------------------------------GACGAT---GAGAGCAATTTGGACCTGGATAGTGCTGTTTCC---------------------------------------------------------------------------------------------------------------------------------------------------------------------------------------------------------------CCTGTCGTTAGAGGCTCCATCAAGGATTGGGACCTCATGGAGGAGCTATGGCGGTACATCTTC---TACACAGGCCTGGGCTGGGAAGCTGGGAATGAAGGCCAACTCCTCATTGCCGAGCCCTTACTCACACCCAAGGTGGTA---------AGAGAAAAGGTTGTCCAAATCATGTTTGAGACCTTCAATGTCACTGGGTTCTATGCTGTTGAGCAAGCTGTCTTGTCC---TTGTATTCCGTG------------------------------------GGTCGGATTTCTGGCTGTGCTATTGATGTTGGACATGGAAAGACAGATATTGCACCTGTTTGGGAGGGTGCGGTACAGCATAATTGTGTAAAACGCATGGAGACTGCAGGCGAAGATCTGACGAGGTTCTTGGCTCAAGAACTAGGACAACGGAAT------------------------------------------------------------------------------CCTTCAGTGAAA------------------CTTGATATTGCAACTGTAGAGACTTTAAAAGAGACATATTCAAAAGTT---------GCAGAAGAT---------------------TTTTCA------GCTTCAACTGTTGAGACCACAGAA------GAGCATACACTTCCTGATGGACAG------------------------------------------------------------------------------------------------------------------------------------------------------------------------------------------------------------------------------------------GTCATTTCAATTGGTAAGGAGAGATACACTGTTGGCGAG------------------------------------------------GCATTATTTCAGCCTTCTTTGTTA------------TCTATTGAGGAT---------------------------CTGAATATTGTAGAGTCACTTTTCCGAAGTGTATCGTTATGTGTTCCAGCAGAAAATCAGAGGCAATTACTTGAAAATATAGTGCTTTGTGGAGGAACTACACTCATGCCTGGTTTTGATACTCGTTTCCAGAAGGAAGCA---------------------------------------------------------------------------AACCTTCTTACAACCCCTTCAATTCGGCCAGCCGTAGTCAAGCCTCCTGAATATATGCCGGAGAACACGTTAAGATACTCAGCATGGATGGGTGGTGCAATTCTTGCAAAAGTGGTCTTC------CCTCAAAACCAGCATATCACCAAATCAGAATACGAT------------------------------------------------GAATCGGGTCCAAGCATTGTCCAC---------------AAGAAATGCTTTTAG------------------------------------
>Isoetes_andicola
----------------------------------------------------------------------------------------------------------------------------------------------------------------------------------------------------------------------------------------------------------------------------------------------------------------------------------------------------------------------------------------------------------------------------------------------------------------------------------------------------------------------------------------------------------------------------------------------------------------------------------------------------------------------------------------------------------------------------------------------------------------------------------------------------------------------------------------------------------------------------------------------------------------------------------------------------------------------------------------------------------------------------------------------------------------------------------------------------------------------------------------------------ATATTRCACCAGTCTMGGAGGGGGYTGTTYAACWTAATGCTGTGAAGAGATTTGAGTKTGYTGGGAAAGRYTTAACTARATTATTTGCAAGSGGGCTTAGTGGACAAAAC------------------------------------------------------------------------------CCATATGCTAAG------------------ATAKAYGATTCTTTCGCTGAGATGTTAAAGGAGACATATGCTRTTGTA---------GCAGAGGAT---------------------ACAACTGACTATGCGAATAGTGTTTCTAGCTGTCCTGTGGTGGATCA------GTCTGATGGGCAG------------------------------------------------------------------------------------------------------------------------------------------------------------------------------------------------------------------------------------------GTAAT-------------------------------------------------------------------------------------------------------------------------------------------------------------------------------------------------------------------------------------------------------------------------------------------------------------------------------------------------------------------------------------------------------------------------------------------------------------------------------------------------------------------------------------------------------------------------------------------------------------------------------------------------------------------------------------------------
>Isoetes_elatior
---------------------------------------------------------------------------------------------------------------------------------------------------------------------------------------------------------------------------------------------------------------------------------------------------------------------------------------------------------------------------------------------------------------------------------------------------------------------------------------------------------------------------------------------------------------------------------------------------------------------------------------------------------------------------------------------------------------------------------------------------------------------------------------------------------------------------------------------------------------------------------------------------------------------------------------------------------------------------------------------------------------------------------------------------------------------------------------------------------------------------------------------------GATATTGCACCAGT-TGGGAGGGCGCTGTTCAACATAATGCTGTGAAGAGATTTGAGTTTGCTGGGAAAGACTTAACCAAATTATT------------------ACAAAAC------------------------------------------------------------------------------CCATATGCTAAG------------------AAAGATGATTCTCTCGCGGAGATGTTAAAGGAGACATATGTTGTTGTA---------GCAGAGGAT---------------------ACAACTGA----------------------------------------------------------------------------------------------------------------------------------------------------------------------------------------------------------------------------------------------------------------------------------------------------------------------------------------------------------------------------------------------------------------------------------------------------------------------------------------------------------------------------------------------------------------------------------------------------------------------------------------------------------------------------------------------------------------------------------------------------------------------------------------------------------------------------------------------------------------------------------------------------------------------------------------------------------------------------------------------------------
>Isoetes_coromandelina
----------------------------------------------------------------------------------------------------------------------------------------------------------------------------------------------------------------------------------------------------------------------------------------------------------------------------------------------------------------------------------------------------------------------------------------------------------------------------------------------------------------------------------------------------------------------------------------------------------------------------------------------------------------------------------------------------------------------------------------------------------------------------------------------------------------------------------------------------------------------------------------------------------------------------------------------------------------------------------------------------------------------------------------------------------------------------------------------------------------------------------------------------ATATTGCACCAGTCTGGGAGGGGGCTGTTCAACATAATGCTGTGAAAAGATTYGAGTTTGCTGGACAAGACTTAACTAAATTGTTTGCAAGCAGGCTTATTAGACAAAAC------------------------------------------------------------------------------CCATATGCTAAG------------------TTGGACAATTCT----CTGAGATTCTAAAGGAGACATATGCTGTTGTA---------GCAGAGGAT---------------------ACAACAGACTATGTGAATAATATTTCAAGCTGCYCTATAGTGGATCATATACTTCCTGATGGACAG------------------------------------------------------------------------------------------------------------------------------------------------------------------------------------------------------------------------------------------G-----------------------------------------------------------------------------------------------------------------------------------------------------------------------------------------------------------------------------------------------------------------------------------------------------------------------------------------------------------------------------------------------------------------------------------------------------------------------------------------------------------------------------------------------------------------------------------------------------------------------------------------------------------------------------------------------------
