# Supplementary material for: Phylogenomics indicates the “living fossil” Isoetes diversified in the Cenozoic
Source: PLoS One. 2020 Jun 18;15(6):e0227525. doi: 10.1371/journal.pone.0227525 (PMC7302493; doi:10.1371/journal.pone.0227525)
Supplement: S1 File — Folder containing fasta files for each of the individual nuclear alignments. (GZ) [file pone.0227525.s011.gz › 1_Individual_Nuclear_Alignments/Homolog_03726.orthogroup_1.fasta]

>Ananas_comosus
---------------------------------------------------------------------------------------------------ATGGCGATCGCCTTCTCCACGGGCACCCATTCC---------------CTTCGCGCCCCG------------------------------TATTATCTC------CCCTTCCGCCTC---CTCCCCGAATTCTTCTCCCAAAGATCGAACCTTTTCCAAACCCTAGCTCCATTCATG------GGGAGCCAGGGC---------------------------------------------------------------------CCTTCGAAGAGACCTATTTGCCCTAATTGCTCCAAACCCTCCAAGCTTTGCCTCTGCTCCCGCCTCAAATCCCCACCTCTCGACAACTCGATCGGTGTTACGATTCTACAGCACAGTTTGGAGGCGAAGCACCCACTCAATTCCGCTAGGGTTGCGAAGATTGGCCTCAAGAATGTTACGGTGATCCCTGTTACCGACGTCAATTTCCAAGCCAGGTTCTTTATACGCCCTCTGGGTTCGGATTCA---------------------------------TCTTCTGGGGATTCTTTGATTGATGGGAATCGCTCTGAG---------------------------------------------------------------------------------------------------------------------------------------------------------------------------------------AGCTCAGATTTGGGGGGAAGATCTGATTTTGTGACGACTCAT---------------------------------------------TCGTCCATATCGGAAGAT------TTTGAT---TGGGGA---------------GCTGTG---------------------------------------------------AATTGTTGCAACAGTGAT------------------------GAATGTGGAGATGTTTTT---GATGTT---------------------------------------------------------TTGTGTAGAAATAAGTCT------------------------------------------CCAAGATCA------TCAAATAAAGAGATCAATTTGACACCTGTAACGTATCGGAAGGAAAGATTAGATTTTGATGAATGC---ATCACAGTCACCAAAGCTAAATGCAAGGTAACATGCTCTCAAAATGAGCTTGAAATCACTGTCGAGCGCTCTGCGAAACCCAAT---------------------------------------------------------------------------------ATCGATTGGGTATTAAGAACTCCGATCGGCAGAGCATTGATCTCAAATGGGTTCGTAGTCAAAAAATTGCAGAGGAAGCAGTTG------------AGTGGCACTGAGATATATCAGGACTTTGAGGAGTTCGAGATCACGGTGCTTGCGGGATCAGCCCTCCTCTTTCCTTATGAGAGGTCGATC---------AATTTGGATTCT------------------------------------------------------------GTGGATTTTGAAGTG---------------------------------AAGCATTTGGTTGTTTTGGACGGTACATGGGCGAAGGCGAAGCGAATATACCATGAGAATCCGTGGCTAAAGCTTCTGCCA---CACTTGAAGCTGGAT---CCAGGGAAGGAGAGCTTGTATAGTGAAGTGAGGCATCAGCCAAAAGCCGGGTGCTTGTCTACTATCGAGAGCATAGTTTGCGCTTTGAAGGGACTAGGGAATGATATGGAGGGTTTGGATGAGCTTTTGGATGTCTTTGAGTCTATGATTGGGGATCAAAGGCGCTGTAAAGAGGAGAAATTCAGAGCTATGTCACAGTCATTACCGGGGACATGA------------
>Oryza_sativa
------------------------------------------------------------------------------------------------------ATGGCGGCGAACCAGGGCGAGGCGCATCGG---------------------------------------------------------------------------------------------------------------------------------------------------------CGGGAGCCC---------------------------------------------------------------------GACCAGCGCCGCCCCATGTGCGGCGTCTGCACCAAGCCCCTCCGCCTCTGCCTCTGCGGCTGCCTCCGCCGCCCGCCGCTCGACACCGCCGTCGGCGTCACCGTCCTGCAGCACCTCATGGAGGCGGGCCACCCGCTCAACTCCACCCGCGTCGCCCGCCTCGGCCTCCGCAACCTCGCCGTCGCGCTCGTCGGCGACGTCAACCACCGCGCCAGCTTCCACCTCAGGACGCTCGACGCCGCCGCCGCCGCCGGC------------------------GGTGGAAATCATGACCGTCCCGACGGGCCCGGGGAGATTCAGGTGCTGGAGGGCGACGGTTTTGGCGGC------------GGAACGGGAGGCCCTGCTGGTCCTGTGCAATGCGAAGGTGAAACATTAGATTCTGCAATATGCTCTAATGGAATTTCTGGCGAATCGGGTGGAGCAGTTAGTTGTGCAAGGCGTGATTATGTGACGAAGGGCATCAATGCTTCTAGTGATTTGGGTGTGAAAGCTGCGAATATTCGAGGTTCT---------AGCGATATCGGTGGT------GAAATATTGGATCTTGTGGATATCCCTGATAGGATTGGCTTTGATTTGGATGGAGAGATCTGTAGTGTTAAAAGCGACTTAGGTGGAGGTGAGGAATTGGGGTTTCAG---AGTATGAAGAGGAATGGATATTGCTCAGATTCTGAAAGACTGGGCTCCTCAGCTAACCAGACAGGAAACTCCTTTGTTGATGGTATCCACGGTGAAAATCATCACAGTATTGGCGAGGTAAATGGTAATCTCCCTCGTCATTTAGTAGAAAACGCCTCAGAATTTCAAATGGCAACTGCCCAAAACTGCAATGGT---ATACCTAGAGAAAAT------------GTTGGAACTGTTGCTGCTATTGGTCAAGACTGGACTGTGAAAAACATGGATAAGTGCTCTATTACCTATACGGAGAAGGAACTCAAGATT---------------------GAAATT------GAGCGTGGTGTGAAGCCCAAA---------------------------------------------------------------------------------ATCAGATGGTTGTCAAGAGGACCACTTGGTCAGTCAGCTGTCTCCAACGGTTTTACTGTCACGAAAATACAAATGAAGAAGTCA------------AAACAAACTGGGGAAGTTTCGGTGTTTGAGGAATTCTCAATCACCATACCACCAAAGTCAGCTCTGCTATTCCCGTGCCAGCGGGCAATC---------AGCATTGATGCT------------------------------------------------------------TCAGACTGTCAGTTA---------------------------------CAACATTTGATTGTGTTGGATGGAACTTGGGCAAAGGCGCAACGTATGTACCATGAGAATCCATGGCTACAACTTCTGCCA---CATGTGAAGCTAGAA---TCAGATGGTGTTAGCTTGTATAGTGAGGTGAGGCATGAGCCAAGGGCTGGGTGCTTGTCTACCATTGAGAGCATAGTTGTTGCCATGAGGAAACTTGGAGAGGATGCAAAGGGACTGGATGATCTGCTGGATGTTTTCGAGTCAATGATTGCAGATCAACGGAGATGCAAGGATGAGAATTGGAAACAAAAACTCGAGTCCAAGACATAA------------------
>Theobroma_cacao
---------------------------------------------------------------------------------------------------ATGGTAATCCATTTTCGGACTCGGATCCGATCTCCAGCCCGAACCTATCTATTCAATCCA------------------------------TTTCCCAGT------CCTTTACGAACCCAAACCCCTAAA------TCTTCGAAATCCCTGAAAATGTCTACA------------------------AACCAATCG---------------------------------------------------------------------AAACCAAAGAGACCCGTATGTCCATCTTGCTCGAAACCTGCCCGAACCTGCCTCTGCGATCGGATACGGACCCGGAACCTTGACAATTCGGTAAGTGTAACGATTCTTCAGCACAGTTTAGAAAGAAATCATCCCTTGAATTCTACTAGAATTGCAAAATTAGGGCTCAAGAATCTCAATGTGGTCACTGTTTTTGAAGTTGATTTTGAGGCCCGGTTCGAAATCAGGTTGTTGGAACCGGGTCATGAGTCGGGTCTT---GGTCGGGTTGGATTGGAAAGTTCTGTGTTTGGTCAAGTGGGGGGAAAGGAAGAGAAGCAGAAA---------GCTGGTTTTGAGAGTTTTGGTTTCGAAGTTGAGGGAAATGAGAAGTACCCGGATGAAAAATGTGGGGACTTG---------------------------------------------------------------------------------------ATTCAAAGAAATGGAGAATTTAGTTTGAAAAATGATGTTAGTAGGAGTCGAAACACGGGAAATTCCTTAAAAGGT---------------------TTGGATTTTGTGGAGAATTTAGATGCTTCT---GATGGTGAT------GAGCTGTTGTTAGAGTTAACTGGTAGAGAATGCCGTGGTGCAAGAGGCTCAATACCTATGGAGAATCCTTGTGAG------------------------AAGTTGGAGAAAGGGTTTAATTTG---GATGCT---------------------------------------------------------AAGGTGTTAAATGAAGCTGTTCTAGATGACAGAACTGATTTTGGTCAAAATGGAGCTGTTCCTAGAGATAGA---GAAGGACCTGTCATTAGTGCTACTATGATTAAGTATGGA------------------------TGT---ATTACTGATGTTTCTCAAATTTGGAAGGTG---------------------GACATA---------CATGGGAGGAAGCCAAAG---------------------------------------------------------------------------------TTTGATCACATTTTGGCCTCTCCGTTTGCCAGGGATGCCTTGGCTGGAGGATTTGTTGTGAAAAAATTTGAAAGGCGGAAATTG------------GATGGGAAAATGGAAGTGGAAGAGAATGAAGAGTTTGAAGTCAAGGTTCCTCCTGGATCAATTCTCCTATTCCCAAGTCAAAATGCAGTTGGAGTTGATGACCTTAAGTCT------------------------------------------------------------ATGGATTTTGAGGTG---------------------------------GAGAATTTGATCGTTTTGGATGGAACATGGTCCAAGGCTGGGAGAATTTACAATGAGAACCCCTGGTTGAAGCTTTTGCCA---CATATGAGGTTGGAT---TTGGATAAGATGAGCTTGTATAGTGAAATAAGGCATCAGCCAAAGGCAGGATTTTTGTCAACCATTGAGAGCATTGTGTATACCTTGAAGGCTTTGGGAGACAATGTCGATGGATTGGACAACCTTTTGGATGTGTTTGAGTCCATGGTTGGGGATCAGAGGCGACTTAAAGATGAAAGATTGAGCAAAGCCTCCGAAGATCGTATCTACTAA---------------
>Arabidopsis_thaliana
---------------------------------------------------------------------------------------------------ATGTTGTCATCAGGACAGATGATGGGCCATGTCGTGGCCCGAACTCAGATGATCTTGTCTCGAAGTAAC---------------------TTCGCCGAT------TGTATACGGTGTCAGGGCGTGAGA------GTTTCAAAAACCCTAAAAATGGGGACA------------------------------------------------------------------------------------------------------------AAGCGACCCACTTGCCCTTCTTGCGATAAACCTAGCCAGCTCTGTCTCTGCAAGAAGATGAGATCTCCATGTTTTGATAATCAGGTGAGTATTACTATTCTTCAGCATAGTCTCGAGAGAAAACACGCGCTAAATTCTACTCGAATCGCTAGATTAGGGCTTAAGAATGTTGGTGTGACTACTGTTTTCGATGTTCATGATGAGGCAGAGTTCTTAATCAGGGTTATTGGATCGGGTTGCAGCAAGATT------------------------------------------------------------------------------------------------------------------------------------------------GACACG---------------------------------------------------------------------------------------------------------------------------------------------------AATCATTTGGATTCTGAGTATAGGGTAGAGAATGTTGCTTCTTTGGAACTTGATGATAGCTTTAAG---------------------------------------------------TTAGGTAGTAGTGGCAATGTGGAGAACTTAGAATCTGAGAAGAATGTGGTGCTTGTTGATCATGGAAGCTTGGAAATTGCTGAAAGTTTG---------------------------------------------------------------AATCTTTCTCAACATTTGAGTGAAATTTCTTATCGGGATTCGCGG------------------GTTAGGGATAAGATAGGTTCTTATGAAGAAGATTTGATAAAAATCTGTATGAAGAAACATGGTGTC------------------ATCAGCAATGTCTCACACTCTTTGATGCTTGAAACCAAT---------GTGAAGGTT------------------------------------------------------------------------------------------CTTAGT------------TTTGATCATATATTGGCTTCTCCTGCAGCCATGGATGTCTTGGCAAAAGGTTTTATGGTAACAAAGTTTTCAGAAGGAAAGCAA------------------------------------------GAGTTTGAGCTCGAGGTTCCTCCTGGATCAGCTTTGTTGTTCCCGAGCGAAGAATCGGTAAAGATCAATTATCTTAAAGAGAAA---------------------------------------------------------GAAGAGTTAAAAGTA---------------------------------AGGAATCTGATTGTTCTTGATGGGACTTGGTCGAAGGCTAGAAGAATATACCTTGAGAATCCATGGCTAAAGCTTTTACGTTGCCATGTGAAGCTAGAA---ATAGAAGGTACAAGTTTATACAAAGAAGTACGACGGCAGCCAAGAGCGGGATGTTTATCCACGATAGAGAGTATTGTATACGCGATGAAGGAGATCGGTGAAGATCCTGAAGGTTTAGATAATATGTTGAATGTTTTTGAATCCATGGTTGAAGATCAACGAAGATGTAAAGATGAGAACTTTAACAAGATTATCTGA------------------------------
>Physcomitrella_patens
ATGGGATGCTATGGGCTTCTGGTTGATCGTTTAGCGAGACCGCGCCTCTTTAACATTATGTCATGTAGTTATCTATGTCATCCTAGGAAAAAATTATCTCAGATGTTGTCTGTTTCGGCTGCAAATTTAAATTCCCTCGTAACCTCCACTATTGAGAGTAAGGCCATGGGAGAAAGCCTCAAGGTAGTGTACAAG---------CCACTGCAGTCCACGCAAGGGACGGGTATTGAACCAACTGTAGTAGCTGAGGGATTTCAG---------------------GGATGCCCAGCTGCTCAAACTGATGCCTCTGATGATGACAATGGT------------GGCGTCACTAGTACAAGCTTCACAGCTCGGCGACCATTCTGCGATACATGTCGGAAAGCTCAGTCTCTTTGCATCTGTGTTCGGATCAAGATGATT---GTAAATAACAAAGTCGGCATTACCATTCTCCAACACCCAGAGGAGAAGGATCATCACTTGGGAACTGCAAGAATAGCCGCTTTGGGCCTGCGCAATGTGCAGGTACTGTCAATCCCTGAGACTGATGAGAGAGTTTCCTTCCGAATTCGTCAAAAAGTTCCTGGTTCAAAGCGCAGCATAACTGGCAGGGTTGGC------------------------------------------------------------------------------------------------------------------------------------------------------------------------------------------------------------------------------------------------------------------------------------------------------------------------------------------------------------------------------------------------------------------AATAAAGGAAAAGTTAAGCTTGAACCA---------------------------------------CAGACAGCAGTAGTATTG---------------------------------------------------------------ACACCAGATGTTCAAGAGAGCGAAGCTGAT---------------------------------------------------------------------------------------------------CATCAGCAATCTTGT------------------------------------------------------GAT------------------------CCTCATTTG------------------------------------------------------------ATTCCTGCCTGG---------------------------------------------------------------------------------------------------------------------------------------------ATGAACTTGCCCCCCAGGGTGGGGCTGTTATTTCCCAGTGACAAGGCAATT---------GATCTGGTACCC---------------------------------------------------------------------GAACTTTGTGAAGGAATGGATTGC------------CCAAGCCACTTTATAGTTCTGGACGGTACATGGTCCAAGGCCAAGCGAATCTATTTCGAGAACCCTTGGCTCCACAATTTGCAA---CATTATAATCTGCCT---CTCTCGACTCCTAGTATGTATGGTCCTGTAAGGCGGCAGCCCAAAGAGGGGTGTTTATCAACTGTCGAGAGCATTGTCTGCGCATTGAAAATGCTGGAGCCTGCTACTGTTGGTCTTGATTCACTTTTAGAAGTGTTTAACTCTATGATTGAAGATGCCAAGGGTTTTCAAGCACAGACTGAACTCAAATATCGGCGAAGTGGTATGTGA------------------
>Ceratodon_purpureus
---------------------------------------------------------------------------------------------------------------ATGTCTTCTTCAGTAGTAAATTCGAATCTTGGTGGTACA------TCTAAGGCAGTAGAAGAAGGCCTGAAGCTCGTGTACACAACAAAGCCGCCATTGAAAGACACT------GTCACGGTGACATCTCAAGTAGTTGAGGAGGCCCAGGAGCGA---------------TCAGGAGTCCCT---------ACCGATGTTTCAGATGAGGACAACGCTGTTGTTGGGGATGGCTGCACCAGCACAAGCTTCAAACCTCGACGGGCATTCTGCCATACATGTAGGAAAGCCCAGTCCCTTTGTATCTGTGTTCGGATCAAGACGATT---GTAGACAACAAAGTTGGCATTACCATTCTCCAGCATCCGGAGGAGAAGGATCATCACTTGGGAAGTGCACGGATCGCTGCTTTGAGTCTGCGCAACATAGAGGTATTGGCTATTCCTGAGGTTGACGAGAGAACTTCCTTCCGAATCCGTGACAAAGTTCCTGGTTCGAAACGCAGCATTGCTGGCAGGGTTGGC------------------------------------------------------------------------------------------------------------------------------------------------------------------------------------------------------------------------------------------------------------------------------------------------------------------------------------------------------------------------------------------------------------------AACAAAGGCAAGAAAAAAAGT---------------------------------------------------------------------------------------------------------------------------------------------------------------------------------------------------------------------------------------------------------------------------------------------------------------------------------------------------------------------------------------------------------------------------------------------------------------------------------------------------------------------------------------------------------------------------------------------------------------------------------------------------------------------------------------------------------------------------------------------------------------------------------------------------------------------------------------------------------------------------------------------------------------------------------------------------------------------------------------------------------------------------------------------------------------------------------------------------------------------------
>Isoetes_sinensis
---------------------ATGGACGGAGTTACCCGT---------------------------------------------CGATACGAGCTC---AGCCACAATGGCATGCAAGGCGGGGCTTCAAAC------------------------------------------------------------------------------------------GGTTCTTACATTCAACCTCGAATGCTGCATCTCGCAAAAGCACCCTGTTCTCAGGTAGATTCATCTCTTCCG------GACTTTTCAATTCAAGGACAAGAAAAT---------------GGGCTTGAG------------AAGCAAAAACGAAAGATGTGTAAACGATGTGAGAAAGTGATTCCCTTATGCATTTGCAAATTGTTTAGCAAACAG---GTTGATAATAAGATCAGAATTACAATCTTGCAGCATCCAGGAGAGAGGGATCATCATTTAGGTTCTGTAAGAATTGCAAAGCTTGGGCTTAAGAATGTCGAGGTTCTTCGTCTTTCTGAATTAGATTCCCAGATTTCCTACAGGGTCAGGCCTAAAGTGCCAGGATCCAAACGATGCATTGCAAGAAGAGGCGGT------------------------------------------------------------------------------------------------------------------------------------------------------------------------------------------------------------------------------------------------------------------------------------------------------------------------------------------------------------------------------------------------------------------AAGAAATTATCTTTGGAACAG------------------------------------------------------------CTC---------------------------------------------------------------GCTCTTTCCACTAAGCAAGTGCTCTATAATATTAACAATGATGTC---------------------------------------------------------------------------------GTTCATGGGCATTTTTGT------------------------------------------------------GACCTT---------------------CCCATACTT---------------------------------------------------AATAAGGAGCCTCCTGATTTT---------------------------------------------------------------------------------------------------------------------------------------------ATTAAGTTGATTCCAAGTACAGGGCTGCTATTCCCTACTGATGAAGCAATA---------GAACTGCCATCG---------------------GGAGCATTATCTTCCTTTGATTGTATGATAGAGCAGTTTCAAGAAATGGACATTTGCAATGGACATGGCATA------GAAAGACCAGGTCATCTGATAGTCCTGGATGGGACTTGGTCAAAAGCTAAACGGCTTTATTGCGAGAACCCTTGGCTGCACAATTTACCT---CATTATAAGCTTCCT---GATTATTTGCCAAGTATCTATGGATCTATAAGACCAGAACCAAAGGCAGGGTGTTTGTCAACTATTGAGAGTATTGTGTATGCCCTTCGCACTCTGGAACCTGAAACTCGTGATTTGGAGATGCTTCTGGAAGTTTTTGATTTGATGATTGAGAATCAACAACAATATATGCGGGACATGCAACAGAAGTGCAAGCCATGGCACGCAGTGCAAGTTAAAAGCAACTAA
>Isoetes_lacustris
------------------------------------CGT---------------------------------------------CGATACGAGCTCATGAGCCACAATGGCATGCAATGCGGGGCTTCAAAC------------------------------------------------------------------------------------------GGTTCTTACATTCAACCTCGAATACTGCATCTCTCAAAAGCAACCGGTTCTCAGGTAGATTCATCTCTTCCG------GATTTTTCAATTCAAGGACAGGACAATGGCGTT------GAGGGGCTTGAG------------AAGCAAAAACGACAGATGTGTAAGCGATGTGAGAAAGTGATTCCATTATGCATTTGCAAATTGCTTAGCAAACAG---GTTGATAATAAAATCAGAATTACAATCTTGCAGCATCCAGGAGAGAGGGATCATCATTTAGGTTCTGTAAGAATCGCAAAGCTGGGGCTTAAGAATGTCGAGGTTTTGTGTCTTTCTGAATTTGATTCCCAGATTTCCTACAGGGTCAGGCCTAAAGTTCCAGGATCTAAACGATGCATTGCAAGAAGAGGAGGT------------------------------------------------------------------------------------------------------------------------------------------------------------------------------------------------------------------------------------------------------------------------------------------------------------------------------------------------------------------------------------------------------------------AAAAAATTATCTTTGGAACAG------------------------------------------------------------CTC---------------------------------------------------------------GCACTTTCCACTAAGCAAGTGCTCTATAATATTAACAATAATGTT---------------------------------------------------------------------------------GTTCATGGGCATTTTTGT------------------------------------------------------GACCTT---------------------CCCATACTT---------------------------------------------------AATAAGGAGCCTCCTGATTTT---------------------------------------------------------------------------------------------------------------------------------------------ATTAAGTTGATTCCAAGTACAGGGCTACTATTCCCTACTGATGAAGCAATA---------GAACTGCCGTCG---------------------GCGGCATTATCTTCCTTTGATTGTATGAGAGAGCAGTTTCAAGAAATGGATATTTGCAATGGACATGACATA------GAAAGACCAGGTCATCTAATAGTCCTGGATGGGACTTGGTCAAAAGCCAAGCGGCTTTATTGTGAG------------------------------------CTTCCT---GATTATCTGCCAAGTATGTATGGATCTATAAGACCAGAACCAAAGGCAGGGTGTTTGTCAACTATTGAGAGTATTGTGTATGCTCTCCGCACTCTGGAACCTGAAACTCGTGATTTGGAGATGCTTCTGGAAGTTTTTGATTTGATGATTGAGAATCAACAACAGTATATGCGGGACATGCAACAGAAGTGCAAGTCGTGGCGCATAGTGCAAGTTAAAAGCAACTAA
>Selaginella_moellendorffii
---------------------------------------------------------------------------------------------------------------ATGCAG---------------------------------------------------------------------------------------------------------------------------------------------------------------------TCTTGCCTG---------------------------------------------------------------------------------AGGGAGTTTTGCGAGCGCTGCCTCAAGGCGGCGGTGCTGTGCGTGTGTGGCATGATCGGGGAGCCC---ATCCACAACAGGATCCGTGTCACCGTGCTCCAAAATCCCGAGGAGAAGGAGCACCACTTGGGCTCTGTCCGGGTTGCAATGCTGGGCCTCAAGAACATTGAGGTGATCGTTGTTCCGCAGATCAACACGGGCACTTCTTATCGGGTGCGTCCCAAGGTAGCGGGCTCCAACCGTTGCATG------CGTAATGGC------------------------------------------------------------------------------------------------------------------------------------------------------------------------------------------------------------------------------------------------------------------------------------------------------------------------------------------------------------------------------------------------------------------AGTCCCGCTGAACAGGACGAG------------------------------------------------------------CTT---------------------------------------------------------------GTCGTCTGTCAGCAGCACGACAGGACCCAA---------------------------------------------------------------------------------------------------------CACGACTGC------------------------------------------------------TGGTTCTACGGCTGTGCTACCATGGATCCATATCTC---------------------------------------------------CCACGGACAGCACCCTCCTGG---------------------------------------------------------------------------------------------------------------------------------------------ATCAACCTCTCGCCAAACGCAGCTCTCATCTTCCCCAGCGACAGGGCCCAG---------GACTTGCACGCAATGTTTCCGGGCGTTAAGTTTGGCCATCGATCGGGTGTAGATGGAGGG---GAGCAAGGCAAGGAA------------AGTGGCGAAGCATGC------CGAGCTCCCGATCAGATAATTGTCATAGATGGTACGTGGTCCAAGGCCAGGCGGCTTTACATGGAGAACCCGTGGCTGTTCCAGCTGCCG---CAGTACAAGTTGCCC---GCCAGTTTCAAGAGCATGTACGAGTTCGTGAGGCCCGAGCCCCGGCCTGGCTGCATGTCAACTCTCGAGGGAATCGTCTATGCACTCAAGGTCTTTGAGCCAGAGGCAACGGCGCTGGAGTCGCTGCTAGACGTTTTTGAGGCCATGATCCAGAAGCAGCGGGAGTACATGCTAATGAAAACTCACAAACATGGGGAATAG---------------------------
>Lygodium_japonicum
---------------------------------------------------------------------------------------------------------------------------------------------------------------------------------------------------------------------------------------------------------------------------------------------------------------------------------------------------------------------------------------------------------------------------------------------------------------------------------------------------------------------------------------------------GAAAATGTGGCAGTGGTTGATGTTCCAGAAGTTCATTCAGGCAGGTCAGTAAGAGTCCGGCCAAAAATCCCTGGCTCGAAGAGGAGCATATCAGGCAGGGGTGGA---------------------------------------------------------------------------------------------------AAGAAAGCACCGTGGAATGCAGAAGTTGATACA------------------------------------------------------------------------------------------GCTTTAAATGGACAGTTATCAGAAGAAGCTGAAGCCTTCAGAACTGTC---------------------------------------------------------------------------------------------AAATTACTGCAAGAGATATTTGGT---------GTCTCTTCATCTGAGGATTTATCCATGTTGCAATATCACAATGAT---------------CATAATGCAAGTGAGGTTCACAACTTGTTG------------------------------------------------------------------------------------------------------------------------------------------------------------------------------------------------------------------CTGACAGAATATACAAAACATCTG------------------------------------------------------------------------------------------------------------------------------------------------------------------------------------------------------------------------------------------------------------------------------------------ATTCCGAGTGGAGTTGCCCTACTTTATCCCAGTGAAAATGCTGCT---------GAGCTATCTGAGTCACTA------------TTCAGTGCACGAACA---------------------------AACGACTTGACATCTAGTTCAGGGGTTGAATTGCTCAAAGATAGGCCCAGCCACCTGATTGTTTTGGATGGCACATGGCCTAAAGCTAAACGGATCTATTCTGAGAATCCTTGGCTTCAGTGCATTCCA---CATTACAAACTACCTCAGGCATCCTCTCCCAGTCTGTACGAAGGGGTGAGGAGACAGCCAAAACTTGAGTGTTTTTCTACTCTGGAAAGTATTGTTTATGCGCTGAAGTTATTGGAGCCAGAGACACCAGGGCTCAATGAACTGGTAGAGGTGTTCAAGTCCATGGTGGAAGATCAGAGACGATGCAAGCAACTGCGATGCTGTGCACATGAGTCATCTAAACCTACAAATGGTTGA---------
>Pinus_maritima
---------------------------------------------------------------------------------------------------------------ATGCAGTCCTCACTGTCTTCA---------AATTTCCTCTTTAAACATCAAGTATATTGTCGTCGACTA---TTGCTCTTTCACAGC------ATCCGTCGGTGT---AGTTCCGAGTTTCTGCAAAATAATAAAATCATCTCCATGGGAGTTGCTGAAGACATT---------AATCGTCCG---------------------------------------------------------------------AAGCCCAAAAGAGCATTCTGCCATAGATGCTACAAGGCCGCAATCCTCTGTATCTGCAATCGCATAGAAAAACGC---GTGGAAAACGCCATAGGAGTAACCATTCTACAGCATACAGAGGAGAACAAGCACCCATTTGGATCGGCCCGTGTGGCGTCCCTGGGATTAAATAATGTTCAATTGATCTCCGTTCCTGAACTCGAACACGAGATCTGCTACAGAATCCGCCCCAAAGTACCGGGTTCGAAGAGAAGCATCGTCGGTAGAGTGGGT------------------------------------------------------------------------------------------------------------------------------------------------------------------------------------------------------------------------------------------------------------------------------------------------------------------------------------------------------------------------------------------------------------------AAAAAGGGCCGAATCCCTCTAATAAACGAAGAAAATAATACCCAAAAC---------------------------------------------------------------------------------------------------------------AATGAATCT---------------------------------------------------------------------------------------------------------------------------------ACAGAAACC---------------------------------------------------------------------------------------------------------------------------------------------------------TTCGAGGGTTCTGCAGAAACCCGAACGGTGAAAGAAGCCTTAGACCATGGTTTTGGGATCGAAAAATTTTATATAGGTCACCCGGCTTCGAATCTAGAAGGCACTAATAATATCCATTTTCCTTCGTGGTTTAATTTG------CCGTCTGGTTCTGCCCTGCTTTACCCCAGCGAAAAGGCCGTG---------GACCTCTCGCCTGGC------------------------------------------------------TTTCAAGGGTTTGAGATT---------------------------------AAACATTTGGTGGTTTTGGACGGGACGTGGGCTAAAGCGAAGAGGGTTTATCTCGAGAATCCTTGGTTAAGGTTGTTGCCT---CATCTTCGCTTGCCA---TGGAAGGATCCAAGTATTTATTCTGAGGTGAGACGCCAGCCTAAGCCCGGTTGTCTGTCCACGATAGAGAGTATTGTTTATGCATTGAAGATGCTTGAACCCGGAACCGAAGGGTTGGATTCTCTTCTGCAAGTTTTTGATTCCATGGTTGGAGACCAGAGGCGTTGCAAGGAGGAGAGGCTGGGAAAGCTGACGGAAGCGTGA------------------------
>Amborella_tricopoda
---------------------------------------------------------------------------------------------------------ATGGCAAACCCAACT------------------------------------------------------------------------------------------------------------------------------------------------------------------------------------------------------------------------------------------------------ACTAAAAGACCATTCTGCAACTCATGCTCAAAGCCTGCCTCTTTTTGCATTTGCAAAAGGCTCAAAACCCCAATTATTGACAACCCAATTCCCATTACAATTCTGCAACACTCTCAGGAAAAGAAGCATCCACTTAACTCCACAAGGATTGCATTGCTTGGGTTGAAAAATATATCTGTTGTTACTGTATCAGATATTCACCATCAAGCCCAGTTTCTCATTAGTCCTCTGAAACCAGATTCTAATACTACCATT---------TTAGGAATCATCAGCAAAAATGGGTGTTTGCCTCAAAACCATCTTTCAAAACAG---------------GGGTTTCACGGA---------------------------------CCA---------------------------------------------------------------------------------------------------------------ACAGTGGATAAAGATGGTGGTTTTACCAGTAGTTTCATCGATCTTCAATATTATAAAAACCATCTAAAAAGCCCA---GAAATTGATCAAATTACAAGTTTTAGTGAAGATGGTAGTTTTGAA---AATGGT---------------TTCATGGAACTC------------------------------CATTTACCCCAAGACCACTCAGAAAAATCAGATCATCAA---------TCTAGACTTGAGAAAGGTAATGGCTATGGCGACAGC---------------------------------------------------------TTGATTGATCACGAAGCC------------------------------------------CCTCGAAGCCAATGTGAAAAATCAAGGGTTGATCAAACCGCAATCTTTACTAACCCTAAAGAACCATATTTTGATCAA---------ACAACCATTAGACAGAGTGGTGGTGTCACCAGTTCT------------CCTGTTGCTCAAAACCACCCCAATAAGCCAGACTTTGGTAATACCACAACAACAGACAATGGTAACTTTATTGGTGCCTTTACAGCGCCCAAGAACCTCCCAAGAATGCAACATTTTGATCAGATTTTGCCCACTCCATCAGCCAAAGAAGCTATCTCAAGTGGGTTCGTAGTAAAAAGGCGTCAGATCAAGAAGCTGGTTAATGATGACAATGGTCGTGATGAATTTGAGGAGTTTCAAGAGTTTGAAATTGCTATTCCTCCTGGTTCAGCCCTGCTTTTCCCAAGTGACAATGCCAAA---------AGCTTTGCTGAG------------------------------------------------------------ATTGATTTTGAGGTG---------------------------------AAGCATTTACTAGTTTTGGATGGGACTTGGGGTAAGGCCCGGAGAATATACTATGAGAATCCATGGTTGAAGCTTTTGCCC---CATTTGAAGCTGGAT---ATGAAAAAAGAGAGTTTGTATAGTGAGGTAAGGGTTCAACCCAAGAAAGGGTGTTTGTCTACTATAGAGAGTATAGTTTGTGCTTTCAAGGCCCTGGGAGATAATAGTGAAGGGCTGGATGAATTGTTAGAGGTGTTAGTGTCCATGGTTGGTGATCAAAGGCGCTGCAAGGATGAGAGACTAAGTAAACTTGCCTAG------------------------------
>Isoetes_humilior
-----------------------------------------------------------------------------------------------------------------------------------------------------------------------------------------------------------------------------------------------------------------------------------------------------------------------------------------------------------------------------------------------------------------------------CATTTGCAAGTTGTTTAGCAAACAA---GTTGATAATAAGATCAGAATCACAATCTTGCAGCATCCAGGAGAGAGGGATCATCATTTAGGTTCTGTAAGAATTGCAAAGCTTGGGCTTAAAAATGTCGAGGTTCTTCGTCTTTCTGAATTAGATT------------------------------------------------------------------------------------------------------------------------------------------------------------------------------------------------------------------------------------------------------------------------------------------------------------------------------------------------------------------------------------------------------------------------------------------------------------------------------------------------------------------------------------------------------------------------------------------------------------------------------------------------------------TGCTCTATAATATTAACAATGATGTT---------------------------------------------------------------------------------GTTCATGGGCATTTTTGC------------------------------------------------------GACCTT---------------------CCCATACTT---------------------------------------------------AATAAGGAGCCTCCTGATTTT---------------------------------------------------------------------------------------------------------------------------------------------ATTAAGTTGATTCCAAGTACAGGGCTGCTATTCCCTACTGATGAAGCAATA---------GAACTGCCTTCG---------------------GCAGCATTATCTTCCTTTGATTGTATG------------------------------------------------------------------------------------------------------------------------------------------------------------------------------------------------------------------------------------------------------------------------------------------------------------------------------------------------------------------------------------------------------
>Isoetes_elatior
-------------------------------------G----------------------------------------------CGATACGAGCT-----GCCATAATGGCATGCAAGGCGGGTCTTCAAAC------------------------------------------------------------------------------------------GGTTCTTACATTCAACCTCGAATGCTGCATCTCGCAAAAGCACCCCGTTCTCAGGTAGATTCATCTCTTCCG------GA--------------------------------------------------------------------------AGATGTGTAAACGATGTGAGAAAGTGATTCCCTTATGCATTTGCAATTTGTTTAGCAAACAG---GTTGATAATAAGATCAGAATTACAATCTTGCAGCATCCAGGGGAGAGGGATCATCATTTAGGTTCTGTAAGAATTGCAAAGCTTGGGCTTAAGAATGTCGAGGTTCTTCGTCTTTCTGAATTAGATTCCCAGATTTCCTACAGGGTCAGGCCTAAAGTTCCAGGATCCAAACGATGCATTGCAAGAAGAGGAGGT------------------------------------------------------------------------------------------------------------------------------------------------------------------------------------------------------------------------------------------------------------------------------------------------------------------------------------------------------------------------------------------------------------------AAGAAATTATCT-------------------------------------------------------------------------------------------------------------------------------------------------CTAAGCAAGTGCTCTATAATATTAACAACGATGTT---------------------------------------------------------------------------------GTTCATGGGCATTTTTGT------------------------------------------------------GACCTT---------------------CCCATACTT---------------------------------------------------AATAAGGAGCCTCCTGATTTT---------------------------------------------------------------------------------------------------------------------------------------------ATTAAGTTGATTCCAAGTACAGGACTGCTATTCCCTACTGATGAAGCAATA---------GAACTGCCATCG---------------------GCAGCATTATCTTCCTTTGATTGTATGATAGAGCAGTTTCAAGAAACGGACATTTGCAATGGACATGGCATA------GAAAGACCAGGTCATTTGATAGTCCTGGATGGGACTTGGTCAAAAGCTAAGCGGCTTTATTGCGAG---------------------------------------------------------------------------------------------------------------------------------------------------------------------------------------------------------------------------------------------------------------------------------
>Isoetes_coromandelina
----------------------------------------------------------------------------------------------------------------------------------------------------------------------------------------------------------------------------------------------------------------------------------------------------------------------------------------------------------------------------------------------------------------------------------------------------------TTGATAATAAGATTAAAATCACAATCTTGCAGCATCCGCAAGAGAAGGACCATCATTTAGGGTCTGTGAGAATTGCAAAGCTTGGACTTAAGAATGTTGAGATWWTTCGTCTTTCTGAAATACCTTCACAGATATCCTACRGGGTCAGGCCTAAAGTTCCAGGATCTAAACGCTGCATTGCGGGAAGAGGAGGT------------------------------------------------------------------------------------------------------------------------------------------------------------------------------------------------------------------------------------------------------------------------------------------------------------------------------------------------------------------------------------------------------------------AAGAAATTATC-------------------------------------------------------------------------------------------------------------------------------------------------------------------------------------------------------------------------------------------------------------------------------------------------------------------------------------------------------------------------------------------------------------------------------------------------------------------------------------------------------------------------------------------------------------------------------------------------------------------------------------------------------------------------------------------------------------------------------------------------------------------------------------------------------------------------------------------------------------------------------------------------------------------------------------------------------------------------------------------------------------------------------------------------------------------------------------------------------------------------------------
