# Supplementary material for: Phylogenomics indicates the “living fossil” Isoetes diversified in the Cenozoic
Source: PLoS One. 2020 Jun 18;15(6):e0227525. doi: 10.1371/journal.pone.0227525 (PMC7302493; doi:10.1371/journal.pone.0227525)
Supplement: S1 File — Folder containing fasta files for each of the individual nuclear alignments. (GZ) [file pone.0227525.s011.gz › 1_Individual_Nuclear_Alignments/Homolog_14819.orthogroup_1.fasta]

>Isoetes_lacustris
---------------------------------------------------------------------------------------------------------------------TGTGAATCTCTTACG---------------------------------------------------------------------------------------------------------------------------------------------------ATTTTAGCTGTA------------------------AACATCCGAAGCTCGGCTATGGCGTCTATA------------------------------------------------------------------CCC------------------------------------------------------------------------------------------TTGAAAAGGCGC---------------------------------------------------------------------CCGTGTTCGTTC------------------------------------TTTTCCAGAACAATTCCCGCATTTGGTTTGTCTACTAATGGTACCCGGATAGAGAGC------------------------------CAGCCTTCTCAAGTTGGAGCATTGGACGCATCTTATCCGGTTCATATAATTTGGGGAGCCAATACGGATGTTGGAAAAACACTCGTTTCTGCAGGATTAGCAGCATCTTGTTTAATGCAAGAA---------------------------GAACCC---AACAATGTTCTCTATTTAAAACCCGTGCAAACTGGATTCCCATTGGATTCGGACGCAAGGTTTGTGGCTCAAAAAGTGAAGGAAATAATCAGAAACAGAGGAAAAGCG---CAGGCTGCAGATTCAAATTTGAAGATTTGCAATCAAACGCTACATGTCTCT---CCGGCAGTGGGCCAATTTACTGGGACT---------------------------------------------------GAAGAAGAGCAAATCGGA---GCAGGAAAAGGT------------------------------------------------------------------------------------------------------------------------GATTCCTCCGATTTATATTGCAAGACATTGTGGGGATGGCATGAACCTGTCTCACCTCATTTGGCAGCACAAAATGAGGGTGGATTTGTGAGTGATGGCACTTTGTTGGAATCTGTCAGAGAGACCTTAAGTGATTTTGGCACTCAA---------------------------AGAAAAGCA------------CCTGATATCAACAGAAGAAAAAGAAGCTGGGCTATAGTTGAAACAGCAGGTGGTGTTGCTAGTCCTGGACCTTCAGGTGCTCTTCAGTGTGATATCTACAGACCTGTTCGGCTACCGGGAATCCTAGTAGGTGATGGGAAGCTTGGTGGCATTTCTTGTACCATAGCCGCATATGAAAGCCTGAAGCTTCGGGGGTACGACATCTGTTCAATCTTACTTATAGACTATGGTTTGGCAAATGAACAGGCTTTGGCAAAGTACATGACGGATAGAGTCCGGGTTATGTTACTTCCACCTCTGCCAAGTGACCCTCATGATAATATCCTAGAATGGTTTGGTCGTTCAGAGGCAACGTTTTTCAAGCTGCGTAATATCCTAGATGAAGAGCACAAAAAGAGAATACAGCGGTTGGATGAAATGTCTTCCAAAACATCAAATCTATTATGGTGGCCTTTTACCCAACATTCCCTGGTTCCAGAAAGTAATGTCACGGTGATTGACTCACGCTGTGGAGAACTGTTTTCTGTATACAAG---AAATATGGAACGGATGAGTCACGTCATATGATAATGGAGCAATTTGATTCATGTGCAAGCTGGTGGACACAAGGTCCAGATGCTGTGTTGCAGAACGAGCTTGCAAGGCAAATTGGGTATGCTGCTGGAAGATATGGTCATGTGATGTTTCCCGAAAATGTGCATGAGCCTGCATTGCGATGTGCAGAGCTGCTTCTTCAGGGTGTAGGGAATGGCTGGGCTAGTCGCGTCTTCTACTCCGACAACGGATCTACA---------------------------------------------------------------------------------------------------------------------------------------------------------------------------------------------------------------------------------------------------------------------------------------------------------------------------------------------------------------------------------------------------------------------------------------------------------------------------------------------------------------------------------------------------------------------------------------------------------------------------------------------------------------------------------------------------------------------------------------------------------------------------------------------------------------------------------------------------------------------------------------------------------------------------------------------------------------------------------------------------------------------------------------------------------------------------------------------------------------------------------------------------------------------------------------------------------------------------------------------------------------------------------------------------------
>Isoetes_sinensis
------------------------------------------------------------------------------------------------------------------------------------------------------------------------------------------------------------------------------------------------------------------------------------------------------------------------------------------------------------------------------------------------------------------------------------------------------------------------------------------------------------------------------------------------------------------------------------------------------------------------------------------------------------------------------------------------------------------------------------------------------------------------------------------------------------------------------------------------------------------------------------------------------------------------------------------------------------------------------------------------------------------------------------------------------------AACAGA------------------------------------------------------------------------------------------------------------------------------------------------------------------------------------------------------------------------------------------------------------------------------------------------------------------------------------------------------------------AGAAAA---------------------------------------------------------------------------------------------------------AGAAGTTGGGCTATAGTTGAAACAGCAGGTGGTGTTGCTAGTCCTGGACCTTCAGGTGCTCTTCAGTGTGATATCTACAGGCCTGTCCGGCTACCGGGAATCCTAGTAGGTGATGGGAAGCTTGGTGGCATTTCTTGTACCATAGCCGCATATGAAAGCCTGAAGCTTCGGGGGTACGACATCTGTTCAATCTTACTTATAGACTATGGTTTGGGAAATGAGGAGGCTTTGGCAAAGTACATGACGGACAGAGTCCGGGTTATGTTACTTCCACCTCTGCCAAGTGACCCTCATGATAATATGCTAGAATGGTTTGGTCGTTCAGAGGCAACATTCTTCAAGCTGCGTAATATACTAGATGAAGAGCACAGAAAGAGAATACAGCGGCTGGATGAAATGCCTTCCAAAGCATCAAATGTATTATGGTGGCCTTTTACCCAACATTCCCTGGTTCCGGAAAGTAATGTCACGTTGATTGACTCACGCTGTGGAGAACTGTTTTCTGTATACAAG---AGATATGGAATGGATGAGGCACGTCCTATGATAATGGAGCAATTTGATTCATGTGCAAGCTGGTGGACACAAGGTCCAGATTCTGTGTTGCAGAACGAGCTTGCAAGGCAAATTGGGTATGCTGCTGGAAGATATGGCCATGTGATGTTTCCCGAAAATGTGCATGAACCTGCATTGCGATGTGCAGAGCTGCTTCTTCAGGGTGTAGGGAATGGCTGGGCTAATCGTGTCTTCTACTCCGACAATGGTTCTACAGCTGTAGAAGTAGCATTAAAAATGGCTTTCAGGAAGTTTGCCATCGATCATGGTCATTTA---AATAAGTTAGATGAGAATAGCAGCTAT------------ACTTACAAGGTTCTAGCTCTGAAAGGATCATATCATGGTGACACTCTAGGCGCAATGGAAGCCCAAGCACCATCTGCCTATACAGGATTTCTTCAACAGCCCTGGTATTCTGGGAGAGGTCTATTTCTTGATGCTCCCACACTATTTTTCAAGAAGGAGCATTGGCATTTGCATATACCAAATGCATACAAGGAG---------TCCACACCTATTGAAGGTATCTGGAAGTCTAAAGTGGATGCTTTCTCCATGGAAAGAGAAGACTCTCAGTTGGCTCAAGTATATAGTGCATTTATTCTGGACAAA---------------------CTTTCTGGTCAAGTGAGAGAC---AGTATTGCTGCTCTTATTTTGGAGCCT---------------------------------GTCATGCATGGTGCAGAAGGGATGGTGATGGTGGATCCTTTATTTCAACGCATACTTGTTCGAGAATGTAAATGCCGCCAAATTCCTGTGATTTTTGATGAAGTCTTTACAGGGCTATGGCGGCTTGGAGCCCAGTCTGCTGCAGAGATCCTTGGCTGCTTTCCTGACATAGCTTGTTATGCAAAGCTGCTAACTGGCGGCACTGTCCCCTTGGCAGCGACACTAGCATCTGAAACAGTTTTTCAAGCTTTTGAAGGGACATCCAAGCTTCATGCTCTCTTGCATGGTCACTCCTACACAGCACATGCAATTGGCTGTACTGCAGCAGTCACAGCCATATCATGGTTTAAGGATTCTTTAAGAAATGGAAACCTGTTA---------CATGATCAAGGTCGGCTTAGAGAGCTTTGGGAGCCAAGGTTGGTTGACGAAATATCAAATCTTTCTTCTGTTAAAAGGGTTACGTCATTTGGAACTGTGTTTGCTGTTGAGCTGCAG---GCAGATATATTAGAAACTGGGTATAATTCCCTCGTGACTAAAGACATTATTACGAGACTTAGGCAG---GGTGGTGTGTATGCAAGGCCTCTTGGCAACGTACTCTACCTTATGTGTGGTCCACTTACGCCTCCATCTTCATGTACAATACTACTGGAAAGTCTACTTAGAGAACTCTGTTAA---------------------------------------------------
>Theobroma_cacao
------------------------------------------------------------------------------------------------------------------------------------------------------------------------------------------------------------------------------------------------------------------------------------------------------------------------------------------ATGCTCCTCTCTCTG---------------------------------------------------------------------------------------------------------------------------------------------------------------CTCCACCGTCGCAGC---------------------------------------CACCACCATCTTCAC------------CGCCTCCGTCTCCTG---------CTCCTCCTCCGCCACCTCCCCCAACAATCCAAACCCTTATCC---------------------------------------------------------------------------------ACTCTCACCATCCCACTCTCCCATCCAACCTACATCATTTGGTCCTCCAACACCTCCCTCGGCAAAACCCTAGTTTCCACCGGCCTTTCCTCCTCC---TTCCTCCTCTCCCCTCCTTCCTCC---------------AACACA---AAAAAATTCCTCTACCTCAAACCCCTCCAGACAGGCTTTCCCTCCGACTCCGACTCCCGCTTTCTCTTCCAAAAACTCTCTTCTCTT------TCTCTCCGCCGC---------------AATCTCCCCCTCGTTTCCTCCCATTCCATACTCCTCTCTTCCCTCCCCGCTGCCAATTCATTC---------------------------------------------AAACCAAACAATTTTTCTTTTAATGAATTGCAG------------GGGCTGTGTGAATTGGGGTTTTATGAGGAGAGGAAGGTTTTGGTGGAGGGAAGCGTC---------------------------------------------------------------------ACTCCGGAGCTTGTTTCGGAGACTCTGTACGCTTGGGAGGGCGCGCTGTCTCCCCATTTGGCTGCGGAAAAGGAGGGCGGGGCGGTGGGGGATTCTGAGGTGGTTAAGCACGTGGAGAGACGTTTG---------------------------------------------AGGGAAGGCTTGTTGGAAGGTGGTGTTGAGCGGGGGAGGTTAGATGGTTTTTGTGTGATAGAGACTGCCGGTGGGGTTGCCAGTCCTGGACCCACAGGGACTCTTCAATGCGATCTTTATCGGCCCTTACGCTTTCCTGGTGTTCTTGTTGGAGATGGGCGGTTGGGTGGTATATCTGCAACTATCTCAGCTTATGAGAGTTTGAAACTTCGAGGTTATGATGTTGTTGCTATTGTTATTGAAGATCATGGCCTTGTAAATGAAATACCATTAATGTCATATTTGCGGAATAGAGTGCCTGTGCTTGTGCTGCCACCAATTCCACAAGATCCATCAAACAACCTGCTGGAATGGTTTGACGAATCTCACAATGTATTTAATTCTTTGAAAAACATATTGCTGGAAGCTTATTTAGAAAGAATACTGGGATTTAATGAAATGGCGAGAAGAGCTGGAGATGTTTTCTGGTGGCCATTTACTCAGCACAAACTTGTACCACCTTGTAGTGTTACAGTCATTGATTCACGTTGTGGTGAAAACTTTTCAGTCTACAAGGTT---------------CAGAACAAAGAGTTCATAACTCAACAATTTGATGCATGTGCTAGTTGGTGGACTCAGGGACCAGATGCAGCTTTGCAGACTGAACTTGCAAGAGATATGGGTTATGCTGCCGCAAGATTTGGACACGTGATGTTCCCTGAGAATGTCTATGAGCCAGCTTTAGAATGTGCAGAGCTTTTGCTTGATGGTGTAGGGAAAGGTTGGGCCTCTCGGGTGTACTTTTCGGATAATGGTTCTACAGCAATTGAAATTGCTCTCAAGATGGCATTTCGAAAATTTTCTTCTGATCATGGA---ATCCTTCCAGAGTTATTCGAGAATAACTCAGCTGAAAGATGTATCGAGCTAATGGTGCTAGCTCTTAAGGGATCTTATCATGGTGATACTTTGGGTGCAATGGAAGCACAGGCACCATCTTCTTATACAGGATTCCTGCAGCAGCCATGGTACACAGGAAAAGGGCTTTTTCTCGACCCTCCAACTGTGTTTATGCACAATGGCAAATGGAATCTTTCGCTGCCCGAAGTGTTTCATTCT---GAAACTTTGAGACCGGAAGACATGACCTTTAGGTCTCGTGATGAAATTTTTCTTAAGAGCAGGGATAAATCAAATCTTGCTGGGCTGTATTCATCATTTGCATCTCAACAATTATCACAGTGT---------TCTGGATTGTCCAGTATTAAG---CAGATAGGAGCCTTGATTATAGAACCA---------------------------------GTTATCCAAGGTGCTGGAGGAATGCACATGGTTGATCCACTTTTCCAGCGGATGCTTGTGAATGAGTGTCGACGTTGTAGGATACCAGTAATCTTCGATGAGGTTTTTACTGGTTTCTGGCGTTTAGGAGTAGAGGCTGCAGCAGAACTGCTTGGTTGTGTTCCCGATATAGCCTGCTTTGCGAAGCTTATGACTGGGGGGATTATTCCATTAGCTGCCACACTGGCAACTGCTGCTGTTTTTGATTCATTTACTGGAGACTCAAAGCTTAAGGCTCTTTTGCATGGACACTCATATTCTGCACATGCAATGGGGTGCACAGCAGCTGCTAAATCCATTATATGGTTCAAAGATCCAACGACAAACCTTAATATCACATCTGAAAAGTCTCAGAAAATGTTGCTTAGGGAGTTATGGGATGCAGAACTTGTGCAACAGATCTCATCACATCCTTCTGTCTCAAGGGTGGTCACATTAGGAACTCTGTTTGCCCTAGAATTACAA---GCAGATGGGTCTAATGCTGGGTACGCATCAGTATACGCAAGCTCTCTTCTTCAGATGCTCCGGGAG---GATGGTGTGTACATGAGGCCCCTAGGAAATGTCATATATCTCATGTGTGGGCCCTGCACATCCCCTGAAATCTGCAGGCAACAAGTCATCAAACTCTACCGGAGGCTTGAAGAGTTCACCAATCAAAATCAACTTGGAAAATGA---------------------
>Arabidopsis_thaliana
---------------------------------------------------------------------------------------------------------------------------------------------------------------------------------------------------------------------------------------------------------------------------------------ATGATA------------------------------------------CCCGTAACCGCCACTCTT---------------------------------------------------------------------------------------------------------------------------------------------------------------ATCCGCCACCGTCTC---------------------------------------CGGCACTTACGCCAC------------CGCATTCGATTC------------------------------------AAATCCACCTCTGTTTCT---------------------------------------------------------------------------------CCTTTCCATTTACCACTCAACCACCCTACCTACTTAATTTGGTCAGCCAACACTTCTCTCGGCAAAACCCTCGTCTCTACAGGCATCGCCGCCTCT---TTCCTCCTCCAGCAACCTTCATCT---------------TCCGCC---ACAAAACTCCTCTATTTGAAACCTATTCAGACCGGCTTCCCTTCCGATTCCGATTCTCGTTTCGTCTTCTCCAAGCTCGATTCCCTC------TCCCTCCGTCGC---------------CAAATCCCTATTTCAATCTCCAACTCTGTCCTCCATTCTTCACTCCCCGCCGCAAAATCTCTG---------------------------------------------GGATTG---AATGTTGAAGTCAGCGAG---AGT------------GGGATGTGCTCTTTGAATTTCCGGGATGAGAAAACCGTC------------ACTGGA---------------------------------------------------------------------GCACCGGAACTTTTATGCAAGACGTTGTATGCTTGGGAAGCAGCTATATCTCCGCATTTAGCTGCGGAGAGAGAAAACGCGACGGTCGAGGACTCCGTCGTGTTACAGATGATTGAAAAGTGTTTG---------------------------------------------AAGGAAGAG---ATGGAATGTGGAGTTAAAAGCGAGAAATCGGATTTACTATGTTTGGTGGAGACTGCCGGTGGAGTTGCTAGTCCTGGTCCGTCGGGAACTCTTCAATGCGACCTCTACAGGCCTTTTAGATTACCTGGAATTCTTGTTGGAGATGGGCGGCTTGGTGGTATCTCAGGGACTATTGCAGCTTACGAGAGTTTAAAACTTCGAGGATATGATATTGCTGCTGTTGTTTTTGAAGATCATGGCCTTGTTAATGAAGTTCCATTAACTTCATATCTAAGGAATAAGGTGCCGGTGCTTGTGCTTCCGCCTGTTCCCAAGGACCCTTCAGATGATCTTATTGAATGGTTTGTCGAATCCGATGGTGTTTTCAAAGCTTTGAAAGAAACAATGGTGTTAGCTAATTTGGAGAGATTGGAAAGATTAAATGGCATGGCTAAGCTAGCAGGAGAGGTTTTCTGGTGGCCATTTACTCAGCATAAACTTGTGCATCAAGAAACTGTGACGGTTATAGACTCCCGATGTGGTGAAAATTTCTCAATATACAAGGCT---------------TCCGATAACAGTTCTCTTAGCCAGCAATTTGATGCTTGTGCAAGCTGGTGGACACAGGGGCCAGATCCTACTTTCCAGGCTGAGCTTGCTAGAGAAATGGGTTACACTGCTGCTAGGTTTGGGCATGTTATGTTCCCTGAGAATGTATATGAACCTGCCTTGAAGTGCGCTGAGCTGTTATTAGATGGAGTGGGAAAAGGCTGGGCTTCTCGAGTATACTTCTCGGATAATGGATCCACAGCAATCGAAATTGCCTTGAAGATGGCATTTCGTAAGTTTTGTGTCGATCATAAT---TTTTGC------------GAGGCTACAGAAGAGGAAAAGCATATTGTGGTTAAGGTCATAGCTCTTCGGGGGTCTTACCATGGAGATACTTTAGGAGCAATGGAAGCACAAGCACCATCACCTTATACAGGCTTTCTCCAGCAGCCGTGGTATACTGGAAGAGGCTTGTTTCTGGATCCTCCTACTGTCTTTCTCTCCAATGGATCCTGGAATATCTCCCTCCCTGAAAGTTTT---------TCTGAAATAGCCCCAGAATATGGAACCTTCACCAGCCGTGATGAGATTTTTGACAAGAGTAGAGACGCATCAACTCTTGCAAGAATATATTCGGCCTATTTATCGAAGCATTTACAAGAGCAT---------TCTGGAGTTAGGCAATCTGCC---CATGTTGGAGCACTGATAATAGAACCA---------------------------------GTAATTCATGGTGCTGGGGGAATGCATATGGTTGATCCGCTTTTCCAACGAGTTTTGGTGAATGAGTGCCGGAATAGAAAAATTCCAGTCATTTTCGATGAAGTGTTCACAGGATTCTGGCGTCTTGGAGTAGAGACTACTACTGAACTTCTCGGTTGCAAACCGGACATAGCGTGCTTTGCCAAATTGTTGACTGGTGGAATGGTTCCTTTGGCTGTCACTCTTGCCACAGATGCTGTATTCGATTCATTTTCTGGAGATTCTAAGCTTAAAGCCTTGCTTCATGGTCACTCATACTCAGCTCATGCTATGGGTTGCGCAACAGCCGCCAAAGCCATCCAATGGTTCAAAGATCCAGAGACTAACCACAACATCACT---------TCACAAGGAAAAACTTTAAGAGAGCTGTGGGACGAAGAACTGGTGCAACAAATATCATCTCACTCTGCGGTTCAAAGGGTGGTTGTAATAGGAACCCTTTTCGCTCTAGAACTAAAA---GCAGATGCTTCCAATTCAGGGTATGCTTCGTTGTATGCAAAGTCTCTTCTAATAATGCTTCGGGAA---GACGGTATCTTTACCCGGCCTCTTGGAAACGTTATCTATCTCATGTGTGGCCCTTGCACCTCGCCGGAAATTTGCCGCCGGTTGCTCACGAAGCTCTACAAAAGGCTCGGAGAATTCAATAGAACATGA------------------------------------
>Littorella_uniflora
---------------------------------------------------------------------------------------------------------------------------------------------------------------------------------------------------------------------------------------------------------------------------------------ATGCTG------------------------------------ACGTCCACTCTATTCGCCGTCTTA---------------------------------------------------------------------------------------------------------------------------------------------------------------CTCCGCCGCCGC---------------------------------------------------------------------------------------------------------------------TCCGCCTGCACCGTTCGC------------------CACCATCGCCGCCTACACTCC------------------------------------------GCCATTGAGTATCCCCTCACCCACCCAATTTACACTATTTGGGCTGCCAACACCTCCCTCGGCAAAACCCTAGTCTCTGCCGGTCTCTCCATTTCC---TTCCTCTCCGCCCCCAATTCCACC---------------CACTCGAGGAAGAAGTTTCTGTACCTAAAGCCAATTCAAACTGGATTTCCCGACGATTCGGATTCTGGCTTCGTTTACAGGAAATTCGCCCAATTTCATGCTCACAAGTCGCCT---------------CTCTTATCTGTTTTCGCATCGAATCAATTCCTAAAAGCTTCAATTCCAGCTTATAATGTTATGGTGAAGAATGGATTTGCGGGT---------------GGGGATGTGAGAGATGGAGATTTTGAAGCTGAAAGCTGTGAAAATGCTGGGGGCGGGTTTAAGAATTTGCAGTGGTACCAAGAGAGGAAGTTG------CAGGGTAGTGAGAGTAATGAGAGCGAG---------------------------------------------TCTTTTCCGGTGTCGGAGTTGGTTTGTAAGACAATGTATGGGTGGAAAGAGGCCGTGTCGCCGCATTTAGCTGCTGAAAGGGAAGGAGCTGTCGTTGGTGATGCGGAACTCCTGGATATGTTGAAACGATGCTTAGTT------------------------------------------ACTGATAGT---TTAGAT---------------GGAGAATCGGAAGTTATGTGCGTGATTGAGACTGCTGGTGGAGTAGCCAGTCCTGGCCCGTCTGGTGCTCTGCAGTGTGACCTGTACCGCCCTTTTCGCCTGCCAGCTATTCTTGTCGGAGATGGACGATTAGGTGGTATCTCGGGTACTATTTCTGCATATGAAAGCCTAAAGCTGCGAGGATATGATGTTGCTGCTGTAATTTTGGAAAATCATGGACTTGCGAATGAGGTGCCACTATCAGCATACTTCCGGAATAGGGTACCTGTGCTAGTGCTTCCGCCTGTTCCAACAGACATGTCAGATGACCTGATATCCTGGTTTAACAGTTCCCAGCCTGTTTTCAGTTCTCTAAAAGAAATAATGCATTCATGTTTTCTGGAAAGAACCAAAAGACTAATTGAGATGCCAAAGAAAGCTTGTGAAGTCTTCTGGTGGCCTTTCACTCAACACAAGCTTGTACCTGAGGAAAAGGTTACAGTTATAGATTCCCGCTGTGGAGAGAACCTTGTTGTCCACAAG------------------TCTCTCAATAATTGGGTCTCTCAACAATTTGATGCTTGTGCAAGTTGGTGGACACAGGGCCCTGATGTTAACTTGCAGATTGAACTTGCAAGAGATATGGGCTACACTGCTGCAAGATATGGACATGTGATGTTCCCGGAGAATGTGTATGAGCCGGCTCTTGGGTTAGCTGAACTTCTGCTTGATGGAGTGGGAAAGGGATGGGCTTCGCGGGTGTACTTCTCTGATAATGGATCTACAGCTGTGGAAATTGCTCTTAAAATGGCATTTCGGAAGTTCTTGTTTGACAATAAAATGGTACTGGATAAGGTGAATGCTAATGTGGATGGG---AGCCTTATGGATCTCAAGGTTTTTGCTCTAAGAGGATCTTATCATGGTGATACATTAGGTGCTATGGAAGCACAAGCACCTTCACCTTATACTGGCTTGCTCCAGCAACCTTGGTACAGTGGAAGGGGCATTTTTCTCGACCCTCCGACAGTTTTCATGCGAAATGGTACTTGGGAAGTCTCTATCCCTGAGAAAATGCAAGCT---GTAAATTCAGGACTAGAATGCATGTCTTTTATGTCACGCGATGAAATCTTTAAGAGGAGCAGGGATGCTTCAAGTCTGGCTAGTCTTTACACCTCTTCTATATCACAAGAAATGAACTCGCAT---------TCGGATTCTACTGGAAGTTCT---CACATTGGAGCACTGATCATTGAGCCA---------------------------------TTGGTACATGGTGCTGGTGGAATGCAAATGATTGATCCACTTTATCAGCGTATACTTGTTAGAGAATGCAAAAGTCGAAAAATCCCTGTGATTTTTGATGAGGTTTTTACAGGATTCTGGCGTCTTGGGAAACAGTCTGCTGCAGAATTGCTTCATATTCTGCCGGATATTGCTTGTTACGCAAAGCTAATGACTGGTGGTGTCATACCATTGGCTGCTACGTTAGCATCAGATGCTGTTTTTGAAGCATTTACTGGAGATTCAAAGCTTATGGCTCTTTTGCACGGGCATTCATACTCAGCACATGCCGTGGGGTGCATGGCTGCTGTTACATCTGTTAAATGGTTGAAAGATTGTAATACCAACATGAATTTGATG---------TCGAAATCAAGATCGCTTCAGGAGTTGTGGGATACAGATTTAGTGGTGCAGATTTCCTTGCATCCATCAGTCCACAGAGTTGTAGCACTGGGAACACTCTGCGCTATCGAACTTCTA---GCTGATGGCAGTAATGCCGGGTATGCTTCTACATATGCGAGTTCTCTCCTCGCCAAGTTGGGTGAA---GATGGCATCTACATGAGGCCACTGGGTAATGTAATTTATCTGATGTGTGGCCCCTTGACATCTCCAACTGTCTGCCATGGTGTTCTGGAGAAAGTTTACGCCCGAATTCAAGAATTTGGTCAACAAAAAGATAATCCTGTATCAAATGAAGCTCATTCATCGTAA
>Amborella_tricopoda
ATGGGGCGATCAAAG------------AAAACTCCCAAA------TTTGCTGTAAGGAAGAACATCATCAGTTCAAAGACAATTAAAAAGTATAAAGAAGAAGTTCTTAACCCTAACAAGAAGGATCTCACGAAGGAAAAGCTCCCACCAAACGTACCATATGTATCATCAGCCCTTTTCTTCAAGTACAACACTGCACTTGGGCCACCATACAGGGTCTTGGTTGATACTAACTTCATCAATTTCTCAATTCAAAACAAGCTGGATCTGGAGAAAGGAATGATGGATTGC---TTGTATGCAAAATGCACCCCTTGTATCACAGATTGTGTCATGGCTGAGCTTGAGAAGTTAGGGCAGAAGTACCGTGTAGCTCTGAGGATTGCAAAAGATCCACGGTTCGAAAGACTGCCTTGCACCCATAAAGGAACCTATGCTGATGACTGTATTGTTGAACGAGTAACTTGGCACAAGTGTTACATTGTGGCTACCTGTGATCGAGATTTGAAACGTAGAATT---------------------------------------CGCAAGAACGCAAGA------------CGCTGCCTCCTCTTCAATGGCCGTCTCAATCTCTTATTTGTTCCTTCAAGTTCAGCTTCTCTCTCTAAACTGGCAGGTTCACAAAACAATAGACGTTGCCACGCTACTGGTTCACGATTCACCAGATCTTTCTGTACCACTTCTGTAAACCTAGAAGTAAGCCTCTCTCACCCTACGTTCATGGTTTGGAGTTCAAATACCGGGGTGGGAAAAACCCTAGTTTCAGCTGGACTTGCTTCTTCGATACTCTTACTGGAGACTAAACCCTCG---------------AATCCA---TTGAATGTCCAGTATATCAAGCCTGTTCAAACTGGTTTTCCCATTGATTCAGATTCTCGCTGTGTGTATCAAAAGGTCTCTGAAATTTTCCACCATCGGAGGCCT---------------TCTCGGAGCATTTTTGCCTCAAATCATGTTCTCAAAGCTTCAGAGCCTGCATTAGAAGGACTTGTA------------------------------------GGGGTTAGAACCGAAGATTGCACAAGTGGAAGCATTGAT------------GGATTCAGGGATTTGGGTTTGTATGAGGAGAGGGAGTTGCGTGTTCCTGGATCTGTACAT---------------------------------------------------------------GAGGGTTCAAAATTGATGTGCAAAACAATGTATGCATGGAAACAGCCAATTTCGCCCCATCTCGCTGTAGAGAGAGAAAGTGCTTTTGTTAGTGATTCAGTTTTACTCCAGTCATTGCAACAAAATTTGCTGTTT---------------------------------CAAACGAGAGAGAAA---------------GATGCATTTGGAAAGTGTCAGCTTTGGAATATAGTTGAAATTGCAGGGGGAGTTGCTAGTCCTGGACCTTCTGGCACGCTCCAGTGTGATCTTTACAGACCTTTCAGGTTACCTGGTGTCCTTGTTGGAGATGGGAGACTTGGTGGTATATCTGGGACAATTTCAGCATACGAGACTTTAAAGCTTAGAGGTTATGACGTGGCTGCCATTATTTTGGAGGATAATGGCCTTTCAAATGAGGAATCTTTGTTGTCTTACTTGCACAACAGGTTGCCTGTGCTTGTGCTGCCTGCTATTCCACGAGACCTATCTGATAACCTTATGGAATGGTTTGGAAAATCTTGGGATGTTTTTGGCTCCCTCCATTCAATATTGGTAGATGATTATACAAAAAGGATGGGGAGATTACATGAGATGTCAAAGAAAGCTGGTACCATTTTCTGGTGGCCATTTACTCAGCACTCTCTTGTTCCTGAGGAAACTGTTACAGTTATCGATTCACGCAGTGGTGAGAATTTTGCCATTCACAAGGTAAAGAAA------GACTCAAACTATGAGTTTATTTCTCACCAGTTTGATGCATGTGCTAGTTGGTGGACACAAGGACCGGATTCTACACTACAGATGGAGCTTGCAAGGGATATGGGTTATGCAACTGCTAGATATGGACATATAATGTTCCCTGAGAATGTCTACGAGCCAGCTTTACATTGTGCGGAGCTTTTGCTTCTAGGTGTAGGAAAAGGATGGGCTTCACGAGTATTCTTTTCAGACAATGGTTCCACATCCATAGAAATTTCTCTGAAGATGGCATTTCGTAAATTTGCTTCCGATCATGCACTTTTTTGTCCTTCCCAGCTGAAGTCAGTTGAAGGT---------ACTGAGTTCAAGGTGCTTGCTCTTAATGGATCTTATCATGGTGATACTTTGGGTGCCATGGAAGCACAGGCACCATCACCATATACAGGATTTCTCCAACAGCCTTGGTATTCTGGGAGAGGCTTCTTTCTTGATCCTCCTACAGTCTTTTGTAGCAATGAGCATTGGAATCTTTGTTTACCTCAAGTCTTTCTGCCT---TACAAACTGAATGGGGAAGTCCCTGCATTTAGCTCGCGTGAGGAGGTGTTCTGTGGGAGTAGGGATTCTTCTGAGCTTGCTGGAAACTATTCCAATTATATACATCAGCAGTTGTCACTGTAT---------CGAGGATCAAAAAATTGTGCT---TCTATAGCAGCCCTGATAATAGAACCA---------------------------------GTTATCCATGGTGCCGGTGGAATGCACATGATCGATCCCCTTTTTCAACGGGTGCTCGTTAGGGAATGTCGAAATCAAGGAATTCCTATTATTTATGATGAAGTTTTCACTGGGTTTTGGCGTCTTGGTGTTGAGTCTGCAGCAGAGTTCCTTGGTTGTGTTCCTGATATTGCTTGCTTTGCAAAGCTAATGACTGGGGGAATTGTCCCTTTGTCGGTCACATTAGCAACTGAAGCTGTCTTTGATGCATTTAAAGGAGACTCTAAGCTCATGGCCTTATTGCATGGGCACTCCTACTCTGCACATGCACTGGGCTGTACAGCAGCAGCCAAAGCCATTCAATGGTTTAAGGATCCCCATATGAACCCCAACATTATAGCA------ACTGGAAACAAGAAGCTTAGAGAGTTATGGGACTGTGAAATGGTATCAAAACTATCATCCCATTCAGCTGTGAAAAGAGTAGTTTCACTGGGGACTTTGTGTGCTATTGAACTCAAA---GCAGAA------GATTCTGGATATGGTTCTCTGTATGCCATCTCTCTTGTTCGGCAGCTGCGTGAA---GATGGTGTATACATGAGGCCTTTGGGGAATGTTATTTATCTCATGTGTGGCCCATGCACATCACCTCAGGTCTGTTACCAACTTCTTAGTAAAGTATATCGAAGAATTAATGAGCTTGGTGCAAGCGCA------GGCGCGTAA---------------------
>Oryza_sativa
---------------------------------------------------------------------------------------------------------------------------------------------------------------------------------------------------------------------------------------------------------------------------------------ATGCTC------------------------------------------------------CGCCTC---------------------------------------------------------------------------------------------------------------------------------------------------------------CTCCGCCACGCTCGC---------------------------------------CGCCACTCCACCTCC------------------------------------------------------------TCCTCCTCC---------------------------------------------------------------------------------TCCGCCGCCGCCGCCGCCGTGCCCCTCACCTCGCCGGCCTTCGCCGTCTTCGGCGCCAACACGGGCGTCGGCAAGACGCTCGTCTCCGCGGGCCTCGTCGCCTCC---CTTCTCGCCTCCCCCTCCCCTTCC------------------CCT---TCCACCGTCGCCTACCTCAAGCCGCTCCAGACCGGCTTCCCCGATGACTCCGACGCGCGCTTCGTCTTCGACCGGGCCCCCGCGCTCCTCCGCCGCCTCCGCCTCGCCGGCGGCGGCGCCTCCACCCGCCTCGTCGCGTCCAACCACACCCTCTTCCCTTCC---CCCGCCGTGGATCCCCTCCCCGAGCGC---------------------------------------------------CAGGACACGGTGGTGAAC------TACGGCGGT---------------------------------GAG------GAGGGGGTGGAGGAGAAGGCG---------------------------------------------------------------------CTCGTGTGCAGGACGGTGTACGCGTGGCGGGAGCCCGTGTCGCCGCACCTGGCGGCGGAGAGGGAGGGGATGCCGGTGGAGGACGAGGAGGTCAGGTGGCTCGTGGACCGGTGGCTGGCGGAG---------------------------------------GAGGACGGG---------------------------GGTGGGGAGGTGTGGAAGGTGCTCGAGACGGCCGGCGGCGTCGCCAGCCCTGGCCCTTCTGGCACGCTCCAATGTGATCTCTATCGGTCCTCTAGGTTACCTGCAGTTCTTGTTGGAGATGGTCGTCTAGGTGGTATTTCATCTACTTTATCTGCCTACGAAACTCTGTTGCTCAGAGGATATGATGTGGGCTCAGTTATTTTGGAAGATCGTGGCTTGTCGAATGACAGATTCCTGCTCTCATACTTGAGAAAGAGGGTACCTGTGCATGTCCTGCCACCAATTCCTGAGGATCCCAAAGACGACCTAACTGATTGGTTTTCTGAGTCATCCTCAGCTTTTAGTTCACTTAAAGATAGTCTGCAATCTTTTCATTCACGAAGAGTTCAAAGGCTAAACAGTATGCAGAGAAAATCAAAGTATTTGTTGTGGTGGCCTTTCACTCAGCATGATCTTGTACCTGTAGATTCTGTTACAGTTATTGATTCGCGTTTTGGTGAGAATTTCTCAGCATACAAGGTTAAA------------------GACAAAACGATTGTTCCCCAGTTTGATGCATGTGCTAGTTGGTGGACACAAGGACCTGATTCTAACTTACAGATTGAACTTGCAAGAGATATGGGTTATGCTGCTGCAAGGTATGGTCATGTGATGTTTCCAGAGAATGTTCATGAACCTGCTCTTCGTTGTGCAGAACTTTTGCTTGGTGGTGTTGGTAAAGATTGGGCTTCTCGAGTTTATTTTTCAGACAATGGATCTACTGCAATTGAAATTGCTTTGAAGATGGCATTTCGTAAATATGCATGTGACCATGGGATTATAGTGGACAGCGAAAAAGATATCAGAAGTGAAGGAAGT---GTTCATTTTAAGGTCCTTGCTTTAAATGGTTCCTACCACGGGGATACTTTGGGTGCTATGGAAGCACAAGCTCCATCAGCTTACACATCTTTTCTTCAGCAGCCATGGTACTCGGGGCGAGGACTTTTTCTAGATCCTCCTACAGTGTACATTAAAAACAAAAGCGCCAACCTTTCTCTTCCCCCATCGATAATGCAT---GATCAACTGAGTTCTTGTGATACATGTTTTTCCTCATTAACTGAAGTTTTTTGCAAGACCAGGGACACATCGTCTGCTGCTAATGTATATGTTTCATACATATCACAACAACTATCACAGTAT---------GCTATGTCAAATAATTCAGAG---CATATTGCAGCATTAATTATAGAGCCA---------------------------------GTAATACAAGGTGCAGGGGGAATGCATTTGATAGATCCCCTTTTCCAGAGATTACTTGTCAAAGAGTGTAAAAATCGAAAAATTCCTGTCATATTTGATGAGGTATTTACAGGATTTTGGCGTCTCGGTGTGGAGTCTGCTTCAGAGTTGCTTGGCTGTTTTCCTGATATCTCTTGTTATGCTAAATTGATGACTGGTGGCATTGTACCATTGGCTGCAACTTTAGCTACAGAGCCTATTTTTGAAGCCTTCAGAAGTGACTCTAAGCTAACAGCACTCTTGCATGGCCATTCCTATACCGCGCATCCCATGGGCTGTACCGCAGCAGTAAAAGCTATCCAATGGTATAAAGATCCCTCCACCAATTCAAATATTGAT---------CTTGATCGTATGAAGCTGAAGGAGCTATGGGATAGTGCACTAGTGAACCATTTATCGTCCCTGCCAAATGTGAAAAGAGTGGTGTCCTTAGGAACTCTGTGTGCAATCGAGCTAAAG---GCTGAGGGATCAGATGCTGGGTACGCATCACTTTATGCGAGTTCCTTAATCCGACAACTTCGTGAGGAGGATAACATCTACGCTCGGCCCCTGGGTAATGTGATATACCTTATGTGTGGTCCATGCACAACTCAAGATAGCTGCACTCGCCAGCTCGCCAAAGTGCATCGTAGACTTCAAAAGTTGAATTGA------------------------------------------
>Ananas_comosus
ATGGTTAGGAAGAAGTGGGCGTTCTACCAAACACCAAAGACCCATTTCGCT------------------------------------------------------------------CCGGAGCGCGCAACGCCTCAC------CCCGCTCATAAACCCCGCCGCGGCGATGCC---------------------------TCCCCT------------------------------------------------------------------------CTCCTCCTCCGC------------------------------------------------------------------------------------------------------------------------CCC------------------------------------------------------------------------------------------CTCCGCCGCCTCCCT------------------------------------------------------------------------------------------------------------CCGCCACGCTCTCGCTCTCTCTCC------------TCCGCCTCCGACGCCGCCGCGGCCACCTCCGGCGACTCC------------------GCCTCCGGCCCCGACCTCGACATGGACCTCGCCGCCCCCACCTTCACCATCTGGGGATCCAACACTGGCGTCGGCAAAACCCTAGTCTCCGCCGGCCTCGTCGCCGCCGCCGCCCTCGCCCCC---------------------------TCCCCC---TCCTCCTTCCTCTACCTCAAGCCCCTCCAAACCGGCTTCCCCTCCGACTCCGACTCCCGCTTCGTCTTCCGCACCGTCTCCTCCCTCTTCCGCCGCCGCCTCTCCGGC---GACCCCGCCGCCGCCTCCCTCCTCGCCTCCCACCACCTCCTCCGCGCCTCC---CCCGCCGCCGCCGCCGCCGCCGAGCCC---------------------------------------CCGTCCTCCTACGAGGCGGCGCGGATCGGG---------ACTGGGGAACGCGAC---------------------------------GACGGG------------------------------------------------------------------------GAGCTCAATAAGCTCGTGTGCAAGACCCTGTACGCGTGGAACGAGGCGATATCGCCGCACCTCGCGGTGGAGAGAGAGGGGATGGCGGTGGGGGACGCCGCGCTGAGGGCGGCGGTGGGTAGTTGTTTGGGGTCGTTCGGTTTGGAG---------------------------AGTGATCGA------------------------------------------------------AACCGCGGGGGGCGTCGCGAGCCCGGGGCC---------------------------------------------------------------------------------------------------------------------------------------------------------------------------------------------------------------------------------------------------------------------------------------------------------------------------------------------------------------------------------TTCTGG---------------------------------------------------------------------------------------------------------------------------------------------------------------------------------------------------------------TACTCTTCAGTGCGATTT------------------------------------------------------------------------------------------------------------------------------------------------------------------------------------------------------------------------------------------------------------------------------------------------------------------------------------------------------------------------------------------------------------------------------------------------------------------------------------------------------------------------------------------------------------------------------------------------------------------------------------------------------------GTATAG---------------------------------------------------------------------------------------------------------------------------------------------------------------------------------------------------------------------------------------------------------------------------------------------------------------------------------------------------------------------------------------------------------------------------------------------------------------------------------------------------------------------------------------------------------------------------------------------------------------------------------------------------------------------------------------------------------------------------------------------------------------
>Physcomitrella_patens
------------------------------------------------------------------------------------------------------------------------------------------------------------------------------------------------------------------------------------------------------------------------------ATGCATCTCCTCCTCCTCCTGCCCCTCCGCCGCCGCTGC------------ACCAACCCCATTGCCCCACGCATT---------------------------------------------------------------------------------------------------------------------------------------------------------------GCTCACCAGTCTCGCTTCCTGGTGAGCACTGCCGGAGCCTGCTCTCCCCTGCCTCGTCATCTCCTCTCGGGGATATGGGGCCGGTGTCTG---------------------------------------AGCTCGCACCCTAGCCCC------ATAGAGGACGCGGATGAAGCCAGGTGCGTAGCAGAGAATGTGGCT---------------------GATGCATTG------------GACGTTTCGTATCCTACCTACATGGTGTGGGGGAGCAATACGGGAGTGGGCAAAACGCTCGTTAGTGCAGGATTATGTTCTGCA---ATCCTTCGTCTGTCCAAATGCCAAGGCAATTCTGGA------GCC---AAAGATTTGCTCTACCTCAAGCCCGTGCAAACAGGATTCCCGTCTGATTCAGACGCGCGGTATGTCTACCAGGAGGTT---TCTCGAGTTGGGCGATTGCATCCCGAG------GCCATTTCAGAAGGTTTGTTCTTGTGTAACCACACCCTACAAGTATCG---CCTGCCGTGCAGATTTCCGCTCGTGCGGGA---GCCAGTGTTCCGGTGCAGCCACAATCTGCTTGGAATGCAGGGGGTCTTTCTTCCAGTCTAAAT------GGCACAGGAATGAAAGATTTCTGCAGCTACGAATCACAGTTACTG------CAAGGTGTGAAATCCAGGAAT------------ATTCCCGCAGACGGTGATGTTTACGGAAGAGCACAACTTCGAAACACTCTATCACGCTTCACTTGCAAGACAATGTGGGCATGGTACGAGCCTATTTCCCCACATCTTGCAGCTGCAAGGGAGGGTTCAACTGTGCCCGACACTATGGTTGTTGAGGCTATCCAACGTTCACTTCAGGCTCTCAGCAGTAGTCGA------AAGACCAGCGGACATCGAGAGGATGCA---------------------GGTGATTGTGCAGAGAAGTGGGCGATATTAGAAACTGCCGGGGGGGTTGCTAGCCCTGGACCATCCGGAAGCCTGCAATGCGATATGTACAGATCGCTTAGGTTTTCGGGTTTACTGGTCGGGGACGGGAGGTTGGGAGGCATCTCAACCACTATTGCAGCCTATGAGAGCCTGCGGTCCCGCGGTTATGACATTCCAGCTATTGTTATCGTGGACTCAGGATTGAGCAATGAAGAGCCTGTGCTGCAGTACCTACGACACAAGATACCGGTTGTTGTTCTTCCTCCCCTACCTGAAGATCCGAACAAGAGGCTTGAGGAATGGTTTCGCCTCGCAGAGGGAACGTTTCTTGAGTTAATGAATGTATTGGAAAATTCCCATTCCAAGAGATTAAGGCGGCTTGAGGAGATGCCCAAAATGGCAGGAGAAATTTTATGGTGGCCCTTCACACAACACGACCTAGTTGCCCAAGATTCCATCACGCTCATTGATTCAAGATCAGGGGAGAACTTTTCTGTCTAC------AAGTCTGGAACGCCTTCAACCGGTAAGACGATTGCGACGCAGTTTGATGCATGTGCAAGCTGGTGGACTCAAGGCCCTGATTCTATCTTGCAGCCCGAGATAGCCAGAGAAGTAGCTTACACTGCGGGAAGGTATGGTCACGTCATGTTTCCTGAAAATGTACATGAACCTGCTTTGCGGTGTGCTGAAATTCTTCTCGCAGGGGCAGGCCGAGGATGGGCAGAGCGGGTGTTTTTCTCGGACAATGGATCGACGGCTATAGAAGTTGCTATTAAAATGGCTTTCCGAAAATACATTGTTGACCATGGTCTTAGCGATCCCTCTACCATCGAGCGCCGAGGAGGG------------CAATTGAAGGTTGTAGCTCTAAAAGGATCCTATCATGGGGACACACTAGGTGCTATGGAAGCACAAGCGCCTTCAGCTTACACAGGCTTCAAGCAACAACCATGGCATGTAGGGAGAGGTTTTTTCCTGGAGCCACCTACCGTCTTTCAACGACAGGGTCGTTGGCATCTGCAACTTCCACGTGTCTTCCACGAT---AGTGATTCTTCTGATTCTGCTTCTTGCTGGAAATCCAGGGACGAAATTTTTGACATTTGCCGAGATTCCACACCTCTTGCCAACCTCTACATCAGATCTATTAATCAGCAACTTGCTGCA------------GCAGTTAGAGAAGAGAATAAT---GTCCCAGCTGCATTGATTATTGAACCTGGTGGGACTAGTTTGATGTTGGGATATCTTTTTGTGATGCACGGAGCGGGAGGAATGGATATGATAGATCCCTTGTACCAGCGGATGCTTGTCCGTGAATGTCGCCGCCGTGGCATACCAACCATTTTTGACGAAGTCCTTTCTGGTTGCTGGCGATTTGGTGTAGAGTCTGCTGTAGATCTACTGGGCTGCAGCCCCGACATAGCATGTTACTCAAAACTACTTTCGGGGGGTTTAGTTCCTCTCGCTGCAACACTTGCAACTCAGGCTGTCTTTGAAGCCTTCCGTGGCATCTCTAAGTTAGATGCTCTGTTACATGGCCACTCGTATACAGCTCATGCTGTTGGCTGCGCAAGTGCCGTTGTGTCCCTTCAATACTTTTCCGATCCCTCAAAAAATTCTAATTTGTTA---------CCAGGAGGGCGCCGCCTGAGGGAGCTGTGGAAACCAGAATTAGTGTCACTTATATCGTCACACCAGTCAGTGGAAAGAGTGGTGTCTGTGGGGACAATCTTCGCACTGGAACTCCGT---GCTAATGCAGCAGAATCAGGATATGCCTCCATGCTCTCAAAAGAACTTGTGGAAAATCTTCGACAA---GAAGGCATCTACACCAGACCACTGGGAAATGTAGTGTACCTCATGTGTGGGCCACTAACACAACCCAAAACGTGTACCACGATGTTGGAAAAGTTGCTTGCTTTACTTGGCTAG---------------------------------------------------
>Ceratodon_purpureus
---------------------------------------------------------------------------------------------------------------------------------------------------------------------------------------------------------------------------------------------------------------------------------------------------------------------------------------------------------------------------------------------------------------------------------------------------------------------------------------------------------------------------------------------------------------------------------------------------------------------------------------------------------------------------------------------------------------------------------------------------------------------------------------------ATGGTCTGGGGGAGCAATACGGGAGTCGGCAAGACGTTGATCTCCGCAGGATTATGTTCCGCG---ATTCTT------------TGTCAGCCTGGTGTGGGGAGGAGGAGC---AAGGACTTGCTGTATCTCAAGCCTGTGCAGACGGGGTTTCCGGCTGATTCGGATGCTCGGTATGTGTACGAGGAGGTT---TCGCGGGCTGGTCGATTGCGTCCTGAG------GCCGTTTCGGAGAGCTTGTTTATTTGTAATCACACGCTGCAAGTGTCG---CCTGCTGTTCAGAGCTCTGTGAACATG------AGTGGTGTTGTGACGCGGCCAAATTTTGCTCGGAGTGGAGATGGTCCGTCTTCAGGCGTACAT------AGTAGAGGAATGAAAGATTTCTGCAGCTACGAGTCACAGCTTCTC------CAGGGCGCCGAAACTAGTAATCGTTCTGAGGTGTTAGAATCCACGAACGGTGTCCACGGACAGGGGCAG---CGGCCAATGCAATCACGATTCACTTGTAAGACATTGTGGGCATGGCACGACCCTATATCGCCTCATCTCGCAGTTGCAAGGGAAGGCTCAGCAGTACCTGACTCTCTGGTGGTGGAGTCTGTTCAAGGCTTGCTTGTGGCTCTTAGCAATAGCAAGACGGGAGAGAGAAATGGAGAAAGGGAGGACGCA------------------CGGGGTGACTGGGCTGAGAAATGGGCAATTCTGGAGACGGCTGGCGGGGTTGCTAGTCCTGGGCCTTCTGGAACTCTGCAGTGTGATTTGTACAGATCGCTTAGGTTTCCTGGTGTGCTGGTCGGGGACGGGAAGCTGGGAGGCATTTCAACCACCATTGCAGCCTACGAGAGCCTGCTCTCACGTGGTTACGATATTCCGGCCATTGTTATCGTGGATGCCGGGTTGAGCAACGAAGAGCCTTTGCTGCAGTACCTGCGGCACAAGATACCGGTTCTTGTTCTTCCCTCTCTGCCTGAAGATCCGAAGAAGAGTCTTGAGGAATGGTTTGGCCTCGCGGAAGGGAAGTTTCTTGAGTTGAGGGGTGTATTGGAAAATGCTCACTTGAAGAGACTGAGGAGGCTGGAGGAGATGCCTAAAAAAGCAAGCGATATTTTGTGGTGGCCCTTCACACAACATGACCTAGTTGCCCAAGATTCTGTCACGCTTATCGATTCAAGATCAGGGGAGAATTTTTCTGTCTAC------AAGGCTGACAGTACTTCAGCGACCAAGGTGATTGCGCAGCAATTTGACGCATGTGCAAGCTGGTGGACTCAGGGCCCGGATACTACCTTGCAGTCCGAGCTAGCAAGAGAAGCAGCTCACACTGCGGGAAGGTATGGCCACGTCATGTTTCCTGAGAATGTTCACGAGCCTGCCTTAAGGTGTGCTGAGCTTCTTCTCGGAGGGGTAGGCCGAGGTTGGGCAGAACGAGTATTTTTCTCGGATAATGGGGCGACGTCTATAGAAGTTGCCATTAAAATGGCTTTCAGAAAATACATCGTTGACCATGGCCTTGGTGATTCCCCTACTGATGGTGGTAGTCAGGAG------------CAACTCAAGGTTGTTGCTTTGAAAGGATCGTATCATGGGGACACATTAGGTGCTATGGAAGCACAAGCACCGTCTGTTTATACAGGTTTCAAGCAACAACCATGGCATCGAGGAAGGGGATTTTTTCTCGAGCCTCCCACGGTCTTTCAACGACAGGGTCGTTGGCTTTTGCAACTTCCAGATGTTTACCAGGAT---GATGAATCCTCTGCTTCTGTTTCCAGCTGGAAATCCAGGGACGAGGTTTTTGATACGTGTCGAGATTCCACATCTTTGGCCAACCTCTACAGCAGGTCTATTGACCAGCAACTTGCTTCA------------GCAGCCAAAGAAGAGTACACC---TCATTAGCTGCATTGATTATAGAACCT---------------------------------GTGCTTCATGGAGCTGGAGGAATGGATATGATAGATCCCTTGTTCCAGCGGACACTTGTCCGGGAATGCCGCCGCCGTGGCATTCCAATAATATTTGATGAAGTCCTTTCTGGTTGCTGGCGTTTTGGCGCTGAGTCTGCAACAGAACTACTCGGTTGCTCTCCCGACATAGCATGCTATTCAAAACTATTGACCGGGGGGTTAGTACCTCTGGCTGCAACGCTTGCAACTCAGCCTGTCTTTGAAGCTTTCCGTGGCATCTCCAAGTTAGATGCGCTCTTACATGGTCACTCATACACAGCTCATGCTGTTGGCTGTGCAAGCGCCGTCTTGGCTCTCCAGTATTTTTCTGATCCTTCAAGGAATCCAAATCTCTTA---------CGAGATGGGCGTCGTCTGAGAGAATTATGGAGTCCTGAGCTAGTGTCAACTATATCGTCACATCCTTCAGTTGAGAGAGTGGTGTCCATCGGAACAATTTTTGCTCTGGAGCTCCGT---GCTAGTGGAGCAGAAGCAGGGTACGCCTCAATGCTCTCGAAAGGACTTGTGGAAGGACTTCGGCAT---GAAGGCATCTATACCAGACCGTTGGGAAACGTTGTATATCTCATGTGTGGGCCACTGACAGAGCCCAAAACTTGCACCACTATGTTACAGAAGCTACTCGATCTTCTTGGT------------------------------------------------------
>Huperzia_lucidula
------------------------------------------------------------------------------------------------------------------------------------------------------------------------------------------------------------------------------------------------------------------------------------------------------------------------------------------------------------------------------------------------------------------------------------------------------------------------------------------------------------------------------------------------------------------------------------------------------------------------------------------------------------------------------------------------------------------------------------------------------------------------------------------------------------------------------------------------------------------------------------------------------------------------------------------------------------------------------------------------------------------------------------------------------------------------------------------------------------------------------------------------------------------------------------------------------------------------------------------------------------------------------------------------------------------------------------------------------------------------------------------------------------------------------------------------------------------------------------------------------------------------------------------------------------------------------------------------------------------------------------------------------------------------------------------------------------------------------------------------------------------------------------------------------------------------------------------------------------------------------------------------------------------------------------------------------------------------------------------------------------------------------------------------------------------------------------------------------------------------------------------------------------------------------------------------AGAGCCGTAGCCTACGCAGCGGGGAGATTTGGACATGTCATGTTTCCTGAAAATGTTCACGAGCCTGCCTTAAAGTGTGCAGAACTTCTTCTTGAAGGTGTTGGAAAAGGTTGGGCGGACCGAGTATATTACTCAGATAACGGGTCCACATCGATAGAAGTTGCTTTGAAGATGGCCTTCAGGAGGTTTTCTCTTGATCATGGATTACTTTTCCGACAACATTCAAGTATAAGATCTAAGGGAGAACATTGTGTGTTCAAGGTACTTGCTCTGAAAGGCTCTTATCATGGAGACACTTTAGGAGCAATGGAGGCACAAGCTCCATCCGCCTATACTGGATTCCTTCAGCAACCATGGTACTCAGCAAGGGGCTTCTTCTTGGATCCTCCAACTGTGTTTTGTAAAGATGGCCACTGGTATCTAGACCTGCCCAAAATACTGAATGAAATTTCTGGTGGTTACATGATTGAAGGC---TGGGCATCAAGAAAGGACATCTTTGCAAAAGATAGAGATGACTCGAAGTTGGCCATGCTGTATCTGAACAGTATATGTGATTCTCTTTCTAGG------------TTGATGGCTGAAAATCCCGATGTCCACATTGCTGCATTGATTATTGAACCA---------------------------------GTCATACACGGAGCTGGAGGTATGCATATCGTTGACCCATTGTACCAGCGGGTCCTTGTTCAAGAATGCAAGATGCGAAAAATTCCAGTGATTTTTGATGAAGTATTTGCAGGATGTTGGCGGCTTGGTGCAGAATCTGCAGCAGAAATTTTGGGGTGTGTGCCTGATATTGCTTGTTATGCCAAGCTTCTTACTGGAGGTGTTGTTCCTTTGGCTGCAACACTTGCGAACCGGAATTTTTTCCAAGCTTTTGAAGGCTCTTCCAAGCTTGATGCCCTCCTTCATGGGCATTCGTTCACCGCACATCCAATTGGCTGCAGTGCTGCTGTTGAAGCACTACAATGTTTCAAAAATCCGTTAAAAAATCCAAACCTTTTA---------CCAAGCGAGGGTCGTTTGAAGGAGTTGTGGCACGAAGACTTAGTGGCTGACATATCAAGACATCCTAGTGTTAAAAGGATCGTTCATCTAGGAACTGTTTTTGCATTAGAGCTTCAT---GCCACTCATGGCGAATCAGGCTATAGCTCCATGTTTTTCAGCCTCTCAATG---------------------------------------------------------------------------------------------------------------------------------------------------------------------------------------
>Selaginella_moellendorffii
---------------------------------------------------------------------------------------------------------------------------------------------------------------------------------------------------------------------------------------------------------------------------------------ATGCTGCTCCTGGCCCTGTGGCGT------------------------------------CGCCTC---------------------------------------------------------------------------------------------------------------------------------------------------------------GGCCGGCGATCC------------AGCGCCGCCGGC---------------------CATGTA------------------CGATGCTTC---------------------------------------TCCTCAGCT------------------------------CAGGCGCTGCCATCGGCGGAGGATTTCGCGGCGCGGCGCCGC------GAGGATGCTCTTCTCGGTGAGATCGATGCGCGCTACCCCGCATTCATGGTTTGGGGATGCAACACCGACGTTGGCAAGACGCTCGTCTCCACTGGTATGGCGGCAGCG---CTTCTTTCCTCCGGAAAGAGCCAG------------------AAA---TCGCATGTCCTCTATGTGAAGCCCGTCCAGACGGGATTTCCAGATGATTCCGACGCCAGGTCTGTGACGCAGAGGATAGATTCTCTCGTCGGGAGG------------------------AGCGAGAGCATCTTCCTCTCCAACCGGACAATGTGGCTGTCC---GATGAGGCTTCCAAAAAGGCAGCATTG---------------------------------------------------ACGAAAAGCTCCACAGAC------TCCTCGGGT---------------TCCTGGAAAAAC---------------------------TCTGCGAATTCA------------------------------------------------GTGAAAAGCTCCTCCAGTCTGACTTGCGAGACGCTGTGGAGCTGGTGTGCGGCTGTTTCTCCACACTTGGCCGCTCAGCAGGAAGGTGGCGGTGCTAGCGACGACGAGCTGCGAAAAGTTTTGCGAAGATCGCTGTGGGAGTTCGGCGCT---------------------------------GACGCG---------------------TCTCAAACGGGACGGAGCTGGGCTTTCGTTGAGACCGCGGGTGGTGTTGCGAGTCCGGCTCCCTCAGGAACTTTGCAGTGCGATCTTTACAGGCCTCTTCGACTACCTGGAATTCTAGTCGGAGATGGAAGGCTAGGAGGAATATCGACTACTCTAGCGGCGTATGAAAGCCTTCTCTTGCGAGGATACGAGACAATCTGCATTGTAATTCAGGACATGGGACTGGGAAACAATCAGCATCTGTCCAAACAGCTCCATAACAGAGTGCCGGTCTTTGTGATCCCTGCCGTACCAAAGAATCCAGGTGACGATCTTGCGGGCTGGTTTCACGACACCAGCAGTACGTTCCTTCAAGTGGTGTTACTGCTCGAAGATGCGTACCATAAGCGAATACAAAGGCTGCGTGAGATGCCCAAAAAAGCATCGGAGCTTTTCTGGTGGCCCTTCACGCAGCACAGATTGGTGCCCGAGGAGAACGTGACGGTTATAGACTCTCGATCGGGCGAATTCTTTTCAGTTTATGAGAATAAACACGGC------------------CGCTTTGCTCAGCAGTTTGATGCTTGTGCAAGCTGGTGGACGCAGGGGCCCGATGCATCACTGCAGCATGAGCTTGCGAAACAAATTGCGTATGCTGCGGGCAGATATGGTCACGTTATGTTCCCCGAAAATGTCCACGAGCCTGGCCTTCGCTGTGCTGAATTGCTACTCCAAGGCGTTGGACGCGGCTGGGCACACAGAGTTTATATTTCTGACAATGGATCGACCGCTACTGAAATTGCTCTCAAAATGGCTTTGAGAAAATATGCTGTTGATCATGGCTTTTTAACAAATCAAGGAGATAAGAAACCGGAC------------------TTCAAGGTTCTTGCACTCAGAGGCTCCTATCATGGAGACACTTTGGGAGCAATGGAAGCGCAAGCGCCATCTCCTTACACAGGATTTTCGCAGCAACCTTGGTATTCCGGAAGAGGCGTCTTTTTAGATCCACCGACCGTGTGCTGCCAAAACAGGAAATGGCAATTGCGGGTGCCAGAAAGATATGGC------------ACTATAGCAACTGAACCTGCATGGGATGCAAGAGAAGACGTGTTTGCTTTGGAAAGGGATAATACGGAGCTGGCTAAGATCTACTCGTCCGCGATAGAGAAGGAGATTATGAGTAGCCAAGGCGGTTTAGGCGGACAA------------ACAATTGCCGGTCTCATCATCGAGCCG---------------------------------ATCATCCACGCTGCTGGTGGAATGGAGCTCGTGGATCCTTTGTTCCAGCGCATACTTACACAGCAATGCAAGTGTCACAAAATCCCAGTTATCTTTGACGAGGTGTTCACTGGATGTTGGCGACTTGGTGCCGAGTCTGCTTGGGAGCTTTTAGGATGCAACCCAGACATCGCTTGTTATGCCAAGCTTTTGACTGGAGGAACTGTTCCGCTAGCAGCTACTCTTGCCACTCAAGACATATTTCAAGCTTTTGAAGGGGCGTCCAAGCTCGATGCTCTCTTGCATGGCCATTCTTACACGGCACATCCGGTCGGCTGCTCCGCCGCTGTTACAGCGCTGGAATGGTTCAAGGACCCGTCCAAGAATCCAAATCTATTG---------CCTGGCACAAGTCGTCTCCAGGAGCAATGGGATCCAGAGCTGGTGGCCGAGATATCAAGCCTTTCTTCCGTGGAAAGAGTGATCTCTCTGGGAACGCTCATGGCGCTAGAGCTGCGATCAAGCTCATCAAGCCAAAAGGGCTATAGCTCGCTACTCTCCAGCGGCGTCGTGAAGGAACTTCGCCAAGTGCTTGGGATCTACACTCGACCACTGGGAAATGTGGTCTACTTCATGTGTGGCCCATTGACAAGGCCCAGTGTGTGCTCATCGCTACTGAGAAGAATGCTCAAAGTGTTAGAATAA---------------------------------------------------
>Isoetes_andicola
------------------------------------------------------------------------------------------------------------------------------------------------------------------------------------------------------------------------------------------------------------------------------------------------------------------------------------------------------------------------------------------------------------------------------------------------------------------------------------------------------------------------------------------------------------------------------------------------------------------------------------------------------------------------------------------------------------------------------------------------------------------------------------------------------------------------------------------------------------------------------------------------------------------------------------------CAAACTGGATTCCCATTGGATTCGGACGCAAAGTTTGTGGCTCAAAAAGTGAAGGAAATAATCAGAAACAGAGGAAAAGCG---CAGGCTGTAGATTCAAAATTGAAGATTYGCAATCAAACWGTACATRTCTCT---CYGGYAGTGGGCCAATTTACTGGGAST---------------------------------------------------GAAGAAGAGCAATTYGRA---GCAGRAAAAGGT------------------------------------------------------------------------------------------------------------------------GATTCCTCCGATTTGTATTGCAAGACATTGTGGGGATGGCATGAACTTGTCTCAC---------------------------------------------------------------------------------------------------------------------------------------------------------------------------------------------------------------------------------------------------------------------------------------------------------------------------------------------------------------------------------------------------------------------------------GGGTTATATTACTTCCACCTCTGCCAAGTGACCCTCATGACAATATCCTAGAATGGTTTGGTCGTTTAGAGGCAACGATTTTCAAGCTGCGTAATATCCTARATGAAGAGCACAAAAAGAGAAWACAGCGGTTGGATGAAATGTCTTCCAAAGCATCAAAGCTATTATGGTGGCCTTTTACCCAACATTCCTTGGTTCCAGAAAGTAATGTCACGTTGATTGACTCACGCTGTGGAGAAC--------------------------------------------------------------------------------------------------------------CAGAACGAGCTTGCAAGGCAAATTGGGTATGCTGCTGGAAGATATGGTCATGTGATGTTTCCCAAAAATGTGCATGAGCCTGCATTGCGATGTGCAG-----------------------------------------------------------------------------------------------------------------------------------------------------------------------------------------------------------------------------------------------------------------------------------------------------------------------------------------------------------------------------------------------------------------------------------------------------------------------------------------------------------------------------------------------------------------------------------------------------------------------------------------------------------------------------------------------------------------------------------------------------------------------------------------------------------------------------------------------------------------------------------------------------------------------------------------------------------------------------------------------------------------------------------------------------------------------------------------------------------------------------------------------------------------------------------------------------------------------------------------------------------------------------------------------------------------------------------------------------------------------------
>Isoetes_humilior
--------------------------------------------------------------------------------------------------------------------------------------------------------------------------------------------------------------------------------------------------------------------------------------------------------------------------------------------------------------------------------------------------------------------------------------------------------------------------------------------------------------------------------------------------------------------------------------------------------------------------------------------------------------------------------------------------------------------------------------------------------------------------------------------------------------------------------------------------------------------------------------------------------------------------------------------------------------------------------------------------AATAATCAAAAACAGAGCAAAAGCG---CGAGCTGTAGATTTAAATTTGAAGATTCGCAATCAAACAGTACATGTCTCT---CCAGTAGTGGGCCAATTTACTGGGACT---------------------------------------------------GAAGAAGAGCAAATTGGA---GCAGGAAAAGGT------------------------------------------------------------------------------------------------------------------------GATTTATCCTATTTGTATTGCAAG-CATTGTGGGGATGGCACGAACCTGTCTCACCTCATTTGGCGGTACAAAACGAGGGTGGATCTATAAGTGATGGCACTTTGTTGGAATCTATGAGGGAGAACTTAAATGATTTCGGCACTCAA---------------------------AGAAAAGCA-------------------------------AAAGAAGTTGGGCTATAGTTGAAACAGCAGGTGGTGTTGCTAGTCCTGGACCTTCAGGTGCTCTTCAGTGTGATATCTACAG----------------------------------------------------------------------------------------------------------------------------------------------------------------------------------------------------------------------------------------------------------------------------------------------------------------------------------------------------------------------------------------------------------------------------------------------------------------------------------------------------------------------------------------------------------------------------------------------------------------------------------------------------------------------------------------------------------------------------------------------------------------------------------------------------------------------------------------------------------------------------------------------------------------------------------------------------------------------------------------------------------------------------------------------------------------------------------------------------------------------------------------------------------------------------------------------------------------------------------------------------------------------------------------------------------------------------------------------------------------------------------------------------------------------------------------------------------------------------------------------------------------------------------------------------------------------------------------------------------------------------------------------------------------------------------------------------------------------------------------------------------------------------------------------------------------------------------------------------------------------------------------------------------------------------------------------------------------------------------------------------------------------------
>Isoetes_elatior
--------------------------------------------------------------------------------------------------------------------------------------------------------------------------------------------------------------------------------------------------------------------------------------------------------------------------------------------------------------------------------------------------------------------------------------------------------------------------------------------------------------------------------------------------------------------------------------------------------------TTCGTTC------------------------------------CTTTCCAGGACAATTCCCGCATTTGGTTTATCTACTAATGCTACCCAGATAGAGGGC------------------------------CASCATTCTCAAGKTGRAGCATTGGACGCATCTTATCCGGWTCATATAATTTGGGGAGCCAATACGGATGTTGGAAAAACACTCGTTTCTGCAGGATTAGCAGCATCTTGTTTAATGCAAGAA---------------------------GAACCC---AACARTGTYCTCTATYTAAAACCCGTGCAAACTGGATTCCCATTGGATTCRGACGCAAAGTTTGTGKCTMGAAAAGTGAAGGAAATAATAAAAAACAGAGCAAAAGCG---CWRSCTGTAGATTYAAATTTGAAGATTTGCAATCAAACCGTACATGTCTCT---CCARTAGTGGGCCAATTTACTGGGACT---------------------------------------------------GAAGAAGAGYAAATTGGA---GCAGGAAAAGGT------------------------------------------------------------------------------------------------------------------------GATTTSTCCKATTTGTATWGCAAGACATTGTGGGGATGGCACGAACCTGTCTCACCTCATTTGGCGGTACAAAAMGAGGRTGGRTTTGTAAGTGATGGCACTWTGTTGGAATCTATCAGAGAGAACTTAAGTGATTTCGRCACTCAA---------------------------AGAAAAGC-------------ATCGAAMT-AAGAGAAGAAAAAGAAGTTGGGCTATAGTTGAAACAGCAGGTGGYGTTGCTAGTCCTRGACCTTCAGGTGCTCTTCAGTGT--TATCTACAGGCCTGTCCGGCTACCGGGAATCCTAGTAGGTGATGGKAAGCTTGGTGGCATTTYWTGTACCATAGCCGCATATGAAAGMYTGAAGCTTCGGGGGTACGA---------------------------------------------------------------------TAGAGTCCRGGTTATGTTACTTCCACCTCTGCCAAGTGACCCTCATGATAATATGCTAGAATGGTTTGGTCGTTCAGAGGCAACGTTCTTCAAGCTGCGTAATATACTAGATGAAGAGCACAGAAAGAGAATACAGCGGCTGGATGAAATGCCTTCCAAAGCATCAAATGTATTATGGTGGCCTTTTACCCAACATTCCCTGGTTCCGGAAAGTAATGTCACRTTGATTGMCTCAYGCTGTGGAGAACTGTTTTCTGTATACAAG---AGATATGGAATGGATGAGGCACGTCCTATGATAATGGAGCAATTTGATTCATGTGCAASMTGGTGGACACAAGGTCCAGATTCTGTGTTGCAGAACGAGMTTGCAAGGCAAATTGRGTAYGMTGCTGGAAGATRTGGYCATGTGATGTTTCCYKAAAATGTGCATRAAYCTGCATTRCRATGTGCAGAGCTGCTTCTTCAGGGTGTAGGRAATGG-------------------------------------------------------------------------------------------------------------------------------------------------------------------------------------------------------------------------------------------------------------------------------------------------------------------------------------------------------------------------------------------------------------------------------------------------------------------------------------------------------------------------------------------------------------------------------------------------------------------------------------------------------------------------------------------------------------------------------------------------------------------------------------------------------------------------------------------------------------------------------------------------------------------------------------------------------------------------------------------------------------------------------------------------------------------------------------------------------------------------------------------------------------------------------------------------------------------------------------------------------------------------------------------------------------------------------------------------
>Isoetes_coromandelina
------------------------------------------------------------------------------------------------------------------------------------------------------------------------------------------------------------------------------------------------------------------------------------------------------------------------------------------------------------------------------------------------------------------------------------------------------------------------------------------------------------------------------------------------------------------------------------------------------------------------------------------------------------------------------------------------------------------------------------------------------------------------------------------------------------------------------------------------------------------------------------------------------------------------------------------------------------------------------------------------------------------------------------------------------------------------------------------------------------------------------------------------------------------------------------------------------------------------------------------------------------------------------------------------------------------------------------------------------------------------------------------------------------------------------------------------------------------------------------------------------------------------------------------------------------------------------------------------------------------------------------------------------------------------------------------------------------------------------------------------------------------------------------------------------------------------------------------------------------------------------------------------------------------------------------------AGAATACAACGGCTGGAAGAAATGCAATACAAAGCATCTAATTTATTATGGTGGCCTTTTACCCAACACTCTTTGGTTGCACAAAGTAATATCACTGTAATTGACTCACGTTCTGGAG-------------------G---AAATATGGAGTGGATGAGACATGTCATATGATATCGCAGAAGTTTGATTCATGTGCAAGCTGGTGGACACAAGGTCCAGATTCTGTG---------------------------------------------------------------------------------------------------------------------------------------------------------------------------------------------------------------------------------------------------------------------------------------------------------------------------------------------------------------------------------------------------------------------------------------------------------------------------------------------------------------------------------------------------------------------------------------------------------------------------------------------------------------------------------------------------------------------------------------------------------------------------------------------------------------------------------------------------------------------------------------------------------------------------------------------------------------------------------------------------------------------------------------------------------------------------------------------------------------------------------------------------------------------------------------------------------------------------------------------------------------------------------------------------------------------------------------------------------------------------------------------------------------------------------------------------------------------------------
