# Supplementary material for: Phylogenomics indicates the “living fossil” Isoetes diversified in the Cenozoic
Source: PLoS One. 2020 Jun 18;15(6):e0227525. doi: 10.1371/journal.pone.0227525 (PMC7302493; doi:10.1371/journal.pone.0227525)
Supplement: S1 File — Folder containing fasta files for each of the individual nuclear alignments. (GZ) [file pone.0227525.s011.gz › 1_Individual_Nuclear_Alignments/Homolog_01967.orthogroup_3.fasta]

>Ananas_comosus
---------------------------------------------ATGACGACGACGAGGAGGTTCTCGCGGGCCGCGATCGCCGCCCTCTTA------------------------------------------------------------CTCTTCTCGCTCGCGATCGCCGCGCTCTTACCCGTC------------CCCGCGGGATCCGCGGTGGCAAGCGTCGACCTCGGCTCGGAGTGGATGAAGGTGGCGGTGGTGAACCTGAAGCCGGGGCAGAGCCCGATCTCGATCGCCATTAACGAGATGTCGAAGCGCAAGTCCCCCGCCCTCGTCGCCTTCCACGGCGGCGACCGCCTCGTCGGCGAGGAGGCCGCGGGGATCGCCGCGCGCTACCCCGACAAGGTCTACTCCCAGATCCGCGACATGGTCGGGAAACCCTACAATTACGCCAAGGCTCTCGCCGAATCGCTCTACCTCCCCTTCGATCTC---GTCGAGGATTCGCGTGGATCGGCCGCGATCCGGATC------GACGACGGGGTCACGATCTACACTGCAGAAGAGTTGCTTGCCATGATCCTCAATTACGGGATGAGCTTGGCTGACTCGCAC---GCTAGGGTTCCGGTTAAGGACGTTGTGATCACCGTGCCACCGTATTTTGGGCAGGCGGAGCGGAGGGCGATGGTTCAGGCCGCGCAGCTCGCCGGAATCAATGTGCTGTCGCTCGTCAACGAGCACGCCGGAGCTGCGTTGCAGTATGCGATTGATAAC---GACTTC------TCGAATGGGTCTCGCTATGTTATAATTTATGATATGGGTTCTAGTAATACCTATGCCGCATTGGTTTACTTCTCCATGTACAGTATAAAGGAGTTT------GGGAAAACCGTACCGGTGAACATGCTTCAGGTTAAGGATGTCAGATGGAACTCTAGACTTGGGGGTCAGGACATGGAAATGCGTTTGGTGGAGTATTTCGCAGATGAGTTTAATAAGCAAGTAGGAAATGGAGTTGACGTGAGGAAATCTCCTAAAGCAATGGCTAAATTAAAAAAACAAGTGAAACGAACAAAAGAAATTCTAAGTGCAAATACTGCGGCTCCGATATCAGTTGAATCACTGTACAATGATGTCGATTTTAGAAGCACAATTACACGTGAGAAATTCGAAGAACTTTGTGGTGATCTTTGGGAGAAAGCTCTCCTTCCTATAAAAGAAGTGCTAAAACATACAGGTCTGAAGATAGAAGACCTTTACGCAGTAGAGCTGATAGGTGGAGCCACTCGTGTGCCTAAATTGCAGGCTAAGCTTCAGGAATTTCTGGGACGAGATAGTCTAGACAAGCATCTAGATGCTGACGAAGCAATTGCTCTTGGTGCCTCACTGGTTGCTGCGAATCTAAGTGATGGAATAAAGCTGAACCGTAAGCTAGGACTGGTAGATGGCTCTCCATATGGTTTTGTGCTTGATATTGATGGCCCTGATTAT---------------------------GTCAAAGAT------------------GAAACTACCGATTTATTGCTTGTGCCACGGTTGAAGAAAATGCCAATCAAGATGTTCAGGTCTATTAAACACAAC---AAG---GATTTTGAAGTCTCACTCAGCTACGATCGTTCGGGTGAATTGCCTCCAGGAGTTTCTTCATATACGTTTGCACAATATTCAGTATCTGGTTTAAGAGATGCAAGCGAAAAATATGCGACTCGCAACCTCTCTGCTCCAATCAAAGCGAATCTACATTTTTCTCTGAGTAGAAGTGGAATCGTTTCTCTTGATCGAGCAGAAGCATTGATTGAGATTACTGAGTGGGTCGAAGTT------CCCAAA---AAG---------------------------AATGTCTCT---------------ATAGAAAGCAATAGCACC---AGCAATCTGAACATATCT------GCTGAAGCAGGATCAACAAATGATGGTTCAACAGACAAAGCAACTCCGAATTCT------------------------------------------------------------GAGAATGGTACCGATCATGCCAATTCAACCACA---------------------GATGAGAATAATATTGCAGAGGTTGCAACAGAAAAGGTTCTGAAGAAGAGAACCTTTAGGGTTCCA------CTGAAGGTGGTGGAAAAAACAGAAGGCCCTGGAGCAGCTCTAGGAAAGGAGTTATTTTCAGAAGCAAAGAGTAGATTAGAGGCGCTTGATAAAAAGGATGCAGAAAAAAGGAGAACAGCTGAACTCAAAAATAACCTGGAGGAATATATTTATTCTACAAGGGAAAAGATAGAGGATAACACAGAGATAGAGAAGGTTTCAACTGAACAGGAGCGTCAATCTTTTGTGGATAAACTCAGTGAGGTGCAAGAATGGTTGTATATGGATGGCGAGGATGCTCAAGCTACTGAATTTGAAGATCGCCTTGAATCTCTTAAAGCAATTGGGGATCCAATCTTTTTCAGATTGAGCGAGTCAACTGCTCGGCCAACAGCTTGTGAACGTGCTCGAACATATCTCAGTGAGCTTCAGAAGATTGTAAGTAACTGGGAGGCAAACAAACCATGG------CTTCCCAGAGCAAGAATAGAT---GAGGTTTTAAGTGAAGCAGAGAAGCTGAAGAGTTGGTTGGAAGAGAAAGAAGCTCTACAAAAGAATACTCCCGCCTTCACCACTCCAGTATTCACATCAGAAGAAGTTTATACGAAGGTTTTCAAGCTACAAGATAAG---------GTCGCGAGCGTGAAC------AGGATTCCAAAGCCGAAGCCGAAGATCGAG---AAACCTCCAAAGGAGGAATCAGCG------------------------------------------------AGCAAAGACAACACGACCGCCGACGAGACCCCTTCAACTGAAACAGAGCCTCCGTCAGAAGATACAGTCGAT---------CCCAAGGACACCGCCGATACACAACCGGAGGAGCCTCATGACGAGTTGTGA------------------------------------------------------
>Oryza_sativa
---------------------------------------------------------------ATGGCGCCGCCCCGCACATCGGGTCTCCTC------------------------------------------------------------CTCCTCCTCGCCGCGGTCGTCGCGGCCGCCGCCGTCGTCCTCGTCCCGCCGGCGGAGGCGGCGGTGGCGAGCATCGACCTGGGGTCGGAGTGGCTCAAGGTGGCCGCCGTGCACCTCGCCCCCGGACGCGTCCCGATCGCGGTGGCCATCAACGAGATGTCGAAGCGCAAGTCCCCGGCGCTCGCCGCGCTCGCCGACGGCAACCGGCTCGCCGGCGAGGAGGCGTCCGGCATCACCGCGCGCCACCCGTCCAAGGTGTTCGCCCGCGCGCGGGACCTCCTCGCGAAGCCCTTCCCCTACGTGCGGTCCGTCGCGGAGGCGCTCTTCCTCCCCTACGACCTC---GTCCCCGACGCGCGCGGCGCCGCCGCGGTCCGCGCG------GACGACGGG---CAGGTCTACACCGTCGAGGAGATCGTCGCGATGGTGCTCCACTACGCCGCTGGGCTCGCGGATGCGCAC---GTCGGCGCTCCTGTGCGTGACGCCGTCGTCGCCGTTCCGCCCTACTTTGGGCAGGCCGAACGCCGGGCCTTGACGCAGGCGGCGCAGCTTGCCGGAGTTAACGTCCTCGCGCTCATCAATGAGCACGCCGGGGCAGCGTTGCAGTACGGGATCGACAAG---GATTTC------TCGAACGAGTCGAGGCATGTTATCTTCTATGACATGGGCGCAGGTAGTACCTACGCCGCGCTGGTGTACTACTCAGCTTACAAGGCCAAGGAGTTT------GGGAAGACGGTATCGGTGAACCAGTTCCAGGTTAAGGATGTTAGATGGGACTCCAAACTTGGAGGCCTTGAAATGGAAATGCGCCTGGTAAACTATTTTGCTGATCAATTTAATAAACAACTCGGTAATGGAGTTGATATCCGCCAGTCTCCCAAGGCGATGGCTAAGTTGAAGAAGCAAGTTAAGCGTACCAAAGAAATTCTGAGTGCAAATACTGCTGCTCCAATTTCAGTTGAATCACTATATAATGATCTCGATTTCAGGAGTACCATTACACGTGAAAAATTTGAAGAACTTTGTGAAGAATTATGGGAGCAGGCTCTAACTCCAGTTAAAGAAGTGCTTGCACATTCTGGAATGAAGATTGATGATATCTATGCTGTAGAATTAATAGGAGGAGCTACTCGAGTACCAAAATTGCAGGCTAAGCTGCAGGAATTCCTGGGAAGAAGTGACCTGGATAAGCATCTTGATGCAGATGAAGCAATTGTTCTGGGTGCCTCACTGCATGCAGCTAACTTAAGTGATGGAATTAAGTTGAACCGTAAGTTAGGGATGATTGATGGTTCTACTTATGGTTTTGTGTTTGAAATAAATGGCCCAGATTAT---------------------------GTCAAAGAT------------------GAAAGCACTGATCAATTACTGGTGCCAAGGATGAAAAAATTGGGAATTAAGATGTTCAGGTCCATTAGACATACT---AAA---GACTTCGATGTTTCTATCAGCTATGAAAAAGCTTCTGAACTGCCTCCAGGTGTTACATCACACAAATTTGTGGAGTATTCTGTATCAGGCCTGACAGATGCAAGCGAAAAGTACAGTAGCCGCAATTTATCTGCACCCATCAAGGCAAATCTACATTTTTCTTTGAGTAGGAGCGGAATTATTTCTCTTGATAGGGCAGAAGCAGTGATTGAGATAACTGAATGGGTTGAAGTT------CCAAAG---AAG---------------------------AATTTAACT---------------CTAGAGAGTAATTCCACCAGTCAGACTTTGTCT------------TCGGAAGGAGGAGCAGCTAATGACACATCTGACAGTAAGGAGAATGTGAGTTCT------------------------------------------------------------GATGGGGATGCAAATAAGTCCAGTGCTCCAATA---------------------GATGAGAGTAATGCACAAGATATTGTTACAGAGAAGGTGCTCAAGAAAAGAACATTCAGGGTCCCG------TTAAAGGTTGTGGAAAAGATGGCTGGTGCTGGATCAATTCTTTCGAAGGAGTTGTATTCTGAAGCAAAAACTAGGTTAGAGGCGCTTGATAAGAAGGATGCTGAAAGGAGGAGAACTGCTGAACTGAAAAATAACCTGGAGTCTTACATATACTCTATGAAGGAGAAGCTGGAAGAGAACACAGAAATTTTGACCGTCTCAACTGAACAGGAGAGGGAATCTTTTGCAGAGAAACTTAATGAGGTACAAGATTGGTTGTATATGGATGGTGAAGATGCTCAAGCAAATGAATTCAAGGAACGCCTTGACCAACTTAAGGCCATCGGTGACCCAATTCTTTTCAGATTGAGTGAGCTAAAAGCCCGGCCAACGGCTTGTGAAAATGCTAGATTGTATCTTGCTGAGTTGCAAAAGATTGTTAAGAACTGGGACTCGAACAAACCGTGG------CTTCCAAAAAAGAGGGTAGAT---GAGGTTGTAAGTGAAGCAGAGAAAGTAAAAACTTGGTTGGAGGAGAAGGAAGCCATACAGAAAAGCACCCCTGTCTACAGTCCACCTGCTTTCACATCTGAAGAAGTCTACGAAAAAGTTCTGGACCTACAAGATAAG---------GTTTCTAGTGTCAAT------AGGATACCTAAACCAAAACCCAAGATAGAAAAGAAACCTCCCAAGGAAGAAGAGTCTGCTAACAAAGAGAAAACT---------------------GACTCTTCGGAATCTGAATCCAAAGAAGCTGAATCCACGGAAACATCGTCGGAATCAGCTGCCCCTGAAGAGAGTCAGTCT------GAACCACAAAAGACT---GACGATTTAGAACCTGAAGCTCATGATGAGTTGTGA------------------------------------------------------
>Arabidopsis_thaliana
---------------------------------------------------------------------ATGGGGAAGATATTTAGCTGGTTA------------------------------------------------------------GTGGTGTTATTGTCATTGATCTCATTAGTCCCTGTT------------CCATCGGAATCGGCTGTTTTGAGTGTAGATCTAGGTTCAGAATGGGTTAAAGTTGCCGTAGTTAATCTGAAACGAGGACAGAGTCCAATCTCTGTAGCCATTAATGAGATGTCCAAGAGGAAATCCCCAGCTTTAGTAGCATTTCAATCTGGAGACCGGTTACTAGGCGAGGAGGCTGCGGGAATAACGGCTCGTTATCCGAATAAAGTTTATTCACAACTGAGGGATATGGTGGGAAAACCTTTCAAACATGTTAAGGATTTCATTGATTCTGTCTACTTGCCTTTTGATATT---GTAGAAGATTCTAGAGGTGCAGTTGGTATTAAGATC------GATGACGGTTCGACTGTTTACTCAGTGGAGGAGTTGTTAGCTATGATCTTGGGTTATGCCTCAAATCTAGCTGAGTTCCAT---GCTAAAATCCCAGTGAAGGATATGGTTGTTTCAGTTCCACCTTACTTTGGACAGGCTGAGAGACGGGGTTTGATCCAGGCTTCTCAGTTGGCTGGGGTTAATGTCCTCTCCCTGGTTAATGAGCATTCCGGTGCTGCTTTGCAATATGGGATTGATAAG---GATTTT------GCTAATGGGTCGAGACATGTCATATTTTATGACATGGGTTCAAGTAGTACTTACGCAGCCCTTGTCTATTACTCAGCTTACAGTGAGAAGGAATAT------GGCAAGACTGTTTCTGTCAACCAATTTCAGGTCAAGGATGTTAGATGGGACTTGGGACTTGGAGGACAGAGTATGGAGATGCGCTTGGTAGAGCACTTTGCAGATGAGTTTAATAAACAGCTCGGTAATGGAGTTGATGTGAGGAAGTTCCCCAAAGCAATGGCTAAATTGAAAAAACAAGTCAAGCGTACAAAGGAAATTTTGAGTGCAAACACTGCGGCTCCAATATCTGTGGAATCTCTTCATGATGATCGTGACTTCAGGAGCACAATTACCCGTGAGAAGTTTGAGGAACTGTGTAAAGATCTGTGGGAGAGATCTCTTACACCTTTAAAAGATGTGCTCAAGCATTCAGGTTTGAAGATTGATGATATATCTGCAGTGGAACTAATAGGAGGAGCTACTAGAGTTCCCAAACTACAGAGCACAATCCAGGAATTTATTGGGAAACAACAGTTAGACAAACATCTAGACGCTGATGAGGCTATTGTCCTCGGCTCAGCACTACATGCTGCTAACTTGAGCGATGGAATTAAATTGAAACGTAGGCTAGGTATAGTTGATGGTTCCCCCTATGGTTTTCTGGTTGAGTTGGAAGGCCCTAATGTT---------------------------AAGAAAGAT------------------GAGAGCACAAAGCAGCAACTCGTACCACGGATGAAAAAGCTACCCAGCAAGATGTTCAGATCCTTTGTCCTTGAC---AAA---GATTTTGACGTGTCACTTGCTTATGAGTCTGAGGGTATTCTACCACCAGGAACCACCTCCCCTGTGTTTGCACAGTATTCTGTCTCTGGTTTGGCGGATGCATCTGAGAAATATTCTTCTCGGAATCTATCAGCACCTATCAAGGCAAATCTGCATTTCTCTCTAAGTAGAAGTGGGATTCTCAGTCTAGATCGAGGAGATGCTGTAATTGAAATCACAGAATGGGTAGACGTT------CCTAAG---AAG---------------------------AACGTGACT---------------ATTGATAGTAACACAACTACATCAACAGGCAAT---------------------GCCACTGACGAGAATTCACAAGAAAATAAAGAAGACCTGCAAACC------------------------------------------------------------GATGCTGAAAACAGCACTGCTTCAAATACAACAGCA------------------GAAGAGCCAGCTGTTGCTTCTCTGGGCACAGAAAAAAAGCTGAAGAAGCGGACATTCAGAATACCT------CTGAAGGTAGTTGAGAAAACTGTTGGACCTGGAGCACCATTTTCGAAAGAGTCTCTTGCTGAAGCTAAGATAAAATTAGAAGCCTTGGACAAGAAAGATAGGGAAAGAAGAAGAACGGCTGAGTTAAAAAACAACCTTGAATCTTATATATATGCTACCAAAGAGAAGCTGGAA---ACACCCGAGTTTGAAAAGATATCCACCCAAGAAGAGCGCAAGGCGTTTGTTGAAAAGCTTGATGAGGTGCAAGATTGGCTTTACATGGATGGAGAAGATGCTAATGCCACAGAGTTTGAGAAGCGGCTTGACTCACTTAAAGCCATCGGCAGTCCCATATCTTTCCGATCAGAGGAGCTTACAGCACGACCAGTAGCAATTGAATATGCTAGGAAATACCTAACTGAACTCAAAGAGATCATAAAAGAATGGGAGACGAACAAAACTTGG------CTTCCAAAAGAAAAAATCGAC---GAGGTCTCAAAGGAAGCAGAGAAAGTAAAAAGCTGGTTAGATAAGAATGTGGCTGAGCAAGAAAAGACTTCTCTGTGGAGCAAACCGGTGTTCACGTCCACTGAAGTGTACGCTAAAGTATTTACTCTACAAGACAAG---------GTCACAAAGGTGAAT------AAGATCCCAAAGCCAAAGCCAAAGATAGAG---AAAGTAACCAAGACGGAG---------------------------------------------------------------AACACAACAAAGGAGGAGGAACAATCAAAATCCTCTGATGAAGCTGCCAAAGAAGAAGAAAGT---------------------------------------------CACGACGAGCTTTGA------------------------------------------------------
>Theobroma_cacao
------------------------------------------------------------------------------------------------------------------------------------------------------------------------------------------------------------------------------------------------------ATGAAAGTCGCCGTGGTAAATCTAAAACCCGGCCAAAGTCCAATCACCATTGCCATCAACGAGATGTCGAAGCGAAAGTCCCCAGCCTTAGTAGCATTCCAATCGGAAGCTCGCTTACTCGCCGAAGAAGCAGCCGGAATCGTAGCTCGTTACCCCGACAAAGTGTTTTCCAATCTTCGAGACATGATTGGAAAGCCCTATCAAGACGTCAAGCGCTTCGCTGATTCAATGTACCTTCCGTTTGATATA---ATGGAAGACTCTAGAGGCGCCGCGAGGATTCGAGTT------TCGGAT---GATGTTAGTTACTCAGTCGAGGAGTTGCTGGGAATGCTTTTGAAGTACGCGGCCAATTTGGCGGAGTTTCAT---TCAAAAGTGACCGTTAAGGATGCGGTGATTTCGGTGCCGCCCTATTTTGGACAAGCGGAGAGGAAAGGGTTGTTAGCGGCGGCGGAATTGGCCGGAATAAATGTGGTTTCGTTGATAAATGAGCATTCCGGGGCGGCATTGCAGTATGGGATTGACAAG---AATTTT------TCAAATGAGTCGAGGCATGTGATTTTTTATGATATGGGTTCGAGTAGTACTTACGCAGCTCTTGTTTATTATTCTGCCTATAATGCTAAGGAGTTT------GGGAAAACTGTTTCCGTCAACCAATTTCAGGTGAAGGATGTTAGATGGGACTCAGAACTAGGAGGACAGAACATGGAATTACGGCTGGTAGAGTACTTTGCAGATGAGTTCAATAAACAAGTTGGAAATGGGATTGACGTGAGGAAGTATCCCAAGGCAATGGCCAAGTTGAAGAAACAGGTTAAACGTACAAAAGAAATTTTAAGTGCAAATACAGTGGCGCCAATATCTGTTGAATCCCTCTACGATGATAGGGACTTCAGGAGCACTATAACTCGCGAGAAGTTTGAAGAGCTCTGTGGAGACCTTTGGGATAAATCTCTTCTACCTGTGAAAGAATTGCTTAAGCATTCAGGTTTGCAAACTGATGATATATATGCTGTGGAGTTGATCGGAGGTGCTACTAGAGTGCCAAAGTTGCAGGTTAAGCTCCAAGAATATTTTGGAAGGAAAGATCTTGACAAACATCTGGATGCTGATGAAGCTATTGTTCTTGGTGCAGCGCTACTTGCTGCAAATTTAAGTGATGGTATCAAGTTGAATCGTAAACTGGGGATGGTTGATGGTTCCTCCTACAGTTTCATTGTTGAATTAGATGGGCCTGATCTT---------------------------TCAAAATAT------------------GGGGCCACAAGGCTTTTACTAGTGCCAAGGATGAAAAAACTTCCCAGTAAGATTTTCAAGTCCTTGAATCATAGC---AAA---GATTTTGAAGTGTCACTTGCCTATGATCATGAAGATCTTTTACCTCCAGGGCTTTCCTCCCCCATTTTTGCTCAGTATGCAGTGTCCGGTTTAACAGATGCAGCTGAGAAGTATTCATCTCGGAATTTGTCTTCTCCCATCAAAACAAACTTGCATTTCTCTCTTAGTAGAAGTGGAATTCTTTCTTTGGATCAAGCAGAGGCTGTTATTCAGATATCAGAATGGATAGAAGTT------GCTAAA---AGG---------------------------AATTTGACC---------------GTAGAG---AATACAACCAGTGCTTCCCTCAATGTATCT------GTTGATGTTGGAACTAAAAACACTTCTGAACAAAGTAACAATGGCTTGGATTCA------------------------------------------------------------GATGGTGGGATTAGTAATGCATCTAACTCTAGT------------------------GAACCAAATACAATGGATCTTGGTACAGAAAGAAAACTAAAGAAGAGGACCTACAAAATTCCA------CTGAAGGTGCAATAG---------------------------------------------------------------------------------------------------------------------------------------------------------------------------------------------------------------------------------------------------------------------------------------------------------------------------------------------------------------------------------------------------------------------------------------------------------------------------------------------------------------------------------------------------------------------------------------------------------------------------------------------------------------------------------------------------------------------------------------------------------------------------------------------------------------------------------------------------------------------------------------------------------------------------------------------------------
>Littorella_uniflora
------------------------------------------------------------------CAAAAACCCCGCTCTTCACAACAGCTAGCTCTCAAAGCTTCCACAACAATGGCGTCGTCCATATTCGATTCGTCTCCATTCCGGACGCTTCTGTTACTGTCGATATTCCTAGTGATCTCAATC---------CACCGATCTCACGCGGCGGTGGTCAGCGTAGATCTCGGCTCCGAATGGCTCAAAGTCGCCGTCGTCAATCTCAAACCCGGCCAGCCACCGATCTCCATCGCCATCAACGAGATGTCCAAACGGAAAACACCGAATCTCATCTCTTTCCACCAGGATTCCAGGCTGATCGGAGAGGAATCGTCTAATCTACTCGCGAGGTACCCTACCAAGGTCTATTCTCATCTCCCTTCTCTGGTTGCCAAACCCTATGATTTCGTATCCCGCTTTATCAAATCTCTGTACCTCAATTACGACATTGCCTTGGACGAGAGCCGCGGCACGGCGGTTTTCAAGGGG------GAGCTTGGTAAC------TTTACGGCGGAGGAATTGCTTGGGATGGTTTTGAAGTATGCTGTTGGATTGGCGGAGACGCAC---GCAAGGACAAGTATCAAGGATTTGGTGATCACTGTGCCTCCGTTTACGGGCGTGGCGGAGAGGAGGGGGCTTTTGTTGGCGGCGGATTTGGTTGGGTTGAATGTGTTGGCTCTGGTTAATGAGCATTCTGGGGCCGCACTGCAGTATGGGATTGATAAG---GATTTT------GCAAATGGTTCGCGGCATGTGGTGTTTTATGACATGGGAGCAAGCAGTACTTATGCTGCATTGGTGTATTTCTCGGCTTATAATTCCAAGGAGCTG------GGGAAGACGGTGTCTGTTAATCAATTCCAGGTGAAGGATGTTAAATGGGATGCAGAACTTGGGGGTCAGAATATGGAGTTGAGATTGGTGGAGTACTTTGCAGATGAGTTCAATAAACAACTTGGAAATGGGGTTGACATTAGAACTTCCCCTAAGGCAATGGCTAAACTAAAGAAACAAGTTAAGAGAACAAAAGAAATCCTGAGTGCCAATATGGTTGCTCCAATCTCTGTCGAGTCCCTTTATGATGATCGTGACTTCAGGAGCACAATTACACGTGAGAAGTTTGAAGAGCTTTGTGAAGATATTTGGGAGAAGGCCCTTGCCCCCATTAAAGAAGTTATGAAGAATTCGGGACTAAATGCCGATGATTTGTATGCAGTAGAGTTGATTGGAGGTGCTACTCGGGTGCCAAAATTGCAGGCCAAGCTCCAGGAATTTCTTGGGAGAAAAGAGTTGGACAGGCATCTCGATGCTGATGAAGCTATTGTTCTCGGGGCCTCATTACATGCTGCAAACCTAAGTGATGGAATCAAATTAAATCGCAAGCTTGGTATGGTTGACGGTTCTACTTACGGGTTTGTGATGGAATTGGATGGTGATGGTCTA---------------------------CTGAAAGAC------------------GAGAGCACTAGACAACTGATTGTGCCGAGGATGAAAAGGTTGCACAGTAAGCCGTATAGATCTGTTATCCATAAC---AAA---GATTTTGAAGTTTCACTTGCTTATGAGAGTGAAGATCAAATTCCACGGGGT---GCTTCTCGTATCTTTGCAAAATATGATGTCTCAGGTCTTACAGACGCTAGTGAAAAGTACTCATCCCGAAATCTTTCATCCCCAGTTAAGGCCACCTTACAGTTCTCTCTCAGTAGAAGTGGTATATTGACCCTTGATAGGGCAGATGCAGTTATTGAGATAACTGAATGGGTAGAAGTC------CCACGG---AAG---------------------------AATCTCACA---------------GTAGAC---AACTCAACATCTACTTTGGTAAAT---------GAAACCAAGACTGATACAGGGAACACTTCAGATGATAGCAGTGCCAAATCGGAGACG------------------------------------------------------------GACAACGGTAACAGTACTGTCTCAGATTCCAGCATC------------------AATGATTCTAACACGGTCGATATGGGTACCGAAAAGAAGCTGAAGAAGAAGACATTTCGAGTTGCC------CTGAAGATTACTGAGAAGACATCAGGACCTGGAATGCCACTCTCTAAAGAATCTTTTGCTCAGTCTATGCGTCAGTTAGAAGCGTTGGACAAGAAGGATGCAGAAAGGAGAAGAACAGCTGAACTGAAGAACAACCTGGAAAGCTACATATATTCTACTAAAGACAAGCTTGAA---TCTGAGGAGTTCGAGAAAATATCTTCAAGTGAAGAACGGCAATCTTTTATTGAAAAACTCAATGAGGTTGAAGAGTGGTTGTATACTGATGGTGAGGATGCTTCTGCAACTGAATTTCAAAAGCGTATTGATATGTTGAAAGCTATCGGTGATCCAATATCCTTCAGACATGATGAACTCAAGGCACGACCTGCTGCAACTGAAATCGCACAGCGATACCTCACTGAGCTGCATCAGATTGTGAAGGGATGGGAAAAGGAAAAAACTTGG------CTGCCAAGAGAGAAAATAGAC---GAGGTAATACGCGAGGGTGAGAAGTTGAAGAATTGGTTAAGTGACAAGGAGACTGAGCAGAAGAAGACTCCTGCATTTAGCAAACCAGCGTTCACATCTGATGAAGTATATGGAAAGGTTATTGATCTCCAAGACAAG---------GTTGCTAGTGTAAAT------AGAATTCCCAAGCCAAAGCCAAAAGTTGAG---AAAGCGACCAAAAAGGAAACCGAAGCTTCTGGTGATAAA---------------------------------GCAAAGGATACAGACTCGGCTTCTGAGGAGACATCTTCTTCAAAAGATCAAACTAAAGCAGATTCAGAAAAT------GCGGCTAATGGAAAAACAGATACT---------GAATCTCACGACGAATTGTAA------------------------------------------------------
>Amborella_tricopoda
---------------------------------------------------------------ATGCTGCAAGCCAAACTCTTTCTCCACTTG------------------------------------------------------------GGTCTCTTCCTCCTCCTCTTTTGCACCAACCCCACT------------CCCTCAAATTCAGCGGTTTGCAGCATAGATCTAGGTTCAGAATGGATGAAGGTTGCAGTCGTGAACCTAAAGCCTGGTCAATCCCCAATCTCCGTAGCCATCAACGAGATGTCAAAGCGAAAATCGCCAGCTCTCGTAGCCTTCCACTCTGGTGATCGCTTAGTGAGTGAAGAGGCCTCGGGCCTAATTGCTCGATACCCCAATAAAGTTTTCGCTCACATTCGCGATTTTCTGGGTCGCCCATTCAAATTCGTTCAGGAATTAATGAACGCTATGTATCTTCCTTATGATATT---GTTGAAGATCATAGAGGAGCGGCAGCCATTAGAATC------GATGATGGGGTCACTGTGTATTCAGCTGAAGAATTGTTGGCCATGCTTTTGAAATATGGTGTTGGGTTAGCTGAGCTCAAT---TCGAAAGCATCGATTAAGGATGGGGTCATAGCAGTGCCACCATATTTTGGGCAAGCTGAGAGGAAAGGTTTATTACAGGCTGCTCAGCTCGCTGGGATTAATGTATTATCACTGATTAATGAGCATTCGGGTGCTGCTCTACAATATGGGATTGATAAA---GATTTC------TCAAATGGGTCGAGACATGTAGTGTTTTATGACATGGGGTCGAGCAGTACTTATGCGGCTCTTGTGTATTTCTCGGCTTACAATACGAAGGAGTTT------GGGAAGACAGTCTCAGTTAACCAGTTTCAGGTCAAAGATGTAAGATGGGTTCCTGACCTTGGTGGGCAAACTATGGAGCAGCGATTGATGGAATATTTTGCTGATGAGTTCAACAAGCAAGTTGGAAATGGGATTGATATAAGAAAATCTCCCAAGGCCATGGCTAAACTCAAGAAGCAGGTTAAACGCACCAAAGAAATATTAAGTGCCAACACTGCCGCTCCCATATCAGTCGAATCCATATATGACGATCATGATTTCAGGAGCACAATAACTCGTGAAAAGTTTGAAGAGCTTTGTGGTGACTTGTGGGAACGAGCCCTTTCACCTGTTAAAGAAGTTCTCAAGCATTCAGGCTTGAACGTTGATGATATATATGCAGTAGAGCTCATAGGTGGAGCAACTCGTGTTCCGAAAGTGCAGGCAGTGCTTCAGGAGTTCCTTGGAAGGAAGGATCTAGACAGGCATCTTGATGCTGATGAAGCAATAGTTCTAGGGGCAGCTCTTCATGCTGCAAACTTAAGCGATGGAATTAAGCTTAACCGTAAGCTTGGAATGATCGATGGATCTACTTATGGTCTGGTGGTTGAATTGGAAGGACTGGGCCTT---------------------------TTGCCAGAT------------------GAACTTAATAAACAACTAATTGTACCAAGGATGAAGAAAATCCCCAGTAAAATTTTCAGGTCTATTAAGCATGAC---AAA---GACTTTGAAGTCTATTTAAGTTATGATACTTCCGATCCATTACCACCAGGCATATCATCTGAGAAGTTTGCTGACTACCATGTTTCTGGTTTGACAGAGACAAGTGAAAAGTATGCTTCTCGGAACCTCTCATCTCCTATAAAGGCAAATCTTCACTTCTCTCTTAGCAGAAGTGGGGTGCTCTCTCTTGATCGAGCTGATGCTCTCGTTGAAGTTTCGGAATGGGTAGAAGTT------CCTGTG---AAG---------------------------AATTTGACC---------------ATGGAG---AATGCCACAGTATCAACTCCGAATGTATCACTTGAAGTTGAAACAGGCTCTCAGAACAGTTCAGAAGGAGTCAAAGAAAATTTGAGTACT------------------------------------------------------------GAGGGC---ATAAACAATGCTTCTAATACAGAA------------------------GGGCCAAGTAATACTGAAGCCGTTATGGAAAAGAAACTGAAAAAGCGGACTTTTAGGGTTCCA------CTGAAGGTAATTGACAGAACATCAGGTCCTGGAGCATCTCTTTCTAATGAGCATCTTTCAGAAGCAACTGGTGGATTAGCGGCATTGGACAAGAAAGATGCAGACCGCAAGAGGACTGCTGAATTGAAAAATAACCTCGAAGGATATATATATGCTACAAAAGAGAAGCTAGATGCCACTGCAGACATTGAGAAAATCTCCACTGAGCAAGAGCGTCTATCCTTCAAAGAAAAACTTGATGAAGTGCAAGAATGGCTCTACACTGATGGCGAGGATGCTCCTGCAAATGAATTCCAAGAAAGATTGGACTCTCTAAAATCTATCGGAGGTCCGATATTCTTCAGGTTGACTGAGCTAAGTGCAAGACCTGCAGCAACTGAACTTGCTCGAGTATACATGGGCGAGCTCCCAAAGATTATAAGTGAGTGGGAGAAGAACAAATCTTGG------ATACCCAAAGAAAGAATTGAT---GAGGTTTTGGGTGAGGCGGACAAAATCAAGAAGTGGTTGGAAGAGAAGGAGGCTCAACAAAAAGCGACACCTGCAATCAATGCGCCTGCATTCAATTCAGAAGAAGTCTATGAGAAGGTTTCAAAACTTCAAGACAAG---------GTCGCAGCTGTCAAT------AGAATCCCCAAGCCAAAACCCAAGATTGAT---AAACCCCCAAAGAAGGAAACTGGTAGAGCAAAAGTGGAG------------------------GACAAGGAAGCATCAAATTCAACCCAAAAAGAAGAGAAGCCTTCTCAGTCGGATTCTGAACCAACCCAAGAAACTGAAAAT------TCATCTCAAAACAATGTATCGGATATCGATGCTGATCCCCGTGACGAGTTATGA------------------------------------------------------
>Pteridium_aquilinium
---------------------------------------------------------------------------------------------------------------------------------------------------------------------------------------------------------------------------------------------------------------------------------------------------------------------------------------------------------------------------------------------------------------CCGCGCAGG---------------------------------------------------------------------------------------------------------------------------------------------------------------------------------------------------------------------------------------------------------------------------------------------------------------------------------------------------------------------------------------------------------------------------------------------------------------------------------------------------------------------------------------------------------------------------------------------------------------------------------------------------------------------------------------------------------------------TTGAGTGCCAATACAGAAGCTACACTTTCTGTTGAAGGCCTGCATGATGATCRCGATTTCAGGACGGTGATTACCCGAAAGAAGTTTGAAGAACTCTGTGAAGATCTGTGGGGACAGGCACTGGTTCCTATCAAGCGAGTTCTGCATTCCTCTCAGCTGTCTGTAGACCAGCTGCATTCTGTGGAACTTATTGGTGGGGCAACACGGGTACCCAAGCTACAGAGTGTCTTGTCAGACTTTTTGGGTGCAAAAGGCCATGATAGACACCTTGATGCTGATGAGGCGATTGTTCTAGGAGCAGCCTTGCACGCAGCTAACCTTAGTGATGGCATCAAAATGAATCGGAAGCTTGGAATGATTGATGGGATTACCTACGGTCTTTCAATGAAGATTGAAAGTTTGGTTTCAGCCTCT---------------GCTAATGTCGAGGAC---------------------AACAAGTATGATCTAGTTGTTCCCAGGTTAAAGAAACTTCCCAGCAAGGTATTTAAATCGTCAAGCAATAGC---AAT---GACTTTAAAGTTTTCTTGTCATACGATCCAGCTGAGACTCTTCCGCCTGGGATTAGCTCAAATGAGATAGCAGCTTTTGAGGTTTCCGGAGTAACAGAGGCCTACTCAAAGTATGGGTCACGAAATCTGTCTTCTCCCATGAAGACAAATCTGCACTTCTCTCTAAGTAGAAGTGGAGTGCTTTCATTTGACAGAGCTGAAACTGTGGTAGAGTTTTCAGAATGGGTTGAAGTT------CCCGTG---AAA---------------------------AACAAAACAATT---------------------AACGAGACAAAGACAACATTGGAAAAGCCT------GATTTGTCTTCTGAAACTGGAGGAAGTGGGCCCGAGGGCAACAGCAAAGCTGAG------------------------------------------------------------GATGGTGCCACAGTTGAGAATTCCAACACCACTGACACTAAAGATTTTTTGAACAACACAGCACCTGTACAGGAAGTCATCATGGAGAAGAAATTAAGAAAGCGCACAATACGAGTTCCT------TTGAAGATTAAGGATGTGAGTGTAGGGTTAGTCAGGCCAATGTCTAAGGATGCTCGACTGGAGGCAGTCCTTCGCCTTGACAAAATCAATCGCCAAGAGGAGGAAAAGAGGATGACCGCAGAAGCCAAGAATAGCCTTGAATCTTATATCTATTCAATGAAGGAAAAGCTGGAATCCACAGATGGTATTGATAAAGTTACTACAGAGGAGCAGAGGGATCGCTTTCGAGAAGAACTTACAGCAGCAGAGGATTGGCTTTATGAG------GAGGAAACAACAGCTTCGGAGTACAAAAAGAAATTGGACTCGCTAAAAGCTGTGGGAGATTCTATGTTTTTGAGATTGACAGAACTGGTATCCAGACCGGCAGCTGTGGATTTTGCCCTCACATACATTGGAGACATTAAGGAGACTGTGGATGGCTGGACAAAATCTAAGCCCTGG------ATCACTGAAAACAAAAAAGAT---GAGTTGCTGGAATCAGCTGATGGCTTGCAGAAATGGTTGGCAGAAAAGCAAGTGGAGCAACAGAAAAAGGATGCCCATGAAGATCCGGTCTTTT--TATCGGATGATGTGTACACGA---------------------------------------------------AGGTTTCAAAGCTGGAGCAAAAGCTTTCAA---AACTGA------------------------------------------------------------------------------------------------------------------------------------------------------------------------------------------------------------------------------------------------------------
>Lygodium_japonicum
---------------------------------------------------------------------------------------------------------------------------------------------------------------------------------------------------------------------------------------------------------------------------------------------CCTATCTCCATTGCTATCAATGAGATGTCGAAGCGGAAATCGCCATCTTTGGTGGCATTCTCCAATGGCGACAGGCTCGTGGGAGAAGCGGCTGCAGGGATAGTGGCTCGTTATCCTGAGAGGGTATACTCGCGAATGCAAGACATGGTTGGCAAACCCTTTCAGGAAGTTAAGAAGCTGTTAGACTCTGAATACCTCCCCTTCGACATT---GTTGAGAATGAAAGAGGTGCAGCAAGTGTGAGGATC------CATGATGGACAGACGGTGTTCTCTTCGGAGGAGCTCCTAGCGATGCTCCTAGGCTATGCAAAGACATTGGCAGAAAGTCAT---GCAAAGAGTGCGATCAAGGATGCTGTTATAGCTGTGCCTCCGTACTTTGGCCAAACAGAAAGGGAGTGCATCATCACCGCTGCTGAACTTGGAGGTTTAAATGTGTTGGGCCTTCTGAACCAACACTCAGGTGCAGCTCTGCAGTATGGGATCAATAAA---GATTTC------TCCACTGAGCCAAAGCACGTTCTATTTTATGACATGGGTGCCAACAAAGCTTACGCTTCCCTGGTGTATTATTCTGCATACACCACCAAGGAGTTC------GGAAAGAATGTGACTATCAACCAGTTCCAGGTCCAGGATGTGAGATGGGATGCCTCACTTGGTGGAAATAAGATGGAGTTACGACTTGTTGAATATTTTGCTGATCTGTTTAATAAACAGATTGGTAATGGTGTGGATATACGACATTTTCCTAAAGCATTAGCAAAATTGAAAAAGCAAGTTAAGCGCACAAAAGAGATCCTAAGTGCAAACACAGAGGCAATATTGTCAGTGGAAAGTCTGCATGATGACCATGATTTCAGGACTGTCATCACGCGCAAGAAATTTGAAGAACTCTGTGAAGACCTGTGGTTAGAAGCACTGGTTCCCATCAAGGAAGTCCTTAAACACACTGGTTTGGCAGTAGACAAGCTACATGCAGTGGAATTGATTGGTGGAGCGACTCGAGTTCCCAAACTACAGGCGGTTCTATCGGAGTTCTTGGGAAAACAAAGCCTTGACAGGCATCTTGATGCTGATGAAGCCATTGCCTTGGGTGCAGCCTTACATGCTGCAAATCTAAGTGATGGTATTAAGATGAACCGTAAACTTGGTTTGATTGATGGAGTGTCCTACGGTATCTTTGCAAAAATATGGGGTAAAAATACAGACTTG------------------GCGGTTCAGCTG------------------GAGGAAAAGTATGAGGAAGTAGTTCCCAGATTGAAGAAGCTTCCCACCAAGGTATTAAAAACTTCAAGAAATAAC---AAA---GACTTCAATGTTTCACTGTTCTATGATACTGCTGGCATTTTACCTCCGGGGATCAACTCACACGAAATTGCCACTTATGAAGTTTCTGGAGTTACAGATGCATATTCAAAGCATTCGTCACGCAATCTTACCTCTCCCATGAAGACAAATCTA---------------------------------------------------------------------------------------------------------------------------------------------------------------------------------------------------------------------------------------------------------------------------------------------------------------------------------------------------------------------------------------------------------------------------------------------------------------------------------------------------------------------------------------------------------------------------------------------------------------------------------------------------------------------------------------------------------------------------------------------------------------------------------------------------------------------------------------------------------------------------------------------------------------------------------------------------------------------------------------------------------------------------------------------------------------------------------------------------------------------------------------------------------------------------------------------------------------------------------------------------------------------------------------------------------------------------------------------------------------------------------------------------------------------------
>Physcomitrella_patens
------------------------------------------------------------------------------------------ATGGCGGTGGTTGCTTGC---------------------------------------AAGCCACTGATCTGGTGCGCGCTTTTCTTGATTGTACTGTGC---AATTACAATGCGCTCGCGGCGCCCGTAATGAGCATAGACTTGGGATCGGAGTGGATGAAAGTGGCGGTGGTGAATCTGAAGCCCGGACTACCTCCGATTTCGATAGTTCCCAACGAGATGTCGAAGCGAAAGTCTCCGGCACTTGTGGCGTTCTCGAAGGGCGATCGGCTGGTGTCCGAAGAAGCGTCGGGAATTCTGGCGCGGTACCCAGAGAGAGTGTTTGCGAGTCTGCGGGATATGGTTGGGAAGCCGTTTAGTGCGGTGAAAGAGCTGCTGAAGTCTCAGCATCTGCCTTATGACGTG---GTGGAAGACGCAAACGGGCGTGCGAGGATTCGGCTTGGAGAAGACTCAGGGGCTGCTTTGTACAGCGTGGAGGAGCTGATTGCCAACCTTTTGAATTACGCACGTGTTCTTGCAGAAGCTCAT---ACGAAGGAGCCTGTCAAGGACACGGTGATCAGCGTTCCGCCGTTTTTTGGGCAGGCAGAGCGGAAGGGTGTACTTGACGCTGCGGAGATCGCCTCTCTAAACGTGCTGTCCCTGGTCAACGAACCCGCTGGTGCTTCTTTGCAGTATGGAATCGACAAG---GATTTC------TCCGTCGAAGATCGTCACGTGGTGTTTTATGACATGGGCGCGTCAAATACGCACGCAGCGCTTGTGCACTTCACTGCATATACGGCAAAGAGCCCGGGTGGAGGAAAGAACTTGACAGCCCAGCAGTTCCATGTGAAAGGAATAAGCTGGGATGCATCCCTTGGTGGACAGAATATGGAGACACGGTTGGTGGATCACTTTGCTGCAGAGTTCAAAGAGAAG------AGTGGGATAGACGTTTTTAATCACCCGAAGGGCATGGCAAAGCTGAAGAAGCAGGTCAAGCGAACAAAGGAAATTTTGAGCGCAAATTCGGAAGCATCGATATCTGTGGAATCGTTAGTGGATGACCATGATTTTCGGAGCTTTATTACGAGGAAGAAATTTGAGGAGCTTTGCAAAGACTTGTGGGGGCGAGCGGTACTCCCGTTAAAAAAAGTCCTGGCTGACAACGGGCTGAAGCTCCAGCAATTACACTCCGTGGAACTTCTTGGTGGTGCGACTCGAGTTCCAATGCTGAAGGAAGTTTTAACTGGTTATGTCGGTGCCCAAGCACTTGCCAGGCATCTAGACTCTGACGAAGCAGTCGTACTGGGGGCTTCACTACGGGCGGCAAACTTGAGTGATGGTATCAAACTGAATAGGAAACTCGGCATGGTGGATGGTGCATCTTATGGCATAGAGATGAAATTGGATGGTGCCATCTTGGAG------------------------TCCAAGGAT---------------------------CAGAGTCTCCTTGTACCGCTTCACAAGAACCTGCCCAGTAAGATGGGAAGGACACTTAAGAACCAGTTGAAG---GATTTCAAAGTGACATTGTCTTATGAGAAAGACGGGCCCTTGCCGCCTTCAATTTCTTCCCCTGATATCGCCGTTTATGAAGTGAAAGGCGTTGCCGAAGCTGTTGAGAAGTACAAGAATCACAATCAGTCTGCTCCCATGAAGACTGTGATGCACTTTTCTCTAGACCGTAATGGAGTTGTGAATCTGGACCGTGCGGAGCAGGTCGTGGAAGTGTCTGAGTGGGTTGATGTGGTGGATCCGGTG---AGT---------------------------AACATTACTGCGTTGCTTGCCAACCTTACAGCAAATGGGTCGGTGTTGGACATGAAT---------------------------GGAACGGGATCAGATTTCAACCTGACGAAGCTGCTGAAT------------------------------------------------------------GAGAACGGAAATGGGACTGATTCAACA---------------------------------------------------GGTCCGAAGCAGAAGCTGCGGAAGAGGATTCTGAGAGTGCCA------CTGAAGCTTACAGATGTGACGGAAGGGCCTGCGAGGTCATTGTCAAGCAAAGACATCACGAATGCCATCCAACGCTTAGAGAAGACAAATGCTGCGGACGCACAGAAGAGAGCAATGGAGGCAGCAAAGAACAACCTGGAGTCGTATATTTACTCCGCAAAGGATCAGCTGGAAACCCTGATCGAGTCTGATAAGGAGTCATCTCAATCAGAGCGCGATTCTTTTATGGAGAAGCTTGCTGAGGCGCAAGACTGGTTATACCTGGACGGTGAAGACGCTGGAGTGTCCGAATTCCAAACGCGCTTGGATGCACTGAAATCTTTATGGAATTCGATGTTCAAAAGA---------------GCTGAACCTGTCAAA---GAAGAGTCAGAAGGAAAGGGAGATATACCGTCTGACATTGTGAATTCAGGCGAA---------------------------------------------GAGGTGACGAAGAAAGGAGAG---------------------------------------------------------------------------------------------------------------------------------------------------CGGGCCCCACGTGCGGAAACAGATCCTTCT---------------------------------------------------------------------------------------------------------------------------------------------------------------------------------------AGCGCTGGTCACGATGAGTTGTGA------------------------------------------------------
>Ceratodon_purpureus
---------------------------------------------------------------------------------------------------------------------------------------------------------------------------------------------------------------------------ATGAGCGTGGACATGGGGGCGGAGTGGGTGAAGGTGGCGGTGGTGAATCTGAAGCCGGGGCAGCCGCCGATCTCCATCGTGCCTAATGAGATGTCCAAGCGTAAGTCGCCGGCGCTCGTGGCGTTTTCGCGCGGCGATCGGCTCGTGTCGGAGGAGGCGTCGGGGATTTTAGCTCGGTATCCGGAGCGTGTGTTTGCTAGTTTAAGGGATATGGTTGGGAAGCCATTTGGTGCTGTGAAGGAGCTTCTTAAGTCCCAGCATTTGCCGTATGATGTT---GTGGAGGACGCTTCTGGTCGCGCAAGAATTCGTGTTGGAGAGGACTCCGGGTCTGTGCTGTATAGTGTTGAGGAGCTTCTTGCCATGCTTTTGAACTACGCGCGTGATCTTGCGGAGTCACAC---ACAAAGGAATCCATCAAAGATACTGTGATCACTGTGCCTCCATTTTTTGGCCAGGCGGAGCGCAAGGGGTTGCTTGATGCTGCGGAGATTGCTGGTTTGAACGTGCTTACTTTGGTTAACGAGCCCGCGGGCGCATCCTTGCAGTATGGAATTGACAAG---GATTTT------TCTGTCGAAGATCGTCAGGTGGTGTTTTATGACATGGGTGCCTCCAACACATATGCAGCGCTTGTTCATTTCACTGCGTACACAACCAAAAGTCCAGGAGGCGGAAAGAACATAACTGCTCAGCAATTCCATGTAAAAGGAGTCAGCTGGGATTCAACCCTTGGCGGACAGACTATGGAAACTCGGTTGGTAGATCACTTCGCTGCAGAATTCAAGCAGAAG------AGTGGCATTGATGTTCTCAAGCATCCCAAGGGCATGGCTAAGCTCAAGAAGCAGGTCAAACGAACAAAGGAGATTTTAAGCGCCAATTCTGAAGCATCAATAACAGTAGAATCTTTGGCTGATGACCATGACTTTAGGAGCCATATTACAAGGAAAAAGTTTGAGGAGCTTTGCAAAGACTTGTGGGGGCGCTCGTTGATTCCACTGAAGCAAGTTCTGGCTGACAATGGCCTATCACTGCAGCAGCTACACTCCGTGGAGCTTCTTGGCGGTGCAACTCGAGTGCCAAAGTTGAAGGAAGTTTTAACGGGATATGTTGGACAACAAGCACTTGCTAGACATCTAGATTCTGATGAAGCAGTTGTGTTGGGGTCTTCACTAAGAGCGGCAAACTTAAGTGACGGTATCAAACTTAATCGGAAACTTGGGATGGTAGATGGTGCTTCTTATGGCATAGATATCAAGTTGGATGGTGCCACTTTGGAG------------------------GCCAAGGAT---------------------------CAGGGTTTACTTGTACCACTTCACAAAAACATTCCTAGCAAGATGGGCAGAACACTTAAGAACCAGCTCAAG---GATTTCAAGGTGTCTCTTTCGTATGACAAAAGTGGGAAGTTGCCGCCTTCCATTTCTTCGCCACTTATTGCAGCTTATCAAGTCAAGGGTGTTGACGAGGCTGTTGAAAAGTACAAAAATCACAATCAATCGGCTCCGATGAAGACTGTTCTTCATTTTTTACTGGACCGCAGTGGGGTTGTTAATCTTGACCGTGCAGAGCAAGTTATAGAAGTGTCAGAGTGGATAGATGTGGTGGAGCCTCTC---GCT---------------------------AACCTCACTTCCATACTTGCCAATCTGACTGCGAATGGAACAGTTGGTGATTTGAAT---------------------------------GGCGCTGACTTCAACTTAACTAAGCTACTGATT------------------------------------------------------------GACGAAGGAAATCTGGCAAATGGAACTGCTGCTGGA------------------GCAAATAATGAGACCGCGCCCCAGGCTCCCAAGCAGAAGCTAAGGAAGAGGATTCTCAGAGTTCCC------CTAAAGATAACAGAGGTGACAGAAGGTTCAGCGAAGTCATTGTCTAGGAAAGAGCTCAGTGAAGCCATCCAGCGTTTAGAAAAACTAAATGCTGCAGATGCTAAGAAGCGAGCTACAGAGGCTGCCAAGAATAACTTGGAGTCCTATATATATTCTGCAAAGGATCAGTTGGAAACGTTGATCGATTCCGACAAGGAGTCATCTCAAGCAGATCGGGATTCTTTCATGGAGAAACTTGCTGAGGCTGAAGATTGGTTGTATATGGATGGTGAGAACGCTGACGCGTCTGAATTCCAAAATCGCCTTGAAGCATTGAAATCTACTTGGAAGTCGCTGTTCACCAGA---------------CCTGAACCAGCCAAGGAAGAGGAGTCGCCAGGAAAGGATGAGGCACAACCTGATCTTGCGGCCAATCTAGAG---------------------------------------------GAGGTTTTAAAGACGGCGGAG---------------------------------------------------------------------------------------------------------------------------------------------------CAAGCCACACGACCTGATGCAGATATTTCC---------------------------------------------------------------------------------------------------------------------------------------------------------------------------------------AGTCCTAGTCACGACGAATTG---------------------------------------------------------
>Isoetes_lacustris
---------------------------------------------------------------ATGAGGATGAACAGAAAAGCGCGAGATTTG------------------ACGTGGGCT---------------------------------TTCGCCCTCTGTGCTCTCTCCTTTCTCTATATTTTG---------CATTCAGCAGACTCTGCAGTCTTCAGTGTGGATCTAGGGTCGGAATGGATAAAGGTTGCTGTGGTGGATATAAAATTGGGGCAAAGCCCAATATCGATTGCTTTAAATGAGATGTCCAAGAGGAAGTCTCCTGCGTTGGTAGCCTTTTCAAATGGGGATCGTCTCTTGTCAGAAGAAGCTTCTGGAATTACAGCTCGATACCCAGAGAGGGTGTACGTTAGGGTGAGGGACATGGTAGGCAAACCTTTTGAGACTGTAAAGGAGCTTGTTGATTCTTCTTATTTGCCTTACGAGCTT---GAGAAAGATGAATCAGGAATTGCTAGCATTCGAACT------GATGAT---CTGCAAGTTTTTAGGACAGATGAGCTGCTAGCTATGATTTTGAACTATGCTCGGGATCTAGCAGAGGTGCAT---ACCAGGTCTGTTGTGAAAGACGCAGTGATAAGTGTTCCTCCCTACTTTGGCCAGATAGAAAGGAAAGCTTTGCTTAATGCAGCTGGAATTGCTGGGATAAATGTTTTGACCCTCATGAATGAACATTCAGCAGCTGCTCTTCAGTATGGCATTGATAAA---GACTTT------TCTAACGAATCTAGGAATGTGTTGTTTTATGACATGGGTGCCAATAGTGCCTATGCAGCCATTATTTACTTCTCATCATATACAGTAAAAGAGAGA------GGCAAAAATGTCACCTTTAATTACTTCCAGGTAAAAGGTGTAAGATGGGAAGCAGAGGTTGGTGGACAAGCCATGGAGATGAGATTAGTAGAACACTTTGCTGATGAATTCAATAAAATCGTTGGCAGTGGGTTTGATGTTAGAAAGTTTCCAAAAGCAATGGCAAAGTTGAAGAAACAGGTAAAGAAGACCAAGGAGGTTCTTAGTGCAAATACAGATGCATCAATTTTCGTCGACAGCCTTCATAATGATCTTGATTTTAAGAGTACAATCACTAGGAAACGTTTTGAAGAGCTGTGCACTGACATTTGGCAGCGTGCTATTGCTCCCATTGAAAGTGTCCTGAAGGATGTTGGACTGTCTAGTGCTGATCTGTTTGCAGTAGAACTGTTAGGAGGTGCAACTCGTGTTCCAAAGCTGCAAGCAACACTATTGGATTTCTTAAGTAAGAAGAGCCTTGAGAGGCATTTGGATGCAGATGAGGCAATAGCCCTAGGTGCGGCGTTACATGCAGCAAACATTAGTGATGGAATCAAGCTGAATAAGAAACTTGGAATGATTGATGGAATCTCTTATGGGATGTCAATGAAAATTGAAGCATCCCCTGAGGAAGAA---------------------GTGGATGATTCA------------GTGAACAACCAAGAGCAAGTACTGTTTCCTCGACTTAGAAAAGTCCCTGGCAAGATAACAAGAGCTGTCAATAATAAA---AAG---GATTTCAAGGTGGCTTTGCTCTATGAATCTGATGGGTTACTGCCACCAGGTACTGTTTCCAGGAATGTTGGAACATTTATGGTTAATGGTGTTGCTACTGCATATGCAAAATATGAAGGTCAGAATATTTCTGCACCCATTAAAACTAACTTGCACATTTCATTGAGTCGAAGTGGAGTGGTATCTTTAGACAGGGCAGAAACTGTAATCGAAATTACAGATTGGGTGGATGTA------CCTGTTATTAAA---------------------------AATAATTCA---------------GCTACAAACAATTCGAGCTCTGATAATGCAGTA------------------------------------AAAGAATTGGAATCTCAAGGTTTGGAAGGT------------------------------------------------------------AAAGATAAGGAAGTGAACGTGTCTAGTTCGGAA---------------------GCAAAGCCAGAAGTCATC---------------AAGAAATTGAGAAAGAGAGTGGTGAGGGTACCA------CTCACTATTGAAGATGTTACACCTGGTGTTGGGAAGCCAGTGACTAATGACACCTTCATAAAACTGAAAAACAGATTGGAGAAGCTGAGAGAGATTGATGCGGCAAAAAGGGAAACAGCAGAGGCCAAGAACAACCTTGAATCATACGTCTATGCTACCAAGGACATTCTTGAGGTGATGTCAGAGCTTCCAAAAGTCTCAACTGCCAAGCAACTAGAATTCTACAGGAGCGAACTTGCCAAGGCTGAAGATTGGCTTTATTCTGATGGGGAAGATGCGTCTGGATCAGAGTTTAGAAAGAGGCTAGGTGACCTAAAAAAGATTGGTGATCCTATATTCTTTCGTCACGAAGAAAGGCATTCAAGGCCTGCAGCAGCTGCTTCTGCGAAAAAATACTTGCAGGAAGTTGCTGCTACAGTTAAAGGATGGGAGAGCAGCAAGCCTTGG------CTGCTAAGTGAAGGTTTAAGTGGCTCGGTTCAGAAGGAGATGAGTACATTGCAGGCTTGGTTAGAAGAGAAAGAAGCTGAACAGAAGAAACTGCAAGGTCACATGGATCCTGCATACACTTCAAAGGAGATCCTTGGTAAAGTTGAAGATCTGAGAAATTTG---------GTAGCGATGATAGGC------CAGCTACCCAAACCTAAACCCAAAGTAGAG---AAGCCTGCAGCCAACACATCAACTACAGAGGACAATTCA------------------------------GGTTCCCAGGAACAAAGTGCTGGAGAAGAGGTTAAAGATGGCTCTGAGCCAGCCAGTACAGAAGATTCAGCAAAC------TCGGAAAATGACCAGCTGGAG---------GAGGAGAATCATGATGAGTTGTAG------------------------------------------------------
>Isoetes_sinensis
---------------------------------------------------------------ATGAGGATAAGCAGAAAAACGCGAGATTTG------------------ACGTGGGCT---------------------------------TTC---------GCTCTATTCTTTCTCTATATTTTG---------CATTCAGCAGACTCTGCAGTCTTCAGTGTGGATCTAGGGTCAGAATGGATGAAGGTTGCCGTGGTAGATATAAAATTGGGGCAAAGCCCAATATCGATTGCTTTAAATGAGATGTCCAAGAGGAAGTCTCCTGCGTTGGTGGCCTTTTCAAATGGGGATCGTCTTTTGTCAGAAGAAGCTTCTGGAATTACAGCTCGATACCCAGAGAGGGTGTACGTTAGGGTGAGGGACATGGTAGGCAAACCTTTTGAGGCTGTAAAGGAGCTTGTTGATTCTTCTTATTTGCCTTATGAGCTT---GAGAAAGATGAATCAGGAATTGCTAGCATTCGAACT------GATGAT---CTGCAAGTTTTTAGAGCAGATGAGCTCCTAGCTATGATTTTGAACTATGCTCGGGATCTAGCAGAGGTGCAT---ACGAGGTCTGTTGTGAAAGACGCCGTGATAACTGTTCCTCCCTACTTTGGCCAGATAGAAAGGAAAGCTTTGCTTAATGCAGCTGGAATTGCTGGGATAAATGTTTTGACCCTCATTAATGAACATTCAGCAGCTGCTCTTCAGTATGGCATTGATAAA---GACTTT------TCTAACGAATCTAGGAATGTGTTGTTTTATGACATGGGTGCCAATAGTGCCTATGCAGCCATTATTTACTTTTCATCATATACAGTAAAGGAGAGG------GGCAAAAATGTCACCTTTAATTACTTCCAGGTAAAAGGTGTAAGATGGGAATCAGAGCTTGGTGGCCAAGCCATGGAGATGAAATTAGTAGAACACTTTGCTGATGAATTCAATAAAATTGTTGGCAGTGGATTTGATGTTAGAAAGTTTCCAAAAGCAATGGCAAAATTGAAGAAACAGGTAAAGAAGACCAAGGAGGTTCTTAGTGCAAATACAGATGCTCCGATTTTTGTCGACAGCCTTCATAATGATCTTGATTTTAAGAGTACAATCACTAGGAAACGTTTTGAAGAGCTGTGCACTGACATTTGGCAGCGTGCTATTGCTCCCATTGAAAGTGTCCTGAAGGATGTTGGACTGTCTAGTGCTGATCTGTTTGCAGTAGAACTGTTAGGAGGTGCAACTCGTGTTCCAAAGCTGCAAGCAACACTATTGGATTTCTTGGGCAAGAAGAGCCTGGAGAGGCATTTGGATGCAGATGAGGCAATTGCTCTAGGTGCTGCATTACATGCTGCAAATGTTAGTGATGGAATCAAGCTGAATAAGAAACTTGGAATGATTGATGGAATCTCTTATGGGATGTCAATGAAAATTGAAGCATCGCCAGAGGAAGAA---------------------GTGGATGACCCA------------GTAAACAACCAAGAGCAAGTACTCTTTCCCCGACTTAGAAAAGTTCCTGGCAAGATAACAAGAGCTGTCAATAATAAA---AAG---GATTTCAAGGTGGCTTTGCTCTATGAATCTGATGGGTTACTGCCACCAGGCACTGTTTCCAGGAATGTTGGAACATTTATGGTTAATGGTGTTGCTACTGCATATGCAAAATATGAAGGTCAGAATATTTCTGCGCCCATTAAAACTAACCTGCACATTTCATTGAGTCGAAGTGGAGTGGTATCTTTAGACAGGGCAGAAACTGTAATCGAAATTACGGATTGGGTGGATGTA------CCTGTT---AAA---------------------------AATAATTCA---------------GCTACAAACAATTCGAGCTCTGGTAATGCAGCA------------------------------------AAAGAATTGGAATCTCAAGGCTTGGAAGGT------------------------------------------------------------AAAGATCAGGAAGTCAACGTGTCTAGTTCAGAA---------------------GCAAAGCCAGAAGTCATT---------------AAGAAATTGAGAAAGAGAGTGGTGAGGGTACCA------CTCACTATTGAAGATGTTACACCTGGTGTTGGGAAGCCAGTGACTAATGACATATTTGCAAAACTGAAAAGCAGATTGGAGAAGCTGAGAGAGATTGACGCGGCAAAAAGGGAAACAGCAGAGGCCAAGAACAACCTTGAATCATACATCTATGCTACCAAGGACATCCTTGAGGTGATGTCAGAGCTTTCAAAAGTCTCAACTGCCAAGCAACTAGAATCCTACAGGAACGAACTTGCCAAGGCTGAAGATTGGCTTTATTCTGATGGGGAAGATGCATCTGGATTAGAGTTTAGAAAGAGACTAGGTGACCTAAAAAAAATTGGTGATCCTATATTTTTTCGTCATGAAGAAAGGCATTCAAGGCCTGCAGCAGTTGCTTCTGCAAAAAAATACTTGCAGGAAGTTGCAGCTACAATTAAAGGATGGGAGAGCAGCAAGCCTTGG------CTGCTAAGTGAAGGTCTAAGTGGCTCAATTCAGAAGGAGATAAATACATTGCAGTCTTGGTTAGAAGAAAAAGAAGCTGAACAGAAGAAACTGCAAGGCCACATGGATCCTGCATACACTTCAAAGGAGATCCTTGGTAAAGTTGAAGATCTGAAAAATTTG---------GTAGTGATGATAGGC------CAGCTACCCAAACCTAAGCCCAAAGTAGAG---AAGCCTCCAGCCAACACATCAACTACAGAGGACAATTCA------------------------------GGTTCCCAGGAGCAAAGCGCTGGAGAAGAGGTTAAAGATGGCCCTGAGCCAGCCAGCACAGAAGATTCAGCGAAC------TCGGAAAATGAGCCGCTGGAGAAC------GAGGAGAATCATGATGAGTTGTAG------------------------------------------------------
>Huperzia_squarrosa
---------------------------------------------------------------ATGAGGGGTTCAAGAACTTTCCTCGCTTGG---------------------------------------------------------CTAATCTGCGCTCTCTCATTATTGACTTTGGCGTCCGTT------------------GAAGCTGCCGTGATGAGCGTAGACATAGGCTCAGAATGGCTGAAGGTCGCTGTGGTAGATCTGAAGCCGGGTCAAAGTCCCATTACAATAGCACTGAATGAGATGTCGAAGAGGAAATCCCCCGTTCTGGTTGCGTTTCATGATGGAAATCGCTTAGTAGGCGAAGAAGCGGCGGGAATCGCTGCTAGATATCCTGAGAAAGTCTATGCCCGCCTCAGAGACATCACAGGAAAGCCCTTTGATACTGTCAAACAATTTCTTGAACATAATTATCTTCCTTACGACGTTCGAGAAAATCTCAAGGATGGTTCAGCGGTTTTCTGCACG------GATGAC---AATCGTAATTTTACGTCAGAGGCTCTCTTGGCCATGATCTTAGACTATGCCAGGAATCTTGCCGAGGCTCAT---ACGAAGAGTGTTGTGAAGGATGCTGTGTTCAGTGTGCCTCCTTATTTCGGTCAATCTGAACGCCAAAGCATTATAAATGCAGCACAGGTGGCTGGAATCACTGTTCTTTCCCTCATGAATGAGCACTCTGGTGCGGCTCTGCAGTATGGAATCGACAAA---GATTTC------TCGAATGAATCGCGAAATGTTTTGTTCTATGATATGGGAGCTGGTAATGTTTACGCAGCTGTGATACATTTTTCAGCTTACGCAGTGAAGGAGCGA------GGAAAGAATGCGAGTTATAATTACTTTCAGGTGAAGGGAGTGCGCTGGGATGCATCTATTGGAGGACAGACAATGGAAATGCGACTCGTGGAGCATTTTGCTGAAGAGTTTAACAAACAGATTGGTGGCGGGGTGGATGTGAAGCAGTTTCCGAAGGCCATGGCAAAGCTAAAGAAGCAGGCAAAACGAACAAAGGAGATTCTGAGTGCCAACACAGAGGCTCCGTTCTTTGTAGACGCTCTCCATGACGATCGAGATTTCAGAAGCAAGATCACCAGAAAACAATTCGAGGAGCTCTGCGACGATCTGTTTGAGCGTGCCTCTTTGCCGCTTAAGGCTGTTCTTGCGGATGTTGGCCTCTCACCTGAGGAACTGTATTCCGTGGAGCTTTTAGGTGGTGCGACCCGTGTGCCGAAGCTCCAGCAAGTGCTTTCTGATTCATTAGGCAACAAAATCCTCGAAAGACATCTTGATGCAGACGAAGCTACAGCACTGGGAGGTGCACTGCATGCTGCAAATTTGAGTGATGGCATTAAACTCAATCGAAAGCTTGGAATGATAGACGGAGCTTCTTTTGGCATCAGCATGAAAATCCAACCACTGGAGGCAGTTGCC------------------CAAGAGATTGATACC------------TTCAACACTGAAAAACAAATCCTTGTTCCGAGGTTGAAGAAACTTCCTAGCAAATTTTTTCGTTCTTTGAAAGATGAC---AAG---GATTTTAAGGTAACGGTCTTTTACGATCCGGAGCACGAGCTACCACCTGGTATAACATCACCTGAACTTGCCGTATTCACAGTTGGTGGTGTGAATGATGTACATGTGAAATATGCATCTCATAATCTCTCAGCACCGATCAAAGTCAATCTACAATTCTCTCTGAGTAGAAGTGGCATTCTTTCATTAGACAAAGTGGAGGCAGTGGTTGAAATTATGGAGTGGGTGGAGGTT------CCTATC---AAG---------------------------GAA---AGC---------------TTCGAG---AACACTACCTTTTACCCTTCAGTAATCAGC------------------------GAAAACAACTCTACTGGTGAAGCTGAGGTGTTCAAG------------------------------------------------------------AATGGGGAGGAAGGCCAGTCTTCCAACTCTACA------------------------------------------------------------------------------------------------------------------------------------------------------------------------------------------------------------GGTGAAGCTGAGGTGCCCAAGAATGGGGACGAAGGCATGTCTTCCACTTCGGAGAGTTTTAACAGCACTAGT------------------------------------------------------------------------------------------GATGCCAACGCC------------------------------------------------------------------------------------------------------------------------------------------------------------------------------------------------ACAGTTGCTCCATCAGATGACGCCATGAAGCCGCTTGTAAAGAGGAAA------------------------------------------------------------------------------TTGCGAAAGAGG---------ATATAG------------------------------------------------------------------------------------------------------------------------------------------------------------------------------------------------------------------------------------------------------------------------------------------------------------------
>Selaginella_moellendorffii
------------------------------------------------------------------------------------------ATG------------------------------------------------------AGGAATCTGGTGCTGCCCGCGCTCCTCCTCCTCTTCTCCACG------CTCGCGATCGTCCAGGCGGCCGTGTTTAGCGTGGATCTTGGCGCGGAATGGATGAAGGTCGCGGTTGTGGACGTGAAGCCCGGGCAGAGCCCGATCGGTGTAGCGCTCAATGAGATGTCCAAGAGGAAATCTTCGTCCGTGGTGGCATTCTCTGGCGGGAACCGGCTCCTGGCCGAGGAGGCCATGGGCATCGCGGCCAGGTTTCCGGAGAGAGTTTATTCCAGGGTCAGGGACATGGTTGGGAAGCCCAGCGAATCAGTCAAGAGAATCGCGAGCGCCAGCTATCTTCCCTACGATTTT---GTAGAAGAGAGTCCCCAGGTAACAAGCATTCGTGTA------GATAGC---CAGGAACTATATAGATTAGAGGAGCTTCTGGGGATGATACTTGGCTACTGCCGTGGATTGGCCGAGGCTAAC---GTCAAGGCTACCGTGAAGGACGCGGTCATCACTGTGCCACCTTACTTTGGTCAGTCCGAGAGACAAGCAGTGATAGCAGCAGCCCAGGCTGCTGGGATCAACGTCTTGTCTCTCATGAACGAGCACGCTGCAGCGGCCCTCCAGTATGGTATTGACAAG---GATTTC------TCGACCGAGCCCAGATACGTTCTCTTCTACGACATGGGAGCCAACAGTGCTTTCGCTGCGGTGGTTCTCTTCTCCTCGTACTCTGCGAAGGAGTAT------GGGAAGAATGTATCACACAACTACTTCGAGCTCAAAGGCATCAGGTGGGACGCGGAGATTGGCGGCCAGAACTTGGAACTGCGGCTGGTGGAGCACTTTGCGAAGGAGTTTGAGAAGAAG------ACGGGCGTGGACGTGAGGGCGTTTCCCAAGGCCGTGGCCAAGTTGAAGAAGCAGGCCAAGCGTGCAAAGGAGATTCTGAGTGCCAACACTGAAGCGAGCTTCTTTGTGGACTCCCTCCACGACGATCAGGACTTTAAGAGCCACATCACGAGGCAGGCATTTGAGGAGCTGTGTAGTGATCTGTGGGAGCGGGCTGTCATACCGTTGCAGAAGGTTTTAGAGGACGTTGGAATGACTTCCGAGCAACTCTACGCTGTGGAGCTTCTAGGTGGTGGGACTCGCGTGCCGAAGCTGCAACAGGTCCTCGCTCAGGCTCTGGGAAAGAAGCCTCTCGAGAGACATCTCGATGCGGACGAAGCTATCACCTTGGGGGCCGCGTTGTATGCGGCGAACATCAGCGACGGAATCAAGCTAAACAGGAAGATAGGGATGTTTGATGGAGCTTCCTATGGTGTCGTCCTGAAA---------------------------------------------GTGAACGAT------------------GACGGGCCATATGAGCTGGTGGTTCCAAGGCTGAGGCGGATTCCAGTCAAGTTGGCGAGAGCTGTGAAGCAGCAG---GAG---GACTATGAGCTTTTTCTGCACTACGATCCAGAGGGAGAGCTGCCGCCGGGGATCATTGATCGGGAAATAGCGGCGTTCAAGATCTCCGGTGTGACGGACTCGGTCGCGAAGTACTCGTCTTACAACCTCTCGGCTCCCATCAAGAGTGTGCTCCACTTCGCCTTGTCTCGAAGCGGGGTGCTTTCCTTGGATCGCGCCGAGACCGTCGTGGAATTTACCGAGTTGGTCGAGGTG------CCTGTC---------------------------------------AAC---------------GTCAGTACCAACGCTACTACCACTCTGGAGAGC---------------------------------------------------------------------------------------------------------------------------------------ACCTCCAATGCGTCTGTCGCGGAGAAC------------------GTGACTCAGGCTCCCGTCGAAACAATCATGGAGAAGAAGCTGAAGAAGAAGACGATCCGGATTCCTTCGAAACTCGAGGTTCTCCGGGACACT------------GGTGCTTACTCGGAGGATCAAGTGGCGCAGTTCCGTAGCAGGCTCGACAGGCTCAAGGAGCTCGACGACGAGAAGCGGCAGACTGAAGAGGCAAAGAACAACCTCGAGTCGTACATCTACACGACCAAGGAGATGCTTGACACAATCAAGGATCTGTCCAAGGTATCCACTGAGAAGCAGCGGCAGGAGTTCCTGGCGAGGCTGGACGAGGCTGGCGAGTGGCTCTACTCGGATGGGGAGGCCGCGACGGCGTCGGAGTTTAAGAAGCGGCTGGGAGAGCTCAAGGCGATTGGCGATCCCATCTTCTTCAGGCTGGAGCAGCTCACGGCGAGGCCAGCGGCGATGGAAGCCGCGCGGGGCTCGTTGGTGGAGTCCGAGGCGGCCATCCACGAGTGGAAGGAGAAGAAGCCGTGG------ATCTCCAACGCG------------GAGGTGCGAAAAGAGGGCCAGAAGCTGGTGGACTGGATCGAGGCCAAGGAGTCCGAGCAGGCGAAGGTGGCGGATCACGAGCAGCCGGCATTCTCGTCGACCGAGGTGTACGCCAGGATCGAGAAGTTTAGAGCGCTG---------GTTGCCAGGACTGGCGCGCAGAAGGCACCAAAGCCA---CCAAAGATCGAG---GAGGTGGTGAAGAACGATGCTGGATCCGAGGAGCCAAAGGTTGGAGAGGAAAATCCAGGAGCGAGCAGCGGTGGTGGTGACAGTAACTCGGGATCGACACAAGAGGAGGAGAGGAAGATCGAGAGCCCGGATCAAGCGCAAGCG------TTTGAGGATGAATCTTCGACTACT---------CCACTCCGGGACGAGCTCTAG------------------------------------------------------
>Isoetes_spp
------------------------------------------------------------------------------------------------------------------------------------------------------------------------------------------------------------------------------------------------------------------------------------------------------------------------------------------------------------------------------------------------------------------------------------------GACATGGTAGGCAAACCTTTTGAGACTGTAAAGGAGCTTGTTGATTCTTCTTATTTGCCTTACGAGCTT---GAGAAAGATGAATCAGATATTGCTAGCATTCGAACT------GATGAT---CTGCAAGTTTTTAGAACAGATGAG------------------------------------------------------------------------------------------------------------------------------------------------------------------------------------------------------------------------------------------------------------------------------------------------------------------------------------------------------------------------------------------------------------------------------------------------------------------------------------------------------------------------------------------------------------------------------------------------------------------------------------------------------------------------------------------------------------------------------------------------------------------------------------------------------------------------------------------------------------------------------------------------------------------------------------------------------------------------------------------------------------------------------------------------------------------------------------------------------------------------------------------------------------------------------------------------------------------------------------------------------------------------------------------------------------------------------------------------------------------------------------------------------------------------------------------------------------------------------------------------------------------------------------------------------------------------------------------------------------------------------------------------------------------------------------------------------------------------------------------------------------------------------------------------------------------------------------------------------------------------------------------------------------------------------------------------------------------------------------------------------------------------------------------------------------------------------------------------------------------------------------------------------------------------------------------------------------------------------------------------------------------------------------------------------------------------------------------------------------------------------------------------------------------------------------------------------------------------------------------------------------------------------------------------------------------------------------------------------------------------------------------------------------------------------------------------------
>Isoetes_andicola
----------------------------------------------------------------TGAGGATGAACAKAAAAGCGCGAGATTTG------------------ACGTGGGMT---------------------------------TTCGCCCTCTGTACTTTRTCCKTTCTCTATATTTTG---------CATTCARCAGACTCTGCAGTCTYCAGTGTGGATCTAGGGTCGGAATGGATAAAGGTTGCTGTGGTGGATATAAAATTGGGGCAAAGCCCAATATCGATTGTTTTAAATGAGATGTCCAAGAGGAAGTCTCYTGCGTTGGTAGYYTTTTCAAATGGRGATCGTCTTTTGTCAGARGARGCTTCTRGAATTACAGCTYRATACCCAGAGAGGGTGTACGTTAGG-TRAKSGACATKGTAGGCAAWYCTTTTGASACT-TAAAGGAGCTTSTTGATTCTTCTTMTTYGCSTTAYGAGCTT---GAGARAGATGAATCAGRWATTGCTAGCATTC-AAYT------GATGAT---YTGCAAGTTTTTAGGACAGGTGAGCTGCTAGCTATGATTTTGAACTATGCTCGGGATSTASCAGAKGTGCRT---ACCAGGTCTRTTGTGAAAGACGCAGTGATAAGTGTTCCTCTCTACTTTGGCCAGATAGAAAGGAAAGMTTTGCTTAATGCAGCTGGAATTGCTGGSATAAATGTTTTGACCCTCAYGAATGAACATTCARCAGCTGCTCTTCAGYACGGCATTGATAAA---GACTTT------TCTAATGAATCTAGGAATGTGTTGTTTTATGACATGGGTGCCAATAGTGCCTATGCAGCCATTATTTRCTTCTCATCATATACAGTAAAAGAGAGA------GGCAAAACTGTCACCTTTAATTACTTCCAGGTAAAATGTGTAAGATGGGAAGCAGAGGTTGGTGGACAAGCYATGSAGATGAGATTAGTAGAACAYTTTGCTGATGAATTCAATAAAATYGTTGGCAGTGGSTTTGATGTTAGAARGTTTYCAAAAGCAATGGCAAAGTTGAAGAAACAKGTAAAGAAGACCAAGGAGGTTCTTASTGCAAATACAGAKGCAACAAWTTTYGTCGACAGCCTTCATAATGATCTTGATTTTAAGAGTACAATCACTAGGAAACGTTTTGAAGAKCTGTGCACTGACATTTGGCAGCGTGCTATTGCTCCCATTGAAAGTGTCYTGAAGGATGTWGGACTRTCTAGTGCTGATYTGTTTGCAGTAGAACTGTTAGGAGGTGCAACTCGTGTTCCAAAGCTSYAA-CAACACTATTGGRTTTSTTAAGTAAGAAGAGCCTKGAGAGGCATTTGGATGCAGATRAGGCAATASCCCTAGGTGCTGCATTACATGCAGCAAACATTAGTGATGGAATCAAGCTGAATAAGAAACTTGGAATGATTGATGGAATCTCTTATGGGATGTCAATGAAAATTGAAGCATCCCCTGAGGAAGAA---------------------GYRSATGACCCA------------GTGAACAACCAAGAGCAAGTAYTGTTTCCTCGACTTAGAAAAGTCCCTGGCAAGATAACAAGAGCTGTCAATAATAAA---AAG---GATTTCAAGGTGGCTTTGCTCTATGAATCTGATGGATTACTGCCACCCGGTACTGTTTCCAGGAATGTTGGAACATTTATGGTTAATGGTGTTGCTACTGCATATGCAAAATATG--------------------CCCATTAAAACTAACTTGCAAATTTCATTGAGTCGAAGTGGAGTGTTATCTTTAGACAGGGCATAAATTGTAATCGAAATTACAGATTGGGTGGATGTA------CCT-------AA---------------------------AATAATTCA---------------GCTACAAA-------------------------------------------------------------------------------------------------------------------------------------------------------------------------------------------------------------------------------------------------------------------------------------------------------------------------------------------------------------------------------------------------------------------------------------------------------------------------------------------------------------------------------------------------------------------------------------------------------------------------------------------------------------------------------------------------------------------------------------------------------------------------------------------------------------------------------------------------------------------------------------------------------------------------------------------------------------------------------------------------------------------------------------------------------------------------------------------------------------------------------------------------------------------------------------------------------------------------------------------------------------
>Isoetes_humilior
------------------------------------------------------------------------------------------------------------------------------------------------------------------------------------------------------------------------------------------------------------------------------AAATTGGGGCAAAGCCCAATATCAATTGCTTTAAATGAGATGTCCAAGAGR--GTTTCCTGGGTTGGTGGCCTTTTCAAATGGGGATCGTCTTTTGTCAGAAGAAGCTTCTGGAATTACAGCTCGATACCCAGAGAGGGTGTACGTTAGGGTGAGGGACATTGTAGGCAAACCTTTTGAGGCTGTGAAAGACCTAGTTGATTCTTCTTATTTGC--------------------------------------------------------------------------------------------------------------------------------------------------------------------------------------------------------------------------------------------------------------------------------------------------------------------------------------------------------------------------------------------------------------------------------------------ACCTTTAATTACTTCCAG-TAAAAGGTGTAAGATGGCAAGCAGAGCTTGGTGGACAAGCCATGGAGATGAGATTAGTAGAACATTTTGCTGATGAATTCAATAAAATTGTTGGCAGTGGATTTGATGTTAGAAAGTTTCCAAAAGCAATGGCAAAGTTGAAGAAACAGGTAAAGAAGACCAARGAGRTTCTTAGTGCGAATACAGATGCTCCGATTTTTGTCGACAGCCTTCATAATGACCTTGATTTCAAGAGTACAATCACTAGGAAACGTTTTGRAGAGCTGTGCACTGACATATGGCAGCGTGCTATTGCTCCCATTGAAAGTGTCCTGATGGATGTTGGACTGTCTAGTGCTGATCTGTTTGCAGTAGAACTGTTAGGAGGTGCAACTCGTGTTCCAAAGCTGCAAGCAACACTATTAAATTTCTTGGGTAAGAAGAGCCTGGAGAGGCATTTGGATGCAGATGAGGCAATCGCTCTAGGTGCTGCATTACATGCAGCAAACATTAGTGATGGAATCAAGCTGAATAAGAAACTTGGAATGATTGATGGAATCTCTTATGGGMTGTCAATGAAAATTGAAGCATCGCCTGAGGAAGAA---------------------STGGATGACSCA------------GTAAACAACCAAGAGCAATTACTCTTTCCCCGACTTAGAAAAGTMCCTGGCAAGATAACAAGAGCTGTCAATAATAAA---AAG---GATTTCAAGGTGGCTTTGCTCTATGAAWCTGATGGGTTACTGCCWYCAGGYACTGTTTCCAGGAATGT-GGAACATTTATGGTTAATGG------------------------------TCAGATTATTTCTGCACCCATTAAAACTGGCCTGCACATTTCATTGAGTCGAAGTGGAGTGGCATTTTTAGACATGGCAAAAAC-------------------------------------------------------------------------------------------------------------------------------------------------------------------------------------------------------------------------------------------------------------------------------------------------------------------------------------------------------------------------------------------------------------------------------------------------------------------------------------------------------------------------------------------------------------------------------------------------------------------------------------------------------------------------------------------------------------------------------------------------------------------------------------------------------------------------------------------------------------------------------------------------------------------------------------------------------------------------------------------------------------------------------------------------------------------------------------------------------------------------------------------------------------------------------------------------------------------------------------------------------------------------------------------------------------------------------------------------------------------------
>Isoetes_elatior
-------------------------------------------------------------------GGATGAGCAGAAAAGCGCGAGATTTK------------------ACGTGGGCT---------------------------------TT----------GCTCTCTTSTTTCTCTATATTTTG---------CATTCAGCAGACTCTGCAGTCTTCAGTGTGGATCTAGGGTCAGAATGGATAAAGGTTGCCGTGGTAGATATAAAATTGGRGCAAAGCCCAATATCGATTGCTTTAAATGAGATGTYCAAGAGGAAGTCTCCTGCGTTGGTGGCCTTTTCAAATGGGGATCSTCTTTTGTCASAARAAGCTTCTGSAATTACAGCTCGATACCCAGAGAGGGTGTACGTTAGGGTGAGGGACATTGTAGGCAAACCTTTTGAGGCTG-AAAGGAGCTTGTTSATTCTTCTTATTTGCCTTATGAGCTT---GAGAAAGATGAATCAGGAATTGCTAGCATTCGAACT------GATGAT---CTGCAATTGTTTAGAACASATGAGCTCCTAGCTATGATTTTGAACTATGYTCGRGATCTAGCAGAGSTGCAT---ACGAGGTCTGTTGTGAAAGATGCCGTGATAACTGTTCCTMCCTACTTTGGCCAGATAGAAAG-AAAGCTTTGCTTAATGCAGCTGGAATTGCTGGGATAAATGTTTTGACCCTCATTAATGAACAT-CAGCAGCTGSTCTTCAGTATGGCATTGATAAA---GACTTT------TCTAAYSAATCTAGGAATGTGTTGTTTYRTGACATGG-TGCCAATAGTGCCTATGCAGMCATTATTTACTTTTCATCATAYACAGTAAAGGAGAGA------GGCAAAAATGTCACCTTTAATTACTTCCAGGTAAAAGGTGTAAGATGGGAAGCARAGCTTGGTGGACAAGCCATGGAGATGAGWTTAGTAGAACATTTTGCTGATGAATTCAATAAAATTGTTGGCATTGGGTTTGATGTTAGAAAGTTT------------------------------------------------------------------------------------------------------------------------------------------------------------------------------------------------------------------------------------------------------------------------------------------------------------------------------------------------------CTAGGTGCTGCATTACACGCAGCAAACGTTAGTGATGGAATCAAGYTGAATAAGAAACTTGGAATGATTGATGGAATCTCTTATGGGATGTCAATGAAAATTGAAGCATCGCCTGAGGAAGAA---------------------GTGGATGACCCA------------GTAAACAACCAARAGCAATTACTCTTTCCCCGACTTAGAAAAGTCCCTGRCAAGATAACAAGAGCTGTCAATAATAAA---AAG---GATTTCAAGGTGGCTTTGCTCTATGAATCTGATGGGTTACTGCCACCAGGTACTGTTTCCAGGAATGTTGGAACATTTATGGTTAATGATGTTGCTACTGCATATGCAAAATATGAAGGTCAAAATATTTCTGCACCCATTAAAACYRRCCTGCACATTTCATTGAGTCRAAGTGGAGTGGYATYTTTAGACAKGGCAGAAACTRTAWTYGAAATTA-----------------------------------------------------------------------------------------------------------------------------------------------------------------------------------------------------------------------------------------------------------------------------------------------------------------------------------------------------------------------------------------------------------------------------------------------------------------------------------------------------------------------------------------------------------------------------------------------------------------------------------------------------------------------------------------------------------------------------------------------------------------------------------------------------------------------------------------------------------------------------------------------------------------------------------------------------------------------------------------------------------------------------------------------------------------------------------------------------------------------------------------------------------------------------------------------------------------------------------------------------------------------------------------------------------------------------------------------------------
>Isoetes_coromandelina
---------------------------------------------------------------------------------------------------------------------------------------------------------------------------------------------------------------------------------------------------------------------------------------------------------------------------------------------------------------------------------------------------------------------------------------------------------------------------------------------------------------------------------------------------------------------------------------------------------------------------------------------------------------------------------------CCCTACTTTGGCCAGATAGAAAGGAAAGCTTTGCTAAATGCAGCCGCAATTGCTGGGATA-ATGTTTTAACCCTGATTAATGAACATTCAGCAGCTGC--TTCAGTATG-GATTGACAAA---GACTT--------------------------------------------------------------------------ACTTCTCATCATATATGGTAAA-GAGAGA------GGCAAAAATGTCAC-TTCAATTACTTCCAAGTAAAGGGAGTAAGATGGGAAGCAGAGGTTGGTGGGCAAGCAATGGAAATGAGGTTAGTCGAACACTTTGCTGATGAGTTTAACAAGGTTGTTGGAAGTGGTTTTGATG-------------AAAAGCAATGGCAAAGTTGAAGAAACAAGTAAAAAAGACAAAAGAGATTCTTAGTGCAAATACAGATGCTCCAATTTT-------------------------------------------------------------------------------------------------------------------------------------------------------------------------------------------------------------------------------------------------------------------------------------------------------------------------------------------------------------------------------------------------------------------------------------------------------------------------------------------------------------------------------------------------------------------------------------------------------------------------------------------------------------------------------------------------------------------------------------------------------------------------------------------------------------------------------------------------------------------------------------------------------------------------------------------------------------------------------------------------------------------------------------------------------------------------------------------------------------------------------------------------------------------------------------------------------------------------------------------------------------------------------------------------------------------------------------------------------------------------------------------------------------------------------------------------------------------------------------------------------------------------------------------------------------------------------------------------------------------------------------------------------------------------------------------------------------------------------------------------------------------------------------------------------------------------------------------------------------------------------------------------------------------------------------------------------------------------------------------------------------------------------------------------------------------------------------------------------------------------
