# Supplementary material for: Phylogenomics indicates the “living fossil” Isoetes diversified in the Cenozoic
Source: PLoS One. 2020 Jun 18;15(6):e0227525. doi: 10.1371/journal.pone.0227525 (PMC7302493; doi:10.1371/journal.pone.0227525)
Supplement: S1 File — Folder containing fasta files for each of the individual nuclear alignments. (GZ) [file pone.0227525.s011.gz › 1_Individual_Nuclear_Alignments/Homolog_27661.orthogroup_1.fasta]

>Arabidopsis_thaliana
---------------------------------------------------------------------------------------------------------------ATGGAT---TCCGAAGAAACGACGTCGTCGGTAACGACTACA------------------------------------------AAGAAGCAAAAGAGGGTTTTCTCT---------TCGTTAGCTTTGCGATTCCGTACAGTGATAGTTTTCTCGATCATTAGCTTCGTCGTCTTGTCGTTTCTATTAGGAATCTTAGTGATTTTCATCGGTGAATTGTGGGTTTATTCTTCTTCATCTGCTTCTGCTTCTCTTCATTCTCGCTGCAAAATTGTTTCCAGCTCTGTTGATCTTAGGTCTTCTAAAGTGTGTGGCATTGGACTATTGAACGTCAAAGCACAACATGTGTTTTACCCTTTTGAGAGAGATAAATTCAGATGTCGTTATGATTACTACTGGGCTTCTGTCTTCAAGGTAGAGTATAAAGATAACTTAATGGGTCAAACACGGTTAGCGTTTTCAGAAGCACCAAATGAAGCTCTTCCTCCTGAGTGCAGACCTAACTTTGGTGCTGCATTACTTACCAAAGATAACTTCAAGGTTAATGAGACTTACGATTGCTGGTACACATTAGGGATTCCAAAG---ATAAAG---CTTTATCGGGATAGCTTTTTCGGTTGCCAAGCAGATGATCTTTCTTTCACTGAC---------ATTGCTAAGCAATACTCTATTGTAATCTCTAAA---CTTTTACAGTCATGGCTTAATGGAGAATCAACACCAAAGTACTGGAAATATGATGTGATCGCTGGCATTGTCTCTGGCTTCGCAACTTCCATAATCACAGTCTTCATCATAAGGATCTTAAGACATGCAAAATCT---TGGTTCCCTCAAGCTTGTTGTTCAGTT------AAGAGACAGTTTTCTAAGGTGAATATATTGGTACAAGTGAAACGTGCATGTTTGCTTCTTGTTTACTTCTCGGTTCTCGGA------TGG---------ATGGCTACACAATAC---------TTAAAAATTCTTTTTCCAAATGCTTAG------------------------------------------------------
>Theobroma_cacao
---------------------------------------------------------------------------------------------------------------ATGGAT---TCTCAAGAGATCCCCGATAATGTC------------------------------------------------------------------------------------------------------------------------------------------------------------GGGTTCGTTGCGGTCTTTATCGGGGAACTA------------TCGATTCCGAATTCGATTACAATTCCCACACAGTGCAAGATAGTCTCTAGCAGTGTGGATATTAGGTCATCGAAGATTTGTGAGCTTGGATTATTGAATTATAAAGCGAAGCATGTGCTTTATCATTTCGAGAGAAGCAAATTTAGATGCCGATATGATTACTATTGGACCTCTGTGTTCGAGGTGGAGTACAGAGACCATTCTTTGGGTCAGACACGACTTGCCTTCACAGAGGCACCGAATGAGGCACTTCCTCTTAGTTGCAGGCCTAACTTCGGTGCTGCTTGGTTGACGAAAGATAAATTCAAGGTTAATGAAACCTATGACTGCTGGTACACTTCAGGTATTTCCAAA---GTAAAG---TTGTATAATGATGGCTTTTTCAGTTGCCAAGCAAAAGATCCATCCACAATCGAG---------ATGATCAAACGTTATTTAATGATATCCTCCAAG---ATTGTATACTCGTGGCTTTCAAGCAAGGGGAGAGGTATTTATTGGAGGTGGGAAACAATAGCTGGTGTTGTTACTGGTTTTTCAACTTCTATAATCACTATTAGCTTCATTAGAATTCTACAACATATGAAGTCC---TGGTTGCCTCAAGCCCTTAATACA---------------------------------------GTCCATATCAAGCGTGTTTGTTTTCTACTAGTGTATGTTTCTGTTATGGGT------TGG---------TTGGTATCCCAATATTGGAGGAGGCTCAATATCCCACTGATTAACGTTTACAACTACTAG---------------------------------------------
>Littorella_uniflora
CGAAAGGCACAAAATTCCCGAAAGATAGAAACTCCGCTCACCGGACGAGAATCTCGCCGGTGCCGGAGAAATCCACCGCAAAATCATCACACCGCCCACCGAATGTGCCCTATGGAT---TCGCCGGAGATCGACGAAGGAAAG---CTGAGG------------------------------------------AAAGAGATGAGCCGAAAAATGAGTCTC---CATCACTCAATTCTTCGTTCCTTTCTCGCGCTTGCCTTCTCTCTCTTCCTTTTCCTGTTGCTCTCGTTTTCCATTCTGTATATAGCTGTTTTCATAGGGAACCTT------------TCGGTTTGGAGCCCGATTTCTGTTCCTTCGCAGTGCAGAATAGTCTCTAGCAGTGTTGATCTGAGATCATCTAAGGTCTGTGAACTAGGATTGTTAAATTATAAAGCCAAGCATGTGTTTTACCCATTGGAAAGAAAAAATTATAGATGTCATTATGACTACTATTGGGCTTCTATATTTAAGGTTGAGTACATCGATCATTCC---GGGCAAGCAAGGGTCGCATTTGCGGAGGCTCCAAATGAAGCTCTTCCCTCTAACTGCAGGCCCAACTTTGGTGCTGCTTGGCTGACTAAGGATAAACTTAAGATAAATGAAACATATGAGTGTTGGTATACACTCGGTATTTCTAAG---GTAAAC---ATAAATCACAAAGGCTTATTTGACTGCCAAGCGGAGGATCCTTCTACTGTTGAG---------ATGCTTAATCGTTATTATATCTTGTTTACAGGG---ATAGTGAAGTCCTGGTTTTTGAGCGGGGGATTATTTAGGCCATGGAGATGGGACTTAATAGCTGGACTTCTAACCGGCTTCATAACAGCGTTATTAACTATTGCCTCATTTAGAATCTTGGGCACATTGATCTCT---CTGATCCGCCGTTTCTTCACCTCT------------AGGATGTCCGGTACATTTCCAAGCACCATTTTACTAAAACGAGCTTGTTTCCTTGTTGTATATTTCTCCTTCATGAGT------TGG---------ATCACTATTCAGTATGTAAAAAGGCTTGGCTTCTCTTACATGTAG------------------------------------------------------------
>Oryza_sativa
---------------------------------------------------------------------------------------------------------------ATGGATCCCTCGCAGGAAGAGCCCGCGCCACAGGTCGCCGCG------------------------------------------GCCGAAGGGGCGGAGCCGAGACGGCGGCGGCCGGGGGCCGCGGTCCGCGGCGCCCTCGGGGTGGCCGCCCCCTTCGCGGCGTCATTCCTCTTCTCCTTCGTCGTCGGGCTCGCGGGTCTCGTCCTTGGTGGTCTC------------TCCTCCACCGCGTCCGTCTCCATGCCTTCCACCTGCCGGATCCTTTCCACCGGTGTTGATCTTAGGTCATCAAAAGTTTGTGAGCTCGGACTGTTGAACTATAGAGCTAAGCATGTATTTTACCCCTCGAGTAATAGAAAATTTCGATGCCATGATGACTACTATTGGGCTTCAGTCTTTGAGGTTGAATACACAGAATATTTTTCTGGTCAGACATCTTATGCGGTGGCAGAGGCCCCAAAGGAGGCTCTTCCGCTGAATTGCCGGCCTGACTTTGGTGTTGCATGGTCAACAACATTGAAGTTCAAGGTAAATGAATCGTATAGTTGCAGATACACATTGGGAAGTAGCAAG---GCTGAT---ATTTATTCAGATAGGCTGTTCAATTGCACCAGCGAAGAACCTTCAACAATTGAG---------ATGCTCAAGAGGATATTTGTATTGTTATCGAAGTCCTATATGTTGGAGGATTTCAATTCCATTGGAATGCTTGGATAC------------GTAATGGCAGGGGTTGTGGCTGGTATTTTGAGTGCCTTACTCATCACTATCTTACTCAGAAGTCTCCGAGGACTAGTCCTT---GCAGTTGTTGGGTCCAGTGTAAGCAAGCATAGCATCAGAGTGTTTGCC---------------TGTCGGCTTAAGCGTGCCTGCCTTCTTGTAGCATATGTATCCGTTGTTGGC------TGG---------ATTACTTTGCAGTACAGCAAAATGATTGGATTGAAAGAACTTCTGTTAGAT---TATGAAATCATGGAGAGATTCTTGTAA------------------------
>Amborella_tricopoda
---------------------------------------------------------------------------------------------------------------------------------------------------------------------------------------------------ATGGAGGGAGCCCGT------------------------------CGCAATTGCGTGCTTATCATTCTTTCTCTGGTTTTCTTCTCTGTTTTAGCATTCATATCTGGACTATCAGTGTTTCTGATGATCAATTAC------------TCCATTACTGGACCATCGCCTGTTTCTGCAGAATGCAAGGTCCTGTCCAGCAGTGTGGATCTCAGGTCATCCAAGGTTTGTGAGCTTGGTCCACTCAATTACAGAAACAAGAATGTGTTGTATCCTAAAGAAAGGCCAAGACATAAGTGTCACTACGATTATTACTGGGCTTCAGTTTTTCAGGTTGAATATAGACCATATCAATCAGGAAGAACACTCCAAGCATTGGCAGAGGCCCCTAAGGAAGCTCTTCCTCTTAACTGCAGACCCAATTTTAGCAGTGCATGGCTGACGAAGAATCAGTTCAAGGTGAATGAAACCTATGCTTGCAAGTACACTCCCGGTGCTTCTAAA---GTTGAC---ATATATGGCGATGGTTTGTTTAATTGTCACAGGGAAGATCCATCTGCCTTCGAG---------CTGATGAGGAGATTCTACAATCTGTGA------------------------------------------------------------------------------------------------------------------------------------------------------------------------------------------------------------------------------------------------------------------------------------------------------------------------------------------------------------------------------------------------
>Isoetes_sinensis
---------------------------------------------------------------------------------------------------------------ATGGAC---GAAGTAGTCGTATGGTATGGAGTTTTAGTAGCCTCATTAATGCTGGGGGTGCCATTT------------------TGCAAGCAGAGGCGCAAGGGTAGT---------TCTAAGATCTGGAAATGGTGGTTATTTTGCGGGTTGATGGTGTTTGTGTCCATTTTTAGCTCGCTCACTTTCGGGATTTTTGGGTTTGTTCTATCGCACGTT------------CCATTCAGGAATACATTTCATATTTCAACGGAATGCAAAATCCTTTCAAAAGGTGTTGATCTCCGGTCAGGGAAAACATGTGAGTTTGGAAAGTTATCTCAAACGTCATTAGCTATCCTTGGAATATCTGGATTTTCAAAACTCGGATGTTCTTTAGACTACTATTGGGCATCTGTTTTTAAGGTTGAATTTCAGCCAGAAAATTCTCTTTTACCCATACAAACTTTCGCTGAAGTACCACAAGTTGCTCTTCCTTCCCATTGTAGGCCTGACTTCGGTGATGCATTGTCGATTACTGAAAGTTTCCAGGTCAACGAAAGCTACAAATGCATGTATAGTCCTGGAGCAAGGAGGCCTATAGAA---ATTTTAACAAATTCTGGAGGTAACTGTACCCTTCCAAAAACATCCAGCTTGAAG---------GTATTTCGGGATCTGGTTGTGATGGTACTTAAC------TCTGACAAGTTTCTTTCAAGTTCTGGAAATGCCGCAAATATTCTTCAGCAAAGCATTTTTTCTGTTCTTACTGGATTCTTGTCTTCCACTTCCCTTCTTTTGATAGCTAAAATAACTGGAAGCTTGAATTCTAGACTGCTGAAACAAAGTAGGACATCTTCAAAGGATGCTAAATACTTCAGG---------------GCTCGTTTTCAAATAGCAGGCCTTGTCTTAATGCTGATACCAGCATTAGGTTGGATATGGGGAGAATATCTTAGTTTGAACAGCTTGAAGGTATTA---------------------------ACCAGTGGATTGGAGCATGAATAA---------------------------
>Isoetes_lacustris
---------------------------------------------------------------------------------------------------------TGGCGCATGGAC---GAAGTAGCTGTGTGGTATGGAGTTTTGGTAGCCTCGTTAATGCTGGGGGTGCCGTTT------------------TGTAAGCAGAGGCGCCAGGGTAAT---------TTTAAGATCTGGAGATGGTGGTTATTTTGCGGATTGATGTTGTCTTTGTCCATTTTTAGCTCGCTCACTTTCGGGATTTTTGGGTTTGTTCTACCGCACGTT------------CCATTCAGGCATACATTTCATATCTCAACGGAATGCAAAATTCTCTCAAAAGGTGTTGATCTCCGGTCAGGGAAAGCATGTGAGTTTGGAAATTTATCTCAAAGATCATTAGCTATCCTTGGAATATCTGGATTTTCAAAACTCGGATGTTCTTTAGACTACTATTGGGCATCTGTATTTAAGGTTGAATTTCAGCCAGAAAATTCTTCTTTACCTATACAAGCTTTTGCTGAAGTACCACAAGCTGCTCTTCCTTCCCATTGTAGGCCTGACTTCAGTGAT------------------------------------------------------------------------------------------------------------------------------------------------------------------------------------------------------------------------------------------------------------------------------------------------------------------------------------------------------------------------------------------------------------------------------------------------------------------------------------------------------------------------------------------------------------------------------
>Selaginella_moellendorffii
------------------------------------------------------------------------------------------------------------------------ATGGCATTGTTTACAGCACCAGTGGTTTTTTCC------GTCCTAGGATGGCCCTTGATTTACAGCATTGTGGAATGTCGCCAAGGTCGCAATGCGCGG---------GTTAACCTCCCTCGCTGGTGGATC------------TCATCCTCCTTCTTCTTCCTCACGCCACTGATTTTTGGAATAGCGTTCCAATTCGTTGGAAACGTG---GTTTTCCGGATTCCAGCGAGCAACGCCCGGCATTCATCGCAGTGC------------------GTGGATGTTCGTGTTGCGAAAACCTGTCTTTCGGGTGACTTATCTCCAGTTTCGATCAGACTGTTTGGTATACCCGACCCTTCGAAATTCCGCTGCTCTTTGGATTACTATTGGGTAGCAGGCCTTGAGGTGGAGTTTAGTATCTTGAATTCG------TCCATTCGAACTTTATTCGAAGAGCCCAAAGAGGTTCTTCCAAGTCATTGCAGACCCGTTTTTGCCGATGTTTGGAGAATAGCGGAAAGTTTCCAGGCAAACCGCAGCTACCGTTGTATCCATACTGATAAGACCATTTATTCTATAGATGGTATAGTACTTCCATCTCAAGATCGCTGTAAGCCAGAATCACCATCCACATTCAAG---------CTTCTTCGGGACTACATCGTACTGTAA------------------------------------------------------------------------------------------------------------------------------------------------------------------------------------------------------------------------------------------------------------------------------------------------------------------------------------------------------------------------------------------------
>Physcomitrella_patens
---------------------------------------------------------------------------------------------------------------ATGGAG---GAGGCAGCATTATGC---GGGGTGGCGGTGACAGGGATCATGCTGGGAGTGCCCTTGTATCATAGTATTGGAAATTGTCGCCAAGGGCGCGTGATGTCA---------GTGCATCTATTTCGCTGGTGGCTTGTTTGTGCTGTCATGATTGCTCTAGGCCTTGTTATGGCCATTCTTTTTGGTTGCTCTATTCTTCTCCTAGCCAACCTT------------CCACCCCCCAAGCTATCACCGGTCTCCACCAGCTGCAAGATCTTATCTAAAGATGTGGATCTCCGATCTGCCAAGATATGTGTGGTTGACAATTACATCATTGTGCCTAGCAGAGGCCGGGATTATGAAGGCCTCTCTAAGTTCCAGTGTTATTTTGACTACTACTGGACCTCGGTGTTTAAGGTAGAATACAGGCCCCATGCTTCATTGGTAGCTGTAGAAACTGCTGCGGAATCCCCAAAGGAATCTTTGCCTCAGGATTGCAGACCAGAATTTGGTGATGTCTGGCGGGCTATAGAAAGATTTCAGATCAATGAGGTCTATCCCTGTGAATACAACCCTGGGAATCTGCTCTCGGTAGAG---CTCACAGATAGATTAGTGGGCAACTGCAGC------AGCAACGAGCTCTTGAAGCCCAATCTAATTTTTGGCCAGTTTCAGACGCTGATAGCACAC------CAAATAATGATGTTTTTAAGTTCTTCCAAGACTGGGATGATGTTTTGGCGAACAGCGTTGTCAGTCGGCCTTGGTTTTTGCTACTCTGTTATTGTCACAGCTTTCACCAAATTAGCTTCCTTTATTCGTTTTAGGGTTTTTGTGGCCGATGAATTATCAGAAGTAGACATCCTTTACTTTGAA---------------GCTCATTTGCAA------GCTCTCTTCTTATTTGTTGCTAGCATGTTCAGCTTTTTCTGG---------CTAGATGCAGATTATGAACAGCACTTG---------------------------GATAAAGTCATTGAGCATTTCCTTATATCAATGCATAAAGTATTTTTTTAA
>Huperzia_squarrosa
---------------------------------------------------------------------------------------------------------------------------------------------GTGCTGTCTGATGCTCTGATTTCGGCATCACCAGCT------------------------------------------------------------------------------------------------------------------------------------------------------------------------------------------ATACCTACAATTTGCAAAATTATTTCCAAAAGTGTAGATCTACGCTACTCGAAGATTTGTGAATTAAGAGAGTTGCAGCAGATACCAGAGAAAATGTGGGGGATATACATGGGCCGTAAACCTTCTTGTTATCTCGATTACTATTGGACGACTATTTTGACGGTAGAGTTTACACCTAGTACTTCTAGCCCTCCACTTTCAGGCTTCACTGAACTACCAAAAATGGCCCTGCCTCTTCATTGCCGACCTGGCTTTAATGCCATATGGAGGAGGACAAATAATTACGAGATAAATACCACTTATTCCTGTATGTATAGCCCAGGGAGAAGAATATTTATAAGT---ATTCATGGAGATCTTGACAATGAATGTATCCCAGAAAGGAATTCAACATCCAAG---------CTTTTGGTGAATTTT------CTGATGCTCCAC------TTCGAGGCTTTACTTGGCTATTCAAGAACATATTCTGCTTTATTCTGGAAGATACTCCATTCAGTTTTGTATGGAATTTTCTATGCAATGTCGGTCACAATGTTTACATAC---------------------------------------------------------------------------------------------------------------------------------------------------------------------------------------------------------------------------------------------------------------------
>Isoetes_elatior
-----------------------------------------------------------------------------------------------------------------------------------------------------------------------------------------------------------------------------------------------------------------------------------------------------------------------------------------------------------------------------------------------------------------TCTCCGGTCAGGGAAAACATGTGAGTTTGGAAAGTTATCTCAAACGTCATTAGCTATCCTTGGAATATCTGGATTTTCAAAACTCGGAT-TTCTTTAGACTACTATTGGGCATCTGTTTTTAAGG--------------------------------------------------------------------------------------------------------------------------------------------------------------------------------------------------------------------------------------------------------------------------------------------------------------------------------------------------------------------------------------------------------------------------------------------------------------------------------------------------------------------------------------------------------------------------------------------------------------------------------------------------------------------------------
>Isoetes_coromandelina
-----------------------------------------------------------------------------------------------------------------------------------------------------------------------------------------------------------------------------------------------------------------------------------------------------------------------------------------------------------------------------------------------------------------------------GAAAACATGTGAGTTTGGAAAGTTATCTCAAACATCATTAGCTATCCTTGGAA--------------------------------------------------------------------------------------------------------------------------------------------------------------------------------------------------------------------------------------------------------------------------------------------------------------------------------------------------------------------------------------------------------------------------------------------------------------------------------------------------------------------------------------------------------------------------------------------------------------------------------------------------------------------------------------------------------------------------------------------
