# Supplementary material for: Phylogenomics indicates the “living fossil” Isoetes diversified in the Cenozoic
Source: PLoS One. 2020 Jun 18;15(6):e0227525. doi: 10.1371/journal.pone.0227525 (PMC7302493; doi:10.1371/journal.pone.0227525)
Supplement: S1 File — Folder containing fasta files for each of the individual nuclear alignments. (GZ) [file pone.0227525.s011.gz › 1_Individual_Nuclear_Alignments/Homolog_43341.orthogroup_2.fasta]

>Oryza_sativa
---------------------------------------------------------------------------------------------------ATGGGAGGGTTTGTCAAGACCCAGAAGACCCATGCCTACTTCAAGCGATTCCAAGTCAAGTTCAAGAGACGGAGGCAGGGCAAGACTGACTAC---------------------------------AGGGCCAGGATTAGGCTCACCAACCAAGATAAGAACAAGTACAACACACCGAAGTACCGCTTCGTTGTGAGATTT---ACAAACAAAGATATCACAGCTCAAATTGTCTATGCTACCATTGCGGGTGATATCGTGATGGCTGCTGCCTACTCCCATGAGCTGCCTCGTTATGGTCTTGAAGTTGGTCTCACCAACTATGCGGCAGCTTACTGCACTGGCTTGCTTCTGGCTCGTCGTGTGCTCACGCTCCGTGGTTTGGACCAGGAGTACGAGGGCAATGTTGAGGCCACTGGGGAGGACTACTATGTTGAACCAGCTGATGAA---AGGAGGCCTTTCCGTGCTCTCTTGGATGTTGGCCTCATTAGGACAACCACTGGAAACCGTGTCTTTGGTGCCCTCAAGGGAGCTTTGGATGGTGGTCTTGACATTCCTCACAGTGACAAGAGGTTTGCTGGGTTCAAGAAGGACGAGAAGCAGCTTGATTCTGATATTCACCGCAAGTACATCTACGGTGGGCACGTGGCTGACTACATGAGGTCTATGGCTGAGGAGGAACCTGAGAAATTCCAAGCCCACTTTAGTGAGTACCTCAAGAAGGGAATTGACGCTGATGGCATGGAATCACTGTACAAGAAGGTCCATGCTGCCATCCGCGCCGATCCT---ACCATGGCCAAATCGACCAAGAAGGAACCGGCTACCCACAAGAGATACAACCTCAAGAAGCTGACCTACGAGCAGAGGAAGGCCAGTCTCGTCGAAAGATTGAATGCTCTCAACTCCTCCGCTGGTGCTGATGATGATGACGAGGAAGAGGATGACGAGTGA---
>Ananas_comosus
ATGAAAGATCACAGCCGTCGACAAGCGCTAATGAACACCAGCCCGCCTATAAAAGCCCTCTACGCCTCCCCTCTCCCGAGTCCCCTCTCCGCCATTGCTGCGAAGGCCTTCGTCAAAAACCAGAAAACTAGGGCCTACTTCAAGCGCTTTCAAGTGAAGTTCAAGAGAAGGAGACAGGGAAAGACTGATTAT---------------------------------CGTGCCAGGATCCGCTTGATAAACCAGGACAAGAACAAATACAACACTCCGAAATATCGTTTTGTCGTTCGATTC---ACAAACAAGGATATTACCGCACAAATAATATCCGCAAGTATTGCCGGAGACTTGGTCCTTGCTGCGGCATATTCTCATGAACTCCCTCGTTATGGGCTTGAAGTTGGTCTTACAAATTATGCTGCTGCTTACTGCACTGGACTTCTCTTGGCACGACGTGTATTGAAGATGCTTGAGATGGATGAAGAATATGAGGGAAATGCGGAG------------------------------------------------------------------------------------------------------------------------GGTGCATTGGATGGCGGTCTTGATATTCCTCACAGCGATAAGAGATTCGCTGGCTTCAAGAAGGACGAGAAGCAGCTCAATTCGGAGGTCCACAGGAACTACATTTTTGGCGGCCATGTTGCCGCCTACATGAGGACCCTAATGGAGGATGAGCCTGAGAAGTACCAATCCCACTTCAGCGAGTACATCAAGAAGGGAATCGAGGCCGACGACATGGAAGCGCTGTACAAGAAGGTCCACGCCGCCATCCGGGCCGATCCT---ACTGTGGTCAAGTCCTCCAAGCCGGCTCCAAAAGAGCACAAGAGGTATAACTTGAAGAAGCTAACGTACGAGGAGAGGAAGGCGCGACTGATCGAGCGATTGAACGCGTTCAATGCCGCCGCCGATGAAGCTGATTCTGATGCTTGA------------------
>Littorella_uniflora
------------------CTGGCAGCAACGTTAGTTCTACATCTTCCCCTTCTCCACACCTTCTGCAAA---------------GTATCAACGCCAGACGCCATGGTATTCGTGAAGGCGCAGAAGTCTAGGGCTTACTTCAAGCGTTTCCAGGTCAAATTTAAGAGAAGGCGACAGGGAAAGACTGACTAT---------------------------------CGGGCAAGGATTCGCCTGATTAATCAGGACAAGAACAAGTACAACACCCCCAAGTATCGCTTTGTTGTGCGATTT---ACCAATAAGGATATAATTGCACAAATTGTATCTGCCAGCATCACCGGTGACCATGTCCTTGCTGCGGCATATGCCCATGAGCTTCCTCGCTATGGACTTGAAATTGGCCTGACGAACTATGCTGCTGCTTACTGCACTGGACTTCTGTTGGCTCGTCGAGTGCTGAAAACACTTGAAATGGATGTAGAATATGAGGGAAATGTTGAGGCCAATGGTGAAGATTACTCTGTTGAACCAGCTGATAGC---AGGAGACCCTTCCGTGCGCTTCTTGATGTTGGTCTCCTCAGGACCACTACTGGCAACCGTGTTTTTGGGGCCCTCAAGGGAGCTTTGGATGGTGGTCTCGATATCCCCCACAGCGAAAAGAGATTTGCTGGATTCAGCAAGGACAACAAGATTCTTGATGCTGAAGTGCATAGGAAGTACATCTATGGAGGGCATGTTGCTGCTTACATGAATACACTTCAGGAGGATGAGCCTGAGAAATATCACGGACACTTCAGCGGATACATTAAGAAGGGTGTTGAGGCAGATAACATTGAGGCGCTCTACAAGAAGGTCCATGCAGCTATTCGTGCTGATCCG---ACAGTAAAGAAATCTGAGAAGCAGCCTCCCAAGGAGCATAAGAGATACAACCTCAAGAAGTTAACTTATGATGAGAGGAAGGAAAGTTTGATTAAGAGGTTGAACGCTCTAAATGCTGCTGCTGGGAACGATGACAATGATGATGAGGACGAAGACGACGAGTGA
>Lygodium_japonicum
------------------------------------------------------------------------------------------------------ATGGCTTTTGCTAAGGCCAAGAAGACCAAAGCCTATTTCAAGAGGTTCCAGGTCAAATACAAACGAAGGCGAGCTGGGAAGACAGATTAC---------------------------------CGAGCACGCATTCGACTGACAAATCAGGACAAGAACAAGTACAACACACCAAAGTACAGACTTGTTGTCAGATTT---ACAAATAAAGGTATCATCGCTCAGATCACATATGCAACTCTAGCTGGTGATGTTGTCCTTTCAGCAGCATATTCCCATGAGCTACCTCGCTATGGTCTAAAAGCGGGACTGACTAATTATGCTGCAGCATATTGCACTGGACTTCTCTTAGCTCGCAGGATTTTAAAACGGTTTGAGCTCGATGAAGAGTATGTCGGAAATGTTGAGGCGACAGGTGAAGACTACAATGTAGAAGCTGGGGATGAG---CGCCGTCCCTTTAGGGCACTTTTGGATGTTGGCCTTGTTCGTACCACTACTGGCAATCGTGTCTTTGGAGCTCTCAAGGGTGCCTTGGATGGAGGCCTCGATATTCCTCACAGTGAGAAAAGGTTTGCGGGTTATAGCAAGGAAGACAAGTCATTGAATGCAGAGATACATAGGAAGTACATTTTTGGTGGGCATGTTGGAGACTACATGAAGATGCTAAGAGACGAAGAGCCTGAGAAATACCAGCTTCAGTTCAGTTCGTTCATTAAAGAAGGAGTTGAGCCGGAGCACCTGGAGGAACTCTACAAGAAAGTGCATGCAGCCATTCGCGCTGATCCA---TCTATTCAGCACACAGAAAAGCATGTGCCATCTGAAAGGAAGAGCTACAAAATGAAGAAGCTTACGTACGAGCAAAGGAAAGCTAACCTCATCAGCCGACTCAATGCACTAAAC---------AATGAAGAGGATGAGGATGAGGAGTGA---------------
>Pteridium_aquilinium
------------------------------------------------------------------------------------------------------ATGGCATTCGCGAAGGCAAAGAAGACCAAAGCCTACTTCAAGCGTTACCAAGTTAAGTACAAGAGAAGGAGGGCTGGCAAGACTGATTAT---------------------------------CGTGCCAGGGTGAGGTTGACGAACCAGGACAAGAACAAGTACAATACACCAAAGTACAGGCTCGTTGTTCGCTTT---ACCAATAAGAACATCATCGCGCAGATAACATATGCCACTCTAGCTGGTGATGTTGTCTTGGCTGCTGCTTACTCTCATGAGCTTACTCAGTATGGCCTCAAAACAGGCTTGACAAACTATGCTGCTGCATACTGCACTGGGCTATTGCTGGCACGCAGGGTTTTGAAGAAGTACGAGCTTGATGAGGAGTATGTTGGGAATGAGGAGGCCACTGGGGAAGATTACAATGTAGAGGAGACTGGGGAG---CGTCGCCCTTTCAGAGCCCTCCTTGATGTGGGACTTGTGCGGACTACCACTGGCAACCGTGTATTCGGTGCATTGAAGGGTGCTTTGGATGGGGGTCTTGATGTTCCTCACAGTGACAAGAGGTTTGCCGGTTTCAGCAAGGATGAGAAGTCTTTGAATGCTGATGCTCACAGGCGGTACATCTTTGGAGGCCATGTGGCTGATTACATGAAGATGCTGCGGGAAGATGAACCTGAAAAATATCAACTTCAGTTCAGCTCCTTTATTAAAAGCGGAGTGGAGCCTGAAACTTTGGAGGAATTGTACAAGAGTGTTCATGCTGCTATTCGGGCTGACCCT---TCGATCAAGCACACAGAGAAGAATGCTCCTGCTGAGAGGAAAAGCTACAAGATGAAGAAGCTCACTTATGATGAGAGGAAAGCAAATCTGATCGCTCGTTTGAATACTCTGAAC---------GGAGATGAGGACGAGTAG------------------------
>Isoetes_lacustris
------------------------------------------------------------------------------------------------------ATGCCGTTCGTTAAGTCGCAGAGGACCAAAGCCTACTTCAAACGGTTTCAAGTCAAATATAAACGTAGAAGAGCCGGGAAAACGGATTAC---------------------------------CGAGCCAGAATTAGGCTTACAACTCAAGATAAAAACAAGTACAACACTCCGAAGTATCGGTTTGTTGTAAGATTT---ACAAATCAAGATATCGTTTGTCAAATTGCATATGCAACGTTGGCTGGTGATGTTATTATGGCTGCCGCTTATTCTCATGAGTTGCCACGCTATGGTCTCAAAGTTGGATTGACCAACTATTCCGCAGCATATTGCACTGGTCTCCTTCTTGCTAGGAGGTTGCTGAAGCAAATGGAAATGGATACACAGTATGAAGGAAATGTTGAGGCATCAGGTGCAGACTTTAATGTTGAGCCTGATGAAGAA---AGGCGTCCATTCCGTGCATTGCTTGATGTTGGACTTCTTCGAACAACTACTGGAAATCGTGTATTCGGGGCTTTGAAAGGTGCTCTTGATGGTGGTCTTGACATACCCCATAGTGAGAAGCGATTTGCAGGGTTCAGTAAAGAGGACAAGAGTCTGAATGCTGATGTTCACCGCAAGTATATATTTGGTGGTCATGTTTCTGATTATATGAAGGAGCTAAGAGATTCAGAACCTGAGAAGTACCAATCACACTTCAGTAAGTATATTGCGGAAGGC---------------------------------------------------------------------------------------------------------------------------------------------------------------------------------------------------------------------------------------
>Isoetes_sinensis
---------------------------------------------------------------------------------------------CCCGGCACTATGCCGTTCGTCAAATCGCAGAGGACCAAGGCCTACTTCAAACGGTTTCAAGTCAAATATAAACGTAGAAGAGCTGGGAAAACGGATTAC---------------------------------CGAGCCAGAATTAGGCTTACAACTCAAGATAAAAACAAGTACAACACTCCGAAGTATCGGTTTGTTGTAAGATTT---ACAAATCAAGATATTGTTTGTCAAATTGCATATGCAACGTTGGCTGGTGATGTTATTATGGCTGCCGCATATTCTCATGAGTTGCCACGCTATGGTCTCAAAGTTGGGTTGACCAACTATTCCGCAGCATATTGCACTGGTCTCCTTCTGGCTAGGAGGTTGCTGAAGCAAATGGAATTGGATACACAGTATGAAGGAAATGTTGAGGCATCAGGTGCAGACTATAATGTTGAGCCTGATGAAGAA---AGGCGTCCATTTCGGGCATTGCTTGATGTTGGACTTCTTCGAACAACTACTGGAAATCGCGTGTTTGGGGCTTTGAAGGGTGCACTTGATGGTGGTCTTGATATACCCCATAGCGAGAAGCGATTTGCAGGGTTCAGCAAAGAGGACAAGAGTCTGAATGCTGATGTTCACCGCAAGTATATATTTGGTGGCCATGTTTCGGACTATATGAAGGAGTTAAGAGATTCAGAACCTGAGAAGTACCAATCTCACTTCAGTCAGTATATTGAGAATGGTGTAGAGCCCGAGGACATGGAAGCATTATATGCTGGCGTTCATGCTGCCATTCGTGCCGATCCT---ACAATGAAGCACACCGAGAAACATCCTCCTCAAGTGAAGAGAGCCTGGAAGATTAAGAAGTTGACTTATGACGAACGAAAATCAAATCTTATTGCTCGGATTAAGGCAATGAGC---------CAAGACGATGAGGATTAA------------------------
>Selaginella_moellendorffii
------------------------------------------------------------------------------------------------------ATGGCAGTCGCCAGGGCGCAGAAATCCAAATCCTACTACAAGAGGTACCAGGTCAAGTACCGCCGCCGAAGAGAGGGCAAGACCGATTAT---------------------------------CGGGCTCGGGTGCGCTTGACGAATCAGGACAAGAACAAATACAACACACCGAAGTACCGATTCGTCGTTCGCTTT---TCCAACAAGGACATTGTCGCCCAGATCGCATATGCTACTATTGCTGGAGATGTGATCATGGCTGCTGCCTACGCGCACGAATTGCCGCGCTATGGTCTCAAGGTTGGCCTCACAAACTACGCGGCTGCTTACTGCACGGGGTTGCTGCTGGCAAGGAGGCTGCTCACGAAAATGGGCATGGCTGACATCTACGAGGGAAACACTGATGTGAATGGTGAGGACTACAACGTTGAAACTCTGGACGAGAACAGGCGTCCATTCAGGGCCCTTCTTGATGTTGGCCTCGTCCGGACTACAACGGGCAACCGAGTCTTTGGTGCCTTGAAGGGTGCATTGGACGGTGGACTAGATATCCCGCACAGCGAGAAACGTTTTGCCGGCTACAGCAAGGAGGACAAGTCCCTGAATGCCGAAGTGCACCGGAAGTATATCTATGGCGGGCACGTTGCTGCTTACATGCTGAAACTAAAAGATGAGGATCCCGAGAAGTACCAATCTCACTTCAGCCAATTCATCAAGGAAGGCGTCGAGCCGGAGAGCTTGGAAGAGCTCTACACCAAGGTCCATGCTGCGATTCGCGCGGACCCAAGCCCCCGGGAGCCTCCACCAAAGAAGGATCACGGTCCTCACAAGAAGGTTAAACCCACGAAGCTCTCTTACGAGCAGCGCAAGGCCAATCTCATCAACCGGATCAAAGCACTCAAC------GCGGCCGAAGACGATGAGTAG------------------------
>Physcomitrella_patens
---------------------------------------------------------------------------------------------------------------------------------------ATGATTTCGAGGTTTACTACC------------------TTGGGACATTGCAGTTACGCGTATTATGTGTGTAAGATTCTCGTGTATGATCGGTCTAGTTTGTTGTTAGCGAACCTTGAC------------------------------------CTACCCTTTCAGACCAACAAGGATATTGTTGCGCAAATCACCTATGCCACTCTTGCTGGAGATATTGTTCTTACCTCTGCCTACGCCCATGAGCTCCCTCGGTATGGTCTGAAGGGCGGTCTGACTAATTATGCTGCTGCTTACTGCACTGGTCTTCTTTTGGCTCGTCGTCATTTAAAGAATTTCGAGTTGGACCAGGAGTACGTAGGCAATGAGACGGCAACTGGAGAGGACTACAATGTCGAGGAAGGTGAAGGA---AAGAGACCATTTAGGGCTCTTTTAGATGTCGGTCTAGTGAGGACCACTACCGGGAACAGGGTTTTTGGTGCTCTGAAGGGAGCTTTAGATGGAGGATTGGATGTTCCTCACAGTGAGAAGCGGTTCGCCGGTTTCAGCAAGGAGGATAAATCCTTGAATGCTGAGACACATCGCAAGTATATTTTGGGTGGTCACGTTGCCGACTACATGAGGCTTTTGAAGGAAGATGAGCCTGAGAAATACCAATCTCATTTCAATAAATTCATTAAAGAAGGAATTGAGGCCGATGAGCTTGCAGAAATGTACACGAAAGTGCATGCTGCAATCCGTGCAGACCCT---GACCAACAGAAGACTGAGAAGAAGGCTCCTGCTGAAAAGAGGAAATGGAAGATCCAGAAGTTGACATTTGAGGAGCGCCAGGCTGCTTTGGTTCAACGCCTAAATGCCATTAAT---------GCTGAGGGAGATGCGTAA------------------------
>Ceratodon_purpureus
------------------------------------------------------------------------------------------------------ATGGCGTTCATCAAGCCGAACAAGACCAAGGCCTACTTCAAGAGGTTCCAGGTCAAGTACAAACGCCGCAGAGCCGGTAAGACCGACTAC---------------------------------CGGGCCAGGATTCGCTTGACCACTCAGGACAAGAACAAGTACAACACTCCGAAGTACCGTTTTGTTGTGCGATTC---ACCAACAAGGATATTGTGGCCCAAATCACCTACGCCACTCTTGCTGGTGATATCGTTCTCACCTCTGCCTACGCTCACGAACTTCCCCGGTATGGTCTGAAGGGTGGTCTCACAAACTACGCCGCAGCCTACTGCACTGGTCTTCTTTTGGCTCGTCGTCATCTGAAGAACTTTGAGCTGGATCAGGAGTACGTTGGCAATGAAACGGCTACTGGTGAAGACTACAACGTCGAAGAGGGAGACGAG---AAGAGGCCATTTAGGGCTCTGTTGGACGTTGGTCTTGTGAGGACCACTACTGGCAACAGAGTGTTTGGTGCTTTGAAGGGTGCCCTTGATGGAGGTTTGGATGTTCCTCACAGCGAGAAGAGGTTCGCAGGTTTCAGCAAGGATGATAAGTCTTTGAACGCTGAAACTCATCGCAAGTATATTCTGGGTGGTCACATCGCTGACTACATGAGGCTTCTGAAGGAGGATGAGCCTGAAAAGTACCAATCTCACTTCAGCGGTTTTATCAAGGAAGGCATTGAGGCTGAGGACCTTGCCGATATGTATACAAAAGTGCATGCCGCCATTCGTGCTGACCCT---GCCCAACAGAAGACTGAGAAGAAGGCCCCTGCCGAGCCAAAGAGATGGAAGATCAAGAAGTTGACCTATGATGAGCGCCAGGCAGCTTTGGTTAAACGCCTTAACGCTATCAAC---------GAGGTTGAAGAG------------------------------
>Pinus_maritima
------------------------------------------------------------------------------------------------------ATGGTTTTCGTCAAAGCCCAGAAAACCAGGGCCTACTTCAAGAGGTTTCAGGTCAAATTCAAGCGCAGGAGAGAGGGGAAGACCGATTAC---------------------------------AGGGCAAGGATCCGCCTGATTAACCAAGATAAGAACAAGTACAACACACCCAAATACCGATTGGTCGTTAGATTC---AGCAACAAGGATGTGGTGGCACAGATCATTTATGCAACTCTTGCGGGAGATGTTGTTATGTCGGCTGCTTATTCTAGGGAGTTGCCTCGGTATGGACTGGAAGTAGGGCTTACAAACTATGCTGCAGCATACTGCACTGGTCTTCTGCTGGCACGTCGTGTTTTGAAAAAGCTGGAGATGGATGAAGAATATGTTGGGAATGAGGAGGCCACTGGAGAGGACTACAGTGTTGAGCCAAATGATTCA---AGGAGGCCATTCAGAGCTTTGTTGGACGTAGGACTTGTGAGGACCACCACTGGCAACAGAGTTTTCGGAGCTCTGAAGGGTGCTTTGGATGGAGGATTAGATATTCCTCACAGCGACAAGCGTTTTGCTGGTTATAACAAGGAAAGCAAGAGCTTGGATGCTGATGTCCATCGAAAGTACATATTTGGAGGTCACGTCGCTTCATACATGAAGACATTGAAAGAAGATGAGCCAGAGAAGTATCAATCACAATTTTCTGAATATGTGAAGAGAGGTATTGAGCCTGAGAACATAGAAGAATTGTACAAGTCAGTGCATGCTGCAATTCGAGCAGACCCA---ACAATCAAATACACTGAGAAACATGTCCCTAAAGTGCAGAAGCATTACTTGACAAGGAAACTAACCTATGAGGAGAGAAAAGCAAAATTGATTGCTCGGTTGAATGCTTTGAAT---------GCTGGTGCTGATGAAGAGGATGATGAGTAA------------
>Amborella_tricopoda
------------------------------------------------------------------------------------------------------ATGGCCTTTGTTAAAGCTCAGAAGACAAAGGCCTACTTTAAGAGGTTTCAGGTCAAATTTAAGAGAAGGAGAGAGGGAAAGACTGATTAC---------------------------------AGAGCCAGAATTAGGCTTATTAACCAGGACAAGAATAAGTACAACACTCCCAAATACCGATTTGTTGTACGATTT---ACCAACAAGGATATAATTGCTCAAATTATATCTGCTAGTATCGCTGGAGATCTTGTGCTCGCTTCTTCCTATGCGCATGAACTGCCTCGATATGGGCTCGAAGTGGGCCTCACAAACTATGCTGCAGCCTACTGCACTGGTTTGTTGCTGGCTCGTCGTGTGTTGAAGCAGCTTGAGATGGACAGCGAGTATGAGGGCAATGTGGAGGCCACTGGAGAGGATTACTCAGTTGAGCCTGCTGAGAGT---AGGAGGCCATTCAGGGCTTTACTTGATGTTGGCCTTGTGAAAACTACAACAGGGAATCGTGTGTTTGGTGCACTAAAGGGTGCTTTGGATGGTGGGCTTGACATTCCTCACAGTGACAAGAGATTTGCAGGGTATAGCAAGGATGACAAGTCCCTAGACGCTGAGGTCCACCGCAAGTATATCTATGGTGGCCATGTTGCAGCTTACATGTCGATGTTGAGGGAAGATGAACCAGAGAAGTATCAGTCTCATTTTGTTGAGTATCTCAAGAGGGAAATTGAGCCTGAAAGCATAGAAGAAATGTACAAGAAGGTTCATACCGCCATAAGGGCAGACCCAAGTTCTGTGAAGAAG------AAGCCTGCTCCAAAGGAGCACAAACGTTATAATCTGAAGAAATTGACCTATGAGGAGAGGAAGGCCAAGCTGGTGGAGCGTTTGAATGCTTTGAATTCGGCAGCAGGAGACGATGATGAGGATGAAGAGTAG---------------
>Arabidopsis_thaliana
------------------------------------------------------------------------------------------------------ATGGTGTTTGTGAAGTCCTCCAAATCGAATGCTTACTTCAAGAGGTACCAAGTGAAGTTCAGGAGAAGGAGAGATGGGAAGACTGATTAC---------------------------------AGGGCAAGGATCCGTCTTATCAATCAAGACAAGAACAAGTACAACACCCCTAAGTACCGTTTTGTTGTTCGATTT---ACCAACAAAGACATTGTGGCACAGATTGTATCTGCAAGCATAGCTGGTGACATTGTTAAAGCTTCGGCTTACGCACATGAGCTTCCTCAGTATGGACTCACTGTTGGTCTTACCAACTATGCTGCAGCTTACTGTACTGGCCTTCTTTTGGCTCGTCGTGTTCTGAAAATGCTGGAAATGGATGATGAGTACGAGGGAAACGTAGAGGCCACTGGAGAGGACTTTTCTGTGGAACCAACTGATTCC---AGAAGACCTTTCCGTGCTCTTCTTGATGTTGGACTTATCAGGACTACCACTGGAAACCGTGTGTTTGGTGCACTCAAGGGAGCTTTGGACGGAGGTCTTGATATCCCTCACAGTGACAAGAGATTTGCTGGTTTCCACAAAGAGAACAAGCAACTTGATGCTGAAATCCACAGGAACTACATCTACGGTGGCCACGTCTCAAACTACATGAAGCTGTTGGGGGAAGATGAGCCGGAGAAGTTGCAAACTCACTTCAGTGCTTACATTAAGAAAGGAGTTGAAGCTGAGAGCATCGAGGAGATGTACAAGAAGGTTCACGCAGCTATCCGAGCAGAACCC---AACCATAAGAAAACCGAGAAATCTGCTCCCAAGGAACACAAGAGGTACAACTTGAAGAAACTGACTTACGAAGAGAGGAAGAACAAGTTGATCGAGAGAGTGAAGGCATTAAACGGAGCAGGTGGTGATGATGATGATGAGGATGATGAAGAGTAA---------
>Theobroma_cacao
------------------------------ATGGTA------------------------------------------------------------------CAGGCTTATGTTAAAGCACAGAAGACAAAGGCTTACTCTAAGAGATATCAAGTTAAGTTCAAGAGAAGACGAGAGGGCAAGACAGACTAT---------------------------------CGGGCCAGGACCCGTCTTATCAATCAGGACAAGAACAAGTACAACACCCCAAAATATCGTTTGGTTGCACGATTT---ACCAACAAGGATCTAATTGCACAAATTGTACATGCTAGCATTGCTGGTGATATAGTTCTTGCATCAGCTTACGCGCATGAGCTTCCTCGCTATGGACTTGAAGTTGGCCTTACAAATTATGCTGCTGCTTATTGTGTTGGACTCCTTTTGGCCCGTCGAGTATTGAAACAGCTGGAGATGGATGCTGAGTATGAGGGAAATGTTGAGGCAACTGGGGAGGACTTCACTGTTGAACCTGCAGAGACC---AGGAGGCCTTTCCGTGCTCTTCTTGATGTTGGTCTTATTAGAACAACCACTGGTAACCGTGTATTTGGTGTTCTCAAGGGAGCTTTGGATGGTGGACTTGATATTCCTCACAGTGACAAGAGGTTTGCTGGATTTAACAAGGATAGCAAGCAACTTGATCCTGAAGTTCACCGCAAATACATTTATGGTGGCCATGTTGCTGCATACATGAGGACTTTGATGGAAGATGAGCCAGAGAAGTACCAGTCTCACTTCAGTGAGTACATAAAGAGAAACATCGAGCCTGACAACATGGAGGGACTCTACAAGAAGGTTCATGCTGCTATTCGTGCAGATTCA---GAAGCAAAGAAGTCTGAGAGGGAACCTCCTATGGAGCACAAGAGGTACAACCTGAAGAAGCTGTCTTATGACGAAAGGAAGGCTAGGTTGATTGATAGGTTGAAAGTTCTCAATTCAGCTGCTGGAGTTGATGATGATGATTGA---------------------
>Isoetes_spp
--------------------------------------------------------------------------------------------------------------------------------------------------------------------------------------------------------------------------------------------------------------------------------------------------------------------------------------------------------------------------------------------------------------------------------------------AGCATATTGCACTGGTCTCCTTCTTGCTAGGAGGTTGCTGAAGCAAATGGAATTGGATACA------------------------------------------------------------------------------------------------------------------------------------------------------------------------------------------------------------------------------GCTGATGTTCACCGCAAGTATATATATGGTGGCCAT------------------------------------------------------------------------------------------------------------------------------------------------------------------------------------------------------------------------------------------------------------------------------------------------------------------------
>Isoetes_andicola
------------------------------------------------------------------------------------------------------------------------------------------------------------------------------GCCGGGAAAACGGATTAT---------------------------------CGAGCCAGAATTAGGCTTACAACTCAAGATAAAAACAAGTACAACACTCCGAAGTATCGGTTTGTTGTAAGAT-----------------------------------------------------------------------------------------------------------------------------------------------------------------------------------------------------------------------------------------------------------------------------------------------------------------------------------------------------------------------------------------------------------------------------------------------------------------------------------------------------------------------------------------------------------------------------------------------------------------------------------------------------------------------------------------------------------------------------------------------------------------------------------------
>Isoetes_elatior
--------------------------------------------------------------------------------------------------------GCCGTTCGTCAAGTCGCAGAGGACCAAGGCCTACTTCAAACGGTTTCAAGTCAAATATAAACGTAGAAGA---------------------------------------------------------------------------------------------------------------------------------------------------------------------------------------------------------------------------------------------------------------------TGCACTGGTCYCCTGTTTGCCAGGAGGTTGCTGAAGCAAATGGAATTGMATACACAGTACGAARRAAATRTTGAGG--------------------------------------------------------------------------------------------------------------------------------------------------------------------------------------------------------------------------------------------------------------------------------------------------------------------------------------------------------------------------------------------------------------------------------------------------------------------------------------------------------------------------------------------------------------------
>Isoetes_coromandelina
------------------------------------------------------------------------------------------------------------------------------------------------------------------------------------AAAACGGAYTAY---------------------------------CGRGCCAGAATTMGGCTYWCAACYCAAGAYAAAAACAAGTACAACACTCCGAAGTATCGMTTTGTTGTGAGATT---------------------------------------------------------------------------------------------------------------------------------AGCCTATTGCACTGGCCTCCTTCTTGCGAGGAGGTTGCTGAAGCAAATGGAATTGGATACTCAGTATGAAGGAAATGTTGAGGCTTCAGGTGCAGACTATAATGTTGAGCCYRATGRAGAA---AGGCGTCCATTCCGTGMATTGYTTGATGTTGGWCTTGTSMGGACWACTACTGGAAATCGYGTATTTGGAGCTTTG------------------------------------------------------------------------------------------------------------------------------------------------------------------------------------------------------------------------------------------------------------------------------------------------------------------------------------------------------------------------------------------------------------------------------------------------
