# Supplementary material for: Phylogenomics indicates the “living fossil” Isoetes diversified in the Cenozoic
Source: PLoS One. 2020 Jun 18;15(6):e0227525. doi: 10.1371/journal.pone.0227525 (PMC7302493; doi:10.1371/journal.pone.0227525)
Supplement: S1 File — Folder containing fasta files for each of the individual nuclear alignments. (GZ) [file pone.0227525.s011.gz › 1_Individual_Nuclear_Alignments/Homolog_27043.orthogroup_2.fasta]

>Isoetes_sinensis
------------------------------------------------------------------------------------------------------------------------------------------------------------------------------------------------------------------------------ATGGTGAAGCATAATAATGTGATTCCGAATGGCCACTTCAAGAAGGATTGGCAGAAGTACGTGAAGACATGGTTCAACCAGCCTGCACGCAAGAAGCGCAGACGCACTGCTCGTCAGAAGAAGGCTGTGAAAATCTTCCCTAGGCCGACATCTGGTCTTATTCGCCCAGTTGTTCATTGCCCATCAATCAGATACAACAGGAAGGTTCGTGCTGGTCGCGGATTTACATTGGAGGAGCTTAAGGAGGCAGGCATACCCAAGAAGCTAGCTCCTACTATTGGTATTGCTGTTGATCACCGGCGGAAGAATAAATCTTTGGAAAGCTTGCAGGCTAATGTTGCTAGGCTAAAGACCTACAAAGCTAAGCTTATTGTATTTCCAAGGAGGTCAAGGAAGGTTAAGGCTGGTGATTCTCTGCCTGAGGAGCTTGAGACAGCAACCCAAGTACAT---GACGTGCTTCCTATTGTACAT---AAGAAGCCAGATGTGGAAATTGTACCAATTACTGATGAGATGAAGAACTTCAAGGCGTATCACAAGCTTCGAGTTGAAAGGACAAATGCCCGCCTTGTAGGTATGCGCAAGAAGAGAGCTGCCGAGGGTGAGAAGGATGAAAAGAAGTAG---
>Isoetes_lacustris
------------------------------------------------------------------------------------------------------------------------------------------------AAAACCCTTGCCTTG------------GGTCCT---------------------------GCCGGTTGGAGCTCCGCCATGGTGAAGCATAACAATGTTATCCCGAATGGCCACTTCAAGAAGGACTGGCAGAAATACGTCAAGACATGGTTCAACCAGCCTGCGCGCAAGAAGCGCAGACGCACTGCTCGTCAGAAGAAGGCTGTTAAAATCTTCCCTAGGCCGACATCTGGTCTTATTCGCCCAGTTGTTCATTGCCCATCAATCCGATACAACAGGAAGGTTCGTGCTGGTCGTGGATTTACACTGGAGGAGCTCAAGGAGGCAGGCATACCCAAGAAGCTAGCTCCTACTATTGGTATTGCTGTTGATCACCGACGGAAGAATAAATCTCTGGAAAGCTTGCAGGCTAATGTTGCTAGGCTAAAGACCTACAAAGCTAAGCTTATTGTATTTCCAAGGAGGTCAAGAAAGGTTAAGGCTGGTGATTCTCTGCCTGAGGAGCTTGAGACAGCAACACAAGTACAT---GATGTGCTTCCAATTGTACAT---GAGAAGCCATTGATGGAAATTGTACCAATTACTGATGAGATGAAGAAGTTCAAGGCATATCACAAGCTTCGTGTCGAAAGGACAAATGCTCGCCTTGTAGGTATCCGCAAGAAGAGAGCTGCTGAGGGTGAGAAGGATGAAAAGAAGTAG---
>Amborella_tricopoda
------------------------------------------------------------------------------------------------------------------------------------------------------------------------------------------------------------------------------ATGGTGAAGCACAACAATGTTGTGCCCAATGGGCATTTCAAAAAGCACTGGCAAAACTATGTCAGGACTTGGTTTAACCAGCCCGCACGCAAAGTTAGAAGAAGGATAGCACGAACAAAAAAAGCTGTGAAGATATTTCCAAGGCCCGTAGCTGGACCGTTGAGGCCAATAGTGCATGGACAAACACTAAAATACAACATGAAACTGAGGGCAGGAAGGGGTTTTTCACTAGAAGAGCTTAAGGCCGCTGGTATTCCAAAGAAACTTGCCCCAACCATCGGTATTGCGGTTGATCATCGACGCAAGAACCGCTCTTTGGAGGGTTTGCAGGCAAATGTCCAAAGGCTGAAGACTTACAAGGCTAATTTGGTTGTTTTCCCGAGACGCCCTAGCAAATTCAAGGTTGGTGATTCCGGCCCAGAAGAGCTGGTTAATGCTTCCCAGGTCCTAGATAAGTACATGGCTATAACTAGG---GAGAAACCAGGTGTTGAAATGGTTAAAATCACAGAGGAGATGAAATCCTTTAAAGCCTATGACAAGCTGCGCATTGAAAGAACGAATAAGCGACATTTTGGTGCTCGCTTAAAGAAGGCAGCAGAAGCAGAGAAGGAAGAGAAAAAGTAA---
>Pinus_maritima
------------------------------------------------------------------------------------------------------------------------------------------------------------------------------------------------------------------------------ATGGTGAAGCACAACAATGTAGTGCCCAATGGGCATTTTAAGAAGCATTGGCAAAATTATGTAAAAACATGGTTCAATCAGCCTGCCCGCAAGAAGAGGAGACGCATTGCTCGTCAAAAAAAGGCTGTGAAGATCTTTCCACGCCCCACATCTGGCCCTCTTCGACCAATTGTACATGGCCAAACTCAAAAATACAACATGAAAATTCGTGCGGGCAGAGGGTTTTCACTTGAAGAGCTGAAGGCAGCAGGCATTCCTAAGAAATATGCACCAACAATAGGTATTGCAGTTGATCATCGCCGGAAAAATCACTCCCTAGAGGGTCTTCAAACCAATGTTCAGCGGCTGAAAACATACAAAGCGAAGTTGGTTGTTTTCCCAAGAAGTGCTCGCAAGCTCAAGGCGGGTGATTCTAGTCAAGAGGAGCTGGCTACAGCTACTCAAGTTCAAGGATCATATATGCCAATTAGTCAA---GAAAAACCGTCAGTTGAAATTATCAAGGTTACAGATGAAATGAAAAACTTCAAAGCATATGCCAAATTGCGTGTGGAAAGAATGAACAAACGGTTGGTTGGAGTTCGGATGAAGAAGGCCGCTGAGGCAGAAAAAGATGAGAAAAAGTAG---
>Littorella_uniflora
---------------------------------------------------------------------------------------------------------------------------------------------------------------------------------------------------------------------------------ATGAAGCACAATAACGTTATACCCAATGGACACTTCAGGAAGCATTGGCAGAACTATGTGAAGACATGGTTCAACCAGCCTGCTCGCAAGACCAGGCGAAGAGTCGCTAGGCAGAAGAAAGCTGTTAAGATTTTCCCTAGGCCTACGGCTGGACCACTGCGTCCCATTGTCCACGGGCAGACTCTCAAGTACAACATGAAAGTCAGAGCTGGTAGGGGATTTTCCCTGGAGGAGCTTAAGGCTGCTGGCATTCCCAAGAAACTTGCACCTACCATTGGCATCTCCGTCGATCATCGCCGTAGAAACCATTCCTTGGAGGGTCTTCAGACCAATGTGCAAAGGCTGAAGACATACAAAGCCAAGCTTGTTGTCTTCCCAAGACGTGTTCGCAAGTTTAAGGCCGGTGACTCTACTCCTGAGGAGCTGGCAACTGCAACACAGGTTTCTGGTCCTTACATGCCAATTGTAAGT---GAGAAGCCTGGTGTTGAGCTTGTGAAGATCACAGGAGACATGAAGAACTTCAAGGCGTATGACAAGCTGCGTCTGGAGAGGACGAATGCGCGCCATGTTGGTGTGAGGGCCAAGAGGGCAGCTGAGGCCGAAAAGGAAGAAAAGAAATAA---
>Arabidopsis_thaliana
---------------------------------------------------------------------------------------------------------------------------------------------------------------------------------------------------------------------------------ATGAAGCACAATAATGTTATCCCCAATGGTCACTTCAAAAAGAAGTGGGAAAACTATGTCAAAACTTCGTTCAACCAACCTGCCATGAAAACCAGAAGAAGAATTGCGAGGCAGAATAAGGCTGTGAAGATCTTTCCCCGTCCCACTGCTGGACCTATCCGACCTGTTGTACATGCTCAGACTCTTACGTACAACATGAAAGTCAGAGCCGGTAAAGGATTCACTCTTGAAGAGCTAAAGGCTGCTGGTATCCCCAAGAAGTTGGCTCCTACAATCGGTATTTCTGTTGACCATCATCGCAAGAACCGGTCTTTGGAGGGTTTTCAAACCAACGTCCAGAGGCTGAAAACCTACAAGGCTAAGTTGGTTATCTTCCCGCGCTGTGCCCGAACGGTCAAGGTTGGTGATTCTGCACAACAAGAGTTGGCCAATGCAACACAAGTCCAAGTAGATCACATGCCTATCGTTCGT---GAAATGCCAACAATGGAGCTTGTGAAGCTGACATCTGACATGAAATTGTTCAATGCTTATGACAAGATCCGTCTAGAGGGCATAAACAAGAGACATGCTGGTGTTAGAGCCAAGAGAGCTGCTGAGGCTGAGAAAGAAGAGAAGAAGTGA---
>Theobroma_cacao
------------------------------------------------------------------------------------------------------------------------------------------------------------------------------------------------------------------------------ATGGTTAAGCACAACAACGTGGTGCCAAATGGGCACTTCAGGAAACACTGGCAAAACTATGTTAAGACATGGTTCAACCAACCTGCCAGGAAAGCTAGGAGAAGGCTTGCGAGACAGAAAAAGGCTGTGAAGATATTCCCCCGCCCTAGCGCTGGACACCTTCGCCCAATTGTTCATGGCCAGACCTTGAAGTACAACATGAAACTCAGAGCCGGCAGGGGTTTCTCTCTGGAAGAGCTCAAGGCTGCTGGTATCTCAAAGAAACTTGCCCCTACCATTGACACTGCAGTTGATCACCGTCGTAAGAATCGTTCTCTAGAGAGTCTTCAAGCCAATGTTCAGAGGCTCAAGACCTGCAAGGCCAAGCTTGTC------------------------------GCTGGTGATTCTACTCCTGAGGAGCTGGCGACTGCAACCCAAGTTCAAGGACCATACATACCTATTGCTGGT---GACAAGCCATCCGTGGAGCTTGTGAAGGTTACAGAGGAGATGAAATCATTCAAGGCATACAACAAGCTTCGTGTGGAAAGAATGAATGAACGTCATATTGGTGCCAGAATGAAGAAGGCTGCGGAGGCCGAACAGGAAGAGAAGAAGTAG---
>Oryza_sativa
------------------------------------------------------------------------------------------------------------------------------------------------------------------------------------------------------------------------------ATGGTGAAGCACAACAACGTCATCCCGAATGGGCACTTCAAGAAGCACTGGCAGAACTATGTCAAGACATGGTTCAACCAGCCCGCCCGCAAGCAGAGGCGCCGCATCGCTAGGCAAAAGAAAGCTGTGAAGATCTTCCCCCGCCCTACTTCTGGACCACTTCGCCCCATTGTTCAGTGCCAAACACTTAAGTACAACATGAAGTCTAGGGCTGGAAGGGGCTTCACCCTTGAAGAGCTGAAGGCAGCTGGGATCCCCAAGAAGTTTGCCCCAACCATTGGCATCTCAGTGGATCACCGCCGTAAGAACCGCTCACTTGAAGGTCTGCAGGCCAATGTCCAGAGGCTGAAGACCTACAAGGCCAAGCTTGTCATCTTCCCAAGACGTGCCCGCAAGGTCAAGGCTGGTGACTCGACTCCTGAGGAGCTTGCCACAGCCACCCAGGTCCAGGGTGACTACATGCCTATCACCCGTGGCGAGAAGCGCTCGGTTGAGGTCGTGAAGGTCACGGATGACATGAAGGCATTCAAGGCCTACGCCAAGCTGCGCGTGGAGAGGATGAACCAGCGCCACATCGGTGCCCGGCAGAAGAGGGCGGCCGAGGCTGAGAAGGAAGAGAAGAAGTGA---
>Lygodium_japonicum
---------------------------------------------------------------------------------------------------------------------------------------------------------------------------------------------------------------------------------ATGAAGCATAACAATGTCGTCCCGAATGGACACTTCAAGAAGGATTGGCAGTCTTATGTGAGGACTTGGTTCAATCAGCCGGCTCGGAAGAAGCGCAGACGCCTTGTGCGCCAAAAGAAGGCTGTTCGAATATTTCCACGTCCTACGAGTGGTCCACTCAGGCCTGTGCTTCACTCTCAGACACTCAAGTACAACATGAAGGTCAGGGCAGGCCGTGGATTTACTCTGGAAGAGCTCAAGAGTGCTGGGATCTCCAAACGGCTTGCACCCACCATAGGTATTGCTGTAGACCATCGCAGAAAGAATCGATGCCTTGAGAGTCTACAGGCAAATGTGCAGAGGTTGAATACCTATAAAGCCAAGCTGATTGTCTTTCCTCTTCGATCTCGGAAGACCAAGGCTGGTGATGCTACTCCAGAAGAGCTAGCAAATGCCACACAGATACAGGGCCCAATTCTTCCCATCAAGAGA---GAAAAGCCAGCATTTGAACTTGTACATGTAACAGATGATATGAAAGCCAACAAGGCTTATGCAAAACTTCGCTTGGAGAGAATGAACGAACGGATGGTAGGCATACGCACAAAGAGAGCTGCTGAGGCTGAGAAGGATGAGAAAAAGTAG---
>Pteridium_aquilinium
---------------------------------------------------------------------------------------------------------------------------------------------------------------------------------------------------------------------------------ATGAAGCACAACAACGTTATCCCCAATGGTCACTTCAAGAAGGACTGGCAGTCCTATGTGAGGACCTGGTTCAACCAGCCTGCAAGGAAGAAGCGCAGACGTGTAGCCCGCCAAAAGAAAGCTGTTCGGATCTTCCCTCGACCCACAAGTGGACCGCTTCGGCCTATTGTCCACTCTCAGACGCTAAAGTACAACATGAAGGTCAGGGCAGGTCGCGGCTTTACTCTGGAAGAGCTTAAGGCAGCTGGTATTTCAAAGAAGCTTGCTCCTACAATTGGCATCGCTGTCGATCATCGCAGGAGGAATCGCTGCCTGGAGAGTTTGCAGTCTAATGTACAACGGCTTAACACATACAAGGCCAAGCTGATTGTTTTCCCCAGGCGCTCACGCAAAACTAAGGCCGGTGACTCCAGCCCTGAAGAGCTTGCAAATGCTATGCAGATCCAAGGGCCTGCCATACCTATTGTAAGG---GAGAAACCCTCTGTGGAGTTTGTTGCCATCACAGATGAAATGAAAGCTACCAAAGCTTATGCCAAGCTTCGTCTTGAGCGGATGAACAAGCGCTTGATAGGTGTCCGCAACAAGCGGGCTGCAGAGGCTGAGAAAGAGGAGAAAAAGTAG---
>Ceratodon_purpureus
------------------------------------------------------------------------------------------------------------------------------------------------------------------------------------------------------------------------------ATGGTGAAGCACAACAATGTTATCCCCAATGGCCACTTCAAGAAGGATTGGCAGAGCTATGTGAGGACCTGGTTCAACCAGCCCGCACGCAAGAAAAGAAGAAGAACGGTGCGCCAGAAGAAGGCCGTAGCTGTGTTCCCACGTCCTACTGCTGGTCCTCTTCGACCCGTTGTGCACTCCCAGACCTTGAAGTACAACGCCAAGGTCCGTGCTGGACGTGGTTTCACCTTGGAGGAGCTGAAGGCTGCTGGCATCTCAAAGAAGCTTGCACCCACCATTGGTATTGCTGTTGACCACCGCCGCAAGAATCGGTGTTTGGAGAGTCTTCAAGAGAATGTCAACCGGCTCAACACTTACAGAGCTAAGTTGGTCGTTTTCCCCAGGCGCTCACGCAAGACCAAGTCCGGAGACTCAACCGCTGAGGAATTGTCGAGCGTGACCCAGTTGGCTGGATCAGTCCTGCCAATTGTGAAG---CCCCGACCTACCGCAGAGATTGTATCTATCACTGATGAGATGAAGGCTCAGAAGGGATTCTACAAGCTCCGTCAGGAGAGGATGAACGAGAGGTTGGTTGGTGTCAGGAAAAAGAAGGCCGAGATTGCCGAGAAGGAAGAGAAGAAG------
>Physcomitrella_patens
ATGCCCTTT---------------------------------------------------------------------CAACCTCCC---------------------------------------------------TTGCTCCATTCGGTGTGTCTT---------------------GTCTCTGGAGCG------------TCTCGAAGGGACGAAACCATGGTGAAGCATAACAATGTCATCCCTAACGGACATTTCAAGAAGGACTGGCAAAACTATGTGAGGACGTGGTTCAACCAGCCCGCTCGCAAGAAAAGAAGAAGAACAGCGCGCCAGAAGAAATCTGTCGCTGTTTTCCCTCGACCTACCGCTGGACCCCTCCGCCCCGTCGTCCACTCTCAGACATTGAAGTACAATGCTAAGATCCGTGCTGGACGCGGCTTCACTCTAGAGGAGTTGAAGGCTGCAGGAGTTCCCAAGAAGCTTGCACCTACCATCGGTATTGCTGTCGACCATAGACGCAAGAACCGATGCTTGGAGAGTCTTCAAGAAAACGTTAACCGGCTGAACACCTACAGAGCGAAGCTGGTGGTTTTCCCTAGACTATCAAAGAAGACGAAGGCTGGAGATGCATCTGCGGAGGAATTGTCTAGCGTCACCCAAGCCACTGGTGAATTTTTGCCAATTGTGAAA---CCAAGGCCATCAGCCGAGATTGTGTCCATCACTGATGAGATGAAGTCCCAGAGGGGATACTACAAGCTCCGTCAGGAGAGGATGAATGAGAGGTTGGTTGGTGTTCGGAAGAAAAAGGCTGAGCAGGCCGAGAAGGATGAGAAGAAGTAA---
>Selaginella_moellendorffii
------------------------------------------------------------------------------------------------------------------------------------------------------------------------------------------------------------------------------ATGGTGAAGGGAAACAATGTCATTCCCAATCAGCATTTCAAGAAGGATTGGGAGAAGCTGGTGAGGACATGGTTCAATCAGCCGGCGCGCAAGGTCCGCAGAAGAAAGGCCCGGTCGATCAAGGCTGCCAAGATCTTCCCTCGCCCGCCATCCGGCCCTCTGCGCCCGGTGGTCCACTGCCCGACCGTCAAGTACAACAGCAAGGTGAAATACGGCCGAGGGTTCTCGCTGGAGGAGCTCAAGGAAGCTGGGATCTCCAAGAAGCTCGCTCGCACGATTGGAATCGCCCTGGATCACAGGAGGAAGAACCGGAGCCTCGAGAGCTTGCAGACGAATGTCCAGCGATTGAACACGTACAAGACGAAGCTCATCGTCTTCCCACGCAAAGCTAAGAAAACAAAGATGGGCGATTCGCAACCCGAGGTTCTGAGCACTGCGACGCAGTTCCAAGGGCCAGTGCTGCCAATTGTTCCA---AAGAAACCCGAGGTCGGCATTGTCACAGTGACCGACGAGATGAAGGCCGTGAAAGCTTATCAGAAGCTCCGGATCGAGCAGACCAACAAGCGTCTCGTTGGAATCCGCGCGAAGAAGGCTGCCGAGGCCGAGAAGGAAGAAGGGAAGAAGTAA
>Isoetes_coromandelina
------------------------------------------------------------------------------------------------------------------------------------------------------------------------------------------------------------------------------------------------------------------------------------------------------------------------------------------------------------------------------------------------------------------------------------------------------------------------------------------------------------------------------------------------------------------------------------------------------------------------------------------------------------------------------------------------------------------------------------------------------------------------------------------------------------------------------------CGCAAGAAGAAAGCAGCAGAGGGTGAGAAGGATGAAAAGA--------
