# Supplementary material for: Phylogenomics indicates the “living fossil” Isoetes diversified in the Cenozoic
Source: PLoS One. 2020 Jun 18;15(6):e0227525. doi: 10.1371/journal.pone.0227525 (PMC7302493; doi:10.1371/journal.pone.0227525)
Supplement: S1 File — Folder containing fasta files for each of the individual nuclear alignments. (GZ) [file pone.0227525.s011.gz › 1_Individual_Nuclear_Alignments/Homolog_34664.orthogroup_1.fasta]

>Physcomitrella_patens
------------------------------------------------------------------------------------------------------------ATGTGCGACAGCGCTGGTGGTGATCGGGAGCTGCAGCAGCCAAAGGGGGTG---------ATGGCCGCACTAGAGTTGGCCAATGCGGCCTTGAAGGAAATCGAGAGGCTTCGCAAAGAACAGGAGCAAGTCATACGCAAAATTAACAATTATCATTCCAAGCTC---CAGCAGTCTCCTGAACAAGCGGACAATATGAAGGAGGATTCCTGGTTTAAGCTACGACAATACTACATGAAGGCGAAGAGCTTGGCTGAGGAAGAAGCAACTGTTTCCTCTAATTGCGTGGAGCATCTTGCCGGTCTATTA---CCTGGTCAAGCG---GCATCCAACCGCAAGAAACCAGATTCTAATGAGAAGAAACGAAAGCGGGTTAGAGCAGAT---GATTCTACACGACTGTCGTCTCCCACTCAA------CGAAGT------ACGAGTGCTGCATATGCTAATTTAGTACCTGGAGACCAGGTAGCAGCTCGTATCTCAAGC------GATGGTGCAGAAAATGATGAGTGGATCGTGGTGAAATTGACGAAGCATGACCGGGAAGCAAACAGGTTTGAAGTGATTGACGAAGAGCCT---GACGATGAAGGA---AATGGCCAA---------------AGGAAGTACAAGCTGCCTCCTTCACAGATTATCCCTTTTACGAAGAGGTCAGATGTGTCCAACGCACCAGATTTTCCTGTAGGAAGCCAAGTGCTGGCTGTTTACCCTGGTACAACTGCACTATACAAAGCATCGGTTGTTGGTCCTCAACGCAAGGTAAGGACTCCTTGA------------------------------------------------------------------------------------------------------------------------------------------------------------------------------------------------------------------------------------
>Ceratodon_purpureus
---------------------------------------------------------------------------------------------------------------------------------------------------------------------------ATGGCGCTCGAAATGGCCAACGAGAAGCTCAAGGATCTCGACCGCCTGCGCAAGGACCAGGAGCAGATCATCCGGAAAATCAACACCTACCATTCCAAGCTC---CAGCAGACTCCTGAGCAAGCGGACAATATGAAGGACGACTCATGGATGAAGCTGCGGAACTATTATATTAAGGCGAAGAGCTTGGCGGAGGATGAAGTGAGTGTTTCTCTGCAATGCATTGAGCATTTGGCGGGTTTGATA---CCTGGTCAAACTAATCCACCCAATCGGAAGAAGCCAGATCCCAATGAGAAGAAACGAAAGCGAGTTAGACAAGATGTGGATTCAGCTCGATTGTCTTCCCCCACTCAG------CGGAGC------ACAAATCCCGCCTATGCTAATTTATTACCTGGTGACCAGGTTGCAGCTCGTATCACAGGT------GATGATGCAGAAAATCATGAGTGGATTGTGGTGAAGCTAAATCGATACGACCGTGAAGCGAACAAATACGAAGTGATTGATGAAGAACCT---GATGATGAAGGG---CATGCTCCA---------------AGAAAATACAAGCTACCTGCTCTATGTATCATCCCTTTTTCAAAGAGATCGGATGTGTCTAGTACACCTGACTTCCCTGTTGGATCCTCTGTATTGGCTATTTACCCTGGTACAACCGCATTGTACAAAGCAGCGGTTGTAGGACCTCAACGCAAGAAACGAAGCGATGAT---TATTCACTTGAGTTTGATGGCGACGAAGAAGATGGAAAAGTT---------------------------------------GGCCTCCCAACAAAGACTGTCCCTTTCCACCAC---------------------GTTGTGCAACTA---------CCAATCAATCAT---------CGG---------------------------------------------
>Pteridium_aquilinium
---------------------------------------------------------------------------------------------------------------------------------------------------------------------------------------------------------------------------------------------------------------------------------------------------------------------------------------------------------------------------------------------------------------------CGCGCAGGTATGACCCCCGGGGCA---AGCGACAGCTCATCGAAAAAATCAGAAGGGGGCGAACAGAAACGCAAACGGATGAAAGCTGACACTGATCCTTCTCGCTTGTCTTCACCATCCATTAGCCTTCGG---------TGCTCAACAGACCATGGAGTAGTACTTGTTGGAGATCAGGTGGCTGCTAGAATATCACCT------GATAGTGCTGACAAGGATGAATGGATAGTGGTAAAGGTGACTCGTTTTGATCGGGAATCAAACAGATTGGAGGTGATTGATGAGGAGCCTGGCGATGATGAAGAA---AGCGTTCAA---------------AGAAAGTACAAATTACCTGCTGCATGTATTATCCCGTTCCCTAAACCTTCGGATCCTTCTAGTGCACCGGACTTTGCGGCAGGGTCTCAAGTTCTTGCAGTGTATCCTGGCACCACAGCTTTGTACAAGGCT---GCAGTGGCAGCTCATCGGAAGAGGAAAACTGATGAGTATTATGTGCTCGAATTTGATGATGACGAAGAAGAAGGTGTGGATTGGGTCTTCCTCAAAGAATGTACCATTCTATCAGGTTGTTCAGCTGCCAGAAGGCCATCGGCAATGAATTCATGTGGTCTGGACACTGTACTTGTCAGTTGCCTTGGCTGCTGGCCTTTCGGGCATGGTTGGCCTCGTCAATGCTGTAGGTTGATTCTCTCCATTTTTGTAGCTCAGGTCTAG
>Lygodium_japonicum
------------------------------------------------------------------------------------------------------------ATGATGTCGGTCTCC------------------------------------------------------TTCGAAACAGCGAACGAGTATCTAAGGGACTTGGAGCGTTTGCGAAGGAGCCAGGAGACTGTCATCGCTAAGATCAATAAAATCCACTCCAGACTTCAGAAAACGTCTCCAGATGTAGCAGAGAAGTTTCAAGAAAAGCTGTGGAACAAGCTTCGCGCATTATATACTGAAGCAAAAGTTTATGCAGATGATGAAGACAGGATCTCTACAGCATTGATTGGTCAGATTGACACCCTAGTTGCACCAGGACAA---GTTGCCACTCATCGGAAGAAATCAGAAGGAGGTGAACAAAAACGAAAGCGGATGAAAGCAGATGCAGATGGCTCACGCCTAGCGTCTCCATCTATCACTCTACGA---------TCACCTGCAGAGCATGGAACAGTTCTTGTTGGTGATCAGGTGGCTGCAAGGGTGTCACTT------GAAAACGCAGACAAGGATGAGTGGATAGTGGTCAAAGTGATTCGCTTTGATCGTGAATCAAACAAGGTAGAGGTTATTGATGAAGAACCAGGTGATGATGAAGAA---AGTGTGCAA---------------AGGAAATACAAGCTACCTCATACATGCATCATTCCTTTTCCAAAGCCTTCAGACCCTTCAAGCGCTCCAGACTTCACCACAGGCTCTCCAGTTTTAGCTGTATACCCTGGAACTACAGCTCTATACAAGGCG---ACAGTTGCAGCTCATCGCAAGAGAAAAACAGACGAG---TATCTGCTTGAATTTGATGATGATGAGGAAGAAGGTGTCGAT---------------------------------------GGACTTCCACAAAGACCAGTGCCTTTCTATCGC---------------------GTCGTCCAACTG---------CCAGAAGGGCAT---------AAGCAATAA---------------------------------------
>Isoetes_sinensis
------------------------------------------------------------------------------------------------------------ATGAGTGCAACTGTAAAT------------------------------------------ATGGCTGCCGTAGAAGCTGCTAATCAACACCTTAAGGAGTTAGATCGACTTCGCAAAGAACAGGATACAGTTATTCGCAAAATCAACAAGATTCATTCCAAGCTTGCTCAAACAACACCAGAGACAGCTGAAAGATACGGAGACAAGCTGTGGTTCAAGTTGCGTGATTTTTATGCAGAAGCAAAAACACTTGCAGAATCGGAGGAGAGTGTCTCTAATTATTGCATTGCGCAGCTCGATATTCTCATTTCACCGTCTCAA---GCTGCTACACATCGCCGCAAACCAGATAATGTAGAGCCAAAGCGCAAAAGACTGAAGTCTGAAAATGATACCTCTAAGTTGAACTCGCCTACAAATCCTACTCGA---------ATGCCTGCAGACTCCCCAAATATTTCCATAGGAGATCAGGTTGCAGCCAGAGTGACATCT------GATGGCGCTGAAAAGGATGAGTGGATAGTGGTGAAAGTGATACGTTTTGACCGTGAAACAAACAAATACGAGGTTATTGATGAGGAACCAGGCGACGACGAAGAG---GCTGGCCAAAGTTCTGTCGACTGCAAGAAGTATAAGCTGCATCATACAGCAATAATTCCACTGCCAAAAAAAAATGACCCTTCAACTGCACAAGATTTTGGTCACGGATCACAAGTCCTTGCAGTGTACCCTGGAACAACAGCTCTTTACAAGGCT---ACAGTGGTGGCACAACGCAAGAGGAAAACTGACGAC---TACTCCTTGGAATTTGACGATGATGAAGAGGAAGGATGTGAT---------------------------------------GTCTTACCGAAGCGACCTGTTCCATTTTATCAT---------------------GTTGTGCAGCTT---------CCGCAGGGACAT---------CGTCAATGA---------------------------------------
>Isoetes_lacustris
------------------------------------------------------------------------------------------------------------ATGAGTGCAACTGTAAAT------------------------------------------ATGGCTGCCGTAGAAGCTGCTAATCAGCACCTAAAGGAGTTAGATCGACTTCGCAAGGAACAGGATACAGTTATTCGCAAAATCAACAAGATTCACTCCAAGCTTGCTCAAACAACACCAGAGACAGCTGAAAGATACGGAGACAAGCTATGGTTCAAGTTACGTGATTTTTATGCAGAAGCAAAAACTCTTGCAGAATCCGAGGAGAGCGTATCAAATTATTGCATTGCGCAGCTCGATATTCTCATCTCGCCATCTCAG---GCTGCTACACATCGCCGCAAACCAGATAATGTAGAGCCAAAGCGCAAAAGACTGAAGTCTGAGAATGATACATCTAAGTTGAACTCGCCTACAAATCCTACTCGA---------ATGCCTGCAGACTCCCCAAATATTGCCATAGGAGATCAGGTTGCAGCCAGAGTGACATCT------GATGGCGCTGAAAAGGATGAGTGGATAGTGGTGAAAGTGATACGTTTTGACCGTGAAACAAACAAATATGAGGTTATTGATGAGGAACCAGGCGACGACGAAGAG---GCTGGCCAAAGTTCTGTTGACTGCAAGAAGTATAAGCTGCATCATACGGCAATAATTCCATTGCCAAAGAAAAATGACCCTTCAACTGCACAAGATTTTGGTCATGGATCACAAGTCCTTGCAGTGTACCCTGGAACAACAGCTCTTTACAAGGCT---ACAGTAGTGGCACAACGCAAGAGGAAAACCGACGAC---TACTCCTTGGAATTTGATGATGATGAAGAGGAAGGATGCGAT---------------------------------------GTCTTACCGAAGCGGCCTGTTCCATTTTATCAT---------------------GTTGTGCAGCTC---------CCACAGGGACAT---------CGCCAATGA---------------------------------------
>Selaginella_moellendorffii
------------------------------------------------------------------------------------------------------------ATGGCGAGCAATGCATTGAGC---------------------------------------GCGGCGAGCGTGGAGGCCGCGTCGCAAGGGCTCAAGGAGCTGGATCGATTGAGGAGAGAACAAGATGGTCTGATCAAGAAGATCAATAAGATCCACGCCAAGCTCGCAGAGACCCAACCAGAGCAAGCCGAGAAGTTCGAAGATAAGTTCTGGAGCAAGCTACGGGATTTGTATAGTCAAGCTAAAGCACTTGCGGACGCCGAAGAAAGTGCGTCAAATGCTTGTCTTAGTAATCTGGACGCTCTCTCGATACCTTCACAAGCTGCTGCTGCTCATCGACGTAAAACTGAGACTGGCGATCAAAAGCGGAAGAGAGCCAAGGCCGATGCAGACTCTTCCAGGCTGAAT---CCGAACGTT------TCT---------CGGTCGGCTGATTCAATTGGTAAAGCTGTTGGAGACCAGGTCGCCGCGCGGATTACTCCT------GAAGATTCAGAGAAGAGCGAGTGGATTGTCGTCAAGGTGACCCGCTTTGATCGCGAAACAAACAAATATGAAGTGATAGACGAAGAGCCTGGGGACGAAGAAGAA---AATGGTGGAACCGGTGGACCG---AGGAAGTACAAGTTATCTCCCTCCGCAATCATCCAATTCCCAAAA---------CCAGCGACAGCGCTGGATTTTCCAACGGGATCTCAAGTTCTTGCGGTGTATCCAGGCACCACCGCACTGTACAAAGCTACTGTCGTCGGTCCTCATAGAAAAAAAAAAACGGACGAC---TATATTCTAGAATTCGATGACGACGACGAGGATGGATTT---------------------------------------------CTACCAAAGCGAACAGTGCCATTTTACCAC---------------------GTTGTCACTCTT---------CCGGAGGGGCAC---------CGCCAGTAA---------------------------------------
>Huperzia_lucidula
------------------------------------------------------------------------------------------------------------------------------------------------------------------------------------------------------------------------------------------------------------------------------------------------------------------------------------------------------------------------GCTGAGAAAGAAGAGAGTGTCTCAACTCAATGCATGACGCAACTTGATACGTTGATAGCGCCAGCACAA---CCTGCTCCTTATCGCAGGAAACCTGATGTTCCTGAGCAGAAGCGAAAGAGAATGAAAGTAGATACAGAATCTTCTAGATTAAACTCACCAGCAGTTTTGCCGCGC---------ATGCCATTTGATTATTCGAGCATTTCTGTAGAAGATCAGGTAGCTGCTAAAGTTAATTCA------ATGGATGCAGACAAAGATTTGTGGATAGTGGTTAGAGTCATACGCTTTGATCGTGATACAAACAAATACGAAGTCATTGATGAAGAACCTGGTGATGAGGAGGAA---AGCGGCCAA---------------AGGAAGTATAAGCTACCTCCTTCATGCATCATACCTTTTCCGAAGCGTACAGACCCTTCTACTGCATTAGACTTCGGAACAGGGTCTCAGGTTCTAGCTGTGTACCCAGGCACAACAACTCTCTACAGAGCTACAGCGGTGGGACCTCATAGGAAGAAGAAAAGTGATGAT---TATGTATTGGAGTTCGACGATGATGAGGAGGATGGGGTTGCT---------------------------------------GGTTTGCCAAAGAGGCCAGTACCTTTTTACCAT---------------------GTTGTGCAGCTT---------CCTGAAGGGCAT---------CGCCAATAA---------------------------------------
>Pinus_maritima
------------------------------------------------------------------------------------------------------------ATGTCGTCGCAGGTT------------------------------------------------------TACGATGATGCGAATGAGCATCTCAAGATGTTGGACAACCTTCGCAAGGAGCAAGACCTAGTTATCCAAAAGATCAACAAGATGCATCAGAGGCTTTCCCAGGCTTCCCCAGAGAGCATTGAAAAAATTAATGATAGTGTATGGCTCAAGCTTCGGTCACATTATACCAAGGCAAAGGATCTTGCGGAAAAGGAAGAACGCATATCCAATGCCATCATTCACCAATTGGATACTTGGTTACAACCTGGACAA---TCTTTGTCACACCGGAAAAAGCTA---GTTAGTGAGCAAAAGAGGAAACGGATAAAAGCTGATGTTGAACCTGCCAGGTTGACATCGCCATCTGCTATGTTGCGA---------ATGCCACCTGAACATGCAAGTGTCCTAATCGGGGATCAGGTTGCTGCCAGAGTTACTCCT------GAAAATGCAGATAAAGATGATTGGATAGTGGTGAAAGTTATCCGTTTTGACAGGGAAGCAAATAAGTATGAAGTGATTGATGAGGAGCCGGGTGATGATGAAGAG---AGTGGTCAG---------------AGGAAGTATAAGTTGCCACCTTCATGTATTATACCTTTCCCAAAACGCACAGATGCTTCTGCTGCATCAGACTTTCCAACTGGTAGCCAAGTTCTAGCTGTATACCCTGGAACTACGGCACTTTATAAAGCT---GTGGTTGCTTCTCATCACAAGAAGAAAAATGATGAT---TATTTTCTCGAATTTGATGATGATGAAGAAGATGGAATTGAT---------------------------------------GGACTTCCGAAAAGAGCGGTTCCATTCTATCAT---------------------GTCGTGCAGCTT---------CCAGAAGGGCAT---------CGCCAGTGA---------------------------------------
>Amborella_tricopoda
------------------------------------------------------------------------------------------------------------ATGTCA------------------------------------------------------GGGATCGATATAGTTGGAATGTTTGATAACTGTAAAGAGATCGATAGACTCAGAAAAGAGCAGGAAGATGTCTATAACGAGATCAATAAGATACACAAGAAGCTCTCCCAAGCAACTCCAGAAGTGGTTGAGAAATTTGGTGACAGTGTGTGGTCAAAACTTCGTCAATTGTATGTTCAGGCAAAAGGCCTTGCTGAACAGGAAGTGAGTCACTCAAATGCATTGATGAATCAATTGGATGCAGTGCTTCAGTCTGGACTT---TCAGCAGCACAGCGGAAAAAAATAGAAGTTAGTGAGCAGAAAAAGAAACGTCTGAAGAGCGATTCAGATCCTCCAAGGCTTTCTTCTGCTGCTGCTGTGATGCGA---------AGCATACTGGAGAACCCAAATAGCCTAATAGGAGAACAGGTAGCTGCAAAGATTAAGGTTGCTGTTGATGATGCACAGAAAGATGAATGGATTGTAGTGAAGGTGATGCGGTTTGATAGGGAGACCAAAGAATTTGAATTACTTGATGAGGAACCCGGTGATGATGAAGAT---AGTGGCCAA---------------AGA---TACAAACTGCCAATATCAAGAGTTATTCCTTTTCCAAAACGTGGAGATCCTTCAAGTGCTCCAGATTTCCCAACTGGGAAACATGTTTTGGCAGTCTTTCCTGCAACCACAGCACTTTACAAAGCTACCGTAGTCAATACCCATCGCAAGAGGAAAACTGACGAT---TATTTGTTGGAGTTTGATGATGACGAAGAAGATGGAGTTCCT---------------------------------------GGAATGCCACAGAGGCACGTTCCCTTCCACAAG---------------------GTTGTGGCTCTT---------CCCGAAGGGCAT---------CGCCAGTGA---------------------------------------
>Oryza_sativa
------------------------------------------------------------------------------------------------------------ATGTCGTCGTCGGTCGGAGGCGGAGGGGGAGGTGGCGCGGGCGGCGGCGGCGGTGGCGGAGGAGCGGACATTGCGAGCCTGCTGGATAAGGCCAAGGAGCTGGACCAGCTGCGCAAGGAGCAGGACGAGGTGGTCACCGAGATCAACAAGATGCACAAGAAGATC---CTCTCCTCTCCAGAGATGGTTGATAAACAGGTTGATGCTACGTTGATTCGGCTTCGTGCTTTATATACACGTGCCAAAGAACTTTGTGAGAGTGAAGTCAGTGCATCGTCTGCTTTGGTTGGACTATTGGATGGTTTGTTGCAATCTGGAACT---TCAGCTGCACAACGAAAAAAGATAGAAGTTGGTGAGCAGAAAAAGAAGAGGATGAAGTCTGATACAGATACTACACGATTC------TCCTCTGCATCTATGAGG---------AGCCAACTTGACCAAGCTACAAACCTGAAAGGAGAACAGGTTGCAGCTAAGGTCAAATCA------GACGAA---GAAAAAGATGAATGGTTTGTGGTGAAGGTGATACATTTCGATAAGGAAACAAAAGAATATGAGGTACTTGATGAGGAGCCAGGTGACGATGAAGAG---AGTGCCCAA---------------AAGAAGTACAAGTTGCCTATGTCAGATATTATTCCATTTCCAAAGAGAGGGGATCCTTCCAGTGCCCCAGATTTTGGGCAGGGTCGACAAGTCTTAGCTGTTTATCCTAGCACAACAGCACTATATAGAGCTACTGTTGCC---TCTAATCGTAAGAGGAAATCTGACGAT---TATCTACTCTTGTTTGATGATGACGAGGAGGATGGA---------------------------------------------AATCTACCACAAAGAGCTGTGCCGTTCTATAGA---------------------GTGGTTCCTCTC---------CCGGAGGGCCAC---------CGGCAGTGA---------------------------------------
>Ananas_comosus
------------------------------------------------------------------------------------------------------------ATGTCG------------------------------------------------------GGGGTGGATATGGCGACGCTTCTGGAGAAATCCAAGGAGCTCGATCAGCTTAGGAAGGAGCAGGAGGAAGTCATCAGTGAGATCAACAAGCTCCACAGGAAAATG---CTTTCG------GATTTTAGCGAGAAAGCACCAGATAATCATTTGGGTAAGCTCCGACAATTATATGCTACTGCCAAAGACCTTTCAGAAAATGAAGTGAGTGTTTCAAATGTATTGATGAGCCAGTTGGATGCTCTGCTGCAGTCTGGACTA---ACAGTTCCACAAAGAAAAAAGATTGAAGGCAGTGAGCAGAAAAAGAAGCGGATGAAGATTGATGGAGATAATGCACGATTTCCA---CCAGCTGCATCAATGAGA---------AACCAACTCGACCATCCTGCAAATCTGAAAGGAGAGCAGGTGGCAGCTAGGGTCACACCT------GATGAAGCTGAAAAAGACGAGTGGTTTGTTGTGAAAGTTATACATGTTGACAAGGATGCAAAAGAATATGAAGTGCTTGATGAGGAGCCAGGTGATGATGAGGAA---AGTATGCAG---------------AGAAAATACAAGCTGCCTATGCAGCGCATTATTCCTTTTCCGAAGAAGGGGGATCCTTCCAGTGCACCAGATTTTCCCCCGGGCAGACATGTCTTGGCAGTTTATCCTGGGACGACGGCATTGTATAAGGCAACGGTTGTCAATTCACACCGTAAGAGGAAGTCTGATGAC---TATCTCCTTGAGTTTGACGATGACGAGGAAGATGGG---------------------------------------------TCGTTGCCGCAAAGGAGCGTGCCCTTCTACAGG---------------------GTTGTTCAACTT---------CCGGAAGGTCAC---------CGCCAGTGA---------------------------------------
>Littorella_uniflora
AACTTTCCTAATTTATTACTCCAATTCTTTTGTCTTCTTCCCCCAAACAATCGAGAAAATTCAGTGAACCTTGTTTCTTACTGCTTTTTCAACGATCAAGCTCGAACGATGTCG------------------------------------------------------TCACCGGACATTGCTGGAATACTGGACAACTCCAAGGAGCTCGATCGGTTGCGGAAAGAGCAGGAAGAAATTCTCATGGAGATCAATAAGATGCACAAAAAGCTT---CAATCCACTCCAGAGGTGGTAGAAAAACCTGGTGATACATCATTGGCGAGGCTTAAGCTCTTATACACTCAAGCCAAAGAGATGTCTGAAAATGAAGTCGTAATCTCCAATCAATTGTTAGGACAATTGGATGCATTAATACCACACGGGACG---ACAGCGCAACAGCGCAGAAGA---------AATGAAAACAATAAGAAGAGA---AAGGCTGATTCAGATGCCCCCAGACTG---------TCTCCTGCTCAGCGAGCTCAACTAAATCAATTGGAGACCCTTGCGAATATGAAGGGTGAACAAGTAGCAGCAAGGGTCACTCCA------GAAGATGCTGCAAAGGATGAGTGGTTTGTGGTTAAAGTAATCAATGTTGACAAGGAAACGAGAGAAGTTGAAGTCCTGGATGAAGAACCAGGAGACGATGAAGAGAGCAGCGGTCAG---------------AGAAAATACAAGCTCCATGTCTCACACATAATACCTTTTCCAAAGCGGACTGATCTCTCCGGTGCTCAAGATTTTCCTCCTGGAAGACATGTCCTGGCAGTATATCCGGAAACCACTGCACTATATAAAGCAACTGTTGTCCAAGGG---CGGAAGAGGAAGGCAGACGAT---TACCTTTTGGAATTCGACGACGATGAAGAGGATGGA---------------------------------------------TCTTTGCCTCAACGCTCCGTACCCTTTCACCGT---------------------GTTGTCCCTCTT---------CCTGAGAATTAT---------CGCCAGTGA---------------------------------------
>Theobroma_cacao
------------------------------------------------------------------------------------------------------------ATGTCG------------------------------------------------------TCGCCGGACATTGCTTTAATCTTGGAAAACTCGAGGGAGCTCGATCGGTTAAGGAAAGAGCAAGAAGACGTGCTTGTCGAAATCAACAAGCTTCACAAGAAGCTT---CAAGCTACTCCTGAGGTAGTTGAGAAACCTGGTGATTCTTCGTTATCAAGGCTAAGAACTTTATATATTCAGGCTAAAGATCTTTCAGAGAGAGAAGTATCTATTTCCAACTTGTTACTAAGTCAACTTGATTCTTTCCTGCCATCTGGACCT---CCAGGACAACAAAGAAGAAAGATGGATGGTAGTGAGCAGAAAAGGAAAAGAATGAAGTCTGATTCAGATATCTCTCGCCTT---------TCTCCTTCTATGCGG---------AGTCATATCGAGGCTTGTGTTAGTCTAAAAGATGAACAGGTAGCTGCAAGAGTCACCTCA---------GATGCTGAGAAGGATGAGTGGTTTGTTGTGAAAGTGATAAATTTTGATGAGAAAACGAAAGAATTTGAAGTACTTGATGAGGAGCCAGGTGATGATGAAGAGGGCAGTGGCCAA---------------AGGAAGTACAAGCTGCCTGTGTCTTGCATTATACCTTTCCCCAAGCGGAATGATCCTTCCAGTACTCAAGAATTCCCTGCTGGAAGACATGTTTTGGCTGTTTATCCAGGAACAACTGCACTTTATAAGGCAACTGTCATTAGTACTCCTCGAAAGAGGAAATCAGATGAG---TATTTACTGGAATTCGATGATGATGAGGAAGACGGA---------------------------------------------GCCTTGCCTCAAAGGACGGTACCATTTCACAAG---------------------GTGGTTCCCTTG---------CCAGAAGGACAT---------CGCCAGTGA---------------------------------------
>Arabidopsis_thaliana
---------------------------------------------------------------------------------------------------------ATGTCGTCG------------------------------------------------------TCGCCGGACATTGCCGGAATCTTAGATAATACGAAGGAGCTTGATCGGTTAAGAAAAGAACAAGAGGAAGTTCTTGTGGAGATTAATAAGATGCATAAGAAGCTT---CAAGCTACGCCGGAGATAGTTGAGAAGCCTGGTGATATTTCATTGTCAAAGCTTAAAAATTTGTACATTCAAGCAAAAGAGCTTTCAGAAAGTGAAGTAACCGTTTCAAATATTCTGCTTACTCAGTTGGATTCTCTGCTTCCATCTGGACCA---ACTGGGCAACAACGCAGAAAATTA---GGCAACGAACAGAAGAGAAAGAGAATGAAAGTAGATACAGATGTAACAAGAGTT---------TCTCCTTCCATGAGA---------AATCAAATCGAGGCATATGCTAGTCTAAAGGGTGAACAGGTTGCTGCAAGAGTCACAGCT------GAAGATGCCGAGAAGGATGAATGGTTTGTGGTGAAAGTTATTCACTTCGACAGAGAAACAAAAGAAGTTGAAGTACTTGATGAAGAACCAGGAGATGATGAAGAAGGAGGTGGCCAG---------------AGGACGTATAAACTATCAATGTCATGTATTTTACCGTTTCCAAAACGGAATGATCCTTCAAGCACACAAGAGTTTATACCAGGGAAACACGTCTTAGCTGTATATCCAGGAACCACAGCCCTCTACAAGGCAACTGTTATAAGTACCCCACGAAAGAGGAAATCTGACGAG---TACTTGCTAGAATTTGATGATGATGAAGAAGACGGA---------------------------------------------GCATTACCTCAAAGAACAGTGCCATTCCACAAA---------------------GTGGTAGCTTTA---------CCAGAAGGCCAT---------CGCCAGTAA---------------------------------------
>Isoetes_humilior
--------------------------------------------------------------------------------------------------------------------------------------------------------------------------------------------------------------------------------------------------------------------------------------------------------------------------------------------------------------------------------------------------------------------------------------------------------------------------------------------------------------------------------------------------------------------------------------------------------------------------------------------------------------------------------------------------------------------------------------------------------------------------------------------------------------------------------------------------------------------------------------------------------------------------------------------------C---TACTCCTTGGAATTTGATGATGATGAAGAGGAAGGATGTGAT---------------------------------------GTCTTACCGAAG------------------------------------------------------------------------------------------------------------------------------------
>Isoetes_elatior
--------------------------------------------------------------------------------------------------------------------------------------------------------------------------------------------------------------------------------------------------------------------------------------------------------------------------------------------------------------------------------------------------------------------------------------------------------------------------------------------------------------------------------------------------------------------------------------------------------------------------------------------------------------------------------------------------------------------------------------------------------------------------------------------------------------------------------------------------------------ACAAGTCCTTGCGGTGTACCCTGGAACAACAGCTCTTTACAAGGCT---ACAGTAGTGGCACAACGCAAG---------------------------------------------------------------------------------------------------------------------------------------------------------------------------------------------------------------------------------------------------
>Isoetes_coromandelina
-------------------------------------------------------------------------------------------------------------------------------------------------------------------------------------------------------------------------------------------------------------------------------------------------------------------------------------------------------------------------------------------------------------------------------------------------------------------------------------------------------------------------------------------------------------------------------------------------------------------------------------------------------------------------------------------------------------------------------------------------------------------------------------------------------------------------ATGACCCTTCAACTGCACAAGACTTCGGTCTTGGATCACAGGTCCTTGCAGTGTATCCTGGAACAACAGCGCTTTACAAGGCT---ACAGTAGTGGCGCAGCGCAAG---------------------------------------------------------------------------------------------------------------------------------------------------------------------------------------------------------------------------------------------------
