# Supplementary material for: Phylogenomics indicates the “living fossil” Isoetes diversified in the Cenozoic
Source: PLoS One. 2020 Jun 18;15(6):e0227525. doi: 10.1371/journal.pone.0227525 (PMC7302493; doi:10.1371/journal.pone.0227525)
Supplement: S1 File — Folder containing fasta files for each of the individual nuclear alignments. (GZ) [file pone.0227525.s011.gz › 1_Individual_Nuclear_Alignments/Homolog_02446.orthogroup_1.fasta]

>Isoetes_lacustris
------------------------ATGGCTGGT---------------------------CGCACAAGACGGTGTAGCTTGGAAGCTGATGCTGTTCCC------AAGCTC---------ATGGTCCAA---------GACGTGCCCAATGCCCAACAATGC------CGTGGT------------------------------------------------------------------------------------------------------------------------------------------------------------------------------------------GAGGAG------AAGGAAAATGCAATGTGCAGCCAACAGCTTTTCGATTTTATGGCCCAGGAATTTCCCGGCAGATCCACCCACATTAAAGAGCTCATGTCTATTTTGGGGGATGACGATAGTTTGATGCCTCCTCTTCTTGTATACGGAGGCCCTGGAACAGGCAAGTCTACTGTTGTAAGAACTTTGTTTAAGCATCTGAGGCGCCCA---------TATGCCTATGTTAGTTGCAGATCATGTCACAGCCCTAGAATTATGTTTGAAAGTGTGATCAATCAGATTCTTGGTCACAGACGCAGTCTAGAAAATAACTACGGTAGCGCCAAGAAG---------TGTGAGAAAGTGTCGGACTTTGTGACATTGTTGCCAGAAGCTTGT------------CGCCAGAAGAGAGATAAT---------------------------------------TTTCTTGACACTCCAAAG------AAGGTTGAAACTCTAGAG------------------------ACAAGTGCCCACGATGAAACGAGA---------------------GTCATCTATTTGATCTTCGATAACGTGGAGATCATAAGGGACTGGGCTGGAGGAGCAAACCATGTATCAGTACTGTTAAAGCTTTCAGAATTAACAAGAATGCCAAATCTTGGAATCATATTGATCAGCACTAGTGGACCATATGCCTTTATCTCGGGTACAGGCATTCGAGAGCCACTGTCCCTTTACTTTCGTGATTATACAGATGATGAACTTTATCAGATATTGTTAAAGAGACATCCCAATTTGGATTTCTATTCCTCCTTTCTGCAAGCGGCCCTGAAGCCGTTTACCAGGGCAACACGGAGGGTGACTGAGCTTTGTGAAGTACTGGATCCTTTATTTAAGAAGTACTGTGAGCCAATTGTTTCTGGTTCAATATCCCCAGATGATCAAGGCAAGCGCAAGCTGTTTACGTTGCTTAAACCTCACATACGAACATCCCTGAATTGGATCTTTACCATCTGGGATGGAGGTGTTTCAGCAACTGGTGGGTTT---------------------------GAGAATGTCACGAAGGGAAGAGGAGGCTGTCAAAATATGTTAACAGCGCAT------------GAAGATGTTGGTTTTCACCTGTCATTGTGTAGCAAATACCTTTTAATTGCTGCATATATTGCCTCTGCAAATCCTGCCACGTTGGATGGTACTATGTTTGAT------------------------------------------------------------------------------------------------------------------------------------------------------------------------------------------------------------------------------------------------------------------------------------------------------------------------------------CTGGTGGTCTTGCAGTTAGTCGAAACCGGAAAA------------------------------------------AGAGAAACTCGATGTCATCAATGGAGAAGAAAGATAGAGATTCACATGAGAAACAGCTAA---------------
>Isoetes_sinensis
------------------------ATGGCTGGT---------------------------CGCACAAGACGGTGTAGCTTGGAAGCTGATGCTGTTCCA------GAGCTGTCCAATGCCACGGTCCAATGCCTGCCGACAATGCCCGATGCCCAACAACGT------CGTGGT------------------------------------------------------------------------------------------------------------------------------------------------------------------------------------------GAGGAG------AAAGAAAATGAAGTCTGCAGCCAACAGCTTTTCGATTTTATGGCCCTGGAGTTTCCCGGCAGATCCACCCAGATTAAAGAGCTCATGTCTATTTTGGGAGATGACGATAGTTTGATGCCTCCTCTTCTTGTATACGGAGGCCCTGGAACAGGCAAGTCTAGTGTTGTAAGAACATTGTTTAAGCATCTGAGGCGCCCA---------TATGCCTATGTTAGCTGCAGATCATGTCACAGCCCTAGAATTATGTTTGAAAGTGTGATCAATCAGATCCTCGGGCACAGACGCAGTCCAGAAAATAACTATGCTAGCGCTAAGAAG---------TGTGAGAAAGTGTCCGACTTTGTGACATTGTTACCAGAAGCTTGT------------CGCCAGAAGAAAGGCATT---------------------------------------CTTCTTGACACTCCAAAG------AAGGTTGAAACTCTTGAG------------------------ACAAGCGTCCCCGATGAAATGAAG---------------------GTCATCTATTTGATATTCGATAACGTAGAGATCATAAGGGACTGGGCTGGAGGAGCAAGCCATGTATCAGTACTGTTAAAGCTCTCAGAATTAACAAGAATGCCAAATCTTGGACTCATATTGATCAGCACTAGTGGACCATATGCATTTATTTCGGGTACAGGCATTCGAGAGCCACTGTCTCTTTACTTTCGTGATTATACAGATGATGAACTTTATCAGATATTGTTAAAGAGACATCCCAATTTGGATTTCTATTCCTCCTTTCTGCAGGCTGCCCTGAAGCCGTTTACCAGGGCAACACGGAGGGTGACTGAGCTTTGTGAAGTACTGGATCCTTTGTTTAAGAAGTATTGTGAGCCAATTGTCTCTGGTGCAATATCCCCAGATGATCAAGGCAAGCGCAAGCTGTTTACATTGCTCAAACCTCACATACGAACATCCCTGAACTGTATCTTTACCATCTGGGATGGAGGTTCTTCAGCAACTGGCGGGGTT---------------------------GAGAATGTCACAAAGGGGAGAGGAGGCTGTCAAAATATGTCGACGGCACAT---------------GATGTTGGTTTTCACCTGTCATTGTGTAGCAAATACCTGTTAATTGCTGCATATATTGCCTCTGCAAATCCTGCCACGTTGGATGCTACCATGTTTGATTCTGGT---GGTCTTGCAGTTAGTCGAAAGCGGAAAAAGAGAAACTCGATGTCATCAATGGAGAAGAAAGATAGAGATTCACATGATAAACAGCTAAAGGGCCCAGGATCCTTTTCATTGGAGAGGCTGCTCGCCATCTTTTCATGCATTTCTCTA------------------GTGCCTGCTTAT------------------------------AATAAGTTA------GGA------TCGGATACTAAGAATGTGATTGATGGTTTTGAAGAA------CCTATTGAGCTAACAGCTGATGTCTTGATACAATTATCAACGCTCCTTTCTGTAAATCTTATTAGTAAAGGATCCACTGATCCCTTGGAGGGCTCTCCCAGATACTGGTGCAATGTAGATGAAACTCTCATCCAGAAGGTTGCAAGGAGCGTGGATTTCCCACTTATGAAATTTCTATATTTCAATTACTAG
>Ceratodon_purpureus
------------------------------------------------------------------------------------------------------------------------------------------------------------------------------------------------------------------------------------------------------------------------------------------------------------------------------------------------------------------------------------------------------------------------------------------------------------------------------------------------------------------------------------------------------------------------------------------------------------------------------------------------------------------------------------------------------------------------------------------------------------------------------------------------------------------------------------------------------------------------------------------------------------------------------------------------------------------------------------------------------------------------------------------------------------------------------------------------------------------------------------------------------------------------------------------------------------------------------------------------------------------------------------------------------------------------------------------------------------------------------------------------------------------------------------------------------------------------------------------------------------------------------------------------------------------------------------------------ATGCCACAGTGTAGCAAGTACCTTCTGCTGGCCGCTTACATTGCCTCCCGAAATGCTGCTACTCTGGATGCCAGTCTATTTGACGCAGGTGATGGTGCTCGGGGCAGCAGTCGAAAGAGGAGGAAAAGTTCCTCGTCAGCCATGGAAAGAAAAGAGGCCGAGGCACATGAGCAGCAAATGAAGGGGCCAGGCAGCTTTCCTCTTGAGAGGCTATTGGCCATTTTTCGCTGCATTGTTGTTGAGAGTGATGATTCT---GCACATGGGTTTGGTCAATTCCACTCATCTTCACATCCGGGTTCAAATCTC------GAA---GAAGCTGAAGGGGATGGTGAAGTGACAGAG---------------------GAGCTCTCAGCAGATGTTCTCATGCAGCTGTCCACTCTTGTCAGTGTGAATCTTTTGTCGAAAAGTTCTACCAACCCTCTCGAAGGCAATGCTCGTTATCGCTGCAACGTGGATGGAAACCTCATGACAAAAGGTTGCGAGGAGTGTCCAATTTCCCCTTCCAAATACTTGCTTCATGGC------
>Physcomitrella_patens
------------------------ATGGAGGGATTGCCAGAACAGAGAGTTATTTGCCCGGAAACCCGCAGTGCATCGCATCGTGCGTCCTCTGCCAGCCCCAAGAAGGTTCCGGATGGTTTTGTGTCG---------GAGGTGACTCCGGGCCAGAGT---------CGGGGTAGTCCATGCTCACCTTCAACTCGGCGTAGCCCACATGGTGTGGTGCAGCCGAAAACGTCGCCACTCCCGGGCCGGCCCTTGAGGCGAGCTTTGCTGGCTTCTCCCTCGCGATCGGGCAGAAATGTATCGGATGGGGGAGTAGCCATTGACAGCGATGCTGTGAATCTGGGCAATAATGGCGGCCCACAATCT------AAAACCTCCCGCAGCAGCAGAACGTCCACTTTAGACTACATGAGCCAAATCTTCCCGGGCCGCAGAAATGAGATCAATCAGCTGCTGAATCTTCTGGGGCGACCCTGTGACCTCATCCCACCTTTGTTTGTGTATGGACCAGCTGCGACTGGGAAGACTAGCATAGTGCGTGAGACAATGAGAGTTCTTGGGCGCCCT---------CATGCATATGTGAGTTGTCGATCAAGTCACACGCCACGGCTTATGTTTGAATCCATGCTCAATCAGCTCTTGGGCCATGTTCGATCGGCTTCCAACAACTATGGGAGTGCGCGTAAA---------TGCGAAAGACTGATAGACTTCACGAAGCATTTGCCTGCAGCTTGTGCACAGGCCTTGTCTCGTAAGAGCTCCCATGATGCGAGATTTCGATCTGCCAATAAGCCGTATGTTATTGTGGCTCAATCGCCTGTTTATGCAGAACAGAACGCTCCAAAGGCAGCCTGCAGA------------ACATCGTGTGCGAACGTTGATGAC---------------------ACGGTTTACTTAATTTTCGACAACGTGGAGCTGTCACGTGGGTGGACTGGCGGTGCTCTACTTCTGGGCGCGTTGTTTAGGCTTTCAGAGTTGACTAGATTGTCAAACCTGGGGCTTATATTCATTAGCAGCGTAGGTCTTGATGGGTATCAGGCGTCCAGCTTGTCTCGGGAGCCACTCTCCATGTATTTTCGCGATTACAATGATTCTGAGCTTAACCAGATTCTCCTTCTTCAGCGCCCCAACGTTGACCTTTATGCTTCATTTCTGAGTGCTGTTTTGAAGACATTTAGTCGGGCATGTCGACGTGTAACGGAGCTTTCCAGGAGTTTAGAGCCTCTGTACGAAAAGTATTGTGAACCTATGCTTCGGGGGGCAACCACACCTGACGACAACGGCAAGCGGCAGCGATATGCAATGCTGCAGCCTTACATTCGGCCAGCCCTTTCTCAAACCCTTATCATA------------AATTCCTCTACTCCAGGGCCAAAGAGAAGCAAAATTGATCAATCAGGCGGAAACCTAGCACGTACAAAGTCCACTCCCAGAAGGACTCTATCGTCTGGA---AAAGACGTACAGGACATGGCTTTTGAGATGCCACAATGCAGCAAGTACCTCCTGCTCGCTGCCTACATAGCCTCACGAAATGCTGCTACACTGGATGCTGCACTGTTCGACGCAGGGGATGGTGCTCGGGGCAGCTCTCGGAAGAGGAGGAAGAATTCCTCTTCAGCCATGGAAAGAAAGGAGGCTGAGGCTCATGAGCAACAAATGAAGGGGCCTGGCAGCTTTCCACTTGAGAGGCTATTGGCCATTTTCCGCTGCATTGTTGTTGAAAGTGATTCTGCTCCTAGCAATGGGTTTGGGTCCTTCCATTCTGGACCTCTCTTCAATGGGAACCTT------GAA---GAAGCAGAGGGGGATGGTCACATGACAGAG---------------------GAGCTCTCAGCGGACGTCCTTATGCAGCTATCTACCCTCGTTAGTGTGAATCTTTTGTCTAAAAGTTCTACTAACCCTCTTGACGGCAATGCTCGTTATCGCTGCAACGTAGATGGAAACCTTATTCAGAAGGTTGCAAGGAGTGTTCAATTTCCTCTCTCCAAGTATTTGCTTCACGGCTAA---
>Theobroma_cacao
------------------------ATGGCAAAA---GTGGAAAGCCCA---------CAAGTTACAAGAAGAACAACTAGATCTTATTCTGCTTCCAACGAT------------------GCTATTGAA---------TCAACAAAACCCATT------------GAACCCTACAAGCCA------------------------------------------------------------------------ACACTCAATGACCTCGGATTCAGACAA---------------------------------------------------------------------------------CAACCC------------------------------CTTAGCTTCGAGGATCTCTTGTCTTGTCTTCCCGGTAGACGCACTCAAGTTCTTGAGCTTTTACGCCTTTTGGGTCCCTTGAATTCCCCCATGTTTCCAATTTTGATCTATGGAGGTCCTTCTACTGGGAAAACCAGTGTTATTCTCCAGGTATTCAGGCATCTAAACCGCCCT---------TTCGTCTATTCAAGTTGTGTAACATGCTATAGTCCTAGGATCTTGTTTGAGTCCATATTGAACCAG---TTGTTTCATAGGAAGAATTCAGGAAATAGTTATTCTAGCATAAAGCGA---------TGTGAGAAGCCATCTGATTTTGTTAATTATCTCCGTGAAGCCTTGGAGAGTGTGATAAAAAATCTCAAGGGGAAT------------------------------------------------------TCA---GGGAAATTGAGTTCTAAGGTGAGTGGACAGCCTAATGGAACA------------------------------------------------ATGATTTACTTGGTTTTTGATCATTTGGAGCGTGTTCGCAAATGGGATAAAAGTTCCACCATATTACCTTTTTTATTTAATCTTTTTGACATTTTAAAGATGCCTGAGGTGGGCTTGATCTTTATTAGCAACACTTCACCTGATACATACTACTTCAATATGGGTTATGTGGAGCCTATCCCTCTTTGTTTTCCTGACTACACAGAAGACGATCTTCGTCAAATTTTTATGGCTAATCAAACCAACCGCAAGTTGTATTCCTCCTTTCTTGATGTTGTGCTAAGACCTTTCTGTAGAGTTACCAGACGAGTAGACGAATTGTCTGCAGTCTTTTCATCATTATTTAAAAAGTATTCTCAACCCTTAAGTGATATGGGAGTTGCACCCAATGAAGACATGAAGAGAAGGTTGTTTAGTCATCTCCAGCCACATATTACTTCCGCTTTGAATGAAACTTTCCTGTCT---CCATCTTGGCCTCCTCTTCTCAAAGATGAAGCC------------------------AATGGGGAGACAAAGAAAAAAGGCAGTTCGAGGATGTCA---AGAATTCATGAAGATTTT---GATAAAATAGATTTTCATATGTCTACTTCTGCAAAGTATCTTCTTATTTCAGCTTTCCTCGCTTCAAGAAACCCAGCTACTCTTGATGCATCATTATTTGATTCAACT---GGGGTTTCGGATAGTCGCAAACGAAAGAGGAAGCCCTCTGAAAAATCATTGGAGCAAAAGGAAATGACAGAGCTGGAATTGCTTATGAAAGGTCCTGGAACTTTTCCATTGGAGAGATTATTAGCCATATTTCAGTGTATAACGTCTTTAGCAGAA---------------------------------------------------GATTCGCTT---------GATGAAGAAGAAAGTCATGAACTAACAATTGAAGGAGGGAGCAGT---------GGACTCATGTCTGATGTTCTCTTGCAACTTTCCAGTCTATGCAATGCTAATTTTATCATTAAAGGAGGAAGCTGTCCCTTAGAGGGGTCAACTCGATATCGTACTGCAGTGAGTGAAGATTTAGCTTTGAAGGTGGCAAGGAGCCTTAAGTTCCCTTTGTCAAAATATTTGTACAGGAGATGA---
>Arabidopsis_thaliana
---------------------ATGCCTCCTAAA---GAGGAGAGTTCG---------AAAGTCACTCGAAGAAGCACTAGG------TCATCAGCTTCTGTA------------------ACTGTTGAG---------AACTCAGAACCTATT------------GAATCCCACACACCA------------------------------------------------------------------------ACCATTGATGATCTCACATTTGGGGAA---------------------------------------------------------------------------------GAATCA------------------------------ATCACAATTGATGCTGTTCTATCTAATTTTCCAGGCAGACGCTCTCAGATTTTCGACTTTATTCGACTTATGGGGCCGTTAGATTGCCCTACTCTTCCAATAATGATCTATGGAGGTGCTTCTACGGGAAAAACCAGTGTTGTTCTTCAGGTGCTCAGGCATCTCAATCGTCCC---------TTTGTTTATTCAAGCTGTCGTACGTGTTACAATCCCCGTATCTTGTTTGAGTCGATTCTGAATCAGTCGTTGCTACATAGGAAGTGTTCTTTAAACGGGTATTCTAGTGCGAAACGA---------TGTGACAAGCCATCTGATTTTGTCAACTTGCTTCGTGAAGCCCTTAGTAGTGTGATAAAGACTCTCGAGTCTACT------------------------------------------------------TCCGAAACCTCAAGATCAGATAAGCCGGATGAAAAACCCATGGGGAAG------------------------------------------------ATGGTGTACTTAATACTTGATAATGTGGATCTTATCAGAGACTGGGATAAAGGCACCATCATTCTGCAGTTTCTTTTCAGTTTGTATACTGTTTTGAAGATGCCTCAACTTGGTATAATACTTATCAGTGGTTTGCCACCAGATGTGTATTACTCAAACATGGGATACACAGATCCTATACCTCTTTATTTTCCTGAGTATTCTGAAGAGGATCTTCGTCAAATTTTCTTGAGAAATCAACCTAACCGAAAATTGTACTCTGCATTCCTTGACGTTGTGTTGAAACCATTCTGTAGAGTCACCAGGAGAGTTGAGGAACTGTCTACTACCTTCTCATTATTGTTCAGAAAGTTTTGTGAGCCACTTGATGATTTAGGGATTTCACCAAATGAAGACATGAAGAGAAGGCTATATAGCCATCTTAAGCCGCTTATTGCTCATTGTTTAAATGAGATATTCAGGGTC---TCTAGTCACCCTCAT------GATGGCGAAACC------------------------AGAGGCGAGAGAAGGCAGAAA---GCCAGCTACAGTTCT---GAAAACCGTGAAGAACTT---GAAATATTGGACTTCCATATGTCTACTTCAGCAAAGTTTCTTCTTCTTTCGGCATTTCTCGCTTCGAGAAACCCAGCAACGCTAGACGCGTCAATGTTTGACTCCACA---GGGGGAATGGATAATCGTAAAAGAAAGCGGAAGGCCTCTGAGAAATCAATGGAAAAGAAGGAAATTGCAGAGCAGGAAGCAGTCATGAAAGGACCTGGAAGCTTTCCACTGGAAAGACTATTGGCGATATTCCAATGTATTGCCTCCGTTGGAGAT---------------------------------------------------TCTTCATTTGGCGAAGAGGACGAAGAAGAAGAAAACACAACGGGTTACGACAAAGAGAATAAC---------AATCTGATGTCTGATATTCTGCTGCAAGTGTCAAGTCTATGTGATGCTAACTTTTTAATCAAAAGCGGAAGCTGCCCATTAGAAGGTTCTATTAGGTACCGTTCTATGGTCTCTGAAGATCTGGCTCAGAAGGTTGCAAAAAGTCTTAGCTTTCCACTATCCAAATACTTGTACAGAAGATGA---
>Oryza_sativa
------------------------ATGTCCCAG---CCC------------------GTCACGCCTCGCCGCACCACCCGCTCCTCCGCGTCCGCCTCCCCC------------------TCGCCCGCA---------CCCGCCTCGCCAACATCTCCGCCCAAATCCAGGCCCAAACCC---------TCGCCCAGA------------------------------------------------------------CGCCAGCTCCTCGCCGCCGCC---------------------------------------------------------------------------------GCCGCACCCCCGAAGGAGGAT------------GGTTCCTCCGCCGACGCGCTCCTCGCCGAGCTCCCCGGCCGCCGCGCGCAGGCGATGGATATCCTCCGGCTCCTCGCGCCG------GCGCCGGCCCTCCCCTTGATGCTCCACGGCGGCGCCGCCACCGGCAAGACGCGCGCCCTCCTCCTGGCGCTGCGGTACCTC---CGCCCCAGCCAGCGCCTCGTCTACGCCGCACTCCGTTCCCTCCCTTCCCCTCGCGCCCTCTTCGCTTCTCTCCTCTCCCAGCTC------------------AGCGCAACGCCATTCTCCACTTCCTCTCGCCACCGCGTCCCCGACAAGCCCTCCGACTTCGTCGCCGCACTCCGCGACGCCCTCAATGGTATCGTC------------------------------------------------------------------------------------------------------------TCCCAGGGCGAG------------------------------------------------GTCGTATACCTAGTGTTCGACAACTTGGAAGTTGTGAGGAGCTGGGATAAGGGTGGTCAGCTTCTCCCTCTCCTTCTCCGCCTCCACGACCTCCTCCAATTACCGCAGGTCGTGCTCGTGTATGTGAGCAGTGCAACGCCTGATGCGTACTACTCCATGACTGGCTCTGTTGAACCAAATTATGTTTACTTTCCGGATTACACAGTGGATGAAGTTCGCGACATTCTGATGCATGACCATCCCAACCCAAAGCTCTACTCATCCTTCCTGAGTGTGGCACTGAAGCCATTATTTCGCGTAACACGAAGAGTGGATGAGCTTTCGGCGGTGCTGGAACCGCTTTTCAGGAGGTACTGTGAGCCACTGGGTGACTTGAAGGCAGTTCCTGATGAAGGCATGAAGAGGAGGTTGTTTGAACATGTTCAGTCACATCTTGCAGTTGCGTTGAATGAGACATTCAATGTC---CCCATGAGAGCTTCC---ATGGATGAAATCAAG------------------------GACGGTGGTTCTGCTGGGAAGGGCAGTGCTAAAAGGCAGTTTGCTGGTAAAGATGGACTCTCCAGTGAACTGGAGTTCCATATGTCTGTGTCAGCCAAGTACCTTCTGCTGTCTGCTTTCTTGGCTTCAAGGAACCCTGCTACTCTTGATGCAGCTTTGTTTGATTCAACT---GGAGGCTTAGATAACCGCAAGCGCAAGAGAAAGAGCTCCCAGGCTTCAATGCATATGAAGGATACCATAGTTGAAGAGATGCTTATGAAAGGGCCTGGTACATTTCCTCTTGAGAGGCTCTTGGCTATATTTCAGTGCATCACATCCGTGTCAGAA---------------------------------------------------GATATACTT------GATGAAATTGATTGCCCTGGCAATATGGCAAGTGAAAGTGGAACAACT---------GGTTTGATGTCGGATGTTCTACTACAGTTGTCAACATTGTGCAATTCTAATTTCCTCTCGAAAAGCCGGAGCTGCCCATTAGAGGGCTCAGCTAGGTACCGTTCAAACATTGATGAAGATTTAGCTCTCAAGGTCGCCAGGAGTGTGAATTTTCCCCTCTCAAAGTATATGTACAGAAGATAG---
>Ananas_comosus
------------------------ATGGCGAAC---GAGGAGACCAAAACCCTAGACTCCACCCCTCGAAGAACCACAAGGTCCTCTTCCTCCTCCCTCTCC------------------CTCTCTTCT---------CCTCAAAAACCCTCGCTCAATCCCCCAAACCCTCCTCCCCCC---------TCTCTCCCC------------------------------------------------------------ACCGATCTCTTATTCTCCGCA---------------------------------------------------------------------------------CAACCC------------------------------ATCACACTAGACCAGTTACTCTCCAATCTCCCCGGAAGAAACCCTCAAATCCTCGAGGTTTTGCGCCTAATCGGCCCCCTAAATTCCCCGACGCAGCCGATTCTCCTCTACGGCGGCGTCTCCACCGGCAAAACGAGCACCATTTTGCAGGTATTCCGGTATTTGAACCGCCCC---------TTCGTCTACGCCAGCTGCCGCTCTTGCTATAACCCTAGAATCCTCTTCGAATCGGTGCTGAATCAGTTGCTTCGTCATAGGCGGAGCCGGAGCAGCGGCTTCGCCAGCTCCAAGCGG---------TGCGAGAGGGCGTCGGAGTTCGTTGACTTGCTTCGGGACGCGTTGCTTCGTGTGTTAAACGAGTTGAAAGAGAGA------------------------------------------------------AGGGGCGGAAAAGGT---------------------GGGAATGGGGAG------------------------------------------------ATGGTTTATGTGATTTTCGACAATGTGGAGCTCATCCGGTCGTGGGATAAGAGTTCTCTTATTCTCTGCTTGCTGTTTCGGTTGTTTGATATTTTGAAGATTCCCGAATTGGGTTTGATCTACATCAGTAGTTCGACGCCCGACGCTTACTATTCAATGACCGGTTCGATTGGGCCGAATGCAGTGCACTTCCCAGAATACACTTTGAATGATCTTCATGGCATCTTCATGAGAAACCAGGAGAACCCAAAGCTTTATTCCTCATTTTTAAGTGTTGTTCTGAAACCCTTCTCCAGAGTGACTAAACGTGTCGATGAATTGGCAACTGCTTTTGAATCACTATTTAGGAAATATTGTGAACCTTTAACTGATTTGAAACTTTTTCCTGACGAGCGCATGAAGAGAAGGTTGTTCGATTATATTCAGCCGCACCTAACTGCCTCTCTGAATGAGACATTTGATGTT---CCTGTGAGAAGCTCG---TCTGAATCCGCTAAG------------------------GATGGAGACTATACTAAGAAGGGGAGTATTAGGAAGACCGTAGGTGGCAATGATTCGTTA---GCGGAATTGGATTTTCATATGTCTGTGTCTGCGAAATACCTTCTTCTTTCCGCATTCCTTGCTTCGAGAAATCCAGCTACCCTTGATGCTGCTCTCTTTGACTCAACT---GGAGGATCCAGTAGTCGCAAGCGTAAGAGAAAGAGCTCTCAGGCATCGATTGACCAAAATGATCATAAGGCTGAAGAAATTCTTATTAAGGGACCGGGAACTTTTCCCTTAGAGCGACTATTAGCTATATTTCAATGCATAACATCACTCTCTGAG---------------------------------------------------GAAGCACTC------GAGGAAGAACAGCTTCAGGAGGGGAAGGGAATTGAGAATGCGACTGTT---------GGGTTAATGTCTGATGTTTTATTGCAGCTGTCTACTCTCTGCAATGCTAACTTTCTATGCAAAAGCGGAAGCTGCCCTTTGGATGGTTCCAGAAGATACCGTTCCACTATTGACGAAGACTTTGCATTGAAGGTTGCAAGGAGCATCAACTTTCCCCTGTCGAAGTATATCTACAGAAGATAG---
>Amborella_tricopoda
------------------------ATGGGTGAC---TCGGAAACGGTTGTT------AAGACCCCAATAAGAGTTACTCGATCTTCTTCTTCCTCAACAACA------------------ACAACAACA---------ACAACAACCCCTAAACAAAACTCGCCTCAAAAGCCAAAACCTGGCTCTCGATCTTTGAAGAATACC------------------------------------------AAAGCGTCATTTTCAGATTACCTTCTATTCCCA---------------------------------------------------------------------------------AAACCC------------------------------ATTACACTTGACCAGTTATATAGTAGTTATCCCTGCCGAAAGGCTCAGATCGATGAACTGTTGCACCTAATTGGACCCCCCAATTCACCCATGAAACCCATTTTCATCTATGGCCGCCCTTCCTCGGCAAAAACCAGTGTCCTTTTACATGTTTTCAAGCACCTGAACCGTCCT---------TTTGTTTACTCAAGCTGCAAATCTTGCTACAATCCTCGCCTCTTGTTTGAGTCGGTATTGAACCAGGTGTTTTTCCATGGAAAACAGAGTACCAACAATTATGCCAGTGCCAAAAGG---------TGTGAAAAGGCCTCAGATTTCATGAATTTTCTTAGAGAAGCATTGGTCCACACCATTGCCACAATTAGAGAGAAC------------------------------------------------------CAAAGACCCAAAGGGTCAAAGAATTCTTTGAATTGTGGGGCTGGGGAG------------------------------------------------ATGATTTACTTGATATTTGACAATGTCGAGATGATTCGGGATTGGGATAGTGGTTTGGCTCTGGTTTCCGTGCTGTTTAAGATGGGCGATCTTCTCAAGATGCCAGAATTGGGGTTGGTTTTTATTAGCAGCGCCAGTTTAGACAGTTTTTATGGGAATACTGGATTAATGGAGCTAGTGCCCGTCTTCTTCCCGAGCTATACAGATGAGGAGCTGTATCAGATCTTCATGAGAGGCCAACCAAACCCCAAGCTCTATTCTTCTTTTCTTGGTGTTGTTTTGAAGACCTTATGCCGGCTCACCAAAAGAGTAGATGAATTGTCGGTTGCCTTGGTGCCGTTATTTCGGAAATATTGTGAGCCTCTGAGTGATTTGAGAGTGATTCCTGATGAAGCAATGAAGCGAAAATTGTTCTCTTGCCTTCAACCCCACATAATGCCATCTTTGAATCAAGTTTTCAAGGTT---GAATCAGGAACGATT---GTTGAGACCAACAAG------------------------GAGAAGGAA---AAAAGGAAGGGGATTTTGAGAAAACAA---GGCAGTGGGGAAACTGTT---TATGAGGTGGATTTTCAGATGTCTGACTCTGCAAAGTATTTGCTTATTTCGGCTTTCATTGCTTCGAAAAACCCTGCCACTCTTGATGCAGCATTATTTGATTCAACT---GGAGGGTCTGATAATAGAAAAAGGAAGAGAAAGAGTTCTGTGACTTCCATTGAGAAGAAGGATCAGGCTGCACAGGAAATGCTACTAAAGGGGCCAGGGACTTTTCCATTGGAGAGATTGCTTGCTATATTTCAGTGCATCACTTCAGTAACAGAT---------------------------------------------------GGTCCTATA------GAGAGAGAGCAGGTTGAGGATGGATTGACTGAGGAAGTTGGAAGTTGT---------GGGCTCATGTCTGATGTTCTATTGCAGTTATCTACTCTTTGCAATGCTAATTTTATTTGCAAAGGAGGAAGCTGCCCACTTGAAGGTTCAACTCGTTATCGGGCCACAATTGATGAAGACATGGTTATGAAGATTGCAAGGAGCGTGAACTTTCCTCTAGCAAAGTACCTTTACAGGCGATAG---
>Lygodium_japonicum
GCGATGGAGGAGGGGAACCATGCAGCTGCTGGC------GATTCTGGCGATGGTGGCCCTAAGACTCGTGGCCGTGCTTCCTCAGCTTCTGCCGCTGCCCCT------------------GCCGTGAAG---------GCTATGCCGCCCTCCGCCTCCTTGGAGGACCGTGGCGCT---------------------------------------------------------------------------------ATCGCTCTCCTCCCCTCG------------------------------------------------------------------------------------------------------------------------------------CACCTCGCCGACGCCTTTCCAGCCCGCAGCAGCGAGATCAAGCTCCTTCTAGGCCTCCTCGGGCAGCCCTGCGACCCTCTCCCTCCTACCTTCGTGTATGGCGGACCTTCCACAGGGAAAACCAGCATCCTCCTGGAGATTTTCAACCACCTCGGCCGCCCT---------TTCGCTTATGCCAGCTGCCGGTCGCTGCACAGCCCTCGCATCTTGTTCGAGTCCGTGCTCAATCAGCTCCTCGGCCACTCCCGGTGTGCTGCCAACAACTTTGCCAGTGCAAAGAAG---------TGCGACAAGCTGTCTGATTTTGTGGCCTGCCTTCCTGATGCTTGCGATGTTGCCATTTCCAGCAAGAACGGACAT------------------------------------------------------GCTCATTCCAAGAAGAGCTCTGCCAGAGATGTGACAGGAATTCCTAACCCTTCTCCAATGCCCAAGAAGCAGGATGGTACAACGCCTTGCAGGCCTGTCGTATATCTAATCTTTGATAATGCAGAATTACTTCTAGATTGGACGGGGGGATTCAGGCTCTTCTCAGCACTTCTGAGGCTCTCAGAGTTCACCTCTCTCTCAAACCTGGGATTGATATTTATCAGTAGCCTGGGGCCGGACACATTCTTTTCAGGCACGGGCATGCTGGAGCCAATACCCGTTTATTTTAGAGAGTACACTGATGAAGAGCTGCATCAAATTCTTCTGAAAAGAAAACCTCATGCAGAGCTTTACTCCTCTTTCCTGAGTGCAGTTTTGAAGACCTTTAGTCGAGTAACAAGACGGGTAACTGAGTTGGCTGAGGCACTTGAACCGTTGTTTCAGAAATATATTGAGCCTATTTGTAAAGGGATTGTAAAGCCAGATGAGCATGGGAAGCGCAAATTGTTTTCACTGATCCAGCCACATGTTACCACATCTCTACATCAAACCTGTGGATTT------GGACGCTCCTTACCTTTATCAGGG---------------------------------TCTGTGGCAATGCTATCTAGCGGAAATTGGAGTTCATTGGAGAAGCGA---------------GAACTAGAGTTTCAGCTCTCTCTTTGCAGCAAGTATCTGTTGGTCTCGGCCTTCATTTGCTCGAGAAATCCTGCAACCTTGGATGCTACCTTCTTTGATTCAAGTGGAGGG------GGGAGTAAAAAGCGCCGTAGAAAGAGCTCCCAAACTCATTTGGAAAAGAAAGAGCTTGAAAGGGAAGAGAAGCTCTTGAAGGGTCCTGGGACTTTTCCACTTGAGAGACTTCTTGCAATCTTCAGCTGCATCTCTGCAGAGGCA------------------------------------------------------GCAGAGCTG------TCGGATGTGACGGAGGCAGATATGCTAATTGATTCATCTGAGGCAAATTATGGCATGGACTTGTCATCTGATGTGCTTATGCAAGTGTCTACTCTTGTCAATGCAAATCTTCTGTACAAAGGGTCGAGTGATCCATTGGAAGGTGCACCAAGATACCGGTGCAATGCTCATGAAGAGCTTGTTCAAATGGTTGCTAGAAGCATAGATTTCCCCCTGTCAAGATACTTATATCGCTTATAG---
>Selaginella_moellendorffii
---------------------------------------------------------------------ATGAATTCCGCCGACGCGGACGCC---------------------------------------------AACATTGGGAAGAGGCAAGAG---------------------------------------------------------------------------------------------------------------------------------------------------------------------------------------------------------------------------------------------------------GTCCTGGTACGTGATTTTCCCGGCAGGAGGAGCGAAATCCAGGATCTCCTGTCGATTTTGGGAGGCCCGTATGATTTCTTCCCGCCGCTGCTCGTACATGGCGCTGCGTCTACCGGCAAGACGAGCGTCGTCAAGGAGATCTTCCGGCATTTGCGCAGGCCA---------TACGCATACGCGAGCTGTCGATCGTGCCATGCCGCCAGGATTTTGTTTGAATCGATCATCAACAGCCTGGTTGGGCACGTGAGGAGCGCCGAGAATGGCTACTCCAGCGCGCGCAAG---------TGTGAAAGAGCCTCGGATTTCGTGGAGTTTCTTCCAGATGCTTGCGAGGAGGCTATTCGTCGATCCAACAATGAA---------------------------------------AGCTGCTCGTCTCCGTCAAACGGCAAAGCCAGTAGCGATGAATTGGTCACTGTGTTTGGCAACTTGAGCTGGTTCAAGCGAGAAACAGGG---------------------GTTGTCTACCTCATCATTGACAACATTGATCTCGTGAGGAACTGGAGTGGTGGACAAAACCTTTTATCGGTTTTGTTTCGGCTTCCAGAGCTCTCCCGGCTCCCGCAGCTGGGAATGGTATTCATCAGCAGCGTTGGCCCTCATGCTTTCACGTCCGGCACAGGATGCCGGCAGCCCCTGCCAGTTTACTTCAGAGATTATCTAGACGACGAACTCTTCCAGATCCTGGTGAAGAAGCAAATCAAGTCCGATCTCTACGTTTCGTTTCTCAATGCCGTGTTGAAGCCGTTTAGCCGAGCAACACGGAGAATAACCGAGCTCATGATGCTGCTGGAGCCTCTTTTTGAGCAGTACTGCGCGCCGGTGGTCTCGGGAGCGGTGCTTCCGGACGAGCAAGGGAAACGAAAGCTCTTCACGCTTATCAAACCACACGTTCGCAGCTTCTTGGGACGGGCTTCTTCTATC------------CTTGCAGCATCTCCAGGA---------------------------------AAGTTACTGGAGTCACAAGGTGGAGGAAGATCAGTCATCAGCGCTCCAGCGTCCGACGATCAACTCTGCGATTTACAGTTGCCTCTCTGCAGTAAATATCTGCTTCTGGCGGCATACATCGCTTCCACTAATCCAGCTACATTGGATGCCGCCTTGTTTGATGCCGGC---AACGCAAGTGGCTCGAGGAAACGAAGGCGAAGGAGTTCTCTGTCAGCCACGGAAAAGAAAGAAAACAAGGAGATGGAGAGGCAACTCAAAGGTCCAGGCAGCTTCTCTCTGGAGAGGCTCCTGGCAATATTCTCGTGCATTGCAACC------------------GGCCCTGGGTTG---------------------------------AAACTC------GGG---ATTTCTGCTCATGACAACAAACTGGACGAA---GACGCA------GGCATGGAAGTCACGTCCGATGTTCTAATGCAGCTATCAACGCTCGTCGGCGTTGGTCTGATATCACAAGGACTCACTGATCCACTTGAAGGATCTCCAAAGTTTCGGTGCAATGTGGAGGAGGAAGCCATCCATATGATCGCTAGGAGCACTAGCTTTCCACTCGCCAAGTACCTGTACTACAACTGTTGA
>Isoetes_spp
-----------------------------------------------------------------------------------------------------------------------------------------------------------------------------------------------------------------------------------------------------------------------------------------------------------------------------------------------------------------------------------------------------------------------------------------------------------------------------------------------------------------------------------------------------------------------------------------------------------------------------TCACAGCCCTAGAATTATGTTTGAAAGTGTGATCAATCAGATTCTTGGTCACAGACGCAGTCCAGAAAATAACTACGCTAGCGCCAAGAAG---------TGTGAGAAAGTGTCGGACTTTGTGACATTGTTGCCAGAAGCTTGT------------CGCCAG------------------------------------------------------------------------------------------------------------------------------------------------------------------------------------------------------------------------------------------------------------------------------------------------------------------------------------------------------------------------------------------------------------------------------------------------------------------------------------------------------------------------------------------------------------------------------------------------------------------------------------------------------------------------------------------------------------------------------------------------------------------------------------------------------------------------------------------------------------------------------------------------------------------------------------------------------------------------------------------------------------------------------------------------------------------------------------------------------------------------------------------------------------------------------------------------------------------------------------------------------------------------------------------------------------------------------------------------------------------------------
>Isoetes_andicola
-----------------------------------------------------------------------------------AGCTGATGCTGTTCCC------AAGCTC---------ATGGTTCAA---------GACGTGCCCAATGTCCAACAATGC------CGTGGT------------------------------------------------------------------------------------------------------------------------------------------------------------------------------------------GAGGAG------AAGGAAAATGCAATGTGCAGCCAACAGCTTTTCGATTTTATGGCCCAAGAATTTCCCGGCAGAT-----------------------------------------------------------------------------------------------------------------------------------------------------------------------------------------------------------------------------------------------------------------------------------------------------------------------------------------------------------------------------------------------------------------------------------------------------------------------------------------------------------------------------------------------------------------------------------------------------------------------------------------------------------------------------------------------------CTTTACTTTCGTGATTACACAGATGATGAACTTTATCAGATATTGTTAAAGCGACATCCCAATTTGGATTTCTATTCCTCCTTTCTGC-----------------------------------------------------------------CCTTTATTTAAGAAGTACTGTGAGCCAATTGTTTCTGGTGCAATATCCCCAGATGATCAAGGCAAACGCAAGCTGTTTACGTTGCTTAAACCTCACATACGAACATCCCTGAATTGGATCTTTACCATCTGGGATGGAGGTGTTTCAGCAACTGGTGGGTTT---------------------------GAGAATGTCACAAAGGGAAGAGGRGGCTGTCAAAATATGTTAACAGMGCAT------------GAAGATGTTGGTTTTCACCTGTCATTGTGTAGCAAATACCTTTTAATTGCTGCATATATTGCC---------------------------------------------------------------------------------------------------------------------------------------------------------------------------------------------------------------------------------------------------------------------------------------------------------------------------------------------------------------------------------------------------------------------------------------------------------------------------------------------------------------------------------
>Isoetes_humilior
----------------------------------------------------------------------------------------------------------------------------------------------TGCCCGATGCCCAACAATGC------CGTGGT------------------------------------------------------------------------------------------------------------------------------------------------------------------------------------------GAGGAG------AAAGAAAATGAAGTCTGCAGCCAACAGCTTTTCGATTTTATGGCCC-----------------------------------------------------------------------------------------------------------------------------------------CATCTGAAGCGCCCA---------TATGCCTATGTTAGCTGCAGATCATGTSACARCCCTAGAATTATGTTTGAAAGTGTGATCAATCAGATCCTKGGGCACAGACGCAKTTCAGAAAATAACTATRCTAGCRCTAAGAAG---------TGTGAGAAAGTGTCCGACTTTGTGACATTGTTACCAGAAGCT-------------------------------------------------------------------------------------------------------------------------------------------------------------------------------------------------------------------------------------------------------------------------------------------------------------------------------------------------------------------------------------------------------------------------------------------------------------------------------------------------CAACACGGAGGGTGACTGAGCTTTGTGAAGTACTGGATTCTTTATTTAAGAAGTATTGTGAGCCAATTGTCTCTGGTGCAATATCCCCTGATGATCAAGGCAAGCGCAAGGTGTTCACATTGCTCAAACCTCACATACGAACATCCCTGAACTGTATCTTTACCATCK---ATGG-------------------------------------------------------------------------------------------------------------------------------------------------------------------------------------------------------------------------------------------------------------------------------------------------------------------------------------------------------------------------------------------------------------------------------------------------------------------------------------------------------------------------------------------------------------------------------------------------------------------------------------------------------------------------------------------------------------------
>Isoetes_elatior
----------------------------------------------------------------------------------------------------------------------------------------------TGCCCGATGCCCAACAATGC------CGTGGT------------------------------------------------------------------------------------------------------------------------------------------------------------------------------------------GAGGAG------AAAGAAAATGAAGTCTGCAGCCAACWGYTTTTYGATTTTATGGCCCTGGAGTTTCCCGGCAGATCCACC-AGATTAAAGAGCTCAYGTCTATTTTGGGGGATGACGATAGTTTGATGCCTCCTYTTCTTGTATACGGAGGCCCTGGAACAGGCAAGTCTAGTGTTGTAAGAA-ATTG-TTAAGCATCTG-AGCGCCCA---------TATGCCTATGTTAKCTGCAGATCATGTCACARCCCTAGAATTATGTTTGAAAGTRTGATCAATCAGATCCTYGGGCACAGACGCAGTTCAGAAAATAACTATGCTAGCGCTAAGAAG---------TGTGAGAAAGTGTCCGACTTTGTGACAKTGTTACCAGAAGCTTGT------------CGCCAGAAGAAAGGCATT---------------------------------------CTTCTTGACACTCCAAAG------AAG-------------------------------------------------------------------------------------TCATCTATTTGATATTCGATAACGTAGAGATCATAAGGGACTGGGCTGGAGGAGCAAGCCATGTATCAGTACTGTTAAAGCTCTCAGAATTAACAAGAATGCCAA-----GGACTCATATTGATCAGCACTAGTGGACCATATGCATTTATTTCGGGTACAGGCATTCGAGAGCCACTGTCTCTTTACTTTCGTGATTATACAGATGATGAACTTTATCAGATATTGWWAAAGWGACATCMCAATTTGGRTTTCTATTCCTCCTTTCTGC-----GCCCTGAAGCCGTTTACCAGGGCAACACGGAGGSTGACTGAGCTTTGTAAAGTACTGGATCCTTTATTTAAGAAGTATTGTGAGCCAATTGYCTCTGGTGCAATATCCCCAGATGRTCAAGGCAAGYGCAAGCTGTTYACATTGCTCAAACCTCACATACGAACATCCCTGAGCTGTATCTTTACCATCTGGGATGGAGGTTCTTCAGCAACTAGCGGGGTT---------------------------GAGAATGTCACAAAGGGGAGAGGAGGCTGTCAAAATATGTCRACSGCACA------------------TGTTGGTTTTCACCTGTCATTGTGTAGCAAATACCTTTTAATTGCTGCATAYATTGCCTCTGCAAATCCTGCCACGTTGGATGCTACCATGTTTGA---------------------------------------------------------------------------------------------------------------------------------------------------------------------------------------------------------------------------------------------------------------------------------------------------------------------------------------GGTGGTCTTGCAGTTAGTCGAAAGYGGAAAA------------------------------------------AGA------------------------------------------------------------------------
>Isoetes_coromandelina
-----------------------------------------------------------------------------------------------------------------------------------------------------------------------------------------------------------------------------------------------------------------------------------------------------------------------------------------------------------------------------------------------------------------------------------------------------------------------------------------------------------------------------------------------------------------------------------------------------------------------------------------------------------------------------------------------------------------------------------------------------------------------------------------------------------------------------------------------------------------------------------------------------------------------------------------------------------------------------------------------------------CTGGCCTTGAGGAGCAAGCCATGTAGCKGTCCTGTTAAGACTTTCAGAATTYACCAGAATGCCAAATCTTGGAKTCATTTTGATCAGCACTAGTGGACC----------------GGTACTGGCATTCGAGAGCCGCTGGCTCTTTACTTTTCTGATTATACAGATGATGAGTTATTTCAGATATTGTTAAAGAGACATCCAAATCTGGATATCTACTCCTCCTTTCT---------CCTAAAGCCCTTCACCAGGGTAACAAAGAGGGTGACTRAGCTTTGTGAAGTWMTGGATCCCTTGTTTAAAAAGTACTGTGAGCCAATTGTTTCTGGTGAAGTATCTCYAGWTGAACAAGGCAAGCGGAAGCTRTTTAC----------------------------------------------------------------------------------------------------------------------------------------------------------------------------------------------------------------------------------------------------------------------------------------------------------------------------------------------------------------------------------------------------------------------------------------------------------------------------------------------------------------------------------------------------------------------------------------------------------------------------------------------------------------------------------------------------------------------------------------------------------------------------
