# Supplementary material for: Phylogenomics indicates the “living fossil” Isoetes diversified in the Cenozoic
Source: PLoS One. 2020 Jun 18;15(6):e0227525. doi: 10.1371/journal.pone.0227525 (PMC7302493; doi:10.1371/journal.pone.0227525)
Supplement: S1 File — Folder containing fasta files for each of the individual nuclear alignments. (GZ) [file pone.0227525.s011.gz › 1_Individual_Nuclear_Alignments/Homolog_17651.orthogroup_1.fasta]

>Isoetes_lacustris
------------------------------ATTATCTCTGTTTTGTACAATAGT------------------------------------GATCGAAATGCAGCAGTAATCTGGAGCAGAGTA---------------------------------------------------------TTAACCATGGCAGCATTGGCACCAGATCAGCCAAAACGTTCTTCTGGCTATGCAAAT---TCTCCTTGGCGTTTCCGT---------------------GGAAGGGCTTTGTACCAGCTTCATCTTGTGAAAGCAAAAACTGCTCGCCATTTTATTCCTCCAGAATTGAAACTAGTGGAGGCATTTGGTTATACGCTTGGTGGGCTGTTCCTAGCACATTATGATGAAAGTCCTGTTGGTGGCTTTGATGAG---------------------------------------------------------------------------------------------CTTGTTGTGGTTGCAGGCATTGTCTGGAACCGCCCCACATCTTGTGCATGGGCTGCAAGGGTGCTCGTAAATAATGTAGAGGCCTGTGAGCATGGGCGAAAGGCGGTGGGTCTTCCAAGTCGTGTTGCGAGCTTCATCCAGTCATCTTCTCACAAAGAGTCTCAATCAAGCTTAGAAATGCAAACAAGATCGGGACATCTACCAAGTGTA---------GTCATGTCAATATTTGGCAAGGGCAATAGG---------------GAGAAAGTG---------------GGAATTGACATAATAGAAAGTGCTGGT---------------AATTCTCAAAGCATGTTATGCAATATTGCTCTAGCAAAGGAC---TTGGTGGAAGACAATACGAGGCAGGCCTGGTGTGGTCCATCAATCAGACTTTCTTTACCAAGCTTTAGTGGGAAGACACAAGAGCAACCTCATCTTTTGAAGTACTCTTGCAAGTTGTCCTGCAGGGTTGCTGTAGTTCCATCAGCTTGCATC---------------------------TTTCCTGGGGAGGGAAAAGCATGCCGTGTT---------GGTCTAGAACAA------------ACTAAAATTGAGGACTCT------------------GATTCC------------CTTGTGCTTGAATTGCTAACTGCAAAACCATTATGTGCAATAGCTTTCAAAGGGATGGTTATGAAAGTTGAACCTCCTGTCATTTGTTGA------------------------------------------------------------------------------------------------------------------
>Isoetes_sinensis
------------------------------------------------------------------------------------------------------------------------------------------------------------------------------------------ATGGCAGCATTGGCACCGGATCAGCCAAAACGCTCTTCTGGCTATGCAAAA---TCTCCTTGGTGTTTTAGT---------------------GGAAGGGCTTTGTACCAGCTTCATCTTGTAAAAGCAAAAACTGCTCGCCATTTTATTCCTCCAGAATTGAGACTAGTGGAGGCATTTGGTTATACGCTTGGTGGGCTGTTCCTAGCACATTATGATGAAAGTCCTGTTGGTGGCTTTGATGAG---------------------------------------------------------------------------------------------CTTGTTGTGGTTGCAGGCATTGTCTGGAACCGCCCCACGTCTTGTGCATGGGCTGCAAGGGTGCTCGTAAATAATGTAGAGGCCTGTGAGCATGGGCGAAAGGCGGTGGGTCTTCCAAGTCGTGTTGCGAGCTTCATCCAGTCATCTTCAGACAAAGAGTCTCAATCAAGCTTAGCAATGCAGACAAGATCGAGACATCTATCAAGTGCA---------GTCATGTCAATATTTGGCAAGGGCGATAGA---------------GAGAAAGTG---------------GGAATTGACATTATAGAAAGTGGGGGT---------------AATTCTCAAAGCATGTTATGCAATATTGCTCTAGCAAAGAAC---TTGGTGGAAGACAATACAAGACAGGCCTGGTGTGGTCCATCAATCACACTTTCTTTACCCAGCTTTAGTGGGAAGACACGAGAGCAACCTCATCTTTTGAAGTACTCTTGCAAGTTGTCCTGCAGGGTTGCTGTAGTTCCACCAGCTTGCATC---------------------------TTTCCTGGGGAGGGAAAAGCACGCCGTGTT---------TGTCTGGAACAA------------ACCAAAACTGAGGACTCT------------------GATTCC------------CTTGTGCTTGAATTGCTAACTGCAAGACCATTATGTGCAATAGCTTTCAAAGGGATGGTTATGAAAGTTGAACCTCCTGTTATTTGTTGA------------------------------------------------------------------------------------------------------------------
>Arabidopsis_thaliana
---------------------------------------------------------------------------------------------------------------------------------------------------------------------------------------------------ATGGACGTTGAAGAAAAGAGGGTTTCATCTGGTTATGCCAAG---CCTCCATGGATATTCAAA---------------------GGAAGTGCGTTGTACCAGATTCATCTTGTGAAGGCTGCGACTGCTCGAGCATTCATCCCCAAGGAGTTTCGACTAGTTGAAGCTTTTGGATACACTCTTGGCGGTTTCTTCCTTGCTAGCTACGATGATAGCCCCGCTGGTGTCTTTGATGAG---------------------------------------------------------------------------------------------CTTGTAGTAATTGCAGGGATTGTATGGAACCCTCCTACATCATGCGCATGGGCCGCGAGGGTACTTGTGAACAGCGATGAGGCTTGTCATCACGGACGCAAGGAAGTAGGACTCCCAAGCCAAGTTGCAAGATTTTCAAAA------------------AACATTACTGCAGTCCCAAAACAAAAAAGGGACAGAGCTTTTGGTTTCTTG---------------GACACATTTGGTTTGGGAACTACTCTGTCTCATCCTGAGAATTTGATG---------------GAGGTTAAGGTTAGTGAAGTTGATAGT---------------GCTGCTTCTACTGATATCTGCAACATCCAAATTAGATCAGAC---------GAGACCAAA---GTTGGAAACTGGATGGGACCTGCAATCAAAATGGCTCTCCCAAGTTTTAGTGGCAATACAATTTACAACTCAAACTTGCTCAAGTACTCATGCCATCTCCACTGGTGA---------------------------------------------------------------------------------------------------------------------------------------------------------------------------------------------------------------------------------------------------------------------------------------------------------------------------------------------------------------------------------------
>Theobroma_cacao
---------------------------------------------------------------------------------------------------------------------------------------------------------------------------------------------------ATGGGGTTTGGAGAAACAAAGAGCTCATCAGGCTATGGCAAG---CCTCCATGGATATTCAAA---------------------GGCAGTGCCTTGTATCAGCTCCATCTTGTGAAAGCTGAAACGGCTAGAAGATTCATGCCAAAGGAGTTTCGACTGGTTGAAGCTTTTGGATACACACTTGGTGGTTTTTTCCTTGCCAATTATGATGACAGCCCGGCCGGGGTCTTTGATGAG---------------------------------------------------------------------------------------------CTTGTGGTGATCGCAGGAATTGTGTGGAATCCTCCAACATCTTGCGCATGGGCAGCAAGGGTTCTTGTGAACAGTGAAGAAGCTTGCCATCATGGACGAAAGGACGTAGGGCTTCCAAGTCAGGTAGCCAGATTTTCAAAG------------------AGAATTACACCAGTTCCAAGACAAACAAAGGGTAAATTTGGTGGCTTCCTA---------------AACATGATTGGTATGGGCACTACTATCCATCACTCGAAAGATTGCATG---------------GAGGTTCAGGTGGCCGAAGTTGTGGGT---------------CACGCTTCAGCAGATATCTGCAGTATCAAACTTATAACTGAT---GTGCCTACACCGAGA---TTCAACAAATGGATGGGCCCATCAATCACAATGTCACTTCCAAGCTTTAGTGGTCAAACAGAATATAATCCCAACCTTTTGAAGTATTCTTGCCGTATTGCCTGCAGAGTACGAGCAGTGCGGCCAGCTAGAGTATCAGGGCCATCACCTCTA---------------AAGAGGGACAGAGACAGTGAT---------------TTGGAAACTACAGATTTT---ACATCTGATGAACCTGTA------------------GACAAT---GGAAGAAACCTCAGCATATCCGTTTTGTTATCAAAGCCTATACTAGCTTTGGAGTTCAATTGCTTTGAAATGCAGGTTGAAGCTCCC---ATCATACTCTCC------AAC---GACTCTACAAGCTCT---------------------------------------------TTACGAGCTGCTTGA------------------------
>Oryza_sativa
---------------------------------------------------------------------------------------------------------------------------------------------------------------------------------------ATGGCGGCTGGCAGTGGCAGAGAGGAGGCTGCTGCTGCTGCAGGGTACGGGCGCGGGCCGCCATGGGTGTTCAGG---------------------GGCAGGGCATTGTACCAGCTGCATTTGGTGAAGGCGGCGACGGCGCGGGCGTTCGTGCCCAGGGAGCTCCGCCTCGTGGAGGCCTTCGGCTACACCCTCGGCGGCATGTTCCTCGCCCGCTACGACGACAGCCCCGCCGGCAAGTTCGACGAG---------------------------------------------------------------------------------------------CTCGTGGTGATCGCCGGCATCGTGTGGAACCCGCCGACCTCCTGCGCGTGGGCTGCTAGAGTGCTGGTGAACAGTGCCGAAGCCTGCCGGCATGGTCGCAAG------------------------------------------------------------------------------------------------------------------------------------------------------------------------------------------------------------------------------------------------------TGCCATTGT------------------------------------------------------------------------------------------------------------------------CATTCCTGTAGGAAGTAG---------------------------------------------------------------------------------------------------------------------------------------------------------------------------------------------------------------------------------------------------------------------------------------------------------------------------------------------------------------------------------------------
>Littorella_uniflora
---------------------------------------------------------------------------------------------------------------------------------------------------------------------------------------------------ATGGAAGCCACGGAATCGACTTCCACATTGGAGTATGGGAAA---CCGCCATGGGTGTTCAAA---------------------GGCAGGGCCTTATACCAGCTGCATCTGGTGAAATCGGAGACTGCTCGAGCTTTCGTTCCTAAAGAATTTAGACTAGTCGAAGCATTTGGATACACTCTTGGTGGATTCTTTCTTGCTAATTATGAGGATAGCCCTGCTGGGAAATTTGATGAG---------------------------------------------------------------------------------------------CTTGTGGTGATCGCAGGAACCGTATGGAATCCGCCTACATCCTGTGCATGGGCTGCTAGGGTGCTGGTGAGCAGTGATAAAGCGTGTATTCATGGACGAAAGGATGTTGGACTGCCAAGTCAAGTTGCCGATTTTGCAAAGATT------------CAGAGACTTGCATCTCTTCCCCTGAAAATGAAAAATCGGTTTCATGGCTTCTTG---------------CAAAAGATCGGTGTTACTCATTCTCCAGGCAGACCAAGGAATACCATG---------------GATATAAACGTGAGAGAAACAAGCTGC---------------CGTATTCCAATGGATATCTGCAGTATAAGTCTTAATGTCGCA------CCTGAAGAGAAA---TCGAGGAAATGGATGGGGCCTTCTATCAAGATGTCTCTCCCGAGTTTTAGTGGTCGAACAGAGTTTAATCCTGACCTTCTGAAGTACTCTTGTCAAATCGAATGTAGGCTAAGAGTTGCAGCTCCACTAGAAGTGTCAGGGCCGGCCCAA------------------CATAACGAAACGACCTCCCAA---------------ATTCAAGGTTTAGATATTGATCTTCAAAATGAGGACTCC------------------GACAACTATAAAAGAAACCTAAGCATATCCGTGATGCTATCAAAGCCAATTCTTGCCTTGGAGTTTAACTGTCTGGAAATGAAGGTTGAGGCTCCT---ATCGTGCTCCCA------CAA---GCTTAA---------------------------------------------------------------------------------------------
>Ananas_comosus
------------------------------------------------------------------------------------------------------------------------------------------------------------------------------------ATGGGAGCGAGTGCAATGTTTCTCACACTCACAACGGGAGGGGACAGTATGCGGCGG---TGCGACTGGGCTCATAGAAATTTCTATGCGGGCGATTCTGGAAGTGCACTCTACCAGCTTCATCTAGTGAAGGCGGATATTGCTCGTGCTTTCATACCTAAGGAGCTGAAACTTGTTGAAGCCTTCGGGTATACGCTTGGTGGTTTGTTCCTTGCGCACTATGACGAAAGCCCGGCTGGAAAGTTTGATGAGGTTAAAATTGTGGGATTAAATTATGATTATGTTTGCAGCTTTATAACTCTCTTAGAACCTATTACGTATTCGCCTGCATTTGTATATTCTCAGCTCGTAGTAATTGCTGGTATCGTGTGGAACCCGCCTACTTCATGCGCGTGGGCTGCAAGAGTACTTGTGAATAGTAATGAAGCTTGTCACCATGGTAGAAAGGAAATTGGGCTTCCGAGCCATGTTGCCATATTTTCGAAG------------------AGAAATGTGGAACATACAAAGAAACCATTGAGTAGATGCAGTAGCCTTCTA---------------AGTATGATTGGCATTAGTTCAACTTGTCCCAAGCAACTGGCACATAGC---------------GAGATTGAAGTATCAGAGATTGAGGGC---------------TCTTCTATGATGCACATGTGTAATATCAGCTTGCCATTTGCC---------GAGGATGAC---------------------------------TTTAACTATGGAAATTTCAGCGGCCAAACGGAATACAATTCTCACCTTCTAAAGTACGCCTGCCAAATGGAATGCAGTGTACGAGCAGTAAAAGCTGCTAAAGTATCGAGCCCGGCTACTAAAGACACTCATAAGCATTCTCGAGACGCTCACTCTGAT------------------------------------TACAGCAATCAAGATACCAGTCTTTTAGCG---GAAGATAAT---GCATGGAATCGAAGCATATCGGTGTTATTGTCGAAGCCCATCTTGGCTTTGGAGTTCAACCTTCTAAAGATGCAGGTCGAAGCTCCGAAGTTCGTGGTTCCT------GAC---TCGAAGAAGAGTCAA---------------------------------------------GTTCGATATTCGAGTGCCTAG------------------
>Amborella_tricopoda
---------------------------------------------------------------------------------------------------------------------------------------------------------------------------------------------------ATGGCGGTTTCTGAGAGTGGAAGCTCTTCAAGCTATGACGCTGGACTTCCATGGGTGTTTAAG---------------------GGGAGTGCATTGTATCAGCTCCATCTCGTGAAGGCGGAAACGGCGCGTGCTTTCATTCCAAAAGAGTTCAGATTGGTGGAAGCTTTCGGGTATAATCTTGGTGGTCTTTTTCTTGCTCACTACGATGACAGCCCAGCTGGTGTGTTCGATGAG---------------------------------------------------------------------------------------------CTAGTGGTGATTGCAGGCATTGTATGGAACCTGCCAACATCATGCGCATGGGCTGCAAGAGTACTCGTGAACAGTCATGAAGCGTGTAAACATGGAAGAAAGTATGTGGGGCTCCCTAGTCATGTTGCTACATTTTCGAAG---------------CAAAGGGTTGAGATAATGCCTGAGAAGCCGAAAAGTAAATATAATCATTTATTG---------------ACCATGATGGGAGTGGAAAATAACATCCATAGAAGGAAAGAAGGCATG---------------GAGATTCAAGTAACTGAGATCAACGAT---------------TCATGCTCAACTGCTTTCTGTAATATCAACCTCAAAACTGCT---GAACCAGGATCAAAATTGACAAGACAATGGAGGGGTCCTCCTATTCGGATGTCTCTGCCAAGCTTCAGCGGCCACACTGAGCACCATCCTCAGTTTCTTAAGTACTCATGTGACATTGAGTGCAGAATTCGACCGGTACCACCTGCTAAAATATCCAAACCTCCTACTCCC---------------AGCCATGATCAATCGTCATCGGGTGAGATGGGTGCTGTTGAAATCTTGAATGTG---GAGAATTCCTCCGATAGT------------------GATGAACATAATCGGAAAATCTCATTG---CTATTACTGTCTAAGCCAATTTTGGCTTTGGAGTTCAGCTCCATGCAGTTGAAAGTTGGTGCTCCACGTATTGTTGAGCCT------CGC---TAG------------------------------------------------------------------------------------------------
>Huperzia_lucidula
---------------------------------------------------------------------------------------------------------------------------------------------------------------------------------------------------------------------------------------------------------------------------------------------------------------------------------------------------------------------------------------------------------------------------------------------------------------------------------------------------------------------------------------------------------------------------------------------------------------------------------------------------------GGACTCCCAAGTACCTATGCAGAGTTTTTGCAGGCAGGTTTCTCTCCAGAGGAATCAACAAACTCCAAGTTGTGCATTCGCAACAAGGTCAAGCCTTTGCTGATTGGCCACGATACAAATGATCACCAAGCAGGGAGAGACAATAAGTTGCCTGCCTCGAAAAGT------------CAGGCATGGAAGGTTGTGGAGAGGGTTGGT---------------GCGGAGCTGAAGCCCTTATGCAGTATCACTTTTCCCAAGCAATCATTTTCGGGATCTGTTGAAACTGATCAGTGGAGACCACCTGCTATCAACATGTCACTTCCCAGTTTCAGTGGAAGGACAAAAGATCAACCAAAGCTTCTTCAATATTCTTGTGATTTAAGCTGCAGGATGAGCATAGCGCAGCCAGCCTTAGTTTTGCCGCCGGATACTTCACCA---------------------------------------------------------------------ACGAATGAGATGAATGGGAATACATGGTCTTTGGATGATGCAACTGGTGATTACGGAGTGACATCTCTGCTTACATCAAGGCCTATTCTCGCTTTCAAGTTCAAAGACATGACGATGAAGGTGAAATGCCCCAAAGTTGTAGCTTCGTAG------------------------------------------------------------------------------------------------------------
>Huperzia_squarrosa
---------------------------------------------------------------------------------------------------------------------------------------------------------------------------------------------------------------------------------------AGCAGA---------------------------------------------------------GACCAGCACGGCAGCAGAGCCAGCACATGC------------------------------------------------------------------------------------AGCCCAGGAGGTTGTTTTGATGAG---------------------------------------------------------------------------------------------CTTGTGGTGATAGCAGGACTTGTTTGGAATCCTCCTACTTCTTGTGCTTGGGCTGCAAAGGTTCTTGTCAACAATGTGGATGCGTGCATTCATGGAAGAAAGGTTGTTGGACTCCCAAGTACGTATGCAGAGTTTTTGCAGGCAGGTTTCTCTTCTGCGGAATCAACAAACTCCAAGAAGTGCATTTCCAAAAAGGTCAAGCCTTTGCTGATTGGCCACAATATAAATGATCACAAAGCAGGGAGAGACGATAAGTTGCCTGCCTCAAAAATT------------CATGCATGGAAGGTCGTGGAGAGGGTTGGT---------------GTAGAGATGAAGCCCTTATGCAGTATTACTTTCCCTGAGCAATCGTTTTTGGGATCTGATGAGATTGATCAGTGGAGACCACCTGCTATCAAATTGTCACTTCCCAGTTTCAGTGGAATGACAAAAGATCAGCCGAAGCTTCTTCAATATTCTTGTGATATATGCTGCAGGATGAGCGTAGCAAAGCCAGCCTTAGTTTTGACGCCGGATATTTTACAA---------------------------------------------------------------------ATTAATGAGATG------------------------------------------------------------------------------------------------------------------------------------------------------------------------------------------------------------------------------------------------------
>Physcomitrella_patens
---------------------------------------------------------------------------------------------------------------------------------------------------------------------------------------------ATGTCGTCGAGCAGTAGTGCAGAGCTCCAACCTCGCAAATACGCTGATGGACCACCATGGATATTTACT---------------------GGCAGGGCTCTCTATCAACTACATCTAGTCAAAGCTGAAGTTGCACGACGCATCATTCCATCAGAACTTAAAGTCGTTCAAGCTTTCGGGTACACTTTGGGTGGCTTTTACTTGGCAAAGTATGATACGAGCCCTGCTGGTGTCTTTGATGAG---------------------------------------------------------------------------------------------CTGGTGGTTCTAGCAGGCATCGTCTGGAATCCTCCTACATCTTGCGCATGGGCAGCAAGAGTTATAGTGAACAGCAAAGAGGCTTGTGACCACGGAATTGAGGAAGTTGGCCTCCCCAGTCGAACAGCT------------------------TTGTTTAATTCATCGAGAGTTTCCAATGAGAAACGAGAATCTCAGCGATTGTGGTGG------AACATACTACCCAAAATTGGTGGACGTAATAAAGGTGAAGAAAGGTCAAGCGATTGTTAC---------CATGCAGTGGATATTGTTGAAACAGATGGA---------------AGCTTTCGGAGGCCGCTCTGCAATATTGAACTCCTCAATAATTCAGCAGTTTTAGGCATACAGGACAAGGGATGGGTAGGTCCCTTAATGAAGATGTCTCTTCCCAGTTTCAGTGGAAAGACAAAGAAACAGCCAGATCTTCTCAAGTACTCGTGCAGACTAAATTGCAGAATAAGACCCGTATCTCCAGCACGAATTTCTCCTCTGCAGTTGACTGCG------------GAAGAGGAGCCAAGAAGCACAGAA---------------------------------ACACAAGACCTTGGCACT------------------GAC------------------GTGATGTCGGTGCTGAGTGGGAAGCCTATTGTAGCTCTAGCATTCGAGAACATGGCAATGTATGTTGATGCTCCCACAGTTGTATTAGCAAGACAAGAACATGCCAAGATTAAGGAAGCCCACGGGCTGTTTAGTTGGTTCCCAAGATTCAAATCTCCATCCGTTCCAGCTCCATCAACATAA------------------
>Ceratodon_purpureus
---------------------------------------------------------------------------------------------------------------------------------------------------------------------------------------------ATGTCGTCGGGAAGTGGTGGAGAGTTGCAAGCTCGGAGGTACTCGGATGGACCGCCATGGATCTTCACT---------------------GGCAGGGCACTGTATCAGTTGAATCTTGTGAAAGCAGAGGTGGCTCGTCGTGTCATTCCGCCAGAGCTCAAAGTCGTGCAAGCTTTTGGGTACACTCTAGGAGGCTTTTATTTAGCAAAGTATGATTCAAGCCCTGCTGGCGTCTTTGAAGAG---------------------------------------------------------------------------------------------CTGGTCGTGTTAGCCGGCATCGTCTGGAACCCTCCTACATCTTGCGCCTGGGCAGCAAGAGTCATCGTGAACAGCAAAGAGGCTTGCGACCACGGTATTGAGGAAGTAGGCCTCCCAAGTCGGACAGCTGAGTTT------------------TTGTTGAAAACTTCCACAGTT------------------GAAAGAAAACCGTGGTGG------GATTTTTTATCTAAGATTAGTGCATTAAGGAAGAGAAGAGAAAGCTCAAGACAGATTAAC---------CATGCCGTGGATATTGTGGAGAGTGGTGGA---------------AGCTTACGAAGACCGCTCTGCAGTATTGAACTTCTCAACAAT---GCGTTTATGGGTGCACAGGCTAAGGGGTGGCCAGGTCCGCCGATGAAGATGTCTCTTCCCAGCTTCAGTGGAAAGACGGAGCTGCAGCCAGATCTTTTGAAGTATTCTTGCAGAATGAACTGCAGAATAAGACCCATATCTCCAGCAAGAGTTTCCACTTTGGAAAGCACTGTT------------GAAGAGGATTCAGGAAGCTCGCAA---------------------------------ACTCAACAGTTGGACGCT------------------GAT------------------GTGCTATCCATGCTCACCGGAAAGCCTATTGTGGCACTTGTGTTCGACAAGATGGTAATGCACGTTGACGCACCCACGGTTGTAGTTGCA------GAAAACGAAACTGTGAAGCGAAGGCAAGGCCTACTGAGCAGGTTTCCAAGATTTGGAGCTCCAGCTGTACCAACTGCTTCAGCT---------------------
>Lygodium_japonicum
---------------------------------------------------------------------------------------------------------------------------------------------------------------------------------------------ATGAAGAAGCAACAACTAAGCCTTCAGGCCCCATCAGGATATAAAGCAGGGCCTCCATGGATTTTTAGT---------------------GGCAGGGCTTTCTACCAGCTGCATTTGGTGAAAGCTGATGTTGCCAGAAAGTTTATTCCATCAGATCTCAAAATTGTTCAGGCTTTTGGGTATACCCTGGGTGGCTTATATCTTGCTCAATATGATGACAGTCCAGCGGGCGCTTTTGATGAG---------------------------------------------------------------------------------------------CTTGTGGTAATTGCGGGCACAGTTTGGAATCCCCCTACATCTTGCGCGTGGGCTGCACGAGTTCTTGTTAATAGCAAGGAGGCTTGTGATCATGGAAAGAAGGAAGTTGGATTGCCTAGTAGATTTGCGGAATTTTCCAAG---------------------------------GCAGTGAAGCCCATAGAG---CAAAGAGGGTGGTTT---TGGAAA---------------------GGGCAGCGAGGTAACAAAGGCTCTGAACAATCA---------------GAGGTCCGTGTTGTAGAGCTAAATGGT---------------TACCACCAGAAACCTTTATGTCAAATTCTGCTTCCTGCCAAT---CGGTCAAGATCTGAATTAAAGAACCAATGGCATGGACCATCTGTATCATTATGTTTACCAAGCTTCAGTGGTAGAACTAAAGAGCAACCTCAACTTCTCAAGTACTCGTGTCAGCTGCACGGCAGTGTGGAAGTTGTCAAGCCTGCTGTTGTGACAGCTTTGCCTGTC------------------AATGAAGGGTATCAAGCAGAAGTT---------------------------------------------------------------------CAAGACTTGTCATACAAGCTGATTCTTAGCCTTCTTGCAGCCAAACCTCTCTTGGCTGTCCGCTTTGAGAACATGCTGATGCATGTTAAGGGAGCTTCAGTGGTTAATTCC------CACATTGAAGCACTGTCACAC------------------------------------AAGCCAGGATTGAAGAGCTCTTCCTTCGCTCCTCATAAATCACTCTGA
>Pteridium_aquilinium
TTTTCTCTCCGGCTCCGCTCTTCCTCTAGAACGTTTTCAGTAGTCCTTTTGAGCCTAGTTTTATTTTGGAATGCGGCGTTGAGCTTAGATGATCGGCTTGTCGGGCGAATATTTTCGGCGGTTTCTGAGCTGAAGCATTGGTGTTTCATCAAATTCTTTATCAAAATCGTCCTTAGCTCCTGGCTTACAATGACACAAAAACGCCTTCAGCTTCAAGAGTCGGCTCCTTATAGTGCTGGACCACCATGGATTTTCAGG---------------------GGAAGGGCATTTTACCAGCTACACCTTGTGAAAGCAGATGTTGCCAAGAGGTTTATTCCTTCAGATCTACATATCGTACAGGCTTTTGGGTACACTTTGGGTGGCTTATATTTGGCTCAATATGATAGCAGTCCAGCAGGCCCTTTTGATGAG---------------------------------------------------------------------------------------------CTTGTCATAATTGCAGGCACAGTTTGGAATCCTCCCACTTCTTGCGCGTGGGCAGGACGAGTACTTGTTAATAGTATAGAAGCATGTAGTCACGGCAAAAAGGAGGTTGGACTTCCAAGCAAGCTGGCAAGCTTTTCACAT---------------------------------TTAGTTAAACCTGTTCAGAAGCAGAAAGGGTGGTGGCAGTGGAATCCCTTCTCCAAGGTTTCTCCTGGACAACGA---GAATTAACCATCGATCAGCCA---------------GCAATGAACATCACTGAAATGGATGGC---------------TTATCCGAGAGACCTTTATGCGAGATACTATTCCCGTTTGAT---CGGGTTGTATCAAAGTCAAAA---CAATGGGTTGGGCCAGCAATTACCATGTCTTTACCTAGCTTCAGTGGTAAAACTTGCGAGCAGCCTGACCTTCTGAAGTACTCATGCCAGCTGAAATGCAGCGTGAAAGCAGTAAAGCCAGCAAGTATCACCACACCTTTGACT------------------GGTAACGGTGTAGAAGCAGGTGGA---------------------------------------------------------------------AATGATTTTTCTTACAAGTCCATCCTTGCAATACTTGCAGCAAAGCCCGTCTTAGCTCTGTGTTTCGAGAGGATGGTAATGCGTGTAGAGGCCCCCACAAGAGTGGATAGC------AAT---CGTACTGTATCACATACA------------------------------ATGACACCGAAGGTAAATGTTACGTCGTCTGTTCCTGTGAAGGCCTTGTAA
>Selaginella_moellendorffii
---------------------------------------------------------------------------------------------------------------------------------------------------------------------------------------------------ATGGCGGCTGAGGAGAAGAAGAAGATTCTCGGCTACGCTGCCGGGTCTCCATGGCGCTTCGCA---------------------GGAAGGGCGCTGTATCAGATGCATTTGGTCAAGGCCGAGACCGCGCGGAGGCACATTCCCGGAGAATTGAAGCTTGTGGAAGCTTTTGGATACACGCTGGGTGGATTCTTCCTTGCGCACTACAACGATAGTCCAGTCGGGCCTTTCGATGAG---------------TGGAATGTCGAC------------------------------------------GATCCAGAGATT------GAGCAGCTCGTTGTGATTGCTGGAATTGTCTGGAACCCGCCAACTTCTTGTGCCTGGGCAGCGAGAGTTTTAGTGAACGACAAGGGAGCCTGCAGGCACGGAAGAATGGAAGTGGGACTCCCCAGCCAGCTTGCAAGCTTTTCACAT------------------------------------------------------------------------------------CCTGTGATTTCTGTGAGGAACAAAGGTGGAACTCATCAGAATCGTTTCAACTTTTTTAATTCCGACATCAAGGAGGAAGAAACACACGGGCTTGATGTTTCACGTGGAAGCTTTAATCCGTGGTGTCGTATATCTATGGCTCACAGC---TTAATGAATGAAGCGACCAGGAAA---------GGTCCGCCATTGAACTTTTGTCTTCCCAGCTTCAGG---------------------------------------TGT------------------------------------------------------------------------------------------------------------------------------------------------------------------------------------------------------GTTGTACTGGCAACACCAGGCAGCAGCCAAATATTCTAA---------------------------------------------------------------------------------------------------------------------------------------------------------
>Isoetes_andicola
---------------------------------ATCTCTGTTTTGTACAATAGT------------------------------------GATCGAAATGCAGCAGTAATCTGGAGCAGAGTA---------------------------------------------------------TTAACCATGGCAGCATTGGCACCAGATCAGCCAAAACGTTCTTCTGGCTATGCAAAT---TCTC-----------------------------------------------------------------------------------------------------------------------------------------------------------------------------------------------------------------------------------------------------------------------------------------------------------------------------------------------------------------------------------------------------------------------------------------------------------------------------------------------------------------------------------------------------------------------------------------------------------------------------------------------------------------------------------------------------------------------------------------------------------------------------------------------------------------------------------------------------------------------------------------------------------------------------------------------------------------------------------------------------------------------------------------------------------------------------------------------------------------------------------------------------------------------------------------------------
>Isoetes_coromandelina
------------------------------------------------------------------------------------------------------------------------------------------------------------------------------------------------------------------------------------------------------------------------------------------AGGGCATTGTACCAGCTTCATCTTGTAAAAGCAAAAACTGCCCGCCATTTCATTCCCCCAGAATTGAGACTAGTTGAGGCATT--GTTATACGCTTGGTGGGCTGTTTCTAGCACATTATGATGATAGCCCTGTTGGTGGCTTTGATG-----------------------------------------------------------------------------------------------------------------------------------------------------------------------------------------------------------------------------------------------------------------------------------------------------------------------------------------------------------------------------------------------------------------------------------------------------------------------------------------------------------------------------------------------------------------------------------------------------------------------------------------------------------------------------------------------------------------------------------------------------------------------------------------------------------------------------------------------------------------------------------------------------------------------------------------------------------------------------------------------------------
