# Supplementary material for: Phylogenomics indicates the “living fossil” Isoetes diversified in the Cenozoic
Source: PLoS One. 2020 Jun 18;15(6):e0227525. doi: 10.1371/journal.pone.0227525 (PMC7302493; doi:10.1371/journal.pone.0227525)
Supplement: S1 File — Folder containing fasta files for each of the individual nuclear alignments. (GZ) [file pone.0227525.s011.gz › 1_Individual_Nuclear_Alignments/Homolog_02101.orthogroup_1.fasta]

>Oryza_sativa
------------ATGGGCCAGGCTGCTGCCAAGGCGAAGCAAGGTGGC------------------------------------------------------------------------------------------------------------------------------------------------------------------------------------------------------------------------------------------------------------------------------------------------------------------------------GATCAGGCAGAGAACAAGACTGGCAAGGAC------------------GAGAAGGTTGCGAAACCT------------------------------------------AAGGATGCCAAGGATCTCACCGACTTCATGGAAAAAAACTACGACTCGATCAAGGACGTGACAAGC---------------------------------------------------------------------------TTCGAAGATTTC---------------------------------------------TACCATGCCTTCTACGAG------------------CTCATCGAAAAATTCTGTGAGGAACGTGGGCAATTGCAGTACAGGATACCGGAAAAAGCGGAACTTCAGAAGCAGTACGAGAGGGTGAACAAGAGCCCCCAGAAGGGGCAGAAC------------------------------------------------------------CTGAGCAGGAAGCAGTTCATGGAGCTGGCCGGGCAG------------GTGATCAAGGTGAAC---------------AGCTTCACCTTCGGCAAGGCCACCATGGACGTGCTGGTCGTCCTCTTC---------GGCGCCCCCGTCTGCGCCCTCCTCGCCAAGAGGGTCGTCCCGGGCCTCAAGTCCTTCTCCGACGACGTCGTCATCCCCGTCGCCACCTCCGGCGCCGTCGTCTACCTCGCCAAGACCAACAAGCTGTGA------------------------------------------------------------------------------------------------------
>Amborella_tricopoda
---------------------ATGCCTACTCTTCATCAAAGGCAACAACAACAGAGCAACCCAACAAAGTTCCCC------ATCTCCCCTCGTTTCTATGGCGTTCAA------------------------------------CCAAGATCCATCTCTCTGGTTAGCTCAACCGGTCTCTTAATTTTATTGTTTCTCATGATTTTGTTTGGGATCTTGTTCCCATGGCTGGGCCTTCCAAAAAGC---CTCTTTTCTGGTAATAACAGT------------TCTCTCTCA------------------------------------------------------AAGTGGAAGGATTATACCTTGGCTCAAGCTGTGGCTTTTGTTGGAAAGAATGGTGGCACAGTTATAGTTTGTGCAGTGAGCAAGCCCTATTTACCCTTCCTAAGCAATTGGGTCATCAGCATTTCAAGGCAAAAGCATCAAGATAAAGTCTTGGTTATAGCTGAGGACTATGCCACCCTTTATGAGGTGAATCGGAGATGGCCTGGTCACGCGGTGCTTGTACCCCCTGCCCCTGATTCTCAGACTGCCCATAAGTTTGGATCTCAGGGATTCTTCAATTTTACTTCACGCAGACCTCAGCACCTGCTACAGATATTGGAGCTTGGGTTTAATGCACTGTACAATGATGTAGATATGGTCTGGATGGCTGATCCCTTCCCGTACTTCAAGGGGAACCATGATGTTTACTTCACAGATGATATGGCTGCGGTCAAACCCCCGAACCACTCCCATGATTTGCCAGCACCAGGAAAGAAAGGACGCACTTACATTTGCAGCTGCATGATATTTTTGAGGCCTACACCTGGAGCAAAACTAGTCATGAAGAAATGGATTGAAGAGCTCCAAGTCCAACCTTGGTCGACCAAAACAAAGACAAACGACCAGCCTGCTTTCAATTGGGCATTAAATAAAACTGCTGGCCAGGTTGATCTCTATCTGCTACCCCAGACTGGATTCCCATCAGGGGGTCTCTACTTCAAAAATCAGACTTGGGTCGACGAAACCAAAGGCAAGCAT------GTCATTATACATAACAACTACATCACTGGCTTCGATAAGAAGATCAAGCGATTTCGTGATTTTGGCCTCTGGCTTGTGGATGATCATGCCCAC---GAGTCTCCCCTCGGCGGACTATAA---------------------------------------
>Isoetes_sinensis
ACTACCTTGTGTCTGCTCGAACTGGCTATGGCGTCCCGCCGGAATGGCAAGTTC---------------------------GTCTCGCCATTATCAGCCTCAACACAAGGAGTTCTT------------------------------CAACCACGTTTGCTGCCTTTGGGTATTTCAGCAATACTCTTTATTTGCCTCCTTGTACCCTTGCAAAGCAGAACGATCTGGATCCGGGATAGATCTGCC---CTCAATCCTCACTCAAAGCAGATTTCTATGACTCAAGTTCAC------------------------------------------------------AGATGGGATGGTTATACACTGGAAAGTGCGCTTAAATCTGTTGCAAGTAAT---GGCACAGTCATTGTATGCGTGGTGAGCTACCCATACCTGGCTTTTCTTGTGAACTGGTTAGTTGGAATCTCGAAACAAAATCGCCATGAGCAAGTCTTAGTCATTGCTGAAGATTATGAAATGCTGCATTATGTTAACAAAATGTGGCCTGGGCATGCCGTATTGATACCTCCTGCTTTGCCTTCCATTGATGCTCATAAATTTGGATCTCAGGGTTTCTTCAATTTCACTTCACGCCGGCCCAGACATCTTCTCAGCATTTTGGAACTGGGGTATTCAGTGCTGTATAATGATGTAGATATGGTGTGGCTCGCAGATCCCTTCAATTATTTCGTGGGCAATCATGATATCTACTTTACAGATGATATGTCAGCTGTGAAGCCAAGGGAACATTCACATGAACTCCCACCACCAGGGAAAAAAGGTCGAACTTATATTTGCAGTTGCATGCTTTTTCTGAGACCTACTCCAGGTGCAAAATTAGTACTTAAAAAATGGATAGATGAACTTTATTCTCAACCTTGGTCCCCAAAGGCCAAGACTAATGATCAGCCAGCTTTTAATTGGGCCCTTAACAAGACAGCAGGACAGGTAGACATGTATCTTCTATCTCAAGAAGCATTTCCATGTGGTGGTCTCTACTTCCGCAACTCAACATGGCGGAGAGAATCTCAATCAAGGAAT------GTCATAATTCACAACAATTATATATTAGGATTTGAGAAGAAAACCAAAAGGTTCCGAGAGTTCAGTCTCTGGTTTCTTGATGATGAGAAGTCCATGAATGAGGCTTCTCAAAAACTTGAGATTGTCTCCAATTATGTTAGGACACACAGATCTACTTAG
>Isoetes_lacustris
---------------------------ATGGCGTCCCGCCGGAATGGCAAGTTC---------------------------GTCTCGCCATTATCAGCCTCAACACAAGGAGTTCTT------------------------------CAACCACGTTTGCTGCCTTTGGGTATTTCAGCAATACTCTTTATTTGTCTCCTTGTACCCTTGCAAAGCAGAACGATCTGGATCCAGGATAGATCTGCC---ATAAATCCTCACTCAAAACAGATTTCTACAACTCAAGTTCAC------------------------------------------------------AGATGGGATGGTTATACACTGGAAAGTGCGCTAAAATCTGTTGCAAGTAAT---GGCACAGTCATTGTATGCGTGGTGAGCTACCCATACCTGGCTTTTCTTGTGAACTGGTTAGTTGGAATCTCGAAACAAAATCGCCATGAGCAAGTCCTAGTCATTGCTGAAGATTATGAAATGCTGCATTATGTCAACAAAATGTGGCCCGGGCATGCCGTATTGATACCTCCTGCTTTGCCCTCCATTGATGCTCATAAATTTGGATCTCAGGGTTTCTTCAATTTCACTTCACGCCGGCCTAGACATCTTCTGAGCATTTTGGAACTCGGGTATTCAGTGCTTTATAATGATGTAGACATGGTGTGGCTCGCAGATCCCTTCAATTATCTCGTGGGCAATCATGATATCTACTTTACAGATGATATGTCAGCTGTGAAGCCAAGGGAACATTCACATGAATTGCCACCACCAGGGAAAAAAGGTCGAACTTATATTTGCAGTTGCATGCTTTTTCTGAGACCTACTCCAGGTGCAAAATTAGTACTTCAAAAATGGATAGATGAACTTTATTCTCAACCTTGGTCCCCAAAGGCCAAGACTAATGATCAGCCAGCTTTTAATTGGGCCCTTAACAAGACAGCAGGACAGGTAGACATGTATCTTCTATCTCAAGAAGCATTTCCATGTGGTGGTCTCTACTTCCGCAACTCAACATGGCGGAGAGAATCTCAATCAAGGAAT------GTCATAATTCACAACAATTATATATTAGGGTTTGAGAAAAAAACCAAAAGGTTCCGAGAGTTCAGTCTCTGGTTTCTTGATGATGAGAAGTCCATGAATGAGGCTTCTCAAAAACTTGAGATTGTCTCCAATTATGTTAAGACACACAGATCTACTTAG
>Selaginella_moellendorffii
---------------------ATGGTGATACCCGGGCGCCGT------------------------------------------------------GCGCTCAAGCAAGGCGCGCTCTCC------------------TGGATCTCTCGCCGCCGCCTCGTTACTCTGGTTCTTGGAGCTGTGCTGCTCGCCTACATTCTTGTTTCGCTTCAAGATCGAGGATAT---------------------------------------CGGGCCGGATCTACGTCGTCTTCGTCG------------------------------------------------------CGGTGGGCGGATTACACGCTTGAGGCCGCCGCTGCTGCAGTGGCGCGGGAC---GGCAGGATCGTCGTGTGCGCGGTGAGCTTCCCCTACCTTGCATTCCTCGTGAATTGGCTGATTAGCATCGCGAGCCACGGGCACCACGACAAGGTGTTGGTGATTGCCGAAGACTATGAGATGCTCAACTACGTGAACGAGTTCTGGCCTGGCCATGCGGTCCTTGTGCCACCGGCATTGCCACTTGCGACTGCTCAGAGGTTTGGATCACAGGGTTTCTTTAATTTCACTTCCCGCAGGCCACAACATCTGCTCAAACTTTTGGAACTTGGCTACTCTGTTCTTTACAACGACGTGGATATGGTCTGGATGAGCGATCCATTCCCGTTGTTTACTGGTGACCATGACATATATTTCACAGACGACATGACTGCGATCAAGCCTCTTGACCATTCTCACAGCCTTCCGCCTCCAGGAAAGAAAGGCAGAACCTACATCTGTAGCTGTATGATCTTCCTGCGGCCCACACCTGGAGCAAAGCTTGTTCTACAAAAATGGATTGAAGAGCTTCAACAGCAGCCCTGGTCTCCCAAGGCAAAGGCAAACGATCAGCCTGCCTTCAACTGGGCTTTGAACAAAACTTCCAACAAGGTTGACATGTATCTCCTACCTCAGGCATCCTTCCCTTCCGGCGGACTATACTTCAAGAACGAAACCTGGCGAAGATTACCTCAGAACCAGAACAAGCTCACGATTATTCACAACAATTACATCACTGGCTTTGACAAAAAGATCAAGCGATTTCACGACACCGGCCTCTGGCTCATCGACGACGCTCATGTC------AACACCTTGCCCGACTTTAATCTCGTAAAACACTATCTCGACACGCAGCCACAACTATAG
>Physcomitrella_patens
------------------------ATGGTGCGATCGTCTGCTGGAGGGCTATCCGCATTGGCGCATGGATACGATCCTGAGTTGTGTCCTTCCTCCCACGCAGCTTCGGATGTATTGGAGCGCTTTTCGTCGTCGGTAAAACCTCGTTCGGTGATTTCTCTACCCGCGGTGACCAGCGTCCGAGTTTTCTTGTTCATTCTCGTGGCGTTG------ATGTCGGTTTGGGTCTTATTCCCA---------ATCTTGACGCGCTCCAATCATGAACCGGTTGCTGCGCACTCGTTGCAGTCCGTGCCAAGAATGTCCTGGACGGCCAACTTGCACTTAGGCCAACCGAACTGGAGGAGCTACACGTTGCGTCAGGCTGCGCAGGCGCTGGCTGTTGAT---GGGATACTCATTGTGTGCACGGTGAGTCATCCTTATATGCCGTTTCTTAACAATTGGCTTATAAGCCTGGCGAAATACAATCGTCACCAGGCAGTGCTCATTATTGCGGAGGATTATACAACTCTTGATTTTGTGAACTCGAGATGGCCGGGCCATTCTGTTCTTATACCACCAGCTTCTTCAGAGACGACTAGTCTTCGATTTGGCTCTCAGGGTTTTTTCAATCTGACTGCGCGAAGGCCCAAATACCTACTGGAAATTTTGGAGCTAGGTTACAGCGTCCTGTACAATGACGTCGATATGGTGTGGCTTGCTGATCCTTTCAGCTATTTCAAGAATAACCGTGAAGTCTACATCATAGATGACATGGCACTGTTGAAAACAGAGTACCATTCACATGCTTTACCGCCACCAGGGAAGAAGGGCCGCACGTATATCTGCAGCTGCATGCTTTTTCTGAAGTCTACGGAAGGTGCGAAGCTGCTGATGCGAACATGGATCGAAGAGCTTAAAGAGCGGCAATGGTCACCGAGTGTGAAGACCAATGATCAACCCGCATTCAATTGGGCTCTCAATAAAACAGCAGGCCAGGTTGATGTTTATTTGTTACCCCAAGTGGCGTTTCCGTCTGGGGGATTGTACTTTAAGAACGACAGCTGGCGTAAAGAGACTGAAAACAAACAT------GTTATAGTGCACAACAACTACGTGGTTGGCTTCGACCAGAAGATCAAACGCTTTCGTGCGCATAACTTGTGGTTCGTGGAGTTAGATGCCGGT---CTGTCTCCCTTGGCCGAGAAAGGAGGCTGA---------------------------------
>Theobroma_cacao
------------------ATGTCAGCATTCTTGCACCAACGACCCATCCACAACCCGTTCTCAAACGCCTACCCA------ATCTCCCCACGTCCTTCATCAGCCTTT------------------------------------CAAAGACCCATTTCGATCTTCAGCCCAACCGGCCTAATTATTCTTCTCTCTCTCATGGTAATCCTCGGAGTATTCTTGCCCTGGTCGGGAATGCCCCAATCC---ATGTTCTCTAACTCAATAAAGGCCTCT------TCTCTTTCC------------------------------------------------------AAATGGCGAGACTACACTTTAGCCGAAGCGGCATCGTTCGTTGCCAAAAAC---GGCACAGTAATCGTCTGCGCCGTGAGCCAACCTTATTTACCTTTTCTCAACAATTGGTTGATTAGTATTACCAGGCAAAAGCACCAAGACAAAGTGCTTGTAATAGCTGAAGATTACGCTACGCTTTATAAGGTTAATGAGAAGTGGCCTGGTCATGCCGTATTGGTCCCGCCTGCACCTGATTCACAAACTGCCCATAAATTTGGCTCTCAGGGATTCTTCAATTTTACTTCCAGGCGGCCTCGGCATTTGTTGCAAATTTTGGAGCTTGGGTATAATGTTATGTATAATGATGTCGATATGGTGTGGTTGGGTGACCCCTTTCGTTATTTGGAAGGAAATCATGATGTTTACTTCACTGATGACATGGCTGTGGTGAAGCCTCCAAACCATTCTCATGATTTGCCACCTCCAGGGAAAAAGGGTCGCACTTACATATGTAGTTGCATGATTTTCCTGCGTCCCACGGATGGAGCAAAATTAGTTATGAAGGAATGGATTGAGGAGCTTCAAGCTCAGCCGTGGTCCAAAGCAAAGAAAGCAAATGATCAGCCTGCTTTTAACTGGGCACTAAACAGAACTGCTGGACAGACAGCA------------------------TTCCCAACAGGTGGATTATAC---------------------------------------------------------------------------------------------------------------------------------------------------------------------------------------------------------------
>Littorella_uniflora
------------------ATGTCTGCATTTCTGTACCAGAGACCTCTCCGCACAGCCCTGTCAGACCCGGACCCAGAGGAATTATCCCCACGATCTCTCCAAGACCAC------------------------------------CAGAAATCCCCCTCCACTCTCACCCGCTCCACCGCCATCTTCCTCCTCGCCCTCCTCGTCACCCTCGGCGTCCTCTTTCCTTACCTCCAGTCCCCTTCCTCTATCCTCTTCTTCACTCCCACAGTA------------TCTTCCTCC------------------------------------------------------AAGTGGCGTGCCTACACCCTCCCCGATGCGGCCGCCTATGTCGCGAAGAAC---AATACTGTGATTGTTTGCGCTGTTAGCGAGGCTTACTTGCCGTTTTTGAATAATTGGCTGATCAGCATTGTGAGACAGAAGCAGCATGATAAGGTTTTGGTGATAGCTGAGGACTATGCTACGCTTGATAAGGTTAATAGCAGGTGGCCGGGTCATGCAGTTTTGATTCCGCCTGCGCTTGAGGCTGCTGCTGCACATAAGTTTGGCTCTCAGGGGTTCTTCAATTTCACGGCAAGGAGGCCTCGACATCTCCTTCAACTTTTGGAGCTTGGATATAATGTTATGTACAATGATGTCGATATGGTTTGGTTGGCTGATCCCTTTCCTTATCTGGAAGGGGATCATGATGTGTACTTCACAGATGACATGGCTTTTGTCAAACCTCTGGATCATTCTCACGAATTGCCACCTCCAGGAAAAAAGGGCCGGACTTACATATGTAGCTGCATGATTTATCTGCGTCCCTCCAGTGGAGCAAAATTAGTTATGAAAGAGTGGATTAAAGAACTTCAGGACCAACCTTGGTCCAGAGCGAAGAAAGCTAATGACCAGCCTGGCTTCAATTGGGCCTTGAATAGAACTGCTGGGCAGGTGGACATGTATCTTCTCCCTCAGAAAGCATTCCCTACTGGAGGTTTATACTTCAAGAACAAGACATGGGTAAAGGAAACCGAAGGAATGCAC------GTTATAATTCACAATAACTATATAGTTGGTTTTGAGAAGAAAATAAAGAGATTTCGTGAATATGGTCTGTGGCTAGTGGAAGATCATGCCTCT---GAGTCTCCACTTGGCACAATAGAATGA------------------------------------
>Arabidopsis_thaliana
------------ATGGCGCAGCAAAAGTTCCTTCACCAGCGACCAATCCAAAACCCATTCACAAACCCATTCTCT------TCTTCTCCTCTTTCCACTTCTTCAATCTCA---------------------------------AATCGTCCAATCTCTCTACTCAGCCGCAACGGTCTCCTCCTCCTTCTCGCTCTCCTCGTTATCCTCGGCGTATTCTTACCCTGGGCAGGATCTCCT---------TTATTCCCGTCTCCAAACAAACTCTCT---CCTTCTCAATCC------------------------------------------------------AAATGGCGCGACTATTCCCTCCCTCAAGCTGTCAAATTCGTAGCTAAGAAC---GGGACTGTGATCGTATGCGCCGTTAGCTATCCTTACTTGCCGTTTCTCAACAATTGGTTGATTAGTGTTTCTAGACAGAAGCATCAGGATCAAGTTCTCGTCATCGCTGAGGATTACGCTACTCTCTACAAAGTTAACGAGAAATGGCCTGGTCACGCCGTTCTCATTCCTCCGGCGCTCGATTCTCAGACCGCTCACAAATTCGGTTCTCAGGGATTCTTCAATTTCACAGCACGGAGGCCGCAACATCTCTTGGAAATTTTGGAGTTAGGTTACAATGTTATGTACAACGATGTTGATATGGTTTGGTTGCAAGATCCGTTTCAGTATTTAGAGGGAAAGCACGATGCTTACTTCATGGATGATATGACTGCAATTAAGCCTTTGGATCACTCTCATGATTTACCACCTCCGGGTAAAAAAGGAAGGACTTATATTTGTAGCTGTATGATTTTCTTGCGTCCCACTAATGGCGCAAAACTTCTCATGAAGAAATGGATCGAGGAGCTTGAAACGCAACCTTGGTCCAGAGCTAAGAAAGCAAATGATCAGCCTGGTTTTAACTGGGCACTTAACAAAACAGCTAATCAGGTATGTTCTTTCTTCCTA------------GTTCCACAGTAA------------------------------------------------------------------------------------------------------------------------------------------------------------------------------------------------------------------------
>Isoetes_spp
----------------------------------------------------------------------------------------------------------------------------------------------------------------------------------------------------------------------------------------------------------------------------------------------------------------------------------------------------------------------------------------------------------------------------------------------------------------------------------------------------------------------------------------------------------------------------------------------------------------------------------------------------------------------------------------------------------------------------------------------------------------------------------------------------------------------------------------------------------------------------------------------------------------------------------------------------------------------------------------------------------------------------------------------------------------------------------------------------------------------------------------------------------------------------------------------------------------------------------------CTTCTCAAAAACTTGAGA-TGTCTCCAATTAT------------------------
>Isoetes_andicola
-------------------------------------------------------------------------------------------------------CACAAGGAACTCTT------------------------------CAGCCACGCCTGCTGCGTTTGGGTATATCAGCAATACTCTTTATTTGTCTCCTTGTACCGTTGCAAGGCAGAATGATGCGGATCCGGGATGGATCTGCC---ATAAATTCTCACTCAAA----------------------------------------------------------------------------------TGGGATGAGTATACCCTTGAAAATGCGCTTAAATCTGTTGCAAGTAAT---GGCACAGTCATTGTATGCGTGGTGAGCTATCCATATCTGGCTTTTCTTGTGAATTGGTTAGTTGGAATCGTTAAGCAAAACCGCCATGAGCAAGTTTTGTTAATTGCTGAAGATTATGAAA-----------------------------------------------------------------------------------------------------------------------------------------------------------------------------------------------------------------------------------------------------------------AAGCCAAAAGAACATTCACATCAACAGCCACCACCGGGCAAAAAAGGGCGAACTTATATTTGCAGTTGCATGCTTTTTCTGAGACCTACTCCAGGTGCAAAATTAGTACTAAAAAAATGGTTAGATGAACTTCATTCTCAACCTTGGTCCCCAAAGGCCAAGACGAATGATCAACCAGCTTTTAA----------------------------------------------------------------------------------------------------------------------------------------------------------------------------------------------------------------------------------------------------------------------------------------------
>Isoetes_humilior
--------------------------------------------------------------------------------------------------------------------------------------------------------------------------------------------------------------------------------------------------------------------------------------------------------------------------------------------------------------------------------------------------------------------------------------------------------------------------------------------------------------------------------------------------------------------------------------ACCTCCCGCTTTGCCTTCCATTGATGCTCATAAATTTGGATCTCAGGGTTTCTTCAATTTCACTTCATGTCGGCCCAGACATCTTCTCAGCATTTTGRAAMTGGRGTATTCARTGMTGTATAATGATGTAGACATGGTMTRGCTYRCAGATCCCTTCAATTRTYTCGK---CAATCATGATATCTACTTTACAGATGATATATCA--------------------------------------------------------------------------------------------------------------------------------------------------------------------------------------------------------------------------------------------------------------------------------------------------------------------------------------------------TATATTAGGATTTGAGAAGAAAACCAGAAGGTTCCGAGAGTTCAGTCTCTGGTTTCTTGATGATGAGAAGTCCATGAATGAGGCTTCTCAAAAACTTGAGATTGTCTCCAATTATGTTAGAACACACAGATCTACTTA-
>Isoetes_elatior
--------------------------------------------------------------------------------------------------------------------------------------------------------------------------TATTTCTGCAATACTCTTTATTTGCCTCCTTGW-CCCTTGCAAAGCAGAAGGATCTGGATCCAGGATAGATCTGCC---CTAAATTCTCACTCATAGCAGATTTCTACAACTCAAGTTCAC------------------------------------------------------AGATGGGATGGTTATCCATTGGAAAGTGCGCTTAAATTTGTTGCAAGTAAT---GGCACAGTCATTGTATACGTGGTGAGCTACCCATACCTGGCTTTTCTTGTCAACTGGTTAGT-------------------------------------------------------------CTGCATTATGTTAACAAAATGTGGCCTGGGCATGCCGTATTGATACCTCCTGCTTTGCCTTCCATTGATGCTCATAAATTTGGATCTCAGGGTTTCTTCAATTTCACTTCACGCCGGCCCAGWCATCTTCTCAGCATTTTGGAACTGGGGTATTCAGKGCTGTATAATGATGTAGACATGGTGTGGCTCGCAGATCCCTTCAATTATTTCGTGGGCAATCATGATATCTACTTTACAGATGATATGTCAGCTGTGAAGCCAAGGGAACATTCACATGAACTCCCACCAC------AAAAAGGTCGAACTTATATTTGCAGTT---------------GACCTACTCC-GGTGCAAA-TTAGTACTTAAAAAATGGACAGATGAACTTTATTCTCAACCTTGGTCCCCAAAGGCCAAGACTAATG-TCAGCC-GCTTTTAATTGGGC-CTTA----GA-AGC----CAGGTAGACATGTATCTTTTATCTCAAGAAGCATTTCCATGCGGTGGTCTCTACTTCCGCAACTCAACATGGCGGAGAGMATCTCAATCAAGGAAT------GYCATAATTCACAACAATTATATATTAGGATTTGAGAAGAAAATCAAAAGGTTYCGAGAGTTYAGTCTCTGGTTCCTTGATGATGAGAAGTCCATGAATGAGGCTTCTCAAAAACTTGAG---------------------------------------
>Isoetes_coromandelina
----------------------------TGGCGTCCCGCCGGAGCGCCAAGTTC---------------------------GTCTCGCCATTATCAGCCTCAGCTCAAGGAGCTCTT------------------------------CAGCCTCGTCTTCTGCCTCTCGGCATTTCAGCAATACTCTTTATTTGCCTCCTCGTACCATTGCAGAGCAGAATGACGTGGATCCGGGATAGATCAGCC---CTAAA------------------------------------------------------------------------------------------------------TTATACCCTGGAAAGCGCGCTTAAGTCCGTTTCAAGTAAT---GGCACCGTCATTGTTTGTGTGGTGAGTTATCCCTACCTGGCTTTTCTTGTGAACTGGTTAGTCGGAATAGCCAAACAAAACCGCCATGAACAAGTTTTGGTCATTGCTGAAGATTA-----------------------------------------------------------------------------------------------AGGGTTTTTTCAATTTCACTTCACGCAGGCCCAGACATCTTCTGAGCATTTTGGAACTGGGATATTCAGTTCTGTATAATGACGTTGACATGGTGTGGCTCGCAGATCCCTT-------------------------------------------------------------------------------------------------------------------------------------------------------------------------------------------------------------------------------------------------------------------------------------TATCTTCTATCTCAAGAAGCATTTCCATGTGGTGGTCTCTACTTCCGCAATTCAACATGGCGAAAACAATCTGAATCAAGGAAT------GTGATCATTCATAACAATTATATACTAGGGTTTGAGAAGAAAATCAAAAGGT-----------------------------------------------------------------------------------------------------------
