# Supplementary material for: Phylogenomics indicates the “living fossil” Isoetes diversified in the Cenozoic
Source: PLoS One. 2020 Jun 18;15(6):e0227525. doi: 10.1371/journal.pone.0227525 (PMC7302493; doi:10.1371/journal.pone.0227525)
Supplement: S2 File — Folder containing fasta file for the combined nuclear alignment. (GZ) [file pone.0227525.s012.gz]

Archive with 3 entries (2 files):
- 2_Combined_Nuclear_Alignment
- 2_Combined_Nuclear_Alignment/Concatenated_Nuclear_Markers.fasta
- 2_Combined_Nuclear_Alignment/Concatenated_Nuclear_Markers.fasta.bak
